# Supplementary material for: Highly improved homopolymer aware nucleotide-protein alignments with 454 data
Source: BMC Bioinformatics. 2012 Sep 12;13:230. doi: 10.1186/1471-2105-13-230 (PMC3568017; doi:10.1186/1471-2105-13-230)
Supplement: Additional file 1 — HAXAT parameter evaluation setup. Name: haxat-parameter-evaluation.zip. Format: Zip compressed evaluation code. Title: HAXAT parameter evaluation setup. The file contains scripts for running the evaluation as well as all the binaries and results included in the manuscript. See the enclosed README for more information. [file 1471-2105-13-230-S1.zip]

Archive with 104 entries (88 files):
- haxat-parameter-evaluation/
- haxat-parameter-evaluation/ttv/
- haxat-parameter-evaluation/output/
- haxat-parameter-evaluation/input/
- haxat-parameter-evaluation/db/
- haxat-parameter-evaluation/bin/
- haxat-parameter-evaluation/bin/substitution/
- haxat-parameter-evaluation/bin/gen/
- haxat-parameter-evaluation/bin/gen/.svn/
- haxat-parameter-evaluation/bin/gen/.svn/tmp/
- haxat-parameter-evaluation/bin/gen/.svn/text-base/
- haxat-parameter-evaluation/bin/gen/.svn/props/
- haxat-parameter-evaluation/bin/gen/.svn/prop-base/
- haxat-parameter-evaluation/bin/gen/.svn/tmp/text-base/
- haxat-parameter-evaluation/bin/gen/.svn/tmp/props/
- haxat-parameter-evaluation/bin/gen/.svn/tmp/prop-base/
- haxat-parameter-evaluation/seed.fa
- haxat-parameter-evaluation/README
- haxat-parameter-evaluation/ttv/ADN28513.blastalign.txt
- haxat-parameter-evaluation/ttv/ADN28521.blastalign.txt
- haxat-parameter-evaluation/ttv/ADM33775.blastalign.txt
- haxat-parameter-evaluation/ttv/ADD46842.blastalign.txt
- haxat-parameter-evaluation/ttv/ACR57080.blastalign.txt
- haxat-parameter-evaluation/ttv/ADN28549.blastalign.txt
- haxat-parameter-evaluation/ttv/AEO16615.blastalign.txt
- haxat-parameter-evaluation/ttv/AEO16615.fa
- haxat-parameter-evaluation/ttv/ACR57080.fa
- haxat-parameter-evaluation/ttv/ADN28549.fa
- haxat-parameter-evaluation/ttv/ADD46842.fa
- haxat-parameter-evaluation/ttv/ADM33775.fa
- haxat-parameter-evaluation/ttv/ADN28521.fa
- haxat-parameter-evaluation/ttv/ADN28513.fa
- haxat-parameter-evaluation/output/DONE
- haxat-parameter-evaluation/output/real-test.result.tsv
- haxat-parameter-evaluation/output/sff.db100.analyze.tsv
- haxat-parameter-evaluation/output/sff.db90.analyze.tsv
- haxat-parameter-evaluation/output/sff.db80.analyze.tsv
- haxat-parameter-evaluation/output/sff.db70.analyze.tsv
- haxat-parameter-evaluation/output/sff.db60.analyze.tsv
- haxat-parameter-evaluation/output/sff.db50.analyze.tsv
- haxat-parameter-evaluation/output/sff.db40.analyze.tsv
- haxat-parameter-evaluation/output/fasta.db100.analyze.tsv
- haxat-parameter-evaluation/output/fasta.db90.analyze.tsv
- haxat-parameter-evaluation/output/fasta.db80.analyze.tsv
- haxat-parameter-evaluation/output/fasta.db70.analyze.tsv
- haxat-parameter-evaluation/output/fasta.db60.analyze.tsv
- haxat-parameter-evaluation/output/fasta.db50.analyze.tsv
- haxat-parameter-evaluation/output/fasta.db40.analyze.tsv
- haxat-parameter-evaluation/output/no454.db100.analyze.tsv
- haxat-parameter-evaluation/output/no454.db90.analyze.tsv
- haxat-parameter-evaluation/output/no454.db80.analyze.tsv
- haxat-parameter-evaluation/output/no454.db70.analyze.tsv
- haxat-parameter-evaluation/output/no454.db60.analyze.tsv
- haxat-parameter-evaluation/output/no454.db50.analyze.tsv
- haxat-parameter-evaluation/output/no454.db40.analyze.tsv
- haxat-parameter-evaluation/output/get-454-stats
- haxat-parameter-evaluation/output/get-max
- haxat-parameter-evaluation/output/get-non454-stats
- haxat-parameter-evaluation/output/filter
- haxat-parameter-evaluation/input/reads.sff
- haxat-parameter-evaluation/input/reads.frag.fa
- haxat-parameter-evaluation/input/reads.nfo
- haxat-parameter-evaluation/input/reads.fa
- haxat-parameter-evaluation/input/reads.corr
- haxat-parameter-evaluation/db/db70.fa
- haxat-parameter-evaluation/db/db90.fa
- haxat-parameter-evaluation/db/db50.fa
- haxat-parameter-evaluation/db/db100.fa
- haxat-parameter-evaluation/db/db40.fa
- haxat-parameter-evaluation/db/db80.fa
- haxat-parameter-evaluation/db/db60.fa
- haxat-parameter-evaluation/bin/haxat
- haxat-parameter-evaluation/bin/test_single
- haxat-parameter-evaluation/bin/nfo2fa
- haxat-parameter-evaluation/bin/genpdb
- haxat-parameter-evaluation/bin/454sim
- haxat-parameter-evaluation/bin/fragsim
- haxat-parameter-evaluation/bin/test
- haxat-parameter-evaluation/bin/analyze
- haxat-parameter-evaluation/bin/nfo2faln
- haxat-parameter-evaluation/bin/substitution/blosum45.qij
- haxat-parameter-evaluation/bin/substitution/blosum75.qij
- haxat-parameter-evaluation/bin/substitution/blosum50.qij
- haxat-parameter-evaluation/bin/substitution/blosum30.qij
- haxat-parameter-evaluation/bin/substitution/blosum40.qij
- haxat-parameter-evaluation/bin/substitution/blosum65.qij
- haxat-parameter-evaluation/bin/substitution/blosum35.qij
- haxat-parameter-evaluation/bin/substitution/blosum70.qij
- haxat-parameter-evaluation/bin/substitution/blosum90.qij
- haxat-parameter-evaluation/bin/substitution/blosum95.qij
- haxat-parameter-evaluation/bin/substitution/blosum55.qij
- haxat-parameter-evaluation/bin/substitution/blosum100.qij
- haxat-parameter-evaluation/bin/substitution/blosum85.qij
- haxat-parameter-evaluation/bin/substitution/blosum80.qij
- haxat-parameter-evaluation/bin/substitution/blosum62.qij
- haxat-parameter-evaluation/bin/substitution/blosum60.qij
- haxat-parameter-evaluation/bin/gen/gs20.gen
- haxat-parameter-evaluation/bin/gen/ti.gen
- haxat-parameter-evaluation/bin/gen/gsflx.gen
- haxat-parameter-evaluation/bin/gen/.svn/entries
- haxat-parameter-evaluation/bin/gen/.svn/all-wcprops
- haxat-parameter-evaluation/bin/gen/.svn/text-base/ti.gen.svn-base
- haxat-parameter-evaluation/bin/gen/.svn/text-base/gs20.gen.svn-base
- haxat-parameter-evaluation/bin/gen/.svn/text-base/gsflx.gen.svn-base
