# Supplementary material for: Highly improved homopolymer aware nucleotide-protein alignments with 454 data
Source: BMC Bioinformatics. 2012 Sep 12;13:230. doi: 10.1186/1471-2105-13-230 (PMC3568017; doi:10.1186/1471-2105-13-230)
Supplement: Additional file 1 — HAXAT parameter evaluation setup. Name: haxat-parameter-evaluation.zip. Format: Zip compressed evaluation code. Title: HAXAT parameter evaluation setup. The file contains scripts for running the evaluation as well as all the binaries and results included in the manuscript. See the enclosed README for more information. [file 1471-2105-13-230-S1.zip › haxat-parameter-evaluation/seed.fa]

>gi|304435625|gb|GU570202.1| Torque teno sus virus 1 isolate TTV1_G26 : ORF1
ATGCGCTTTAGACGACGCAGATTTGGCCGCCGCCGCCGATACTACCGAAAGAGGCGAGGGGGATGGAGAC
GTCGATATGGGAGGCGTTGGAGACGGACTGCCTGGAGACGTCGGCGGGTAAGGAGATGGCGGCGTTCCGT
CTTCCGTAGAGGGGGACGTAGAGCGCGCCCCTACCGCATTTCAGCTTGGAACCCAAGAGTAGTGAGGAGA
GTAGTAATTAAGGGGTGGTGGCCACTGATCCAATGCATGGAGGGTATGGAGTACCTGAGATACAGACCGA
TGTACAATATTGAGAAAAGATGGATATATAAAAAACAGAGCAGTAGAGTGTTCAGTGAGGACATGGGCTA
CCTGATGCAGTACGGTGGAGGATGGGCCTCAGGAACAATTTCCCTTAAGGGTTTATTCAATGAGCACGAA
CTGTGGAGAAATGTATGGTCCAGGTCTAACGACGGAATGGACCTAGCCAGATACTTCGGGTGCTCGATTA
CACTGTACCCAGAGGAAAATCAGGATTATTTGTTCTGGTTTGACACAGAATTCGACCAGCAACAACTGAT
TAACTTGCAGGAATACACTCAACCAAGTGTAATGCTGCAAGCGAAAAACTCCAGATTAATAGCGGCTAAA
AGTAGAATGCCAATTAGGAGGAGAGTGAAGAGAATTTTCATACCCCCCCCATCACAAATGACAACACAGT
GGCAGTTTCAAAAAGACCTAGCAGACTACCCCCTCTTTAACTGGGCCTGTATCTGCATTGACATGGAAAA
GCCCTTCGATTACACAGGGGCATGGAGAAACGCATGGTGGTCAATGCAGAGACAGGCATCAGGGGACATG
GAATACATAGAAAAATGGGGGAGAATCCCACCAACAGGAGACTGGCAACTACCGTCATCCAGTGTGATGA
CACAAAACGGAAACAACCCGAACTGGAAGCCTAGAGACGCACCAGCAATATACCCCATTGTAGCATACTG
GACATCAGATGGCAGTACAAAAACATGCAATTGGTGCACAATCCACAACACACCGATAAACAGATGGAGA
AAAAAGGAAGCGGCAGCAGTTCAGGTTAGAGACTTGAGGGGACTGTGCCTAAGAGTATGCTCAGAGCAGG
AGACATACTACAGATGGCAACAGGGAGAGTTTACGGGACAGTTCAAACAGCAGTGGTGGCCAGGAGGGGG
GACAGACCACGCACTATGTGTGATAGACGCAACAGGAACAAAGGCATTAGACAATCCAGACGTATATGTA
CTGACATGGAATGGTCAAATAAACAGTGCAACTACACCTCCACTTACCTACTGGGGTATTACAACTTCAG
GTAGGAGAGCATGGCAGGACACAGACTTCGGAAAAATTAGACTACCAAAAACAGGCCACGACATAGACTT
TGGACATAAAACTAGATTCGGACCATTTTGTGTAAAAAACCCACCGCGCGAATTCCGTAATGACCCACCA
AAACCTATCAATATTTGGGTGAAATACAAGTTCTTTTTTCAGTTCGGCGGCATGTACCAGCCTCCCTGCG
GAATCCAGGATCCAGGAACTTCTAACCCGACCTATCCTGTCCGGATGGGAGGAGCAGTTACACACCCCAA
ATACGCCGGTCAAGGAGGTGGCTACACGACCCAAGTTGGAGCTCAAGGTATCACCGCTGCCTCTCTCAGA
GCCATCAGTGCAGTTCCACCCAGATCCTACAGCCAGAGTGCGTTTCTCCAAGAACCCAAAGAAGAAGCCG
AGGAAGGAGAGGAAACCGAGGAAACCTCGTGTGAGAGCTCCATTACGAGTGCCGAAAGCTCTACTGAAGG
AGATGGATCGTCTGAGGATGAGGAACGAAGAGCGAGGAGGCGCAGGAACAAGCGACGACTCAGAATATTT
CTCCAGCGACTCGCTGACCGATCCGTGGACCACAAGCGACGAAGATTTTCAGAG
