# Supplementary material for: Highly improved homopolymer aware nucleotide-protein alignments with 454 data
Source: BMC Bioinformatics. 2012 Sep 12;13:230. doi: 10.1186/1471-2105-13-230 (PMC3568017; doi:10.1186/1471-2105-13-230)
Supplement: Additional file 1 — HAXAT parameter evaluation setup. Name: haxat-parameter-evaluation.zip. Format: Zip compressed evaluation code. Title: HAXAT parameter evaluation setup. The file contains scripts for running the evaluation as well as all the binaries and results included in the manuscript. See the enclosed README for more information. [file 1471-2105-13-230-S1.zip › haxat-parameter-evaluation/README]

#
# These scripts were excuted on a Linux 64-bit machine (Ubuntu 10.04)
#


#
# generate databases
#
NF="seed.fa"
./bin/genpdb $NF 100 1 ./bin/substitution/blosum100.qij > db/db100.fa
./bin/genpdb $NF 90 1 ./bin/substitution/blosum90.qij > db/db90.fa
./bin/genpdb $NF 80 1 ./bin/substitution/blosum90.qij > db/db80.fa
./bin/genpdb $NF 70 1 ./bin/substitution/blosum90.qij > db/db70.fa
./bin/genpdb $NF 60 1 ./bin/substitution/blosum90.qij > db/db60.fa
./bin/genpdb $NF 50 1 ./bin/substitution/blosum90.qij > db/db50.fa
./bin/genpdb $NF 40 1 ./bin/substitution/blosum90.qij > db/db40.fa

#
# run complete test
#

# generate query fragments
./bin/fragsim -r0 -c1000 -l600 seed.fa |  tee input/reads.frag.fa | ./bin/454sim -a 1 -o input/reads.sff -i input/reads.nfo
./bin/nfo2fa input/reads.nfo > input/reads.fa

# query the databases under various haxat parameters and analyze results using SFF input
./bin/test -q input/reads.sff -n input/reads.nfo -d db/db100.fa > output/sff.db100.analyze.tsv & 
./bin/test -q input/reads.sff -n input/reads.nfo -d db/db90.fa  > output/sff.db90.analyze.tsv &
./bin/test -q input/reads.sff -n input/reads.nfo -d db/db80.fa  > output/sff.db80.analyze.tsv &
./bin/test -q input/reads.sff -n input/reads.nfo -d db/db70.fa  > output/sff.db70.analyze.tsv &
./bin/test -q input/reads.sff -n input/reads.nfo -d db/db60.fa  > output/sff.db60.analyze.tsv &
./bin/test -q input/reads.sff -n input/reads.nfo -d db/db50.fa  > output/sff.db50.analyze.tsv &
./bin/test -q input/reads.sff -n input/reads.nfo -d db/db40.fa  > output/sff.db40.analyze.tsv &

# query the databases under various haxat parameters and analyze results using FASTA input
./bin/test -q input/reads.fa -n input/reads.nfo -d db/db100.fa > output/fasta.db100.analyze.tsv & 
./bin/test -q input/reads.fa -n input/reads.nfo -d db/db90.fa  > output/fasta.db90.analyze.tsv &
./bin/test -q input/reads.fa -n input/reads.nfo -d db/db80.fa  > output/fasta.db80.analyze.tsv &
./bin/test -q input/reads.fa -n input/reads.nfo -d db/db70.fa  > output/fasta.db70.analyze.tsv &
./bin/test -q input/reads.fa -n input/reads.nfo -d db/db60.fa  > output/fasta.db60.analyze.tsv &
./bin/test -q input/reads.fa -n input/reads.nfo -d db/db50.fa  > output/fasta.db50.analyze.tsv &
./bin/test -q input/reads.fa -n input/reads.nfo -d db/db40.fa  > output/fasta.db40.analyze.tsv &


#
# test single parameter setting
#
./bin/test_single -q input/reads.sff -n input/reads.nfo -d db/db100.fa -S20 -D30 -h0.4 -k0.3


#
# run manual through the various scripts evaluation
#

# generate fragments and simulate 454 data
./bin/fragsim -r0 -c1000 -l600 seed.fa | ./bin/454sim -o reads.sff -i reads.nfo
# extract simulated reads in FASTA format
./bin/nfo2fa reads.nfo > reads.sim.fa
# run haxat with default parameters (use print width 0 (-P0) to allow for easy parsing and don't query the reverse strand (-B0) to save time)
./bin/haxat -P0 -B0 db/db100.fa reads.sim.fa  > reads.sim.haxat.100.res
# analyze ability to recover the correct homopolymer inaccuaries
./bin/analyze reads.nfo reads.sim.haxat.100.res
