# Supplementary material for: Highly improved homopolymer aware nucleotide-protein alignments with 454 data
Source: BMC Bioinformatics. 2012 Sep 12;13:230. doi: 10.1186/1471-2105-13-230 (PMC3568017; doi:10.1186/1471-2105-13-230)
Supplement: Additional file 1 — HAXAT parameter evaluation setup. Name: haxat-parameter-evaluation.zip. Format: Zip compressed evaluation code. Title: HAXAT parameter evaluation setup. The file contains scripts for running the evaluation as well as all the binaries and results included in the manuscript. See the enclosed README for more information. [file 1471-2105-13-230-S1.zip › haxat-parameter-evaluation/ttv/ADN28513.blastalign.txt]

>gb|ADN28513.1|  ORF1 [Torque teno sus virus 1]
Length=648

 Score = 1125 bits (2910),  Expect = 0.0
 Identities = 576/589 (98%), Positives = 580/589 (98%), Gaps = 0/589 (0%)
 Frame = +1

Query  178   ISAWNPRVVRRVVIKGWWPLIQCMEGMEYLRYRPMYNIEKRWIYKKQSSRVFSEDMGYLM  357
             ISAWNPRVVRRVVIKGWWPLIQCMEGMEYLRYRPMYNIEKRWIYKKQSSRVFSEDMGYLM
Sbjct  60    ISAWNPRVVRRVVIKGWWPLIQCMEGMEYLRYRPMYNIEKRWIYKKQSSRVFSEDMGYLM  119

Query  358   QYGGGWASGTISLKGLFNEHELWRNVWSRSNDGMDLARYFGCSITLYPEENQDYLFWFDT  537
             QYGGGWASGTISLKGLFNEHELWRNVWSRSNDGMDLARYFGCSITLYPEENQDYLFWFDT
Sbjct  120   QYGGGWASGTISLKGLFNEHELWRNVWSRSNDGMDLARYFGCSITLYPEENQDYLFWFDT  179

Query  538   EFDQQQLINLQEYTQPSVMLQAKNSRLIAAKSRMPIRRRVKRIFIPPPSQMTTQWQFQKD  717
             EFDQQQLINLQEYTQPSVMLQAKNSRLI AKSRMPIRRRVKRIFIPPPSQMTTQWQFQKD
Sbjct  180   EFDQQQLINLQEYTQPSVMLQAKNSRLIVAKSRMPIRRRVKRIFIPPPSQMTTQWQFQKD  239

Query  718   LADYPLFNWACICIDMEKPFDYTGAWRNAWWSMQRQASGDMEYIEKWGRIPPTGDWQLPS  897
             LADYPLFNWACICIDMEKPFDYTGAWRNAWW M+RQASGDMEYIEKWGRIPPTGDWQLPS
Sbjct  240   LADYPLFNWACICIDMEKPFDYTGAWRNAWWLMRRQASGDMEYIEKWGRIPPTGDWQLPS  299

Query  898   SSVMTQNGNNPNWKPRDAPAIYPIVAYWTSDGSTKTCNWCTIHNTPINRWRKKEAAAVQV  1077
             SSVMTQNG+NPNWKPRD  AIYPIVAYWTSDG+TKTCNWCTIHNTPINRWRKKE AAVQV
Sbjct  300   SSVMTQNGDNPNWKPRDTSAIYPIVAYWTSDGNTKTCNWCTIHNTPINRWRKKEVAAVQV  359

Query  1078  RDLRGLCLRVCSEQETYYRWQQGEFTGQFKQQWWPGGGTDHALCVIDATGTKALDNPDVY  1257
             RDLRGLCLRVCSEQETYYRWQQGEFTGQFKQQWWPGGGTDHALCVIDATGTKALDNPDVY
Sbjct  360   RDLRGLCLRVCSEQETYYRWQQGEFTGQFKQQWWPGGGTDHALCVIDATGTKALDNPDVY  419

Query  1258  VLTWNGQINSATTPPLTYWGITTSGRRAWQDTDFGKIRLPKTGHDIDFGHKTRFGPFCVK  1437
             VLTWN QINSATTPPLTYWGI+TSG RAWQDTDFGKIRLPKTGHDIDFGHKTRFGPFCVK
Sbjct  420   VLTWNEQINSATTPPLTYWGISTSGGRAWQDTDFGKIRLPKTGHDIDFGHKTRFGPFCVK  479

Query  1438  NPPREFRNDPPKPINIWVKYKFFFQFGGMYQPPCGIQDPGTSNPTYPVRMGGAVTHPKYA  1617
             NPP EFRNDPPKPINIWVKYKFFFQFGGMYQPPCGIQDPGTSNPTYPVRMGGAVTHPKYA
Sbjct  480   NPPCEFRNDPPKPINIWVKYKFFFQFGGMYQPPCGIQDPGTSNPTYPVRMGGAVTHPKYA  539

Query  1618  GQGGGYTTQVGAQGITAASLRAISAVPPRSYSQSAFLQEPKeeaeegeeteetscessit  1797
             GQGGGYTTQVGAQGITAASLRAISA PPRSYSQSAFLQEPKEEAEEGEETEETSCESSIT
Sbjct  540   GQGGGYTTQVGAQGITAASLRAISAAPPRSYSQSAFLQEPKEEAEEGEETEETSCESSIT  599

Query  1798  saesstegdgssedeerrarrrrnkrrlrIFLQRLADRSVDHKRRRFSE  1944
             SAESSTEGDGSSEDEERRARRRRNKRRLRIFLQRLADRSVDHKRRRFSE
Sbjct  600   SAESSTEGDGSSEDEERRARRRRNKRRLRIFLQRLADRSVDHKRRRFSE  648
