# Supplementary material for: Highly improved homopolymer aware nucleotide-protein alignments with 454 data
Source: BMC Bioinformatics. 2012 Sep 12;13:230. doi: 10.1186/1471-2105-13-230 (PMC3568017; doi:10.1186/1471-2105-13-230)
Supplement: Additional file 1 — HAXAT parameter evaluation setup. Name: haxat-parameter-evaluation.zip. Format: Zip compressed evaluation code. Title: HAXAT parameter evaluation setup. The file contains scripts for running the evaluation as well as all the binaries and results included in the manuscript. See the enclosed README for more information. [file 1471-2105-13-230-S1.zip › haxat-parameter-evaluation/ttv/ADN28521.blastalign.txt]

>gb|ADN28521.1|  ORF1 [Torque teno sus virus 1]
Length=648

 Score = 1076 bits (2783),  Expect = 0.0
 Identities = 544/589 (92%), Positives = 565/589 (96%), Gaps = 0/589 (0%)
 Frame = +1

Query  178   ISAWNPRVVRRVVIKGWWPLIQCMEGMEYLRYRPMYNIEKRWIYKKQSSRVFSEDMGYLM  357
             ISAWNPRVVRRVVIKGWWPLIQCM+GMEYLRYRPMYNIEKRWIYKKQ SR+FSEDMGYLM
Sbjct  60    ISAWNPRVVRRVVIKGWWPLIQCMQGMEYLRYRPMYNIEKRWIYKKQGSRIFSEDMGYLM  119

Query  358   QYGGGWASGTISLKGLFNEHELWRNVWSRSNDGMDLARYFGCSITLYPEENQDYLFWFDT  537
             QYGGGWASGTISLKGLFNEHELWRNVWSRSNDGMDLARYFGCSITLYPEENQDYLFW+DT
Sbjct  120   QYGGGWASGTISLKGLFNEHELWRNVWSRSNDGMDLARYFGCSITLYPEENQDYLFWYDT  179

Query  538   EFDQQQLINLQEYTQPSVMLQAKNSRLIAAKSRMPIRRRVKRIFIPPPSQMTTQWQFQKD  717
             EFDQ QL+NLQEYTQPSVMLQAKNSRLI AKSRMPIRRRVKRIFIPPPSQMTTQWQFQKD
Sbjct  180   EFDQTQLLNLQEYTQPSVMLQAKNSRLIVAKSRMPIRRRVKRIFIPPPSQMTTQWQFQKD  239

Query  718   LADYPLFNWACICIDMEKPFDYTGAWRNAWWSMQRQASGDMEYIEKWGRIPPTGDWQLPS  897
             LADYPLFNWACICIDMEKPFDYTGAWRNAWW MQRQASGDMEYIEKWGRIPPTGDW+LP+
Sbjct  240   LADYPLFNWACICIDMEKPFDYTGAWRNAWWLMQRQASGDMEYIEKWGRIPPTGDWKLPA  299

Query  898   SSVMTQNGNNPNWKPRDAPAIYPIVAYWTSDGSTKTCNWCTIHNTPINRWRKKEAAAVQV  1077
             SS+M QN +NPNWKP D P IYPIVAYWTSDG+TKTCNWCTIHNTPINRWRKKEA+AVQV
Sbjct  300   SSIMRQNQDNPNWKPVDEPDIYPIVAYWTSDGNTKTCNWCTIHNTPINRWRKKEASAVQV  359

Query  1078  RDLRGLCLRVCSEQETYYRWQQGEFTGQFKQQWWPGGGTDHALCVIDATGTKALDNPDVY  1257
             RDLRGLCLRVCSEQETYYRWQ GEF+G FKQQWWP GGTDH LC+IDATGTKALDNPDVY
Sbjct  360   RDLRGLCLRVCSEQETYYRWQGGEFSGNFKQQWWPQGGTDHGLCIIDATGTKALDNPDVY  419

Query  1258  VLTWNGQINSATTPPLTYWGITTSGRRAWQDTDFGKIRLPKTGHDIDFGHKTRFGPFCVK  1437
             VL W  QIN+ATTPPLTYWGI+TSG R+WQD DFGKI+LPK  HD+DFGHKTRFGPFCVK
Sbjct  420   VLKWGSQINTATTPPLTYWGISTSGNRSWQDADFGKIQLPKAPHDVDFGHKTRFGPFCVK  479

Query  1438  NPPREFRNDPPKPINIWVKYKFFFQFGGMYQPPCGIQDPGTSNPTYPVRMGGAVTHPKYA  1617
             NPP EFR DPP PINIWVKYKFFFQFGGMYQPPCGIQDPGTSNPTYPVRMGGAVTHPKYA
Sbjct  480   NPPCEFRQDPPNPINIWVKYKFFFQFGGMYQPPCGIQDPGTSNPTYPVRMGGAVTHPKYA  539

Query  1618  GQGGGYTTQVGAQGITAASLRAISAVPPRSYSQSAFLQEPKeeaeegeeteetscessit  1797
             GQGGGYTTQ+GAQGITAASLRAISA PPR+YSQSAFLQEPKEEA+EGEETEETSCESSIT
Sbjct  540   GQGGGYTTQIGAQGITAASLRAISAAPPRTYSQSAFLQEPKEEAQEGEETEETSCESSIT  599

Query  1798  saesstegdgssedeerrarrrrnkrrlrIFLQRLADRSVDHKRRRFSE  1944
             SAESSTEGDGSSEDEERRARRRRNKRRLRIFLQRLADRS+DHKRRRFSE
Sbjct  600   SAESSTEGDGSSEDEERRARRRRNKRRLRIFLQRLADRSLDHKRRRFSE  648
