# Supplementary material for: Highly improved homopolymer aware nucleotide-protein alignments with 454 data
Source: BMC Bioinformatics. 2012 Sep 12;13:230. doi: 10.1186/1471-2105-13-230 (PMC3568017; doi:10.1186/1471-2105-13-230)
Supplement: Additional file 1 — HAXAT parameter evaluation setup. Name: haxat-parameter-evaluation.zip. Format: Zip compressed evaluation code. Title: HAXAT parameter evaluation setup. The file contains scripts for running the evaluation as well as all the binaries and results included in the manuscript. See the enclosed README for more information. [file 1471-2105-13-230-S1.zip › haxat-parameter-evaluation/ttv/ADM33775.blastalign.txt]

>gb|ADM33775.1|  ORF1 [Torque teno sus virus 1]
 gb|ADM33778.1|  ORF1 [Torque teno sus virus 1]
Length=649

 Score =  984 bits (2544),  Expect = 0.0
 Identities = 497/590 (84%), Positives = 533/590 (90%), Gaps = 1/590 (0%)
 Frame = +1

Query  178   ISAWNPRVVRRVVIKGWWPLIQCMEGMEYLRYRPMYNIEKRWIYKKQSSRVFSEDMGYLM  357
             I+AWNPRVVRRVVIKGWWPLIQCM+GMEYLRYRPM NIEKRWIYKK  SR F+EDMGYLM
Sbjct  60    ITAWNPRVVRRVVIKGWWPLIQCMQGMEYLRYRPMNNIEKRWIYKKSGSRQFAEDMGYLM  119

Query  358   QYGGGWASGTISLKGLFNEHELWRNVWSRSNDGMDLARYFGCSITLYPEENQDYLFWFDT  537
             QYGGGWASGTISLKGLFNEH+LWRNVWSRSNDGMDLARYFGCSI+LYPE+NQDYLFWFDT
Sbjct  120   QYGGGWASGTISLKGLFNEHQLWRNVWSRSNDGMDLARYFGCSISLYPEDNQDYLFWFDT  179

Query  538   EFDQQQLINLQEYTQPSVMLQAKNSRLIAAKSRMPIRRRVKRIFIPPPSQMTTQWQFQKD  717
             EFD+ QL+NLQEYTQPSVMLQAKNSRLI AKSRMPIRRR+K+IFIPPP+QMTTQWQFQKD
Sbjct  180   EFDETQLLNLQEYTQPSVMLQAKNSRLIVAKSRMPIRRRIKKIFIPPPAQMTTQWQFQKD  239

Query  718   LADYPLFNWACICIDMEKPFDYTGAWRNAWWSMQRQASGDMEYIEKWGRIPPTGDWQLPS  897
             LADYPLFNWACICIDMEKPFDYTGAWRNAWW MQRQASGDMEYIEKWGRIPPTGD++LPS
Sbjct  240   LADYPLFNWACICIDMEKPFDYTGAWRNAWWLMQRQASGDMEYIEKWGRIPPTGDFKLPS  299

Query  898   SSVMTQNGNNPNWKPRDAPAIYPIVAYWTSDGSTKTCNWCTIHNTPINRWRKKEAAAVQV  1077
              S MT N +NPNW P D P IYPIVAYW ++     C WCTIHN PINRWRK+EA A+QV
Sbjct  300   KSSMTGNQDNPNWHPNDEPFIYPIVAYWVTEEGKNVCYWCTIHNAPINRWRKREAMAIQV  359

Query  1078  RDLRGLCLRVCSEQETYYRWQQGEFTGQFKQQWWPGGGTDHALCVIDATGTKALDNPDVY  1257
             RDLRGLCLRVCS QETYYRWQ+ EFT  FKQ+W+P  GTDH+L VIDATGTKA  NPDV+
Sbjct  360   RDLRGLCLRVCSAQETYYRWQRAEFTDAFKQRWFPQNGTDHSLVVIDATGTKAQGNPDVW  419

Query  1258  VLTWNGQINSATTPPLTYWGITTSGR-RAWQDTDFGKIRLPKTGHDIDFGHKTRFGPFCV  1434
                WN  IN+ TTP L YWGI T  + R WQDTDFGK++LPKT HDIDFGHKTRFGPFCV
Sbjct  420   NFLWNSSINTQTTPVLKYWGIDTGNQTRQWQDTDFGKLQLPKTAHDIDFGHKTRFGPFCV  479

Query  1435  KNPPREFRNDPPKPINIWVKYKFFFQFGGMYQPPCGIQDPGTSNPTYPVRMGGAVTHPKY  1614
             KNPP EFR  PP+PINIWVKYKFFFQFGGMYQPPCGIQDPGTSNPTYPVRMGGAVTHPKY
Sbjct  480   KNPPCEFRETPPQPINIWVKYKFFFQFGGMYQPPCGIQDPGTSNPTYPVRMGGAVTHPKY  539

Query  1615  AGQGGGYTTQVGAQGITAASLRAISAVPPRSYSQSAFLQEPKeeaeegeeteetscessi  1794
             AGQGGGYTT++G QGITAASLRAIS+ PPR+YSQSAFLQEPKEE E  EETEET+ ESSI
Sbjct  540   AGQGGGYTTEIGHQGITAASLRAISSAPPRTYSQSAFLQEPKEETEAREETEETTSESSI  599

Query  1795  tsaesstegdgssedeerrarrrrnkrrlrIFLQRLADRSVDHKRRRFSE  1944
             TSAESS+EGDGSSE+EERR RRRRNKRRLRIFLQRLADRS+DHKRRRFSE
Sbjct  600   TSAESSSEGDGSSENEERRERRRRNKRRLRIFLQRLADRSLDHKRRRFSE  649
