# Supplementary material for: Highly improved homopolymer aware nucleotide-protein alignments with 454 data
Source: BMC Bioinformatics. 2012 Sep 12;13:230. doi: 10.1186/1471-2105-13-230 (PMC3568017; doi:10.1186/1471-2105-13-230)
Supplement: Additional file 1 — HAXAT parameter evaluation setup. Name: haxat-parameter-evaluation.zip. Format: Zip compressed evaluation code. Title: HAXAT parameter evaluation setup. The file contains scripts for running the evaluation as well as all the binaries and results included in the manuscript. See the enclosed README for more information. [file 1471-2105-13-230-S1.zip › haxat-parameter-evaluation/ttv/ADD46842.blastalign.txt]

>gb|ADD46842.1|  ORF1 protein [Torque teno sus virus 1]
Length=635

 Score =  737 bits (1903),  Expect = 0.0
 Identities = 355/590 (60%), Positives = 442/590 (75%), Gaps = 14/590 (2%)
 Frame = +1

Query  178   ISAWNPRVVRRVVIKGWWPLIQCMEGMEYLRYRPM-YNIEKRWIYKKQSSRVFSEDMGYL  354
             ISAWNP+V+R   I GWWP+IQCM+GME+++Y+PM   +E  WI+ KQ S++ +E MGYL
Sbjct  59    ISAWNPKVLRNCRITGWWPVIQCMDGMEWIKYKPMDLRVEANWIFNKQDSKIETEQMGYL  118

Query  355   MQYGGGWASGTISLKGLFNEHELWRNVWSRSNDGMDLARYFGCSITLYPEENQDYLFWFD  534
             MQYGGGW+SG ISL+GLFNE+ LWRN+WS+SNDGMDL RYFGC I LYP ENQDYLFW+D
Sbjct  119   MQYGGGWSSGVISLEGLFNENRLWRNIWSKSNDGMDLVRYFGCRIRLYPTENQDYLFWYD  178

Query  535   TEFDQQQLINLQEYTQPSVMLQAKNSRLIAAKSRMPIRRRVKRIFIPPPSQMTTQWQFQK  714
             TEFD+QQ   L EYTQPSVMLQAKNSRLI  K +MPIRRRVK IFIPPP+Q+TTQW+FQ+
Sbjct  179   TEFDEQQRRMLDEYTQPSVMLQAKNSRLIVCKQKMPIRRRVKSIFIPPPAQLTTQWKFQQ  238

Query  715   DLADYPLFNWACICIDMEKPFDYTGAWRNAWWSMQRQASGDMEYIEKWGRIPPTGDWQLP  894
             +L  +PLFNWACICIDM+ PFDY GAWRNAWW M+R  +G+MEYIE+WGRIP TGD +LP
Sbjct  239   ELCQFPLFNWACICIDMDTPFDYNGAWRNAWWLMRRLQNGNMEYIERWGRIPMTGDTELP  298

Query  895   SSSVMTQNGNNPNWKPRDAPAIYPIVAYWTSDGSTKTCNWCTIHNTPINRWRKKEAAAVQ  1074
              +      G N N+KP     IYPIVA    +G+ +   W T+HN PI+RWRKK+   ++
Sbjct  299   PADDFKAGGVNKNFKPTGIQRIYPIVAVCLVEGNKRVVKWATVHNGPIDRWRKKQTGTLK  358

Query  1075  VRDLRGLCLRVCSEQETYYRWQQGEFTGQFKQQWWPGGGTDHALCVIDATGTKALDNPDV  1254
             + +LRGL LRVCSE ETYY+W   EFTG F+Q WWP GGT++ LC I        +NP V
Sbjct  359   LSNLRGLVLRVCSESETYYKWTGSEFTGAFQQDWWPVGGTEYPLCTIKM--DPEYENPTV  416

Query  1255  YVLTWNGQINSATTPPLTYWGITTSGRRAWQDTDFGKIRLPKTGHDIDFGHKTRFGPFCV  1434
              V +W   I ++ T    Y+G++T   + W+DTDF +++LP++ H++DFGHK RFGPFCV
Sbjct  417   EVWSWKANIPTSGTLK-DYFGLSTG--QQWKDTDFARLQLPRSSHNVDFGHKARFGPFCV  473

Query  1435  KNPPREFRNDPPKPINIWVKYKFFFQFGGMYQPPCGIQDPGTSNPTYPVRMGGAVTHPKY  1614
             K PP EFR+  P P+NIWVKY F+FQFGGMYQPP GIQDP TSNPTYPVRM GAVTHPKY
Sbjct  474   KKPPVEFRDTAPNPLNIWVKYTFYFQFGGMYQPPTGIQDPCTSNPTYPVRMVGAVTHPKY  533

Query  1615  AGQGGGYTTQVGAQGITAASLRAISAVPPRSYSQSAFLQEPKeeaeegeeteetscessi  1794
             AGQ GG TTQ+G QGITAAS+RAISA PP +Y+QSAFL+ P+         +E   ES  
Sbjct  534   AGQ-GGITTQIGDQGITAASIRAISAAPPDTYTQSAFLKAPE-------TEKEEERESET  585

Query  1795  tsaesstegdgssedeerrarrrrnkrrlrIFLQRLADRSVDHKRRRFSE  1944
             +   + +  +G    +++  RR   KR +++ L+RLADR VD+KRRRFSE
Sbjct  586   SFTSAESSSEGDGSSDDQAERRAARKRVIKLLLKRLADRPVDNKRRRFSE  635
