# Supplementary material for: Highly improved homopolymer aware nucleotide-protein alignments with 454 data
Source: BMC Bioinformatics. 2012 Sep 12;13:230. doi: 10.1186/1471-2105-13-230 (PMC3568017; doi:10.1186/1471-2105-13-230)
Supplement: Additional file 1 — HAXAT parameter evaluation setup. Name: haxat-parameter-evaluation.zip. Format: Zip compressed evaluation code. Title: HAXAT parameter evaluation setup. The file contains scripts for running the evaluation as well as all the binaries and results included in the manuscript. See the enclosed README for more information. [file 1471-2105-13-230-S1.zip › haxat-parameter-evaluation/ttv/ACR57080.blastalign.txt]

>gb|ACR57080.1|  ORF1 [Torque teno sus virus 1]
Length=639

 Score =  543 bits (1398),  Expect = 0.0
 Identities = 258/521 (50%), Positives = 348/521 (67%), Gaps = 15/521 (3%)
 Frame = +1

Query  178   ISAWNPRVVRRVVIKGWWPLIQCMEGMEYLRYRPM-YNIEKRWIYKKQSSRVFSEDMGYL  354
             ISA+NP+V+RRVVI+GWWP++QC++G E LRYRP+ +++EK+W  K      F +  GYL
Sbjct  63    ISAFNPKVMRRVVIRGWWPILQCLKGQESLRYRPLQWDVEKQWRVKSD----FEDSYGYL  118

Query  355   MQYGGGWASGTISLKGLFNEHELWRNVWSRSNDGMDLARYFGCSITLYPEENQDYLFWFD  534
             +QYGGGW SG ++L+GL+ EH LWRN WS+ NDGMDL RYFGC + LYP ++QDY FW+D
Sbjct  119   VQYGGGWGSGEVTLEGLYQEHLLWRNSWSKGNDGMDLVRYFGCLVYLYPLKDQDYWFWWD  178

Query  535   TEFDQQQLINLQEYTQPSVMLQAKNSRLIAAKSRMPIRRRVKRIFIPPPSQMTTQWQFQK  714
             T+F +    N++EY+QPSVM+ AK ++++ A+ R P RR+V++IFIPPPS+ TTQWQFQ 
Sbjct  179   TDFKELYAENIKEYSQPSVMMMAKRTKIVIARDRAPHRRKVRKIFIPPPSRDTTQWQFQT  238

Query  715   DLADYPLFNWACICIDMEKPFDYTGAWRNAWWSMQRQASGDMEYIEKWGRIPPTGDWQLP  894
             D  + PLF WA   I+M++PFD  GA+RNAWW   R  +G+M+Y+E WGR+PP GD ++P
Sbjct  239   DFCNRPLFTWAAGLIEMQRPFDANGAFRNAWWLETRNEAGEMKYVELWGRVPPQGDTEMP  298

Query  895   SSSVMTQNGNNPNWKPRDA--PAIYPIVAYWTSDGSTKTCNWCTIHNTPINRWRKKEAAA  1068
               S  ++  NNPN+  +D     IYPI+ Y           +C  +N  +NRWRK +A+ 
Sbjct  299   KKSEFSKGTNNPNYNVQDGYEKNIYPIIVYVDKKDQKPRKKYCVCYNKTLNRWRKSQAST  358

Query  1069  VQVRDLRGLCLRVCSEQETYYRWQQGEFTGQFKQQWWPGGGTDHALCVIDATGTKALDNP  1248
             + + DL+GL LR    QE  Y W+ GE++  F Q+W     +   L VIDA  T    NP
Sbjct  359   MNIGDLQGLVLRQLMNQEMTYYWKAGEYSSPFMQRW-----SGARLIVIDAR-TADTTNP  412

Query  1249  DVYVLTWNGQINSATTPPLTYWGITTSGRRAWQDTDFGKIRLPKTGHDIDFGHKTRFGPF  1428
              V    +    N+  T     + I+   +   QD DF K+ LPK+ HDIDFGH +RFGPF
Sbjct  413   TVQAWEFGQNWNTKNTVLEQVFQISLENKPLRQD-DFAKLTLPKSPHDIDFGHHSRFGPF  471

Query  1429  CVKNPPREFRNDPPKPINIWVKYKFFFQFGGMYQPPCGIQDPGTSNPTYPVRMGGAVTHP  1608
             CVKN P EF+  PP P N+W +YKFFFQFGG YQPP GI+DP + NP YPV   G++THP
Sbjct  472   CVKNEPLEFQVYPPTPTNLWFQYKFFFQFGGEYQPPTGIRDPCSDNPAYPVPQSGSITHP  531

Query  1609  KYAGQGGGYTTQVGAQGITAASLRAISAVPPRSYSQSAFLQ  1731
             K+AG+ GG  T+    GITAAS R +SA  P   +QSA L+
Sbjct  532   KFAGK-GGMLTETDRWGITAASSRTLSADTPTEATQSALLR  571
