# Supplementary material for: Highly improved homopolymer aware nucleotide-protein alignments with 454 data
Source: BMC Bioinformatics. 2012 Sep 12;13:230. doi: 10.1186/1471-2105-13-230 (PMC3568017; doi:10.1186/1471-2105-13-230)
Supplement: Additional file 1 — HAXAT parameter evaluation setup. Name: haxat-parameter-evaluation.zip. Format: Zip compressed evaluation code. Title: HAXAT parameter evaluation setup. The file contains scripts for running the evaluation as well as all the binaries and results included in the manuscript. See the enclosed README for more information. [file 1471-2105-13-230-S1.zip › haxat-parameter-evaluation/ttv/ADN28549.blastalign.txt]

>gb|ADN28549.1|  ORF1 [Torque teno sus virus 1]
Length=643

 Score =  552 bits (1422),  Expect = 0.0
 Identities = 288/595 (48%), Positives = 393/595 (66%), Gaps = 17/595 (3%)
 Frame = +1

Query  178   ISAWNPRVVRRVVIKGWWPLIQCMEGMEYLRYRPM-YNIEKRWIYKKQSSRVFSEDMGYL  354
             ISA+NPRV+RRVVI+GWWPL+QC+ G E+LRYRP+ +++E+ W+ +K       + MGYL
Sbjct  60    ISAFNPRVMRRVVIQGWWPLLQCLPGQEHLRYRPLNWDVEREWVSEKDKE---PDTMGYL  116

Query  355   MQYGGGWASGTISLKGLFNEHELWRNVWSRSNDGMDLARYFGCSITLYPEENQDYLFWFD  534
             +QYGGGW SG I+L+ LFNEH+ WRN+WS+SNDGMDL RYFGC I LYP ++ DY FW+D
Sbjct  117   VQYGGGWGSGQITLEDLFNEHQKWRNMWSKSNDGMDLVRYFGCKIYLYPLQSDDYWFWWD  176

Query  535   TEFDQQQLINLQEYTQPSVMLQAKNSRLIAAKSRMPIRRRVKRIFIPPPSQMTTQWQFQK  714
             T+F Q     ++EY QPSVML AK ++++ A+ R   RRRVK+I+IPPPS+ TTQW+FQ 
Sbjct  177   TDFKQNYSDRIKEYCQPSVMLMAKRTKIVVARDRAQHRRRVKKIYIPPPSRDTTQWKFQT  236

Query  715   DLADYPLFNWACICIDMEKPFDYTGAWRNAWWSMQRQASGDMEYIEKWGRIPPTGDWQLP  894
             D    PLF WA   I++++PFD+ G +RNAWW   R  +G+M+YI  WGR+PP GD +LP
Sbjct  237   DFCKQPLFTWAAGLIELQRPFDFNGGFRNAWWLEPRNEAGEMDYITLWGRVPPQGDSELP  296

Query  895   SSSVMTQNGNNPNW--KPRDAPAIYPIVAYWTSDGSTKTCNWCTIHNTPINRWRKKEAAA  1068
               +       N N+  +P     +YPI+AY   +       WC  +N  I+RWRK +A+ 
Sbjct  297   DPNTFKIGNINKNYNIQPGKEKNLYPIMAYIRKENGQPVIYWCVCYNKTIDRWRKAQAST  356

Query  1069  VQVRDLRGLCLRVCSEQETYYRWQQGEFTGQFKQQWWPGGGTDHALCVIDATGTKALDNP  1248
             + + +LRGLCLR  S+QE  Y+W+QGEF   +  +W       +    +   G    +NP
Sbjct  357   LNISNLRGLCLRELSKQEQTYKWKQGEFNKAYFNRW------TYKTYFVTIDGRVGTENP  410

Query  1249  DVYVLTWNGQINSATTPPLTY-WGITTSGRRAWQDTDFGKIRLPKTGHDIDFGHKTRFGP  1425
              V +  +   I + +   LT+ +GI+       +D+DFGK+ LPKT HD+DFGHK RFGP
Sbjct  411   TVQIWNFTDSITTDSNHILTFAFGISKQNTNL-KDSDFGKLGLPKTPHDLDFGHKNRFGP  469

Query  1426  FCVKNPPREFRNDPPKPINIWVKYKFFFQFGGMYQPPCGIQDPGTSNPTYPVRMGGAVTH  1605
             F VKN P EF+  PP+ IN+WV+YKFFFQFGG YQPP GI+DP   NP YPV     VTH
Sbjct  470   FVVKNEPVEFQLRPPQAINVWVRYKFFFQFGGEYQPPTGIRDPCLDNPAYPVPQSTGVTH  529

Query  1606  PKYAGQGGGYTTQVGAQGITAASLRAISAVPPRS-YSQSAFL-QEPKeeaeegeeteets  1779
             P Y G  GG T +VG  G+TA ++RA+ A PP++  SQ AFL  +  E+ +  +  E +S
Sbjct  530   PLYTG-AGGLTAEVGPSGLTARTIRALCASPPKTKTSQCAFLGGDENEKTQRKKTQETSS  588

Query  1780  cessitsaesstegdgssedeerrarrrrnkrrlrIFLQRLADRSVDHKRRRFSE  1944
               S  ++  SS     + E+E R ARR+R KR+L++F QRL DR ++HKRRRFSE
