# Supplementary material for: Highly improved homopolymer aware nucleotide-protein alignments with 454 data
Source: BMC Bioinformatics. 2012 Sep 12;13:230. doi: 10.1186/1471-2105-13-230 (PMC3568017; doi:10.1186/1471-2105-13-230)
Supplement: Additional file 1 — HAXAT parameter evaluation setup. Name: haxat-parameter-evaluation.zip. Format: Zip compressed evaluation code. Title: HAXAT parameter evaluation setup. The file contains scripts for running the evaluation as well as all the binaries and results included in the manuscript. See the enclosed README for more information. [file 1471-2105-13-230-S1.zip › haxat-parameter-evaluation/ttv/AEO16615.blastalign.txt]

>gb|AEO16615.1|  ORF1 [Torque teno sus virus 1]
Length=569

 Score =  506 bits (1302),  Expect = 8e-171
 Identities = 249/513 (49%), Positives = 328/513 (64%), Gaps = 15/513 (3%)
 Frame = +1

Query  202   VRRVVIKGWWPLIQCMEGMEYLRYRPM-YNIEKRWIYKKQSSRVFSEDMGYLMQYGGGWA  378
             +R+VVI+GW P++ C++G   LRYRP+ ++ EK+W  K      + ++ GYL+QYGGGW 
Sbjct  1     MRKVVIRGWRPILLCLKGQVSLRYRPLQWDTEKQWRVKAD----YEDNYGYLVQYGGGWG  56

Query  379   SGTISLKGLFNEHELWRNVWSRSNDGMDLARYFGCSITLYPEENQDYLFWFDTEFDQQQL  558
             SG ++L+GL+ EH LWRN WS+ NDGMDL RYFGC + LYP ++QDY FW+DT+F +   
Sbjct  57    SGEVTLEGLYQEHLLWRNSWSKGNDGMDLVRYFGCIVYLYPLQDQDYWFWWDTDFKELYA  116

Query  559   INLQEYTQPSVMLQAKNSRLIAAKSRMPIRRRVKRIFIPPPSQMTTQWQFQKDLADYPLF  738
              +++EY+QPSVM+ AK ++L+ A+ R P RR+V++IFIPPPS+ TTQWQFQ D    PLF
Sbjct  117   ESIKEYSQPSVMMMAKRTKLVIARDRAPHRRKVRKIFIPPPSRDTTQWQFQTDFCKRPLF  176

Query  739   NWACICIDMEKPFDYTGAWRNAWWSMQRQASGDMEYIEKWGRIPPTGDWQLPSSSVMTQN  918
              WA   IDM+KPFD  GA+RNAWW   R   G+M+YIE WGR+PP GD +LP  S   + 
Sbjct  177   TWAAGLIDMQKPFDANGAFRNAWWLETRNDQGEMKYIELWGRVPPQGDTELPKQSDFKKG  236

Query  919   GNNPNWKPRDA--PAIYPIVAYWTSDGSTKTCNWCTIHNTPINRWRKKEAAAVQVRDLRG  1092
              NNPN+  ++     IYPI+ Y           +C  +N  +NRWRK +A+ + + DL+G
Sbjct  237   DNNPNYNIQEGHEKKIYPIIIYVDQKDQKTRKKYCVCYNKTLNRWRKAQASTLAIGDLQG  296

Query  1093  LCLRVCSEQETYYRWQQGEFTGQFKQQWWPGGGTDHALCVIDATGTKALDNPDVYVLTWN  1272
             L LR    QE  Y W+ GEF+  F Q+W    GT   L  IDA       NP V    W 
Sbjct  297   LVLRQLMNQEMTYYWKSGEFSSPFMQRW---KGT--RLITIDARRADTA-NPKVSSWEWG  350

Query  1273  GQINSATTPPLTYWGITTSGRRAWQDTDFGKIRLPKTGHDIDFGHKTRFGPFCVKNPPRE  1452
                N+  T     + I  +  +  QD DF K+ LPK+ HDIDFGH +RFGPFCVKN P E
Sbjct  351   QNWNTNGTVLKEVFNINLTNTQIRQD-DFAKLTLPKSPHDIDFGHHSRFGPFCVKNEPLE  409

Query  1453  FRNDPPKPINIWVKYKFFFQFGGMYQPPCGIQDPGTSNPTYPVRMGGAVTHPKYAGQGGG  1632
             F+   P P N+W +YKF FQFGG YQPP GI+DP    P YPV   G+VTHPK+AG+ GG
Sbjct  410   FQLRAPTPTNLWFQYKFLFQFGGEYQPPTGIRDPCIDTPAYPVPQSGSVTHPKFAGK-GG  468

Query  1633  YTTQVGAQGITAASLRAISAVPPRSYSQSAFLQ  1731
               T+    GIT AS R +SA  P   +QSA L+
Sbjct  469   MLTETDRWGITTASSRTLSADTPTDAAQSALLR  501
