# Supplementary material for: Highly improved homopolymer aware nucleotide-protein alignments with 454 data
Source: BMC Bioinformatics. 2012 Sep 12;13:230. doi: 10.1186/1471-2105-13-230 (PMC3568017; doi:10.1186/1471-2105-13-230)
Supplement: Additional file 1 — HAXAT parameter evaluation setup. Name: haxat-parameter-evaluation.zip. Format: Zip compressed evaluation code. Title: HAXAT parameter evaluation setup. The file contains scripts for running the evaluation as well as all the binaries and results included in the manuscript. See the enclosed README for more information. [file 1471-2105-13-230-S1.zip › haxat-parameter-evaluation/ttv/ADN28521.fa]

>gi|307341433|gb|ADN28521.1| ORF1 [Torque teno sus virus 1]
MRFRRRRFGRRRRYYRKRRGGWRRRYGRRWRRTAWRRWRVRRWRRSVFRRGGRRARPYRISAWNPRVVRR
VVIKGWWPLIQCMQGMEYLRYRPMYNIEKRWIYKKQGSRIFSEDMGYLMQYGGGWASGTISLKGLFNEHE
LWRNVWSRSNDGMDLARYFGCSITLYPEENQDYLFWYDTEFDQTQLLNLQEYTQPSVMLQAKNSRLIVAK
SRMPIRRRVKRIFIPPPSQMTTQWQFQKDLADYPLFNWACICIDMEKPFDYTGAWRNAWWLMQRQASGDM
EYIEKWGRIPPTGDWKLPASSIMRQNQDNPNWKPVDEPDIYPIVAYWTSDGNTKTCNWCTIHNTPINRWR
KKEASAVQVRDLRGLCLRVCSEQETYYRWQGGEFSGNFKQQWWPQGGTDHGLCIIDATGTKALDNPDVYV
LKWGSQINTATTPPLTYWGISTSGNRSWQDADFGKIQLPKAPHDVDFGHKTRFGPFCVKNPPCEFRQDPP
NPINIWVKYKFFFQFGGMYQPPCGIQDPGTSNPTYPVRMGGAVTHPKYAGQGGGYTTQIGAQGITAASLR
AISAAPPRTYSQSAFLQEPKEEAQEGEETEETSCESSITSAESSTEGDGSSEDEERRARRRRNKRRLRIF
LQRLADRSLDHKRRRFSE
