# Supplementary material for: Highly improved homopolymer aware nucleotide-protein alignments with 454 data
Source: BMC Bioinformatics. 2012 Sep 12;13:230. doi: 10.1186/1471-2105-13-230 (PMC3568017; doi:10.1186/1471-2105-13-230)
Supplement: Additional file 1 — HAXAT parameter evaluation setup. Name: haxat-parameter-evaluation.zip. Format: Zip compressed evaluation code. Title: HAXAT parameter evaluation setup. The file contains scripts for running the evaluation as well as all the binaries and results included in the manuscript. See the enclosed README for more information. [file 1471-2105-13-230-S1.zip › haxat-parameter-evaluation/output/DONE]

./filter fasta.db100.analyze.tsv  > no454.db100.analyze.tsv
./filter fasta.db90.analyze.tsv  > no454.db90.analyze.tsv
./filter fasta.db80.analyze.tsv  > no454.db80.analyze.tsv
./filter fasta.db70.analyze.tsv  > no454.db70.analyze.tsv
./filter fasta.db60.analyze.tsv  > no454.db60.analyze.tsv
./filter fasta.db50.analyze.tsv  > no454.db50.analyze.tsv
./filter fasta.db40.analyze.tsv  > no454.db40.analyze.tsv
