# Supplementary material for: Highly improved homopolymer aware nucleotide-protein alignments with 454 data
Source: BMC Bioinformatics. 2012 Sep 12;13:230. doi: 10.1186/1471-2105-13-230 (PMC3568017; doi:10.1186/1471-2105-13-230)
Supplement: Additional file 1 — HAXAT parameter evaluation setup. Name: haxat-parameter-evaluation.zip. Format: Zip compressed evaluation code. Title: HAXAT parameter evaluation setup. The file contains scripts for running the evaluation as well as all the binaries and results included in the manuscript. See the enclosed README for more information. [file 1471-2105-13-230-S1.zip › haxat-parameter-evaluation/output/real-test.result.tsv]

entry-id	flow-peak-V	flow-peak	no-flow-peak-V	no-flow-peak	non-454-model
ACR57080	0.682085	0.627251	0.447510	0.438446	0.120553
ADD46842	0.718876	0.662705	0.508492	0.526454	0.174425
ADM33775	0.801278	0.740919	0.617992	0.658368	0.267054
ADN28513	0.830642	0.776703	0.690282	0.752093	0.355159
ADN28521	0.821814	0.766173	0.672469	0.726277	0.321965
ADN28549	0.654080	0.599576	0.395395	0.391722	0.113201
AEO16615	0.660754	0.606859	0.395783	0.404081	0.127679
