# Supplementary material for: Highly improved homopolymer aware nucleotide-protein alignments with 454 data
Source: BMC Bioinformatics. 2012 Sep 12;13:230. doi: 10.1186/1471-2105-13-230 (PMC3568017; doi:10.1186/1471-2105-13-230)
Supplement: Additional file 1 — HAXAT parameter evaluation setup. Name: haxat-parameter-evaluation.zip. Format: Zip compressed evaluation code. Title: HAXAT parameter evaluation setup. The file contains scripts for running the evaluation as well as all the binaries and results included in the manuscript. See the enclosed README for more information. [file 1471-2105-13-230-S1.zip › haxat-parameter-evaluation/output/sff.db100.analyze.tsv]

parameters	aligned-positions	tp	tn	fp	fn	missed	errors	mcc-missed	mcc
S=40, D=56, h=0.7, k=0.3, V=1	323971	1802	320102	168	1899	355	2422	0.634673	0.664850
S=40, D=56, h=0.7, k=0.3, V=0	323863	1713	319982	217	1951	366	2534	0.611243	0.641502
S=40, D=56, h=0.7, k=0.4, V=1	324144	1825	320271	163	1885	347	2395	0.639828	0.669506
S=40, D=56, h=0.7, k=0.4, V=0	324003	1714	320105	236	1948	358	2542	0.609159	0.638694
S=40, D=56, h=0.7, k=0.5, V=1	324176	1841	320307	162	1866	349	2377	0.643123	0.673144
S=40, D=56, h=0.7, k=0.5, V=0	324035	1713	320138	247	1937	360	2544	0.607978	0.637715
S=40, D=56, h=0.7, k=0.6, V=1	324242	1850	320368	164	1860	345	2369	0.644586	0.674316
S=40, D=56, h=0.7, k=0.6, V=0	324127	1698	320208	275	1946	355	2576	0.601383	0.630457
S=40, D=56, h=0.7, k=0.7, V=1	324241	1849	320367	165	1860	345	2370	0.644313	0.674039
S=40, D=56, h=0.7, k=0.7, V=0	324110	1693	320186	285	1946	356	2587	0.599116	0.628202
S=40, D=56, h=0.7, k=0.8, V=1	324295	1855	320412	171	1857	342	2370	0.644476	0.673934
S=40, D=56, h=0.7, k=0.8, V=0	324133	1689	320197	299	1948	355	2602	0.596367	0.625262
S=40, D=56, h=0.7, k=0.9, V=1	324295	1860	320412	170	1853	342	2365	0.645505	0.675003
S=40, D=56, h=0.7, k=0.9, V=0	324133	1689	320194	304	1946	355	2605	0.595753	0.624635
S=40, D=56, h=0.7, k=1, V=1	324378	1858	320484	174	1862	334	2370	0.644559	0.673287
S=40, D=56, h=0.7, k=1, V=0	324219	1686	320262	311	1960	345	2616	0.593995	0.621919
S=40, D=56, h=0.6, k=0.3, V=1	324582	1926	320677	176	1803	324	2303	0.657103	0.685463
S=40, D=56, h=0.6, k=0.3, V=0	324381	1804	320445	249	1883	340	2472	0.624404	0.652998
S=40, D=56, h=0.6, k=0.4, V=1	324725	1960	320803	180	1782	313	2275	0.662610	0.690162
S=40, D=56, h=0.6, k=0.4, V=0	324643	1811	320661	281	1890	318	2489	0.621490	0.648059
S=40, D=56, h=0.6, k=0.5, V=1	324733	1989	320814	176	1754	312	2242	0.668575	0.696278
S=40, D=56, h=0.6, k=0.5, V=0	324669	1808	320675	305	1881	315	2501	0.618459	0.644745
S=40, D=56, h=0.6, k=0.6, V=1	324869	1990	320937	185	1757	306	2248	0.667512	0.694624
S=40, D=56, h=0.6, k=0.6, V=0	324770	1804	320757	326	1883	310	2519	0.615096	0.640852
S=40, D=56, h=0.6, k=0.7, V=1	324910	2004	320986	177	1743	305	2225	0.671413	0.698593
S=40, D=56, h=0.6, k=0.7, V=0	324819	1813	320810	328	1868	309	2505	0.617133	0.642934
S=40, D=56, h=0.6, k=0.8, V=1	324986	2015	321056	176	1739	299	2214	0.673491	0.700179
S=40, D=56, h=0.6, k=0.8, V=0	324869	1820	320852	334	1863	306	2503	0.617715	0.643282
S=40, D=56, h=0.6, k=0.9, V=1	325006	2022	321076	176	1732	298	2206	0.674848	0.701502
S=40, D=56, h=0.6, k=0.9, V=0	324912	1823	320887	340	1862	303	2505	0.617510	0.642811
S=40, D=56, h=0.6, k=1, V=1	325038	2025	321103	179	1731	296	2206	0.674924	0.701392
S=40, D=56, h=0.6, k=1, V=0	324928	1826	320899	342	1861	302	2505	0.617732	0.642948
S=40, D=56, h=0.5, k=0.3, V=1	325045	2058	321090	195	1702	290	2187	0.678589	0.704649
S=40, D=56, h=0.5, k=0.3, V=0	324893	1901	320871	300	1821	303	2424	0.635623	0.661398
S=40, D=56, h=0.5, k=0.4, V=1	325262	2101	321292	198	1671	279	2148	0.685771	0.711046
S=40, D=56, h=0.5, k=0.4, V=0	325111	1913	321059	335	1804	292	2431	0.634107	0.658946
S=40, D=56, h=0.5, k=0.5, V=1	325332	2127	321358	196	1651	275	2122	0.690533	0.715585
S=40, D=56, h=0.5, k=0.5, V=0	325231	1923	321160	347	1801	282	2430	0.634547	0.658526
S=40, D=56, h=0.5, k=0.6, V=1	325311	2153	321351	187	1620	279	2086	0.696583	0.722244
S=40, D=56, h=0.5, k=0.6, V=0	325210	1939	321152	346	1773	286	2405	0.638403	0.662939
S=40, D=56, h=0.5, k=0.7, V=1	325350	2169	321389	186	1606	277	2069	0.699547	0.725123
S=40, D=56, h=0.5, k=0.7, V=0	325249	1948	321181	356	1764	283	2403	0.638944	0.663251
S=40, D=56, h=0.5, k=0.8, V=1	325366	2181	321404	184	1597	276	2057	0.701776	0.727322
S=40, D=56, h=0.5, k=0.8, V=0	325282	1948	321212	359	1763	281	2403	0.638764	0.662902
S=40, D=56, h=0.5, k=0.9, V=1	325361	2187	321402	182	1590	276	2048	0.703215	0.728819
S=40, D=56, h=0.5, k=0.9, V=0	325284	1958	321219	358	1749	282	2389	0.641060	0.665393
S=40, D=56, h=0.5, k=1, V=1	325380	2197	321418	184	1581	276	2041	0.704568	0.730215
S=40, D=56, h=0.5, k=1, V=0	325316	1964	321251	359	1742	282	2383	0.642144	0.666525
S=40, D=56, h=0.4, k=0.3, V=1	325499	2193	321504	218	1584	269	2071	0.699492	0.724335
S=40, D=56, h=0.4, k=0.3, V=0	325364	2005	321278	341	1740	279	2360	0.649481	0.673629
S=40, D=56, h=0.4, k=0.4, V=1	325571	2245	321573	213	1540	265	2018	0.708936	0.733692
S=40, D=56, h=0.4, k=0.4, V=0	325444	2013	321335	370	1726	274	2370	0.647818	0.671525
S=40, D=56, h=0.4, k=0.5, V=1	325680	2284	321676	211	1509	258	1978	0.715859	0.740155
S=40, D=56, h=0.4, k=0.5, V=0	325519	2035	321404	379	1701	269	2349	0.651352	0.674780
S=40, D=56, h=0.4, k=0.6, V=1	325692	2300	321684	212	1496	255	1963	0.718451	0.742537
S=40, D=56, h=0.4, k=0.6, V=0	325554	2052	321434	379	1689	264	2332	0.654523	0.677603
S=40, D=56, h=0.4, k=0.7, V=1	325759	2337	321749	209	1464	250	1923	0.725182	0.748992
S=40, D=56, h=0.4, k=0.7, V=0	325652	2071	321525	380	1676	258	2314	0.657914	0.680559
S=40, D=56, h=0.4, k=0.8, V=1	325807	2363	321797	204	1443	247	1894	0.730114	0.753770
S=40, D=56, h=0.4, k=0.8, V=0	325672	2092	321545	386	1649	258	2293	0.661478	0.684281
S=40, D=56, h=0.4, k=0.9, V=1	325854	2362	321833	212	1447	243	1902	0.728880	0.752104
S=40, D=56, h=0.4, k=0.9, V=0	325734	2091	321595	400	1648	253	2301	0.659980	0.682313
S=40, D=56, h=0.4, k=1, V=1	325920	2377	321898	209	1436	239	1884	0.731836	0.754751
S=40, D=56, h=0.4, k=1, V=0	325804	2108	321660	402	1634	248	2284	0.663017	0.684998
S=40, D=56, h=0.3, k=0.3, V=1	325959	2334	321899	250	1476	234	1960	0.719420	0.741510
S=40, D=56, h=0.3, k=0.3, V=0	325774	2113	321609	394	1658	251	2303	0.662322	0.684375
S=40, D=56, h=0.3, k=0.4, V=1	326117	2424	322047	246	1400	223	1869	0.734904	0.756343
S=40, D=56, h=0.3, k=0.4, V=0	325893	2155	321710	411	1617	241	2269	0.668464	0.689844
S=40, D=56, h=0.3, k=0.5, V=1	326287	2482	322206	242	1357	209	1808	0.745000	0.765306
S=40, D=56, h=0.3, k=0.5, V=0	326034	2201	321838	415	1580	229	2224	0.676506	0.697031
S=40, D=56, h=0.3, k=0.6, V=1	326358	2526	322274	240	1318	203	1761	0.752596	0.772501
S=40, D=56, h=0.3, k=0.6, V=0	326162	2236	321947	430	1549	220	2199	0.681242	0.701091
S=40, D=56, h=0.3, k=0.7, V=1	326396	2545	322308	238	1305	198	1741	0.755877	0.775351
S=40, D=56, h=0.3, k=0.7, V=0	326236	2258	322005	445	1528	212	2185	0.683828	0.703034
S=40, D=56, h=0.3, k=0.8, V=1	326438	2576	322349	237	1276	197	1710	0.760948	0.780445
S=40, D=56, h=0.3, k=0.8, V=0	326334	2284	322090	451	1509	204	2164	0.687762	0.706326
S=40, D=56, h=0.3, k=0.9, V=1	326456	2592	322369	234	1261	197	1692	0.763847	0.783413
S=40, D=56, h=0.3, k=0.9, V=0	326375	2299	322134	456	1486	203	2145	0.690567	0.709155
S=40, D=56, h=0.3, k=1, V=1	326487	2602	322392	241	1252	194	1687	0.764688	0.783976
S=40, D=56, h=0.3, k=1, V=0	326412	2306	322161	469	1476	200	2145	0.690677	0.709012
S=40, D=56, h=0.2, k=0.3, V=1	326434	2514	322271	327	1322	197	1846	0.740130	0.759188
S=40, D=56, h=0.2, k=0.3, V=0	326190	2252	321921	468	1549	217	2234	0.678079	0.697498
S=40, D=56, h=0.2, k=0.4, V=1	326631	2618	322460	314	1239	180	1733	0.758515	0.776280
S=40, D=56, h=0.2, k=0.4, V=0	326383	2331	322080	494	1478	199	2171	0.689651	0.707747
S=40, D=56, h=0.2, k=0.5, V=1	326785	2693	322606	304	1182	165	1651	0.771593	0.788095
S=40, D=56, h=0.2, k=0.5, V=0	326679	2390	322332	515	1442	172	2129	0.697714	0.713473
S=40, D=56, h=0.2, k=0.6, V=1	326816	2723	322644	292	1157	162	1611	0.777738	0.794049
S=40, D=56, h=0.2, k=0.6, V=0	326716	2405	322371	518	1422	171	2111	0.700483	0.716233
S=40, D=56, h=0.2, k=0.7, V=1	326866	2765	322697	286	1118	160	1564	0.785043	0.801293
S=40, D=56, h=0.2, k=0.7, V=0	326756	2439	322415	514	1388	169	2071	0.707022	0.722733
S=40, D=56, h=0.2, k=0.8, V=1	326945	2794	322760	294	1097	153	1544	0.788439	0.804021
S=40, D=56, h=0.2, k=0.8, V=0	326846	2464	322491	527	1364	162	2053	0.710275	0.725408
S=40, D=56, h=0.2, k=0.9, V=1	326968	2834	322787	287	1060	151	1498	0.795468	0.810972
S=40, D=56, h=0.2, k=0.9, V=0	326884	2496	322531	529	1328	159	2016	0.716139	0.731132
S=40, D=56, h=0.2, k=1, V=1	327013	2859	322823	289	1042	146	1477	0.798871	0.813904
S=40, D=56, h=0.2, k=1, V=0	326929	2510	322566	538	1315	154	2007	0.717805	0.732362
S=40, D=56, F=0	322847	492	318071	1128	3156	354	4638	0.186977	0.196460
S=40, D=60, h=0.7, k=0.3, V=1	323936	1800	320081	158	1897	358	2413	0.636020	0.666538
S=40, D=60, h=0.7, k=0.3, V=0	323828	1704	319962	209	1953	369	2531	0.611050	0.641595
S=40, D=60, h=0.7, k=0.4, V=1	324109	1824	320248	154	1883	350	2387	0.641121	0.671131
S=40, D=60, h=0.7, k=0.4, V=0	323968	1706	320080	229	1953	361	2543	0.608673	0.638448
S=40, D=60, h=0.7, k=0.5, V=1	324141	1837	320281	155	1868	352	2375	0.643432	0.673734
S=40, D=60, h=0.7, k=0.5, V=0	324000	1707	320111	242	1940	363	2545	0.607563	0.637544
S=40, D=60, h=0.7, k=0.6, V=1	324211	1850	320343	157	1861	345	2363	0.645652	0.675420
S=40, D=60, h=0.7, k=0.6, V=0	324096	1695	320183	269	1949	355	2573	0.601711	0.630797
S=40, D=60, h=0.7, k=0.7, V=1	324210	1847	320340	160	1863	345	2368	0.644671	0.674403
S=40, D=60, h=0.7, k=0.7, V=0	324079	1684	320157	283	1955	356	2594	0.597586	0.626598
S=40, D=60, h=0.7, k=0.8, V=1	324264	1849	320382	169	1864	342	2375	0.643581	0.672990
S=40, D=60, h=0.7, k=0.8, V=0	324102	1679	320165	300	1958	355	2613	0.594162	0.622951
S=40, D=60, h=0.7, k=0.9, V=1	324264	1855	320383	168	1858	342	2368	0.644882	0.674351
S=40, D=60, h=0.7, k=0.9, V=0	324102	1682	320163	304	1953	355	2612	0.594317	0.623130
S=40, D=60, h=0.7, k=1, V=1	324378	1857	320485	173	1863	334	2370	0.644531	0.673258
S=40, D=60, h=0.7, k=1, V=0	324219	1683	320263	310	1963	345	2618	0.593531	0.621433
S=40, D=60, h=0.6, k=0.3, V=1	324582	1933	320683	171	1795	324	2290	0.659287	0.687746
S=40, D=60, h=0.6, k=0.3, V=0	324353	1809	320426	244	1874	342	2460	0.626317	0.655193
S=40, D=60, h=0.6, k=0.4, V=1	324725	1971	320810	175	1769	313	2257	0.665595	0.693283
S=40, D=60, h=0.6, k=0.4, V=0	324615	1820	320645	272	1878	320	2470	0.624702	0.651590
S=40, D=60, h=0.6, k=0.5, V=1	324733	2000	320820	171	1742	312	2225	0.671458	0.699286
S=40, D=60, h=0.6, k=0.5, V=0	324641	1820	320657	297	1867	317	2481	0.622022	0.648634
S=40, D=60, h=0.6, k=0.6, V=1	324838	2010	320913	178	1737	306	2221	0.672265	0.699568
S=40, D=60, h=0.6, k=0.6, V=0	324711	1818	320704	322	1867	312	2501	0.618456	0.644528
S=40, D=60, h=0.6, k=0.7, V=1	324879	2021	320960	172	1726	305	2203	0.675293	0.702628
S=40, D=60, h=0.6, k=0.7, V=0	324788	1829	320782	325	1852	309	2486	0.620735	0.646684
S=40, D=60, h=0.6, k=0.8, V=1	324986	2032	321060	171	1723	299	2193	0.677276	0.704105
S=40, D=60, h=0.6, k=0.8, V=0	324869	1831	320855	331	1852	306	2489	0.620327	0.646000
S=40, D=60, h=0.6, k=0.9, V=1	325006	2037	321079	173	1717	298	2188	0.678037	0.704815
S=40, D=60, h=0.6, k=0.9, V=0	324912	1835	320893	334	1850	303	2487	0.620755	0.646186
S=40, D=60, h=0.6, k=1, V=1	325038	2039	321106	176	1717	296	2189	0.677930	0.704515
S=40, D=60, h=0.6, k=1, V=0	324928	1835	320904	337	1852	302	2491	0.620237	0.645552
S=40, D=60, h=0.5, k=0.3, V=1	325045	2074	321099	189	1683	290	2162	0.682651	0.708884
S=40, D=60, h=0.5, k=0.3, V=0	324894	1910	320881	292	1811	303	2406	0.638608	0.664508
S=40, D=60, h=0.5, k=0.4, V=1	325225	2107	321265	193	1660	282	2135	0.687776	0.713424
S=40, D=60, h=0.5, k=0.4, V=0	325067	1920	321025	330	1792	296	2418	0.636252	0.661542
S=40, D=60, h=0.5, k=0.5, V=1	325295	2135	321333	190	1637	278	2105	0.693122	0.718575
S=40, D=60, h=0.5, k=0.5, V=0	325187	1930	321124	346	1787	286	2419	0.636274	0.660697
S=40, D=60, h=0.5, k=0.6, V=1	325311	2162	321357	183	1609	279	2071	0.698948	0.724709
S=40, D=60, h=0.5, k=0.6, V=0	325203	1947	321149	344	1763	287	2394	0.640298	0.665003
S=40, D=60, h=0.5, k=0.7, V=1	325350	2172	321392	183	1603	277	2063	0.700528	0.726138
S=40, D=60, h=0.5, k=0.7, V=0	325242	1951	321179	351	1761	284	2396	0.640145	0.664580
S=40, D=60, h=0.5, k=0.8, V=1	325366	2184	321406	183	1593	276	2052	0.702540	0.728119
S=40, D=60, h=0.5, k=0.8, V=0	325275	1953	321207	357	1758	282	2397	0.639921	0.664186
S=40, D=60, h=0.5, k=0.9, V=1	325361	2191	321405	180	1585	276	2041	0.704304	0.729953
S=40, D=60, h=0.5, k=0.9, V=0	325277	1963	321216	356	1742	283	2381	0.642378	0.666858
S=40, D=60, h=0.5, k=1, V=1	325380	2198	321420	183	1579	276	2038	0.704982	0.730650
S=40, D=60, h=0.5, k=1, V=0	325309	1965	321243	362	1739	283	2384	0.641993	0.666467
S=40, D=60, h=0.4, k=0.3, V=1	325499	2201	321508	215	1575	269	2059	0.701426	0.726342
S=40, D=60, h=0.4, k=0.3, V=0	325364	2013	321285	335	1731	279	2345	0.651909	0.676152
S=40, D=60, h=0.4, k=0.4, V=1	325571	2257	321581	206	1527	265	1998	0.712129	0.737001
S=40, D=60, h=0.4, k=0.4, V=0	325445	2024	321341	368	1712	274	2354	0.650404	0.674223
S=40, D=60, h=0.4, k=0.5, V=1	325680	2293	321684	204	1499	258	1961	0.718515	0.742905
S=40, D=60, h=0.4, k=0.5, V=0	325519	2042	321409	375	1693	269	2337	0.653294	0.676796
S=40, D=60, h=0.4, k=0.6, V=1	325692	2305	321692	206	1489	255	1950	0.720361	0.744522
S=40, D=60, h=0.4, k=0.6, V=0	325554	2054	321438	377	1685	264	2326	0.655337	0.678457
S=40, D=60, h=0.4, k=0.7, V=1	325759	2344	321756	203	1456	250	1909	0.727329	0.751214
S=40, D=60, h=0.4, k=0.7, V=0	325652	2078	321529	378	1667	258	2303	0.659651	0.682366
S=40, D=60, h=0.4, k=0.8, V=1	325807	2369	321802	199	1437	247	1883	0.731848	0.755559
S=40, D=60, h=0.4, k=0.8, V=0	325672	2097	321548	384	1643	258	2285	0.662757	0.685609
S=40, D=60, h=0.4, k=0.9, V=1	325854	2370	321838	207	1439	243	1889	0.730948	0.754237
S=40, D=60, h=0.4, k=0.9, V=0	325734	2099	321596	400	1639	253	2292	0.661542	0.683933
S=40, D=60, h=0.4, k=1, V=1	325920	2382	321904	203	1431	239	1873	0.733541	0.756508
S=40, D=60, h=0.4, k=1, V=0	325804	2113	321661	402	1628	248	2278	0.664022	0.686042
S=40, D=60, h=0.3, k=0.3, V=1	325931	2341	321876	246	1468	235	1949	0.721181	0.743422
S=40, D=60, h=0.3, k=0.3, V=0	325774	2118	321609	394	1653	251	2298	0.663237	0.685320
S=40, D=60, h=0.3, k=0.4, V=1	326089	2428	322023	243	1395	224	1862	0.735993	0.757563
S=40, D=60, h=0.3, k=0.4, V=0	325893	2157	321708	413	1615	241	2269	0.668561	0.689944
S=40, D=60, h=0.3, k=0.5, V=1	326287	2482	322212	238	1355	209	1802	0.745745	0.766081
S=40, D=60, h=0.3, k=0.5, V=0	326034	2200	321834	420	1580	229	2229	0.675752	0.696261
S=40, D=60, h=0.3, k=0.6, V=1	326358	2530	322279	236	1313	203	1752	0.753898	0.773842
S=40, D=60, h=0.3, k=0.6, V=0	326162	2240	321950	428	1544	220	2192	0.682304	0.702189
S=40, D=60, h=0.3, k=0.7, V=1	326396	2551	322314	234	1297	198	1729	0.757596	0.777124
S=40, D=60, h=0.3, k=0.7, V=0	326203	2264	321978	442	1519	213	2174	0.685458	0.704814
S=40, D=60, h=0.3, k=0.8, V=1	326438	2578	322356	231	1273	197	1701	0.762194	0.781727
S=40, D=60, h=0.3, k=0.8, V=0	326301	2286	322062	448	1505	205	2158	0.688589	0.707274
S=40, D=60, h=0.3, k=0.9, V=1	326456	2593	322374	230	1259	197	1686	0.764655	0.784246
S=40, D=60, h=0.3, k=0.9, V=0	326317	2299	322080	455	1483	205	2143	0.690783	0.709572
S=40, D=60, h=0.3, k=1, V=1	326487	2601	322396	237	1253	194	1684	0.765075	0.784373
S=40, D=60, h=0.3, k=1, V=0	326354	2304	322109	465	1476	202	2143	0.690831	0.709361
S=40, D=60, h=0.2, k=0.3, V=1	326417	2520	322263	318	1316	198	1832	0.742227	0.761434
S=40, D=60, h=0.2, k=0.3, V=0	326173	2259	321910	462	1542	218	2222	0.680004	0.699565
S=40, D=60, h=0.2, k=0.4, V=1	326614	2617	322450	308	1239	181	1728	0.759145	0.777026
S=40, D=60, h=0.2, k=0.4, V=0	326366	2331	322065	492	1478	200	2170	0.689812	0.708002
S=40, D=60, h=0.2, k=0.5, V=1	326751	2696	322584	295	1176	168	1639	0.773253	0.790100
S=40, D=60, h=0.2, k=0.5, V=0	326612	2394	322278	506	1434	176	2116	0.699514	0.715691
S=40, D=60, h=0.2, k=0.6, V=1	326816	2731	322653	283	1149	162	1594	0.780186	0.796547
S=40, D=60, h=0.2, k=0.6, V=0	326658	2413	322326	507	1412	173	2092	0.703217	0.719217
S=40, D=60, h=0.2, k=0.7, V=1	326866	2765	322699	284	1118	160	1562	0.785305	0.801560
S=40, D=60, h=0.2, k=0.7, V=0	326731	2440	322388	517	1386	170	2073	0.706828	0.722631
S=40, D=60, h=0.2, k=0.8, V=1	326945	2794	322765	290	1096	153	1539	0.789058	0.804656
S=40, D=60, h=0.2, k=0.8, V=0	326821	2465	322468	527	1361	163	2051	0.710537	0.725776
S=40, D=60, h=0.2, k=0.9, V=1	326968	2837	322794	280	1057	151	1488	0.796841	0.812371
S=40, D=60, h=0.2, k=0.9, V=0	326859	2501	322510	526	1322	160	2008	0.717353	0.732468
S=40, D=60, h=0.2, k=1, V=1	327013	2869	322831	281	1032	146	1459	0.801445	0.816525
S=40, D=60, h=0.2, k=1, V=0	326929	2522	322572	532	1303	154	1989	0.720565	0.735176
S=40, D=60, F=0	322784	489	318016	1124	3155	357	4636	0.186247	0.195783
S=40, D=64, h=0.7, k=0.3, V=1	323884	1797	320035	155	1897	360	2412	0.636020	0.666729
S=40, D=64, h=0.7, k=0.3, V=0	323776	1700	319916	208	1952	371	2531	0.610642	0.641369
S=40, D=64, h=0.7, k=0.4, V=1	324056	1826	320200	153	1877	352	2382	0.641828	0.672070
S=40, D=64, h=0.7, k=0.4, V=0	323915	1709	320030	230	1946	363	2539	0.609269	0.639266
S=40, D=64, h=0.7, k=0.5, V=1	324110	1846	320256	153	1855	354	2362	0.645632	0.676238
S=40, D=64, h=0.7, k=0.5, V=0	323969	1712	320085	241	1931	365	2537	0.608884	0.639123
S=40, D=64, h=0.7, k=0.6, V=1	324180	1859	320318	155	1848	347	2350	0.647846	0.677915
S=40, D=64, h=0.7, k=0.6, V=0	324065	1696	320156	268	1945	357	2570	0.602147	0.631438
S=40, D=64, h=0.7, k=0.7, V=1	324179	1860	320316	156	1847	347	2350	0.647871	0.677941
S=40, D=64, h=0.7, k=0.7, V=0	324048	1690	320133	279	1946	358	2583	0.599511	0.628797
S=40, D=64, h=0.7, k=0.8, V=1	324233	1860	320356	167	1850	344	2361	0.646073	0.675788
S=40, D=64, h=0.7, k=0.8, V=0	324071	1683	320139	297	1952	357	2606	0.595444	0.624468
S=40, D=64, h=0.7, k=0.9, V=1	324233	1868	320357	165	1843	344	2352	0.647831	0.677617
S=40, D=64, h=0.7, k=0.9, V=0	324071	1686	320136	303	1946	357	2606	0.595366	0.624412
S=40, D=64, h=0.7, k=1, V=1	324316	1869	320429	169	1849	336	2354	0.647452	0.676491
S=40, D=64, h=0.7, k=1, V=0	324157	1686	320206	308	1957	347	2612	0.594527	0.622656
S=40, D=64, h=0.6, k=0.3, V=1	324566	1938	320673	167	1788	325	2280	0.660938	0.689568
S=40, D=64, h=0.6, k=0.3, V=0	324337	1812	320415	241	1869	343	2453	0.627449	0.656474
S=40, D=64, h=0.6, k=0.4, V=1	324708	1979	320797	173	1759	314	2246	0.667465	0.695332
S=40, D=64, h=0.6, k=0.4, V=0	324599	1825	320631	272	1871	321	2464	0.625758	0.652788
S=40, D=64, h=0.6, k=0.5, V=1	324733	2005	320823	170	1735	312	2217	0.672696	0.700589
S=40, D=64, h=0.6, k=0.5, V=0	324641	1821	320658	297	1865	317	2479	0.622298	0.648928
S=40, D=64, h=0.6, k=0.6, V=1	324838	2011	320916	178	1733	306	2217	0.672700	0.700041
S=40, D=64, h=0.6, k=0.6, V=0	324711	1819	320706	322	1864	312	2498	0.618811	0.644911
S=40, D=64, h=0.6, k=0.7, V=1	324879	2023	320961	173	1722	305	2200	0.675668	0.703033
S=40, D=64, h=0.6, k=0.7, V=0	324788	1830	320784	326	1848	309	2483	0.621022	0.647004
S=40, D=64, h=0.6, k=0.8, V=1	324955	2033	321031	172	1719	299	2190	0.677554	0.704416
S=40, D=64, h=0.6, k=0.8, V=0	324838	1833	320824	333	1848	306	2487	0.620586	0.646284
S=40, D=64, h=0.6, k=0.9, V=1	325006	2037	321080	174	1715	298	2187	0.678050	0.704843
S=40, D=64, h=0.6, k=0.9, V=0	324881	1834	320861	337	1849	303	2489	0.620277	0.645703
S=40, D=64, h=0.6, k=1, V=1	325038	2039	321105	178	1716	296	2190	0.677702	0.704286
S=40, D=64, h=0.6, k=1, V=0	324897	1834	320870	341	1852	302	2495	0.619536	0.644830
S=40, D=64, h=0.5, k=0.3, V=1	325002	2081	321068	182	1671	295	2148	0.684986	0.711788
S=40, D=64, h=0.5, k=0.3, V=0	324852	1919	320850	286	1797	306	2389	0.641377	0.667673
S=40, D=64, h=0.5, k=0.4, V=1	325182	2113	321233	187	1649	287	2123	0.689761	0.715963
S=40, D=64, h=0.5, k=0.4, V=0	325054	1925	321017	328	1784	297	2409	0.637661	0.663109
S=40, D=64, h=0.5, k=0.5, V=1	325281	2139	321324	186	1632	279	2097	0.694439	0.720035
S=40, D=64, h=0.5, k=0.5, V=0	325174	1934	321115	344	1781	287	2412	0.637407	0.661970
S=40, D=64, h=0.5, k=0.6, V=1	325297	2164	321349	179	1605	280	2064	0.699996	0.725898
S=40, D=64, h=0.5, k=0.6, V=0	325190	1951	321139	344	1756	288	2388	0.641224	0.666069
S=40, D=64, h=0.5, k=0.7, V=1	325336	2172	321384	180	1600	278	2058	0.701159	0.726902
S=40, D=64, h=0.5, k=0.7, V=0	325228	1951	321168	352	1757	285	2394	0.640248	0.664797
S=40, D=64, h=0.5, k=0.8, V=1	325352	2182	321397	181	1592	277	2050	0.702669	0.728364
S=40, D=64, h=0.5, k=0.8, V=0	325261	1951	321196	358	1756	283	2397	0.639642	0.664006
S=40, D=64, h=0.5, k=0.9, V=1	325361	2189	321408	179	1585	276	2040	0.704283	0.729944
S=40, D=64, h=0.5, k=0.9, V=0	325277	1962	321215	359	1741	283	2383	0.641926	0.666404
S=40, D=64, h=0.5, k=1, V=1	325380	2200	321425	180	1575	276	2031	0.705960	0.731676
S=40, D=64, h=0.5, k=1, V=0	325309	1968	321246	361	1734	283	2378	0.642869	0.667389
S=40, D=64, h=0.4, k=0.3, V=1	325444	2206	321464	210	1564	275	2049	0.703041	0.728600
S=40, D=64, h=0.4, k=0.3, V=0	325302	2019	321235	331	1717	286	2334	0.653678	0.678636
S=40, D=64, h=0.4, k=0.4, V=1	325516	2259	321538	200	1519	271	1990	0.713359	0.738866
S=40, D=64, h=0.4, k=0.4, V=0	325383	2023	321291	363	1706	281	2350	0.650912	0.675391
S=40, D=64, h=0.4, k=0.5, V=1	325657	2293	321668	199	1497	260	1956	0.719249	0.743862
S=40, D=64, h=0.4, k=0.5, V=0	325490	2042	321386	372	1690	272	2334	0.653708	0.677501
S=40, D=64, h=0.4, k=0.6, V=1	325692	2308	321698	200	1486	255	1941	0.721751	0.745957
S=40, D=64, h=0.4, k=0.6, V=0	325548	2058	321437	373	1680	265	2318	0.656632	0.679889
S=40, D=64, h=0.4, k=0.7, V=1	325759	2348	321763	197	1451	250	1898	0.728970	0.752914
S=40, D=64, h=0.4, k=0.7, V=0	325645	2079	321530	372	1664	259	2295	0.660744	0.683595
S=40, D=64, h=0.4, k=0.8, V=1	325807	2372	321807	196	1432	247	1875	0.732971	0.756730
S=40, D=64, h=0.4, k=0.8, V=0	325665	2096	321545	383	1641	259	2283	0.662877	0.685839
S=40, D=64, h=0.4, k=0.9, V=1	325854	2372	321841	205	1436	243	1884	0.731665	0.754982
S=40, D=64, h=0.4, k=0.9, V=0	325727	2100	321590	401	1636	254	2291	0.661676	0.684171
S=40, D=64, h=0.4, k=1, V=1	325920	2385	321908	200	1427	239	1866	0.734569	0.757574
S=40, D=64, h=0.4, k=1, V=0	325797	2115	321656	402	1624	249	2275	0.664474	0.686609
S=40, D=64, h=0.3, k=0.3, V=1	325891	2343	321844	241	1463	238	1942	0.722233	0.744803
S=40, D=64, h=0.3, k=0.3, V=0	325734	2117	321577	389	1651	254	2294	0.663730	0.686105
S=40, D=64, h=0.3, k=0.4, V=1	326049	2431	321992	237	1389	227	1853	0.737337	0.759247
S=40, D=64, h=0.3, k=0.4, V=0	325853	2159	321675	408	1611	244	2263	0.669505	0.691191
S=40, D=64, h=0.3, k=0.5, V=1	326267	2483	322195	236	1353	210	1799	0.746189	0.766638
S=40, D=64, h=0.3, k=0.5, V=0	326014	2201	321815	420	1578	230	2228	0.675932	0.696540
S=40, D=64, h=0.3, k=0.6, V=1	326358	2535	322287	228	1308	203	1739	0.755827	0.775820
S=40, D=64, h=0.3, k=0.6, V=0	326162	2245	321951	427	1539	220	2186	0.683327	0.703241
S=40, D=64, h=0.3, k=0.7, V=1	326396	2554	322320	228	1294	198	1720	0.758916	0.778477
S=40, D=64, h=0.3, k=0.7, V=0	326203	2267	321978	442	1516	213	2171	0.685991	0.705362
S=40, D=64, h=0.3, k=0.8, V=1	326438	2580	322361	226	1271	197	1694	0.763209	0.782767
S=40, D=64, h=0.3, k=0.8, V=0	326301	2289	322062	448	1502	205	2155	0.689120	0.707820
S=40, D=64, h=0.3, k=0.9, V=1	326456	2594	322377	227	1258	197	1682	0.765230	0.784835
S=40, D=64, h=0.3, k=0.9, V=0	326317	2300	322080	455	1482	205	2142	0.690960	0.709753
S=40, D=64, h=0.3, k=1, V=1	326487	2603	322398	235	1251	194	1680	0.765672	0.784984
S=40, D=64, h=0.3, k=1, V=0	326354	2306	322109	465	1474	202	2141	0.691185	0.709724
S=40, D=64, h=0.2, k=0.3, V=1	326384	2519	322236	313	1316	199	1828	0.742729	0.762048
S=40, D=64, h=0.2, k=0.3, V=0	326173	2258	321907	465	1543	218	2226	0.679444	0.698989
S=40, D=64, h=0.2, k=0.4, V=1	326614	2622	322456	302	1234	181	1717	0.760748	0.778666
S=40, D=64, h=0.2, k=0.4, V=0	326366	2335	322069	488	1474	200	2162	0.691014	0.709235
S=40, D=64, h=0.2, k=0.5, V=1	326751	2697	322588	291	1175	168	1634	0.773939	0.790801
S=40, D=64, h=0.2, k=0.5, V=0	326612	2395	322281	503	1433	176	2112	0.700057	0.716247
S=40, D=64, h=0.2, k=0.6, V=1	326799	2729	322640	281	1149	164	1594	0.780134	0.796702
S=40, D=64, h=0.2, k=0.6, V=0	326641	2411	322311	507	1412	175	2094	0.702871	0.719054
S=40, D=64, h=0.2, k=0.7, V=1	326849	2763	322686	282	1118	162	1562	0.785254	0.801717
S=40, D=64, h=0.2, k=0.7, V=0	326681	2438	322344	514	1385	173	2072	0.706850	0.722941
S=40, D=64, h=0.2, k=0.8, V=1	326945	2796	322768	287	1094	153	1534	0.789761	0.805372
S=40, D=64, h=0.2, k=0.8, V=0	326821	2467	322469	526	1359	163	2048	0.711001	0.726249
S=40, D=64, h=0.2, k=0.9, V=1	326968	2839	322796	278	1055	151	1484	0.797411	0.812951
S=40, D=64, h=0.2, k=0.9, V=0	326859	2503	322512	524	1320	160	2004	0.717935	0.733062
S=40, D=64, h=0.2, k=1, V=1	327013	2870	322830	282	1031	146	1459	0.801469	0.816550
S=40, D=64, h=0.2, k=1, V=0	326929	2522	322572	532	1303	154	1989	0.720565	0.735176
S=40, D=64, F=0	322753	488	317989	1121	3155	358	4634	0.186099	0.195655
S=40, D=68, h=0.7, k=0.3, V=1	323847	1798	320002	154	1893	362	2409	0.636458	0.667379
S=40, D=68, h=0.7, k=0.3, V=0	323739	1701	319882	207	1949	373	2529	0.611006	0.641929
S=40, D=68, h=0.7, k=0.4, V=1	324057	1826	320204	151	1876	352	2379	0.642240	0.672509
S=40, D=68, h=0.7, k=0.4, V=0	323916	1708	320033	228	1947	363	2538	0.609390	0.639392
S=40, D=68, h=0.7, k=0.5, V=1	324110	1850	320257	152	1851	354	2357	0.646555	0.677204
S=40, D=68, h=0.7, k=0.5, V=0	323970	1712	320086	240	1932	365	2537	0.608966	0.639201
S=40, D=68, h=0.7, k=0.6, V=1	324180	1864	320317	156	1843	347	2346	0.648626	0.678732
S=40, D=68, h=0.7, k=0.6, V=0	324066	1698	320156	269	1943	357	2569	0.602397	0.631700
S=40, D=68, h=0.7, k=0.7, V=1	324179	1863	320314	159	1843	347	2349	0.648027	0.678114
S=40, D=68, h=0.7, k=0.7, V=0	324049	1692	320132	281	1944	358	2583	0.599608	0.628900
S=40, D=68, h=0.7, k=0.8, V=1	324233	1862	320354	170	1847	344	2361	0.646045	0.675767
S=40, D=68, h=0.7, k=0.8, V=0	324072	1684	320138	300	1950	357	2607	0.595264	0.624288
S=40, D=68, h=0.7, k=0.9, V=1	324233	1871	320356	167	1839	344	2350	0.648153	0.677963
S=40, D=68, h=0.7, k=0.9, V=0	324072	1689	320136	305	1942	357	2604	0.595752	0.624824
S=40, D=68, h=0.7, k=1, V=1	324316	1871	320427	172	1846	336	2354	0.647424	0.676471
S=40, D=68, h=0.7, k=1, V=0	324158	1688	320205	311	1954	347	2612	0.594556	0.622695
S=40, D=68, h=0.6, k=0.3, V=1	324535	1946	320650	161	1778	327	2266	0.663382	0.692304
S=40, D=68, h=0.6, k=0.3, V=0	324306	1819	320392	235	1860	345	2440	0.629751	0.659061
S=40, D=68, h=0.6, k=0.4, V=1	324677	1979	320770	171	1757	316	2244	0.667782	0.695850
S=40, D=68, h=0.6, k=0.4, V=0	324568	1825	320604	269	1870	323	2462	0.626137	0.653354
S=40, D=68, h=0.6, k=0.5, V=1	324733	2003	320822	171	1737	312	2220	0.672174	0.700046
S=40, D=68, h=0.6, k=0.5, V=0	324642	1819	320659	298	1866	317	2481	0.621833	0.648452
S=40, D=68, h=0.6, k=0.6, V=1	324838	2006	320915	179	1738	306	2223	0.671631	0.698930
S=40, D=68, h=0.6, k=0.6, V=0	324712	1813	320707	323	1869	312	2504	0.617556	0.643611
S=40, D=68, h=0.6, k=0.7, V=1	324879	2016	320959	175	1729	305	2209	0.674082	0.701383
S=40, D=68, h=0.6, k=0.7, V=0	324789	1822	320782	329	1856	309	2494	0.619002	0.644901
S=40, D=68, h=0.6, k=0.8, V=1	324955	2027	321029	174	1725	299	2198	0.676153	0.702960
S=40, D=68, h=0.6, k=0.8, V=0	324839	1826	320822	336	1855	306	2497	0.618766	0.644390
S=40, D=68, h=0.6, k=0.9, V=1	325006	2033	321079	175	1719	298	2192	0.677169	0.703928
S=40, D=68, h=0.6, k=0.9, V=0	324882	1831	320861	339	1851	303	2493	0.619472	0.644873
S=40, D=68, h=0.6, k=1, V=1	325038	2035	321106	178	1719	296	2193	0.677063	0.703629
S=40, D=68, h=0.6, k=1, V=0	324897	1830	320868	345	1854	302	2501	0.618322	0.643582
S=40, D=68, h=0.5, k=0.3, V=1	325002	2086	321070	180	1666	295	2141	0.686191	0.713038
S=40, D=68, h=0.5, k=0.3, V=0	324852	1923	320852	283	1794	306	2383	0.642503	0.668837
S=40, D=68, h=0.5, k=0.4, V=1	325182	2114	321233	187	1648	287	2122	0.689939	0.716148
S=40, D=68, h=0.5, k=0.4, V=0	325054	1927	321017	328	1782	297	2407	0.638044	0.663507
S=40, D=68, h=0.5, k=0.5, V=1	325281	2141	321327	183	1630	279	2092	0.695249	0.720874
S=40, D=68, h=0.5, k=0.5, V=0	325174	1938	321118	341	1777	287	2405	0.638601	0.663209
S=40, D=68, h=0.5, k=0.6, V=1	325297	2165	321351	177	1604	280	2061	0.700476	0.726396
S=40, D=68, h=0.5, k=0.6, V=0	325190	1952	321140	343	1755	288	2386	0.641557	0.666415
S=40, D=68, h=0.5, k=0.7, V=1	325336	2172	321385	179	1600	278	2057	0.701311	0.727060
S=40, D=68, h=0.5, k=0.7, V=0	325229	1951	321169	352	1757	285	2394	0.640248	0.664797
S=40, D=68, h=0.5, k=0.8, V=1	325352	2181	321398	180	1593	277	2050	0.702646	0.728339
S=40, D=68, h=0.5, k=0.8, V=0	325261	1950	321193	361	1757	283	2401	0.639026	0.663368
S=40, D=68, h=0.5, k=0.9, V=1	325361	2186	321408	179	1588	276	2043	0.703759	0.729402
S=40, D=68, h=0.5, k=0.9, V=0	325277	1959	321213	361	1744	283	2388	0.641072	0.665517
S=40, D=68, h=0.5, k=1, V=1	325380	2198	321425	180	1577	276	2033	0.705612	0.731315
S=40, D=68, h=0.5, k=1, V=0	325309	1964	321245	363	1737	283	2383	0.641907	0.666397
S=40, D=68, h=0.4, k=0.3, V=1	325444	2207	321471	203	1563	275	2041	0.704257	0.729858
S=40, D=68, h=0.4, k=0.3, V=0	325302	2024	321237	329	1712	286	2327	0.654893	0.679897
S=40, D=68, h=0.4, k=0.4, V=1	325516	2263	321542	196	1515	271	1982	0.714640	0.740191
S=40, D=68, h=0.4, k=0.4, V=0	325383	2026	321291	363	1703	281	2347	0.651473	0.675973
S=40, D=68, h=0.4, k=0.5, V=1	325657	2300	321675	192	1490	260	1942	0.721475	0.746162
S=40, D=68, h=0.4, k=0.5, V=0	325490	2047	321390	368	1685	272	2325	0.655194	0.679039
S=40, D=68, h=0.4, k=0.6, V=1	325669	2312	321683	194	1480	257	1931	0.723313	0.747770
S=40, D=68, h=0.4, k=0.6, V=0	325525	2060	321420	369	1676	267	2312	0.657555	0.681029
S=40, D=68, h=0.4, k=0.7, V=1	325736	2349	321749	190	1448	252	1890	0.730163	0.754345
S=40, D=68, h=0.4, k=0.7, V=0	325622	2082	321510	371	1659	261	2291	0.661436	0.684495
S=40, D=68, h=0.4, k=0.8, V=1	325784	2376	321792	190	1426	249	1865	0.734515	0.758525
S=40, D=68, h=0.4, k=0.8, V=0	325642	2099	321526	381	1636	261	2278	0.663703	0.686880
S=40, D=68, h=0.4, k=0.9, V=1	325831	2374	321822	203	1432	245	1880	0.732290	0.755828
S=40, D=68, h=0.4, k=0.9, V=0	325704	2101	321570	400	1633	256	2289	0.661995	0.684687
S=40, D=68, h=0.4, k=1, V=1	325920	2387	321909	199	1425	239	1863	0.735049	0.758068
S=40, D=68, h=0.4, k=1, V=0	325797	2116	321656	402	1623	249	2274	0.664658	0.686799
S=40, D=68, h=0.3, k=0.3, V=1	325891	2349	321850	235	1457	238	1930	0.724108	0.746735
S=40, D=68, h=0.3, k=0.3, V=0	325734	2123	321581	385	1645	254	2284	0.665367	0.687796
S=40, D=68, h=0.3, k=0.4, V=1	326049	2435	321998	231	1385	227	1843	0.738849	0.760803
S=40, D=68, h=0.3, k=0.4, V=0	325853	2161	321680	403	1609	244	2256	0.670535	0.692252
S=40, D=68, h=0.3, k=0.5, V=1	326247	2488	322184	229	1346	212	1787	0.747993	0.768693
S=40, D=68, h=0.3, k=0.5, V=0	325994	2205	321801	416	1572	232	2220	0.677178	0.698011
S=40, D=68, h=0.3, k=0.6, V=1	326338	2535	322271	226	1306	205	1737	0.756105	0.776310
S=40, D=68, h=0.3, k=0.6, V=0	326142	2245	321933	427	1537	222	2186	0.683327	0.703430
S=40, D=68, h=0.3, k=0.7, V=1	326376	2555	322304	226	1291	200	1717	0.759356	0.779133
S=40, D=68, h=0.3, k=0.7, V=0	326183	2268	321961	441	1513	215	2169	0.686298	0.705867
S=40, D=68, h=0.3, k=0.8, V=1	326438	2582	322362	225	1269	197	1691	0.763670	0.783240
S=40, D=68, h=0.3, k=0.8, V=0	326301	2291	322063	447	1500	205	2152	0.689603	0.708315
S=40, D=68, h=0.3, k=0.9, V=1	326456	2598	322382	222	1254	197	1673	0.766565	0.786203
S=40, D=68, h=0.3, k=0.9, V=0	326317	2305	322085	450	1477	205	2132	0.692484	0.711318
S=40, D=68, h=0.3, k=1, V=1	326487	2607	322403	230	1247	194	1671	0.767002	0.786347
S=40, D=68, h=0.3, k=1, V=0	326354	2310	322113	461	1470	202	2133	0.692402	0.710973
S=40, D=68, h=0.2, k=0.3, V=1	326384	2522	322242	307	1313	199	1819	0.744028	0.763380
S=40, D=68, h=0.2, k=0.3, V=0	326173	2262	321914	458	1539	218	2215	0.681049	0.700639
S=40, D=68, h=0.2, k=0.4, V=1	326614	2625	322459	299	1231	181	1711	0.761631	0.779569
S=40, D=68, h=0.2, k=0.4, V=0	326366	2338	322071	486	1471	200	2157	0.691790	0.710031
S=40, D=68, h=0.2, k=0.5, V=1	326751	2700	322591	288	1172	168	1628	0.774812	0.791692
S=40, D=68, h=0.2, k=0.5, V=0	326612	2398	322283	501	1430	176	2107	0.700824	0.717031
S=40, D=68, h=0.2, k=0.6, V=1	326799	2732	322643	278	1146	164	1588	0.781003	0.797590
S=40, D=68, h=0.2, k=0.6, V=0	326641	2414	322313	505	1409	175	2089	0.703635	0.719836
S=40, D=68, h=0.2, k=0.7, V=1	326849	2767	322689	279	1114	162	1555	0.786275	0.802759
S=40, D=68, h=0.2, k=0.7, V=0	326681	2441	322347	511	1382	173	2066	0.707732	0.723843
S=40, D=68, h=0.2, k=0.8, V=1	326945	2799	322770	285	1091	153	1529	0.790490	0.806115
S=40, D=68, h=0.2, k=0.8, V=0	326821	2470	322472	523	1356	163	2042	0.711878	0.727145
S=40, D=68, h=0.2, k=0.9, V=1	326968	2844	322801	273	1050	151	1474	0.798835	0.814402
S=40, D=68, h=0.2, k=0.9, V=0	326859	2508	322516	520	1315	160	1995	0.719270	0.734424
S=40, D=68, h=0.2, k=1, V=1	327013	2877	322837	275	1024	146	1445	0.803451	0.818568
S=40, D=68, h=0.2, k=1, V=0	326929	2529	322579	525	1296	154	1975	0.722595	0.737246
S=40, D=68, F=0	322649	492	317904	1112	3141	366	4619	0.188053	0.197938
S=40, D=72, h=0.7, k=0.3, V=1	323847	1798	320001	156	1892	362	2410	0.636205	0.667122
S=40, D=72, h=0.7, k=0.3, V=0	323739	1699	319880	211	1949	373	2533	0.610104	0.641000
S=40, D=72, h=0.7, k=0.4, V=1	324057	1826	320203	153	1875	352	2380	0.641989	0.672254
S=40, D=72, h=0.7, k=0.4, V=0	323916	1707	320030	231	1948	363	2542	0.608707	0.638676
S=40, D=72, h=0.7, k=0.5, V=1	324110	1850	320255	154	1851	354	2359	0.646226	0.676859
S=40, D=72, h=0.7, k=0.5, V=0	323970	1711	320083	244	1932	365	2541	0.608205	0.638412
S=40, D=72, h=0.7, k=0.6, V=1	324180	1864	320315	158	1843	347	2348	0.648299	0.678390
S=40, D=72, h=0.7, k=0.6, V=0	324066	1697	320153	272	1944	357	2573	0.601724	0.630996
S=40, D=72, h=0.7, k=0.7, V=1	324179	1863	320313	160	1843	347	2350	0.647863	0.677943
S=40, D=72, h=0.7, k=0.7, V=0	324049	1691	320130	283	1945	358	2586	0.599093	0.628361
S=40, D=72, h=0.7, k=0.8, V=1	324233	1862	320354	170	1847	344	2361	0.646045	0.675767
S=40, D=72, h=0.7, k=0.8, V=0	324072	1683	320137	301	1951	357	2609	0.594906	0.623913
S=40, D=72, h=0.7, k=0.9, V=1	324233	1871	320356	167	1839	344	2350	0.648153	0.677963
S=40, D=72, h=0.7, k=0.9, V=0	324072	1688	320134	307	1943	357	2607	0.595241	0.624290
S=40, D=72, h=0.7, k=1, V=1	324316	1871	320427	172	1846	336	2354	0.647424	0.676471
S=40, D=72, h=0.7, k=1, V=0	324158	1687	320203	313	1955	347	2615	0.594047	0.622163
S=40, D=72, h=0.6, k=0.3, V=1	324535	1942	320651	162	1780	327	2269	0.662647	0.691553
S=40, D=72, h=0.6, k=0.3, V=0	324306	1812	320391	237	1866	345	2448	0.628154	0.657399
S=40, D=72, h=0.6, k=0.4, V=1	324677	1979	320771	170	1757	316	2243	0.667941	0.696015
S=40, D=72, h=0.6, k=0.4, V=0	324568	1822	320604	269	1873	323	2465	0.625551	0.652743
S=40, D=72, h=0.6, k=0.5, V=1	324733	1999	320822	171	1741	312	2224	0.671444	0.699286
S=40, D=72, h=0.6, k=0.5, V=0	324642	1815	320658	299	1870	317	2486	0.620896	0.647475
S=40, D=72, h=0.6, k=0.6, V=1	324838	2005	320915	179	1739	306	2224	0.671449	0.698740
S=40, D=72, h=0.6, k=0.6, V=0	324712	1811	320705	325	1871	312	2508	0.616865	0.642892
S=40, D=72, h=0.6, k=0.7, V=1	324879	2016	320959	175	1729	305	2209	0.674082	0.701383
S=40, D=72, h=0.6, k=0.7, V=0	324789	1821	320779	332	1857	309	2498	0.618364	0.644237
S=40, D=72, h=0.6, k=0.8, V=1	324955	2027	321029	174	1725	299	2198	0.676153	0.702960
S=40, D=72, h=0.6, k=0.8, V=0	324839	1825	320820	339	1855	306	2500	0.618208	0.643817
S=40, D=72, h=0.6, k=0.9, V=1	325006	2033	321078	176	1719	298	2193	0.677013	0.703766
S=40, D=72, h=0.6, k=0.9, V=0	324882	1831	320859	341	1851	303	2495	0.619181	0.644570
S=40, D=72, h=0.6, k=1, V=1	325038	2035	321105	179	1719	296	2194	0.676907	0.703467
S=40, D=72, h=0.6, k=1, V=0	324897	1830	320867	346	1854	302	2502	0.618177	0.643431
S=40, D=72, h=0.5, k=0.3, V=1	324985	2088	321059	176	1662	296	2134	0.687253	0.714245
S=40, D=72, h=0.5, k=0.3, V=0	324835	1924	320839	281	1791	307	2379	0.643072	0.669527
S=40, D=72, h=0.5, k=0.4, V=1	325182	2120	321239	181	1642	287	2110	0.691924	0.718206
S=40, D=72, h=0.5, k=0.4, V=0	325054	1932	321021	324	1777	297	2398	0.639579	0.665102
S=40, D=72, h=0.5, k=0.5, V=1	325281	2143	321330	180	1628	279	2087	0.696061	0.721715
S=40, D=72, h=0.5, k=0.5, V=0	325174	1939	321119	340	1776	287	2403	0.638936	0.663556
S=40, D=72, h=0.5, k=0.6, V=1	325297	2167	321354	174	1602	280	2056	0.701285	0.727234
S=40, D=72, h=0.5, k=0.6, V=0	325190	1953	321141	342	1754	288	2384	0.641891	0.666761
S=40, D=72, h=0.5, k=0.7, V=1	325336	2175	321388	176	1597	278	2051	0.702293	0.728077
S=40, D=72, h=0.5, k=0.7, V=0	325229	1954	321170	351	1754	285	2390	0.640962	0.665538
S=40, D=72, h=0.5, k=0.8, V=1	325352	2182	321400	178	1592	277	2047	0.703124	0.728835
S=40, D=72, h=0.5, k=0.8, V=0	325261	1951	321195	359	1756	283	2398	0.639500	0.663860
S=40, D=72, h=0.5, k=0.9, V=1	325361	2183	321407	180	1591	276	2047	0.703084	0.728702
S=40, D=72, h=0.5, k=0.9, V=0	325277	1956	321213	361	1747	283	2391	0.640499	0.664923
S=40, D=72, h=0.5, k=1, V=1	325380	2195	321424	181	1580	276	2037	0.704938	0.730617
S=40, D=72, h=0.5, k=1, V=0	325309	1961	321243	365	1740	283	2388	0.641053	0.665511
S=40, D=72, h=0.4, k=0.3, V=1	325421	2209	321456	200	1556	279	2035	0.705141	0.731174
S=40, D=72, h=0.4, k=0.3, V=0	325279	2025	321221	327	1706	290	2323	0.655447	0.680848
S=40, D=72, h=0.4, k=0.4, V=1	325493	2266	321529	191	1507	275	1973	0.715987	0.741990
S=40, D=72, h=0.4, k=0.4, V=0	325360	2029	321277	359	1695	285	2339	0.652674	0.677594
S=40, D=72, h=0.4, k=0.5, V=1	325657	2300	321678	189	1490	260	1939	0.721918	0.746620
S=40, D=72, h=0.4, k=0.5, V=0	325490	2047	321391	367	1685	272	2324	0.655333	0.679183
S=40, D=72, h=0.4, k=0.6, V=1	325669	2312	321685	192	1480	257	1929	0.723607	0.748073
S=40, D=72, h=0.4, k=0.6, V=0	325525	2060	321420	369	1676	267	2312	0.657555	0.681029
S=40, D=72, h=0.4, k=0.7, V=1	325736	2349	321751	188	1448	252	1888	0.730456	0.754647
S=40, D=72, h=0.4, k=0.7, V=0	325622	2082	321511	370	1659	261	2290	0.661574	0.684638
S=40, D=72, h=0.4, k=0.8, V=1	325784	2379	321797	185	1423	249	1857	0.735747	0.759796
S=40, D=72, h=0.4, k=0.8, V=0	325642	2102	321530	377	1633	261	2271	0.664803	0.688016
S=40, D=72, h=0.4, k=0.9, V=1	325831	2376	321828	197	1430	245	1872	0.733496	0.757071
S=40, D=72, h=0.4, k=0.9, V=0	325704	2103	321575	395	1631	256	2282	0.663041	0.685767
S=40, D=72, h=0.4, k=1, V=1	325897	2387	321894	193	1423	241	1857	0.735919	0.759166
S=40, D=72, h=0.4, k=1, V=0	325774	2116	321640	397	1621	251	2269	0.665333	0.687682
S=40, D=72, h=0.3, k=0.3, V=1	325891	2350	321852	234	1455	238	1927	0.724511	0.747156
S=40, D=72, h=0.3, k=0.3, V=0	325734	2123	321584	383	1644	254	2281	0.665723	0.688169
S=40, D=72, h=0.3, k=0.4, V=1	326049	2435	322005	225	1384	227	1836	0.739791	0.761777
S=40, D=72, h=0.3, k=0.4, V=0	325853	2161	321687	397	1608	244	2249	0.671423	0.693173
S=40, D=72, h=0.3, k=0.5, V=1	326247	2488	322186	227	1346	212	1785	0.748274	0.768981
S=40, D=72, h=0.3, k=0.5, V=0	325994	2205	321802	415	1572	232	2219	0.677310	0.698147
S=40, D=72, h=0.3, k=0.6, V=1	326338	2536	322273	224	1305	205	1734	0.756547	0.776763
S=40, D=72, h=0.3, k=0.6, V=0	326142	2246	321935	425	1536	222	2183	0.683766	0.703882
S=40, D=72, h=0.3, k=0.7, V=1	326376	2555	322306	224	1291	200	1715	0.759634	0.779418
S=40, D=72, h=0.3, k=0.7, V=0	326183	2268	321963	439	1513	215	2167	0.686557	0.706133
S=40, D=72, h=0.3, k=0.8, V=1	326418	2583	322349	220	1266	199	1685	0.764525	0.784322
S=40, D=72, h=0.3, k=0.8, V=0	326281	2292	322050	442	1497	207	2146	0.690423	0.709347
S=40, D=72, h=0.3, k=0.9, V=1	326456	2603	322387	217	1249	197	1663	0.768060	0.787736
S=40, D=72, h=0.3, k=0.9, V=0	326317	2310	322090	445	1472	205	2122	0.694008	0.712883
S=40, D=72, h=0.3, k=1, V=1	326487	2613	322408	225	1241	194	1660	0.768654	0.788039
S=40, D=72, h=0.3, k=1, V=0	326354	2315	322118	456	1465	202	2123	0.693923	0.712533
S=40, D=72, h=0.2, k=0.3, V=1	326384	2523	322244	306	1311	199	1816	0.744421	0.763788
S=40, D=72, h=0.2, k=0.3, V=0	326173	2263	321915	458	1537	218	2213	0.681313	0.700915
S=40, D=72, h=0.2, k=0.4, V=1	326614	2627	322461	297	1229	181	1707	0.762219	0.780171
S=40, D=72, h=0.2, k=0.4, V=0	326366	2340	322072	485	1469	200	2154	0.692266	0.710519
S=40, D=72, h=0.2, k=0.5, V=1	326751	2700	322591	288	1172	168	1628	0.774812	0.791692
S=40, D=72, h=0.2, k=0.5, V=0	326612	2398	322283	501	1430	176	2107	0.700824	0.717031
S=40, D=72, h=0.2, k=0.6, V=1	326799	2733	322644	277	1145	164	1586	0.781293	0.797886
S=40, D=72, h=0.2, k=0.6, V=0	326641	2414	322315	503	1409	175	2087	0.703881	0.720088
S=40, D=72, h=0.2, k=0.7, V=1	326849	2767	322689	279	1114	162	1555	0.786275	0.802759
S=40, D=72, h=0.2, k=0.7, V=0	326681	2441	322347	511	1382	173	2066	0.707732	0.723843
S=40, D=72, h=0.2, k=0.8, V=1	326945	2799	322770	285	1091	153	1529	0.790490	0.806115
S=40, D=72, h=0.2, k=0.8, V=0	326821	2470	322472	523	1356	163	2042	0.711878	0.727145
S=40, D=72, h=0.2, k=0.9, V=1	326968	2844	322801	273	1050	151	1474	0.798835	0.814402
S=40, D=72, h=0.2, k=0.9, V=0	326859	2508	322516	520	1315	160	1995	0.719270	0.734424
S=40, D=72, h=0.2, k=1, V=1	327013	2877	322837	275	1024	146	1445	0.803451	0.818568
S=40, D=72, h=0.2, k=1, V=0	326929	2529	322579	525	1296	154	1975	0.722595	0.737246
S=40, D=72, F=0	322649	490	317902	1113	3144	366	4623	0.187295	0.197140
S=40, D=76, h=0.7, k=0.3, V=1	323847	1798	320002	156	1891	362	2409	0.636285	0.667214
S=40, D=76, h=0.7, k=0.3, V=0	323739	1701	319881	210	1947	373	2530	0.610669	0.641593
S=40, D=76, h=0.7, k=0.4, V=1	324057	1826	320203	153	1875	352	2380	0.641989	0.672254
S=40, D=76, h=0.7, k=0.4, V=0	323916	1708	320030	231	1947	363	2541	0.608908	0.638887
S=40, D=76, h=0.7, k=0.5, V=1	324110	1850	320255	154	1851	354	2359	0.646226	0.676859
S=40, D=76, h=0.7, k=0.5, V=0	323970	1712	320083	244	1931	365	2540	0.608406	0.638623
S=40, D=76, h=0.7, k=0.6, V=1	324180	1864	320315	158	1843	347	2348	0.648299	0.678390
S=40, D=76, h=0.7, k=0.6, V=0	324066	1697	320152	273	1944	357	2574	0.601568	0.630833
S=40, D=76, h=0.7, k=0.7, V=1	324179	1863	320313	160	1843	347	2350	0.647863	0.677943
S=40, D=76, h=0.7, k=0.7, V=0	324049	1691	320129	284	1945	358	2587	0.598938	0.628198
S=40, D=76, h=0.7, k=0.8, V=1	324233	1862	320354	170	1847	344	2361	0.646045	0.675767
S=40, D=76, h=0.7, k=0.8, V=0	324072	1683	320136	302	1951	357	2610	0.594752	0.623752
S=40, D=76, h=0.7, k=0.9, V=1	324233	1871	320356	167	1839	344	2350	0.648153	0.677963
S=40, D=76, h=0.7, k=0.9, V=0	324072	1688	320134	307	1943	357	2607	0.595241	0.624290
S=40, D=76, h=0.7, k=1, V=1	324316	1871	320426	173	1846	336	2355	0.647263	0.676303
S=40, D=76, h=0.7, k=1, V=0	324158	1687	320203	313	1955	347	2615	0.594047	0.622163
S=40, D=76, h=0.6, k=0.3, V=1	324535	1942	320652	161	1780	327	2268	0.662808	0.691720
S=40, D=76, h=0.6, k=0.3, V=0	324306	1813	320392	236	1865	345	2446	0.628506	0.657766
S=40, D=76, h=0.6, k=0.4, V=1	324677	1977	320772	170	1758	316	2244	0.667657	0.695727
S=40, D=76, h=0.6, k=0.4, V=0	324568	1821	320605	269	1873	323	2465	0.625434	0.652629
S=40, D=76, h=0.6, k=0.5, V=1	324733	1999	320822	171	1741	312	2224	0.671444	0.699286
S=40, D=76, h=0.6, k=0.5, V=0	324642	1815	320657	300	1870	317	2487	0.620746	0.647319
S=40, D=76, h=0.6, k=0.6, V=1	324838	2005	320915	179	1739	306	2224	0.671449	0.698740
S=40, D=76, h=0.6, k=0.6, V=0	324712	1811	320704	326	1871	312	2509	0.616717	0.642738
S=40, D=76, h=0.6, k=0.7, V=1	324879	2016	320959	175	1729	305	2209	0.674082	0.701383
S=40, D=76, h=0.6, k=0.7, V=0	324789	1821	320779	332	1857	309	2498	0.618364	0.644237
S=40, D=76, h=0.6, k=0.8, V=1	324955	2027	321029	174	1725	299	2198	0.676153	0.702960
S=40, D=76, h=0.6, k=0.8, V=0	324839	1825	320820	339	1855	306	2500	0.618208	0.643817
S=40, D=76, h=0.6, k=0.9, V=1	325006	2033	321078	176	1719	298	2193	0.677013	0.703766
S=40, D=76, h=0.6, k=0.9, V=0	324882	1831	320859	341	1851	303	2495	0.619181	0.644570
S=40, D=76, h=0.6, k=1, V=1	325038	2035	321105	179	1719	296	2194	0.676907	0.703467
S=40, D=76, h=0.6, k=1, V=0	324897	1830	320867	346	1854	302	2502	0.618177	0.643431
S=40, D=76, h=0.5, k=0.3, V=1	324985	2090	321061	174	1660	296	2130	0.687920	0.714937
S=40, D=76, h=0.5, k=0.3, V=0	324835	1927	320841	279	1788	307	2374	0.643940	0.670430
S=40, D=76, h=0.5, k=0.4, V=1	325182	2121	321242	179	1640	287	2106	0.692495	0.718805
S=40, D=76, h=0.5, k=0.4, V=0	325054	1934	321024	322	1774	297	2393	0.640332	0.665891
S=40, D=76, h=0.5, k=0.5, V=1	325281	2143	321332	179	1627	279	2085	0.696301	0.721970
S=40, D=76, h=0.5, k=0.5, V=0	325174	1939	321120	340	1775	287	2402	0.639017	0.663646
S=40, D=76, h=0.5, k=0.6, V=1	325297	2168	321357	172	1600	280	2052	0.701854	0.727830
S=40, D=76, h=0.5, k=0.6, V=0	325190	1954	321144	340	1752	288	2380	0.642449	0.667347
S=40, D=76, h=0.5, k=0.7, V=1	325336	2176	321390	174	1596	278	2048	0.702773	0.728574
S=40, D=76, h=0.5, k=0.7, V=0	325229	1955	321172	349	1753	285	2387	0.641437	0.666031
S=40, D=76, h=0.5, k=0.8, V=1	325352	2180	321400	178	1594	277	2049	0.702775	0.728473
S=40, D=76, h=0.5, k=0.8, V=0	325261	1949	321195	359	1758	283	2400	0.639118	0.663463
S=40, D=76, h=0.5, k=0.9, V=1	325361	2183	321407	180	1591	276	2047	0.703084	0.728702
S=40, D=76, h=0.5, k=0.9, V=0	325277	1956	321213	361	1747	283	2391	0.640499	0.664923
S=40, D=76, h=0.5, k=1, V=1	325380	2195	321424	181	1580	276	2037	0.704938	0.730617
S=40, D=76, h=0.5, k=1, V=0	325309	1961	321243	365	1740	283	2388	0.641053	0.665511
S=40, D=76, h=0.4, k=0.3, V=1	325421	2212	321459	197	1553	279	2029	0.706112	0.732180
S=40, D=76, h=0.4, k=0.3, V=0	325279	2029	321224	324	1702	290	2316	0.656617	0.682063
S=40, D=76, h=0.4, k=0.4, V=1	325493	2265	321530	190	1508	275	1973	0.715964	0.741966
S=40, D=76, h=0.4, k=0.4, V=0	325360	2031	321278	358	1693	285	2336	0.653187	0.678126
S=40, D=76, h=0.4, k=0.5, V=1	325657	2299	321680	188	1490	260	1938	0.721986	0.746696
S=40, D=76, h=0.4, k=0.5, V=0	325490	2048	321393	366	1683	272	2321	0.655741	0.679612
S=40, D=76, h=0.4, k=0.6, V=1	325669	2311	321686	191	1481	257	1929	0.723585	0.748050
S=40, D=76, h=0.4, k=0.6, V=0	325525	2061	321421	368	1675	267	2310	0.657879	0.681364
S=40, D=76, h=0.4, k=0.7, V=1	325736	2350	321752	187	1447	252	1886	0.730771	0.754973
S=40, D=76, h=0.4, k=0.7, V=0	325622	2083	321512	369	1658	261	2288	0.661896	0.684971
S=40, D=76, h=0.4, k=0.8, V=1	325784	2378	321797	185	1424	249	1858	0.735580	0.759623
S=40, D=76, h=0.4, k=0.8, V=0	325642	2101	321530	377	1634	261	2272	0.664619	0.687826
S=40, D=76, h=0.4, k=0.9, V=1	325831	2375	321828	197	1431	245	1873	0.733329	0.756898
S=40, D=76, h=0.4, k=0.9, V=0	325704	2102	321575	395	1632	256	2283	0.662857	0.685577
S=40, D=76, h=0.4, k=1, V=1	325897	2387	321894	193	1423	241	1857	0.735919	0.759166
S=40, D=76, h=0.4, k=1, V=0	325774	2116	321640	397	1621	251	2269	0.665333	0.687682
S=40, D=76, h=0.3, k=0.3, V=1	325891	2353	321856	230	1452	238	1920	0.725592	0.748270
S=40, D=76, h=0.3, k=0.3, V=0	325734	2126	321586	381	1641	254	2276	0.666542	0.689015
S=40, D=76, h=0.3, k=0.4, V=1	325988	2437	321956	219	1376	233	1828	0.740975	0.763603
S=40, D=76, h=0.3, k=0.4, V=0	325792	2163	321638	391	1600	250	2241	0.672590	0.694939
S=40, D=76, h=0.3, k=0.5, V=1	326186	2489	322140	218	1339	218	1775	0.749704	0.771062
S=40, D=76, h=0.3, k=0.5, V=0	325933	2206	321756	406	1565	238	2209	0.678681	0.700123
S=40, D=76, h=0.3, k=0.6, V=1	326338	2539	322276	221	1302	205	1728	0.757454	0.777694
S=40, D=76, h=0.3, k=0.6, V=0	326142	2249	321938	422	1533	222	2177	0.684693	0.704835
S=40, D=76, h=0.3, k=0.7, V=1	326376	2559	322310	220	1287	200	1707	0.760840	0.780654
S=40, D=76, h=0.3, k=0.7, V=0	326183	2272	321967	435	1509	215	2159	0.687786	0.707396
S=40, D=76, h=0.3, k=0.8, V=1	326418	2584	322350	219	1265	199	1683	0.764825	0.784629
S=40, D=76, h=0.3, k=0.8, V=0	326281	2293	322051	441	1496	207	2144	0.690729	0.709661
S=40, D=76, h=0.3, k=0.9, V=1	326456	2604	322388	216	1248	197	1661	0.768360	0.788042
S=40, D=76, h=0.3, k=0.9, V=0	326317	2311	322091	444	1471	205	2120	0.694313	0.713195
S=40, D=76, h=0.3, k=1, V=1	326487	2614	322409	224	1240	194	1658	0.768952	0.788344
S=40, D=76, h=0.3, k=1, V=0	326354	2316	322119	455	1464	202	2121	0.694227	0.712845
S=40, D=76, h=0.2, k=0.3, V=1	326384	2522	322245	305	1312	199	1816	0.744390	0.763756
S=40, D=76, h=0.2, k=0.3, V=0	326173	2262	321916	457	1538	218	2213	0.681263	0.700864
S=40, D=76, h=0.2, k=0.4, V=1	326614	2627	322465	293	1229	181	1703	0.762751	0.780714
S=40, D=76, h=0.2, k=0.4, V=0	326366	2341	322075	482	1468	200	2150	0.692816	0.711083
S=40, D=76, h=0.2, k=0.5, V=1	326751	2702	322595	284	1170	168	1622	0.775658	0.792556
S=40, D=76, h=0.2, k=0.5, V=0	326612	2400	322287	497	1428	176	2101	0.701664	0.717890
S=40, D=76, h=0.2, k=0.6, V=1	326799	2735	322646	275	1143	164	1582	0.781873	0.798477
S=40, D=76, h=0.2, k=0.6, V=0	326641	2416	322317	501	1407	175	2083	0.704473	0.720693
S=40, D=76, h=0.2, k=0.7, V=1	326849	2771	322693	275	1110	162	1547	0.787427	0.803935
S=40, D=76, h=0.2, k=0.7, V=0	326681	2444	322352	506	1379	173	2058	0.708860	0.724996
S=40, D=76, h=0.2, k=0.8, V=1	326945	2804	322775	280	1086	153	1519	0.791922	0.807574
S=40, D=76, h=0.2, k=0.8, V=0	326821	2475	322477	518	1351	163	2032	0.713341	0.728638
S=40, D=76, h=0.2, k=0.9, V=1	326968	2845	322804	270	1049	151	1470	0.799380	0.814958
S=40, D=76, h=0.2, k=0.9, V=0	326859	2509	322519	517	1314	160	1991	0.719803	0.734968
S=40, D=76, h=0.2, k=1, V=1	327013	2877	322839	273	1024	146	1443	0.803710	0.818832
S=40, D=76, h=0.2, k=1, V=0	326929	2529	322581	523	1296	154	1973	0.722836	0.737492
S=40, D=76, F=0	322649	488	317902	1114	3145	366	4625	0.186586	0.196399
S=40, D=80, h=0.7, k=0.3, V=1	323847	1798	320002	156	1891	362	2409	0.636285	0.667214
S=40, D=80, h=0.7, k=0.3, V=0	323739	1701	319881	210	1947	373	2530	0.610669	0.641593
S=40, D=80, h=0.7, k=0.4, V=1	324057	1826	320203	153	1875	352	2380	0.641989	0.672254
S=40, D=80, h=0.7, k=0.4, V=0	323916	1708	320030	231	1947	363	2541	0.608908	0.638887
S=40, D=80, h=0.7, k=0.5, V=1	324110	1850	320255	154	1851	354	2359	0.646226	0.676859
S=40, D=80, h=0.7, k=0.5, V=0	323970	1712	320083	244	1931	365	2540	0.608406	0.638623
S=40, D=80, h=0.7, k=0.6, V=1	324180	1864	320315	158	1843	347	2348	0.648299	0.678390
S=40, D=80, h=0.7, k=0.6, V=0	324066	1697	320152	273	1944	357	2574	0.601568	0.630833
S=40, D=80, h=0.7, k=0.7, V=1	324179	1863	320313	160	1843	347	2350	0.647863	0.677943
S=40, D=80, h=0.7, k=0.7, V=0	324049	1691	320129	284	1945	358	2587	0.598938	0.628198
S=40, D=80, h=0.7, k=0.8, V=1	324233	1862	320354	170	1847	344	2361	0.646045	0.675767
S=40, D=80, h=0.7, k=0.8, V=0	324072	1683	320136	302	1951	357	2610	0.594752	0.623752
S=40, D=80, h=0.7, k=0.9, V=1	324233	1871	320356	167	1839	344	2350	0.648153	0.677963
S=40, D=80, h=0.7, k=0.9, V=0	324072	1688	320134	307	1943	357	2607	0.595241	0.624290
S=40, D=80, h=0.7, k=1, V=1	324316	1871	320426	173	1846	336	2355	0.647263	0.676303
S=40, D=80, h=0.7, k=1, V=0	324158	1687	320203	313	1955	347	2615	0.594047	0.622163
S=40, D=80, h=0.6, k=0.3, V=1	324535	1942	320652	161	1780	327	2268	0.662808	0.691720
S=40, D=80, h=0.6, k=0.3, V=0	324306	1813	320392	236	1865	345	2446	0.628506	0.657766
S=40, D=80, h=0.6, k=0.4, V=1	324677	1977	320772	170	1758	316	2244	0.667657	0.695727
S=40, D=80, h=0.6, k=0.4, V=0	324568	1821	320605	269	1873	323	2465	0.625434	0.652629
S=40, D=80, h=0.6, k=0.5, V=1	324733	1999	320822	171	1741	312	2224	0.671444	0.699286
S=40, D=80, h=0.6, k=0.5, V=0	324642	1815	320657	300	1870	317	2487	0.620746	0.647319
S=40, D=80, h=0.6, k=0.6, V=1	324838	2005	320915	179	1739	306	2224	0.671449	0.698740
S=40, D=80, h=0.6, k=0.6, V=0	324712	1811	320704	326	1871	312	2509	0.616717	0.642738
S=40, D=80, h=0.6, k=0.7, V=1	324879	2016	320959	175	1729	305	2209	0.674082	0.701383
S=40, D=80, h=0.6, k=0.7, V=0	324789	1821	320779	332	1857	309	2498	0.618364	0.644237
S=40, D=80, h=0.6, k=0.8, V=1	324955	2027	321029	174	1725	299	2198	0.676153	0.702960
S=40, D=80, h=0.6, k=0.8, V=0	324839	1825	320820	339	1855	306	2500	0.618208	0.643817
S=40, D=80, h=0.6, k=0.9, V=1	325006	2033	321078	176	1719	298	2193	0.677013	0.703766
S=40, D=80, h=0.6, k=0.9, V=0	324882	1831	320859	341	1851	303	2495	0.619181	0.644570
S=40, D=80, h=0.6, k=1, V=1	325038	2035	321105	179	1719	296	2194	0.676907	0.703467
S=40, D=80, h=0.6, k=1, V=0	324897	1830	320867	346	1854	302	2502	0.618177	0.643431
S=40, D=80, h=0.5, k=0.3, V=1	324985	2090	321062	173	1660	296	2129	0.688076	0.715098
S=40, D=80, h=0.5, k=0.3, V=0	324835	1927	320842	278	1788	307	2373	0.644089	0.670585
S=40, D=80, h=0.5, k=0.4, V=1	325182	2121	321242	179	1640	287	2106	0.692495	0.718805
S=40, D=80, h=0.5, k=0.4, V=0	325054	1934	321024	322	1774	297	2393	0.640332	0.665891
S=40, D=80, h=0.5, k=0.5, V=1	325281	2144	321333	178	1626	279	2083	0.696630	0.722311
S=40, D=80, h=0.5, k=0.5, V=0	325174	1940	321121	339	1774	287	2400	0.639351	0.663993
S=40, D=80, h=0.5, k=0.6, V=1	325297	2168	321357	172	1600	280	2052	0.701854	0.727830
S=40, D=80, h=0.5, k=0.6, V=0	325190	1954	321144	340	1752	288	2380	0.642449	0.667347
S=40, D=80, h=0.5, k=0.7, V=1	325336	2176	321390	174	1596	278	2048	0.702773	0.728574
S=40, D=80, h=0.5, k=0.7, V=0	325229	1955	321172	349	1753	285	2387	0.641437	0.666031
S=40, D=80, h=0.5, k=0.8, V=1	325352	2180	321400	178	1594	277	2049	0.702775	0.728473
S=40, D=80, h=0.5, k=0.8, V=0	325261	1949	321195	359	1758	283	2400	0.639118	0.663463
S=40, D=80, h=0.5, k=0.9, V=1	325361	2183	321407	180	1591	276	2047	0.703084	0.728702
S=40, D=80, h=0.5, k=0.9, V=0	325277	1956	321213	361	1747	283	2391	0.640499	0.664923
S=40, D=80, h=0.5, k=1, V=1	325380	2195	321424	181	1580	276	2037	0.704938	0.730617
S=40, D=80, h=0.5, k=1, V=0	325309	1961	321243	365	1740	283	2388	0.641053	0.665511
S=40, D=80, h=0.4, k=0.3, V=1	325407	2213	321449	194	1551	280	2025	0.706735	0.732923
S=40, D=80, h=0.4, k=0.3, V=0	325265	2030	321214	321	1700	291	2312	0.657231	0.682792
S=40, D=80, h=0.4, k=0.4, V=1	325479	2266	321520	187	1506	276	1969	0.716582	0.742705
S=40, D=80, h=0.4, k=0.4, V=0	325346	2032	321268	355	1691	286	2332	0.653793	0.678847
S=40, D=80, h=0.4, k=0.5, V=1	325643	2299	321669	186	1489	261	1936	0.722282	0.747102
S=40, D=80, h=0.4, k=0.5, V=0	325476	2048	321382	364	1682	273	2319	0.656018	0.679991
S=40, D=80, h=0.4, k=0.6, V=1	325655	2311	321675	189	1480	258	1927	0.723880	0.748454
S=40, D=80, h=0.4, k=0.6, V=0	325511	2061	321410	366	1674	268	2308	0.658156	0.681743
S=40, D=80, h=0.4, k=0.7, V=1	325736	2348	321753	186	1449	252	1887	0.730581	0.754776
S=40, D=80, h=0.4, k=0.7, V=0	325622	2083	321513	368	1658	261	2287	0.662034	0.685114
S=40, D=80, h=0.4, k=0.8, V=1	325784	2377	321798	184	1425	249	1858	0.735559	0.759602
S=40, D=80, h=0.4, k=0.8, V=0	325642	2102	321531	376	1633	261	2270	0.664940	0.688158
S=40, D=80, h=0.4, k=0.9, V=1	325831	2374	321829	196	1432	245	1873	0.733306	0.756875
S=40, D=80, h=0.4, k=0.9, V=0	325704	2103	321576	394	1631	256	2281	0.663177	0.685907
S=40, D=80, h=0.4, k=1, V=1	325897	2387	321895	192	1423	241	1856	0.736065	0.759316
S=40, D=80, h=0.4, k=1, V=0	325774	2117	321641	396	1620	251	2267	0.665652	0.688011
S=40, D=80, h=0.3, k=0.3, V=1	325891	2354	321857	229	1451	238	1918	0.725905	0.748592
S=40, D=80, h=0.3, k=0.3, V=0	325734	2127	321587	380	1640	254	2274	0.666860	0.689343
S=40, D=80, h=0.3, k=0.4, V=1	325988	2437	321956	219	1376	233	1828	0.740975	0.763603
S=40, D=80, h=0.3, k=0.4, V=0	325792	2163	321638	391	1600	250	2241	0.672590	0.694939
S=40, D=80, h=0.3, k=0.5, V=1	326186	2490	322141	217	1338	218	1773	0.750010	0.771375
S=40, D=80, h=0.3, k=0.5, V=0	325933	2207	321757	405	1564	238	2207	0.678993	0.700445
S=40, D=80, h=0.3, k=0.6, V=1	326277	2540	322226	216	1295	211	1722	0.758316	0.779196
S=40, D=80, h=0.3, k=0.6, V=0	326081	2250	321888	417	1526	228	2171	0.685526	0.706261
S=40, D=80, h=0.3, k=0.7, V=1	326376	2559	322310	220	1287	200	1707	0.760840	0.780654
S=40, D=80, h=0.3, k=0.7, V=0	326183	2272	321967	435	1509	215	2159	0.687786	0.707396
S=40, D=80, h=0.3, k=0.8, V=1	326418	2584	322351	218	1265	199	1682	0.764964	0.784772
S=40, D=80, h=0.3, k=0.8, V=0	326281	2293	322052	440	1496	207	2143	0.690858	0.709793
S=40, D=80, h=0.3, k=0.9, V=1	326456	2604	322388	216	1248	197	1661	0.768360	0.788042
S=40, D=80, h=0.3, k=0.9, V=0	326317	2311	322091	444	1471	205	2120	0.694313	0.713195
S=40, D=80, h=0.3, k=1, V=1	326487	2616	322411	222	1238	194	1654	0.769548	0.788955
S=40, D=80, h=0.3, k=1, V=0	326354	2318	322121	453	1462	202	2117	0.694835	0.713469
S=40, D=80, h=0.2, k=0.3, V=1	326384	2525	322248	302	1309	199	1810	0.745288	0.764676
S=40, D=80, h=0.2, k=0.3, V=0	326173	2265	321919	454	1535	218	2207	0.682180	0.701807
S=40, D=80, h=0.2, k=0.4, V=1	326614	2630	322470	288	1226	181	1695	0.763901	0.781890
S=40, D=80, h=0.2, k=0.4, V=0	326366	2344	322080	477	1465	200	2142	0.693969	0.712265
S=40, D=80, h=0.2, k=0.5, V=1	326751	2704	322599	280	1168	168	1616	0.776505	0.793421
S=40, D=80, h=0.2, k=0.5, V=0	326612	2401	322290	494	1427	176	2097	0.702209	0.718446
S=40, D=80, h=0.2, k=0.6, V=1	326799	2738	322651	270	1140	164	1574	0.783007	0.799635
S=40, D=80, h=0.2, k=0.6, V=0	326641	2418	322321	497	1405	175	2077	0.705312	0.721550
S=40, D=80, h=0.2, k=0.7, V=1	326849	2774	322698	270	1107	162	1539	0.788555	0.805086
S=40, D=80, h=0.2, k=0.7, V=0	326681	2446	322356	502	1377	173	2052	0.709695	0.725849
S=40, D=80, h=0.2, k=0.8, V=1	326945	2805	322778	277	1085	153	1515	0.792470	0.808133
S=40, D=80, h=0.2, k=0.8, V=0	326821	2474	322480	515	1352	163	2030	0.713535	0.728836
S=40, D=80, h=0.2, k=0.9, V=1	326968	2848	322807	267	1046	151	1464	0.800235	0.815829
S=40, D=80, h=0.2, k=0.9, V=0	326859	2510	322522	514	1313	160	1987	0.720338	0.735513
S=40, D=80, h=0.2, k=1, V=1	327013	2879	322841	271	1022	146	1439	0.804277	0.819408
S=40, D=80, h=0.2, k=1, V=0	326929	2530	322582	522	1295	154	1971	0.723127	0.737788
S=40, D=80, F=0	322649	488	317902	1113	3146	366	4625	0.186624	0.196435
S=30, D=42, h=0.7, k=0.3, V=1	325245	2105	321293	187	1660	287	2134	0.688078	0.714196
S=30, D=42, h=0.7, k=0.3, V=0	325158	2024	321200	235	1699	291	2225	0.669347	0.695400
S=30, D=42, h=0.7, k=0.4, V=1	325294	2127	321340	185	1642	282	2109	0.692381	0.718184
S=30, D=42, h=0.7, k=0.4, V=0	325252	2034	321283	247	1688	286	2221	0.669890	0.695534
S=30, D=42, h=0.7, k=0.5, V=1	325326	2142	321374	186	1624	283	2093	0.695056	0.721069
S=30, D=42, h=0.7, k=0.5, V=0	325284	2034	321311	265	1674	287	2226	0.668309	0.694080
S=30, D=42, h=0.7, k=0.6, V=1	325380	2148	321416	195	1621	279	2095	0.694837	0.720464
S=30, D=42, h=0.7, k=0.6, V=0	325319	2027	321335	284	1673	284	2241	0.665140	0.690584
S=30, D=42, h=0.7, k=0.7, V=1	325394	2159	321432	191	1612	277	2080	0.697383	0.722907
S=30, D=42, h=0.7, k=0.7, V=0	325333	2025	321343	290	1675	282	2247	0.664057	0.689286
S=30, D=42, h=0.7, k=0.8, V=1	325401	2160	321435	193	1613	276	2082	0.697169	0.722582
S=30, D=42, h=0.7, k=0.8, V=0	325333	2011	321331	304	1687	282	2273	0.659570	0.684646
S=30, D=42, h=0.7, k=0.9, V=1	325455	2152	321470	205	1628	271	2104	0.693776	0.718574
S=30, D=42, h=0.7, k=0.9, V=0	325415	1995	321386	325	1709	276	2310	0.653527	0.677822
S=30, D=42, h=0.7, k=1, V=1	325501	2148	321507	210	1636	267	2113	0.692320	0.716682
S=30, D=42, h=0.7, k=1, V=0	325461	1989	321423	334	1715	272	2321	0.651437	0.675312
S=30, D=42, h=0.6, k=0.3, V=1	325504	2209	321518	208	1569	274	2051	0.703245	0.728667
S=30, D=42, h=0.6, k=0.3, V=0	325399	2096	321384	279	1640	280	2199	0.675827	0.701079
S=30, D=42, h=0.6, k=0.4, V=1	325669	2251	321675	203	1540	261	2004	0.711270	0.735698
S=30, D=42, h=0.6, k=0.4, V=0	325567	2103	321530	301	1633	268	2202	0.674954	0.699116
S=30, D=42, h=0.6, k=0.5, V=1	325700	2271	321704	203	1522	258	1983	0.714803	0.739061
S=30, D=42, h=0.6, k=0.5, V=0	325587	2100	321543	317	1627	266	2210	0.673064	0.697043
S=30, D=42, h=0.6, k=0.6, V=1	325778	2286	321775	204	1513	252	1969	0.717228	0.740975
S=30, D=42, h=0.6, k=0.6, V=0	325674	2083	321608	344	1639	260	2243	0.667067	0.690342
S=30, D=42, h=0.6, k=0.7, V=1	325819	2290	321810	208	1511	248	1967	0.717506	0.740880
S=30, D=42, h=0.6, k=0.7, V=0	325698	2077	321619	358	1644	257	2259	0.664340	0.687267
S=30, D=42, h=0.6, k=0.8, V=1	325840	2294	321826	212	1508	246	1966	0.717696	0.740885
S=30, D=42, h=0.6, k=0.8, V=0	325741	2069	321648	373	1651	252	2276	0.661282	0.683677
S=30, D=42, h=0.6, k=0.9, V=1	325840	2302	321829	207	1502	247	1956	0.719524	0.742851
S=30, D=42, h=0.6, k=0.9, V=0	325741	2072	321647	375	1647	253	2275	0.661564	0.684061
S=30, D=42, h=0.6, k=1, V=1	325878	2310	321863	210	1495	244	1949	0.720631	0.743709
S=30, D=42, h=0.6, k=1, V=0	325779	2072	321678	380	1649	250	2279	0.660959	0.683163
S=30, D=42, h=0.5, k=0.3, V=1	325852	2309	321829	222	1492	249	1963	0.718626	0.742132
S=30, D=42, h=0.5, k=0.3, V=0	325676	2151	321608	312	1605	259	2176	0.681137	0.704595
S=30, D=42, h=0.5, k=0.4, V=1	325934	2363	321911	214	1446	241	1901	0.728943	0.751981
S=30, D=42, h=0.5, k=0.4, V=0	325815	2163	321723	339	1590	249	2178	0.680642	0.703215
S=30, D=42, h=0.5, k=0.5, V=1	326142	2407	322095	217	1423	222	1862	0.735711	0.757039
S=30, D=42, h=0.5, k=0.5, V=0	326029	2168	321893	372	1596	231	2199	0.677612	0.698430
S=30, D=42, h=0.5, k=0.6, V=1	326202	2429	322144	224	1405	217	1846	0.738473	0.759385
S=30, D=42, h=0.5, k=0.6, V=0	326078	2170	321914	402	1592	225	2219	0.674611	0.694824
S=30, D=42, h=0.5, k=0.7, V=1	326269	2443	322209	221	1396	211	1828	0.741316	0.761710
S=30, D=42, h=0.5, k=0.7, V=0	326168	2187	322002	410	1569	216	2195	0.677922	0.697463
S=30, D=42, h=0.5, k=0.8, V=1	326292	2454	322230	219	1389	207	1815	0.743422	0.763469
S=30, D=42, h=0.5, k=0.8, V=0	326202	2193	322025	419	1565	212	2196	0.677987	0.697164
S=30, D=42, h=0.5, k=0.9, V=1	326341	2468	322269	227	1377	204	1808	0.744698	0.764484
S=30, D=42, h=0.5, k=0.9, V=0	326247	2194	322053	434	1566	211	2211	0.676102	0.695130
S=30, D=42, h=0.5, k=1, V=1	326341	2463	322262	234	1382	204	1820	0.742888	0.762627
S=30, D=42, h=0.5, k=1, V=0	326247	2189	322053	441	1564	211	2216	0.674882	0.693912
S=30, D=42, h=0.4, k=0.3, V=1	326302	2463	322214	249	1376	209	1834	0.740884	0.761079
S=30, D=42, h=0.4, k=0.3, V=0	326129	2255	321971	366	1537	225	2128	0.692061	0.712626
S=30, D=42, h=0.4, k=0.4, V=1	326391	2534	322300	245	1312	202	1759	0.753116	0.772929
S=30, D=42, h=0.4, k=0.4, V=0	326287	2284	322102	396	1505	215	2116	0.694314	0.714061
S=30, D=42, h=0.4, k=0.5, V=1	326465	2567	322368	244	1286	195	1725	0.758623	0.777862
S=30, D=42, h=0.4, k=0.5, V=0	326393	2302	322171	432	1488	201	2121	0.693923	0.712391
S=30, D=42, h=0.4, k=0.6, V=1	326531	2596	322436	237	1262	191	1690	0.764175	0.783136
S=30, D=42, h=0.4, k=0.6, V=0	326464	2317	322228	449	1470	196	2115	0.695084	0.713144
S=30, D=42, h=0.4, k=0.7, V=1	326563	2612	322463	241	1247	190	1678	0.766200	0.785108
S=30, D=42, h=0.4, k=0.7, V=0	326489	2321	322245	465	1458	196	2119	0.694455	0.712539
S=30, D=42, h=0.4, k=0.8, V=1	326595	2630	322499	238	1228	188	1654	0.769784	0.788588
S=30, D=42, h=0.4, k=0.8, V=0	326521	2340	322279	465	1437	194	2096	0.698157	0.716163
S=30, D=42, h=0.4, k=0.9, V=1	326608	2644	322512	235	1217	186	1638	0.772334	0.790986
S=30, D=42, h=0.4, k=0.9, V=0	326553	2346	322306	471	1430	191	2092	0.698809	0.716561
S=30, D=42, h=0.4, k=1, V=1	326625	2648	322524	239	1214	185	1638	0.772427	0.790978
S=30, D=42, h=0.4, k=1, V=0	326555	2349	322302	478	1426	191	2095	0.698541	0.716292
S=30, D=42, h=0.3, k=0.3, V=1	326597	2607	322447	293	1250	187	1730	0.758850	0.777303
S=30, D=42, h=0.3, k=0.3, V=0	326530	2375	322276	428	1451	192	2071	0.704783	0.722542
S=30, D=42, h=0.3, k=0.4, V=1	326683	2687	322535	282	1179	180	1641	0.772956	0.791012
S=30, D=42, h=0.3, k=0.4, V=0	326650	2417	322362	472	1399	182	2053	0.708248	0.725224
S=30, D=42, h=0.3, k=0.5, V=1	326802	2728	322651	273	1150	169	1592	0.780544	0.797620
S=30, D=42, h=0.3, k=0.5, V=0	326728	2423	322420	490	1395	175	2060	0.707491	0.723799
S=30, D=42, h=0.3, k=0.6, V=1	326882	2761	322723	274	1124	161	1559	0.785697	0.802051
S=30, D=42, h=0.3, k=0.6, V=0	326800	2440	322478	500	1382	168	2050	0.709454	0.725144
S=30, D=42, h=0.3, k=0.7, V=1	326902	2790	322742	271	1099	160	1530	0.790326	0.806658
S=30, D=42, h=0.3, k=0.7, V=0	326835	2456	322511	507	1361	166	2034	0.711977	0.727558
S=30, D=42, h=0.3, k=0.8, V=1	326944	2808	322770	283	1083	157	1523	0.791655	0.807704
S=30, D=42, h=0.3, k=0.8, V=0	326860	2471	322523	527	1339	164	2030	0.712930	0.728376
S=30, D=42, h=0.3, k=0.9, V=1	326944	2833	322781	273	1057	157	1487	0.796935	0.813093
S=30, D=42, h=0.3, k=0.9, V=0	326860	2499	322535	520	1306	164	1990	0.719026	0.734622
S=30, D=42, h=0.3, k=1, V=1	326958	2845	322793	275	1045	157	1477	0.798528	0.814718
S=30, D=42, h=0.3, k=1, V=0	326891	2509	322564	526	1292	163	1981	0.720464	0.736013
S=30, D=42, F=0	324818	603	319749	1362	3104	291	4757	0.208428	0.217008
S=30, D=45, h=0.7, k=0.3, V=1	325208	2105	321264	182	1657	290	2129	0.688845	0.715280
S=30, D=45, h=0.7, k=0.3, V=0	325114	2023	321162	232	1697	295	2224	0.669532	0.695964
S=30, D=45, h=0.7, k=0.4, V=1	325294	2134	321343	182	1635	282	2099	0.694078	0.719944
S=30, D=45, h=0.7, k=0.4, V=0	325245	2034	321276	247	1688	287	2222	0.669805	0.695534
S=30, D=45, h=0.7, k=0.5, V=1	325328	2154	321380	180	1614	283	2077	0.697911	0.724016
S=30, D=45, h=0.7, k=0.5, V=0	325279	2035	321307	265	1672	288	2225	0.668494	0.694366
S=30, D=45, h=0.7, k=0.6, V=1	325363	2159	321405	187	1612	280	2079	0.697726	0.723534
S=30, D=45, h=0.7, k=0.6, V=0	325314	2030	321334	281	1669	285	2235	0.666138	0.691714
S=30, D=45, h=0.7, k=0.7, V=1	325377	2167	321419	185	1606	278	2069	0.699436	0.725111
S=30, D=45, h=0.7, k=0.7, V=0	325328	2026	321342	288	1672	283	2243	0.664621	0.689972
S=30, D=45, h=0.7, k=0.8, V=1	325384	2166	321423	186	1609	277	2072	0.699021	0.724577
S=30, D=45, h=0.7, k=0.8, V=0	325335	2014	321334	304	1683	282	2269	0.660215	0.685322
S=30, D=45, h=0.7, k=0.9, V=1	325417	2160	321446	193	1618	275	2086	0.696820	0.722097
S=30, D=45, h=0.7, k=0.9, V=0	325349	1997	321330	321	1701	281	2303	0.654563	0.679368
S=30, D=45, h=0.7, k=1, V=1	325438	2157	321460	197	1624	272	2093	0.695688	0.720636
S=30, D=45, h=0.7, k=1, V=0	325370	1993	321345	328	1704	278	2310	0.653136	0.677635
S=30, D=45, h=0.6, k=0.3, V=1	325467	2215	321486	204	1562	276	2042	0.704795	0.730462
S=30, D=45, h=0.6, k=0.3, V=0	325378	2102	321367	275	1634	282	2191	0.677326	0.702811
S=30, D=45, h=0.6, k=0.4, V=1	325600	2263	321620	194	1523	267	1984	0.714579	0.739705
S=30, D=45, h=0.6, k=0.4, V=0	325514	2112	321488	295	1619	274	2188	0.677366	0.702179
S=30, D=45, h=0.6, k=0.5, V=1	325654	2284	321666	198	1506	262	1966	0.717678	0.742423
S=30, D=45, h=0.6, k=0.5, V=0	325550	2109	321516	311	1614	271	2196	0.675476	0.700009
S=30, D=45, h=0.6, k=0.6, V=1	325686	2300	321697	193	1496	258	1947	0.720967	0.745412
S=30, D=45, h=0.6, k=0.6, V=0	325582	2095	321532	334	1621	267	2222	0.670597	0.694650
S=30, D=45, h=0.6, k=0.7, V=1	325727	2307	321731	198	1491	254	1943	0.721603	0.745686
S=30, D=45, h=0.6, k=0.7, V=0	325606	2087	321540	351	1628	264	2243	0.667080	0.690753
S=30, D=45, h=0.6, k=0.8, V=1	325736	2307	321732	208	1489	254	1951	0.720320	0.744374
S=30, D=45, h=0.6, k=0.8, V=0	325618	2079	321537	371	1631	262	2264	0.663415	0.686819
S=30, D=45, h=0.6, k=0.9, V=1	325742	2313	321741	203	1485	254	1942	0.721892	0.745985
S=30, D=45, h=0.6, k=0.9, V=0	325624	2080	321541	375	1628	262	2265	0.663218	0.686628
S=30, D=45, h=0.6, k=1, V=1	325780	2323	321772	209	1476	251	1936	0.722898	0.746739
S=30, D=45, h=0.6, k=1, V=0	325662	2080	321570	383	1629	259	2271	0.662286	0.685396
S=30, D=45, h=0.5, k=0.3, V=1	325819	2321	321810	209	1479	250	1938	0.722558	0.746288
S=30, D=45, h=0.5, k=0.3, V=0	325678	2162	321618	302	1596	259	2157	0.684355	0.707908
S=30, D=45, h=0.5, k=0.4, V=1	325915	2373	321901	205	1436	242	1883	0.731834	0.755055
S=30, D=45, h=0.5, k=0.4, V=0	325790	2174	321708	329	1579	250	2158	0.683927	0.706695
S=30, D=45, h=0.5, k=0.5, V=1	326062	2414	322034	205	1409	229	1843	0.738597	0.760711
S=30, D=45, h=0.5, k=0.5, V=0	325915	2178	321798	359	1580	239	2178	0.681020	0.702687
S=30, D=45, h=0.5, k=0.6, V=1	326122	2436	322087	207	1392	224	1823	0.741963	0.763673
S=30, D=45, h=0.5, k=0.6, V=0	325961	2177	321819	389	1576	233	2198	0.677713	0.698775
S=30, D=45, h=0.5, k=0.7, V=1	326157	2444	322122	207	1384	222	1813	0.743474	0.765036
S=30, D=45, h=0.5, k=0.7, V=0	326028	2187	321888	396	1557	228	2181	0.679795	0.700524
S=30, D=45, h=0.5, k=0.8, V=1	326180	2456	322138	210	1376	218	1804	0.745030	0.766231
S=30, D=45, h=0.5, k=0.8, V=0	326087	2191	321931	410	1555	223	2188	0.678907	0.699154
S=30, D=45, h=0.5, k=0.9, V=1	326229	2470	322177	218	1364	215	1797	0.746298	0.767237
S=30, D=45, h=0.5, k=0.9, V=0	326113	2193	321939	425	1556	222	2203	0.677106	0.697197
S=30, D=45, h=0.5, k=1, V=1	326260	2470	322200	223	1367	212	1802	0.745591	0.766208
S=30, D=45, h=0.5, k=1, V=0	326144	2194	321967	432	1551	219	2202	0.676972	0.696813
S=30, D=45, h=0.4, k=0.3, V=1	326283	2469	322207	238	1369	210	1817	0.743412	0.763775
S=30, D=45, h=0.4, k=0.3, V=0	326096	2267	321949	357	1523	226	2106	0.695479	0.716244
S=30, D=45, h=0.4, k=0.4, V=1	326372	2543	322293	233	1303	203	1739	0.756149	0.776136
S=30, D=45, h=0.4, k=0.4, V=0	326226	2291	322057	381	1497	217	2095	0.697448	0.717468
S=30, D=45, h=0.4, k=0.5, V=1	326446	2570	322359	235	1282	196	1713	0.760349	0.779732
S=30, D=45, h=0.4, k=0.5, V=0	326393	2305	322178	425	1485	201	2111	0.695360	0.713865
S=30, D=45, h=0.4, k=0.6, V=1	326468	2597	322379	235	1257	195	1687	0.764611	0.783994
S=30, D=45, h=0.4, k=0.6, V=0	326420	2318	322188	449	1465	199	2113	0.695348	0.713708
S=30, D=45, h=0.4, k=0.7, V=1	326519	2613	322424	240	1242	193	1675	0.766593	0.785826
S=30, D=45, h=0.4, k=0.7, V=0	326445	2323	322205	465	1452	199	2116	0.694897	0.713285
S=30, D=45, h=0.4, k=0.8, V=1	326582	2634	322489	236	1223	188	1647	0.770794	0.789626
S=30, D=45, h=0.4, k=0.8, V=0	326508	2344	322264	467	1433	194	2094	0.698606	0.716623
S=30, D=45, h=0.4, k=0.9, V=1	326608	2647	322513	233	1215	186	1634	0.772989	0.791652
S=30, D=45, h=0.4, k=0.9, V=0	326553	2350	322304	472	1427	191	2090	0.699295	0.717055
S=30, D=45, h=0.4, k=1, V=1	326625	2651	322529	234	1211	185	1630	0.773587	0.792165
S=30, D=45, h=0.4, k=1, V=0	326555	2355	322305	475	1420	191	2086	0.699972	0.717759
S=30, D=45, h=0.3, k=0.3, V=1	326578	2609	322437	286	1246	188	1720	0.760204	0.778796
S=30, D=45, h=0.3, k=0.3, V=0	326459	2374	322212	423	1450	194	2067	0.705252	0.723215
S=30, D=45, h=0.3, k=0.4, V=1	326677	2695	322539	275	1168	181	1624	0.775351	0.793574
S=30, D=45, h=0.3, k=0.4, V=0	326650	2424	322364	470	1392	182	2044	0.709703	0.726714
S=30, D=45, h=0.3, k=0.5, V=1	326779	2726	322635	271	1147	172	1590	0.780690	0.798091
S=30, D=45, h=0.3, k=0.5, V=0	326711	2424	322405	490	1392	177	2059	0.707663	0.724168
S=30, D=45, h=0.3, k=0.6, V=1	326876	2765	322724	269	1118	162	1549	0.787082	0.803573
S=30, D=45, h=0.3, k=0.6, V=0	326800	2445	322480	499	1376	168	2043	0.710527	0.726244
S=30, D=45, h=0.3, k=0.7, V=1	326896	2794	322745	264	1093	161	1518	0.791969	0.808444
S=30, D=45, h=0.3, k=0.7, V=0	326835	2460	322515	503	1357	166	2026	0.713154	0.728760
S=30, D=45, h=0.3, k=0.8, V=1	326944	2810	322774	279	1081	157	1517	0.792488	0.808553
S=30, D=45, h=0.3, k=0.8, V=0	326860	2473	322525	525	1337	164	2026	0.713516	0.728974
S=30, D=45, h=0.3, k=0.9, V=1	326944	2837	322784	270	1053	157	1480	0.797945	0.814123
S=30, D=45, h=0.3, k=0.9, V=0	326860	2503	322537	518	1302	164	1984	0.719951	0.735566
S=30, D=45, h=0.3, k=1, V=1	326958	2847	322794	273	1044	157	1474	0.798997	0.815192
S=30, D=45, h=0.3, k=1, V=0	326891	2511	322563	527	1290	163	1980	0.720684	0.736238
S=30, D=45, F=0	324784	606	319720	1360	3098	295	4753	0.209422	0.218163
S=30, D=48, h=0.7, k=0.3, V=1	325166	2118	321232	173	1643	292	2108	0.692453	0.719210
S=30, D=48, h=0.7, k=0.3, V=0	325100	2030	321157	226	1687	296	2209	0.671899	0.698531
S=30, D=48, h=0.7, k=0.4, V=1	325252	2144	321310	174	1624	284	2082	0.696981	0.723140
S=30, D=48, h=0.7, k=0.4, V=0	325231	2039	321270	241	1681	288	2210	0.671710	0.697611
S=30, D=48, h=0.7, k=0.5, V=1	325300	2161	321356	176	1607	284	2067	0.699664	0.725924
S=30, D=48, h=0.7, k=0.5, V=0	325279	2040	321311	261	1667	288	2216	0.670011	0.695941
S=30, D=48, h=0.7, k=0.6, V=1	325335	2168	321378	186	1603	281	2070	0.699372	0.725330
S=30, D=48, h=0.7, k=0.6, V=0	325314	2032	321338	278	1666	285	2229	0.667036	0.692653
S=30, D=48, h=0.7, k=0.7, V=1	325349	2176	321393	182	1598	279	2059	0.701292	0.727119
S=30, D=48, h=0.7, k=0.7, V=0	325328	2027	321343	289	1669	283	2241	0.664830	0.690203
S=30, D=48, h=0.7, k=0.8, V=1	325356	2177	321397	183	1599	278	2060	0.701228	0.726948
S=30, D=48, h=0.7, k=0.8, V=0	325335	2013	321334	306	1682	282	2270	0.659906	0.685015
S=30, D=48, h=0.7, k=0.9, V=1	325370	2167	321401	191	1611	277	2079	0.698177	0.723685
S=30, D=48, h=0.7, k=0.9, V=0	325349	1996	321329	324	1700	281	2305	0.654110	0.678911
S=30, D=48, h=0.7, k=1, V=1	325391	2164	321413	197	1617	274	2088	0.696746	0.721912
S=30, D=48, h=0.7, k=1, V=0	325370	1993	321345	331	1701	278	2310	0.652955	0.677468
S=30, D=48, h=0.6, k=0.3, V=1	325439	2227	321471	193	1548	277	2018	0.708605	0.734513
S=30, D=48, h=0.6, k=0.3, V=0	325371	2114	321369	267	1621	283	2171	0.680663	0.706367
S=30, D=48, h=0.6, k=0.4, V=1	325572	2270	321602	186	1514	268	1968	0.717058	0.742375
S=30, D=48, h=0.6, k=0.4, V=0	325507	2118	321489	287	1613	275	2175	0.679520	0.704498
S=30, D=48, h=0.6, k=0.5, V=1	325603	2291	321630	186	1496	265	1947	0.720648	0.745791
S=30, D=48, h=0.6, k=0.5, V=0	325527	2118	321501	304	1604	273	2181	0.678027	0.702836
S=30, D=48, h=0.6, k=0.6, V=1	325635	2301	321654	189	1491	261	1941	0.721817	0.746596
S=30, D=48, h=0.6, k=0.6, V=0	325561	2098	321514	332	1617	269	2218	0.671344	0.695607
S=30, D=48, h=0.6, k=0.7, V=1	325676	2306	321688	193	1489	257	1939	0.722168	0.746567
S=30, D=48, h=0.6, k=0.7, V=0	325585	2090	321522	348	1625	266	2239	0.667882	0.691759
S=30, D=48, h=0.6, k=0.8, V=1	325666	2306	321671	202	1487	258	1947	0.720936	0.745402
S=30, D=48, h=0.6, k=0.8, V=0	325595	2085	321518	368	1624	264	2256	0.664856	0.688492
S=30, D=48, h=0.6, k=0.9, V=1	325672	2314	321681	196	1481	258	1935	0.722997	0.747518
S=30, D=48, h=0.6, k=0.9, V=0	325601	2088	321523	370	1620	264	2254	0.665220	0.688875
S=30, D=48, h=0.6, k=1, V=1	325710	2319	321713	201	1477	255	1933	0.723294	0.747540
S=30, D=48, h=0.6, k=1, V=0	325639	2085	321551	379	1624	261	2264	0.663594	0.686924
S=30, D=48, h=0.5, k=0.3, V=1	325819	2334	321818	202	1465	250	1917	0.725875	0.749718
S=30, D=48, h=0.5, k=0.3, V=0	325678	2171	321623	297	1587	259	2143	0.686676	0.710307
S=30, D=48, h=0.5, k=0.4, V=1	325899	2378	321890	201	1430	242	1873	0.733343	0.756618
S=30, D=48, h=0.5, k=0.4, V=0	325783	2177	321702	328	1576	251	2155	0.684518	0.707395
S=30, D=48, h=0.5, k=0.5, V=1	326046	2415	322018	205	1408	229	1842	0.738763	0.760882
S=30, D=48, h=0.5, k=0.5, V=0	325915	2178	321798	359	1580	239	2178	0.681020	0.702687
S=30, D=48, h=0.5, k=0.6, V=1	326122	2441	322088	207	1386	224	1817	0.742884	0.764626
S=30, D=48, h=0.5, k=0.6, V=0	325954	2179	321810	392	1573	234	2199	0.677670	0.698827
S=30, D=48, h=0.5, k=0.7, V=1	326138	2448	322107	204	1379	223	1806	0.744564	0.766259
S=30, D=48, h=0.5, k=0.7, V=0	325988	2188	321849	396	1555	230	2181	0.679888	0.700806
S=30, D=48, h=0.5, k=0.8, V=1	326161	2457	322126	204	1374	219	1797	0.746050	0.767381
S=30, D=48, h=0.5, k=0.8, V=0	326022	2190	321874	404	1554	226	2184	0.679439	0.699981
S=30, D=48, h=0.5, k=0.9, V=1	326229	2471	322182	213	1363	215	1791	0.747171	0.768134
S=30, D=48, h=0.5, k=0.9, V=0	326048	2190	321882	420	1556	225	2201	0.677223	0.697601
S=30, D=48, h=0.5, k=1, V=1	326229	2465	322176	220	1368	215	1803	0.745283	0.766201
S=30, D=48, h=0.5, k=1, V=0	326048	2185	321884	426	1553	225	2204	0.676215	0.696606
S=30, D=48, h=0.4, k=0.3, V=1	326263	2471	322192	235	1365	211	1811	0.744256	0.764748
S=30, D=48, h=0.4, k=0.3, V=0	326076	2267	321929	359	1521	227	2107	0.695296	0.716158
S=30, D=48, h=0.4, k=0.4, V=1	326372	2544	322299	229	1300	203	1732	0.757057	0.777078
S=30, D=48, h=0.4, k=0.4, V=0	326226	2293	322058	381	1494	217	2092	0.697888	0.717925
S=30, D=48, h=0.4, k=0.5, V=1	326446	2574	322367	227	1278	196	1701	0.762102	0.781529
S=30, D=48, h=0.4, k=0.5, V=0	326368	2307	322157	422	1482	202	2106	0.696102	0.714722
S=30, D=48, h=0.4, k=0.6, V=1	326468	2596	322387	227	1258	195	1680	0.765552	0.784958
S=30, D=48, h=0.4, k=0.6, V=0	326395	2317	322167	446	1465	200	2111	0.695557	0.714018
S=30, D=48, h=0.4, k=0.7, V=1	326519	2610	322428	235	1246	193	1674	0.766701	0.785930
S=30, D=48, h=0.4, k=0.7, V=0	326420	2320	322182	464	1454	200	2118	0.694495	0.712968
S=30, D=48, h=0.4, k=0.8, V=1	326582	2631	322492	231	1228	188	1647	0.770806	0.789628
S=30, D=48, h=0.4, k=0.8, V=0	326483	2340	322242	465	1436	195	2096	0.698157	0.716259
S=30, D=48, h=0.4, k=0.9, V=1	326608	2645	322516	229	1218	186	1633	0.773121	0.791781
S=30, D=48, h=0.4, k=0.9, V=0	326553	2349	322306	472	1426	191	2089	0.699299	0.717068
S=30, D=48, h=0.4, k=1, V=1	326625	2650	322529	232	1214	185	1631	0.773507	0.792073
S=30, D=48, h=0.4, k=1, V=0	326555	2353	322303	478	1421	191	2090	0.699333	0.717108
S=30, D=48, h=0.3, k=0.3, V=1	326578	2605	322439	286	1248	188	1722	0.759748	0.778338
S=30, D=48, h=0.3, k=0.3, V=0	326453	2375	322207	425	1446	195	2066	0.705346	0.723417
S=30, D=48, h=0.3, k=0.4, V=1	326677	2696	322539	276	1166	181	1623	0.775474	0.793705
S=30, D=48, h=0.3, k=0.4, V=0	326619	2425	322336	471	1387	184	2042	0.709930	0.727149
S=30, D=48, h=0.3, k=0.5, V=1	326779	2727	322637	270	1145	172	1587	0.781078	0.798492
S=30, D=48, h=0.3, k=0.5, V=0	326680	2424	322375	493	1388	179	2060	0.707472	0.724174
S=30, D=48, h=0.3, k=0.6, V=1	326859	2763	322710	268	1118	164	1550	0.786901	0.803598
S=30, D=48, h=0.3, k=0.6, V=0	326777	2444	322458	502	1373	171	2046	0.710076	0.726078
S=30, D=48, h=0.3, k=0.7, V=1	326896	2794	322744	265	1093	161	1519	0.791837	0.808309
S=30, D=48, h=0.3, k=0.7, V=0	326829	2461	322507	507	1354	167	2028	0.712925	0.728628
S=30, D=48, h=0.3, k=0.8, V=1	326944	2810	322774	279	1081	157	1517	0.792488	0.808553
S=30, D=48, h=0.3, k=0.8, V=0	326860	2473	322520	530	1337	164	2031	0.712909	0.728355
S=30, D=48, h=0.3, k=0.9, V=1	326944	2834	322781	273	1056	157	1486	0.797090	0.813251
S=30, D=48, h=0.3, k=0.9, V=0	326860	2501	322529	526	1304	164	1994	0.718639	0.734228
S=30, D=48, h=0.3, k=1, V=1	326958	2849	322791	276	1042	157	1475	0.798914	0.815109
S=30, D=48, h=0.3, k=1, V=0	326891	2516	322562	528	1285	163	1976	0.721414	0.736983
S=30, D=48, h=0.2, k=0.3, V=1	326888	2756	322683	328	1121	158	1607	0.778961	0.794915
S=30, D=48, h=0.2, k=0.3, V=0	326735	2490	322404	488	1353	168	2009	0.717560	0.733342
S=30, D=48, h=0.2, k=0.4, V=1	327027	2864	322821	316	1026	146	1488	0.797279	0.812327
S=30, D=48, h=0.2, k=0.4, V=0	326898	2540	322524	534	1300	156	1990	0.721804	0.736572
S=30, D=48, h=0.2, k=0.5, V=1	327133	2933	322909	316	975	132	1423	0.807478	0.821205
S=30, D=48, h=0.2, k=0.5, V=0	327022	2586	322618	558	1260	142	1960	0.727420	0.740960
S=30, D=48, h=0.2, k=0.6, V=1	327158	2966	322932	314	946	130	1390	0.812549	0.826140
S=30, D=48, h=0.2, k=0.6, V=0	327062	2610	322651	569	1232	140	1941	0.730698	0.744123
S=30, D=48, h=0.2, k=0.7, V=1	327198	3000	322972	308	918	125	1351	0.818343	0.831488
S=30, D=48, h=0.2, k=0.7, V=0	327121	2632	322704	569	1216	133	1918	0.734456	0.747261
S=30, D=48, h=0.2, k=0.8, V=1	327257	3042	323024	308	883	121	1312	0.824340	0.837138
S=30, D=48, h=0.2, k=0.8, V=0	327177	2664	322751	579	1183	129	1891	0.739067	0.751571
S=30, D=48, h=0.2, k=0.9, V=1	327287	3056	323038	323	870	118	1311	0.824771	0.837258
S=30, D=48, h=0.2, k=0.9, V=0	327203	2675	322762	602	1164	127	1893	0.739174	0.751515
S=30, D=48, h=0.2, k=1, V=1	327321	3089	323073	317	842	114	1273	0.830328	0.842461
S=30, D=48, h=0.2, k=1, V=0	327224	2700	322781	606	1137	125	1868	0.743223	0.755444
S=30, D=48, F=0	324784	610	319725	1354	3095	295	4744	0.210949	0.219747
S=30, D=51, h=0.7, k=0.3, V=1	325166	2119	321231	174	1642	292	2108	0.692476	0.719234
S=30, D=51, h=0.7, k=0.3, V=0	325081	2035	321141	223	1682	297	2202	0.673187	0.699958
S=30, D=51, h=0.7, k=0.4, V=1	325252	2144	321309	175	1624	284	2083	0.696827	0.722981
S=30, D=51, h=0.7, k=0.4, V=0	325212	2042	321251	242	1677	289	2208	0.672110	0.698123
S=30, D=51, h=0.7, k=0.5, V=1	325300	2162	321355	177	1606	284	2067	0.699687	0.725948
S=30, D=51, h=0.7, k=0.5, V=0	325260	2046	321294	260	1660	289	2209	0.671265	0.697338
S=30, D=51, h=0.7, k=0.6, V=1	325335	2172	321377	186	1600	281	2067	0.699985	0.725960
S=30, D=51, h=0.7, k=0.6, V=0	325295	2038	321318	280	1659	286	2225	0.667854	0.693597
S=30, D=51, h=0.7, k=0.7, V=1	325349	2179	321393	182	1595	279	2056	0.701817	0.727663
S=30, D=51, h=0.7, k=0.7, V=0	325309	2034	321324	289	1662	284	2235	0.666047	0.691553
S=30, D=51, h=0.7, k=0.8, V=1	325356	2177	321397	183	1599	278	2060	0.701228	0.726948
S=30, D=51, h=0.7, k=0.8, V=0	325316	2015	321314	309	1678	283	2270	0.659929	0.685140
S=30, D=51, h=0.7, k=0.9, V=1	325370	2169	321402	190	1609	277	2076	0.698680	0.724205
S=30, D=51, h=0.7, k=0.9, V=0	325330	1999	321310	327	1694	282	2303	0.654410	0.679330
S=30, D=51, h=0.7, k=1, V=1	325391	2166	321414	196	1615	274	2085	0.697248	0.722432
S=30, D=51, h=0.7, k=1, V=0	325351	1994	321325	335	1697	279	2311	0.652738	0.677350
S=30, D=51, h=0.6, k=0.3, V=1	325439	2235	321480	186	1538	277	2001	0.711214	0.737228
S=30, D=51, h=0.6, k=0.3, V=0	325352	2124	321360	260	1608	284	2152	0.683661	0.709586
S=30, D=51, h=0.6, k=0.4, V=1	325572	2273	321605	185	1509	268	1962	0.717900	0.743260
S=30, D=51, h=0.6, k=0.4, V=0	325488	2124	321474	284	1606	276	2166	0.681038	0.706168
S=30, D=51, h=0.6, k=0.5, V=1	325603	2291	321632	184	1496	265	1945	0.720945	0.746098
S=30, D=51, h=0.6, k=0.5, V=0	325508	2119	321483	306	1600	274	2180	0.678096	0.703016
S=30, D=51, h=0.6, k=0.6, V=1	325635	2300	321657	186	1492	261	1939	0.722091	0.746878
S=30, D=51, h=0.6, k=0.6, V=0	325542	2101	321496	332	1613	270	2215	0.671894	0.696272
S=30, D=51, h=0.6, k=0.7, V=1	325676	2308	321692	189	1487	257	1933	0.723098	0.747528
S=30, D=51, h=0.6, k=0.7, V=0	325566	2096	321506	346	1618	267	2231	0.669266	0.693287
S=30, D=51, h=0.6, k=0.8, V=1	325666	2304	321674	199	1489	258	1946	0.721036	0.745504
S=30, D=51, h=0.6, k=0.8, V=0	325576	2085	321499	371	1621	265	2257	0.664611	0.688346
S=30, D=51, h=0.6, k=0.9, V=1	325672	2309	321682	195	1486	258	1939	0.722294	0.746791
S=30, D=51, h=0.6, k=0.9, V=0	325582	2087	321504	373	1618	265	2256	0.664791	0.688538
S=30, D=51, h=0.6, k=1, V=1	325710	2317	321713	201	1479	255	1935	0.722955	0.747189
S=30, D=51, h=0.6, k=1, V=0	325620	2082	321531	384	1623	262	2269	0.662605	0.686014
S=30, D=51, h=0.5, k=0.3, V=1	325768	2340	321778	195	1455	253	1903	0.728003	0.752222
S=30, D=51, h=0.5, k=0.3, V=0	325629	2178	321584	292	1575	263	2130	0.688724	0.712815
S=30, D=51, h=0.5, k=0.4, V=1	325871	2385	321870	195	1421	243	1859	0.735478	0.758926
S=30, D=51, h=0.5, k=0.4, V=0	325764	2181	321691	323	1569	252	2144	0.686107	0.709144
S=30, D=51, h=0.5, k=0.5, V=1	326018	2423	322002	196	1397	230	1823	0.741573	0.763887
S=30, D=51, h=0.5, k=0.5, V=0	325889	2186	321782	353	1568	241	2162	0.683456	0.705401
S=30, D=51, h=0.5, k=0.6, V=1	326122	2446	322092	203	1381	224	1808	0.744284	0.766065
S=30, D=51, h=0.5, k=0.6, V=0	325935	2184	321797	387	1567	235	2189	0.679248	0.700547
S=30, D=51, h=0.5, k=0.7, V=1	326138	2450	322108	203	1377	223	1803	0.745038	0.766746
S=30, D=51, h=0.5, k=0.7, V=0	325969	2188	321831	396	1554	231	2181	0.679888	0.700901
S=30, D=51, h=0.5, k=0.8, V=1	326161	2460	322127	203	1371	219	1793	0.746688	0.768036
S=30, D=51, h=0.5, k=0.8, V=0	326003	2192	321857	404	1550	227	2181	0.679888	0.700543
S=30, D=51, h=0.5, k=0.9, V=1	326229	2472	322183	212	1362	215	1789	0.747477	0.768449
S=30, D=51, h=0.5, k=0.9, V=0	326048	2190	321883	420	1555	225	2200	0.677309	0.697695
S=30, D=51, h=0.5, k=1, V=1	326229	2468	322177	218	1366	215	1799	0.745968	0.766898
S=30, D=51, h=0.5, k=1, V=0	326048	2187	321885	424	1552	225	2201	0.676756	0.697158
S=30, D=51, h=0.4, k=0.3, V=1	326243	2478	322182	227	1356	213	1796	0.746534	0.767289
S=30, D=51, h=0.4, k=0.3, V=0	326037	2273	321899	353	1512	230	2095	0.697163	0.718367
S=30, D=51, h=0.4, k=0.4, V=1	326352	2543	322284	227	1298	205	1730	0.757268	0.777504
S=30, D=51, h=0.4, k=0.4, V=0	326187	2292	322021	383	1491	220	2094	0.697534	0.717856
S=30, D=51, h=0.4, k=0.5, V=1	326446	2576	322371	225	1274	196	1695	0.762894	0.782350
S=30, D=51, h=0.4, k=0.5, V=0	326316	2310	322111	420	1475	204	2099	0.697068	0.715914
S=30, D=51, h=0.4, k=0.6, V=1	326468	2600	322391	223	1254	195	1672	0.766748	0.786184
S=30, D=51, h=0.4, k=0.6, V=0	326343	2322	322121	442	1458	202	2102	0.696951	0.715640
S=30, D=51, h=0.4, k=0.7, V=1	326519	2615	322435	228	1241	193	1662	0.768465	0.787737
S=30, D=51, h=0.4, k=0.7, V=0	326387	2322	322154	460	1451	201	2112	0.695357	0.713948
S=30, D=51, h=0.4, k=0.8, V=1	326582	2634	322496	227	1225	188	1640	0.771834	0.790681
S=30, D=51, h=0.4, k=0.8, V=0	326483	2342	322243	465	1433	195	2093	0.698598	0.716716
S=30, D=51, h=0.4, k=0.9, V=1	326608	2649	322517	228	1214	186	1628	0.773895	0.792574
S=30, D=51, h=0.4, k=0.9, V=0	326528	2353	322285	469	1421	192	2082	0.700380	0.718273
S=30, D=51, h=0.4, k=1, V=1	326625	2654	322532	229	1210	185	1624	0.774553	0.793144
S=30, D=51, h=0.4, k=1, V=0	326555	2358	322305	476	1416	191	2083	0.700462	0.718266
S=30, D=51, h=0.3, k=0.3, V=1	326578	2609	322445	281	1243	188	1712	0.761160	0.779789
S=30, D=51, h=0.3, k=0.3, V=0	326453	2376	322209	423	1445	195	2063	0.705776	0.723857
S=30, D=51, h=0.3, k=0.4, V=1	326677	2691	322541	274	1171	181	1626	0.774946	0.793165
S=30, D=51, h=0.3, k=0.4, V=0	326586	2420	322307	468	1391	185	2044	0.709445	0.726749
S=30, D=51, h=0.3, k=0.5, V=1	326779	2726	322638	269	1146	172	1587	0.781053	0.798466
S=30, D=51, h=0.3, k=0.5, V=0	326680	2424	322376	492	1388	179	2059	0.707596	0.724300
S=30, D=51, h=0.3, k=0.6, V=1	326859	2761	322714	265	1119	164	1548	0.787083	0.803788
S=30, D=51, h=0.3, k=0.6, V=0	326752	2445	322436	501	1370	172	2043	0.710461	0.726573
S=30, D=51, h=0.3, k=0.7, V=1	326896	2798	322748	261	1089	161	1511	0.792987	0.809482
S=30, D=51, h=0.3, k=0.7, V=0	326804	2466	322486	504	1348	168	2020	0.714150	0.729976
S=30, D=51, h=0.3, k=0.8, V=1	326944	2815	322775	278	1076	157	1511	0.793395	0.809478
S=30, D=51, h=0.3, k=0.8, V=0	326860	2480	322526	524	1330	164	2018	0.714836	0.730322
S=30, D=51, h=0.3, k=0.9, V=1	326944	2841	322783	271	1049	157	1477	0.798432	0.814620
S=30, D=51, h=0.3, k=0.9, V=0	326860	2508	322534	521	1297	164	1982	0.720438	0.736064
S=30, D=51, h=0.3, k=1, V=1	326958	2853	322794	273	1038	157	1468	0.799921	0.816136
S=30, D=51, h=0.3, k=1, V=0	326891	2520	322564	526	1281	163	1970	0.722336	0.737925
S=30, D=51, h=0.2, k=0.3, V=1	326888	2755	322683	329	1121	158	1608	0.778772	0.794727
S=30, D=51, h=0.2, k=0.3, V=0	326735	2489	322403	489	1354	168	2011	0.717268	0.733043
S=30, D=51, h=0.2, k=0.4, V=1	327027	2864	322824	313	1026	146	1485	0.797662	0.812717
S=30, D=51, h=0.2, k=0.4, V=0	326898	2540	322524	534	1300	156	1990	0.721804	0.736572
S=30, D=51, h=0.2, k=0.5, V=1	327133	2933	322909	316	975	132	1423	0.807478	0.821205
S=30, D=51, h=0.2, k=0.5, V=0	326980	2585	322579	558	1258	145	1961	0.727252	0.741083
S=30, D=51, h=0.2, k=0.6, V=1	327158	2967	322930	316	945	130	1391	0.812449	0.826039
S=30, D=51, h=0.2, k=0.6, V=0	327045	2611	322635	569	1230	142	1941	0.730771	0.744391
S=30, D=51, h=0.2, k=0.7, V=1	327198	3002	322969	311	916	125	1352	0.818267	0.831412
S=30, D=51, h=0.2, k=0.7, V=0	327104	2633	322690	567	1214	135	1916	0.734763	0.747767
S=30, D=51, h=0.2, k=0.8, V=1	327257	3043	323022	310	882	121	1313	0.824239	0.837036
S=30, D=51, h=0.2, k=0.8, V=0	327177	2665	322747	583	1182	129	1894	0.738767	0.751267
S=30, D=51, h=0.2, k=0.9, V=1	327287	3056	323038	323	870	118	1311	0.824771	0.837258
S=30, D=51, h=0.2, k=0.9, V=0	327203	2675	322758	606	1164	127	1897	0.738714	0.751048
S=30, D=51, h=0.2, k=1, V=1	327321	3088	323072	318	843	114	1275	0.830056	0.842184
S=30, D=51, h=0.2, k=1, V=0	327224	2699	322776	611	1138	125	1874	0.742486	0.754695
S=30, D=51, F=0	324762	611	319705	1352	3094	295	4741	0.211367	0.220180
S=30, D=54, h=0.7, k=0.3, V=1	325166	2122	321234	173	1637	292	2102	0.693335	0.720140
S=30, D=54, h=0.7, k=0.3, V=0	325081	2034	321139	226	1682	297	2205	0.672633	0.699389
S=30, D=54, h=0.7, k=0.4, V=1	325252	2143	321311	175	1623	284	2082	0.696826	0.722993
S=30, D=54, h=0.7, k=0.4, V=0	325212	2040	321249	245	1678	289	2212	0.671378	0.697370
S=30, D=54, h=0.7, k=0.5, V=1	325300	2160	321357	177	1606	284	2067	0.699511	0.725779
S=30, D=54, h=0.7, k=0.5, V=0	325260	2045	321294	262	1659	289	2210	0.670954	0.697030
S=30, D=54, h=0.7, k=0.6, V=1	325335	2170	321378	186	1601	281	2068	0.699722	0.725694
S=30, D=54, h=0.7, k=0.6, V=0	325295	2035	321318	282	1660	286	2228	0.667174	0.692905
S=30, D=54, h=0.7, k=0.7, V=1	325349	2178	321393	183	1595	279	2057	0.701578	0.727423
S=30, D=54, h=0.7, k=0.7, V=0	325309	2033	321323	293	1660	284	2237	0.665531	0.691039
S=30, D=54, h=0.7, k=0.8, V=1	325356	2177	321395	185	1599	278	2062	0.700925	0.726635
S=30, D=54, h=0.7, k=0.8, V=0	325316	2016	321312	312	1676	283	2271	0.659766	0.684979
S=30, D=54, h=0.7, k=0.9, V=1	325370	2169	321400	192	1609	277	2078	0.698378	0.723892
S=30, D=54, h=0.7, k=0.9, V=0	325330	1998	321307	331	1694	282	2307	0.653731	0.678633
S=30, D=54, h=0.7, k=1, V=1	325391	2166	321412	198	1615	274	2087	0.696947	0.722121
S=30, D=54, h=0.7, k=1, V=0	325351	1993	321322	338	1698	279	2315	0.652120	0.676709
S=30, D=54, h=0.6, k=0.3, V=1	325425	2235	321468	185	1537	278	2000	0.711364	0.737482
S=30, D=54, h=0.6, k=0.3, V=0	325338	2125	321348	260	1605	285	2150	0.683928	0.709966
S=30, D=54, h=0.6, k=0.4, V=1	325572	2270	321606	184	1512	268	1964	0.717536	0.742882
S=30, D=54, h=0.6, k=0.4, V=0	325488	2125	321475	287	1601	276	2164	0.681132	0.706292
S=30, D=54, h=0.6, k=0.5, V=1	325603	2290	321635	183	1495	265	1943	0.721103	0.746275
S=30, D=54, h=0.6, k=0.5, V=0	325508	2121	321486	307	1594	274	2175	0.678662	0.703629
S=30, D=54, h=0.6, k=0.6, V=1	325635	2300	321660	185	1490	261	1936	0.722420	0.747231
S=30, D=54, h=0.6, k=0.6, V=0	325542	2102	321499	333	1608	270	2211	0.672280	0.696697
S=30, D=54, h=0.6, k=0.7, V=1	325676	2306	321691	190	1489	257	1936	0.722611	0.747024
S=30, D=54, h=0.6, k=0.7, V=0	325566	2096	321502	352	1616	267	2235	0.668599	0.692610
S=30, D=54, h=0.6, k=0.8, V=1	325666	2305	321673	200	1488	258	1946	0.721059	0.745528
S=30, D=54, h=0.6, k=0.8, V=0	325576	2088	321498	372	1618	265	2255	0.665029	0.688778
S=30, D=54, h=0.6, k=0.9, V=1	325672	2309	321680	197	1486	258	1941	0.722000	0.746488
S=30, D=54, h=0.6, k=0.9, V=0	325582	2087	321502	375	1618	265	2258	0.664515	0.688253
S=30, D=54, h=0.6, k=1, V=1	325710	2317	321711	203	1479	255	1937	0.722662	0.746887
S=30, D=54, h=0.6, k=1, V=0	325620	2082	321528	387	1623	262	2272	0.662194	0.685589
S=30, D=54, h=0.5, k=0.3, V=1	325768	2340	321779	194	1455	253	1902	0.728150	0.752373
S=30, D=54, h=0.5, k=0.3, V=0	325629	2178	321583	295	1573	263	2131	0.688471	0.712567
S=30, D=54, h=0.5, k=0.4, V=1	325871	2385	321871	194	1421	243	1858	0.735624	0.759075
S=30, D=54, h=0.5, k=0.4, V=0	325764	2182	321689	326	1567	252	2145	0.685954	0.708993
S=30, D=54, h=0.5, k=0.5, V=1	326018	2425	322005	193	1395	230	1818	0.742338	0.764675
S=30, D=54, h=0.5, k=0.5, V=0	325889	2188	321780	355	1566	241	2162	0.683541	0.705489
S=30, D=54, h=0.5, k=0.6, V=1	326122	2449	322097	199	1377	224	1800	0.745446	0.767266
S=30, D=54, h=0.5, k=0.6, V=0	325935	2187	321796	389	1563	235	2187	0.679607	0.700923
S=30, D=54, h=0.5, k=0.7, V=1	326138	2451	322109	202	1376	223	1801	0.745346	0.767062
S=30, D=54, h=0.5, k=0.7, V=0	325969	2191	321833	394	1551	231	2176	0.680700	0.701736
S=30, D=54, h=0.5, k=0.8, V=1	326161	2463	322129	201	1368	219	1788	0.747468	0.768838
S=30, D=54, h=0.5, k=0.8, V=0	326003	2195	321860	401	1547	227	2175	0.680832	0.701515
S=30, D=54, h=0.5, k=0.9, V=1	326229	2474	322182	213	1360	215	1788	0.747664	0.768641
S=30, D=54, h=0.5, k=0.9, V=0	326048	2193	321883	420	1552	225	2197	0.677853	0.698255
S=30, D=54, h=0.5, k=1, V=1	326229	2470	322177	218	1364	215	1797	0.746298	0.767237
S=30, D=54, h=0.5, k=1, V=0	326048	2189	321885	424	1550	225	2199	0.677119	0.697532
S=30, D=54, h=0.4, k=0.3, V=1	326243	2476	322187	223	1357	213	1793	0.746861	0.767630
S=30, D=54, h=0.4, k=0.3, V=0	326037	2271	321900	353	1513	230	2096	0.696900	0.718102
S=30, D=54, h=0.4, k=0.4, V=1	326352	2544	322287	224	1297	205	1726	0.757848	0.778099
S=30, D=54, h=0.4, k=0.4, V=0	326187	2293	322021	383	1490	220	2093	0.697710	0.718036
S=30, D=54, h=0.4, k=0.5, V=1	326426	2577	322358	220	1271	198	1689	0.763749	0.783433
S=30, D=54, h=0.4, k=0.5, V=0	326296	2311	322095	418	1472	206	2096	0.697504	0.716554
S=30, D=54, h=0.4, k=0.6, V=1	326468	2607	322396	218	1247	195	1660	0.768563	0.788044
S=30, D=54, h=0.4, k=0.6, V=0	326343	2327	322124	439	1453	202	2094	0.698216	0.716938
S=30, D=54, h=0.4, k=0.7, V=1	326519	2620	322436	227	1236	193	1656	0.769403	0.788699
S=30, D=54, h=0.4, k=0.7, V=0	326387	2329	322159	455	1444	201	2100	0.697228	0.715869
S=30, D=54, h=0.4, k=0.8, V=1	326582	2640	322500	223	1219	188	1630	0.773341	0.792224
S=30, D=54, h=0.4, k=0.8, V=0	326483	2347	322248	460	1428	195	2083	0.700111	0.718267
S=30, D=54, h=0.4, k=0.9, V=1	326608	2654	322523	222	1209	186	1617	0.775513	0.794230
S=30, D=54, h=0.4, k=0.9, V=0	326528	2357	322290	464	1417	192	2073	0.701715	0.719641
S=30, D=54, h=0.4, k=1, V=1	326625	2659	322539	222	1205	185	1612	0.776307	0.794938
S=30, D=54, h=0.4, k=1, V=0	326555	2362	322312	469	1412	191	2072	0.702047	0.719890
S=30, D=54, h=0.3, k=0.3, V=1	326578	2607	322449	277	1245	188	1710	0.761374	0.780008
S=30, D=54, h=0.3, k=0.3, V=0	326453	2375	322211	422	1445	195	2062	0.705822	0.723908
S=30, D=54, h=0.3, k=0.4, V=1	326677	2694	322546	269	1168	181	1618	0.776088	0.794333
S=30, D=54, h=0.3, k=0.4, V=0	326586	2423	322310	465	1388	185	2038	0.710338	0.727663
S=30, D=54, h=0.3, k=0.5, V=1	326779	2725	322642	265	1147	172	1584	0.781427	0.798848
S=30, D=54, h=0.3, k=0.5, V=0	326647	2423	322349	487	1388	180	2055	0.708043	0.724854
S=30, D=54, h=0.3, k=0.6, V=1	326859	2767	322717	262	1113	164	1539	0.788420	0.805152
S=30, D=54, h=0.3, k=0.6, V=0	326752	2450	322440	497	1365	172	2034	0.711813	0.727954
S=30, D=54, h=0.3, k=0.7, V=1	326896	2797	322748	261	1090	161	1512	0.792831	0.809323
S=30, D=54, h=0.3, k=0.7, V=0	326804	2465	322486	504	1349	168	2021	0.713978	0.729801
S=30, D=54, h=0.3, k=0.8, V=1	326944	2816	322776	277	1075	157	1509	0.793681	0.809770
S=30, D=54, h=0.3, k=0.8, V=0	326860	2479	322525	525	1331	164	2020	0.714544	0.730024
S=30, D=54, h=0.3, k=0.9, V=1	326944	2841	322783	271	1049	157	1477	0.798432	0.814620
S=30, D=54, h=0.3, k=0.9, V=0	326860	2508	322533	522	1297	164	1983	0.720317	0.735940
S=30, D=54, h=0.3, k=1, V=1	326958	2853	322794	273	1038	157	1468	0.799921	0.816136
S=30, D=54, h=0.3, k=1, V=0	326891	2520	322564	526	1281	163	1970	0.722336	0.737925
S=30, D=54, h=0.2, k=0.3, V=1	326888	2755	322687	325	1121	158	1604	0.779287	0.795252
S=30, D=54, h=0.2, k=0.3, V=0	326735	2490	322405	488	1352	168	2008	0.717651	0.733439
S=30, D=54, h=0.2, k=0.4, V=1	327015	2866	322817	308	1024	147	1479	0.798511	0.813683
S=30, D=54, h=0.2, k=0.4, V=0	326848	2541	322483	528	1296	159	1983	0.722692	0.737771
S=30, D=54, h=0.2, k=0.5, V=1	327133	2934	322912	313	974	132	1419	0.808010	0.821746
S=30, D=54, h=0.2, k=0.5, V=0	326980	2586	322581	556	1257	145	1958	0.727656	0.741494
S=30, D=54, h=0.2, k=0.6, V=1	327158	2972	322933	313	940	130	1383	0.813585	0.827193
S=30, D=54, h=0.2, k=0.6, V=0	327045	2615	322639	565	1226	142	1933	0.731908	0.745548
S=30, D=54, h=0.2, k=0.7, V=1	327198	3004	322971	309	914	125	1348	0.818820	0.831973
S=30, D=54, h=0.2, k=0.7, V=0	327104	2635	322690	567	1212	135	1914	0.735095	0.748105
S=30, D=54, h=0.2, k=0.8, V=1	327257	3047	323026	306	878	121	1305	0.825338	0.838151
S=30, D=54, h=0.2, k=0.8, V=0	327177	2668	322751	578	1180	129	1887	0.739749	0.752262
S=30, D=54, h=0.2, k=0.9, V=1	327287	3060	323044	317	866	118	1301	0.826114	0.838621
S=30, D=54, h=0.2, k=0.9, V=0	327203	2679	322763	601	1160	127	1888	0.739951	0.752304
S=30, D=54, h=0.2, k=1, V=1	327321	3091	323075	315	840	114	1269	0.830873	0.843014
S=30, D=54, h=0.2, k=1, V=0	327224	2702	322779	608	1135	125	1868	0.743323	0.755546
S=30, D=54, F=0	324762	613	319706	1351	3092	295	4738	0.212029	0.220868
S=30, D=57, h=0.7, k=0.3, V=1	325166	2121	321234	173	1638	292	2103	0.693158	0.719956
S=30, D=57, h=0.7, k=0.3, V=0	325081	2038	321138	227	1678	297	2202	0.673214	0.699994
S=30, D=57, h=0.7, k=0.4, V=1	325252	2143	321311	175	1623	284	2082	0.696826	0.722993
S=30, D=57, h=0.7, k=0.4, V=0	325212	2043	321250	245	1674	289	2208	0.672014	0.698037
S=30, D=57, h=0.7, k=0.5, V=1	325300	2160	321357	177	1606	284	2067	0.699511	0.725779
S=30, D=57, h=0.7, k=0.5, V=0	325260	2046	321292	264	1658	289	2211	0.670842	0.696913
S=30, D=57, h=0.7, k=0.6, V=1	325335	2170	321378	187	1600	281	2068	0.699659	0.725635
S=30, D=57, h=0.7, k=0.6, V=0	325295	2036	321316	284	1659	286	2229	0.667066	0.692793
S=30, D=57, h=0.7, k=0.7, V=1	325349	2178	321391	185	1595	279	2059	0.701276	0.727109
S=30, D=57, h=0.7, k=0.7, V=0	325309	2033	321320	296	1660	284	2240	0.665093	0.690585
S=30, D=57, h=0.7, k=0.8, V=1	325356	2177	321393	187	1599	278	2064	0.700623	0.726322
S=30, D=57, h=0.7, k=0.8, V=0	325316	2016	321309	315	1676	283	2274	0.659332	0.684529
S=30, D=57, h=0.7, k=0.9, V=1	325370	2169	321397	195	1609	277	2081	0.697925	0.723425
S=30, D=57, h=0.7, k=0.9, V=0	325330	1998	321305	333	1694	282	2309	0.653445	0.678336
S=30, D=57, h=0.7, k=1, V=1	325391	2166	321409	201	1615	274	2090	0.696496	0.721654
S=30, D=57, h=0.7, k=1, V=0	325351	1993	321320	340	1698	279	2317	0.651834	0.676413
S=30, D=57, h=0.6, k=0.3, V=1	325425	2236	321469	184	1536	278	1998	0.711687	0.737816
S=30, D=57, h=0.6, k=0.3, V=0	325338	2129	321348	260	1601	285	2146	0.684648	0.710713
S=30, D=57, h=0.6, k=0.4, V=1	325572	2272	321608	182	1510	268	1960	0.718176	0.743544
S=30, D=57, h=0.6, k=0.4, V=0	325488	2128	321476	286	1598	276	2160	0.681819	0.707003
S=30, D=57, h=0.6, k=0.5, V=1	325603	2292	321637	181	1493	265	1939	0.721742	0.746935
S=30, D=57, h=0.6, k=0.5, V=0	325508	2124	321487	306	1591	274	2171	0.679350	0.704342
S=30, D=57, h=0.6, k=0.6, V=1	325635	2300	321658	187	1490	261	1938	0.722124	0.746925
S=30, D=57, h=0.6, k=0.6, V=0	325542	2102	321498	334	1608	270	2212	0.672139	0.696551
S=30, D=57, h=0.6, k=0.7, V=1	325676	2305	321688	193	1490	257	1940	0.721998	0.746391
S=30, D=57, h=0.6, k=0.7, V=0	325566	2094	321500	354	1618	267	2239	0.667951	0.691940
S=30, D=57, h=0.6, k=0.8, V=1	325666	2304	321671	202	1489	258	1949	0.720595	0.745049
S=30, D=57, h=0.6, k=0.8, V=0	325576	2087	321496	374	1619	265	2258	0.664568	0.688301
S=30, D=57, h=0.6, k=0.9, V=1	325672	2307	321679	198	1488	258	1944	0.721513	0.745984
S=30, D=57, h=0.6, k=0.9, V=0	325582	2085	321500	377	1620	265	2262	0.663869	0.687585
S=30, D=57, h=0.6, k=1, V=1	325710	2315	321710	204	1481	255	1940	0.722176	0.746384
S=30, D=57, h=0.6, k=1, V=0	325620	2080	321526	389	1625	262	2276	0.661548	0.684921
S=30, D=57, h=0.5, k=0.3, V=1	325768	2341	321782	191	1454	253	1898	0.728758	0.753001
S=30, D=57, h=0.5, k=0.3, V=0	325629	2180	321584	294	1571	263	2128	0.688970	0.713083
S=30, D=57, h=0.5, k=0.4, V=1	325871	2386	321874	191	1420	243	1854	0.736227	0.759698
S=30, D=57, h=0.5, k=0.4, V=0	325764	2184	321691	324	1565	252	2141	0.686592	0.709652
S=30, D=57, h=0.5, k=0.5, V=1	326018	2423	322006	192	1397	230	1819	0.742151	0.764482
S=30, D=57, h=0.5, k=0.5, V=0	325889	2186	321779	356	1568	241	2165	0.683044	0.704977
S=30, D=57, h=0.5, k=0.6, V=1	326122	2448	322095	201	1378	224	1803	0.744994	0.766801
S=30, D=57, h=0.5, k=0.6, V=0	325935	2185	321796	389	1565	235	2189	0.679245	0.700551
S=30, D=57, h=0.5, k=0.7, V=1	326138	2450	322109	202	1377	223	1802	0.745181	0.766893
S=30, D=57, h=0.5, k=0.7, V=0	325969	2191	321830	397	1551	231	2179	0.680297	0.701322
S=30, D=57, h=0.5, k=0.8, V=1	326161	2463	322130	200	1368	219	1787	0.747611	0.768985
S=30, D=57, h=0.5, k=0.8, V=0	326003	2196	321858	403	1546	227	2176	0.680745	0.701426
S=30, D=57, h=0.5, k=0.9, V=1	326229	2476	322186	209	1358	215	1782	0.748561	0.769562
S=30, D=57, h=0.5, k=0.9, V=0	326048	2196	321885	418	1549	225	2192	0.678661	0.699087
S=30, D=57, h=0.5, k=1, V=1	326229	2471	322180	215	1363	215	1793	0.746887	0.767843
S=30, D=57, h=0.5, k=1, V=0	326048	2191	321886	423	1548	225	2196	0.677615	0.698042
S=30, D=57, h=0.4, k=0.3, V=1	326182	2478	322138	217	1349	219	1785	0.748037	0.769449
S=30, D=57, h=0.4, k=0.3, V=0	325976	2274	321850	348	1504	236	2088	0.698105	0.719922
S=30, D=57, h=0.4, k=0.4, V=1	326352	2547	322290	221	1294	205	1720	0.758754	0.779029
S=30, D=57, h=0.4, k=0.4, V=0	326187	2297	322023	381	1486	220	2087	0.698678	0.719032
S=30, D=57, h=0.4, k=0.5, V=1	326426	2578	322358	220	1270	198	1688	0.763911	0.783598
S=30, D=57, h=0.4, k=0.5, V=0	326296	2312	322095	418	1471	206	2095	0.697680	0.716735
S=30, D=57, h=0.4, k=0.6, V=1	326468	2608	322395	219	1246	195	1660	0.768585	0.788066
S=30, D=57, h=0.4, k=0.6, V=0	326343	2328	322124	439	1452	202	2093	0.698392	0.717118
S=30, D=57, h=0.4, k=0.7, V=1	326519	2621	322437	226	1235	193	1654	0.769701	0.789004
S=30, D=57, h=0.4, k=0.7, V=0	326387	2330	322159	455	1443	201	2099	0.697404	0.716049
S=30, D=57, h=0.4, k=0.8, V=1	326582	2640	322500	223	1219	188	1630	0.773341	0.792224
S=30, D=57, h=0.4, k=0.8, V=0	326483	2347	322247	461	1428	195	2084	0.699984	0.718137
S=30, D=57, h=0.4, k=0.9, V=1	326608	2657	322526	219	1206	186	1611	0.776401	0.795139
S=30, D=57, h=0.4, k=0.9, V=0	326528	2360	322293	461	1414	192	2067	0.702621	0.720570
S=30, D=57, h=0.4, k=1, V=1	326625	2660	322541	220	1204	185	1609	0.776740	0.795382
S=30, D=57, h=0.4, k=1, V=0	326555	2363	322314	467	1411	191	2069	0.702475	0.720329
S=30, D=57, h=0.3, k=0.3, V=1	326578	2610	322452	274	1242	188	1704	0.762263	0.780917
S=30, D=57, h=0.3, k=0.3, V=0	326453	2379	322213	420	1441	195	2056	0.706770	0.724881
S=30, D=57, h=0.3, k=0.4, V=1	326677	2693	322548	267	1169	181	1617	0.776197	0.794444
S=30, D=57, h=0.3, k=0.4, V=0	326586	2424	322311	464	1387	185	2036	0.710635	0.727967
S=30, D=57, h=0.3, k=0.5, V=1	326779	2730	322647	260	1142	172	1574	0.782881	0.800333
S=30, D=57, h=0.3, k=0.5, V=0	326647	2427	322354	482	1384	180	2046	0.709354	0.726195
S=30, D=57, h=0.3, k=0.6, V=1	326859	2769	322719	260	1111	164	1535	0.788997	0.805742
S=30, D=57, h=0.3, k=0.6, V=0	326752	2451	322442	495	1364	172	2031	0.712231	0.728381
S=30, D=57, h=0.3, k=0.7, V=1	326896	2799	322750	259	1088	161	1508	0.793406	0.809909
S=30, D=57, h=0.3, k=0.7, V=0	326804	2466	322487	503	1348	168	2019	0.714272	0.730101
S=30, D=57, h=0.3, k=0.8, V=1	326944	2818	322778	275	1073	157	1505	0.794252	0.810352
S=30, D=57, h=0.3, k=0.8, V=0	326860	2481	322527	523	1329	164	2016	0.715129	0.730621
S=30, D=57, h=0.3, k=0.9, V=1	326944	2843	322785	269	1047	157	1473	0.799002	0.815201
S=30, D=57, h=0.3, k=0.9, V=0	326860	2510	322535	520	1295	164	1979	0.720900	0.736536
S=30, D=57, h=0.3, k=1, V=1	326958	2855	322796	271	1036	157	1464	0.800490	0.816715
S=30, D=57, h=0.3, k=1, V=0	326891	2522	322566	524	1279	163	1966	0.722917	0.738519
S=30, D=57, h=0.2, k=0.3, V=1	326888	2757	322689	323	1119	158	1600	0.779861	0.795837
S=30, D=57, h=0.2, k=0.3, V=0	326735	2492	322405	488	1350	168	2006	0.717990	0.733786
S=30, D=57, h=0.2, k=0.4, V=1	327015	2865	322818	307	1025	147	1479	0.798484	0.813656
S=30, D=57, h=0.2, k=0.4, V=0	326848	2540	322483	528	1297	159	1984	0.722524	0.737599
S=30, D=57, h=0.2, k=0.5, V=1	327133	2935	322913	312	973	132	1417	0.808289	0.822030
S=30, D=57, h=0.2, k=0.5, V=0	326980	2586	322581	556	1257	145	1958	0.727656	0.741494
S=30, D=57, h=0.2, k=0.6, V=1	327158	2972	322933	313	940	130	1383	0.813585	0.827193
S=30, D=57, h=0.2, k=0.6, V=0	327045	2615	322638	566	1226	142	1934	0.731790	0.745429
S=30, D=57, h=0.2, k=0.7, V=1	327198	3004	322971	309	914	125	1348	0.818820	0.831973
S=30, D=57, h=0.2, k=0.7, V=0	327104	2635	322690	567	1212	135	1914	0.735095	0.748105
S=30, D=57, h=0.2, k=0.8, V=1	327257	3047	323026	306	878	121	1305	0.825338	0.838151
S=30, D=57, h=0.2, k=0.8, V=0	327177	2668	322751	578	1180	129	1887	0.739749	0.752262
S=30, D=57, h=0.2, k=0.9, V=1	327287	3062	323046	315	864	118	1297	0.826661	0.839177
S=30, D=57, h=0.2, k=0.9, V=0	327203	2680	322764	600	1159	127	1886	0.740231	0.752589
S=30, D=57, h=0.2, k=1, V=1	327321	3091	323075	315	840	114	1269	0.830873	0.843014
S=30, D=57, h=0.2, k=1, V=0	327224	2702	322779	608	1135	125	1868	0.743323	0.755546
S=30, D=57, F=0	324700	617	319645	1351	3087	297	4735	0.213206	0.222153
S=30, D=60, h=0.7, k=0.3, V=1	325166	2121	321234	173	1638	292	2103	0.693158	0.719956
S=30, D=60, h=0.7, k=0.3, V=0	325081	2038	321137	228	1678	297	2203	0.673062	0.699837
S=30, D=60, h=0.7, k=0.4, V=1	325252	2143	321310	176	1623	284	2083	0.696672	0.722834
S=30, D=60, h=0.7, k=0.4, V=0	325212	2043	321249	246	1674	289	2209	0.671864	0.697882
S=30, D=60, h=0.7, k=0.5, V=1	325300	2159	321356	178	1607	284	2069	0.699183	0.725439
S=30, D=60, h=0.7, k=0.5, V=0	325260	2045	321291	265	1659	289	2213	0.670509	0.696568
S=30, D=60, h=0.7, k=0.6, V=1	325335	2170	321376	189	1600	281	2070	0.699356	0.725322
S=30, D=60, h=0.7, k=0.6, V=0	325295	2035	321315	285	1660	286	2231	0.666733	0.692448
S=30, D=60, h=0.7, k=0.7, V=1	325349	2178	321390	186	1595	279	2060	0.701124	0.726952
S=30, D=60, h=0.7, k=0.7, V=0	325309	2032	321319	297	1661	284	2242	0.664761	0.690241
S=30, D=60, h=0.7, k=0.8, V=1	325356	2177	321392	188	1599	278	2065	0.700471	0.726165
S=30, D=60, h=0.7, k=0.8, V=0	325316	2015	321309	315	1677	283	2275	0.659145	0.684335
S=30, D=60, h=0.7, k=0.9, V=1	325370	2169	321397	195	1609	277	2081	0.697925	0.723425
S=30, D=60, h=0.7, k=0.9, V=0	325330	1998	321304	334	1694	282	2310	0.653301	0.678188
S=30, D=60, h=0.7, k=1, V=1	325391	2166	321409	201	1615	274	2090	0.696496	0.721654
S=30, D=60, h=0.7, k=1, V=0	325351	1993	321319	341	1698	279	2318	0.651691	0.676265
S=30, D=60, h=0.6, k=0.3, V=1	325425	2236	321470	183	1536	278	1997	0.711837	0.737971
S=30, D=60, h=0.6, k=0.3, V=0	325338	2129	321349	259	1601	285	2145	0.684794	0.710864
S=30, D=60, h=0.6, k=0.4, V=1	325572	2271	321608	182	1511	268	1961	0.718005	0.743367
S=30, D=60, h=0.6, k=0.4, V=0	325488	2127	321476	286	1599	276	2161	0.681638	0.706816
S=30, D=60, h=0.6, k=0.5, V=1	325603	2291	321635	183	1494	265	1942	0.721274	0.746451
S=30, D=60, h=0.6, k=0.5, V=0	325508	2123	321487	306	1592	274	2172	0.679168	0.704154
S=30, D=60, h=0.6, k=0.6, V=1	325635	2300	321657	188	1490	261	1939	0.721976	0.746772
S=30, D=60, h=0.6, k=0.6, V=0	325542	2102	321497	335	1608	270	2213	0.671998	0.696405
S=30, D=60, h=0.6, k=0.7, V=1	325676	2305	321688	193	1490	257	1940	0.721998	0.746391
S=30, D=60, h=0.6, k=0.7, V=0	325566	2094	321499	355	1618	267	2240	0.667812	0.691796
S=30, D=60, h=0.6, k=0.8, V=1	325666	2303	321671	202	1490	258	1950	0.720425	0.744873
S=30, D=60, h=0.6, k=0.8, V=0	325576	2086	321495	375	1620	265	2260	0.664244	0.687967
S=30, D=60, h=0.6, k=0.9, V=1	325672	2307	321679	198	1488	258	1944	0.721513	0.745984
S=30, D=60, h=0.6, k=0.9, V=0	325582	2085	321499	378	1620	265	2263	0.663731	0.687442
S=30, D=60, h=0.6, k=1, V=1	325710	2315	321710	204	1481	255	1940	0.722176	0.746384
S=30, D=60, h=0.6, k=1, V=0	325620	2080	321526	389	1625	262	2276	0.661548	0.684921
S=30, D=60, h=0.5, k=0.3, V=1	325768	2340	321783	190	1455	253	1898	0.728736	0.752978
S=30, D=60, h=0.5, k=0.3, V=0	325629	2181	321585	293	1570	263	2126	0.689291	0.713415
S=30, D=60, h=0.5, k=0.4, V=1	325871	2384	321873	192	1422	243	1857	0.735747	0.759203
S=30, D=60, h=0.5, k=0.4, V=0	325764	2184	321691	324	1565	252	2141	0.686592	0.709652
S=30, D=60, h=0.5, k=0.5, V=1	326018	2423	322005	193	1397	230	1820	0.742006	0.764333
S=30, D=60, h=0.5, k=0.5, V=0	325889	2187	321780	355	1567	241	2163	0.683361	0.705304
S=30, D=60, h=0.5, k=0.6, V=1	326122	2448	322096	200	1378	224	1802	0.745137	0.766949
S=30, D=60, h=0.5, k=0.6, V=0	325935	2186	321796	389	1564	235	2188	0.679426	0.700737
S=30, D=60, h=0.5, k=0.7, V=1	326138	2451	322110	201	1376	223	1800	0.745489	0.767210
S=30, D=60, h=0.5, k=0.7, V=0	325969	2192	321831	396	1550	231	2177	0.680612	0.701646
S=30, D=60, h=0.5, k=0.8, V=1	326161	2463	322130	200	1368	219	1787	0.747611	0.768985
S=30, D=60, h=0.5, k=0.8, V=0	326003	2196	321858	403	1546	227	2176	0.680745	0.701426
S=30, D=60, h=0.5, k=0.9, V=1	326229	2476	322186	209	1358	215	1782	0.748561	0.769562
S=30, D=60, h=0.5, k=0.9, V=0	326048	2196	321885	418	1549	225	2192	0.678661	0.699087
S=30, D=60, h=0.5, k=1, V=1	326229	2472	322181	214	1362	215	1791	0.747193	0.768157
S=30, D=60, h=0.5, k=1, V=0	326048	2192	321887	422	1547	225	2194	0.677928	0.698365
S=30, D=60, h=0.4, k=0.3, V=1	326182	2479	322139	216	1348	219	1783	0.748343	0.769763
S=30, D=60, h=0.4, k=0.3, V=0	325976	2275	321851	347	1503	236	2086	0.698416	0.720243
S=30, D=60, h=0.4, k=0.4, V=1	326291	2547	322238	218	1288	211	1717	0.759173	0.780076
S=30, D=60, h=0.4, k=0.4, V=0	326126	2297	321972	377	1480	226	2083	0.699211	0.720160
S=30, D=60, h=0.4, k=0.5, V=1	326426	2578	322359	219	1270	198	1687	0.764050	0.783741
S=30, D=60, h=0.4, k=0.5, V=0	326296	2312	322096	417	1471	206	2094	0.697810	0.716869
S=30, D=60, h=0.4, k=0.6, V=1	326468	2609	322396	218	1245	195	1658	0.768884	0.788372
S=30, D=60, h=0.4, k=0.6, V=0	326343	2329	322124	439	1451	202	2092	0.698567	0.717299
S=30, D=60, h=0.4, k=0.7, V=1	326519	2623	322439	224	1233	193	1650	0.770296	0.789614
S=30, D=60, h=0.4, k=0.7, V=0	326387	2332	322161	453	1441	201	2095	0.698012	0.716673
S=30, D=60, h=0.4, k=0.8, V=1	326582	2643	322503	220	1216	188	1624	0.774232	0.793136
S=30, D=60, h=0.4, k=0.8, V=0	326483	2350	322250	458	1425	195	2078	0.700892	0.719068
S=30, D=60, h=0.4, k=0.9, V=1	326608	2657	322526	219	1206	186	1611	0.776401	0.795139
S=30, D=60, h=0.4, k=0.9, V=0	326528	2360	322293	461	1414	192	2067	0.702621	0.720570
S=30, D=60, h=0.4, k=1, V=1	326625	2660	322541	220	1204	185	1609	0.776740	0.795382
S=30, D=60, h=0.4, k=1, V=0	326555	2363	322314	467	1411	191	2069	0.702475	0.720329
S=30, D=60, h=0.3, k=0.3, V=1	326578	2609	322454	272	1243	188	1703	0.762371	0.781027
S=30, D=60, h=0.3, k=0.3, V=0	326453	2378	322215	418	1442	195	2055	0.706855	0.724968
S=30, D=60, h=0.3, k=0.4, V=1	326677	2697	322552	263	1165	181	1609	0.777365	0.795639
S=30, D=60, h=0.3, k=0.4, V=0	326586	2428	322315	460	1383	185	2028	0.711825	0.729185
S=30, D=60, h=0.3, k=0.5, V=1	326779	2731	322648	259	1141	172	1572	0.783171	0.800630
S=30, D=60, h=0.3, k=0.5, V=0	326647	2427	322354	482	1384	180	2046	0.709354	0.726195
S=30, D=60, h=0.3, k=0.6, V=1	326859	2770	322722	257	1110	164	1531	0.789552	0.806307
S=30, D=60, h=0.3, k=0.6, V=0	326752	2451	322444	493	1364	172	2029	0.712478	0.728633
S=30, D=60, h=0.3, k=0.7, V=1	326896	2799	322752	257	1088	161	1506	0.793670	0.810179
S=30, D=60, h=0.3, k=0.7, V=0	326804	2465	322490	500	1349	168	2017	0.714470	0.730302
S=30, D=60, h=0.3, k=0.8, V=1	326944	2822	322782	271	1069	157	1497	0.795395	0.811518
S=30, D=60, h=0.3, k=0.8, V=0	326860	2484	322530	520	1326	164	2010	0.716006	0.731517
S=30, D=60, h=0.3, k=0.9, V=1	326944	2847	322789	265	1043	157	1465	0.800141	0.816363
S=30, D=60, h=0.3, k=0.9, V=0	326860	2513	322538	517	1292	164	1973	0.721774	0.737428
S=30, D=60, h=0.3, k=1, V=1	326958	2859	322800	267	1032	157	1456	0.801627	0.817875
S=30, D=60, h=0.3, k=1, V=0	326891	2525	322569	521	1276	163	1960	0.723790	0.739410
S=30, D=60, h=0.2, k=0.3, V=1	326893	2762	322699	316	1116	157	1589	0.781455	0.797354
S=30, D=60, h=0.2, k=0.3, V=0	326735	2497	322412	480	1346	168	1994	0.719731	0.735559
S=30, D=60, h=0.2, k=0.4, V=1	327015	2870	322822	303	1020	147	1470	0.799769	0.814964
S=30, D=60, h=0.2, k=0.4, V=0	326848	2544	322487	523	1294	159	1976	0.723707	0.738802
S=30, D=60, h=0.2, k=0.5, V=1	327133	2937	322915	310	971	132	1413	0.808848	0.822597
S=30, D=60, h=0.2, k=0.5, V=0	326980	2588	322583	554	1255	145	1954	0.728227	0.742076
S=30, D=60, h=0.2, k=0.6, V=1	327158	2972	322936	310	940	130	1380	0.813963	0.827578
S=30, D=60, h=0.2, k=0.6, V=0	327045	2614	322640	564	1227	142	1933	0.731858	0.745498
S=30, D=60, h=0.2, k=0.7, V=1	327198	3006	322976	304	912	125	1341	0.819750	0.832918
S=30, D=60, h=0.2, k=0.7, V=0	327104	2636	322694	563	1211	135	1909	0.735730	0.748750
S=30, D=60, h=0.2, k=0.8, V=1	327257	3049	323028	304	876	121	1301	0.825887	0.838708
S=30, D=60, h=0.2, k=0.8, V=0	327177	2670	322753	576	1178	129	1883	0.740312	0.752834
S=30, D=60, h=0.2, k=0.9, V=1	327287	3064	323048	313	862	118	1293	0.827209	0.839732
S=30, D=60, h=0.2, k=0.9, V=0	327203	2682	322766	598	1157	127	1882	0.740792	0.753159
S=30, D=60, h=0.2, k=1, V=1	327321	3095	323081	309	836	114	1259	0.832212	0.844371
S=30, D=60, h=0.2, k=1, V=0	327224	2705	322784	603	1132	125	1860	0.744391	0.756630
S=30, D=60, F=0	324700	618	319642	1355	3085	297	4737	0.213303	0.222257
S=25, D=35, h=0.7, k=0.3, V=1	325789	2268	321781	212	1528	252	1992	0.713233	0.736868
S=25, D=35, h=0.7, k=0.3, V=0	325752	2197	321753	244	1558	253	2055	0.699725	0.723259
S=25, D=35, h=0.7, k=0.4, V=1	325831	2281	321819	210	1521	247	1978	0.715671	0.738887
S=25, D=35, h=0.7, k=0.4, V=0	325757	2199	321759	247	1552	252	2051	0.700084	0.723563
S=25, D=35, h=0.7, k=0.5, V=1	325847	2285	321829	215	1518	246	1979	0.715626	0.738743
S=25, D=35, h=0.7, k=0.5, V=0	325772	2186	321763	266	1557	251	2074	0.695813	0.719112
S=25, D=35, h=0.7, k=0.6, V=1	325878	2300	321862	212	1504	244	1960	0.718722	0.741746
S=25, D=35, h=0.7, k=0.6, V=0	325803	2187	321795	274	1547	249	2070	0.695810	0.718982
S=25, D=35, h=0.7, k=0.7, V=1	325912	2308	321887	218	1499	242	1959	0.719126	0.741960
S=25, D=35, h=0.7, k=0.7, V=0	325837	2174	321805	299	1559	247	2105	0.690166	0.712981
S=25, D=35, h=0.7, k=0.8, V=1	325936	2310	321904	220	1502	240	1962	0.718907	0.741520
S=25, D=35, h=0.7, k=0.8, V=0	325865	2166	321820	313	1566	245	2124	0.687004	0.709543
S=25, D=35, h=0.7, k=0.9, V=1	325947	2315	321911	226	1495	239	1960	0.719163	0.741704
S=25, D=35, h=0.7, k=0.9, V=0	325880	2165	321830	325	1560	245	2130	0.685746	0.708288
S=25, D=35, h=0.7, k=1, V=1	325947	2318	321913	224	1492	239	1955	0.719963	0.742529
S=25, D=35, h=0.7, k=1, V=0	325901	2156	321834	341	1570	243	2154	0.681965	0.704200
S=25, D=35, h=0.6, k=0.3, V=1	326027	2371	321996	219	1441	234	1894	0.729938	0.752330
S=25, D=35, h=0.6, k=0.3, V=0	326010	2260	321949	286	1515	233	2034	0.704771	0.726524
S=25, D=35, h=0.6, k=0.4, V=1	326237	2414	322177	227	1419	214	1860	0.735917	0.756478
S=25, D=35, h=0.6, k=0.4, V=0	326171	2277	322075	314	1505	218	2037	0.704545	0.724878
S=25, D=35, h=0.6, k=0.5, V=1	326283	2435	322226	220	1402	211	1833	0.740317	0.760692
S=25, D=35, h=0.6, k=0.5, V=0	326217	2279	322118	331	1489	215	2035	0.704071	0.724190
S=25, D=35, h=0.6, k=0.6, V=1	326348	2459	322279	227	1383	205	1815	0.743397	0.763259
S=25, D=35, h=0.6, k=0.6, V=0	326270	2275	322153	353	1489	211	2053	0.701074	0.720764
S=25, D=35, h=0.6, k=0.7, V=1	326348	2459	322271	233	1385	205	1823	0.742367	0.762192
S=25, D=35, h=0.6, k=0.7, V=0	326270	2257	322142	375	1496	211	2082	0.695887	0.715493
S=25, D=35, h=0.6, k=0.8, V=1	326384	2472	322307	232	1373	203	1808	0.744749	0.764441
S=25, D=35, h=0.6, k=0.8, V=0	326293	2251	322150	392	1500	209	2101	0.692891	0.712243
S=25, D=35, h=0.6, k=0.9, V=1	326397	2478	322319	233	1367	202	1802	0.745692	0.765313
S=25, D=35, h=0.6, k=0.9, V=0	326306	2249	322145	411	1501	208	2120	0.690182	0.709376
S=25, D=35, h=0.6, k=1, V=1	326423	2484	322334	239	1366	200	1805	0.745562	0.764964
S=25, D=35, h=0.6, k=1, V=0	326333	2246	322153	427	1507	207	2141	0.687358	0.706372
S=25, D=35, h=0.5, k=0.3, V=1	326408	2477	322313	246	1372	199	1817	0.743618	0.762881
S=25, D=35, h=0.5, k=0.3, V=0	326339	2339	322210	328	1462	207	1997	0.712683	0.732132
S=25, D=35, h=0.5, k=0.4, V=1	326471	2543	322380	236	1312	196	1744	0.755545	0.774792
S=25, D=35, h=0.5, k=0.4, V=0	326400	2362	322258	349	1431	202	1982	0.714988	0.734077
S=25, D=35, h=0.5, k=0.5, V=1	326487	2569	322395	237	1286	194	1717	0.759816	0.778976
S=25, D=35, h=0.5, k=0.5, V=0	326451	2362	322288	381	1420	197	1998	0.712172	0.730779
S=25, D=35, h=0.5, k=0.6, V=1	326562	2595	322469	233	1265	190	1688	0.764469	0.783329
S=25, D=35, h=0.5, k=0.6, V=0	326511	2356	322330	409	1416	194	2019	0.708626	0.726915
S=25, D=35, h=0.5, k=0.7, V=1	326543	2598	322449	237	1259	192	1688	0.764497	0.783569
S=25, D=35, h=0.5, k=0.7, V=0	326476	2341	322281	429	1425	197	2051	0.703671	0.722142
S=25, D=35, h=0.5, k=0.8, V=1	326551	2599	322447	246	1259	191	1696	0.763425	0.782369
S=25, D=35, h=0.5, k=0.8, V=0	326497	2333	322290	448	1426	196	2070	0.700534	0.718867
S=25, D=35, h=0.5, k=0.9, V=1	326578	2607	322472	244	1255	189	1688	0.764795	0.783557
S=25, D=35, h=0.5, k=0.9, V=0	326516	2336	322302	455	1423	194	2072	0.700345	0.718489
S=25, D=35, h=0.5, k=1, V=1	326608	2616	322498	245	1249	185	1679	0.766200	0.784589
S=25, D=35, h=0.5, k=1, V=0	326542	2344	322320	460	1418	191	2069	0.701114	0.718987
S=25, D=35, h=0.4, k=0.3, V=1	326656	2625	322512	278	1241	181	1700	0.763473	0.781406
S=25, D=35, h=0.4, k=0.3, V=0	326621	2451	322407	393	1370	184	1947	0.723490	0.740984
S=25, D=35, h=0.4, k=0.4, V=1	326739	2696	322595	271	1177	175	1623	0.775653	0.793241
S=25, D=35, h=0.4, k=0.4, V=0	326701	2468	322462	426	1345	177	1948	0.723513	0.740388
S=25, D=35, h=0.4, k=0.5, V=1	326848	2732	322697	266	1153	164	1583	0.781907	0.798481
S=25, D=35, h=0.4, k=0.5, V=0	326791	2460	322517	461	1353	169	1983	0.718459	0.734472
S=25, D=35, h=0.4, k=0.6, V=1	326859	2752	322708	267	1132	164	1563	0.785014	0.801659
S=25, D=35, h=0.4, k=0.6, V=0	326828	2449	322535	489	1355	167	2011	0.714089	0.729859
S=25, D=35, h=0.4, k=0.7, V=1	326894	2771	322745	263	1115	162	1540	0.788517	0.805025
S=25, D=35, h=0.4, k=0.7, V=0	326841	2461	322558	487	1335	166	1988	0.717224	0.733001
S=25, D=35, h=0.4, k=0.8, V=1	326913	2785	322759	266	1103	161	1530	0.790206	0.806640
S=25, D=35, h=0.4, k=0.8, V=0	326842	2467	322545	505	1325	167	1997	0.716306	0.732176
S=25, D=35, h=0.4, k=0.9, V=1	326946	2799	322777	280	1090	158	1528	0.790746	0.806886
S=25, D=35, h=0.4, k=0.9, V=0	326885	2475	322560	527	1323	163	2013	0.714807	0.730247
S=25, D=35, h=0.4, k=1, V=1	326946	2802	322771	284	1089	158	1531	0.790493	0.806619
S=25, D=35, h=0.4, k=1, V=0	326896	2472	322571	531	1322	162	2015	0.714265	0.729616
S=25, D=35, h=0.3, k=0.3, V=1	326837	2713	322660	297	1167	161	1625	0.775594	0.791763
S=25, D=35, h=0.3, k=0.3, V=0	326804	2495	322534	429	1346	163	1938	0.726412	0.741916
S=25, D=35, h=0.3, k=0.4, V=1	326928	2785	322749	288	1106	154	1548	0.787716	0.803383
S=25, D=35, h=0.3, k=0.4, V=0	326863	2516	322571	460	1316	160	1936	0.727168	0.742444
S=25, D=35, h=0.3, k=0.5, V=1	326981	2840	322799	288	1054	150	1492	0.796367	0.811786
S=25, D=35, h=0.3, k=0.5, V=0	326931	2530	322603	500	1298	155	1953	0.725429	0.740218
S=25, D=35, h=0.3, k=0.6, V=1	327055	2878	322863	290	1024	143	1457	0.801867	0.816645
S=25, D=35, h=0.3, k=0.6, V=0	326988	2550	322647	517	1274	149	1940	0.727666	0.741947
S=25, D=35, h=0.3, k=0.7, V=1	327093	2905	322898	287	1003	138	1428	0.806290	0.820612
S=25, D=35, h=0.3, k=0.7, V=0	327038	2564	322685	533	1256	143	1932	0.729031	0.742783
S=25, D=35, h=0.3, k=0.8, V=1	327125	2918	322926	289	992	135	1416	0.808120	0.822157
S=25, D=35, h=0.3, k=0.8, V=0	327076	2575	322713	542	1246	140	1928	0.729993	0.743474
S=25, D=35, h=0.3, k=0.9, V=1	327134	2933	322931	291	979	134	1404	0.810047	0.824008
S=25, D=35, h=0.3, k=0.9, V=0	327085	2580	322714	552	1239	139	1930	0.729924	0.743317
S=25, D=35, h=0.3, k=1, V=1	327172	2942	322963	294	973	130	1397	0.811135	0.824690
S=25, D=35, h=0.3, k=1, V=0	327099	2587	322714	561	1237	137	1935	0.729753	0.742935
S=25, D=35, F=0	325616	662	320381	1484	3089	241	4814	0.219260	0.226669
S=25, D=38, h=0.7, k=0.3, V=1	325701	2279	321711	201	1510	260	1971	0.716649	0.741180
S=25, D=38, h=0.7, k=0.3, V=0	325663	2207	321684	233	1539	261	2033	0.703189	0.727630
S=25, D=38, h=0.7, k=0.4, V=1	325749	2293	321754	201	1501	254	1956	0.719136	0.743162
S=25, D=38, h=0.7, k=0.4, V=0	325674	2217	321695	234	1528	259	2021	0.705069	0.729396
S=25, D=38, h=0.7, k=0.5, V=1	325790	2303	321788	205	1494	252	1951	0.720167	0.744023
S=25, D=38, h=0.7, k=0.5, V=0	325689	2199	321696	257	1537	258	2052	0.699426	0.723530
S=25, D=38, h=0.7, k=0.6, V=1	325852	2321	321848	202	1481	247	1930	0.723670	0.747142
S=25, D=38, h=0.7, k=0.6, V=0	325751	2201	321757	264	1529	253	2046	0.699746	0.723439
S=25, D=38, h=0.7, k=0.7, V=1	325880	2319	321865	210	1486	246	1942	0.721982	0.745290
S=25, D=38, h=0.7, k=0.7, V=0	325779	2185	321760	290	1544	252	2086	0.693333	0.716730
S=25, D=38, h=0.7, k=0.8, V=1	325904	2329	321883	212	1480	244	1936	0.723210	0.746347
S=25, D=38, h=0.7, k=0.8, V=0	325823	2179	321789	304	1551	250	2105	0.690353	0.713466
S=25, D=38, h=0.7, k=0.9, V=1	325915	2325	321891	216	1483	243	1942	0.722131	0.745148
S=25, D=38, h=0.7, k=0.9, V=0	325845	2168	321803	318	1556	249	2123	0.687010	0.709960
S=25, D=38, h=0.7, k=1, V=1	325915	2328	321890	216	1481	243	1940	0.722551	0.745574
S=25, D=38, h=0.7, k=1, V=0	325859	2158	321805	332	1564	248	2144	0.683498	0.706256
S=25, D=38, h=0.6, k=0.3, V=1	325996	2403	321982	202	1409	237	1848	0.737473	0.760378
S=25, D=38, h=0.6, k=0.3, V=0	325957	2279	321916	267	1495	236	1998	0.710599	0.732810
S=25, D=38, h=0.6, k=0.4, V=1	326145	2432	322111	208	1394	223	1825	0.741436	0.763046
S=25, D=38, h=0.6, k=0.4, V=0	326057	2285	321990	291	1491	227	2009	0.708881	0.730200
S=25, D=38, h=0.6, k=0.5, V=1	326195	2447	322157	206	1385	218	1809	0.744114	0.765288
S=25, D=38, h=0.6, k=0.5, V=0	326110	2283	322034	314	1479	222	2015	0.707032	0.727913
S=25, D=38, h=0.6, k=0.6, V=1	326260	2470	322206	216	1368	212	1796	0.746487	0.767122
S=25, D=38, h=0.6, k=0.6, V=0	326163	2278	322063	342	1480	218	2040	0.703014	0.723434
S=25, D=38, h=0.6, k=0.7, V=1	326254	2472	322197	218	1367	213	1798	0.746347	0.767069
S=25, D=38, h=0.6, k=0.7, V=0	326182	2263	322068	366	1485	218	2069	0.697991	0.718323
S=25, D=38, h=0.6, k=0.8, V=1	326290	2479	322229	222	1360	211	1793	0.747122	0.767674
S=25, D=38, h=0.6, k=0.8, V=0	326205	2257	322072	388	1488	216	2092	0.694407	0.714472
S=25, D=38, h=0.6, k=0.9, V=1	326303	2482	322238	225	1358	210	1793	0.747193	0.767647
S=25, D=38, h=0.6, k=0.9, V=0	326218	2253	322069	404	1492	215	2111	0.691647	0.711546
S=25, D=38, h=0.6, k=1, V=1	326329	2486	322254	232	1357	208	1797	0.746776	0.767011
S=25, D=38, h=0.6, k=1, V=0	326236	2248	322071	420	1497	215	2132	0.688637	0.708452
S=25, D=38, h=0.5, k=0.3, V=1	326364	2491	322280	237	1356	202	1795	0.747087	0.766735
S=25, D=38, h=0.5, k=0.3, V=0	326295	2347	322178	317	1453	210	1980	0.715384	0.735189
S=25, D=38, h=0.5, k=0.4, V=1	326427	2549	322347	229	1302	199	1730	0.757585	0.777195
S=25, D=38, h=0.5, k=0.4, V=0	326356	2370	322221	344	1421	205	1970	0.716948	0.736379
S=25, D=38, h=0.5, k=0.5, V=1	326474	2576	322393	225	1280	194	1699	0.762511	0.781733
S=25, D=38, h=0.5, k=0.5, V=0	326438	2372	322285	370	1411	197	1978	0.715272	0.733953
S=25, D=38, h=0.5, k=0.6, V=1	326549	2599	322462	228	1260	190	1678	0.765897	0.784796
S=25, D=38, h=0.5, k=0.6, V=0	326498	2363	322318	407	1410	194	2011	0.710016	0.728335
S=25, D=38, h=0.5, k=0.7, V=1	326558	2603	322465	234	1256	189	1679	0.765810	0.784609
S=25, D=38, h=0.5, k=0.7, V=0	326491	2351	322292	429	1419	194	2042	0.705332	0.723549
S=25, D=38, h=0.5, k=0.8, V=1	326538	2605	322437	243	1253	191	1687	0.764801	0.783779
S=25, D=38, h=0.5, k=0.8, V=0	326512	2345	322303	446	1418	193	2057	0.702811	0.720906
S=25, D=38, h=0.5, k=0.9, V=1	326565	2615	322464	239	1247	189	1675	0.766763	0.785572
S=25, D=38, h=0.5, k=0.9, V=0	326531	2348	322312	454	1417	191	2062	0.702313	0.720201
S=25, D=38, h=0.5, k=1, V=1	326564	2623	322465	239	1237	189	1665	0.768238	0.787092
S=25, D=38, h=0.5, k=1, V=0	326498	2354	322279	458	1407	195	2060	0.702854	0.721147
S=25, D=38, h=0.4, k=0.3, V=1	326612	2643	322482	267	1220	184	1671	0.767839	0.786181
S=25, D=38, h=0.4, k=0.3, V=0	326577	2468	322375	382	1352	187	1921	0.727613	0.745492
S=25, D=38, h=0.4, k=0.4, V=1	326691	2700	322561	262	1168	180	1610	0.777487	0.795636
S=25, D=38, h=0.4, k=0.4, V=0	326653	2475	322426	418	1334	182	1934	0.725630	0.743043
S=25, D=38, h=0.4, k=0.5, V=1	326831	2737	322684	264	1146	166	1576	0.782959	0.799764
S=25, D=38, h=0.4, k=0.5, V=0	326774	2465	322503	460	1346	171	1977	0.719438	0.735669
S=25, D=38, h=0.4, k=0.6, V=1	326859	2757	322713	263	1126	164	1553	0.786426	0.803104
S=25, D=38, h=0.4, k=0.6, V=0	326828	2455	322537	487	1349	167	2003	0.715368	0.731165
S=25, D=38, h=0.4, k=0.7, V=1	326894	2779	322751	258	1106	162	1526	0.790526	0.807079
S=25, D=38, h=0.4, k=0.7, V=0	326841	2471	322560	484	1326	166	1976	0.719218	0.735034
S=25, D=38, h=0.4, k=0.8, V=1	326913	2790	322764	262	1097	161	1520	0.791611	0.808078
S=25, D=38, h=0.4, k=0.8, V=0	326842	2473	322548	501	1320	167	1988	0.717736	0.733632
S=25, D=38, h=0.4, k=0.9, V=1	326946	2808	322782	275	1081	158	1514	0.792800	0.808980
S=25, D=38, h=0.4, k=0.9, V=0	326885	2482	322564	523	1316	163	2002	0.716493	0.731969
S=25, D=38, h=0.4, k=1, V=1	326946	2810	322777	280	1079	158	1517	0.792457	0.808631
S=25, D=38, h=0.4, k=1, V=0	326896	2479	322576	528	1313	162	2003	0.716016	0.731411
S=25, D=38, h=0.3, k=0.3, V=1	326806	2716	322632	297	1161	164	1622	0.776070	0.792559
S=25, D=38, h=0.3, k=0.3, V=0	326756	2500	322488	431	1337	168	1936	0.726909	0.742912
S=25, D=38, h=0.3, k=0.4, V=1	326897	2785	322722	287	1103	157	1547	0.787846	0.803831
S=25, D=38, h=0.3, k=0.4, V=0	326832	2518	322541	461	1312	163	1936	0.727288	0.742858
S=25, D=38, h=0.3, k=0.5, V=1	326981	2844	322801	287	1049	150	1486	0.797215	0.812654
S=25, D=38, h=0.3, k=0.5, V=0	326931	2533	322605	499	1294	155	1948	0.726151	0.740957
S=25, D=38, h=0.3, k=0.6, V=1	327055	2881	322862	291	1021	143	1455	0.802199	0.816983
S=25, D=38, h=0.3, k=0.6, V=0	326988	2552	322646	518	1272	149	1939	0.727882	0.742168
S=25, D=38, h=0.3, k=0.7, V=1	327093	2908	322897	287	1001	138	1426	0.806647	0.820972
S=25, D=38, h=0.3, k=0.7, V=0	327038	2567	322685	533	1253	143	1929	0.729536	0.743298
S=25, D=38, h=0.3, k=0.8, V=1	327125	2921	322927	287	990	135	1412	0.808732	0.822777
S=25, D=38, h=0.3, k=0.8, V=0	327076	2576	322712	543	1245	140	1928	0.730042	0.743524
S=25, D=38, h=0.3, k=0.9, V=1	327134	2934	322927	294	979	134	1407	0.809715	0.823667
S=25, D=38, h=0.3, k=0.9, V=0	327085	2580	322709	557	1239	139	1935	0.729330	0.742713
S=25, D=38, h=0.3, k=1, V=1	327172	2945	322961	295	971	130	1396	0.811361	0.824917
S=25, D=38, h=0.3, k=1, V=0	327099	2590	322712	565	1232	137	1934	0.729972	0.743166
S=25, D=38, F=0	325618	670	320396	1469	3083	241	4793	0.222350	0.229851
S=25, D=40, h=0.7, k=0.3, V=1	325662	2288	321680	194	1500	262	1956	0.719132	0.743939
S=25, D=40, h=0.7, k=0.3, V=0	325642	2222	321672	225	1523	263	2011	0.706911	0.731670
S=25, D=40, h=0.7, k=0.4, V=1	325710	2305	321721	195	1489	256	1940	0.721885	0.746187
S=25, D=40, h=0.7, k=0.4, V=0	325651	2225	321678	231	1517	261	2009	0.707002	0.731600
S=25, D=40, h=0.7, k=0.5, V=1	325726	2311	321729	202	1484	255	1941	0.721878	0.746083
S=25, D=40, h=0.7, k=0.5, V=0	325666	2204	321679	255	1528	260	2043	0.700780	0.725140
S=25, D=40, h=0.7, k=0.6, V=1	325757	2321	321757	203	1476	253	1932	0.723433	0.747489
S=25, D=40, h=0.7, k=0.6, V=0	325697	2203	321709	264	1521	258	2043	0.700190	0.724397
S=25, D=40, h=0.7, k=0.7, V=1	325791	2314	321777	212	1488	251	1951	0.720659	0.744409
S=25, D=40, h=0.7, k=0.7, V=0	325731	2186	321715	292	1538	256	2086	0.693314	0.717108
S=25, D=40, h=0.7, k=0.8, V=1	325834	2323	321816	212	1483	249	1944	0.722009	0.745593
S=25, D=40, h=0.7, k=0.8, V=0	325756	2179	321729	305	1543	254	2102	0.690563	0.714097
S=25, D=40, h=0.7, k=0.9, V=1	325868	2325	321843	218	1482	246	1946	0.721661	0.744948
S=25, D=40, h=0.7, k=0.9, V=0	325801	2174	321763	318	1546	251	2115	0.688267	0.711465
S=25, D=40, h=0.7, k=1, V=1	325899	2326	321872	217	1484	243	1944	0.721975	0.744975
S=25, D=40, h=0.7, k=1, V=0	325846	2164	321793	331	1558	247	2136	0.684811	0.707522
S=25, D=40, h=0.6, k=0.3, V=1	325996	2406	321982	201	1407	237	1845	0.738025	0.760941
S=25, D=40, h=0.6, k=0.3, V=0	325950	2286	321912	262	1490	237	1989	0.712256	0.734600
S=25, D=40, h=0.6, k=0.4, V=1	326145	2436	322113	205	1391	223	1819	0.742436	0.764068
S=25, D=40, h=0.6, k=0.4, V=0	326050	2290	321985	290	1485	228	2003	0.709892	0.731339
S=25, D=40, h=0.6, k=0.5, V=1	326164	2450	322132	203	1379	221	1803	0.745038	0.766543
S=25, D=40, h=0.6, k=0.5, V=0	326069	2288	321998	313	1470	226	2009	0.708046	0.729350
S=25, D=40, h=0.6, k=0.6, V=1	326229	2473	322183	212	1361	215	1788	0.747642	0.768618
S=25, D=40, h=0.6, k=0.6, V=0	326122	2280	322030	337	1475	222	2034	0.703961	0.724794
S=25, D=40, h=0.6, k=0.7, V=1	326254	2472	322200	216	1366	213	1795	0.746723	0.767461
S=25, D=40, h=0.6, k=0.7, V=0	326153	2261	322046	360	1486	219	2065	0.698450	0.718892
S=25, D=40, h=0.6, k=0.8, V=1	326290	2480	322234	216	1360	211	1787	0.748040	0.768611
S=25, D=40, h=0.6, k=0.8, V=0	326205	2254	322076	383	1492	216	2091	0.694454	0.714515
S=25, D=40, h=0.6, k=0.9, V=1	326303	2484	322241	221	1357	210	1788	0.747991	0.768461
S=25, D=40, h=0.6, k=0.9, V=0	326218	2254	322067	407	1490	215	2112	0.691517	0.711417
S=25, D=40, h=0.6, k=1, V=1	326329	2488	322256	229	1356	208	1793	0.747431	0.767679
S=25, D=40, h=0.6, k=1, V=0	326242	2247	322076	422	1497	214	2133	0.688371	0.708093
S=25, D=40, h=0.5, k=0.3, V=1	326364	2500	322286	230	1348	202	1780	0.749449	0.769153
S=25, D=40, h=0.5, k=0.3, V=0	326292	2353	322182	311	1446	210	1967	0.717330	0.737192
S=25, D=40, h=0.5, k=0.4, V=1	326427	2553	322348	228	1298	199	1725	0.758373	0.778003
S=25, D=40, h=0.5, k=0.4, V=0	326356	2378	322222	342	1414	205	1961	0.718502	0.737969
S=25, D=40, h=0.5, k=0.5, V=1	326443	2578	322367	223	1275	197	1695	0.763111	0.782656
S=25, D=40, h=0.5, k=0.5, V=0	326407	2373	322256	372	1406	200	1978	0.715270	0.734252
S=25, D=40, h=0.5, k=0.6, V=1	326549	2601	322465	226	1257	190	1673	0.766591	0.785511
S=25, D=40, h=0.5, k=0.6, V=0	326498	2364	322321	404	1409	194	2007	0.710583	0.728916
S=25, D=40, h=0.5, k=0.7, V=1	326558	2606	322468	231	1253	189	1673	0.766704	0.785525
S=25, D=40, h=0.5, k=0.7, V=0	326491	2354	322294	427	1416	194	2037	0.706116	0.724352
S=25, D=40, h=0.5, k=0.8, V=1	326538	2607	322440	241	1250	191	1682	0.765492	0.784491
S=25, D=40, h=0.5, k=0.8, V=0	326512	2347	322304	445	1416	193	2054	0.703291	0.721398
S=25, D=40, h=0.5, k=0.9, V=1	326565	2617	322466	237	1245	189	1671	0.767357	0.786181
S=25, D=40, h=0.5, k=0.9, V=0	326531	2350	322314	454	1413	191	2058	0.702844	0.720756
S=25, D=40, h=0.5, k=1, V=1	326564	2625	322466	238	1235	189	1662	0.768695	0.787560
S=25, D=40, h=0.5, k=1, V=0	326498	2355	322278	462	1403	195	2060	0.702791	0.721097
S=25, D=40, h=0.4, k=0.3, V=1	326612	2643	322484	264	1221	184	1669	0.768146	0.786491
S=25, D=40, h=0.4, k=0.3, V=0	326577	2467	322376	381	1353	187	1921	0.727575	0.745452
S=25, D=40, h=0.4, k=0.4, V=1	326691	2701	322564	260	1166	180	1606	0.778010	0.796175
S=25, D=40, h=0.4, k=0.4, V=0	326653	2478	322426	418	1331	182	1931	0.726138	0.743564
S=25, D=40, h=0.4, k=0.5, V=1	326831	2741	322693	256	1141	166	1563	0.784750	0.801596
S=25, D=40, h=0.4, k=0.5, V=0	326774	2472	322510	453	1339	171	1963	0.721511	0.737787
S=25, D=40, h=0.4, k=0.6, V=1	326842	2759	322700	260	1123	166	1549	0.787038	0.803935
S=25, D=40, h=0.4, k=0.6, V=0	326811	2457	322525	484	1345	169	1998	0.716083	0.732092
S=25, D=40, h=0.4, k=0.7, V=1	326877	2781	322737	256	1103	164	1523	0.791003	0.807773
S=25, D=40, h=0.4, k=0.7, V=0	326824	2473	322546	483	1322	168	1973	0.719684	0.735707
S=25, D=40, h=0.4, k=0.8, V=1	326913	2796	322766	259	1092	161	1512	0.792841	0.809328
S=25, D=40, h=0.4, k=0.8, V=0	326842	2478	322549	501	1314	167	1982	0.718684	0.734606
S=25, D=40, h=0.4, k=0.9, V=1	326946	2813	322786	271	1076	158	1505	0.794100	0.810306
S=25, D=40, h=0.4, k=0.9, V=0	326885	2487	322566	522	1310	163	1995	0.717563	0.733066
S=25, D=40, h=0.4, k=1, V=1	326946	2817	322781	275	1073	158	1506	0.794097	0.810300
S=25, D=40, h=0.4, k=1, V=0	326896	2486	322578	525	1307	162	1994	0.717488	0.732911
S=25, D=40, h=0.3, k=0.3, V=1	326772	2722	322608	289	1153	167	1609	0.777973	0.794809
S=25, D=40, h=0.3, k=0.3, V=0	326739	2509	322477	426	1327	170	1923	0.728964	0.745204
S=25, D=40, h=0.3, k=0.4, V=1	326897	2784	322726	284	1103	157	1544	0.788181	0.804176
S=25, D=40, h=0.3, k=0.4, V=0	326815	2517	322529	458	1311	165	1934	0.727493	0.743265
S=25, D=40, h=0.3, k=0.5, V=1	326981	2845	322806	282	1048	150	1480	0.798018	0.813473
S=25, D=40, h=0.3, k=0.5, V=0	326914	2533	322595	493	1293	157	1943	0.726792	0.741804
S=25, D=40, h=0.3, k=0.6, V=1	327055	2892	322871	282	1010	143	1435	0.805046	0.819881
S=25, D=40, h=0.3, k=0.6, V=0	326971	2562	322640	508	1261	151	1920	0.730683	0.745216
S=25, D=40, h=0.3, k=0.7, V=1	327093	2911	322900	284	998	138	1420	0.807491	0.821830
S=25, D=40, h=0.3, k=0.7, V=0	327021	2569	322672	530	1250	145	1925	0.730139	0.744107
S=25, D=40, h=0.3, k=0.8, V=1	327125	2925	322931	283	986	135	1404	0.809855	0.823918
S=25, D=40, h=0.3, k=0.8, V=0	327059	2580	322700	539	1240	142	1921	0.731098	0.744794
S=25, D=40, h=0.3, k=0.9, V=1	327134	2938	322931	290	975	134	1399	0.810834	0.824805
S=25, D=40, h=0.3, k=0.9, V=0	327068	2584	322700	551	1233	141	1925	0.730715	0.744321
S=25, D=40, h=0.3, k=1, V=1	327172	2949	322963	293	967	130	1390	0.812223	0.825794
S=25, D=40, h=0.3, k=1, V=0	327082	2593	322699	563	1227	139	1929	0.730712	0.744117
S=25, D=40, F=0	325618	671	320399	1464	3084	241	4789	0.222860	0.230373
S=25, D=43, h=0.7, k=0.3, V=1	325643	2286	321662	193	1502	263	1958	0.718848	0.743738
S=25, D=43, h=0.7, k=0.3, V=0	325589	2221	321620	223	1525	265	2013	0.706762	0.731694
S=25, D=43, h=0.7, k=0.4, V=1	325691	2305	321707	189	1490	257	1936	0.722588	0.747001
S=25, D=43, h=0.7, k=0.4, V=0	325598	2230	321630	225	1513	263	2001	0.708490	0.733318
S=25, D=43, h=0.7, k=0.5, V=1	325707	2308	321715	196	1488	256	1940	0.722067	0.746364
S=25, D=43, h=0.7, k=0.5, V=0	325613	2211	321630	249	1523	262	2034	0.702534	0.727124
S=25, D=43, h=0.7, k=0.6, V=1	325738	2321	321742	198	1477	254	1929	0.723983	0.748144
S=25, D=43, h=0.7, k=0.6, V=0	325644	2210	321660	261	1513	260	2034	0.701775	0.726228
S=25, D=43, h=0.7, k=0.7, V=1	325791	2314	321781	208	1488	251	1947	0.721242	0.745010
S=25, D=43, h=0.7, k=0.7, V=0	325678	2191	321666	290	1531	258	2079	0.694493	0.718522
S=25, D=43, h=0.7, k=0.8, V=1	325809	2323	321797	207	1482	250	1939	0.722736	0.746442
S=25, D=43, h=0.7, k=0.8, V=0	325703	2183	321679	303	1538	256	2097	0.691476	0.715229
S=25, D=43, h=0.7, k=0.9, V=1	325820	2322	321801	215	1482	249	1946	0.721585	0.745167
S=25, D=43, h=0.7, k=0.9, V=0	325725	2175	321694	316	1540	255	2111	0.688816	0.712427
S=25, D=43, h=0.7, k=1, V=1	325820	2325	321803	213	1479	249	1941	0.722385	0.745993
S=25, D=43, h=0.7, k=1, V=0	325739	2164	321695	330	1550	254	2134	0.685038	0.708439
S=25, D=43, h=0.6, k=0.3, V=1	325961	2414	321955	193	1399	238	1830	0.740419	0.763503
S=25, D=43, h=0.6, k=0.3, V=0	325897	2295	321868	254	1480	239	1973	0.714866	0.737481
S=25, D=43, h=0.6, k=0.4, V=1	326126	2442	322098	201	1385	224	1810	0.743909	0.765679
S=25, D=43, h=0.6, k=0.4, V=0	325997	2301	321943	279	1474	230	1983	0.713169	0.734898
S=25, D=43, h=0.6, k=0.5, V=1	326145	2451	322117	200	1377	222	1799	0.745633	0.767255
S=25, D=43, h=0.6, k=0.5, V=0	326011	2287	321947	307	1470	228	2005	0.708615	0.730127
S=25, D=43, h=0.6, k=0.6, V=1	326229	2472	322186	209	1362	215	1786	0.747903	0.768886
S=25, D=43, h=0.6, k=0.6, V=0	326064	2279	321981	330	1474	224	2028	0.704747	0.725798
S=25, D=43, h=0.6, k=0.7, V=1	326223	2473	322176	213	1361	216	1790	0.747406	0.768472
S=25, D=43, h=0.6, k=0.7, V=0	326097	2263	322001	354	1479	223	2056	0.699711	0.720585
S=25, D=43, h=0.6, k=0.8, V=1	326259	2481	322209	213	1356	214	1783	0.748628	0.769520
S=25, D=43, h=0.6, k=0.8, V=0	326146	2252	322026	378	1490	220	2088	0.694770	0.715227
S=25, D=43, h=0.6, k=0.9, V=1	326303	2485	322245	217	1356	210	1783	0.748720	0.769208
S=25, D=43, h=0.6, k=0.9, V=0	326190	2251	322051	397	1491	216	2104	0.692400	0.712425
S=25, D=43, h=0.6, k=1, V=1	326329	2489	322260	225	1355	208	1788	0.748157	0.768423
S=25, D=43, h=0.6, k=1, V=0	326217	2249	322053	422	1493	215	2130	0.688817	0.708654
S=25, D=43, h=0.5, k=0.3, V=1	326325	2503	322259	221	1342	205	1768	0.751202	0.771255
S=25, D=43, h=0.5, k=0.3, V=0	326214	2361	322119	298	1436	214	1948	0.720310	0.740637
S=25, D=43, h=0.5, k=0.4, V=1	326388	2554	322323	216	1295	202	1713	0.760112	0.780087
S=25, D=43, h=0.5, k=0.4, V=0	326311	2382	322190	332	1407	208	1947	0.720538	0.740355
S=25, D=43, h=0.5, k=0.5, V=1	326404	2576	322338	216	1274	200	1690	0.763762	0.783631
S=25, D=43, h=0.5, k=0.5, V=0	326362	2374	322222	364	1402	203	1969	0.716508	0.735818
S=25, D=43, h=0.5, k=0.6, V=1	326498	2598	322424	219	1257	195	1671	0.766885	0.786318
S=25, D=43, h=0.5, k=0.6, V=0	326422	2362	322256	400	1404	200	2004	0.710850	0.729783
S=25, D=43, h=0.5, k=0.7, V=1	326538	2603	322456	224	1255	191	1670	0.767092	0.786123
S=25, D=43, h=0.5, k=0.7, V=0	326446	2354	322257	424	1411	197	2032	0.706686	0.725239
S=25, D=43, h=0.5, k=0.8, V=1	326518	2604	322430	231	1253	193	1677	0.766191	0.785402
S=25, D=43, h=0.5, k=0.8, V=0	326492	2347	322291	442	1412	195	2049	0.703858	0.722183
S=25, D=43, h=0.5, k=0.9, V=1	326545	2616	322457	227	1245	191	1663	0.768474	0.787525
S=25, D=43, h=0.5, k=0.9, V=0	326511	2351	322300	450	1410	193	2053	0.703532	0.721655
S=25, D=43, h=0.5, k=1, V=1	326544	2628	322457	227	1232	191	1650	0.770489	0.789595
S=25, D=43, h=0.5, k=1, V=0	326478	2356	322266	456	1400	197	2053	0.703732	0.722256
S=25, D=43, h=0.4, k=0.3, V=1	326606	2639	322483	262	1222	185	1669	0.767967	0.786420
S=25, D=43, h=0.4, k=0.3, V=0	326552	2465	322352	379	1356	188	1923	0.727313	0.745274
S=25, D=43, h=0.4, k=0.4, V=1	326685	2700	322563	258	1164	181	1603	0.778315	0.796600
S=25, D=43, h=0.4, k=0.4, V=0	326628	2479	322405	414	1330	183	1927	0.726727	0.744260
S=25, D=43, h=0.4, k=0.5, V=1	326825	2742	322692	253	1138	167	1558	0.785405	0.802375
S=25, D=43, h=0.4, k=0.5, V=0	326774	2477	322510	452	1335	171	1958	0.722396	0.738687
S=25, D=43, h=0.4, k=0.6, V=1	326842	2763	322704	256	1119	166	1541	0.788195	0.805115
S=25, D=43, h=0.4, k=0.6, V=0	326811	2464	322524	485	1338	169	1992	0.717159	0.733191
S=25, D=43, h=0.4, k=0.7, V=1	326877	2787	322741	252	1097	164	1513	0.792468	0.809268
S=25, D=43, h=0.4, k=0.7, V=0	326824	2479	322544	485	1316	168	1969	0.720462	0.736503
S=25, D=43, h=0.4, k=0.8, V=1	326913	2802	322767	258	1086	161	1505	0.793904	0.810414
S=25, D=43, h=0.4, k=0.8, V=0	326842	2486	322551	499	1306	167	1972	0.720299	0.736256
S=25, D=43, h=0.4, k=0.9, V=1	326946	2818	322784	273	1071	158	1502	0.794613	0.810830
S=25, D=43, h=0.4, k=0.9, V=0	326885	2494	322567	521	1303	163	1987	0.718882	0.734412
S=25, D=43, h=0.4, k=1, V=1	326946	2821	322779	277	1069	158	1504	0.794456	0.810666
S=25, D=43, h=0.4, k=1, V=0	326896	2492	322577	526	1301	162	1989	0.718394	0.733836
S=25, D=43, h=0.3, k=0.3, V=1	326766	2725	322608	286	1147	168	1601	0.779038	0.796010
S=25, D=43, h=0.3, k=0.3, V=0	326714	2513	322457	422	1322	171	1915	0.730143	0.746508
S=25, D=43, h=0.3, k=0.4, V=1	326874	2785	322711	281	1097	160	1538	0.788927	0.805261
S=25, D=43, h=0.3, k=0.4, V=0	326798	2520	322512	459	1307	167	1933	0.727781	0.743752
S=25, D=43, h=0.3, k=0.5, V=1	326975	2848	322804	280	1043	151	1474	0.798841	0.814422
S=25, D=43, h=0.3, k=0.5, V=0	326914	2538	322594	494	1288	157	1939	0.727512	0.742539
S=25, D=43, h=0.3, k=0.6, V=1	327055	2893	322873	280	1009	143	1432	0.805457	0.820300
S=25, D=43, h=0.3, k=0.6, V=0	326971	2565	322635	513	1258	151	1922	0.730581	0.745113
S=25, D=43, h=0.3, k=0.7, V=1	327093	2917	322904	280	992	138	1410	0.808920	0.823284
S=25, D=43, h=0.3, k=0.7, V=0	327021	2577	322675	527	1242	145	1914	0.731845	0.745844
S=25, D=43, h=0.3, k=0.8, V=1	327125	2931	322932	282	980	135	1397	0.810896	0.824978
S=25, D=43, h=0.3, k=0.8, V=0	327059	2588	322704	535	1232	142	1909	0.732920	0.746649
S=25, D=43, h=0.3, k=0.9, V=1	327134	2944	322934	287	969	134	1390	0.812129	0.826121
S=25, D=43, h=0.3, k=0.9, V=0	327068	2590	322703	548	1227	141	1916	0.732080	0.745710
S=25, D=43, h=0.3, k=1, V=1	327172	2950	322965	291	966	130	1387	0.812630	0.826207
S=25, D=43, h=0.3, k=1, V=0	327082	2594	322701	561	1226	139	1926	0.731116	0.744528
S=25, D=43, F=0	325593	677	320381	1459	3076	245	4780	0.224817	0.232518
S=25, D=45, h=0.7, k=0.3, V=1	325643	2288	321664	191	1500	263	1954	0.719486	0.744397
S=25, D=45, h=0.7, k=0.3, V=0	325589	2224	321620	224	1521	265	2010	0.707229	0.732185
S=25, D=45, h=0.7, k=0.4, V=1	325691	2303	321707	189	1492	257	1938	0.722248	0.746649
S=25, D=45, h=0.7, k=0.4, V=0	325598	2233	321627	228	1510	263	2001	0.708574	0.733405
S=25, D=45, h=0.7, k=0.5, V=1	325707	2306	321715	196	1490	256	1942	0.721727	0.746012
S=25, D=45, h=0.7, k=0.5, V=0	325613	2215	321628	252	1518	262	2032	0.702892	0.727502
S=25, D=45, h=0.7, k=0.6, V=1	325738	2319	321740	200	1479	254	1933	0.723350	0.747491
S=25, D=45, h=0.7, k=0.6, V=0	325644	2213	321658	265	1508	260	2033	0.701907	0.726378
S=25, D=45, h=0.7, k=0.7, V=1	325772	2314	321761	209	1488	252	1949	0.721005	0.744859
S=25, D=45, h=0.7, k=0.7, V=0	325678	2194	321664	292	1528	258	2078	0.694743	0.718782
S=25, D=45, h=0.7, k=0.8, V=1	325790	2323	321777	208	1482	251	1941	0.722500	0.746292
S=25, D=45, h=0.7, k=0.8, V=0	325703	2186	321677	305	1535	256	2096	0.691730	0.715492
S=25, D=45, h=0.7, k=0.9, V=1	325820	2322	321798	217	1483	249	1949	0.721205	0.744769
S=25, D=45, h=0.7, k=0.9, V=0	325725	2178	321692	318	1537	255	2110	0.689074	0.712695
S=25, D=45, h=0.7, k=1, V=1	325820	2325	321801	214	1480	249	1943	0.722149	0.745744
S=25, D=45, h=0.7, k=1, V=0	325739	2165	321691	334	1549	254	2137	0.684659	0.708048
S=25, D=45, h=0.6, k=0.3, V=1	325961	2413	321956	192	1400	238	1830	0.740398	0.763481
S=25, D=45, h=0.6, k=0.3, V=0	325897	2301	321866	256	1474	239	1969	0.715616	0.738255
S=25, D=45, h=0.6, k=0.4, V=1	326126	2445	322103	197	1381	224	1802	0.745072	0.766881
S=25, D=45, h=0.6, k=0.4, V=0	325997	2307	321945	279	1466	230	1975	0.714389	0.736167
S=25, D=45, h=0.6, k=0.5, V=1	326145	2454	322120	197	1374	222	1793	0.746558	0.768206
S=25, D=45, h=0.6, k=0.5, V=0	326011	2293	321949	307	1462	228	1997	0.709844	0.731404
S=25, D=45, h=0.6, k=0.6, V=1	326229	2474	322186	209	1360	215	1784	0.748232	0.769224
S=25, D=45, h=0.6, k=0.6, V=0	326064	2282	321978	334	1470	224	2028	0.704814	0.725873
S=25, D=45, h=0.6, k=0.7, V=1	326223	2473	322176	212	1362	216	1790	0.747454	0.768516
S=25, D=45, h=0.6, k=0.7, V=0	326064	2263	321967	356	1478	224	2058	0.699438	0.720402
S=25, D=45, h=0.6, k=0.8, V=1	326259	2481	322209	213	1356	214	1783	0.748628	0.769520
S=25, D=45, h=0.6, k=0.8, V=0	326113	2252	321993	379	1489	221	2089	0.694635	0.715185
S=25, D=45, h=0.6, k=0.9, V=1	326303	2485	322247	215	1356	210	1781	0.749002	0.769498
S=25, D=45, h=0.6, k=0.9, V=0	326157	2253	322020	396	1488	217	2101	0.692890	0.713026
S=25, D=45, h=0.6, k=1, V=1	326329	2489	322262	223	1355	208	1786	0.748438	0.768712
S=25, D=45, h=0.6, k=1, V=0	326217	2251	322055	420	1491	215	2126	0.689439	0.709292
S=25, D=45, h=0.5, k=0.3, V=1	326264	2500	322208	218	1338	211	1767	0.751227	0.771896
S=25, D=45, h=0.5, k=0.3, V=0	326153	2364	322067	298	1424	220	1942	0.721097	0.742057
S=25, D=45, h=0.5, k=0.4, V=1	326388	2556	322325	215	1292	202	1709	0.760671	0.780666
S=25, D=45, h=0.5, k=0.4, V=0	326278	2387	322160	332	1399	209	1940	0.721578	0.741533
S=25, D=45, h=0.5, k=0.5, V=1	326404	2579	322342	212	1271	200	1683	0.764803	0.784699
S=25, D=45, h=0.5, k=0.5, V=0	326329	2380	322193	363	1393	204	1960	0.717860	0.737315
S=25, D=45, h=0.5, k=0.6, V=1	326498	2602	322429	214	1253	195	1662	0.768221	0.787687
S=25, D=45, h=0.5, k=0.6, V=0	326422	2367	322257	399	1399	200	1998	0.711851	0.730810
S=25, D=45, h=0.5, k=0.7, V=1	326538	2608	322459	221	1250	191	1662	0.768309	0.787369
S=25, D=45, h=0.5, k=0.7, V=0	326446	2356	322259	422	1409	197	2028	0.707295	0.725863
S=25, D=45, h=0.5, k=0.8, V=1	326518	2606	322430	231	1251	193	1675	0.766512	0.785731
S=25, D=45, h=0.5, k=0.8, V=0	326467	2348	322267	442	1410	196	2048	0.704033	0.722461
S=25, D=45, h=0.5, k=0.9, V=1	326545	2616	322454	230	1245	191	1666	0.768061	0.787103
S=25, D=45, h=0.5, k=0.9, V=0	326511	2351	322297	453	1410	193	2056	0.703148	0.721262
S=25, D=45, h=0.5, k=1, V=1	326544	2626	322455	229	1234	191	1654	0.769895	0.788986
S=25, D=45, h=0.5, k=1, V=0	326478	2356	322264	458	1400	197	2055	0.703476	0.721994
S=25, D=45, h=0.4, k=0.3, V=1	326606	2637	322488	259	1222	185	1666	0.768245	0.786713
S=25, D=45, h=0.4, k=0.3, V=0	326552	2468	322354	380	1350	188	1918	0.727966	0.745957
S=25, D=45, h=0.4, k=0.4, V=1	326685	2698	322566	255	1166	181	1602	0.778400	0.796688
S=25, D=45, h=0.4, k=0.4, V=0	326628	2479	322406	414	1329	183	1926	0.726819	0.744360
S=25, D=45, h=0.4, k=0.5, V=1	326825	2740	322697	248	1140	167	1555	0.785760	0.802736
S=25, D=45, h=0.4, k=0.5, V=0	326749	2476	322487	451	1335	172	1958	0.722351	0.738740
S=25, D=45, h=0.4, k=0.6, V=1	326842	2762	322704	256	1120	166	1542	0.788039	0.804956
S=25, D=45, h=0.4, k=0.6, V=0	326811	2463	322523	486	1339	169	1994	0.716863	0.732889
S=25, D=45, h=0.4, k=0.7, V=1	326877	2783	322736	257	1101	164	1522	0.791182	0.807956
S=25, D=45, h=0.4, k=0.7, V=0	326824	2477	322544	485	1318	168	1971	0.720120	0.736153
S=25, D=45, h=0.4, k=0.8, V=1	326913	2802	322766	259	1086	161	1506	0.793772	0.810279
S=25, D=45, h=0.4, k=0.8, V=0	326842	2485	322549	501	1307	167	1975	0.719882	0.735830
S=25, D=45, h=0.4, k=0.9, V=1	326946	2818	322784	273	1071	158	1502	0.794613	0.810830
S=25, D=45, h=0.4, k=0.9, V=0	326885	2494	322567	521	1303	163	1987	0.718882	0.734412
S=25, D=45, h=0.4, k=1, V=1	326946	2824	322782	274	1066	158	1498	0.795312	0.811540
S=25, D=45, h=0.4, k=1, V=0	326896	2494	322579	524	1299	162	1985	0.718979	0.734434
S=25, D=45, h=0.3, k=0.3, V=1	326766	2724	322610	285	1147	168	1600	0.779110	0.796087
S=25, D=45, h=0.3, k=0.3, V=0	326708	2515	322453	424	1316	172	1912	0.730504	0.746988
S=25, D=45, h=0.3, k=0.4, V=1	326874	2785	322713	279	1097	160	1536	0.789190	0.805528
S=25, D=45, h=0.3, k=0.4, V=0	326767	2523	322486	459	1299	169	1927	0.728564	0.744763
S=25, D=45, h=0.3, k=0.5, V=1	326975	2850	322809	275	1041	151	1467	0.799800	0.815399
S=25, D=45, h=0.3, k=0.5, V=0	326908	2543	322589	495	1281	158	1934	0.728325	0.743471
S=25, D=45, h=0.3, k=0.6, V=1	327055	2897	322874	279	1005	143	1427	0.806198	0.821055
S=25, D=45, h=0.3, k=0.6, V=0	326971	2569	322640	507	1255	151	1913	0.731886	0.746439
S=25, D=45, h=0.3, k=0.7, V=1	327093	2916	322901	283	993	138	1414	0.808382	0.822737
S=25, D=45, h=0.3, k=0.7, V=0	327021	2577	322675	526	1243	145	1914	0.731871	0.745867
S=25, D=45, h=0.3, k=0.8, V=1	327125	2928	322932	282	983	135	1400	0.810440	0.824514
S=25, D=45, h=0.3, k=0.8, V=0	327059	2585	322700	539	1235	142	1916	0.731938	0.745650
S=25, D=45, h=0.3, k=0.9, V=1	327134	2942	322936	285	971	134	1390	0.812081	0.826073
S=25, D=45, h=0.3, k=0.9, V=0	327068	2588	322702	549	1229	141	1919	0.731625	0.745247
S=25, D=45, h=0.3, k=1, V=1	327172	2952	322969	287	964	130	1381	0.813444	0.827034
S=25, D=45, h=0.3, k=1, V=0	327082	2597	322703	559	1223	139	1921	0.731856	0.745281
S=25, D=45, F=0	325559	676	320349	1459	3075	249	4783	0.224467	0.232285
S=25, D=48, h=0.7, k=0.3, V=1	325615	2287	321640	188	1500	264	1952	0.719759	0.744779
S=25, D=48, h=0.7, k=0.3, V=0	325589	2229	321620	223	1517	265	2005	0.708162	0.733143
S=25, D=48, h=0.7, k=0.4, V=1	325663	2302	321681	188	1492	258	1938	0.722226	0.746725
S=25, D=48, h=0.7, k=0.4, V=0	325598	2234	321627	228	1509	263	2000	0.708749	0.733586
S=25, D=48, h=0.7, k=0.5, V=1	325679	2305	321687	197	1490	257	1944	0.721410	0.745784
S=25, D=48, h=0.7, k=0.5, V=0	325613	2215	321627	253	1518	262	2033	0.702747	0.727352
S=25, D=48, h=0.7, k=0.6, V=1	325710	2317	321712	201	1480	255	1936	0.722864	0.747089
S=25, D=48, h=0.7, k=0.6, V=0	325644	2212	321657	266	1509	260	2035	0.701586	0.726045
S=25, D=48, h=0.7, k=0.7, V=1	325744	2312	321733	210	1489	253	1952	0.720519	0.744457
S=25, D=48, h=0.7, k=0.7, V=0	325678	2193	321662	294	1529	258	2081	0.694279	0.718303
S=25, D=48, h=0.7, k=0.8, V=1	325762	2321	321749	209	1483	252	1944	0.722015	0.745890
S=25, D=48, h=0.7, k=0.8, V=0	325703	2185	321676	306	1536	256	2098	0.691409	0.715160
S=25, D=48, h=0.7, k=0.9, V=1	325792	2320	321769	219	1484	250	1953	0.720575	0.744218
S=25, D=48, h=0.7, k=0.9, V=0	325725	2176	321690	320	1539	255	2114	0.688433	0.712032
S=25, D=48, h=0.7, k=1, V=1	325820	2324	321798	217	1481	249	1947	0.721545	0.745120
S=25, D=48, h=0.7, k=1, V=0	325739	2163	321688	337	1551	254	2142	0.683878	0.707241
S=25, D=48, h=0.6, k=0.3, V=1	325933	2413	321934	189	1397	239	1825	0.741018	0.764233
S=25, D=48, h=0.6, k=0.3, V=0	325897	2304	321869	253	1471	239	1963	0.716562	0.739230
S=25, D=48, h=0.6, k=0.4, V=1	326126	2443	322104	197	1382	224	1803	0.744835	0.766643
S=25, D=48, h=0.6, k=0.4, V=0	325997	2306	321945	279	1467	230	1976	0.714216	0.735988
S=25, D=48, h=0.6, k=0.5, V=1	326145	2454	322120	197	1374	222	1793	0.746558	0.768206
S=25, D=48, h=0.6, k=0.5, V=0	326011	2295	321949	307	1460	228	1995	0.710193	0.731764
S=25, D=48, h=0.6, k=0.6, V=1	326229	2476	322187	208	1358	215	1781	0.748703	0.769708
S=25, D=48, h=0.6, k=0.6, V=0	326064	2284	321980	332	1468	224	2024	0.705440	0.726518
S=25, D=48, h=0.6, k=0.7, V=1	326223	2473	322175	213	1362	216	1791	0.747312	0.768371
S=25, D=48, h=0.6, k=0.7, V=0	326064	2263	321966	357	1478	224	2059	0.699302	0.720262
S=25, D=48, h=0.6, k=0.8, V=1	326259	2481	322209	213	1356	214	1783	0.748628	0.769520
S=25, D=48, h=0.6, k=0.8, V=0	326113	2252	321992	380	1489	221	2090	0.694501	0.715047
S=25, D=48, h=0.6, k=0.9, V=1	326303	2485	322246	216	1356	210	1782	0.748861	0.769353
S=25, D=48, h=0.6, k=0.9, V=0	326157	2252	322017	399	1489	217	2105	0.692311	0.712431
S=25, D=48, h=0.6, k=1, V=1	326329	2489	322261	224	1355	208	1787	0.748297	0.768567
S=25, D=48, h=0.6, k=1, V=0	326217	2251	322054	421	1491	215	2127	0.689307	0.709157
S=25, D=48, h=0.5, k=0.3, V=1	326264	2499	322213	215	1337	211	1763	0.751674	0.772366
S=25, D=48, h=0.5, k=0.3, V=0	326153	2364	322071	294	1424	220	1938	0.721650	0.742626
S=25, D=48, h=0.5, k=0.4, V=1	326327	2558	322276	210	1283	208	1701	0.761789	0.782437
S=25, D=48, h=0.5, k=0.4, V=0	326217	2390	322111	326	1390	215	1931	0.722904	0.743493
S=25, D=48, h=0.5, k=0.5, V=1	326343	2580	322290	209	1264	206	1679	0.765382	0.785914
S=25, D=48, h=0.5, k=0.5, V=0	326268	2382	322144	357	1385	210	1952	0.719006	0.739088
S=25, D=48, h=0.5, k=0.6, V=1	326498	2602	322425	218	1253	195	1666	0.767665	0.787118
S=25, D=48, h=0.5, k=0.6, V=0	326328	2366	322173	396	1393	207	1996	0.712070	0.731726
S=25, D=48, h=0.5, k=0.7, V=1	326538	2607	322459	221	1251	191	1663	0.768148	0.787205
S=25, D=48, h=0.5, k=0.7, V=0	326385	2356	322207	419	1403	203	2025	0.707684	0.726851
S=25, D=48, h=0.5, k=0.8, V=1	326518	2608	322432	229	1249	193	1671	0.767108	0.786342
S=25, D=48, h=0.5, k=0.8, V=0	326406	2348	322218	436	1404	202	2042	0.704806	0.723840
S=25, D=48, h=0.5, k=0.9, V=1	326545	2619	322457	227	1242	191	1660	0.768954	0.788017
S=25, D=48, h=0.5, k=0.9, V=0	326450	2353	322250	445	1402	199	2046	0.704524	0.723258
S=25, D=48, h=0.5, k=1, V=1	326544	2629	322458	226	1231	191	1648	0.770787	0.789899
S=25, D=48, h=0.5, k=1, V=0	326417	2358	322217	450	1392	203	2045	0.704849	0.723990
S=25, D=48, h=0.4, k=0.3, V=1	326606	2639	322490	257	1220	185	1662	0.768835	0.787317
S=25, D=48, h=0.4, k=0.3, V=0	326513	2468	322322	377	1346	190	1913	0.728542	0.746754
S=25, D=48, h=0.4, k=0.4, V=1	326685	2698	322570	251	1166	181	1598	0.778938	0.797237
S=25, D=48, h=0.4, k=0.4, V=0	326589	2477	322375	410	1327	185	1922	0.727179	0.744935
S=25, D=48, h=0.4, k=0.5, V=1	326825	2742	322695	250	1138	167	1555	0.785806	0.802784
S=25, D=48, h=0.4, k=0.5, V=0	326743	2474	322482	452	1335	173	1960	0.721977	0.738460
S=25, D=48, h=0.4, k=0.6, V=1	326842	2762	322706	254	1120	166	1540	0.788305	0.805227
S=25, D=48, h=0.4, k=0.6, V=0	326811	2465	322524	485	1337	169	1991	0.717330	0.733366
S=25, D=48, h=0.4, k=0.7, V=1	326877	2784	322738	255	1100	164	1519	0.791603	0.808385
S=25, D=48, h=0.4, k=0.7, V=0	326824	2479	322544	485	1316	168	1969	0.720462	0.736503
S=25, D=48, h=0.4, k=0.8, V=1	326913	2804	322770	255	1084	161	1500	0.794611	0.811135
S=25, D=48, h=0.4, k=0.8, V=0	326842	2489	322552	498	1303	167	1968	0.720935	0.736905
S=25, D=48, h=0.4, k=0.9, V=1	326946	2821	322787	270	1068	158	1496	0.795471	0.811705
S=25, D=48, h=0.4, k=0.9, V=0	326885	2497	322569	519	1300	163	1982	0.719638	0.735184
S=25, D=48, h=0.4, k=1, V=1	326946	2824	322782	274	1066	158	1498	0.795312	0.811540
S=25, D=48, h=0.4, k=1, V=0	326896	2494	322580	523	1299	162	1984	0.719101	0.734558
S=25, D=48, h=0.3, k=0.3, V=1	326766	2722	322610	285	1149	168	1602	0.778794	0.795764
S=25, D=48, h=0.3, k=0.3, V=0	326675	2514	322423	422	1316	173	1911	0.730589	0.747174
S=25, D=48, h=0.3, k=0.4, V=1	326874	2784	322714	278	1098	160	1536	0.789165	0.805502
S=25, D=48, h=0.3, k=0.4, V=0	326767	2526	322486	459	1296	169	1924	0.729069	0.745279
S=25, D=48, h=0.3, k=0.5, V=1	326975	2849	322806	278	1042	151	1471	0.799256	0.814844
S=25, D=48, h=0.3, k=0.5, V=0	326908	2544	322589	495	1280	158	1933	0.728493	0.743643
S=25, D=48, h=0.3, k=0.6, V=1	327055	2897	322872	281	1005	143	1429	0.805940	0.820792
S=25, D=48, h=0.3, k=0.6, V=0	326971	2570	322638	509	1254	151	1914	0.731811	0.746363
S=25, D=48, h=0.3, k=0.7, V=1	327093	2916	322901	283	993	138	1414	0.808382	0.822737
S=25, D=48, h=0.3, k=0.7, V=0	327021	2577	322673	528	1243	145	1916	0.731631	0.745623
S=25, D=48, h=0.3, k=0.8, V=1	327125	2927	322931	283	984	135	1402	0.810159	0.824228
S=25, D=48, h=0.3, k=0.8, V=0	327059	2583	322700	538	1238	142	1918	0.731628	0.745330
S=25, D=48, h=0.3, k=0.9, V=1	327134	2942	322936	285	971	134	1390	0.812081	0.826073
S=25, D=48, h=0.3, k=0.9, V=0	327068	2588	322701	550	1229	141	1920	0.731506	0.745126
S=25, D=48, h=0.3, k=1, V=1	327172	2952	322969	287	964	130	1381	0.813444	0.827034
S=25, D=48, h=0.3, k=1, V=0	327082	2596	322701	561	1224	139	1924	0.731452	0.744870
S=25, D=48, F=0	325559	679	320350	1458	3072	249	4779	0.225390	0.233238
S=25, D=50, h=0.7, k=0.3, V=1	325615	2287	321640	190	1498	264	1952	0.719643	0.744672
S=25, D=50, h=0.7, k=0.3, V=0	325570	2228	321598	227	1517	266	2010	0.707398	0.732453
S=25, D=50, h=0.7, k=0.4, V=1	325663	2302	321678	191	1492	258	1941	0.721783	0.746268
S=25, D=50, h=0.7, k=0.4, V=0	325579	2233	321607	230	1509	264	2003	0.708281	0.733201
S=25, D=50, h=0.7, k=0.5, V=1	325679	2304	321685	199	1491	257	1947	0.720945	0.745305
S=25, D=50, h=0.7, k=0.5, V=0	325594	2213	321607	255	1519	263	2037	0.702103	0.726786
S=25, D=50, h=0.7, k=0.6, V=1	325710	2317	321711	202	1480	255	1937	0.722718	0.746938
S=25, D=50, h=0.7, k=0.6, V=0	325625	2211	321637	268	1509	261	2038	0.701119	0.725663
S=25, D=50, h=0.7, k=0.7, V=1	325744	2312	321732	211	1489	253	1953	0.720374	0.744306
S=25, D=50, h=0.7, k=0.7, V=0	325659	2192	321643	295	1529	259	2083	0.693958	0.718069
S=25, D=50, h=0.7, k=0.8, V=1	325762	2321	321748	210	1483	252	1945	0.721869	0.745740
S=25, D=50, h=0.7, k=0.8, V=0	325684	2184	321657	307	1536	257	2100	0.691088	0.714926
S=25, D=50, h=0.7, k=0.9, V=1	325792	2320	321769	219	1484	250	1953	0.720575	0.744218
S=25, D=50, h=0.7, k=0.9, V=0	325725	2176	321689	321	1539	255	2115	0.688292	0.711886
S=25, D=50, h=0.7, k=1, V=1	325820	2324	321798	217	1481	249	1947	0.721545	0.745120
S=25, D=50, h=0.7, k=1, V=0	325739	2163	321688	337	1551	254	2142	0.683878	0.707241
S=25, D=50, h=0.6, k=0.3, V=1	325933	2412	321932	191	1398	239	1828	0.740562	0.763763
S=25, D=50, h=0.6, k=0.3, V=0	325878	2302	321847	257	1472	240	1969	0.715646	0.738386
S=25, D=50, h=0.6, k=0.4, V=1	326126	2443	322103	198	1382	224	1804	0.744692	0.766495
S=25, D=50, h=0.6, k=0.4, V=0	325978	2306	321926	280	1466	231	1977	0.714075	0.735942
S=25, D=50, h=0.6, k=0.5, V=1	326145	2454	322117	200	1374	222	1796	0.746128	0.767765
S=25, D=50, h=0.6, k=0.5, V=0	325992	2294	321929	309	1460	229	1998	0.709740	0.731397
S=25, D=50, h=0.6, k=0.6, V=1	326229	2476	322186	209	1358	215	1782	0.748561	0.769562
S=25, D=50, h=0.6, k=0.6, V=0	326064	2284	321978	334	1468	224	2026	0.705165	0.726235
S=25, D=50, h=0.6, k=0.7, V=1	326223	2474	322176	212	1361	216	1789	0.747619	0.768685
S=25, D=50, h=0.6, k=0.7, V=0	326064	2264	321966	357	1477	224	2058	0.699479	0.720444
S=25, D=50, h=0.6, k=0.8, V=1	326259	2482	322210	212	1355	214	1781	0.748934	0.769834
S=25, D=50, h=0.6, k=0.8, V=0	326113	2253	321992	380	1488	221	2089	0.694679	0.715230
S=25, D=50, h=0.6, k=0.9, V=1	326303	2486	322247	215	1355	210	1780	0.749167	0.769667
S=25, D=50, h=0.6, k=0.9, V=0	326157	2253	322018	398	1488	217	2103	0.692623	0.712752
S=25, D=50, h=0.6, k=1, V=1	326329	2490	322262	223	1354	208	1785	0.748602	0.768880
S=25, D=50, h=0.6, k=1, V=0	326217	2252	322055	420	1490	215	2125	0.689618	0.709477
S=25, D=50, h=0.5, k=0.3, V=1	326264	2501	322215	213	1335	211	1759	0.752284	0.772992
S=25, D=50, h=0.5, k=0.3, V=0	326134	2365	322055	293	1421	221	1935	0.722051	0.743143
S=25, D=50, h=0.5, k=0.4, V=1	326327	2558	322276	210	1283	208	1701	0.761789	0.782437
S=25, D=50, h=0.5, k=0.4, V=0	326198	2389	322092	327	1390	216	1933	0.722597	0.743277
S=25, D=50, h=0.5, k=0.5, V=1	326343	2581	322289	210	1263	206	1679	0.765404	0.785936
S=25, D=50, h=0.5, k=0.5, V=0	326249	2381	322124	359	1385	211	1955	0.718566	0.738735
S=25, D=50, h=0.5, k=0.6, V=1	326498	2603	322427	216	1252	195	1663	0.768103	0.787567
S=25, D=50, h=0.5, k=0.6, V=0	326328	2366	322175	394	1393	207	1994	0.712334	0.731996
S=25, D=50, h=0.5, k=0.7, V=1	326538	2609	322461	219	1249	191	1659	0.768746	0.787817
S=25, D=50, h=0.5, k=0.7, V=0	326385	2357	322209	417	1402	203	2022	0.708119	0.727297
S=25, D=50, h=0.5, k=0.8, V=1	326518	2609	322434	227	1248	193	1668	0.767544	0.786789
S=25, D=50, h=0.5, k=0.8, V=0	326406	2349	322221	433	1403	202	2038	0.705369	0.724418
S=25, D=50, h=0.5, k=0.9, V=1	326545	2619	322457	227	1242	191	1660	0.768954	0.788017
S=25, D=50, h=0.5, k=0.9, V=0	326450	2353	322250	445	1402	199	2046	0.704524	0.723258
S=25, D=50, h=0.5, k=1, V=1	326544	2628	322458	226	1232	191	1649	0.770627	0.789736
S=25, D=50, h=0.5, k=1, V=0	326417	2358	322217	450	1392	203	2045	0.704849	0.723990
S=25, D=50, h=0.4, k=0.3, V=1	326606	2641	322492	255	1218	185	1658	0.769426	0.787922
S=25, D=50, h=0.4, k=0.3, V=0	326513	2470	322324	375	1344	190	1909	0.729141	0.747368
S=25, D=50, h=0.4, k=0.4, V=1	326685	2698	322568	253	1166	181	1600	0.778669	0.796962
S=25, D=50, h=0.4, k=0.4, V=0	326589	2477	322374	411	1327	185	1923	0.727050	0.744804
S=25, D=50, h=0.4, k=0.5, V=1	326825	2743	322696	249	1137	167	1553	0.786097	0.803080
S=25, D=50, h=0.4, k=0.5, V=0	326743	2475	322482	452	1334	173	1959	0.722147	0.738634
S=25, D=50, h=0.4, k=0.6, V=1	326842	2763	322709	251	1119	166	1536	0.788860	0.805794
S=25, D=50, h=0.4, k=0.6, V=0	326811	2465	322527	482	1337	169	1988	0.717702	0.733747
S=25, D=50, h=0.4, k=0.7, V=1	326877	2785	322741	252	1099	164	1515	0.792157	0.808950
S=25, D=50, h=0.4, k=0.7, V=0	326824	2480	322547	482	1315	168	1965	0.721005	0.737057
S=25, D=50, h=0.4, k=0.8, V=1	326913	2805	322771	254	1083	161	1498	0.794898	0.811428
S=25, D=50, h=0.4, k=0.8, V=0	326842	2490	322553	497	1302	167	1966	0.721229	0.737205
S=25, D=50, h=0.4, k=0.9, V=1	326946	2823	322789	268	1066	158	1492	0.796043	0.812288
S=25, D=50, h=0.4, k=0.9, V=0	326885	2498	322570	518	1299	163	1980	0.719930	0.735483
S=25, D=50, h=0.4, k=1, V=1	326946	2826	322784	272	1064	158	1494	0.795883	0.812122
S=25, D=50, h=0.4, k=1, V=0	326896	2496	322582	521	1297	162	1980	0.719686	0.735155
S=25, D=50, h=0.3, k=0.3, V=1	326766	2727	322615	280	1144	168	1592	0.780244	0.797245
S=25, D=50, h=0.3, k=0.3, V=0	326675	2518	322427	418	1312	173	1903	0.731768	0.748379
S=25, D=50, h=0.3, k=0.4, V=1	326874	2788	322717	275	1094	160	1529	0.790183	0.806541
S=25, D=50, h=0.3, k=0.4, V=0	326767	2530	322490	455	1292	169	1916	0.730240	0.746476
S=25, D=50, h=0.3, k=0.5, V=1	326975	2850	322809	275	1041	151	1467	0.799800	0.815399
S=25, D=50, h=0.3, k=0.5, V=0	326908	2545	322591	493	1279	158	1930	0.728906	0.744064
S=25, D=50, h=0.3, k=0.6, V=1	327055	2900	322875	278	1002	143	1423	0.806786	0.821653
S=25, D=50, h=0.3, k=0.6, V=0	326971	2572	322640	507	1252	151	1910	0.732389	0.746952
S=25, D=50, h=0.3, k=0.7, V=1	327093	2917	322904	280	992	138	1410	0.808920	0.823284
S=25, D=50, h=0.3, k=0.7, V=0	327021	2578	322676	525	1242	145	1912	0.732159	0.746161
S=25, D=50, h=0.3, k=0.8, V=1	327125	2930	322934	280	981	135	1396	0.811001	0.825084
S=25, D=50, h=0.3, k=0.8, V=0	327059	2586	322703	535	1235	142	1912	0.732490	0.746208
S=25, D=50, h=0.3, k=0.9, V=1	327134	2945	322939	282	968	134	1384	0.812920	0.826926
S=25, D=50, h=0.3, k=0.9, V=0	327068	2591	322704	547	1226	141	1914	0.732367	0.746002
S=25, D=50, h=0.3, k=1, V=1	327172	2955	322972	284	961	130	1375	0.814282	0.827886
S=25, D=50, h=0.3, k=1, V=0	327082	2599	322704	558	1221	139	1918	0.732310	0.745743
S=25, D=50, F=0	325559	679	320345	1464	3071	249	4784	0.225081	0.232922
S=20, D=28, h=0.7, k=0.3, V=1	326441	2505	322360	234	1342	200	1776	0.749993	0.769524
S=20, D=28, h=0.7, k=0.3, V=0	326460	2449	322392	267	1352	198	1817	0.740626	0.759955
S=20, D=28, h=0.7, k=0.4, V=1	326491	2528	322399	240	1324	195	1759	0.752923	0.772023
S=20, D=28, h=0.7, k=0.4, V=0	326486	2468	322418	272	1328	195	1795	0.743869	0.763016
S=20, D=28, h=0.7, k=0.5, V=1	326505	2544	322416	237	1308	194	1739	0.756043	0.775123
S=20, D=28, h=0.7, k=0.5, V=0	326526	2474	322459	276	1317	193	1786	0.744983	0.763990
S=20, D=28, h=0.7, k=0.6, V=1	326528	2539	322428	245	1316	193	1754	0.753933	0.772850
S=20, D=28, h=0.7, k=0.6, V=0	326532	2454	322447	302	1329	194	1825	0.738717	0.757705
S=20, D=28, h=0.7, k=0.7, V=1	326538	2540	322432	251	1315	193	1759	0.753270	0.772171
S=20, D=28, h=0.7, k=0.7, V=0	326533	2444	322439	323	1327	194	1844	0.735301	0.754263
S=20, D=28, h=0.7, k=0.8, V=1	326538	2539	322429	257	1313	193	1763	0.752566	0.771465
S=20, D=28, h=0.7, k=0.8, V=0	326544	2428	322438	342	1336	193	1871	0.730766	0.749553
S=20, D=28, h=0.7, k=0.9, V=1	326543	2542	322432	260	1309	193	1762	0.752739	0.771649
S=20, D=28, h=0.7, k=0.9, V=0	326549	2426	322431	353	1339	193	1885	0.728855	0.747591
S=20, D=28, h=0.7, k=1, V=1	326585	2539	322458	270	1318	189	1777	0.750695	0.769141
S=20, D=28, h=0.7, k=1, V=0	326565	2412	322436	369	1348	192	1909	0.724883	0.743448
S=20, D=28, h=0.6, k=0.3, V=1	326619	2600	322513	244	1262	185	1691	0.764052	0.782403
S=20, D=28, h=0.6, k=0.3, V=0	326580	2513	322482	290	1295	189	1774	0.748326	0.766948
S=20, D=28, h=0.6, k=0.4, V=1	326636	2635	322538	233	1230	184	1647	0.770978	0.789381
S=20, D=28, h=0.6, k=0.4, V=0	326637	2529	322538	299	1271	185	1755	0.750903	0.769236
S=20, D=28, h=0.6, k=0.5, V=1	326673	2642	322561	245	1225	181	1651	0.770556	0.788645
S=20, D=28, h=0.6, k=0.5, V=0	326660	2512	322538	334	1276	183	1793	0.744708	0.762758
S=20, D=28, h=0.6, k=0.6, V=1	326748	2667	322625	248	1208	174	1630	0.774037	0.791477
S=20, D=28, h=0.6, k=0.6, V=0	326711	2509	322577	353	1272	179	1804	0.742730	0.760378
S=20, D=28, h=0.6, k=0.7, V=1	326794	2682	322667	248	1197	169	1614	0.776516	0.793497
S=20, D=28, h=0.6, k=0.7, V=0	326722	2511	322577	367	1267	178	1812	0.741603	0.759142
S=20, D=28, h=0.6, k=0.8, V=1	326809	2686	322667	259	1197	168	1624	0.775379	0.792220
S=20, D=28, h=0.6, k=0.8, V=0	326743	2495	322567	395	1286	176	1857	0.735155	0.752340
S=20, D=28, h=0.6, k=0.9, V=1	326809	2688	322664	264	1193	168	1625	0.775221	0.792068
S=20, D=28, h=0.6, k=0.9, V=0	326769	2478	322578	419	1294	173	1886	0.730302	0.747129
S=20, D=28, h=0.6, k=1, V=1	326823	2687	322674	268	1194	166	1628	0.774722	0.791361
S=20, D=28, h=0.6, k=1, V=0	326774	2464	322571	435	1304	173	1912	0.726236	0.742989
S=20, D=28, h=0.5, k=0.3, V=1	326826	2716	322677	268	1165	166	1599	0.779315	0.796051
S=20, D=28, h=0.5, k=0.3, V=0	326806	2578	322636	341	1251	168	1760	0.752253	0.768831
S=20, D=28, h=0.5, k=0.4, V=1	326884	2745	322730	270	1139	163	1572	0.783617	0.800132
S=20, D=28, h=0.5, k=0.4, V=0	326871	2579	322675	374	1243	164	1781	0.749169	0.765324
S=20, D=28, h=0.5, k=0.5, V=1	326906	2775	322754	266	1111	162	1539	0.788745	0.805258
S=20, D=28, h=0.5, k=0.5, V=0	326874	2579	322676	391	1228	164	1783	0.748413	0.764616
S=20, D=28, h=0.5, k=0.6, V=1	326946	2797	322776	280	1093	158	1531	0.790336	0.806463
S=20, D=28, h=0.5, k=0.6, V=0	326904	2578	322672	428	1226	162	1816	0.744015	0.759946
S=20, D=28, h=0.5, k=0.7, V=1	326951	2808	322778	278	1087	157	1522	0.791911	0.807948
S=20, D=28, h=0.5, k=0.7, V=0	326925	2565	322680	450	1230	160	1840	0.740127	0.755820
S=20, D=28, h=0.5, k=0.8, V=1	327003	2818	322822	283	1080	152	1515	0.793010	0.808552
S=20, D=28, h=0.5, k=0.8, V=0	326944	2552	322676	475	1241	158	1874	0.735210	0.750618
S=20, D=28, h=0.5, k=0.9, V=1	327023	2826	322838	288	1071	150	1509	0.793899	0.809260
S=20, D=28, h=0.5, k=0.9, V=0	326964	2552	322684	487	1241	156	1884	0.733918	0.749107
S=20, D=28, h=0.5, k=1, V=1	327031	2823	322836	294	1078	150	1522	0.792259	0.807573
S=20, D=28, h=0.5, k=1, V=0	326978	2536	322677	505	1260	154	1919	0.728911	0.743797
S=20, D=28, h=0.4, k=0.3, V=1	326975	2795	322785	295	1100	151	1546	0.788268	0.803629
S=20, D=28, h=0.4, k=0.3, V=0	326948	2634	322717	385	1212	154	1751	0.755456	0.770670
S=20, D=28, h=0.4, k=0.4, V=1	327063	2873	322868	291	1031	143	1465	0.800769	0.815519
S=20, D=28, h=0.4, k=0.4, V=0	327017	2655	322763	418	1181	147	1746	0.756352	0.770938
S=20, D=28, h=0.4, k=0.5, V=1	327093	2904	322901	282	1006	138	1426	0.806578	0.820897
S=20, D=28, h=0.4, k=0.5, V=0	327059	2653	322786	444	1176	141	1761	0.754036	0.768017
S=20, D=28, h=0.4, k=0.6, V=1	327149	2926	322946	288	989	133	1410	0.809163	0.822995
S=20, D=28, h=0.4, k=0.6, V=0	327100	2640	322797	484	1179	138	1801	0.748223	0.761843
S=20, D=28, h=0.4, k=0.7, V=1	327191	2937	322976	295	983	128	1406	0.809942	0.823255
S=20, D=28, h=0.4, k=0.7, V=0	327118	2629	322786	513	1190	135	1838	0.743168	0.756408
S=20, D=28, h=0.4, k=0.8, V=1	327212	2953	322987	303	969	126	1398	0.811356	0.824479
S=20, D=28, h=0.4, k=0.8, V=0	327118	2627	322771	538	1182	136	1856	0.740696	0.754026
S=20, D=28, h=0.4, k=0.9, V=1	327232	2970	323014	293	955	125	1373	0.814996	0.828063
S=20, D=28, h=0.4, k=0.9, V=0	327144	2637	322792	541	1174	133	1848	0.742100	0.755158
S=20, D=28, h=0.4, k=1, V=1	327234	2974	323017	295	948	125	1368	0.815653	0.828741
S=20, D=28, h=0.4, k=1, V=0	327146	2637	322790	550	1169	133	1852	0.741510	0.754574
S=20, D=28, F=0	326374	769	320949	1627	3029	196	4852	0.241478	0.248032
S=20, D=30, h=0.7, k=0.3, V=1	326441	2521	322363	229	1328	200	1757	0.753121	0.772722
S=20, D=30, h=0.7, k=0.3, V=0	326460	2471	322401	258	1330	198	1786	0.745555	0.765010
S=20, D=30, h=0.7, k=0.4, V=1	326460	2532	322373	238	1317	199	1754	0.753759	0.773281
S=20, D=30, h=0.7, k=0.4, V=0	326467	2483	322407	267	1310	197	1774	0.747159	0.766600
S=20, D=30, h=0.7, k=0.5, V=1	326474	2554	322388	236	1296	198	1730	0.757617	0.777136
S=20, D=30, h=0.7, k=0.5, V=0	326507	2490	322447	272	1298	195	1765	0.748301	0.767602
S=20, D=30, h=0.7, k=0.6, V=1	326497	2553	322398	246	1300	197	1743	0.755885	0.775250
S=20, D=30, h=0.7, k=0.6, V=0	326513	2471	322434	299	1309	196	1804	0.742082	0.761364
S=20, D=30, h=0.7, k=0.7, V=1	326507	2557	322404	249	1297	197	1743	0.756029	0.775392
S=20, D=30, h=0.7, k=0.7, V=0	326514	2460	322427	318	1309	196	1823	0.738686	0.757939
S=20, D=30, h=0.7, k=0.8, V=1	326538	2553	322429	254	1302	193	1749	0.754977	0.773921
S=20, D=30, h=0.7, k=0.8, V=0	326525	2440	322426	336	1323	195	1854	0.733524	0.752579
S=20, D=30, h=0.7, k=0.9, V=1	326543	2557	322433	256	1297	193	1746	0.755448	0.774410
S=20, D=30, h=0.7, k=0.9, V=0	326530	2436	322419	349	1326	195	1870	0.731192	0.750193
S=20, D=30, h=0.7, k=1, V=1	326585	2553	322460	264	1308	189	1761	0.753421	0.771913
S=20, D=30, h=0.7, k=1, V=0	326546	2421	322422	367	1336	194	1897	0.726787	0.745607
S=20, D=30, h=0.6, k=0.3, V=1	326588	2608	322488	241	1251	189	1681	0.765653	0.784450
S=20, D=30, h=0.6, k=0.3, V=0	326561	2526	322471	284	1280	191	1755	0.751296	0.770195
S=20, D=30, h=0.6, k=0.4, V=1	326633	2643	322538	231	1221	185	1637	0.772528	0.791071
S=20, D=30, h=0.6, k=0.4, V=0	326618	2541	322528	291	1258	187	1736	0.753876	0.772482
S=20, D=30, h=0.6, k=0.5, V=1	326699	2652	322588	240	1219	178	1637	0.772735	0.790558
S=20, D=30, h=0.6, k=0.5, V=0	326641	2522	322525	325	1269	185	1779	0.747103	0.765390
S=20, D=30, h=0.6, k=0.6, V=1	326731	2673	322614	242	1202	176	1620	0.775608	0.793281
S=20, D=30, h=0.6, k=0.6, V=0	326694	2518	322565	346	1265	181	1792	0.744785	0.762666
S=20, D=30, h=0.6, k=0.7, V=1	326777	2684	322654	244	1195	171	1610	0.777178	0.794372
S=20, D=30, h=0.6, k=0.7, V=0	326705	2519	322567	360	1259	180	1799	0.743676	0.761458
S=20, D=30, h=0.6, k=0.8, V=1	326792	2684	322658	253	1197	170	1620	0.775868	0.792926
S=20, D=30, h=0.6, k=0.8, V=0	326726	2502	322558	386	1280	178	1844	0.737223	0.754644
S=20, D=30, h=0.6, k=0.9, V=1	326792	2689	322655	258	1190	170	1618	0.776183	0.793257
S=20, D=30, h=0.6, k=0.9, V=0	326752	2486	322570	411	1285	175	1871	0.732599	0.749674
S=20, D=30, h=0.6, k=1, V=1	326806	2689	322664	263	1190	168	1621	0.775708	0.792574
S=20, D=30, h=0.6, k=1, V=0	326757	2472	322561	428	1296	175	1899	0.728311	0.745303
S=20, D=30, h=0.5, k=0.3, V=1	326809	2722	322665	264	1158	168	1590	0.780696	0.797665
S=20, D=30, h=0.5, k=0.3, V=0	326789	2593	322627	332	1237	170	1739	0.755612	0.772454
S=20, D=30, h=0.5, k=0.4, V=1	326884	2755	322736	263	1130	163	1556	0.786014	0.802575
S=20, D=30, h=0.5, k=0.4, V=0	326871	2589	322683	365	1234	164	1763	0.751890	0.768097
S=20, D=30, h=0.5, k=0.5, V=1	326906	2784	322760	260	1102	162	1524	0.790941	0.807499
S=20, D=30, h=0.5, k=0.5, V=0	326874	2591	322677	389	1217	164	1770	0.750562	0.766806
S=20, D=30, h=0.5, k=0.6, V=1	326946	2804	322779	278	1085	158	1521	0.791786	0.807946
S=20, D=30, h=0.5, k=0.6, V=0	326904	2583	322673	428	1220	162	1810	0.744943	0.760898
S=20, D=30, h=0.5, k=0.7, V=1	326951	2816	322785	274	1076	157	1507	0.793973	0.810064
[truncated: 2,217 more rows]
