# Supplementary material for: Highly improved homopolymer aware nucleotide-protein alignments with 454 data
Source: BMC Bioinformatics. 2012 Sep 12;13:230. doi: 10.1186/1471-2105-13-230 (PMC3568017; doi:10.1186/1471-2105-13-230)
Supplement: Additional file 1 — HAXAT parameter evaluation setup. Name: haxat-parameter-evaluation.zip. Format: Zip compressed evaluation code. Title: HAXAT parameter evaluation setup. The file contains scripts for running the evaluation as well as all the binaries and results included in the manuscript. See the enclosed README for more information. [file 1471-2105-13-230-S1.zip › haxat-parameter-evaluation/output/sff.db90.analyze.tsv]

parameters	aligned-positions	tp	tn	fp	fn	missed	errors	mcc-missed	mcc
S=40, D=56, h=0.7, k=0.3, V=1	323358	1675	319485	187	2011	369	2567	0.606638	0.636726
S=40, D=56, h=0.7, k=0.3, V=0	323253	1587	319356	241	2069	376	2686	0.581438	0.611072
S=40, D=56, h=0.7, k=0.4, V=1	323484	1696	319612	178	1998	363	2539	0.612185	0.641998
S=40, D=56, h=0.7, k=0.4, V=0	323353	1592	319443	252	2066	371	2689	0.580922	0.610133
S=40, D=56, h=0.7, k=0.5, V=1	323550	1717	319678	179	1976	364	2519	0.616186	0.646282
S=40, D=56, h=0.7, k=0.5, V=0	323449	1596	319529	266	2058	368	2692	0.580028	0.609000
S=40, D=56, h=0.7, k=0.6, V=1	323624	1723	319750	179	1972	362	2513	0.617372	0.647348
S=40, D=56, h=0.7, k=0.6, V=0	323549	1587	319617	283	2062	365	2710	0.576029	0.604617
S=40, D=56, h=0.7, k=0.7, V=1	323608	1724	319730	184	1970	362	2516	0.616819	0.646778
S=40, D=56, h=0.7, k=0.7, V=0	323550	1587	319612	295	2056	365	2716	0.574582	0.603150
S=40, D=56, h=0.7, k=0.8, V=1	323657	1723	319768	193	1973	360	2526	0.615140	0.644844
S=40, D=56, h=0.7, k=0.8, V=0	323536	1578	319585	312	2061	366	2739	0.570253	0.598719
S=40, D=56, h=0.7, k=0.9, V=1	323657	1721	319766	196	1974	360	2530	0.614329	0.644003
S=40, D=56, h=0.7, k=0.9, V=0	323536	1575	319581	316	2064	366	2746	0.568998	0.597404
S=40, D=56, h=0.7, k=1, V=1	323720	1716	319821	203	1980	358	2541	0.612270	0.641679
S=40, D=56, h=0.7, k=1, V=0	323576	1574	319618	319	2065	366	2750	0.568324	0.596698
S=40, D=56, h=0.6, k=0.3, V=1	323980	1811	320068	194	1907	336	2437	0.632332	0.660705
S=40, D=56, h=0.6, k=0.3, V=0	323748	1688	319801	267	1992	351	2610	0.598167	0.626495
S=40, D=56, h=0.6, k=0.4, V=1	324105	1844	320190	193	1878	333	2404	0.638750	0.667129
S=40, D=56, h=0.6, k=0.4, V=0	323956	1693	319979	288	1996	341	2625	0.596001	0.623381
S=40, D=56, h=0.6, k=0.5, V=1	324125	1874	320215	186	1850	331	2367	0.645575	0.674070
S=40, D=56, h=0.6, k=0.5, V=0	323999	1696	320011	308	1984	337	2629	0.594532	0.621603
S=40, D=56, h=0.6, k=0.6, V=1	324250	1870	320323	198	1859	325	2382	0.642985	0.670830
S=40, D=56, h=0.6, k=0.6, V=0	324143	1692	320132	330	1989	331	2650	0.590777	0.617208
S=40, D=56, h=0.6, k=0.7, V=1	324250	1879	320327	195	1849	325	2369	0.645249	0.673197
S=40, D=56, h=0.6, k=0.7, V=0	324159	1701	320146	339	1973	331	2643	0.591804	0.618332
S=40, D=56, h=0.6, k=0.8, V=1	324273	1887	320349	196	1841	325	2362	0.646603	0.674610
S=40, D=56, h=0.6, k=0.8, V=0	324201	1711	320188	343	1959	331	2633	0.593557	0.620193
S=40, D=56, h=0.6, k=0.9, V=1	324301	1887	320371	201	1842	324	2367	0.645812	0.673695
S=40, D=56, h=0.6, k=0.9, V=0	324252	1711	320229	352	1960	328	2640	0.592381	0.618725
S=40, D=56, h=0.6, k=1, V=1	324388	1884	320443	213	1848	321	2382	0.643357	0.670864
S=40, D=56, h=0.6, k=1, V=0	324328	1710	320291	362	1965	325	2652	0.590638	0.616644
S=40, D=56, h=0.5, k=0.3, V=1	324461	1943	320498	215	1805	304	2324	0.654224	0.680631
S=40, D=56, h=0.5, k=0.3, V=0	324268	1791	320237	316	1924	315	2555	0.611431	0.637248
S=40, D=56, h=0.5, k=0.4, V=1	324656	1998	320685	217	1756	295	2268	0.664357	0.690352
S=40, D=56, h=0.5, k=0.4, V=0	324542	1817	320479	346	1900	301	2547	0.613102	0.637855
S=40, D=56, h=0.5, k=0.5, V=1	324759	2018	320787	213	1741	293	2247	0.668389	0.694332
S=40, D=56, h=0.5, k=0.5, V=0	324647	1828	320572	355	1892	299	2546	0.613895	0.638501
S=40, D=56, h=0.5, k=0.6, V=1	324808	2043	320840	206	1719	290	2215	0.674015	0.699890
S=40, D=56, h=0.5, k=0.6, V=0	324723	1839	320653	354	1877	295	2526	0.616828	0.641251
S=40, D=56, h=0.5, k=0.7, V=1	324872	2060	320897	208	1707	286	2201	0.676706	0.702299
S=40, D=56, h=0.5, k=0.7, V=0	324751	1850	320676	361	1864	293	2518	0.618297	0.642629
S=40, D=56, h=0.5, k=0.8, V=1	324902	2070	320923	210	1699	285	2194	0.678123	0.703668
S=40, D=56, h=0.5, k=0.8, V=0	324804	1851	320717	373	1863	291	2527	0.616941	0.641061
S=40, D=56, h=0.5, k=0.9, V=1	324920	2069	320944	208	1699	285	2192	0.678331	0.703891
S=40, D=56, h=0.5, k=0.9, V=0	324844	1854	320762	371	1857	290	2518	0.618128	0.642231
S=40, D=56, h=0.5, k=1, V=1	324925	2080	320950	206	1689	285	2180	0.680531	0.706166
S=40, D=56, h=0.5, k=1, V=0	324862	1862	320785	370	1845	290	2505	0.620155	0.644361
S=40, D=56, h=0.4, k=0.3, V=1	324972	2089	320973	237	1673	282	2192	0.678342	0.703685
S=40, D=56, h=0.4, k=0.3, V=0	324880	1915	320783	359	1823	287	2469	0.629779	0.653909
S=40, D=56, h=0.4, k=0.4, V=1	325181	2147	321171	233	1630	271	2134	0.688978	0.713632
S=40, D=56, h=0.4, k=0.4, V=0	325036	1931	320916	385	1804	282	2471	0.629842	0.653586
S=40, D=56, h=0.4, k=0.5, V=1	325257	2184	321240	233	1600	265	2098	0.695436	0.719733
S=40, D=56, h=0.4, k=0.5, V=0	325081	1959	320949	397	1776	279	2452	0.633782	0.657427
S=40, D=56, h=0.4, k=0.6, V=1	325363	2208	321336	236	1583	259	2078	0.699124	0.722963
S=40, D=56, h=0.4, k=0.6, V=0	325208	1981	321067	399	1761	272	2432	0.637695	0.660856
S=40, D=56, h=0.4, k=0.7, V=1	325422	2237	321396	228	1561	253	2042	0.705262	0.728717
S=40, D=56, h=0.4, k=0.7, V=0	325267	2001	321127	396	1743	266	2405	0.642216	0.665021
S=40, D=56, h=0.4, k=0.8, V=1	325482	2264	321450	229	1539	250	2018	0.709615	0.732909
S=40, D=56, h=0.4, k=0.8, V=0	325297	2017	321153	402	1725	266	2393	0.644575	0.667477
S=40, D=56, h=0.4, k=0.9, V=1	325505	2265	321467	233	1540	249	2022	0.709119	0.732294
S=40, D=56, h=0.4, k=0.9, V=0	325320	2011	321173	412	1724	265	2401	0.642740	0.665536
S=40, D=56, h=0.4, k=1, V=1	325591	2280	321546	235	1530	242	2007	0.711594	0.734177
S=40, D=56, h=0.4, k=1, V=0	325436	2021	321278	412	1725	253	2390	0.644708	0.666492
S=40, D=56, h=0.3, k=0.3, V=1	325520	2218	321452	267	1583	242	2092	0.697011	0.719192
S=40, D=56, h=0.3, k=0.3, V=0	325327	2011	321156	402	1758	257	2417	0.641980	0.663877
S=40, D=56, h=0.3, k=0.4, V=1	325682	2303	321601	269	1509	232	2010	0.711417	0.733071
S=40, D=56, h=0.3, k=0.4, V=0	325456	2052	321259	429	1716	251	2396	0.646597	0.668154
S=40, D=56, h=0.3, k=0.5, V=1	325885	2370	321785	272	1458	219	1949	0.722176	0.742857
S=40, D=56, h=0.3, k=0.5, V=0	325658	2101	321445	433	1679	237	2349	0.655323	0.675905
S=40, D=56, h=0.3, k=0.6, V=1	325991	2419	321889	267	1416	210	1893	0.731320	0.751374
S=40, D=56, h=0.3, k=0.6, V=0	325771	2140	321547	438	1646	228	2312	0.662076	0.682060
S=40, D=56, h=0.3, k=0.7, V=1	326011	2433	321898	273	1407	207	1887	0.732651	0.752434
S=40, D=56, h=0.3, k=0.7, V=0	325826	2152	321580	460	1634	222	2316	0.661905	0.681369
S=40, D=56, h=0.3, k=0.8, V=1	326030	2468	321919	268	1375	206	1849	0.738987	0.758830
S=40, D=56, h=0.3, k=0.8, V=0	325871	2181	321621	464	1605	217	2286	0.667093	0.686273
S=40, D=56, h=0.3, k=0.9, V=1	326062	2483	321950	268	1361	205	1834	0.741473	0.761281
S=40, D=56, h=0.3, k=0.9, V=0	325897	2191	321646	470	1590	216	2276	0.668646	0.687809
S=40, D=56, h=0.3, k=1, V=1	326082	2495	321961	276	1350	204	1830	0.742360	0.762093
S=40, D=56, h=0.3, k=1, V=0	325926	2198	321670	477	1581	215	2273	0.669275	0.688379
S=40, D=56, h=0.2, k=0.3, V=1	325970	2429	321804	345	1392	208	1945	0.723868	0.743616
S=40, D=56, h=0.2, k=0.3, V=0	325740	2174	321467	477	1622	228	2327	0.662383	0.682332
S=40, D=56, h=0.2, k=0.4, V=1	326182	2526	321999	340	1317	193	1850	0.740117	0.758762
S=40, D=56, h=0.2, k=0.4, V=0	325917	2238	321613	507	1559	215	2281	0.671164	0.690239
S=40, D=56, h=0.2, k=0.5, V=1	326394	2595	322190	339	1270	174	1783	0.751306	0.768292
S=40, D=56, h=0.2, k=0.5, V=0	326175	2296	321829	531	1519	192	2242	0.678978	0.696157
S=40, D=56, h=0.2, k=0.6, V=1	326439	2631	322244	325	1239	171	1735	0.758791	0.775630
S=40, D=56, h=0.2, k=0.6, V=0	326257	2324	321903	534	1496	183	2213	0.683915	0.700394
S=40, D=56, h=0.2, k=0.7, V=1	326503	2677	322306	321	1199	168	1688	0.766427	0.783113
S=40, D=56, h=0.2, k=0.7, V=0	326341	2360	321978	538	1465	179	2182	0.689670	0.705908
S=40, D=56, h=0.2, k=0.8, V=1	326542	2689	322335	329	1189	164	1682	0.767501	0.783809
S=40, D=56, h=0.2, k=0.8, V=0	326430	2376	322054	550	1450	173	2173	0.691456	0.707193
S=40, D=56, h=0.2, k=0.9, V=1	326560	2725	322357	321	1157	163	1641	0.773979	0.790307
S=40, D=56, h=0.2, k=0.9, V=0	326463	2407	322091	551	1414	171	2136	0.697357	0.713066
S=40, D=56, h=0.2, k=1, V=1	326616	2742	322398	331	1145	158	1634	0.775383	0.791225
S=40, D=56, h=0.2, k=1, V=0	326519	2423	322130	567	1399	166	2132	0.698573	0.713852
S=40, D=56, F=0	321807	416	317107	1087	3197	397	4681	0.163228	0.172649
S=40, D=60, h=0.7, k=0.3, V=1	323236	1679	319384	174	1999	376	2549	0.609690	0.640549
S=40, D=60, h=0.7, k=0.3, V=0	323100	1584	319227	229	2060	384	2673	0.583067	0.613492
S=40, D=60, h=0.7, k=0.4, V=1	323362	1701	319507	168	1986	370	2524	0.614853	0.645411
S=40, D=60, h=0.7, k=0.4, V=0	323200	1593	319309	242	2056	379	2677	0.582821	0.612812
S=40, D=60, h=0.7, k=0.5, V=1	323360	1717	319508	169	1966	374	2509	0.617852	0.648916
S=40, D=60, h=0.7, k=0.5, V=0	323259	1594	319359	257	2049	378	2684	0.581121	0.611002
S=40, D=60, h=0.7, k=0.6, V=1	323476	1724	319615	171	1966	367	2504	0.618900	0.649392
S=40, D=60, h=0.7, k=0.6, V=0	323401	1587	319483	275	2056	370	2701	0.577366	0.606447
S=40, D=60, h=0.7, k=0.7, V=1	323460	1723	319593	177	1967	367	2511	0.617703	0.648139
S=40, D=60, h=0.7, k=0.7, V=0	323402	1579	319473	292	2058	370	2720	0.573432	0.602370
S=40, D=60, h=0.7, k=0.8, V=1	323558	1719	319675	189	1975	363	2527	0.614928	0.644878
S=40, D=60, h=0.7, k=0.8, V=0	323437	1569	319490	311	2067	369	2747	0.568493	0.597122
S=40, D=60, h=0.7, k=0.9, V=1	323558	1717	319674	191	1976	363	2530	0.614279	0.644206
S=40, D=60, h=0.7, k=0.9, V=0	323437	1566	319487	315	2069	369	2753	0.567307	0.595886
S=40, D=60, h=0.7, k=1, V=1	323683	1714	319788	200	1981	360	2541	0.612285	0.641862
S=40, D=60, h=0.7, k=1, V=0	323539	1566	319582	320	2071	368	2759	0.566466	0.594913
S=40, D=60, h=0.6, k=0.3, V=1	323912	1812	320011	187	1902	339	2428	0.633734	0.662446
S=40, D=60, h=0.6, k=0.3, V=0	323652	1685	319719	260	1988	356	2604	0.598807	0.627611
S=40, D=60, h=0.6, k=0.4, V=1	324037	1849	320135	185	1868	336	2389	0.641148	0.669920
S=40, D=60, h=0.6, k=0.4, V=0	323860	1695	319899	279	1987	346	2612	0.597947	0.625858
S=40, D=60, h=0.6, k=0.5, V=1	324057	1875	320156	181	1845	334	2360	0.646646	0.675470
S=40, D=60, h=0.6, k=0.5, V=0	323903	1696	319927	302	1978	342	2622	0.595520	0.623070
S=40, D=60, h=0.6, k=0.6, V=1	324219	1884	320298	192	1845	325	2362	0.646590	0.674588
S=40, D=60, h=0.6, k=0.6, V=0	324112	1695	320106	325	1986	331	2642	0.592139	0.618630
S=40, D=60, h=0.6, k=0.7, V=1	324219	1896	320302	189	1832	325	2346	0.649411	0.677537
S=40, D=60, h=0.6, k=0.7, V=0	324128	1712	320120	334	1962	331	2627	0.594793	0.621453
S=40, D=60, h=0.6, k=0.8, V=1	324273	1904	320353	191	1825	325	2341	0.650517	0.678684
S=40, D=60, h=0.6, k=0.8, V=0	324201	1719	320192	339	1951	331	2621	0.595780	0.622514
S=40, D=60, h=0.6, k=0.9, V=1	324296	1903	320371	196	1826	324	2346	0.649619	0.677664
S=40, D=60, h=0.6, k=0.9, V=0	324247	1720	320232	344	1951	328	2623	0.595396	0.621870
S=40, D=60, h=0.6, k=1, V=1	324388	1895	320445	211	1837	321	2369	0.645752	0.673361
S=40, D=60, h=0.6, k=1, V=0	324328	1718	320299	354	1957	325	2636	0.593443	0.619569
S=40, D=60, h=0.5, k=0.3, V=1	324376	1955	320432	206	1783	311	2300	0.658101	0.685331
S=40, D=60, h=0.5, k=0.3, V=0	324184	1797	320170	307	1910	322	2539	0.614034	0.640577
S=40, D=60, h=0.5, k=0.4, V=1	324605	2002	320650	206	1747	299	2252	0.666866	0.693336
S=40, D=60, h=0.5, k=0.4, V=0	324484	1821	320435	337	1891	306	2534	0.615199	0.640471
S=40, D=60, h=0.5, k=0.5, V=1	324708	2027	320749	207	1725	297	2229	0.671203	0.697650
S=40, D=60, h=0.5, k=0.5, V=0	324589	1832	320525	351	1881	304	2536	0.615414	0.640530
S=40, D=60, h=0.5, k=0.6, V=1	324808	2052	320846	202	1708	290	2200	0.676428	0.702408
S=40, D=60, h=0.5, k=0.6, V=0	324716	1848	320652	349	1867	296	2512	0.619314	0.643921
S=40, D=60, h=0.5, k=0.7, V=1	324872	2065	320901	204	1702	286	2192	0.678218	0.703867
S=40, D=60, h=0.5, k=0.7, V=0	324744	1855	320674	356	1859	294	2509	0.619914	0.644390
S=40, D=60, h=0.5, k=0.8, V=1	324902	2074	320926	208	1694	285	2187	0.679232	0.704826
S=40, D=60, h=0.5, k=0.8, V=0	324797	1859	320714	370	1854	292	2516	0.618936	0.643220
S=40, D=60, h=0.5, k=0.9, V=1	324920	2075	320947	206	1692	285	2183	0.679802	0.705422
S=40, D=60, h=0.5, k=0.9, V=0	324837	1863	320760	368	1846	291	2505	0.620398	0.644682
S=40, D=60, h=0.5, k=1, V=1	324925	2082	320950	207	1686	285	2178	0.680824	0.706477
S=40, D=60, h=0.5, k=1, V=0	324855	1867	320779	371	1838	291	2500	0.621071	0.645407
S=40, D=60, h=0.4, k=0.3, V=1	324949	2102	320960	229	1658	284	2171	0.681875	0.707537
S=40, D=60, h=0.4, k=0.3, V=0	324829	1925	320745	350	1809	290	2449	0.633054	0.657581
S=40, D=60, h=0.4, k=0.4, V=1	325181	2160	321176	229	1616	271	2116	0.691961	0.716726
S=40, D=60, h=0.4, k=0.4, V=0	325009	1944	320894	383	1788	283	2454	0.632771	0.656727
S=40, D=60, h=0.4, k=0.5, V=1	325257	2193	321244	230	1590	265	2085	0.697546	0.721923
S=40, D=60, h=0.4, k=0.5, V=0	325081	1967	320952	395	1767	279	2441	0.635662	0.659383
S=40, D=60, h=0.4, k=0.6, V=1	325363	2215	321341	233	1574	259	2066	0.700962	0.724876
S=40, D=60, h=0.4, k=0.6, V=0	325208	1989	321070	398	1751	272	2421	0.639510	0.662748
S=40, D=60, h=0.4, k=0.7, V=1	325422	2244	321401	224	1553	253	2030	0.707149	0.730672
S=40, D=60, h=0.4, k=0.7, V=0	325267	2010	321129	396	1732	266	2394	0.644076	0.666959
S=40, D=60, h=0.4, k=0.8, V=1	325482	2268	321453	226	1535	250	2011	0.710741	0.734071
S=40, D=60, h=0.4, k=0.8, V=0	325297	2020	321154	402	1721	266	2389	0.645221	0.668151
S=40, D=60, h=0.4, k=0.9, V=1	325505	2271	321470	230	1534	249	2013	0.710588	0.733811
S=40, D=60, h=0.4, k=0.9, V=0	325320	2017	321175	411	1717	265	2393	0.644089	0.666938
S=40, D=60, h=0.4, k=1, V=1	325591	2281	321548	233	1529	242	2004	0.712055	0.734652
S=40, D=60, h=0.4, k=1, V=0	325436	2022	321278	413	1723	253	2389	0.644843	0.666637
S=40, D=60, h=0.3, k=0.3, V=1	325492	2222	321430	262	1578	243	2083	0.698429	0.720750
S=40, D=60, h=0.3, k=0.3, V=0	325327	2012	321157	402	1756	257	2415	0.642249	0.664161
S=40, D=60, h=0.3, k=0.4, V=1	325654	2307	321579	263	1505	233	2001	0.712863	0.734652
S=40, D=60, h=0.3, k=0.4, V=0	325456	2057	321256	432	1711	251	2394	0.647130	0.668706
S=40, D=60, h=0.3, k=0.5, V=1	325885	2372	321792	266	1455	219	1940	0.723444	0.744164
S=40, D=60, h=0.3, k=0.5, V=0	325658	2105	321444	435	1674	237	2346	0.655879	0.676484
S=40, D=60, h=0.3, k=0.6, V=1	325991	2420	321894	262	1415	210	1887	0.732182	0.752259
S=40, D=60, h=0.3, k=0.6, V=0	325771	2141	321550	436	1644	228	2308	0.662605	0.682610
S=40, D=60, h=0.3, k=0.7, V=1	326011	2434	321904	269	1404	207	1880	0.733555	0.753372
S=40, D=60, h=0.3, k=0.7, V=0	325793	2155	321553	457	1628	223	2308	0.663010	0.682607
S=40, D=60, h=0.3, k=0.8, V=1	326030	2467	321925	263	1375	206	1844	0.739604	0.759466
S=40, D=60, h=0.3, k=0.8, V=0	325838	2179	321595	459	1605	218	2282	0.667460	0.686747
S=40, D=60, h=0.3, k=0.9, V=1	326062	2481	321954	266	1361	205	1832	0.741603	0.761424
S=40, D=60, h=0.3, k=0.9, V=0	325864	2188	321618	467	1591	217	2275	0.668573	0.687830
S=40, D=60, h=0.3, k=1, V=1	326082	2492	321963	275	1352	204	1831	0.742095	0.761825
S=40, D=60, h=0.3, k=1, V=0	325893	2193	321641	474	1585	216	2275	0.668752	0.687933
S=40, D=60, h=0.2, k=0.3, V=1	325953	2433	321795	335	1390	209	1934	0.725603	0.745481
S=40, D=60, h=0.2, k=0.3, V=0	325723	2176	321453	475	1619	229	2323	0.663001	0.683060
S=40, D=60, h=0.2, k=0.4, V=1	326165	2526	321991	332	1316	194	1842	0.741172	0.759942
S=40, D=60, h=0.2, k=0.4, V=0	325900	2240	321603	500	1557	216	2273	0.672314	0.691507
S=40, D=60, h=0.2, k=0.5, V=1	326360	2597	322167	331	1265	177	1773	0.752677	0.769997
S=40, D=60, h=0.2, k=0.5, V=0	326108	2298	321772	525	1513	196	2234	0.680070	0.697647
S=40, D=60, h=0.2, k=0.6, V=1	326439	2637	322251	318	1233	171	1722	0.760677	0.777557
S=40, D=60, h=0.2, k=0.6, V=0	326224	2329	321877	528	1490	184	2202	0.685531	0.702142
S=40, D=60, h=0.2, k=0.7, V=1	326503	2678	322306	322	1197	168	1687	0.766553	0.783246
S=40, D=60, h=0.2, k=0.7, V=0	326316	2361	321950	542	1463	180	2185	0.689359	0.705684
S=40, D=60, h=0.2, k=0.8, V=1	326542	2691	322335	331	1185	164	1680	0.767755	0.784077
S=40, D=60, h=0.2, k=0.8, V=0	326405	2378	322028	553	1446	174	2173	0.691531	0.707369
S=40, D=60, h=0.2, k=0.9, V=1	326560	2730	322359	320	1151	163	1634	0.774998	0.791352
S=40, D=60, h=0.2, k=0.9, V=0	326438	2412	322065	553	1408	172	2133	0.697984	0.713802
S=40, D=60, h=0.2, k=1, V=1	326616	2748	322403	326	1139	158	1623	0.776975	0.792849
S=40, D=60, h=0.2, k=1, V=0	326494	2428	322107	566	1393	167	2126	0.699559	0.714954
S=40, D=60, F=0	321725	415	317035	1080	3195	400	4675	0.163290	0.172789
S=40, D=64, h=0.7, k=0.3, V=1	323206	1678	319361	170	1997	378	2545	0.610240	0.641310
S=40, D=64, h=0.7, k=0.3, V=0	323070	1580	319203	227	2060	386	2673	0.582708	0.613300
S=40, D=64, h=0.7, k=0.4, V=1	323331	1701	319483	165	1982	372	2519	0.615512	0.646295
S=40, D=64, h=0.7, k=0.4, V=0	323169	1591	319282	241	2055	381	2677	0.582640	0.612800
S=40, D=64, h=0.7, k=0.5, V=1	323329	1717	319483	167	1962	376	2505	0.618342	0.649625
S=40, D=64, h=0.7, k=0.5, V=0	323228	1592	319333	255	2048	380	2683	0.581098	0.611155
S=40, D=64, h=0.7, k=0.6, V=1	323445	1725	319591	168	1961	369	2498	0.619753	0.650480
S=40, D=64, h=0.7, k=0.6, V=0	323370	1582	319458	272	2058	372	2702	0.576863	0.606095
S=40, D=64, h=0.7, k=0.7, V=1	323429	1728	319568	174	1959	369	2502	0.619265	0.649963
S=40, D=64, h=0.7, k=0.7, V=0	323371	1577	319450	287	2057	372	2716	0.573868	0.603001
S=40, D=64, h=0.7, k=0.8, V=1	323527	1724	319648	188	1967	365	2520	0.616159	0.646353
S=40, D=64, h=0.7, k=0.8, V=0	323406	1568	319463	309	2066	371	2746	0.568590	0.597390
S=40, D=64, h=0.7, k=0.9, V=1	323527	1724	319647	190	1966	365	2521	0.615907	0.646098
S=40, D=64, h=0.7, k=0.9, V=0	323406	1567	319461	314	2064	371	2749	0.567819	0.596605
S=40, D=64, h=0.7, k=1, V=1	323590	1720	319702	197	1971	363	2531	0.614043	0.643977
S=40, D=64, h=0.7, k=1, V=0	323446	1564	319496	317	2069	371	2757	0.566572	0.595281
S=40, D=64, h=0.6, k=0.3, V=1	323913	1813	320017	184	1899	339	2422	0.634572	0.663336
S=40, D=64, h=0.6, k=0.3, V=0	323653	1687	319722	259	1985	356	2600	0.599447	0.628287
S=40, D=64, h=0.6, k=0.4, V=1	324037	1858	320139	182	1858	336	2376	0.643425	0.672304
S=40, D=64, h=0.6, k=0.4, V=0	323861	1703	319901	279	1978	346	2603	0.599644	0.627642
S=40, D=64, h=0.6, k=0.5, V=1	324057	1881	320160	179	1837	334	2350	0.648263	0.677173
S=40, D=64, h=0.6, k=0.5, V=0	323903	1702	319930	299	1972	342	2613	0.597199	0.624825
S=40, D=64, h=0.6, k=0.6, V=1	324219	1886	320303	190	1840	325	2355	0.647529	0.675589
S=40, D=64, h=0.6, k=0.6, V=0	324081	1698	320082	321	1980	332	2633	0.593504	0.620153
S=40, D=64, h=0.6, k=0.7, V=1	324219	1898	320305	188	1828	325	2341	0.650110	0.678280
S=40, D=64, h=0.6, k=0.7, V=0	324097	1713	320098	329	1957	332	2618	0.595969	0.622787
S=40, D=64, h=0.6, k=0.8, V=1	324242	1903	320326	190	1823	325	2338	0.650732	0.678930
S=40, D=64, h=0.6, k=0.8, V=0	324139	1721	320135	338	1945	332	2615	0.596563	0.623438
S=40, D=64, h=0.6, k=0.9, V=1	324296	1906	320373	196	1821	324	2341	0.650346	0.678437
S=40, D=64, h=0.6, k=0.9, V=0	324185	1721	320172	345	1947	329	2621	0.595604	0.622187
S=40, D=64, h=0.6, k=1, V=1	324388	1899	320446	211	1832	321	2364	0.646588	0.674240
S=40, D=64, h=0.6, k=1, V=0	324266	1718	320237	356	1955	326	2637	0.593225	0.619435
S=40, D=64, h=0.5, k=0.3, V=1	324333	1959	320401	199	1774	316	2289	0.659934	0.687704
S=40, D=64, h=0.5, k=0.3, V=0	324141	1803	320142	299	1897	327	2523	0.616569	0.643674
S=40, D=64, h=0.5, k=0.4, V=1	324525	2002	320582	201	1740	306	2247	0.667637	0.694795
S=40, D=64, h=0.5, k=0.4, V=0	324405	1819	320368	333	1885	313	2531	0.615467	0.641370
S=40, D=64, h=0.5, k=0.5, V=1	324694	2031	320740	203	1720	298	2221	0.672546	0.699138
S=40, D=64, h=0.5, k=0.5, V=0	324576	1836	320516	349	1875	305	2529	0.616567	0.641823
S=40, D=64, h=0.5, k=0.6, V=1	324780	2052	320825	198	1705	292	2195	0.677127	0.703328
S=40, D=64, h=0.5, k=0.6, V=0	324689	1849	320630	348	1862	298	2508	0.619811	0.644627
S=40, D=64, h=0.5, k=0.7, V=1	324844	2065	320880	201	1698	288	2187	0.678846	0.704721
S=40, D=64, h=0.5, k=0.7, V=0	324716	1855	320651	356	1854	296	2506	0.620150	0.644831
S=40, D=64, h=0.5, k=0.8, V=1	324874	2071	320905	205	1693	287	2185	0.679318	0.705117
S=40, D=64, h=0.5, k=0.8, V=0	324769	1858	320692	369	1850	294	2513	0.619118	0.643605
S=40, D=64, h=0.5, k=0.9, V=1	324920	2073	320949	206	1692	285	2183	0.679612	0.705238
S=40, D=64, h=0.5, k=0.9, V=0	324837	1864	320759	371	1843	291	2505	0.620325	0.644620
S=40, D=64, h=0.5, k=1, V=1	324925	2081	320953	206	1685	285	2176	0.680967	0.706638
S=40, D=64, h=0.5, k=1, V=0	324855	1870	320780	372	1833	291	2496	0.621674	0.646047
S=40, D=64, h=0.4, k=0.3, V=1	324880	2102	320899	227	1652	290	2169	0.682173	0.708420
S=40, D=64, h=0.4, k=0.3, V=0	324753	1927	320679	346	1801	297	2444	0.633926	0.659106
S=40, D=64, h=0.4, k=0.4, V=1	325126	2162	321132	224	1608	277	2109	0.693054	0.718437
S=40, D=64, h=0.4, k=0.4, V=0	324947	1944	320842	380	1781	290	2451	0.633188	0.657786
S=40, D=64, h=0.4, k=0.5, V=1	325234	2193	321225	228	1588	267	2083	0.697840	0.722420
S=40, D=64, h=0.4, k=0.5, V=0	325052	1967	320929	392	1764	282	2438	0.636075	0.660080
S=40, D=64, h=0.4, k=0.6, V=1	325340	2213	321322	231	1574	261	2066	0.700905	0.725010
S=40, D=64, h=0.4, k=0.6, V=0	325179	1987	321045	397	1750	275	2422	0.639268	0.662767
S=40, D=64, h=0.4, k=0.7, V=1	325399	2242	321384	221	1552	255	2028	0.707330	0.731059
S=40, D=64, h=0.4, k=0.7, V=0	325237	2006	321106	393	1732	269	2394	0.643815	0.666965
S=40, D=64, h=0.4, k=0.8, V=1	325459	2266	321437	223	1533	252	2008	0.711010	0.734556
S=40, D=64, h=0.4, k=0.8, V=0	325267	2017	321130	401	1719	269	2389	0.644957	0.668162
S=40, D=64, h=0.4, k=0.9, V=1	325505	2268	321470	231	1536	249	2016	0.710015	0.733225
S=40, D=64, h=0.4, k=0.9, V=0	325313	2013	321165	416	1719	266	2401	0.642739	0.665638
S=40, D=64, h=0.4, k=1, V=1	325591	2281	321550	232	1528	242	2002	0.712289	0.734899
S=40, D=64, h=0.4, k=1, V=0	325429	2021	321270	416	1722	254	2392	0.644331	0.666204
S=40, D=64, h=0.3, k=0.3, V=1	325472	2222	321414	259	1577	244	2080	0.698860	0.721290
S=40, D=64, h=0.3, k=0.3, V=0	325307	2011	321140	400	1756	258	2414	0.642333	0.664337
S=40, D=64, h=0.3, k=0.4, V=1	325634	2308	321565	258	1503	234	1995	0.713743	0.735655
S=40, D=64, h=0.3, k=0.4, V=0	325436	2060	321241	428	1707	252	2387	0.648221	0.669922
S=40, D=64, h=0.3, k=0.5, V=1	325865	2370	321776	263	1456	220	1939	0.723525	0.744345
S=40, D=64, h=0.3, k=0.5, V=0	325638	2105	321424	436	1673	238	2347	0.655747	0.676439
S=40, D=64, h=0.3, k=0.6, V=1	325991	2423	321900	256	1412	210	1878	0.733521	0.753633
S=40, D=64, h=0.3, k=0.6, V=0	325771	2144	321551	435	1641	228	2304	0.663285	0.683309
S=40, D=64, h=0.3, k=0.7, V=1	326011	2436	321910	263	1402	207	1872	0.734720	0.754567
S=40, D=64, h=0.3, k=0.7, V=0	325793	2157	321554	456	1626	223	2305	0.663505	0.683116
S=40, D=64, h=0.3, k=0.8, V=1	326030	2469	321929	260	1372	206	1838	0.740443	0.760332
S=40, D=64, h=0.3, k=0.8, V=0	325838	2180	321594	460	1604	218	2282	0.667512	0.686801
S=40, D=64, h=0.3, k=0.9, V=1	326062	2482	321956	264	1360	205	1829	0.742043	0.761876
S=40, D=64, h=0.3, k=0.9, V=0	325864	2189	321616	469	1590	217	2276	0.668497	0.687753
S=40, D=64, h=0.3, k=1, V=1	326082	2494	321964	274	1350	204	1828	0.742562	0.762304
S=40, D=64, h=0.3, k=1, V=0	325893	2194	321638	477	1584	216	2277	0.668549	0.687725
S=40, D=64, h=0.2, k=0.3, V=1	325920	2432	321766	332	1390	210	1932	0.725836	0.745818
S=40, D=64, h=0.2, k=0.3, V=0	325723	2174	321450	478	1621	229	2328	0.662255	0.682292
S=40, D=64, h=0.2, k=0.4, V=1	326165	2530	321996	327	1312	194	1833	0.742495	0.761298
S=40, D=64, h=0.2, k=0.4, V=0	325900	2242	321605	498	1555	216	2269	0.672924	0.692134
S=40, D=64, h=0.2, k=0.5, V=1	326360	2598	322171	327	1264	177	1768	0.753365	0.770699
S=40, D=64, h=0.2, k=0.5, V=0	326108	2299	321776	521	1512	196	2229	0.680740	0.698334
S=40, D=64, h=0.2, k=0.6, V=1	326422	2636	322238	316	1232	173	1721	0.760778	0.777864
S=40, D=64, h=0.2, k=0.6, V=0	326207	2328	321862	528	1489	186	2203	0.685354	0.702148
S=40, D=64, h=0.2, k=0.7, V=1	326486	2678	322294	319	1195	170	1684	0.766944	0.783850
S=40, D=64, h=0.2, k=0.7, V=0	326266	2361	321907	538	1460	183	2181	0.689845	0.706462
S=40, D=64, h=0.2, k=0.8, V=1	326542	2693	322339	327	1183	164	1674	0.768592	0.784932
S=40, D=64, h=0.2, k=0.8, V=0	326405	2380	322029	552	1444	174	2170	0.692001	0.707849
S=40, D=64, h=0.2, k=0.9, V=1	326560	2733	322362	317	1148	163	1628	0.775862	0.792233
S=40, D=64, h=0.2, k=0.9, V=0	326438	2415	322068	550	1405	172	2127	0.698866	0.714703
S=40, D=64, h=0.2, k=1, V=1	326616	2751	322403	326	1136	158	1620	0.777449	0.793332
S=40, D=64, h=0.2, k=1, V=0	326494	2430	322109	564	1391	167	2122	0.700144	0.715551
S=40, D=64, F=0	321725	415	317037	1078	3195	400	4673	0.163409	0.172914
S=40, D=68, h=0.7, k=0.3, V=1	323206	1678	319362	170	1996	378	2544	0.610317	0.641398
S=40, D=68, h=0.7, k=0.3, V=0	323070	1582	319203	227	2058	386	2671	0.583126	0.613740
S=40, D=68, h=0.7, k=0.4, V=1	323332	1701	319486	164	1981	372	2517	0.615757	0.646561
S=40, D=68, h=0.7, k=0.4, V=0	323170	1591	319284	240	2055	381	2676	0.582803	0.612970
S=40, D=68, h=0.7, k=0.5, V=1	323329	1721	319484	166	1958	376	2500	0.619298	0.650629
S=40, D=68, h=0.7, k=0.5, V=0	323229	1595	319334	254	2046	380	2680	0.581813	0.611898
S=40, D=68, h=0.7, k=0.6, V=1	323445	1731	319590	169	1955	369	2493	0.620766	0.651544
S=40, D=68, h=0.7, k=0.6, V=0	323371	1588	319458	273	2052	372	2697	0.577967	0.607255
S=40, D=68, h=0.7, k=0.7, V=1	323429	1732	319566	177	1954	369	2500	0.619632	0.650357
S=40, D=68, h=0.7, k=0.7, V=0	323372	1583	319449	289	2051	372	2712	0.574822	0.604004
S=40, D=68, h=0.7, k=0.8, V=1	323527	1727	319646	191	1963	365	2519	0.616335	0.646548
S=40, D=68, h=0.7, k=0.8, V=0	323407	1573	319462	312	2060	371	2743	0.569262	0.598104
S=40, D=68, h=0.7, k=0.9, V=1	323527	1728	319646	192	1961	365	2518	0.616446	0.646672
S=40, D=68, h=0.7, k=0.9, V=0	323407	1574	319461	316	2056	371	2743	0.569074	0.597931
S=40, D=68, h=0.7, k=1, V=1	323590	1723	319700	200	1967	363	2530	0.614224	0.644176
S=40, D=68, h=0.7, k=1, V=0	323447	1570	319495	320	2062	371	2753	0.567462	0.596225
S=40, D=68, h=0.6, k=0.3, V=1	323844	1821	319959	177	1887	343	2407	0.637248	0.666494
S=40, D=68, h=0.6, k=0.3, V=0	323584	1693	319663	253	1975	360	2588	0.601609	0.630900
S=40, D=68, h=0.6, k=0.4, V=1	324006	1861	320112	180	1853	338	2371	0.644317	0.673419
S=40, D=68, h=0.6, k=0.4, V=0	323830	1705	319874	276	1975	348	2599	0.600438	0.628637
S=40, D=68, h=0.6, k=0.5, V=1	324057	1882	320160	179	1836	334	2349	0.648452	0.677370
S=40, D=68, h=0.6, k=0.5, V=0	323904	1702	319931	300	1971	342	2613	0.597122	0.624752
S=40, D=68, h=0.6, k=0.6, V=1	324219	1883	320302	191	1843	325	2359	0.646803	0.674832
S=40, D=68, h=0.6, k=0.6, V=0	324082	1695	320083	322	1982	332	2636	0.592815	0.619441
S=40, D=68, h=0.6, k=0.7, V=1	324219	1894	320304	189	1832	325	2346	0.649197	0.677329
S=40, D=68, h=0.6, k=0.7, V=0	324098	1708	320097	331	1962	332	2625	0.594651	0.621411
S=40, D=68, h=0.6, k=0.8, V=1	324242	1899	320325	191	1827	325	2343	0.649821	0.677980
S=40, D=68, h=0.6, k=0.8, V=0	324140	1715	320134	340	1951	332	2623	0.595044	0.621852
S=40, D=68, h=0.6, k=0.9, V=1	324296	1902	320373	196	1825	324	2345	0.649594	0.677652
S=40, D=68, h=0.6, k=0.9, V=0	324186	1718	320173	345	1950	329	2624	0.594992	0.621548
S=40, D=68, h=0.6, k=1, V=1	324388	1896	320448	210	1834	321	2365	0.646259	0.673904
S=40, D=68, h=0.6, k=1, V=0	324266	1715	320236	358	1957	326	2641	0.592395	0.618576
S=40, D=68, h=0.5, k=0.3, V=1	324333	1960	320403	197	1773	316	2286	0.660431	0.688222
S=40, D=68, h=0.5, k=0.3, V=0	324141	1802	320143	297	1899	327	2523	0.616595	0.643693
S=40, D=68, h=0.5, k=0.4, V=1	324525	2004	320583	200	1738	306	2244	0.668159	0.695337
S=40, D=68, h=0.5, k=0.4, V=0	324405	1821	320368	333	1883	313	2529	0.615861	0.641780
S=40, D=68, h=0.5, k=0.5, V=1	324694	2030	320741	202	1721	298	2221	0.672518	0.699109
S=40, D=68, h=0.5, k=0.5, V=0	324576	1836	320517	348	1875	305	2528	0.616711	0.641973
S=40, D=68, h=0.5, k=0.6, V=1	324780	2052	320826	197	1705	292	2194	0.677280	0.703487
S=40, D=68, h=0.5, k=0.6, V=0	324689	1848	320631	347	1863	298	2508	0.619760	0.644573
S=40, D=68, h=0.5, k=0.7, V=1	324844	2064	320881	200	1699	288	2187	0.678819	0.704692
S=40, D=68, h=0.5, k=0.7, V=0	324717	1853	320653	355	1856	296	2507	0.619902	0.644573
S=40, D=68, h=0.5, k=0.8, V=1	324874	2070	320905	205	1694	287	2186	0.679138	0.704930
S=40, D=68, h=0.5, k=0.8, V=0	324769	1857	320688	373	1851	294	2518	0.618354	0.642811
S=40, D=68, h=0.5, k=0.9, V=1	324920	2069	320948	207	1696	285	2188	0.678738	0.704333
S=40, D=68, h=0.5, k=0.9, V=0	324837	1861	320756	374	1846	291	2511	0.619312	0.643568
S=40, D=68, h=0.5, k=1, V=1	324925	2078	320951	208	1688	285	2181	0.680123	0.705763
S=40, D=68, h=0.5, k=1, V=0	324855	1866	320777	376	1836	291	2503	0.620403	0.644734
S=40, D=68, h=0.4, k=0.3, V=1	324880	2106	320905	221	1648	290	2159	0.683789	0.710096
S=40, D=68, h=0.4, k=0.3, V=0	324753	1932	320682	343	1796	297	2436	0.635309	0.660544
S=40, D=68, h=0.4, k=0.4, V=1	325126	2164	321133	223	1606	277	2106	0.693556	0.718956
S=40, D=68, h=0.4, k=0.4, V=0	324947	1945	320842	378	1782	290	2450	0.633498	0.658094
S=40, D=68, h=0.4, k=0.5, V=1	325234	2197	321230	223	1584	267	2074	0.699278	0.723907
S=40, D=68, h=0.4, k=0.5, V=0	325052	1969	320931	390	1762	282	2434	0.636732	0.660760
S=40, D=68, h=0.4, k=0.6, V=1	325340	2216	321325	228	1571	261	2060	0.701868	0.726005
S=40, D=68, h=0.4, k=0.6, V=0	325179	1988	321046	396	1749	275	2420	0.639594	0.663106
S=40, D=68, h=0.4, k=0.7, V=1	325399	2245	321386	219	1549	255	2023	0.708143	0.731899
S=40, D=68, h=0.4, k=0.7, V=0	325237	2009	321104	395	1729	269	2393	0.644106	0.667268
S=40, D=68, h=0.4, k=0.8, V=1	325459	2268	321438	222	1531	252	2005	0.711501	0.735063
S=40, D=68, h=0.4, k=0.8, V=0	325267	2019	321128	403	1717	269	2389	0.645060	0.668270
S=40, D=68, h=0.4, k=0.9, V=1	325482	2268	321450	230	1534	251	2015	0.710160	0.733570
S=40, D=68, h=0.4, k=0.9, V=0	325290	2013	321145	415	1717	268	2400	0.642874	0.665959
S=40, D=68, h=0.4, k=1, V=1	325568	2279	321530	231	1528	244	2003	0.712089	0.734888
S=40, D=68, h=0.4, k=1, V=0	325406	2019	321250	415	1722	256	2393	0.644089	0.666135
S=40, D=68, h=0.3, k=0.3, V=1	325449	2226	321401	254	1568	248	2070	0.700368	0.723237
S=40, D=68, h=0.3, k=0.3, V=0	325284	2016	321127	394	1747	262	2403	0.644091	0.666513
S=40, D=68, h=0.3, k=0.4, V=1	325611	2305	321552	252	1502	238	1992	0.714081	0.736394
S=40, D=68, h=0.3, k=0.4, V=0	325413	2056	321228	422	1707	256	2385	0.648277	0.670341
S=40, D=68, h=0.3, k=0.5, V=1	325865	2373	321781	258	1453	220	1931	0.724734	0.745589
S=40, D=68, h=0.3, k=0.5, V=0	325638	2108	321427	433	1670	238	2341	0.656696	0.677417
S=40, D=68, h=0.3, k=0.6, V=1	325991	2425	321901	255	1410	210	1875	0.733995	0.754120
S=40, D=68, h=0.3, k=0.6, V=0	325771	2146	321550	436	1639	228	2303	0.663518	0.683550
S=40, D=68, h=0.3, k=0.7, V=1	326011	2438	321912	261	1400	207	1868	0.735332	0.755195
S=40, D=68, h=0.3, k=0.7, V=0	325793	2159	321555	455	1624	223	2302	0.663999	0.683625
S=40, D=68, h=0.3, k=0.8, V=1	326030	2472	321932	257	1369	206	1832	0.741355	0.761268
S=40, D=68, h=0.3, k=0.8, V=0	325838	2183	321597	457	1601	218	2276	0.668445	0.687760
S=40, D=68, h=0.3, k=0.9, V=1	326062	2483	321961	259	1359	205	1823	0.742898	0.762753
S=40, D=68, h=0.3, k=0.9, V=0	325864	2190	321620	465	1589	217	2271	0.669193	0.688468
S=40, D=68, h=0.3, k=1, V=1	326082	2496	321969	269	1348	204	1821	0.743576	0.763345
S=40, D=68, h=0.3, k=1, V=0	325893	2196	321642	473	1582	216	2271	0.669424	0.688624
S=40, D=68, h=0.2, k=0.3, V=1	325920	2433	321771	327	1389	210	1926	0.726675	0.746680
S=40, D=68, h=0.2, k=0.3, V=0	325723	2175	321455	473	1620	229	2322	0.663075	0.683136
S=40, D=68, h=0.2, k=0.4, V=1	326165	2533	321999	324	1309	194	1827	0.743388	0.762213
S=40, D=68, h=0.2, k=0.4, V=0	325900	2245	321607	496	1552	216	2264	0.673712	0.692944
S=40, D=68, h=0.2, k=0.5, V=1	326360	2600	322172	326	1262	177	1765	0.753822	0.771166
S=40, D=68, h=0.2, k=0.5, V=0	326108	2301	321776	521	1510	196	2227	0.681094	0.698697
S=40, D=68, h=0.2, k=0.6, V=1	326422	2638	322241	313	1230	173	1716	0.761495	0.778596
S=40, D=68, h=0.2, k=0.6, V=0	326207	2330	321864	526	1487	186	2199	0.685952	0.702760
S=40, D=68, h=0.2, k=0.7, V=1	326486	2680	322297	316	1193	170	1679	0.767655	0.784577
S=40, D=68, h=0.2, k=0.7, V=0	326266	2363	321910	535	1458	183	2176	0.690560	0.707194
S=40, D=68, h=0.2, k=0.8, V=1	326542	2694	322340	326	1182	164	1672	0.768882	0.785227
S=40, D=68, h=0.2, k=0.8, V=0	326405	2381	322031	550	1443	174	2167	0.692417	0.708274
S=40, D=68, h=0.2, k=0.9, V=1	326560	2738	322367	312	1143	163	1618	0.777301	0.793702
S=40, D=68, h=0.2, k=0.9, V=0	326438	2420	322072	546	1400	172	2118	0.700214	0.716081
S=40, D=68, h=0.2, k=1, V=1	326616	2758	322410	319	1129	158	1606	0.779455	0.795378
S=40, D=68, h=0.2, k=1, V=0	326494	2437	322116	557	1384	167	2108	0.702192	0.717643
S=40, D=68, F=0	321725	415	317039	1077	3194	400	4671	0.163491	0.173002
S=40, D=72, h=0.7, k=0.3, V=1	323206	1681	319362	171	1992	378	2541	0.610824	0.641940
S=40, D=72, h=0.7, k=0.3, V=0	323070	1583	319202	230	2055	386	2671	0.582988	0.613613
S=40, D=72, h=0.7, k=0.4, V=1	323332	1704	319486	165	1977	372	2514	0.616261	0.647098
S=40, D=72, h=0.7, k=0.4, V=0	323170	1593	319282	242	2053	381	2676	0.582895	0.613068
S=40, D=72, h=0.7, k=0.5, V=1	323329	1723	319483	167	1956	376	2499	0.619525	0.650868
S=40, D=72, h=0.7, k=0.5, V=0	323229	1596	319332	257	2044	380	2681	0.581613	0.611697
S=40, D=72, h=0.7, k=0.6, V=1	323445	1733	319589	170	1953	369	2492	0.620993	0.651782
S=40, D=72, h=0.7, k=0.6, V=0	323371	1589	319456	275	2051	372	2698	0.577860	0.607143
S=40, D=72, h=0.7, k=0.7, V=1	323429	1734	319566	177	1952	369	2498	0.620025	0.650770
S=40, D=72, h=0.7, k=0.7, V=0	323372	1584	319448	290	2050	372	2712	0.574876	0.604062
S=40, D=72, h=0.7, k=0.8, V=1	323527	1729	319647	190	1961	365	2516	0.616895	0.647134
S=40, D=72, h=0.7, k=0.8, V=0	323407	1574	319462	312	2059	371	2742	0.569474	0.598327
S=40, D=72, h=0.7, k=0.9, V=1	323527	1730	319646	192	1959	365	2516	0.616841	0.647087
S=40, D=72, h=0.7, k=0.9, V=0	323407	1575	319459	318	2055	371	2744	0.568978	0.597832
S=40, D=72, h=0.7, k=1, V=1	323590	1725	319700	200	1965	363	2528	0.614621	0.644591
S=40, D=72, h=0.7, k=1, V=0	323447	1571	319493	322	2061	371	2754	0.567368	0.596126
S=40, D=72, h=0.6, k=0.3, V=1	323844	1819	319960	178	1887	343	2408	0.636861	0.666105
S=40, D=72, h=0.6, k=0.3, V=0	323584	1689	319662	255	1978	360	2593	0.600558	0.629807
S=40, D=72, h=0.6, k=0.4, V=1	324006	1860	320112	180	1854	338	2372	0.644127	0.673220
S=40, D=72, h=0.6, k=0.4, V=0	323830	1704	319874	276	1976	348	2600	0.600235	0.628425
S=40, D=72, h=0.6, k=0.5, V=1	324057	1879	320160	179	1839	334	2352	0.647885	0.676779
S=40, D=72, h=0.6, k=0.5, V=0	323904	1699	319931	300	1974	342	2616	0.596512	0.624114
S=40, D=72, h=0.6, k=0.6, V=1	324219	1881	320301	192	1845	325	2362	0.646266	0.674272
S=40, D=72, h=0.6, k=0.6, V=0	324082	1692	320081	324	1985	332	2641	0.591901	0.618486
S=40, D=72, h=0.6, k=0.7, V=1	324219	1894	320303	190	1832	325	2347	0.649038	0.677163
S=40, D=72, h=0.6, k=0.7, V=0	324098	1707	320094	334	1963	332	2629	0.593999	0.620731
S=40, D=72, h=0.6, k=0.8, V=1	324242	1899	320324	192	1827	325	2344	0.649662	0.677815
S=40, D=72, h=0.6, k=0.8, V=0	324140	1714	320131	343	1952	332	2627	0.594395	0.621176
S=40, D=72, h=0.6, k=0.9, V=1	324296	1902	320371	198	1825	324	2347	0.649278	0.677323
S=40, D=72, h=0.6, k=0.9, V=0	324186	1718	320170	348	1950	329	2627	0.594550	0.621088
S=40, D=72, h=0.6, k=1, V=1	324388	1896	320446	212	1834	321	2367	0.645946	0.673578
S=40, D=72, h=0.6, k=1, V=0	324266	1715	320234	360	1957	326	2643	0.592102	0.618272
S=40, D=72, h=0.5, k=0.3, V=1	324333	1964	320407	194	1768	316	2278	0.661724	0.689575
S=40, D=72, h=0.5, k=0.3, V=0	324141	1804	320145	296	1896	327	2519	0.617217	0.644349
S=40, D=72, h=0.5, k=0.4, V=1	324525	2007	320586	197	1735	306	2238	0.669173	0.696392
S=40, D=72, h=0.5, k=0.4, V=0	324405	1824	320371	330	1880	313	2523	0.616890	0.642852
S=40, D=72, h=0.5, k=0.5, V=1	324694	2031	320742	201	1720	298	2219	0.672853	0.699458
S=40, D=72, h=0.5, k=0.5, V=0	324576	1836	320517	348	1875	305	2528	0.616711	0.641973
S=40, D=72, h=0.5, k=0.6, V=1	324780	2053	320827	196	1704	292	2192	0.677615	0.703834
S=40, D=72, h=0.5, k=0.6, V=0	324689	1848	320630	348	1863	298	2509	0.619615	0.644423
S=40, D=72, h=0.5, k=0.7, V=1	324844	2066	320882	199	1697	288	2184	0.679333	0.705225
S=40, D=72, h=0.5, k=0.7, V=0	324717	1855	320652	356	1854	296	2506	0.620150	0.644831
S=40, D=72, h=0.5, k=0.8, V=1	324874	2069	320905	205	1695	287	2187	0.678957	0.704743
S=40, D=72, h=0.5, k=0.8, V=0	324769	1858	320689	372	1850	294	2516	0.618692	0.643162
S=40, D=72, h=0.5, k=0.9, V=1	324920	2066	320947	208	1699	285	2192	0.678045	0.703613
S=40, D=72, h=0.5, k=0.9, V=0	324837	1857	320756	374	1850	291	2515	0.618527	0.642753
S=40, D=72, h=0.5, k=1, V=1	324925	2074	320951	208	1692	285	2185	0.679403	0.705015
S=40, D=72, h=0.5, k=1, V=0	324855	1861	320776	377	1841	291	2509	0.619281	0.643569
S=40, D=72, h=0.4, k=0.3, V=1	324880	2108	320907	220	1645	290	2155	0.684384	0.710720
S=40, D=72, h=0.4, k=0.3, V=0	324753	1933	320683	343	1794	297	2434	0.635580	0.660832
S=40, D=72, h=0.4, k=0.4, V=1	325126	2164	321137	220	1605	277	2102	0.694088	0.719514
S=40, D=72, h=0.4, k=0.4, V=0	324947	1946	320845	376	1780	290	2446	0.634048	0.658671
S=40, D=72, h=0.4, k=0.5, V=1	325234	2195	321229	224	1586	267	2077	0.698780	0.723392
S=40, D=72, h=0.4, k=0.5, V=0	325052	1968	320929	392	1763	282	2437	0.636266	0.660277
S=40, D=72, h=0.4, k=0.6, V=1	325340	2216	321326	227	1571	261	2059	0.702015	0.726157
S=40, D=72, h=0.4, k=0.6, V=0	325179	1989	321046	396	1748	275	2419	0.639784	0.663302
S=40, D=72, h=0.4, k=0.7, V=1	325399	2246	321388	217	1548	255	2020	0.708609	0.732380
S=40, D=72, h=0.4, k=0.7, V=0	325237	2011	321106	393	1727	269	2389	0.644757	0.667941
S=40, D=72, h=0.4, k=0.8, V=1	325459	2269	321441	219	1530	252	2001	0.712110	0.735692
S=40, D=72, h=0.4, k=0.8, V=0	325267	2021	321131	400	1715	269	2384	0.645845	0.669082
S=40, D=72, h=0.4, k=0.9, V=1	325482	2268	321453	227	1534	251	2012	0.710595	0.734019
S=40, D=72, h=0.4, k=0.9, V=0	325290	2014	321148	412	1716	268	2396	0.643469	0.666575
S=40, D=72, h=0.4, k=1, V=1	325568	2279	321532	229	1528	244	2001	0.712379	0.735187
S=40, D=72, h=0.4, k=1, V=0	325406	2020	321252	413	1721	256	2390	0.644548	0.666609
S=40, D=72, h=0.3, k=0.3, V=1	325449	2226	321402	254	1567	248	2069	0.700456	0.723333
S=40, D=72, h=0.3, k=0.3, V=0	325284	2016	321128	394	1746	262	2402	0.644172	0.666603
S=40, D=72, h=0.3, k=0.4, V=1	325611	2308	321554	250	1499	238	1987	0.714881	0.737218
S=40, D=72, h=0.3, k=0.4, V=0	325413	2059	321232	418	1704	256	2378	0.649371	0.671471
S=40, D=72, h=0.3, k=0.5, V=1	325842	2372	321766	254	1450	224	1928	0.725127	0.746388
S=40, D=72, h=0.3, k=0.5, V=0	325615	2107	321411	430	1667	242	2339	0.656908	0.678000
S=40, D=72, h=0.3, k=0.6, V=1	325968	2423	321888	249	1408	214	1871	0.734500	0.755037
S=40, D=72, h=0.3, k=0.6, V=0	325748	2144	321537	430	1637	232	2299	0.663943	0.684354
S=40, D=72, h=0.3, k=0.7, V=1	325988	2437	321896	258	1397	211	1866	0.735582	0.755851
S=40, D=72, h=0.3, k=0.7, V=0	325770	2158	321539	452	1621	227	2300	0.664206	0.684206
S=40, D=72, h=0.3, k=0.8, V=1	326007	2472	321917	253	1365	210	1828	0.741909	0.762239
S=40, D=72, h=0.3, k=0.8, V=0	325815	2183	321582	453	1597	222	2272	0.668963	0.688662
S=40, D=72, h=0.3, k=0.9, V=1	326039	2483	321946	255	1355	209	1819	0.743451	0.763723
S=40, D=72, h=0.3, k=0.9, V=0	325841	2190	321605	461	1585	221	2267	0.669708	0.689368
S=40, D=72, h=0.3, k=1, V=1	326059	2495	321954	265	1345	208	1818	0.743960	0.764141
S=40, D=72, h=0.3, k=1, V=0	325870	2195	321627	469	1579	220	2268	0.669756	0.689336
S=40, D=72, h=0.2, k=0.3, V=1	325920	2433	321772	327	1388	210	1925	0.726766	0.746779
S=40, D=72, h=0.2, k=0.3, V=0	325723	2175	321455	474	1619	229	2322	0.663031	0.683096
S=40, D=72, h=0.2, k=0.4, V=1	326165	2533	321998	325	1309	194	1828	0.743255	0.762077
S=40, D=72, h=0.2, k=0.4, V=0	325900	2245	321605	498	1552	216	2266	0.673461	0.692686
S=40, D=72, h=0.2, k=0.5, V=1	326360	2600	322172	326	1262	177	1765	0.753822	0.771166
S=40, D=72, h=0.2, k=0.5, V=0	326108	2301	321776	521	1510	196	2227	0.681094	0.698697
S=40, D=72, h=0.2, k=0.6, V=1	326422	2639	322242	312	1229	173	1714	0.761788	0.778895
S=40, D=72, h=0.2, k=0.6, V=0	326207	2330	321866	524	1487	186	2197	0.686198	0.703011
S=40, D=72, h=0.2, k=0.7, V=1	326486	2680	322297	316	1193	170	1679	0.767655	0.784577
S=40, D=72, h=0.2, k=0.7, V=0	326266	2363	321910	535	1458	183	2176	0.690560	0.707194
S=40, D=72, h=0.2, k=0.8, V=1	326542	2694	322340	326	1182	164	1672	0.768882	0.785227
S=40, D=72, h=0.2, k=0.8, V=0	326405	2381	322031	550	1443	174	2167	0.692417	0.708274
S=40, D=72, h=0.2, k=0.9, V=1	326560	2737	322367	312	1144	163	1619	0.777143	0.793541
S=40, D=72, h=0.2, k=0.9, V=0	326438	2419	322072	546	1401	172	2119	0.700041	0.715904
S=40, D=72, h=0.2, k=1, V=1	326616	2758	322410	319	1129	158	1606	0.779455	0.795378
S=40, D=72, h=0.2, k=1, V=0	326494	2437	322116	557	1384	167	2108	0.702192	0.717643
S=40, D=72, F=0	321725	415	317036	1079	3195	400	4674	0.163349	0.172851
S=40, D=76, h=0.7, k=0.3, V=1	323206	1681	319363	171	1991	378	2540	0.610901	0.642029
S=40, D=76, h=0.7, k=0.3, V=0	323070	1585	319203	229	2053	386	2668	0.583570	0.614225
S=40, D=76, h=0.7, k=0.4, V=1	323332	1704	319486	165	1977	372	2514	0.616261	0.647098
S=40, D=76, h=0.7, k=0.4, V=0	323170	1594	319282	242	2052	381	2675	0.583103	0.613287
S=40, D=76, h=0.7, k=0.5, V=1	323329	1723	319483	167	1956	376	2499	0.619525	0.650868
S=40, D=76, h=0.7, k=0.5, V=0	323229	1597	319332	257	2043	380	2680	0.581822	0.611917
S=40, D=76, h=0.7, k=0.6, V=1	323445	1733	319589	170	1953	369	2492	0.620993	0.651782
S=40, D=76, h=0.7, k=0.6, V=0	323371	1589	319455	276	2051	372	2699	0.577701	0.606977
S=40, D=76, h=0.7, k=0.7, V=1	323429	1734	319566	177	1952	369	2498	0.620025	0.650770
S=40, D=76, h=0.7, k=0.7, V=0	323372	1584	319447	291	2050	372	2713	0.574719	0.603897
S=40, D=76, h=0.7, k=0.8, V=1	323527	1729	319647	190	1961	365	2516	0.616895	0.647134
S=40, D=76, h=0.7, k=0.8, V=0	323407	1574	319461	313	2059	371	2743	0.569320	0.598166
S=40, D=76, h=0.7, k=0.9, V=1	323527	1730	319646	192	1959	365	2516	0.616841	0.647087
S=40, D=76, h=0.7, k=0.9, V=0	323407	1575	319459	318	2055	371	2744	0.568978	0.597832
S=40, D=76, h=0.7, k=1, V=1	323590	1725	319699	201	1965	363	2529	0.614458	0.644421
S=40, D=76, h=0.7, k=1, V=0	323447	1571	319493	322	2061	371	2754	0.567368	0.596126
S=40, D=76, h=0.6, k=0.3, V=1	323844	1816	319960	178	1890	343	2411	0.636284	0.665502
S=40, D=76, h=0.6, k=0.3, V=0	323584	1687	319662	255	1980	360	2595	0.600153	0.629382
S=40, D=76, h=0.6, k=0.4, V=1	324006	1858	320113	180	1855	338	2373	0.643828	0.672915
S=40, D=76, h=0.6, k=0.4, V=0	323830	1703	319875	276	1976	348	2600	0.600109	0.628300
S=40, D=76, h=0.6, k=0.5, V=1	324057	1878	320160	179	1840	334	2353	0.647697	0.676581
S=40, D=76, h=0.6, k=0.5, V=0	323904	1698	319930	301	1975	342	2618	0.596155	0.623742
S=40, D=76, h=0.6, k=0.6, V=1	324219	1881	320301	192	1845	325	2362	0.646266	0.674272
S=40, D=76, h=0.6, k=0.6, V=0	324082	1692	320080	325	1985	332	2642	0.591750	0.618330
S=40, D=76, h=0.6, k=0.7, V=1	324219	1894	320303	190	1832	325	2347	0.649038	0.677163
S=40, D=76, h=0.6, k=0.7, V=0	324098	1707	320094	334	1963	332	2629	0.593999	0.620731
S=40, D=76, h=0.6, k=0.8, V=1	324242	1899	320324	192	1827	325	2344	0.649662	0.677815
S=40, D=76, h=0.6, k=0.8, V=0	324140	1714	320131	343	1952	332	2627	0.594395	0.621176
S=40, D=76, h=0.6, k=0.9, V=1	324296	1902	320371	198	1825	324	2347	0.649278	0.677323
S=40, D=76, h=0.6, k=0.9, V=0	324186	1718	320170	348	1950	329	2627	0.594550	0.621088
S=40, D=76, h=0.6, k=1, V=1	324388	1896	320446	212	1834	321	2367	0.645946	0.673578
S=40, D=76, h=0.6, k=1, V=0	324266	1715	320234	360	1957	326	2643	0.592102	0.618272
S=40, D=76, h=0.5, k=0.3, V=1	324333	1964	320407	194	1768	316	2278	0.661724	0.689575
S=40, D=76, h=0.5, k=0.3, V=0	324141	1806	320146	295	1894	327	2516	0.617761	0.644916
S=40, D=76, h=0.5, k=0.4, V=1	324525	2008	320589	195	1733	306	2234	0.669750	0.696999
S=40, D=76, h=0.5, k=0.4, V=0	324405	1826	320374	328	1877	313	2518	0.617655	0.643655
S=40, D=76, h=0.5, k=0.5, V=1	324694	2030	320742	201	1721	298	2220	0.672671	0.699268
S=40, D=76, h=0.5, k=0.5, V=0	324576	1835	320516	349	1876	305	2530	0.616370	0.641619
S=40, D=76, h=0.5, k=0.6, V=1	324780	2053	320828	195	1704	292	2191	0.677769	0.703994
S=40, D=76, h=0.5, k=0.6, V=0	324689	1848	320631	347	1863	298	2508	0.619760	0.644573
S=40, D=76, h=0.5, k=0.7, V=1	324844	2064	320883	198	1699	288	2185	0.679125	0.705010
S=40, D=76, h=0.5, k=0.7, V=0	324717	1855	320654	354	1854	296	2504	0.620437	0.645129
S=40, D=76, h=0.5, k=0.8, V=1	324874	2065	320905	205	1699	287	2191	0.678236	0.703994
S=40, D=76, h=0.5, k=0.8, V=0	324769	1854	320689	372	1854	294	2520	0.617907	0.642347
S=40, D=76, h=0.5, k=0.9, V=1	324920	2065	320947	208	1700	285	2193	0.677864	0.703426
S=40, D=76, h=0.5, k=0.9, V=0	324837	1856	320756	374	1851	291	2516	0.618331	0.642549
S=40, D=76, h=0.5, k=1, V=1	324925	2074	320951	208	1692	285	2185	0.679403	0.705015
S=40, D=76, h=0.5, k=1, V=0	324855	1861	320776	377	1841	291	2509	0.619281	0.643569
S=40, D=76, h=0.4, k=0.3, V=1	324880	2107	320909	218	1646	290	2154	0.684505	0.710845
S=40, D=76, h=0.4, k=0.3, V=0	324753	1935	320685	341	1792	297	2430	0.636248	0.661525
S=40, D=76, h=0.4, k=0.4, V=1	325126	2161	321137	220	1608	277	2105	0.693558	0.718964
S=40, D=76, h=0.4, k=0.4, V=0	324947	1946	320845	376	1780	290	2446	0.634048	0.658671
S=40, D=76, h=0.4, k=0.5, V=1	325234	2196	321232	221	1585	267	2073	0.699397	0.724030
S=40, D=76, h=0.4, k=0.5, V=0	325052	1971	320932	389	1760	282	2431	0.637250	0.661298
S=40, D=76, h=0.4, k=0.6, V=1	325340	2215	321327	226	1572	261	2059	0.701987	0.726128
S=40, D=76, h=0.4, k=0.6, V=0	325179	1990	321047	395	1747	275	2417	0.640110	0.663640
S=40, D=76, h=0.4, k=0.7, V=1	325399	2246	321388	217	1548	255	2020	0.708609	0.732380
S=40, D=76, h=0.4, k=0.7, V=0	325237	2011	321106	393	1727	269	2389	0.644757	0.667941
S=40, D=76, h=0.4, k=0.8, V=1	325459	2269	321442	218	1530	252	2000	0.712256	0.735843
S=40, D=76, h=0.4, k=0.8, V=0	325267	2021	321132	399	1715	269	2383	0.645982	0.669223
S=40, D=76, h=0.4, k=0.9, V=1	325482	2268	321454	226	1534	251	2011	0.710741	0.734169
S=40, D=76, h=0.4, k=0.9, V=0	325290	2014	321149	411	1716	268	2395	0.643605	0.666715
S=40, D=76, h=0.4, k=1, V=1	325568	2279	321532	229	1528	244	2001	0.712379	0.735187
S=40, D=76, h=0.4, k=1, V=0	325406	2020	321252	413	1721	256	2390	0.644548	0.666609
S=40, D=76, h=0.3, k=0.3, V=1	325449	2230	321406	250	1563	248	2061	0.701732	0.724650
S=40, D=76, h=0.3, k=0.3, V=0	325284	2020	321131	391	1742	262	2395	0.645333	0.667803
S=40, D=76, h=0.3, k=0.4, V=1	325611	2311	321557	247	1496	238	1981	0.715823	0.738189
S=40, D=76, h=0.3, k=0.4, V=0	325413	2062	321234	416	1701	256	2373	0.650197	0.672324
S=40, D=76, h=0.3, k=0.5, V=1	325842	2372	321770	250	1450	224	1924	0.725691	0.746967
S=40, D=76, h=0.3, k=0.5, V=0	325615	2106	321416	425	1668	242	2335	0.657387	0.678493
S=40, D=76, h=0.3, k=0.6, V=1	325968	2426	321891	246	1405	214	1865	0.735422	0.755984
S=40, D=76, h=0.3, k=0.6, V=0	325748	2147	321540	427	1634	232	2293	0.664886	0.685325
S=40, D=76, h=0.3, k=0.7, V=1	325988	2437	321900	254	1397	211	1862	0.736139	0.756423
S=40, D=76, h=0.3, k=0.7, V=0	325770	2158	321543	448	1621	227	2296	0.664727	0.684742
S=40, D=76, h=0.3, k=0.8, V=1	326007	2473	321918	252	1364	210	1826	0.742213	0.762552
S=40, D=76, h=0.3, k=0.8, V=0	325815	2184	321583	452	1596	222	2270	0.669274	0.688982
S=40, D=76, h=0.3, k=0.9, V=1	326039	2486	321949	252	1352	209	1813	0.744362	0.764658
S=40, D=76, h=0.3, k=0.9, V=0	325841	2193	321608	458	1582	221	2261	0.670640	0.690326
S=40, D=76, h=0.3, k=1, V=1	326059	2498	321957	262	1342	208	1812	0.744867	0.765072
S=40, D=76, h=0.3, k=1, V=0	325870	2196	321630	466	1578	220	2264	0.670323	0.689919
S=40, D=76, h=0.2, k=0.3, V=1	325920	2434	321775	324	1387	210	1921	0.727338	0.747366
S=40, D=76, h=0.2, k=0.3, V=0	325723	2176	321458	471	1618	229	2318	0.663597	0.683678
S=40, D=76, h=0.2, k=0.4, V=1	326165	2535	322004	319	1307	194	1820	0.744382	0.763231
S=40, D=76, h=0.2, k=0.4, V=0	325900	2248	321610	493	1549	216	2258	0.674626	0.693883
S=40, D=76, h=0.2, k=0.5, V=1	326360	2603	322177	321	1259	177	1757	0.754967	0.772337
S=40, D=76, h=0.2, k=0.5, V=0	326108	2304	321781	516	1507	196	2219	0.682243	0.699874
S=40, D=76, h=0.2, k=0.6, V=1	326422	2642	322245	309	1226	173	1708	0.762666	0.779792
S=40, D=76, h=0.2, k=0.6, V=0	326207	2333	321869	521	1484	186	2191	0.687095	0.703930
S=40, D=76, h=0.2, k=0.7, V=1	326486	2686	322303	310	1187	170	1667	0.769398	0.786357
S=40, D=76, h=0.2, k=0.7, V=0	326266	2368	321917	528	1453	183	2164	0.692287	0.708962
S=40, D=76, h=0.2, k=0.8, V=1	326542	2701	322347	319	1175	164	1658	0.770908	0.787295
S=40, D=76, h=0.2, k=0.8, V=0	326405	2388	322038	543	1436	174	2153	0.694484	0.710387
S=40, D=76, h=0.2, k=0.9, V=1	326560	2738	322370	309	1143	163	1615	0.777691	0.794100
S=40, D=76, h=0.2, k=0.9, V=0	326438	2420	322075	543	1400	172	2115	0.700576	0.716451
S=40, D=76, h=0.2, k=1, V=1	326616	2759	322414	315	1128	158	1601	0.780129	0.796065
S=40, D=76, h=0.2, k=1, V=0	326494	2438	322120	553	1383	167	2103	0.702844	0.718309
S=40, D=76, F=0	321725	413	317036	1080	3196	400	4676	0.162607	0.172071
S=40, D=80, h=0.7, k=0.3, V=1	323206	1681	319363	171	1991	378	2540	0.610901	0.642029
S=40, D=80, h=0.7, k=0.3, V=0	323070	1585	319203	229	2053	386	2668	0.583570	0.614225
S=40, D=80, h=0.7, k=0.4, V=1	323332	1704	319486	165	1977	372	2514	0.616261	0.647098
S=40, D=80, h=0.7, k=0.4, V=0	323170	1594	319282	242	2052	381	2675	0.583103	0.613287
S=40, D=80, h=0.7, k=0.5, V=1	323329	1723	319483	167	1956	376	2499	0.619525	0.650868
S=40, D=80, h=0.7, k=0.5, V=0	323229	1597	319332	257	2043	380	2680	0.581822	0.611917
S=40, D=80, h=0.7, k=0.6, V=1	323445	1733	319589	170	1953	369	2492	0.620993	0.651782
S=40, D=80, h=0.7, k=0.6, V=0	323371	1589	319455	276	2051	372	2699	0.577701	0.606977
S=40, D=80, h=0.7, k=0.7, V=1	323429	1734	319566	177	1952	369	2498	0.620025	0.650770
S=40, D=80, h=0.7, k=0.7, V=0	323372	1584	319447	291	2050	372	2713	0.574719	0.603897
S=40, D=80, h=0.7, k=0.8, V=1	323527	1729	319647	190	1961	365	2516	0.616895	0.647134
S=40, D=80, h=0.7, k=0.8, V=0	323407	1574	319461	313	2059	371	2743	0.569320	0.598166
S=40, D=80, h=0.7, k=0.9, V=1	323527	1730	319646	192	1959	365	2516	0.616841	0.647087
S=40, D=80, h=0.7, k=0.9, V=0	323407	1575	319459	318	2055	371	2744	0.568978	0.597832
S=40, D=80, h=0.7, k=1, V=1	323590	1725	319699	201	1965	363	2529	0.614458	0.644421
S=40, D=80, h=0.7, k=1, V=0	323447	1571	319493	322	2061	371	2754	0.567368	0.596126
S=40, D=80, h=0.6, k=0.3, V=1	323844	1816	319960	178	1890	343	2411	0.636284	0.665502
S=40, D=80, h=0.6, k=0.3, V=0	323584	1687	319662	255	1980	360	2595	0.600153	0.629382
S=40, D=80, h=0.6, k=0.4, V=1	324006	1858	320113	180	1855	338	2373	0.643828	0.672915
S=40, D=80, h=0.6, k=0.4, V=0	323830	1703	319875	276	1976	348	2600	0.600109	0.628300
S=40, D=80, h=0.6, k=0.5, V=1	324057	1878	320160	179	1840	334	2353	0.647697	0.676581
S=40, D=80, h=0.6, k=0.5, V=0	323904	1698	319930	301	1975	342	2618	0.596155	0.623742
S=40, D=80, h=0.6, k=0.6, V=1	324219	1881	320301	192	1845	325	2362	0.646266	0.674272
S=40, D=80, h=0.6, k=0.6, V=0	324082	1692	320080	325	1985	332	2642	0.591750	0.618330
S=40, D=80, h=0.6, k=0.7, V=1	324219	1894	320303	190	1832	325	2347	0.649038	0.677163
S=40, D=80, h=0.6, k=0.7, V=0	324098	1707	320094	334	1963	332	2629	0.593999	0.620731
S=40, D=80, h=0.6, k=0.8, V=1	324242	1899	320324	192	1827	325	2344	0.649662	0.677815
S=40, D=80, h=0.6, k=0.8, V=0	324140	1714	320131	343	1952	332	2627	0.594395	0.621176
S=40, D=80, h=0.6, k=0.9, V=1	324296	1902	320371	198	1825	324	2347	0.649278	0.677323
S=40, D=80, h=0.6, k=0.9, V=0	324186	1718	320170	348	1950	329	2627	0.594550	0.621088
S=40, D=80, h=0.6, k=1, V=1	324388	1896	320446	212	1834	321	2367	0.645946	0.673578
S=40, D=80, h=0.6, k=1, V=0	324266	1715	320234	360	1957	326	2643	0.592102	0.618272
S=40, D=80, h=0.5, k=0.3, V=1	324333	1964	320409	192	1768	316	2276	0.662038	0.689901
S=40, D=80, h=0.5, k=0.3, V=0	324141	1806	320148	293	1894	327	2514	0.618062	0.645229
S=40, D=80, h=0.5, k=0.4, V=1	324525	2007	320589	195	1734	306	2235	0.669567	0.696808
S=40, D=80, h=0.5, k=0.4, V=0	324405	1825	320374	328	1878	313	2519	0.617458	0.643450
S=40, D=80, h=0.5, k=0.5, V=1	324694	2031	320744	199	1720	298	2217	0.673161	0.699777
S=40, D=80, h=0.5, k=0.5, V=0	324576	1836	320518	347	1875	305	2527	0.616855	0.642123
S=40, D=80, h=0.5, k=0.6, V=1	324780	2053	320829	194	1704	292	2190	0.677923	0.704153
S=40, D=80, h=0.5, k=0.6, V=0	324689	1848	320632	346	1863	298	2507	0.619904	0.644723
S=40, D=80, h=0.5, k=0.7, V=1	324844	2064	320883	198	1699	288	2185	0.679125	0.705010
S=40, D=80, h=0.5, k=0.7, V=0	324717	1855	320654	354	1854	296	2504	0.620437	0.645129
S=40, D=80, h=0.5, k=0.8, V=1	324874	2065	320905	205	1699	287	2191	0.678236	0.703994
S=40, D=80, h=0.5, k=0.8, V=0	324769	1854	320689	372	1854	294	2520	0.617907	0.642347
S=40, D=80, h=0.5, k=0.9, V=1	324920	2065	320947	208	1700	285	2193	0.677864	0.703426
S=40, D=80, h=0.5, k=0.9, V=0	324837	1856	320756	374	1851	291	2516	0.618331	0.642549
S=40, D=80, h=0.5, k=1, V=1	324925	2074	320951	208	1692	285	2185	0.679403	0.705015
S=40, D=80, h=0.5, k=1, V=0	324855	1861	320776	377	1841	291	2509	0.619281	0.643569
S=40, D=80, h=0.4, k=0.3, V=1	324866	2105	320902	211	1648	291	2150	0.685115	0.711565
S=40, D=80, h=0.4, k=0.3, V=0	324739	1935	320677	336	1791	298	2425	0.636963	0.662358
S=40, D=80, h=0.4, k=0.4, V=1	325112	2162	321129	215	1606	278	2099	0.694479	0.720014
S=40, D=80, h=0.4, k=0.4, V=0	324933	1947	320837	371	1778	291	2440	0.634938	0.659684
S=40, D=80, h=0.4, k=0.5, V=1	325220	2196	321221	219	1584	268	2071	0.699693	0.724433
S=40, D=80, h=0.4, k=0.5, V=0	325038	1971	320921	387	1759	283	2429	0.637526	0.661674
S=40, D=80, h=0.4, k=0.6, V=1	325326	2216	321317	223	1570	262	2055	0.702602	0.726860
S=40, D=80, h=0.4, k=0.6, V=0	325165	1991	321037	392	1745	276	2413	0.640711	0.664353
S=40, D=80, h=0.4, k=0.7, V=1	325399	2245	321390	215	1549	255	2019	0.708730	0.732505
S=40, D=80, h=0.4, k=0.7, V=0	325237	2012	321108	391	1726	269	2386	0.645220	0.668420
S=40, D=80, h=0.4, k=0.8, V=1	325459	2268	321443	217	1531	252	2000	0.712230	0.735815
S=40, D=80, h=0.4, k=0.8, V=0	325267	2022	321133	398	1714	269	2381	0.646306	0.669559
S=40, D=80, h=0.4, k=0.9, V=1	325482	2267	321455	225	1535	251	2011	0.710714	0.734141
S=40, D=80, h=0.4, k=0.9, V=0	325290	2015	321150	410	1715	268	2393	0.643929	0.667051
S=40, D=80, h=0.4, k=1, V=1	325568	2280	321534	227	1527	244	1998	0.712840	0.735663
S=40, D=80, h=0.4, k=1, V=0	325406	2022	321254	411	1719	256	2386	0.645196	0.667279
S=40, D=80, h=0.3, k=0.3, V=1	325449	2231	321407	249	1562	248	2059	0.702051	0.724980
S=40, D=80, h=0.3, k=0.3, V=0	325284	2021	321132	390	1741	262	2393	0.645657	0.668138
S=40, D=80, h=0.3, k=0.4, V=1	325611	2311	321557	247	1496	238	1981	0.715823	0.738189
S=40, D=80, h=0.3, k=0.4, V=0	325413	2062	321234	416	1701	256	2373	0.650197	0.672324
S=40, D=80, h=0.3, k=0.5, V=1	325842	2374	321773	247	1448	224	1919	0.726453	0.747751
S=40, D=80, h=0.3, k=0.5, V=0	325615	2108	321419	422	1666	242	2330	0.658153	0.679283
S=40, D=80, h=0.3, k=0.6, V=1	325968	2427	321893	244	1404	214	1862	0.735869	0.756444
S=40, D=80, h=0.3, k=0.6, V=0	325748	2147	321543	424	1634	232	2290	0.665282	0.685733
S=40, D=80, h=0.3, k=0.7, V=1	325988	2438	321901	253	1396	211	1860	0.736445	0.756737
S=40, D=80, h=0.3, k=0.7, V=0	325770	2158	321545	446	1621	227	2294	0.664988	0.685010
S=40, D=80, h=0.3, k=0.8, V=1	326007	2471	321920	250	1366	210	1826	0.742160	0.762497
S=40, D=80, h=0.3, k=0.8, V=0	325815	2182	321585	450	1598	222	2270	0.669171	0.688875
S=40, D=80, h=0.3, k=0.9, V=1	326039	2486	321949	252	1352	209	1813	0.744362	0.764658
S=40, D=80, h=0.3, k=0.9, V=0	325841	2193	321608	458	1582	221	2261	0.670640	0.690326
S=40, D=80, h=0.3, k=1, V=1	326059	2500	321959	260	1340	208	1808	0.745472	0.765693
S=40, D=80, h=0.3, k=1, V=0	325870	2198	321632	464	1576	220	2260	0.670942	0.690556
S=40, D=80, h=0.2, k=0.3, V=1	325920	2438	321779	320	1383	210	1913	0.728551	0.748610
S=40, D=80, h=0.2, k=0.3, V=0	325723	2180	321462	467	1614	229	2310	0.664835	0.684953
S=40, D=80, h=0.2, k=0.4, V=1	326165	2540	322011	312	1302	194	1808	0.746137	0.765029
S=40, D=80, h=0.2, k=0.4, V=0	325900	2253	321617	486	1544	216	2246	0.676402	0.695708
S=40, D=80, h=0.2, k=0.5, V=1	326360	2608	322184	314	1254	177	1745	0.756701	0.774110
S=40, D=80, h=0.2, k=0.5, V=0	326108	2308	321787	510	1503	196	2209	0.683693	0.701361
S=40, D=80, h=0.2, k=0.6, V=1	326422	2648	322253	301	1220	173	1694	0.764686	0.781857
S=40, D=80, h=0.2, k=0.6, V=0	326207	2338	321876	514	1479	186	2179	0.688836	0.705712
S=40, D=80, h=0.2, k=0.7, V=1	326486	2690	322309	304	1183	170	1657	0.770822	0.787811
S=40, D=80, h=0.2, k=0.7, V=0	326266	2371	321922	523	1450	183	2156	0.693422	0.710123
S=40, D=80, h=0.2, k=0.8, V=1	326542	2704	322352	314	1172	164	1650	0.772036	0.788447
S=40, D=80, h=0.2, k=0.8, V=0	326405	2389	322043	538	1435	174	2147	0.695264	0.711184
S=40, D=80, h=0.2, k=0.9, V=1	326560	2744	322376	303	1137	163	1603	0.779419	0.795863
S=40, D=80, h=0.2, k=0.9, V=0	326438	2424	322081	537	1396	172	2105	0.701994	0.717899
S=40, D=80, h=0.2, k=1, V=1	326616	2760	322416	313	1127	158	1598	0.780545	0.796489
S=40, D=80, h=0.2, k=1, V=0	326494	2438	322121	552	1383	167	2102	0.702964	0.718431
S=40, D=80, F=0	321725	413	317037	1078	3197	400	4675	0.162703	0.172170
S=30, D=42, h=0.7, k=0.3, V=1	324804	1987	320833	214	1770	292	2276	0.662792	0.688446
S=30, D=42, h=0.7, k=0.3, V=0	324707	1899	320717	275	1816	298	2389	0.639931	0.665499
S=30, D=42, h=0.7, k=0.4, V=1	324832	2006	320860	214	1752	290	2256	0.666372	0.691984
S=30, D=42, h=0.7, k=0.4, V=0	324787	1898	320776	293	1820	292	2405	0.637291	0.662236
S=30, D=42, h=0.7, k=0.5, V=1	324892	2018	320916	216	1742	288	2246	0.668267	0.693764
S=30, D=42, h=0.7, k=0.5, V=0	324833	1893	320819	306	1815	292	2413	0.635211	0.660144
S=30, D=42, h=0.7, k=0.6, V=1	324976	2014	320982	231	1749	283	2263	0.665421	0.690361
S=30, D=42, h=0.7, k=0.6, V=0	324879	1885	320853	326	1815	289	2430	0.631615	0.656214
S=30, D=42, h=0.7, k=0.7, V=1	324990	2016	320991	233	1750	281	2264	0.665402	0.690150
S=30, D=42, h=0.7, k=0.7, V=0	324915	1880	320875	335	1825	286	2446	0.629173	0.653399
S=30, D=42, h=0.7, k=0.8, V=1	324974	2011	320969	242	1752	284	2278	0.663127	0.688071
S=30, D=42, h=0.7, k=0.8, V=0	324892	1866	320842	352	1832	290	2474	0.624226	0.648642
S=30, D=42, h=0.7, k=0.9, V=1	324999	2006	320977	255	1761	283	2299	0.660010	0.684730
S=30, D=42, h=0.7, k=0.9, V=0	324945	1856	320867	378	1844	288	2510	0.618553	0.642580
S=30, D=42, h=0.7, k=1, V=1	325023	1998	320990	265	1770	282	2317	0.657044	0.681564
S=30, D=42, h=0.7, k=1, V=0	324994	1850	320905	390	1849	285	2524	0.615993	0.639685
S=30, D=42, h=0.6, k=0.3, V=1	325062	2096	321068	226	1672	282	2180	0.680734	0.706123
S=30, D=42, h=0.6, k=0.3, V=0	325004	1974	320956	315	1759	286	2360	0.647786	0.672536
S=30, D=42, h=0.6, k=0.4, V=1	325277	2152	321274	221	1630	269	2120	0.691384	0.715909
S=30, D=42, h=0.6, k=0.4, V=0	325149	2003	321084	333	1729	278	2340	0.651392	0.675606
S=30, D=42, h=0.6, k=0.5, V=1	325308	2169	321299	224	1616	266	2106	0.693944	0.718272
S=30, D=42, h=0.6, k=0.5, V=0	325169	2005	321097	347	1720	276	2343	0.650525	0.674583
S=30, D=42, h=0.6, k=0.6, V=1	325324	2188	321312	229	1595	267	2091	0.696640	0.721166
S=30, D=42, h=0.6, k=0.6, V=0	325194	2001	321110	368	1715	277	2360	0.647482	0.671575
S=30, D=42, h=0.6, k=0.7, V=1	325385	2190	321359	236	1600	260	2096	0.695965	0.719794
S=30, D=42, h=0.6, k=0.7, V=0	325238	1992	321136	384	1726	271	2381	0.643884	0.667326
S=30, D=42, h=0.6, k=0.8, V=1	325451	2183	321406	252	1610	256	2118	0.692488	0.715824
S=30, D=42, h=0.6, k=0.8, V=0	325333	1976	321206	404	1747	263	2414	0.638331	0.660873
S=30, D=42, h=0.6, k=0.9, V=1	325457	2184	321409	256	1608	256	2120	0.692171	0.715504
S=30, D=42, h=0.6, k=0.9, V=0	325339	1978	321209	408	1744	263	2415	0.638247	0.660792
S=30, D=42, h=0.6, k=1, V=1	325496	2189	321441	261	1605	253	2119	0.692419	0.715480
S=30, D=42, h=0.6, k=1, V=0	325378	1979	321240	414	1745	260	2419	0.637700	0.659963
S=30, D=42, h=0.5, k=0.3, V=1	325501	2218	321458	246	1579	252	2077	0.699509	0.722693
S=30, D=42, h=0.5, k=0.3, V=0	325298	2058	321200	347	1693	267	2307	0.658992	0.682421
S=30, D=42, h=0.5, k=0.4, V=1	325628	2271	321579	242	1536	242	2020	0.709301	0.731830
S=30, D=42, h=0.5, k=0.4, V=0	325425	2069	321306	365	1685	257	2307	0.659106	0.681661
S=30, D=42, h=0.5, k=0.5, V=1	325773	2308	321712	242	1511	232	1985	0.715486	0.737218
S=30, D=42, h=0.5, k=0.5, V=0	325591	2074	321437	394	1686	247	2327	0.656390	0.677965
S=30, D=42, h=0.5, k=0.6, V=1	325853	2327	321776	252	1498	224	1974	0.717490	0.738512
S=30, D=42, h=0.5, k=0.6, V=0	325674	2075	321485	424	1690	236	2350	0.653034	0.673536
S=30, D=42, h=0.5, k=0.7, V=1	325906	2342	321828	249	1487	221	1957	0.720383	0.741188
S=30, D=42, h=0.5, k=0.7, V=0	325744	2089	321559	428	1668	232	2328	0.656101	0.676398
S=30, D=42, h=0.5, k=0.8, V=1	325911	2348	321830	250	1483	220	1953	0.721171	0.741895
S=30, D=42, h=0.5, k=0.8, V=0	325760	2095	321569	433	1663	231	2327	0.656549	0.676769
S=30, D=42, h=0.5, k=0.9, V=1	325931	2347	321836	264	1484	220	1968	0.719027	0.739693
S=30, D=42, h=0.5, k=0.9, V=0	325804	2089	321592	454	1669	229	2352	0.652831	0.672770
S=30, D=42, h=0.5, k=1, V=1	325931	2339	321825	276	1491	220	1987	0.716072	0.736661
S=30, D=42, h=0.5, k=1, V=0	325804	2081	321589	464	1670	229	2363	0.650613	0.670523
S=30, D=42, h=0.4, k=0.3, V=1	325886	2346	321781	279	1480	219	1978	0.717298	0.737851
S=30, D=42, h=0.4, k=0.3, V=0	325744	2129	321558	399	1658	233	2290	0.664741	0.685226
S=30, D=42, h=0.4, k=0.4, V=1	326010	2421	321898	275	1416	209	1900	0.730456	0.750384
S=30, D=42, h=0.4, k=0.4, V=0	325886	2174	321678	422	1612	223	2257	0.670792	0.690596
S=30, D=42, h=0.4, k=0.5, V=1	326050	2456	321934	275	1385	205	1865	0.736307	0.755994
S=30, D=42, h=0.4, k=0.5, V=0	325933	2192	321699	447	1595	214	2256	0.671458	0.690492
S=30, D=42, h=0.4, k=0.6, V=1	326126	2483	322006	275	1362	201	1838	0.740792	0.760197
S=30, D=42, h=0.4, k=0.6, V=0	326003	2201	321754	463	1585	210	2258	0.671444	0.690133
S=30, D=42, h=0.4, k=0.7, V=1	326169	2496	322038	284	1351	200	1835	0.741622	0.760945
S=30, D=42, h=0.4, k=0.7, V=0	326039	2207	321781	476	1575	210	2261	0.671204	0.689908
S=30, D=42, h=0.4, k=0.8, V=1	326206	2515	322080	279	1332	197	1808	0.745717	0.764857
S=30, D=42, h=0.4, k=0.8, V=0	326090	2228	321830	478	1554	205	2237	0.675169	0.693541
S=30, D=42, h=0.4, k=0.9, V=1	326226	2529	322097	278	1322	194	1794	0.748060	0.766952
S=30, D=42, h=0.4, k=0.9, V=0	326129	2236	321863	488	1542	201	2231	0.676030	0.694091
S=30, D=42, h=0.4, k=1, V=1	326243	2531	322106	285	1321	193	1799	0.747440	0.766216
S=30, D=42, h=0.4, k=1, V=0	326129	2235	321854	496	1544	201	2241	0.674751	0.692775
S=30, D=42, h=0.3, k=0.3, V=1	326166	2512	321997	326	1331	199	1856	0.739092	0.758280
S=30, D=42, h=0.3, k=0.3, V=0	325991	2262	321733	456	1540	216	2212	0.681389	0.700806
S=30, D=42, h=0.3, k=0.4, V=1	326270	2582	322099	317	1272	191	1780	0.751507	0.770187
S=30, D=42, h=0.3, k=0.4, V=0	326142	2304	321845	492	1501	201	2194	0.685316	0.703496
S=30, D=42, h=0.3, k=0.5, V=1	326420	2625	322242	310	1243	176	1729	0.759505	0.776854
S=30, D=42, h=0.3, k=0.5, V=0	326275	2326	321949	510	1490	186	2186	0.687307	0.704150
S=30, D=42, h=0.3, k=0.6, V=1	326505	2666	322319	312	1208	169	1689	0.765937	0.782718
S=30, D=42, h=0.3, k=0.6, V=0	326357	2360	322017	523	1457	181	2161	0.692029	0.708533
S=30, D=42, h=0.3, k=0.7, V=1	326520	2680	322327	316	1197	169	1682	0.767366	0.784166
S=30, D=42, h=0.3, k=0.7, V=0	326423	2367	322067	543	1446	177	2166	0.691521	0.707672
S=30, D=42, h=0.3, k=0.8, V=1	326556	2694	322346	329	1187	165	1681	0.767914	0.784317
S=30, D=42, h=0.3, k=0.8, V=0	326442	2380	322069	563	1430	174	2167	0.691914	0.707818
S=30, D=42, h=0.3, k=0.9, V=1	326570	2714	322373	317	1166	164	1647	0.772849	0.789260
S=30, D=42, h=0.3, k=0.9, V=0	326456	2402	322094	555	1405	173	2133	0.697074	0.713015
S=30, D=42, h=0.3, k=1, V=1	326584	2725	322382	323	1154	164	1641	0.773915	0.790354
S=30, D=42, h=0.3, k=1, V=0	326507	2414	322137	566	1390	171	2127	0.698290	0.714090
S=30, D=42, F=0	324211	519	319179	1348	3165	318	4831	0.183104	0.191446
S=30, D=45, h=0.7, k=0.3, V=1	324753	1985	320796	203	1769	296	2268	0.664038	0.690102
S=30, D=45, h=0.7, k=0.3, V=0	324649	1893	320669	269	1818	303	2390	0.639605	0.665607
S=30, D=45, h=0.7, k=0.4, V=1	324818	2010	320853	206	1749	291	2246	0.668167	0.693925
S=30, D=45, h=0.7, k=0.4, V=0	324766	1899	320761	287	1819	294	2400	0.638215	0.663362
S=30, D=45, h=0.7, k=0.5, V=1	324892	2025	320918	211	1738	288	2237	0.670059	0.695603
S=30, D=45, h=0.7, k=0.5, V=0	324826	1893	320813	305	1815	293	2413	0.635278	0.660297
S=30, D=45, h=0.7, k=0.6, V=1	324957	2023	320965	227	1742	284	2253	0.667426	0.692514
S=30, D=45, h=0.7, k=0.6, V=0	324872	1891	320849	324	1808	290	2422	0.633069	0.657815
S=30, D=45, h=0.7, k=0.7, V=1	324971	2020	320974	230	1747	282	2259	0.666422	0.691288
S=30, D=45, h=0.7, k=0.7, V=0	324908	1884	320872	333	1819	287	2439	0.630321	0.654686
S=30, D=45, h=0.7, k=0.8, V=1	324955	2016	320952	239	1748	285	2272	0.664331	0.689399
S=30, D=45, h=0.7, k=0.8, V=0	324892	1874	320844	351	1823	290	2464	0.626012	0.650504
S=30, D=45, h=0.7, k=0.9, V=1	324999	2016	320981	250	1752	283	2285	0.662516	0.687322
S=30, D=45, h=0.7, k=0.9, V=0	324917	1864	320844	375	1834	289	2498	0.620628	0.644829
S=30, D=45, h=0.7, k=1, V=1	325023	2010	320995	259	1759	282	2300	0.660070	0.684695
S=30, D=45, h=0.7, k=1, V=0	324966	1857	320881	388	1840	286	2514	0.617733	0.641585
S=30, D=45, h=0.6, k=0.3, V=1	325023	2101	321034	222	1666	284	2172	0.682145	0.707769
S=30, D=45, h=0.6, k=0.3, V=0	324953	1975	320913	310	1755	289	2354	0.648698	0.673756
S=30, D=45, h=0.6, k=0.4, V=1	325206	2159	321213	217	1617	275	2109	0.693217	0.718384
S=30, D=45, h=0.6, k=0.4, V=0	325094	2006	321039	328	1721	284	2333	0.652585	0.677388
S=30, D=45, h=0.6, k=0.5, V=1	325237	2178	321239	219	1601	272	2092	0.696270	0.721257
S=30, D=45, h=0.6, k=0.5, V=0	325107	2005	321045	343	1714	283	2340	0.651007	0.675721
S=30, D=45, h=0.6, k=0.6, V=1	325234	2198	321238	218	1580	274	2072	0.699840	0.725143
S=30, D=45, h=0.6, k=0.6, V=0	325104	2005	321034	361	1704	285	2350	0.649132	0.674015
S=30, D=45, h=0.6, k=0.7, V=1	325295	2203	321283	226	1583	267	2076	0.699449	0.724054
S=30, D=45, h=0.6, k=0.7, V=0	325148	1996	321058	380	1714	279	2373	0.645195	0.669415
S=30, D=45, h=0.6, k=0.8, V=1	325324	2195	321293	246	1590	266	2102	0.695298	0.719679
S=30, D=45, h=0.6, k=0.8, V=0	325187	1976	321075	401	1735	275	2411	0.638742	0.662383
S=30, D=45, h=0.6, k=0.9, V=1	325330	2196	321297	249	1588	266	2103	0.695126	0.719507
S=30, D=45, h=0.6, k=0.9, V=0	325193	1977	321077	407	1732	275	2414	0.638273	0.661910
S=30, D=45, h=0.6, k=1, V=1	325368	2200	321328	254	1586	263	2103	0.695193	0.719295
S=30, D=45, h=0.6, k=1, V=0	325231	1981	321108	412	1730	272	2414	0.638435	0.661813
S=30, D=45, h=0.5, k=0.3, V=1	325466	2225	321432	240	1569	253	2062	0.701778	0.725145
S=30, D=45, h=0.5, k=0.3, V=0	325298	2066	321204	342	1686	267	2295	0.661087	0.684582
S=30, D=45, h=0.5, k=0.4, V=1	325611	2278	321569	236	1528	243	2007	0.711373	0.734064
S=30, D=45, h=0.5, k=0.4, V=0	325424	2076	321306	361	1681	257	2299	0.660702	0.683293
S=30, D=45, h=0.5, k=0.5, V=1	325754	2311	321704	234	1505	233	1972	0.717326	0.739222
S=30, D=45, h=0.5, k=0.5, V=0	325537	2080	321394	382	1681	249	2312	0.658885	0.680706
S=30, D=45, h=0.5, k=0.6, V=1	325834	2329	321770	240	1495	225	1960	0.719540	0.740717
S=30, D=45, h=0.5, k=0.6, V=0	325617	2076	321444	410	1687	238	2335	0.655096	0.675843
S=30, D=45, h=0.5, k=0.7, V=1	325875	2338	321811	240	1486	224	1950	0.721163	0.742294
S=30, D=45, h=0.5, k=0.7, V=0	325687	2086	321516	417	1668	236	2321	0.656930	0.677612
S=30, D=45, h=0.5, k=0.8, V=1	325880	2339	321809	244	1488	223	1955	0.720582	0.741588
S=30, D=45, h=0.5, k=0.8, V=0	325701	2084	321519	429	1669	235	2333	0.655122	0.675669
S=30, D=45, h=0.5, k=0.9, V=1	325900	2339	321813	259	1489	223	1971	0.718368	0.739307
S=30, D=45, h=0.5, k=0.9, V=0	325726	2081	321522	450	1673	233	2356	0.651866	0.672139
S=30, D=45, h=0.5, k=1, V=1	325931	2335	321830	272	1494	220	1986	0.716038	0.736630
S=30, D=45, h=0.5, k=1, V=0	325782	2077	321571	460	1674	229	2363	0.650389	0.670292
S=30, D=45, h=0.4, k=0.3, V=1	325867	2356	321776	266	1469	220	1955	0.720819	0.741568
S=30, D=45, h=0.4, k=0.3, V=0	325710	2141	321534	390	1645	234	2269	0.668139	0.688817
S=30, D=45, h=0.4, k=0.4, V=1	325991	2431	321889	265	1406	210	1881	0.733423	0.753524
S=30, D=45, h=0.4, k=0.4, V=0	325825	2179	321627	411	1608	225	2244	0.672897	0.692931
S=30, D=45, h=0.4, k=0.5, V=1	326031	2458	321923	268	1382	206	1856	0.737604	0.757424
S=30, D=45, h=0.4, k=0.5, V=0	325908	2191	321677	444	1596	215	2255	0.671582	0.690706
S=30, D=45, h=0.4, k=0.6, V=1	326063	2485	321950	272	1356	205	1833	0.741534	0.761359
S=30, D=45, h=0.4, k=0.6, V=0	325959	2201	321712	464	1582	213	2259	0.671315	0.690279
S=30, D=45, h=0.4, k=0.7, V=1	326125	2499	322001	281	1344	203	1828	0.742619	0.762274
S=30, D=45, h=0.4, k=0.7, V=0	325995	2211	321740	476	1568	213	2257	0.671927	0.690930
S=30, D=45, h=0.4, k=0.8, V=1	326193	2519	322071	276	1327	197	1800	0.746877	0.766051
S=30, D=45, h=0.4, k=0.8, V=0	326074	2231	321814	476	1553	205	2234	0.675792	0.694171
S=30, D=45, h=0.4, k=0.9, V=1	326226	2531	322099	276	1320	194	1790	0.748660	0.767566
S=30, D=45, h=0.4, k=0.9, V=0	326126	2238	321858	487	1543	201	2231	0.676257	0.694310
S=30, D=45, h=0.4, k=1, V=1	326243	2531	322113	280	1319	193	1792	0.748305	0.767112
S=30, D=45, h=0.4, k=1, V=0	326126	2238	321854	493	1541	201	2235	0.675671	0.693718
S=30, D=45, h=0.3, k=0.3, V=1	326147	2518	321989	318	1322	200	1840	0.741335	0.760690
S=30, D=45, h=0.3, k=0.3, V=0	325947	2266	321694	450	1537	217	2204	0.682696	0.702233
S=30, D=45, h=0.3, k=0.4, V=1	326264	2593	322104	310	1257	192	1759	0.754508	0.773377
S=30, D=45, h=0.3, k=0.4, V=0	326117	2312	321823	490	1492	202	2184	0.686978	0.705297
S=30, D=45, h=0.3, k=0.5, V=1	326397	2624	322226	308	1239	179	1726	0.759798	0.777468
S=30, D=45, h=0.3, k=0.5, V=0	326258	2329	321932	510	1487	188	2185	0.687660	0.704691
S=30, D=45, h=0.3, k=0.6, V=1	326499	2672	322322	305	1200	170	1675	0.767912	0.784842
S=30, D=45, h=0.3, k=0.6, V=0	326357	2366	322017	523	1451	181	2155	0.693079	0.709608
S=30, D=45, h=0.3, k=0.7, V=1	326514	2685	322330	309	1190	170	1669	0.769176	0.786122
S=30, D=45, h=0.3, k=0.7, V=0	326423	2371	322069	540	1443	177	2160	0.692498	0.708667
S=30, D=45, h=0.3, k=0.8, V=1	326556	2695	322351	325	1185	165	1675	0.768688	0.785111
S=30, D=45, h=0.3, k=0.8, V=0	326442	2379	322069	563	1431	174	2168	0.691739	0.707639
S=30, D=45, h=0.3, k=0.9, V=1	326570	2716	322374	317	1163	164	1644	0.773264	0.789688
S=30, D=45, h=0.3, k=0.9, V=0	326456	2403	322093	556	1404	173	2133	0.697128	0.713071
S=30, D=45, h=0.3, k=1, V=1	326584	2726	322382	322	1154	164	1640	0.774106	0.790544
S=30, D=45, h=0.3, k=1, V=0	326507	2414	322135	568	1390	171	2129	0.698051	0.713846
S=30, D=45, F=0	324211	520	319176	1351	3164	318	4833	0.183260	0.191609
S=30, D=48, h=0.7, k=0.3, V=1	324711	1996	320760	199	1756	298	2253	0.666680	0.693034
S=30, D=48, h=0.7, k=0.3, V=0	324635	1898	320662	264	1811	304	2379	0.641400	0.667570
S=30, D=48, h=0.7, k=0.4, V=1	324776	2017	320818	200	1741	293	2234	0.670287	0.696306
S=30, D=48, h=0.7, k=0.4, V=0	324752	1905	320756	279	1812	295	2386	0.640560	0.665888
S=30, D=48, h=0.7, k=0.5, V=1	324864	2031	320895	206	1732	289	2227	0.671834	0.697531
S=30, D=48, h=0.7, k=0.5, V=0	324826	1900	320819	299	1808	293	2400	0.637513	0.662618
S=30, D=48, h=0.7, k=0.6, V=1	324929	2029	320939	224	1737	285	2246	0.668810	0.694030
S=30, D=48, h=0.7, k=0.6, V=0	324872	1893	320853	320	1806	290	2416	0.634041	0.658823
S=30, D=48, h=0.7, k=0.7, V=1	324943	2028	320948	227	1740	283	2250	0.668173	0.693183
S=30, D=48, h=0.7, k=0.7, V=0	324908	1882	320874	333	1819	287	2439	0.630093	0.654462
S=30, D=48, h=0.7, k=0.8, V=1	324927	2024	320926	236	1741	286	2263	0.666083	0.691297
S=30, D=48, h=0.7, k=0.8, V=0	324892	1870	320846	351	1825	290	2466	0.625391	0.649871
S=30, D=48, h=0.7, k=0.9, V=1	324952	2019	320936	248	1749	285	2282	0.663200	0.688203
S=30, D=48, h=0.7, k=0.9, V=0	324917	1859	320846	375	1837	289	2501	0.619805	0.643986
S=30, D=48, h=0.7, k=1, V=1	324976	2014	320950	257	1755	284	2296	0.660939	0.685767
S=30, D=48, h=0.7, k=1, V=0	324966	1852	320884	388	1842	286	2516	0.616984	0.640827
S=30, D=48, h=0.6, k=0.3, V=1	324995	2109	321008	221	1657	285	2163	0.683727	0.709506
S=30, D=48, h=0.6, k=0.3, V=0	324946	1984	320911	307	1744	290	2341	0.650906	0.676147
S=30, D=48, h=0.6, k=0.4, V=1	325178	2162	321187	215	1614	276	2105	0.693957	0.719241
S=30, D=48, h=0.6, k=0.4, V=0	325087	2013	321036	324	1714	285	2323	0.654382	0.679338
S=30, D=48, h=0.6, k=0.5, V=1	325209	2179	321214	215	1601	273	2089	0.696864	0.721956
S=30, D=48, h=0.6, k=0.5, V=0	325107	2012	321046	341	1708	283	2332	0.652521	0.677284
S=30, D=48, h=0.6, k=0.6, V=1	325206	2198	321210	219	1579	275	2073	0.699692	0.725087
S=30, D=48, h=0.6, k=0.6, V=0	325104	2009	321035	361	1699	285	2345	0.649968	0.674889
S=30, D=48, h=0.6, k=0.7, V=1	325267	2202	321256	226	1583	268	2077	0.699274	0.723969
S=30, D=48, h=0.6, k=0.7, V=0	325148	2000	321057	381	1710	279	2370	0.645813	0.670057
S=30, D=48, h=0.6, k=0.8, V=1	325277	2193	321248	246	1590	268	2104	0.694946	0.719507
S=30, D=48, h=0.6, k=0.8, V=0	325187	1985	321074	402	1726	275	2403	0.640319	0.664018
S=30, D=48, h=0.6, k=0.9, V=1	325283	2196	321253	248	1586	268	2102	0.695271	0.719850
S=30, D=48, h=0.6, k=0.9, V=0	325193	1988	321078	405	1722	275	2402	0.640560	0.664275
S=30, D=48, h=0.6, k=1, V=1	325321	2197	321284	254	1586	265	2105	0.694752	0.719037
S=30, D=48, h=0.6, k=1, V=0	325231	1987	321109	410	1725	272	2407	0.639769	0.663190
S=30, D=48, h=0.5, k=0.3, V=1	325466	2235	321438	234	1559	253	2046	0.704393	0.727845
S=30, D=48, h=0.5, k=0.3, V=0	325298	2076	321207	340	1675	267	2282	0.663292	0.686871
S=30, D=48, h=0.5, k=0.4, V=1	325595	2279	321556	233	1527	243	2003	0.711978	0.734688
S=30, D=48, h=0.5, k=0.4, V=0	325417	2077	321301	359	1680	258	2297	0.661080	0.683769
S=30, D=48, h=0.5, k=0.5, V=1	325738	2312	321686	235	1505	233	1973	0.717263	0.739152
S=30, D=48, h=0.5, k=0.5, V=0	325537	2080	321392	385	1680	249	2314	0.658559	0.680375
S=30, D=48, h=0.5, k=0.6, V=1	325834	2331	321771	239	1493	225	1957	0.720023	0.741214
S=30, D=48, h=0.5, k=0.6, V=0	325610	2078	321437	412	1683	239	2334	0.655282	0.676131
S=30, D=48, h=0.5, k=0.7, V=1	325856	2341	321793	240	1482	225	1947	0.721673	0.742917
S=30, D=48, h=0.5, k=0.7, V=0	325644	2087	321476	416	1665	238	2319	0.657250	0.678125
S=30, D=48, h=0.5, k=0.8, V=1	325861	2343	321792	243	1483	224	1950	0.721404	0.742533
S=30, D=48, h=0.5, k=0.8, V=0	325658	2086	321482	425	1665	237	2327	0.656027	0.676784
S=30, D=48, h=0.5, k=0.9, V=1	325900	2344	321815	259	1482	223	1964	0.719400	0.740380
S=30, D=48, h=0.5, k=0.9, V=0	325686	2082	321485	450	1669	235	2354	0.652136	0.672604
S=30, D=48, h=0.5, k=1, V=1	325900	2336	321804	272	1488	223	1983	0.716388	0.737294
S=30, D=48, h=0.5, k=1, V=0	325686	2075	321483	460	1668	235	2363	0.650181	0.670633
S=30, D=48, h=0.4, k=0.3, V=1	325847	2359	321763	261	1464	221	1946	0.722121	0.743010
S=30, D=48, h=0.4, k=0.3, V=0	325690	2145	321516	389	1640	235	2264	0.669000	0.689798
S=30, D=48, h=0.4, k=0.4, V=1	325991	2433	321897	259	1402	210	1871	0.734775	0.754922
S=30, D=48, h=0.4, k=0.4, V=0	325822	2182	321627	409	1604	225	2238	0.673789	0.693854
S=30, D=48, h=0.4, k=0.5, V=1	326031	2463	321931	260	1377	206	1843	0.739540	0.759411
S=30, D=48, h=0.4, k=0.5, V=0	325908	2196	321678	443	1591	215	2249	0.672616	0.691769
S=30, D=48, h=0.4, k=0.6, V=1	326063	2483	321957	264	1359	205	1828	0.742209	0.762046
S=30, D=48, h=0.4, k=0.6, V=0	325934	2199	321690	462	1583	214	2259	0.671211	0.690264
S=30, D=48, h=0.4, k=0.7, V=1	326125	2495	322003	278	1349	203	1830	0.742274	0.761914
S=30, D=48, h=0.4, k=0.7, V=0	325970	2204	321714	478	1574	214	2266	0.670405	0.689458
S=30, D=48, h=0.4, k=0.8, V=1	326193	2517	322073	272	1331	197	1800	0.746906	0.766070
S=30, D=48, h=0.4, k=0.8, V=0	326049	2228	321789	477	1555	206	2238	0.675124	0.693578
S=30, D=48, h=0.4, k=0.9, V=1	326226	2528	322100	273	1325	194	1792	0.748388	0.767278
S=30, D=48, h=0.4, k=0.9, V=0	326101	2235	321832	491	1543	202	2236	0.675383	0.693516
S=30, D=48, h=0.4, k=1, V=1	326243	2531	322111	279	1322	193	1794	0.748159	0.766947
S=30, D=48, h=0.4, k=1, V=0	326101	2237	321826	498	1540	202	2240	0.674946	0.693072
S=30, D=48, h=0.3, k=0.3, V=1	326147	2515	321988	320	1324	200	1844	0.740665	0.760008
S=30, D=48, h=0.3, k=0.3, V=0	325941	2265	321685	455	1536	218	2209	0.681963	0.701579
S=30, D=48, h=0.3, k=0.4, V=1	326264	2595	322104	311	1254	192	1757	0.754795	0.773677
S=30, D=48, h=0.3, k=0.4, V=0	326111	2314	321816	494	1487	203	2184	0.687005	0.705429
S=30, D=48, h=0.3, k=0.5, V=1	326397	2625	322227	308	1237	179	1724	0.760055	0.777736
S=30, D=48, h=0.3, k=0.5, V=0	326227	2327	321901	514	1485	190	2189	0.686988	0.704199
S=30, D=48, h=0.3, k=0.6, V=1	326482	2672	322307	305	1198	172	1675	0.767912	0.785048
S=30, D=48, h=0.3, k=0.6, V=0	326309	2365	321972	525	1447	185	2157	0.692747	0.709651
S=30, D=48, h=0.3, k=0.7, V=1	326514	2686	322328	312	1188	170	1670	0.769040	0.785987
S=30, D=48, h=0.3, k=0.7, V=0	326417	2371	322060	545	1441	178	2164	0.691979	0.708236
S=30, D=48, h=0.3, k=0.8, V=1	326556	2697	322350	326	1183	165	1674	0.768878	0.785305
S=30, D=48, h=0.3, k=0.8, V=0	326442	2380	322063	569	1430	174	2173	0.691195	0.707083
S=30, D=48, h=0.3, k=0.9, V=1	326570	2715	322371	320	1164	164	1648	0.772715	0.789128
S=30, D=48, h=0.3, k=0.9, V=0	326456	2402	322085	564	1405	173	2142	0.695993	0.711911
S=30, D=48, h=0.3, k=1, V=1	326584	2727	322377	327	1153	164	1644	0.773618	0.790047
S=30, D=48, h=0.3, k=1, V=0	326507	2417	322133	570	1387	171	2128	0.698334	0.714136
S=30, D=48, h=0.2, k=0.3, V=1	326489	2663	322267	357	1202	168	1727	0.760579	0.777189
S=30, D=48, h=0.2, k=0.3, V=0	326250	2400	321909	513	1428	187	2128	0.698715	0.715873
S=30, D=48, h=0.2, k=0.4, V=1	326653	2767	322418	354	1114	154	1622	0.777376	0.792887
S=30, D=48, h=0.2, k=0.4, V=0	326505	2452	322106	558	1389	163	2110	0.703225	0.718255
S=30, D=48, h=0.2, k=0.5, V=1	326730	2824	322482	353	1071	144	1568	0.786069	0.800690
S=30, D=48, h=0.2, k=0.5, V=0	326591	2493	322165	583	1350	156	2089	0.707739	0.722217
S=30, D=48, h=0.2, k=0.6, V=1	326766	2859	322509	357	1041	140	1538	0.790921	0.805209
S=30, D=48, h=0.2, k=0.6, V=0	326642	2522	322206	596	1318	152	2066	0.711793	0.725995
S=30, D=48, h=0.2, k=0.7, V=1	326824	2892	322567	348	1017	133	1498	0.796956	0.810607
S=30, D=48, h=0.2, k=0.7, V=0	326739	2549	322297	596	1297	142	2035	0.716737	0.730084
S=30, D=48, h=0.2, k=0.8, V=1	326892	2928	322625	351	988	127	1466	0.802016	0.815116
S=30, D=48, h=0.2, k=0.8, V=0	326816	2576	322352	612	1276	135	2023	0.719534	0.732260
S=30, D=48, h=0.2, k=0.9, V=1	326920	2943	322637	364	976	124	1464	0.802702	0.815497
S=30, D=48, h=0.2, k=0.9, V=0	326840	2582	322361	635	1262	133	2030	0.718829	0.731383
S=30, D=48, h=0.2, k=1, V=1	326957	2973	322673	361	950	121	1432	0.807549	0.820099
S=30, D=48, h=0.2, k=1, V=0	326863	2605	322384	638	1236	131	2005	0.722820	0.735265
S=30, D=48, F=0	324211	522	319184	1342	3163	318	4823	0.184348	0.192739
S=30, D=51, h=0.7, k=0.3, V=1	324711	1999	320759	200	1753	298	2251	0.667076	0.693446
S=30, D=51, h=0.7, k=0.3, V=0	324616	1908	320646	261	1801	305	2367	0.643682	0.670029
S=30, D=51, h=0.7, k=0.4, V=1	324776	2020	320817	201	1738	293	2232	0.670681	0.696715
S=30, D=51, h=0.7, k=0.4, V=0	324733	1912	320737	280	1804	296	2380	0.641747	0.667213
S=30, D=51, h=0.7, k=0.5, V=1	324864	2033	320893	208	1730	289	2227	0.671892	0.697592
S=30, D=51, h=0.7, k=0.5, V=0	324807	1908	320801	299	1799	294	2392	0.639049	0.664305
S=30, D=51, h=0.7, k=0.6, V=1	324929	2032	320937	225	1735	285	2245	0.669123	0.694348
S=30, D=51, h=0.7, k=0.6, V=0	324853	1899	320833	322	1799	291	2412	0.634908	0.659815
S=30, D=51, h=0.7, k=0.7, V=1	324943	2031	320948	227	1737	283	2247	0.668721	0.693752
S=30, D=51, h=0.7, k=0.7, V=0	324889	1889	320855	333	1812	288	2433	0.631371	0.655873
S=30, D=51, h=0.7, k=0.8, V=1	324927	2026	320926	236	1739	286	2261	0.666449	0.691677
S=30, D=51, h=0.7, k=0.8, V=0	324873	1875	320827	353	1818	291	2462	0.626159	0.650766
S=30, D=51, h=0.7, k=0.9, V=1	324952	2025	320936	248	1743	285	2276	0.664301	0.689346
S=30, D=51, h=0.7, k=0.9, V=0	324898	1866	320828	377	1827	290	2494	0.621054	0.645386
S=30, D=51, h=0.7, k=1, V=1	324976	2020	320950	257	1749	284	2290	0.662043	0.686913
S=30, D=51, h=0.7, k=1, V=0	324947	1859	320865	391	1832	287	2510	0.618099	0.642086
S=30, D=51, h=0.6, k=0.3, V=1	324981	2111	321003	215	1652	286	2153	0.685157	0.711096
S=30, D=51, h=0.6, k=0.3, V=0	324913	1991	320888	301	1733	292	2326	0.653255	0.678783
S=30, D=51, h=0.6, k=0.4, V=1	325178	2164	321190	214	1610	276	2100	0.694633	0.719954
S=30, D=51, h=0.6, k=0.4, V=0	325068	2018	321020	322	1708	286	2316	0.655601	0.680696
S=30, D=51, h=0.6, k=0.5, V=1	325209	2182	321215	214	1598	273	2085	0.697540	0.722655
S=30, D=51, h=0.6, k=0.5, V=0	325088	2016	321028	343	1701	284	2328	0.653153	0.678046
S=30, D=51, h=0.6, k=0.6, V=1	325206	2197	321211	217	1581	275	2073	0.699725	0.725114
S=30, D=51, h=0.6, k=0.6, V=0	325085	2012	321016	362	1695	286	2343	0.650392	0.675422
S=30, D=51, h=0.6, k=0.7, V=1	325267	2203	321259	224	1581	268	2073	0.699831	0.724552
S=30, D=51, h=0.6, k=0.7, V=0	325129	2006	321042	378	1703	280	2361	0.647362	0.671755
S=30, D=51, h=0.6, k=0.8, V=1	325277	2193	321249	246	1589	268	2103	0.695033	0.719604
S=30, D=51, h=0.6, k=0.8, V=0	325168	1986	321056	404	1722	276	2402	0.640398	0.664204
S=30, D=51, h=0.6, k=0.9, V=1	325283	2194	321251	251	1587	268	2106	0.694571	0.719132
S=30, D=51, h=0.6, k=0.9, V=0	325174	1989	321057	410	1718	276	2404	0.640231	0.664038
S=30, D=51, h=0.6, k=1, V=1	325321	2194	321282	256	1589	265	2110	0.693934	0.718192
S=30, D=51, h=0.6, k=1, V=0	325212	1983	321086	418	1725	273	2416	0.638162	0.661635
S=30, D=51, h=0.5, k=0.3, V=1	325415	2240	321396	228	1551	256	2035	0.706137	0.729938
S=30, D=51, h=0.5, k=0.3, V=0	325249	2083	321169	334	1663	271	2268	0.665505	0.689539
S=30, D=51, h=0.5, k=0.4, V=1	325567	2284	321535	227	1521	244	1992	0.713707	0.736569
S=30, D=51, h=0.5, k=0.4, V=0	325398	2083	321288	356	1671	259	2286	0.662768	0.685619
S=30, D=51, h=0.5, k=0.5, V=1	325710	2318	321668	228	1496	234	1958	0.719475	0.741539
S=30, D=51, h=0.5, k=0.5, V=0	325511	2086	321377	378	1670	251	2299	0.660791	0.682875
S=30, D=51, h=0.5, k=0.6, V=1	325834	2332	321772	238	1492	225	1955	0.720336	0.741536
S=30, D=51, h=0.5, k=0.6, V=0	325591	2080	321421	410	1680	240	2330	0.655922	0.676882
S=30, D=51, h=0.5, k=0.7, V=1	325856	2340	321794	239	1483	225	1947	0.721645	0.742889
S=30, D=51, h=0.5, k=0.7, V=0	325625	2086	321456	418	1665	239	2322	0.656796	0.677749
S=30, D=51, h=0.5, k=0.8, V=1	325861	2344	321792	243	1482	224	1949	0.721574	0.742708
S=30, D=51, h=0.5, k=0.8, V=0	325639	2088	321461	429	1661	238	2328	0.655948	0.676801
S=30, D=51, h=0.5, k=0.9, V=1	325900	2343	321815	259	1483	223	1965	0.719229	0.740205
S=30, D=51, h=0.5, k=0.9, V=0	325686	2082	321483	453	1668	235	2356	0.651824	0.672289
S=30, D=51, h=0.5, k=1, V=1	325900	2339	321803	272	1486	223	1981	0.716811	0.737724
S=30, D=51, h=0.5, k=1, V=0	325686	2077	321481	461	1667	235	2363	0.650341	0.670793
S=30, D=51, h=0.4, k=0.3, V=1	325824	2361	321750	254	1459	225	1938	0.723355	0.744668
S=30, D=51, h=0.4, k=0.3, V=0	325648	2147	321487	381	1633	240	2254	0.670444	0.691749
S=30, D=51, h=0.4, k=0.4, V=1	325991	2433	321899	257	1402	210	1869	0.735053	0.755208
S=30, D=51, h=0.4, k=0.4, V=0	325803	2179	321610	408	1606	226	2240	0.673380	0.693526
S=30, D=51, h=0.4, k=0.5, V=1	326031	2463	321935	257	1376	206	1839	0.740049	0.759937
S=30, D=51, h=0.4, k=0.5, V=0	325856	2197	321633	440	1586	217	2243	0.673359	0.692728
S=30, D=51, h=0.4, k=0.6, V=1	326063	2486	321958	263	1356	205	1824	0.742842	0.762696
S=30, D=51, h=0.4, k=0.6, V=0	325882	2200	321643	459	1580	216	2255	0.671778	0.691033
S=30, D=51, h=0.4, k=0.7, V=1	326125	2498	322007	274	1346	203	1823	0.743316	0.762982
S=30, D=51, h=0.4, k=0.7, V=0	325937	2203	321684	476	1574	215	2265	0.670479	0.689627
S=30, D=51, h=0.4, k=0.8, V=1	326193	2518	322075	270	1330	197	1797	0.747343	0.766519
S=30, D=51, h=0.4, k=0.8, V=0	326049	2229	321787	480	1553	206	2239	0.675008	0.693464
S=30, D=51, h=0.4, k=0.9, V=1	326226	2528	322099	274	1325	194	1793	0.748252	0.767138
S=30, D=51, h=0.4, k=0.9, V=0	326101	2236	321832	491	1542	202	2235	0.675563	0.693701
S=30, D=51, h=0.4, k=1, V=1	326243	2530	322113	277	1323	193	1793	0.748266	0.767057
S=30, D=51, h=0.4, k=1, V=0	326101	2237	321826	498	1540	202	2240	0.674946	0.693072
S=30, D=51, h=0.3, k=0.3, V=1	326147	2518	321993	316	1320	200	1836	0.741788	0.761164
S=30, D=51, h=0.3, k=0.3, V=0	325941	2267	321687	452	1535	218	2205	0.682616	0.702245
S=30, D=51, h=0.3, k=0.4, V=1	326264	2590	322106	308	1260	192	1760	0.754285	0.773148
S=30, D=51, h=0.3, k=0.4, V=0	326078	2309	321788	490	1491	204	2185	0.686623	0.705130
S=30, D=51, h=0.3, k=0.5, V=1	326397	2623	322227	307	1240	179	1726	0.759769	0.777438
S=30, D=51, h=0.3, k=0.5, V=0	326227	2327	321902	513	1485	190	2188	0.687112	0.704326
S=30, D=51, h=0.3, k=0.6, V=1	326482	2669	322306	306	1201	172	1679	0.767301	0.784423
S=30, D=51, h=0.3, k=0.6, V=0	326309	2365	321969	529	1446	185	2160	0.692346	0.709245
S=30, D=51, h=0.3, k=0.7, V=1	326514	2691	322331	308	1184	170	1662	0.770264	0.787233
S=30, D=51, h=0.3, k=0.7, V=0	326392	2378	322038	543	1433	179	2155	0.693446	0.709831
S=30, D=51, h=0.3, k=0.8, V=1	326556	2699	322350	325	1182	165	1672	0.769230	0.785660
S=30, D=51, h=0.3, k=0.8, V=0	326442	2385	322066	566	1425	174	2165	0.692429	0.708345
S=30, D=51, h=0.3, k=0.9, V=1	326570	2721	322374	316	1159	164	1639	0.774090	0.790527
S=30, D=51, h=0.3, k=0.9, V=0	326456	2409	322089	560	1398	173	2131	0.697692	0.713648
S=30, D=51, h=0.3, k=1, V=1	326584	2732	322383	320	1149	164	1633	0.775218	0.791676
S=30, D=51, h=0.3, k=1, V=0	326507	2423	322136	567	1381	171	2119	0.699735	0.715568
S=30, D=51, h=0.2, k=0.3, V=1	326489	2663	322266	359	1201	168	1728	0.760418	0.777030
S=30, D=51, h=0.2, k=0.3, V=0	326250	2399	321907	515	1429	187	2131	0.698297	0.715445
S=30, D=51, h=0.2, k=0.4, V=1	326653	2765	322419	353	1116	154	1623	0.777187	0.792694
S=30, D=51, h=0.2, k=0.4, V=0	326505	2450	322105	559	1391	163	2113	0.702762	0.717782
S=30, D=51, h=0.2, k=0.5, V=1	326730	2824	322481	354	1071	144	1569	0.785943	0.800562
S=30, D=51, h=0.2, k=0.5, V=0	326566	2493	322139	585	1349	157	2091	0.707504	0.722073
S=30, D=51, h=0.2, k=0.6, V=1	326766	2860	322509	357	1040	140	1537	0.791076	0.805367
S=30, D=51, h=0.2, k=0.6, V=0	326617	2523	322180	598	1316	153	2067	0.711730	0.726027
S=30, D=51, h=0.2, k=0.7, V=1	326824	2893	322564	351	1016	133	1500	0.796735	0.810383
S=30, D=51, h=0.2, k=0.7, V=0	326739	2550	322297	596	1296	142	2034	0.716906	0.730256
S=30, D=51, h=0.2, k=0.8, V=1	326892	2930	322624	352	986	127	1465	0.802198	0.815301
S=30, D=51, h=0.2, k=0.8, V=0	326816	2578	322351	613	1274	135	2022	0.719756	0.732485
S=30, D=51, h=0.2, k=0.9, V=1	326920	2943	322635	365	977	124	1466	0.802477	0.815266
S=30, D=51, h=0.2, k=0.9, V=0	326840	2582	322358	638	1262	133	2033	0.718487	0.731036
S=30, D=51, h=0.2, k=1, V=1	326957	2973	322673	361	950	121	1432	0.807549	0.820099
S=30, D=51, h=0.2, k=1, V=0	326863	2605	322383	639	1236	131	2006	0.722706	0.735149
S=30, D=51, F=0	324211	524	319186	1341	3160	318	4819	0.185058	0.193481
S=30, D=54, h=0.7, k=0.3, V=1	324711	2001	320760	201	1749	298	2248	0.667455	0.693854
S=30, D=54, h=0.7, k=0.3, V=0	324616	1908	320645	264	1799	305	2368	0.643390	0.669740
S=30, D=54, h=0.7, k=0.4, V=1	324776	2018	320819	201	1738	293	2232	0.670484	0.696524
S=30, D=54, h=0.7, k=0.4, V=0	324733	1911	320736	282	1804	296	2382	0.641338	0.666795
S=30, D=54, h=0.7, k=0.5, V=1	324864	2032	320896	207	1729	289	2225	0.672031	0.697750
S=30, D=54, h=0.7, k=0.5, V=0	324807	1908	320802	300	1797	294	2391	0.639064	0.664333
S=30, D=54, h=0.7, k=0.6, V=1	324929	2032	320939	224	1734	285	2243	0.669358	0.694598
S=30, D=54, h=0.7, k=0.6, V=0	324853	1899	320834	323	1797	291	2411	0.634924	0.659845
S=30, D=54, h=0.7, k=0.7, V=1	324943	2032	320948	228	1735	283	2246	0.668837	0.693878
S=30, D=54, h=0.7, k=0.7, V=0	324889	1891	320854	337	1807	288	2432	0.631420	0.655944
S=30, D=54, h=0.7, k=0.8, V=1	324927	2028	320924	238	1737	286	2261	0.666515	0.691746
S=30, D=54, h=0.7, k=0.8, V=0	324873	1879	320825	356	1813	291	2460	0.626589	0.651220
S=30, D=54, h=0.7, k=0.9, V=1	324952	2025	320934	250	1743	285	2278	0.664003	0.689037
S=30, D=54, h=0.7, k=0.9, V=0	324898	1867	320825	381	1825	290	2496	0.620764	0.645092
S=30, D=54, h=0.7, k=1, V=1	324976	2020	320948	259	1749	284	2292	0.661747	0.686606
S=30, D=54, h=0.7, k=1, V=0	324947	1860	320862	394	1831	287	2512	0.617875	0.641854
S=30, D=54, h=0.6, k=0.3, V=1	324967	2113	320992	213	1649	287	2149	0.685815	0.711875
S=30, D=54, h=0.6, k=0.3, V=0	324899	1994	320877	300	1728	293	2321	0.654045	0.679703
S=30, D=54, h=0.6, k=0.4, V=1	325178	2163	321192	212	1611	276	2099	0.694755	0.720080
S=30, D=54, h=0.6, k=0.4, V=0	325068	2022	321022	324	1700	286	2310	0.656393	0.681545
S=30, D=54, h=0.6, k=0.5, V=1	325209	2181	321218	213	1597	273	2083	0.697688	0.722821
S=30, D=54, h=0.6, k=0.5, V=0	325088	2019	321031	344	1694	284	2322	0.653905	0.678853
S=30, D=54, h=0.6, k=0.6, V=1	325206	2197	321213	217	1579	275	2071	0.699900	0.725309
S=30, D=54, h=0.6, k=0.6, V=0	325085	2015	321019	363	1688	286	2337	0.651147	0.676233
S=30, D=54, h=0.6, k=0.7, V=1	325267	2201	321256	227	1583	268	2078	0.699040	0.723733
S=30, D=54, h=0.6, k=0.7, V=0	325129	2007	321038	384	1700	280	2364	0.646885	0.671274
S=30, D=54, h=0.6, k=0.8, V=1	325277	2192	321246	249	1590	268	2107	0.694422	0.718971
S=30, D=54, h=0.6, k=0.8, V=0	325168	1986	321054	406	1722	276	2404	0.640125	0.663921
S=30, D=54, h=0.6, k=0.9, V=1	325283	2192	321248	254	1589	268	2111	0.693784	0.718318
S=30, D=54, h=0.6, k=0.9, V=0	325174	1986	321056	411	1721	276	2408	0.639523	0.663305
S=30, D=54, h=0.6, k=1, V=1	325321	2194	321279	259	1589	265	2113	0.693501	0.717744
S=30, D=54, h=0.6, k=1, V=0	325212	1983	321083	421	1725	273	2419	0.637755	0.661214
S=30, D=54, h=0.5, k=0.3, V=1	325415	2239	321396	228	1552	256	2036	0.705963	0.729758
S=30, D=54, h=0.5, k=0.3, V=0	325249	2082	321168	337	1662	271	2270	0.665068	0.689100
S=30, D=54, h=0.5, k=0.4, V=1	325567	2285	321536	226	1520	244	1990	0.714024	0.736895
S=30, D=54, h=0.5, k=0.4, V=0	325398	2086	321287	358	1667	259	2284	0.663127	0.685997
S=30, D=54, h=0.5, k=0.5, V=1	325710	2319	321669	226	1496	234	1956	0.719843	0.741912
S=30, D=54, h=0.5, k=0.5, V=0	325511	2088	321375	380	1668	251	2299	0.660886	0.682974
S=30, D=54, h=0.5, k=0.6, V=1	325834	2334	321774	237	1489	225	1951	0.720910	0.742132
S=30, D=54, h=0.5, k=0.6, V=0	325591	2081	321420	412	1678	240	2330	0.655921	0.676888
S=30, D=54, h=0.5, k=0.7, V=1	325856	2340	321792	241	1483	225	1949	0.721360	0.742596
S=30, D=54, h=0.5, k=0.7, V=0	325625	2089	321455	419	1662	239	2320	0.657218	0.678185
S=30, D=54, h=0.5, k=0.8, V=1	325861	2345	321792	243	1481	224	1948	0.721744	0.742882
S=30, D=54, h=0.5, k=0.8, V=0	325639	2089	321463	427	1660	238	2325	0.656401	0.677267
S=30, D=54, h=0.5, k=0.9, V=1	325900	2344	321814	260	1482	223	1965	0.719259	0.740235
S=30, D=54, h=0.5, k=0.9, V=0	325686	2084	321483	453	1666	235	2354	0.652197	0.672673
S=30, D=54, h=0.5, k=1, V=1	325900	2339	321803	272	1486	223	1981	0.716811	0.737724
S=30, D=54, h=0.5, k=1, V=0	325686	2078	321481	461	1666	235	2362	0.650528	0.670985
S=30, D=54, h=0.4, k=0.3, V=1	325824	2357	321755	249	1463	225	1937	0.723383	0.744696
S=30, D=54, h=0.4, k=0.3, V=0	325648	2143	321487	382	1636	240	2258	0.669667	0.690953
S=30, D=54, h=0.4, k=0.4, V=1	325968	2431	321884	252	1401	214	1867	0.735324	0.755880
S=30, D=54, h=0.4, k=0.4, V=0	325780	2178	321592	407	1603	230	2240	0.673333	0.693849
S=30, D=54, h=0.4, k=0.5, V=1	326008	2462	321918	255	1373	210	1838	0.740160	0.760453
S=30, D=54, h=0.4, k=0.5, V=0	325833	2195	321615	439	1584	221	2244	0.673128	0.692863
S=30, D=54, h=0.4, k=0.6, V=1	326040	2490	321945	257	1348	209	1814	0.744330	0.764626
S=30, D=54, h=0.4, k=0.6, V=0	325859	2203	321627	456	1573	220	2249	0.672708	0.692361
S=30, D=54, h=0.4, k=0.7, V=1	326102	2497	321989	273	1343	207	1823	0.743287	0.763356
S=30, D=54, h=0.4, k=0.7, V=0	325914	2203	321671	470	1570	219	2259	0.671248	0.690788
S=30, D=54, h=0.4, k=0.8, V=1	326193	2520	322078	267	1328	197	1792	0.748082	0.767275
S=30, D=54, h=0.4, k=0.8, V=0	326049	2229	321792	475	1553	206	2234	0.675646	0.694118
S=30, D=54, h=0.4, k=0.9, V=1	326226	2530	322104	269	1323	194	1786	0.749261	0.768172
S=30, D=54, h=0.4, k=0.9, V=0	326101	2236	321837	486	1542	202	2230	0.676197	0.694350
S=30, D=54, h=0.4, k=1, V=1	326243	2532	322118	272	1321	193	1786	0.749274	0.768090
S=30, D=54, h=0.4, k=1, V=0	326101	2238	321831	493	1539	202	2234	0.675757	0.693904
S=30, D=54, h=0.3, k=0.3, V=1	326147	2515	321996	313	1323	200	1836	0.741692	0.761066
S=30, D=54, h=0.3, k=0.3, V=0	325941	2265	321688	452	1536	218	2206	0.682348	0.701974
S=30, D=54, h=0.3, k=0.4, V=1	326264	2592	322109	305	1258	192	1755	0.755008	0.773889
S=30, D=54, h=0.3, k=0.4, V=0	326078	2311	321789	489	1489	204	2182	0.687102	0.705621
S=30, D=54, h=0.3, k=0.5, V=1	326397	2621	322230	304	1242	179	1725	0.759842	0.777513
S=30, D=54, h=0.3, k=0.5, V=0	326194	2325	321874	509	1486	191	2186	0.687254	0.704565
S=30, D=54, h=0.3, k=0.6, V=1	326482	2674	322310	302	1196	172	1670	0.768627	0.785778
S=30, D=54, h=0.3, k=0.6, V=0	326309	2369	321974	524	1442	185	2151	0.693657	0.710587
S=30, D=54, h=0.3, k=0.7, V=1	326514	2690	322333	306	1185	170	1661	0.770367	0.787338
S=30, D=54, h=0.3, k=0.7, V=0	326392	2377	322040	541	1434	179	2154	0.693514	0.709900
S=30, D=54, h=0.3, k=0.8, V=1	326556	2700	322353	322	1181	165	1668	0.769778	0.786220
S=30, D=54, h=0.3, k=0.8, V=0	326442	2384	322067	565	1426	174	2165	0.692374	0.708289
S=30, D=54, h=0.3, k=0.9, V=1	326570	2721	322375	315	1159	164	1638	0.774220	0.790660
S=30, D=54, h=0.3, k=0.9, V=0	326456	2409	322089	560	1398	173	2131	0.697692	0.713648
S=30, D=54, h=0.3, k=1, V=1	326584	2732	322383	320	1149	164	1633	0.775218	0.791676
S=30, D=54, h=0.3, k=1, V=0	326507	2423	322136	567	1381	171	2119	0.699735	0.715568
S=30, D=54, h=0.2, k=0.3, V=1	326489	2662	322269	356	1202	168	1726	0.760642	0.777258
S=30, D=54, h=0.2, k=0.3, V=0	326250	2399	321908	515	1428	187	2130	0.698385	0.715540
S=30, D=54, h=0.2, k=0.4, V=1	326641	2768	322411	349	1113	155	1617	0.778071	0.793695
S=30, D=54, h=0.2, k=0.4, V=0	326455	2452	322063	554	1386	166	2106	0.703702	0.719027
S=30, D=54, h=0.2, k=0.5, V=1	326730	2826	322486	349	1069	144	1562	0.786885	0.801522
S=30, D=54, h=0.2, k=0.5, V=0	326566	2495	322143	581	1347	157	2085	0.708315	0.722900
S=30, D=54, h=0.2, k=0.6, V=1	326766	2865	322515	351	1035	140	1526	0.792604	0.806922
S=30, D=54, h=0.2, k=0.6, V=0	326617	2528	322187	591	1311	153	2055	0.713395	0.727725
S=30, D=54, h=0.2, k=0.7, V=1	326824	2895	322568	347	1014	133	1494	0.797544	0.811205
S=30, D=54, h=0.2, k=0.7, V=0	326739	2552	322299	594	1294	142	2030	0.717477	0.730837
S=30, D=54, h=0.2, k=0.8, V=1	326892	2932	322630	346	984	127	1457	0.803252	0.816371
S=30, D=54, h=0.2, k=0.8, V=0	326816	2579	322356	608	1273	135	2016	0.720500	0.733243
S=30, D=54, h=0.2, k=0.9, V=1	326920	2950	322644	356	970	124	1450	0.804661	0.817483
S=30, D=54, h=0.2, k=0.9, V=0	326840	2589	322367	629	1255	133	2017	0.720693	0.733279
S=30, D=54, h=0.2, k=1, V=1	326957	2978	322678	356	945	121	1422	0.808927	0.821497
S=30, D=54, h=0.2, k=1, V=0	326863	2610	322388	634	1231	131	1996	0.724115	0.736581
S=30, D=54, F=0	324211	525	319186	1342	3158	318	4818	0.185344	0.193782
S=30, D=57, h=0.7, k=0.3, V=1	324711	2001	320761	200	1749	298	2247	0.667610	0.694014
S=30, D=57, h=0.7, k=0.3, V=0	324616	1913	320644	265	1794	305	2364	0.644192	0.670575
S=30, D=57, h=0.7, k=0.4, V=1	324776	2018	320819	201	1738	293	2232	0.670484	0.696524
S=30, D=57, h=0.7, k=0.4, V=0	324733	1914	320737	282	1800	296	2378	0.641993	0.667482
S=30, D=57, h=0.7, k=0.5, V=1	324864	2032	320895	208	1729	289	2226	0.671878	0.697591
S=30, D=57, h=0.7, k=0.5, V=0	324807	1909	320800	302	1796	294	2392	0.638960	0.664226
S=30, D=57, h=0.7, k=0.6, V=1	324929	2032	320938	226	1733	285	2244	0.669139	0.694378
S=30, D=57, h=0.7, k=0.6, V=0	324853	1900	320832	325	1796	291	2412	0.634825	0.659743
S=30, D=57, h=0.7, k=0.7, V=1	324943	2032	320945	231	1735	283	2249	0.668384	0.693409
S=30, D=57, h=0.7, k=0.7, V=0	324889	1891	320851	340	1807	288	2435	0.630986	0.655494
S=30, D=57, h=0.7, k=0.8, V=1	324927	2028	320921	241	1737	286	2264	0.666065	0.691279
S=30, D=57, h=0.7, k=0.8, V=0	324873	1879	320822	359	1813	291	2463	0.626159	0.650774
S=30, D=57, h=0.7, k=0.9, V=1	324952	2025	320931	253	1743	285	2281	0.663556	0.688574
S=30, D=57, h=0.7, k=0.9, V=0	324898	1867	320823	383	1825	290	2498	0.620481	0.644799
S=30, D=57, h=0.7, k=1, V=1	324976	2020	320945	262	1749	284	2295	0.661302	0.686145
S=30, D=57, h=0.7, k=1, V=0	324947	1860	320860	396	1831	287	2514	0.617595	0.641564
S=30, D=57, h=0.6, k=0.3, V=1	324967	2113	320992	213	1649	287	2149	0.685815	0.711875
S=30, D=57, h=0.6, k=0.3, V=0	324899	1997	320876	301	1725	293	2319	0.654460	0.680135
S=30, D=57, h=0.6, k=0.4, V=1	325178	2165	321193	211	1609	276	2096	0.695257	0.720600
S=30, D=57, h=0.6, k=0.4, V=0	325068	2025	321023	323	1697	286	2306	0.657095	0.682273
S=30, D=57, h=0.6, k=0.5, V=1	325209	2182	321218	213	1596	273	2082	0.697863	0.723003
S=30, D=57, h=0.6, k=0.5, V=0	325088	2021	321031	344	1692	284	2320	0.654280	0.679242
S=30, D=57, h=0.6, k=0.6, V=1	325206	2195	321210	220	1581	275	2076	0.699107	0.724487
S=30, D=57, h=0.6, k=0.6, V=0	325085	2013	321018	364	1690	286	2340	0.650631	0.675698
S=30, D=57, h=0.6, k=0.7, V=1	325267	2198	321254	229	1586	268	2083	0.698220	0.722886
S=30, D=57, h=0.6, k=0.7, V=0	325129	2003	321037	385	1704	280	2369	0.645991	0.670347
S=30, D=57, h=0.6, k=0.8, V=1	325277	2190	321245	250	1592	268	2110	0.693924	0.718456
S=30, D=57, h=0.6, k=0.8, V=0	325168	1984	321053	407	1724	276	2407	0.639607	0.663384
S=30, D=57, h=0.6, k=0.9, V=1	325283	2190	321248	254	1591	268	2113	0.693431	0.717953
S=30, D=57, h=0.6, k=0.9, V=0	325174	1984	321055	412	1723	276	2411	0.639006	0.662769
S=30, D=57, h=0.6, k=1, V=1	325321	2192	321279	259	1591	265	2115	0.693148	0.717379
S=30, D=57, h=0.6, k=1, V=0	325212	1981	321082	422	1727	273	2422	0.637237	0.660678
S=30, D=57, h=0.5, k=0.3, V=1	325415	2241	321399	225	1550	256	2031	0.706748	0.730569
S=30, D=57, h=0.5, k=0.3, V=0	325249	2086	321169	336	1658	271	2265	0.665942	0.690006
S=30, D=57, h=0.5, k=0.4, V=1	325567	2285	321536	226	1520	244	1990	0.714024	0.736895
S=30, D=57, h=0.5, k=0.4, V=0	325398	2088	321287	358	1665	259	2282	0.663495	0.686377
S=30, D=57, h=0.5, k=0.5, V=1	325710	2318	321670	225	1497	234	1956	0.719817	0.741885
S=30, D=57, h=0.5, k=0.5, V=0	325511	2088	321375	380	1668	251	2299	0.660886	0.682974
S=30, D=57, h=0.5, k=0.6, V=1	325834	2334	321773	238	1489	225	1952	0.720767	0.741985
S=30, D=57, h=0.5, k=0.6, V=0	325591	2081	321421	411	1678	240	2329	0.656056	0.677027
S=30, D=57, h=0.5, k=0.7, V=1	325856	2340	321793	240	1483	225	1948	0.721503	0.742742
S=30, D=57, h=0.5, k=0.7, V=0	325625	2090	321454	420	1661	239	2320	0.657270	0.678238
S=30, D=57, h=0.5, k=0.8, V=1	325861	2345	321794	241	1481	224	1946	0.722029	0.743175
S=30, D=57, h=0.5, k=0.8, V=0	325639	2091	321463	427	1658	238	2323	0.656772	0.677650
S=30, D=57, h=0.5, k=0.9, V=1	325900	2345	321817	257	1481	223	1961	0.719852	0.740845
S=30, D=57, h=0.5, k=0.9, V=0	325686	2087	321485	451	1663	235	2349	0.653018	0.673520
S=30, D=57, h=0.5, k=1, V=1	325900	2338	321804	271	1487	223	1981	0.716780	0.737692
S=30, D=57, h=0.5, k=1, V=0	325686	2078	321481	461	1666	235	2362	0.650528	0.670985
S=30, D=57, h=0.4, k=0.3, V=1	325824	2360	321758	246	1460	225	1931	0.724316	0.745656
S=30, D=57, h=0.4, k=0.3, V=0	325648	2147	321491	378	1632	240	2250	0.670936	0.692261
S=30, D=57, h=0.4, k=0.4, V=1	325968	2433	321887	249	1399	214	1862	0.736078	0.756654
S=30, D=57, h=0.4, k=0.4, V=0	325780	2181	321595	404	1600	230	2234	0.674274	0.694818
S=30, D=57, h=0.4, k=0.5, V=1	326008	2463	321919	254	1372	210	1836	0.740465	0.760766
S=30, D=57, h=0.4, k=0.5, V=0	325833	2196	321616	438	1583	221	2242	0.673439	0.693183
S=30, D=57, h=0.4, k=0.6, V=1	326040	2492	321946	256	1346	209	1811	0.744798	0.765107
S=30, D=57, h=0.4, k=0.6, V=0	325859	2205	321629	454	1571	220	2245	0.673327	0.692998
S=30, D=57, h=0.4, k=0.7, V=1	326102	2500	321992	270	1340	207	1817	0.744193	0.764285
S=30, D=57, h=0.4, k=0.7, V=0	325914	2205	321672	469	1568	219	2256	0.671738	0.691292
S=30, D=57, h=0.4, k=0.8, V=1	326193	2522	322080	265	1326	197	1788	0.748684	0.767892
S=30, D=57, h=0.4, k=0.8, V=0	326049	2230	321792	475	1552	206	2233	0.675826	0.694303
S=30, D=57, h=0.4, k=0.9, V=1	326226	2535	322109	264	1318	194	1776	0.750763	0.769710
S=30, D=57, h=0.4, k=0.9, V=0	326101	2240	321841	482	1538	202	2222	0.677425	0.695610
S=30, D=57, h=0.4, k=1, V=1	326243	2535	322122	268	1318	193	1779	0.750311	0.769151
S=30, D=57, h=0.4, k=1, V=0	326101	2239	321835	489	1538	202	2229	0.676443	0.694608
S=30, D=57, h=0.3, k=0.3, V=1	326147	2516	321999	310	1322	200	1832	0.742259	0.761647
S=30, D=57, h=0.3, k=0.3, V=0	325941	2267	321691	449	1534	218	2201	0.683088	0.702735
S=30, D=57, h=0.3, k=0.4, V=1	326264	2593	322114	300	1257	192	1749	0.755836	0.774736
S=30, D=57, h=0.3, k=0.4, V=0	326078	2314	321793	485	1486	204	2175	0.688133	0.706679
S=30, D=57, h=0.3, k=0.5, V=1	326397	2627	322238	296	1236	179	1711	0.761872	0.779588
S=30, D=57, h=0.3, k=0.5, V=0	326194	2331	321882	501	1480	191	2172	0.689303	0.706664
S=30, D=57, h=0.3, k=0.6, V=1	326482	2676	322312	300	1194	172	1666	0.769210	0.786373
S=30, D=57, h=0.3, k=0.6, V=0	326309	2370	321976	522	1441	185	2148	0.694077	0.711017
S=30, D=57, h=0.3, k=0.7, V=1	326514	2693	322336	303	1182	170	1655	0.771238	0.788227
S=30, D=57, h=0.3, k=0.7, V=0	326392	2379	322042	539	1432	179	2150	0.694107	0.710506
S=30, D=57, h=0.3, k=0.8, V=1	326556	2703	322357	318	1178	165	1661	0.770776	0.787238
S=30, D=57, h=0.3, k=0.8, V=0	326442	2387	322071	561	1423	174	2158	0.693379	0.709316
S=30, D=57, h=0.3, k=0.9, V=1	326570	2724	322379	311	1156	164	1631	0.775215	0.791676
S=30, D=57, h=0.3, k=0.9, V=0	326456	2412	322093	556	1395	173	2124	0.698694	0.714673
S=30, D=57, h=0.3, k=1, V=1	326584	2734	322387	316	1147	164	1627	0.776053	0.792527
S=30, D=57, h=0.3, k=1, V=0	326507	2425	322140	563	1379	171	2113	0.700561	0.716412
S=30, D=57, h=0.2, k=0.3, V=1	326489	2665	322271	354	1199	168	1721	0.761383	0.778014
S=30, D=57, h=0.2, k=0.3, V=0	326250	2402	321909	514	1425	187	2126	0.699027	0.716198
S=30, D=57, h=0.2, k=0.4, V=1	326641	2768	322413	347	1113	155	1615	0.778326	0.793954
S=30, D=57, h=0.2, k=0.4, V=0	326455	2452	322064	553	1386	166	2105	0.703821	0.719149
S=30, D=57, h=0.2, k=0.5, V=1	326730	2827	322487	348	1068	144	1560	0.787168	0.801809
S=30, D=57, h=0.2, k=0.5, V=0	326566	2495	322143	581	1347	157	2085	0.708315	0.722900
S=30, D=57, h=0.2, k=0.6, V=1	326766	2865	322515	351	1035	140	1526	0.792604	0.806922
S=30, D=57, h=0.2, k=0.6, V=0	326617	2528	322186	592	1311	153	2056	0.713278	0.727606
S=30, D=57, h=0.2, k=0.7, V=1	326824	2895	322568	347	1014	133	1494	0.797544	0.811205
S=30, D=57, h=0.2, k=0.7, V=0	326739	2552	322299	594	1294	142	2030	0.717477	0.730837
S=30, D=57, h=0.2, k=0.8, V=1	326892	2932	322630	346	984	127	1457	0.803252	0.816371
S=30, D=57, h=0.2, k=0.8, V=0	326816	2579	322356	608	1273	135	2016	0.720500	0.733243
S=30, D=57, h=0.2, k=0.9, V=1	326920	2952	322646	354	968	124	1446	0.805214	0.818045
S=30, D=57, h=0.2, k=0.9, V=0	326840	2590	322368	628	1254	133	2015	0.720976	0.733567
S=30, D=57, h=0.2, k=1, V=1	326957	2978	322678	356	945	121	1422	0.808927	0.821497
S=30, D=57, h=0.2, k=1, V=0	326863	2610	322388	634	1231	131	1996	0.724115	0.736581
S=30, D=57, F=0	324091	529	319076	1341	3145	327	4813	0.186656	0.195405
S=30, D=60, h=0.7, k=0.3, V=1	324711	2001	320760	201	1749	298	2248	0.667455	0.693854
S=30, D=60, h=0.7, k=0.3, V=0	324616	1913	320643	266	1794	305	2365	0.644041	0.670418
S=30, D=60, h=0.7, k=0.4, V=1	324776	2018	320817	203	1738	293	2234	0.670176	0.696204
S=30, D=60, h=0.7, k=0.4, V=0	324733	1914	320736	283	1800	296	2379	0.641843	0.667327
S=30, D=60, h=0.7, k=0.5, V=1	324864	2031	320894	209	1730	289	2228	0.671543	0.697243
S=30, D=60, h=0.7, k=0.5, V=0	324807	1908	320799	303	1797	294	2394	0.638620	0.663874
S=30, D=60, h=0.7, k=0.6, V=1	324929	2032	320937	227	1733	285	2245	0.668988	0.694222
S=30, D=60, h=0.7, k=0.6, V=0	324853	1899	320831	326	1797	291	2414	0.634486	0.659391
S=30, D=60, h=0.7, k=0.7, V=1	324943	2032	320945	231	1735	283	2249	0.668384	0.693409
S=30, D=60, h=0.7, k=0.7, V=0	324889	1890	320850	341	1808	288	2437	0.630647	0.655143
S=30, D=60, h=0.7, k=0.8, V=1	324927	2028	320921	241	1737	286	2264	0.666065	0.691279
S=30, D=60, h=0.7, k=0.8, V=0	324873	1878	320822	359	1814	291	2464	0.625964	0.650571
S=30, D=60, h=0.7, k=0.9, V=1	324952	2025	320931	253	1743	285	2281	0.663556	0.688574
S=30, D=60, h=0.7, k=0.9, V=0	324898	1867	320822	384	1825	290	2499	0.620340	0.644653
S=30, D=60, h=0.7, k=1, V=1	324976	2020	320945	262	1749	284	2295	0.661302	0.686145
S=30, D=60, h=0.7, k=1, V=0	324947	1860	320859	397	1831	287	2515	0.617455	0.641419
S=30, D=60, h=0.6, k=0.3, V=1	324967	2114	320993	212	1648	287	2147	0.686144	0.712216
S=30, D=60, h=0.6, k=0.3, V=0	324899	1998	320878	299	1724	293	2316	0.654939	0.680631
S=30, D=60, h=0.6, k=0.4, V=1	325178	2163	321193	211	1611	276	2098	0.694904	0.720234
S=30, D=60, h=0.6, k=0.4, V=0	325068	2023	321023	323	1699	286	2308	0.656723	0.681886
S=30, D=60, h=0.6, k=0.5, V=1	325209	2181	321218	213	1597	273	2083	0.697688	0.722821
S=30, D=60, h=0.6, k=0.5, V=0	325088	2020	321032	343	1693	284	2320	0.654234	0.679194
S=30, D=60, h=0.6, k=0.6, V=1	325206	2195	321210	220	1581	275	2076	0.699107	0.724487
S=30, D=60, h=0.6, k=0.6, V=0	325085	2013	321017	365	1690	286	2341	0.650491	0.675553
S=30, D=60, h=0.6, k=0.7, V=1	325267	2198	321254	229	1586	268	2083	0.698220	0.722886
S=30, D=60, h=0.6, k=0.7, V=0	325129	2003	321036	386	1704	280	2370	0.645853	0.670203
S=30, D=60, h=0.6, k=0.8, V=1	325277	2189	321245	250	1593	268	2111	0.693748	0.718274
S=30, D=60, h=0.6, k=0.8, V=0	325168	1983	321052	408	1725	276	2409	0.639280	0.663045
S=30, D=60, h=0.6, k=0.9, V=1	325283	2190	321248	254	1591	268	2113	0.693431	0.717953
S=30, D=60, h=0.6, k=0.9, V=0	325174	1984	321054	413	1723	276	2412	0.638870	0.662628
S=30, D=60, h=0.6, k=1, V=1	325321	2192	321279	259	1591	265	2115	0.693148	0.717379
S=30, D=60, h=0.6, k=1, V=0	325212	1981	321082	422	1727	273	2422	0.637237	0.660678
S=30, D=60, h=0.5, k=0.3, V=1	325415	2240	321399	225	1551	256	2032	0.706575	0.730390
S=30, D=60, h=0.5, k=0.3, V=0	325249	2087	321170	335	1657	271	2263	0.666266	0.690341
S=30, D=60, h=0.5, k=0.4, V=1	325567	2284	321537	225	1521	244	1990	0.713997	0.736867
S=30, D=60, h=0.5, k=0.4, V=0	325398	2089	321288	357	1664	259	2280	0.663817	0.686710
S=30, D=60, h=0.5, k=0.5, V=1	325710	2318	321670	225	1497	234	1956	0.719817	0.741885
S=30, D=60, h=0.5, k=0.5, V=0	325511	2089	321376	379	1667	251	2297	0.661207	0.683305
S=30, D=60, h=0.5, k=0.6, V=1	325834	2334	321774	237	1489	225	1951	0.720910	0.742132
S=30, D=60, h=0.5, k=0.6, V=0	325591	2082	321421	411	1677	240	2328	0.656241	0.677218
S=30, D=60, h=0.5, k=0.7, V=1	325856	2341	321794	239	1482	225	1946	0.721815	0.743064
S=30, D=60, h=0.5, k=0.7, V=0	325625	2091	321455	419	1660	239	2318	0.657589	0.678567
S=30, D=60, h=0.5, k=0.8, V=1	325861	2344	321794	241	1482	224	1947	0.721859	0.743000
S=30, D=60, h=0.5, k=0.8, V=0	325639	2090	321463	427	1659	238	2324	0.656586	0.677459
S=30, D=60, h=0.5, k=0.9, V=1	325900	2344	321817	257	1482	223	1962	0.719682	0.740670
S=30, D=60, h=0.5, k=0.9, V=0	325686	2086	321485	451	1664	235	2350	0.652832	0.673328
S=30, D=60, h=0.5, k=1, V=1	325900	2338	321805	270	1487	223	1980	0.716920	0.737836
S=30, D=60, h=0.5, k=1, V=0	325686	2080	321483	459	1664	235	2358	0.651163	0.671640
S=30, D=60, h=0.4, k=0.3, V=1	325824	2362	321759	245	1458	225	1928	0.724797	0.746151
S=30, D=60, h=0.4, k=0.3, V=0	325648	2149	321493	376	1630	240	2246	0.671570	0.692915
S=30, D=60, h=0.4, k=0.4, V=1	325968	2432	321887	249	1400	214	1863	0.735911	0.756482
S=30, D=60, h=0.4, k=0.4, V=0	325780	2180	321595	404	1601	230	2235	0.674093	0.694632
S=30, D=60, h=0.4, k=0.5, V=1	326008	2463	321922	251	1372	210	1833	0.740882	0.761194
S=30, D=60, h=0.4, k=0.5, V=0	325833	2194	321619	435	1585	221	2241	0.673470	0.693214
S=30, D=60, h=0.4, k=0.6, V=1	326040	2493	321947	255	1345	209	1809	0.745101	0.765418
S=30, D=60, h=0.4, k=0.6, V=0	325859	2206	321629	454	1570	220	2244	0.673508	0.693184
S=30, D=60, h=0.4, k=0.7, V=1	326102	2502	321994	268	1338	207	1813	0.744796	0.764905
S=30, D=60, h=0.4, k=0.7, V=0	325914	2207	321674	467	1566	219	2252	0.672356	0.691928
S=30, D=60, h=0.4, k=0.8, V=1	326193	2525	322083	262	1323	197	1782	0.749587	0.768818
S=30, D=60, h=0.4, k=0.8, V=0	326049	2233	321795	472	1549	206	2227	0.676748	0.695250
S=30, D=60, h=0.4, k=0.9, V=1	326226	2535	322109	264	1318	194	1776	0.750763	0.769710
S=30, D=60, h=0.4, k=0.9, V=0	326101	2240	321841	482	1538	202	2222	0.677425	0.695610
S=30, D=60, h=0.4, k=1, V=1	326243	2535	322122	268	1318	193	1779	0.750311	0.769151
S=30, D=60, h=0.4, k=1, V=0	326101	2239	321835	489	1538	202	2229	0.676443	0.694608
S=30, D=60, h=0.3, k=0.3, V=1	326147	2516	322002	307	1322	200	1829	0.742661	0.762059
S=30, D=60, h=0.3, k=0.3, V=0	325941	2267	321694	446	1534	218	2198	0.683474	0.703131
S=30, D=60, h=0.3, k=0.4, V=1	326264	2599	322120	294	1251	192	1737	0.757609	0.776553
S=30, D=60, h=0.3, k=0.4, V=0	326078	2320	321799	479	1480	204	2163	0.689944	0.708537
S=30, D=60, h=0.3, k=0.5, V=1	326397	2630	322241	293	1233	179	1705	0.762754	0.780490
S=30, D=60, h=0.3, k=0.5, V=0	326194	2333	321884	499	1478	191	2168	0.689903	0.707279
S=30, D=60, h=0.3, k=0.6, V=1	326482	2678	322317	295	1192	172	1659	0.770188	0.787373
S=30, D=60, h=0.3, k=0.6, V=0	326309	2371	321980	518	1440	185	2143	0.694742	0.711698
S=30, D=60, h=0.3, k=0.7, V=1	326514	2692	322338	301	1183	170	1654	0.771341	0.788332
S=30, D=60, h=0.3, k=0.7, V=0	326392	2377	322045	536	1434	179	2149	0.694122	0.710522
S=30, D=60, h=0.3, k=0.8, V=1	326556	2707	322361	314	1174	165	1653	0.771932	0.788418
S=30, D=60, h=0.3, k=0.8, V=0	326442	2390	322074	558	1420	174	2152	0.694264	0.710221
S=30, D=60, h=0.3, k=0.9, V=1	326570	2727	322383	307	1153	164	1624	0.776211	0.792692
S=30, D=60, h=0.3, k=0.9, V=0	326456	2414	322096	553	1393	173	2119	0.699403	0.715397
S=30, D=60, h=0.3, k=1, V=1	326584	2738	322391	312	1143	164	1619	0.777204	0.793702
S=30, D=60, h=0.3, k=1, V=0	326507	2428	322143	560	1376	171	2107	0.701441	0.717311
S=30, D=60, h=0.2, k=0.3, V=1	326494	2672	322283	345	1194	167	1706	0.763573	0.780144
S=30, D=60, h=0.2, k=0.3, V=0	326250	2409	321918	504	1419	187	2110	0.701374	0.718597
S=30, D=60, h=0.2, k=0.4, V=1	326641	2774	322419	341	1107	155	1603	0.780037	0.795698
S=30, D=60, h=0.2, k=0.4, V=0	326455	2458	322070	546	1381	166	2093	0.705600	0.720962
S=30, D=60, h=0.2, k=0.5, V=1	326730	2831	322491	344	1064	144	1552	0.788297	0.802959
S=30, D=60, h=0.2, k=0.5, V=0	326566	2499	322147	577	1343	157	2077	0.709468	0.724076
S=30, D=60, h=0.2, k=0.6, V=1	326766	2867	322520	346	1033	140	1519	0.793542	0.807876
S=30, D=60, h=0.2, k=0.6, V=0	326617	2529	322190	588	1310	153	2051	0.713915	0.728255
S=30, D=60, h=0.2, k=0.7, V=1	326824	2898	322575	340	1011	133	1484	0.798884	0.812567
S=30, D=60, h=0.2, k=0.7, V=0	326739	2554	322305	588	1292	142	2022	0.718514	0.731893
S=30, D=60, h=0.2, k=0.8, V=1	326892	2935	322633	343	981	127	1451	0.804086	0.817218
S=30, D=60, h=0.2, k=0.8, V=0	326816	2582	322359	605	1270	135	2010	0.721351	0.734108
S=30, D=60, h=0.2, k=0.9, V=1	326920	2956	322650	350	964	124	1438	0.806320	0.819168
S=30, D=60, h=0.2, k=0.9, V=0	326840	2594	322372	624	1250	133	2007	0.722106	0.734716
S=30, D=60, h=0.2, k=1, V=1	326957	2984	322686	348	939	121	1408	0.810827	0.823426
S=30, D=60, h=0.2, k=1, V=0	326863	2615	322395	627	1226	131	1984	0.725752	0.738245
S=30, D=60, F=0	324091	530	319074	1344	3143	327	4814	0.186833	0.195593
S=25, D=35, h=0.7, k=0.3, V=1	325422	2157	321390	245	1630	259	2134	0.689164	0.712692
S=25, D=35, h=0.7, k=0.3, V=0	325384	2080	321336	300	1668	261	2229	0.670468	0.693782
S=25, D=35, h=0.7, k=0.4, V=1	325420	2178	321386	247	1609	260	2116	0.692505	0.716237
S=25, D=35, h=0.7, k=0.4, V=0	325339	2091	321296	302	1650	264	2216	0.672533	0.696226
S=25, D=35, h=0.7, k=0.5, V=1	325465	2174	321416	259	1616	255	2130	0.690228	0.713419
S=25, D=35, h=0.7, k=0.5, V=0	325367	2075	321312	322	1658	262	2242	0.667593	0.690990
S=25, D=35, h=0.7, k=0.6, V=1	325496	2178	321442	263	1613	253	2129	0.690445	0.713460
S=25, D=35, h=0.7, k=0.6, V=0	325398	2071	321340	330	1657	260	2247	0.666314	0.689524
S=25, D=35, h=0.7, k=0.7, V=1	325524	2179	321453	276	1616	252	2144	0.688495	0.711334
S=25, D=35, h=0.7, k=0.7, V=0	325432	2051	321345	360	1676	258	2294	0.658639	0.681423
S=25, D=35, h=0.7, k=0.8, V=1	325537	2170	321455	287	1625	252	2164	0.685326	0.708063
S=25, D=35, h=0.7, k=0.8, V=0	325449	2040	321347	376	1686	258	2320	0.654446	0.677095
S=25, D=35, h=0.7, k=0.9, V=1	325548	2156	321452	302	1638	251	2191	0.680871	0.703382
S=25, D=35, h=0.7, k=0.9, V=0	325464	2026	321351	391	1696	258	2345	0.650084	0.672610
S=25, D=35, h=0.7, k=1, V=1	325548	2161	321453	301	1633	251	2185	0.681906	0.704452
S=25, D=35, h=0.7, k=1, V=0	325471	2017	321342	405	1707	257	2369	0.646387	0.668693
S=25, D=35, h=0.6, k=0.3, V=1	325768	2276	321704	251	1537	232	2020	0.709229	0.730808
S=25, D=35, h=0.6, k=0.3, V=0	325661	2148	321563	328	1622	239	2189	0.678864	0.700390
S=25, D=35, h=0.6, k=0.4, V=1	325901	2314	321820	256	1511	221	1988	0.714969	0.735640
S=25, D=35, h=0.6, k=0.4, V=0	325757	2162	321631	352	1612	232	2196	0.678318	0.699189
S=25, D=35, h=0.6, k=0.5, V=1	325919	2331	321843	250	1495	221	1966	0.718638	0.739408
S=25, D=35, h=0.6, k=0.5, V=0	325792	2165	321673	360	1594	231	2185	0.679140	0.700030
S=25, D=35, h=0.6, k=0.6, V=1	325947	2335	321853	267	1492	220	1979	0.716919	0.737546
S=25, D=35, h=0.6, k=0.6, V=0	325833	2154	321686	392	1601	228	2221	0.673389	0.693866
S=25, D=35, h=0.6, k=0.7, V=1	325947	2335	321841	280	1491	220	1991	0.715189	0.735774
S=25, D=35, h=0.6, k=0.7, V=0	325833	2140	321675	414	1604	228	2246	0.668817	0.689218
S=25, D=35, h=0.6, k=0.8, V=1	325964	2339	321853	285	1487	219	1991	0.715267	0.735763
S=25, D=35, h=0.6, k=0.8, V=0	325826	2134	321653	428	1611	229	2268	0.665679	0.686071
S=25, D=35, h=0.6, k=0.9, V=1	325949	2337	321829	297	1486	221	2004	0.713351	0.733995
S=25, D=35, h=0.6, k=0.9, V=0	325839	2128	321652	441	1618	228	2287	0.662855	0.683071
S=25, D=35, h=0.6, k=1, V=1	325975	2344	321843	304	1484	219	2007	0.713318	0.733751
S=25, D=35, h=0.6, k=1, V=0	325864	2117	321650	464	1633	227	2324	0.657557	0.677509
S=25, D=35, h=0.5, k=0.3, V=1	325985	2353	321873	279	1480	212	1971	0.718493	0.738394
S=25, D=35, h=0.5, k=0.3, V=0	325915	2201	321759	365	1590	218	2173	0.683291	0.702979
S=25, D=35, h=0.5, k=0.4, V=1	326040	2411	321931	269	1429	208	1906	0.729425	0.749214
S=25, D=35, h=0.5, k=0.4, V=0	325948	2222	321777	385	1564	215	2164	0.685040	0.704539
S=25, D=35, h=0.5, k=0.5, V=1	326067	2439	321952	274	1402	206	1882	0.733517	0.753224
S=25, D=35, h=0.5, k=0.5, V=0	325979	2225	321794	409	1551	213	2173	0.683423	0.702751
S=25, D=35, h=0.5, k=0.6, V=1	326154	2470	322034	273	1377	201	1851	0.738725	0.758066
S=25, D=35, h=0.5, k=0.6, V=0	326051	2228	321852	429	1542	209	2180	0.682197	0.701166
S=25, D=35, h=0.5, k=0.7, V=1	326163	2470	322033	283	1377	200	1860	0.737449	0.756663
S=25, D=35, h=0.5, k=0.7, V=0	326044	2212	321827	453	1552	209	2214	0.676706	0.695557
S=25, D=35, h=0.5, k=0.8, V=1	326184	2466	322037	299	1382	198	1879	0.734700	0.753651
S=25, D=35, h=0.5, k=0.8, V=0	326076	2202	321841	474	1559	207	2240	0.672616	0.691195
S=25, D=35, h=0.5, k=0.9, V=1	326197	2469	322046	303	1379	197	1879	0.734751	0.753610
S=25, D=35, h=0.5, k=0.9, V=0	326092	2204	321848	480	1560	204	2244	0.672210	0.690499
S=25, D=35, h=0.5, k=1, V=1	326224	2477	322064	310	1373	193	1876	0.735325	0.753811
S=25, D=35, h=0.5, k=1, V=0	326115	2217	321859	490	1549	201	2240	0.673380	0.691427
S=25, D=35, h=0.4, k=0.3, V=1	326246	2522	322081	313	1330	193	1836	0.742197	0.760846
S=25, D=35, h=0.4, k=0.3, V=0	326167	2322	321932	425	1488	199	2112	0.696750	0.715015
S=25, D=35, h=0.4, k=0.4, V=1	326374	2589	322203	306	1276	181	1763	0.754009	0.771730
S=25, D=35, h=0.4, k=0.4, V=0	326265	2350	321997	457	1461	189	2107	0.698338	0.715736
S=25, D=35, h=0.4, k=0.5, V=1	326473	2623	322291	309	1250	172	1731	0.759219	0.776150
S=25, D=35, h=0.4, k=0.5, V=0	326385	2355	322079	491	1460	179	2130	0.695465	0.711873
S=25, D=35, h=0.4, k=0.6, V=1	326475	2638	322288	314	1235	172	1721	0.760982	0.777952
S=25, D=35, h=0.4, k=0.6, V=0	326406	2347	322073	525	1461	178	2164	0.690560	0.706798
S=25, D=35, h=0.4, k=0.7, V=1	326515	2657	322328	310	1220	168	1698	0.764563	0.781203
S=25, D=35, h=0.4, k=0.7, V=0	326416	2360	322093	522	1441	176	2139	0.694010	0.710175
S=25, D=35, h=0.4, k=0.8, V=1	326541	2664	322346	316	1215	167	1698	0.764805	0.781344
S=25, D=35, h=0.4, k=0.8, V=0	326429	2364	322089	542	1434	176	2152	0.692532	0.708678
S=25, D=35, h=0.4, k=0.9, V=1	326567	2668	322354	333	1212	165	1710	0.763330	0.779640
S=25, D=35, h=0.4, k=0.9, V=0	326489	2368	322121	566	1434	172	2172	0.690333	0.706053
S=25, D=35, h=0.4, k=1, V=1	326580	2666	322356	343	1215	164	1722	0.761716	0.777891
S=25, D=35, h=0.4, k=1, V=0	326513	2364	322140	576	1433	170	2179	0.689049	0.704581
S=25, D=35, h=0.3, k=0.3, V=1	326451	2614	322248	333	1256	170	1759	0.755087	0.771748
S=25, D=35, h=0.3, k=0.3, V=0	326372	2391	322072	469	1440	175	2084	0.703415	0.719573
S=25, D=35, h=0.3, k=0.4, V=1	326559	2678	322355	324	1202	163	1689	0.766293	0.782469
S=25, D=35, h=0.3, k=0.4, V=0	326464	2417	322141	495	1411	171	2077	0.705295	0.721145
S=25, D=35, h=0.3, k=0.5, V=1	326584	2725	322380	322	1157	162	1641	0.773947	0.790176
S=25, D=35, h=0.3, k=0.5, V=0	326504	2431	322150	533	1390	169	2092	0.703868	0.719536
S=25, D=35, h=0.3, k=0.6, V=1	326655	2755	322435	330	1135	154	1619	0.777664	0.793142
S=25, D=35, h=0.3, k=0.6, V=0	326558	2450	322183	553	1372	162	2087	0.705274	0.720328
S=25, D=35, h=0.3, k=0.7, V=1	326707	2785	322478	332	1112	148	1592	0.782033	0.796970
S=25, D=35, h=0.3, k=0.7, V=0	326642	2467	322250	570	1355	154	2079	0.706895	0.721248
S=25, D=35, h=0.3, k=0.8, V=1	326776	2801	322539	335	1101	141	1577	0.784356	0.798617
S=25, D=35, h=0.3, k=0.8, V=0	326717	2480	322313	578	1346	147	2071	0.708454	0.722177
S=25, D=35, h=0.3, k=0.9, V=1	326791	2814	322547	339	1091	138	1568	0.785881	0.799859
S=25, D=35, h=0.3, k=0.9, V=0	326739	2488	322330	584	1337	144	2065	0.709483	0.722951
S=25, D=35, h=0.3, k=1, V=1	326827	2819	322572	347	1089	134	1570	0.785748	0.799312
S=25, D=35, h=0.3, k=1, V=0	326753	2493	322329	595	1336	142	2073	0.708866	0.722125
S=25, D=35, F=0	325165	588	319937	1489	3151	260	4900	0.197009	0.204257
S=25, D=38, h=0.7, k=0.3, V=1	325313	2165	321300	235	1613	269	2117	0.691962	0.716537
S=25, D=38, h=0.7, k=0.3, V=0	325277	2078	321251	289	1659	270	2218	0.671860	0.696080
S=25, D=38, h=0.7, k=0.4, V=1	325308	2189	321296	234	1589	270	2093	0.696256	0.721073
S=25, D=38, h=0.7, k=0.4, V=0	325232	2098	321211	288	1635	273	2196	0.675740	0.700391
S=25, D=38, h=0.7, k=0.5, V=1	325353	2186	321326	246	1595	265	2106	0.694149	0.718424
S=25, D=38, h=0.7, k=0.5, V=0	325260	2082	321226	309	1643	271	2223	0.670649	0.694995
S=25, D=38, h=0.7, k=0.6, V=1	325440	2191	321400	253	1596	259	2108	0.694015	0.717709
S=25, D=38, h=0.7, k=0.6, V=0	325322	2081	321280	319	1642	266	2227	0.669634	0.693517
S=25, D=38, h=0.7, k=0.7, V=1	325466	2184	321409	266	1607	258	2131	0.690641	0.714111
S=25, D=38, h=0.7, k=0.7, V=0	325356	2057	321286	348	1665	264	2277	0.661351	0.684779
S=25, D=38, h=0.7, k=0.8, V=1	325502	2179	321430	280	1613	256	2149	0.687836	0.711030
S=25, D=38, h=0.7, k=0.8, V=0	325410	2047	321317	369	1677	262	2308	0.656557	0.679636
S=25, D=38, h=0.7, k=0.9, V=1	325522	2168	321433	297	1624	254	2175	0.683635	0.706514
S=25, D=38, h=0.7, k=0.9, V=0	325435	2033	321326	389	1687	261	2337	0.651591	0.674439
S=25, D=38, h=0.7, k=1, V=1	325522	2173	321436	294	1619	254	2167	0.684951	0.707873
S=25, D=38, h=0.7, k=1, V=0	325435	2024	321316	401	1694	261	2356	0.648419	0.671171
S=25, D=38, h=0.6, k=0.3, V=1	325739	2298	321685	242	1514	235	1991	0.714130	0.736137
S=25, D=38, h=0.6, k=0.3, V=0	325610	2157	321520	320	1613	242	2175	0.681349	0.703219
S=25, D=38, h=0.6, k=0.4, V=1	325870	2324	321803	244	1499	224	1967	0.718296	0.739350
S=25, D=38, h=0.6, k=0.4, V=0	325704	2170	321588	342	1604	235	2181	0.680881	0.702096
S=25, D=38, h=0.6, k=0.5, V=1	325906	2338	321836	243	1489	221	1953	0.720735	0.741560
S=25, D=38, h=0.6, k=0.5, V=0	325760	2167	321643	355	1595	231	2181	0.679929	0.700826
S=25, D=38, h=0.6, k=0.6, V=1	325931	2337	321843	258	1493	220	1971	0.718258	0.738906
S=25, D=38, h=0.6, k=0.6, V=0	325801	2148	321654	390	1609	228	2227	0.672394	0.692830
S=25, D=38, h=0.6, k=0.7, V=1	325931	2336	321833	271	1491	220	1982	0.716529	0.737145
S=25, D=38, h=0.6, k=0.7, V=0	325820	2135	321662	411	1612	228	2251	0.668045	0.688406
S=25, D=38, h=0.6, k=0.8, V=1	325948	2338	321841	281	1488	219	1988	0.715653	0.736159
S=25, D=38, h=0.6, k=0.8, V=0	325813	2132	321637	429	1615	229	2273	0.665008	0.685369
S=25, D=38, h=0.6, k=0.9, V=1	325933	2337	321816	292	1488	221	2001	0.713863	0.734511
S=25, D=38, h=0.6, k=0.9, V=0	325826	2127	321635	443	1621	228	2292	0.662238	0.682424
S=25, D=38, h=0.6, k=1, V=1	325962	2341	321832	303	1486	219	2008	0.713031	0.733461
S=25, D=38, h=0.6, k=1, V=0	325848	2117	321633	465	1633	227	2325	0.657426	0.677375
S=25, D=38, h=0.5, k=0.3, V=1	325934	2363	321832	272	1467	216	1955	0.721079	0.741438
S=25, D=38, h=0.5, k=0.3, V=0	325871	2215	321720	360	1576	221	2157	0.686211	0.706250
S=25, D=38, h=0.5, k=0.4, V=1	325993	2416	321893	264	1420	211	1895	0.731050	0.751185
S=25, D=38, h=0.5, k=0.4, V=0	325904	2233	321736	382	1553	218	2153	0.687143	0.706969
S=25, D=38, h=0.5, k=0.5, V=1	326054	2447	321947	265	1395	206	1866	0.736002	0.755769
S=25, D=38, h=0.5, k=0.5, V=0	325966	2237	321782	406	1541	213	2160	0.685792	0.705176
S=25, D=38, h=0.5, k=0.6, V=1	326141	2472	322026	269	1374	201	1844	0.739700	0.759070
S=25, D=38, h=0.5, k=0.6, V=0	326035	2235	321836	428	1536	209	2173	0.683497	0.702496
S=25, D=38, h=0.5, k=0.7, V=1	326150	2474	322023	280	1373	200	1853	0.738523	0.757765
S=25, D=38, h=0.5, k=0.7, V=0	326028	2219	321809	453	1547	209	2209	0.677797	0.696668
S=25, D=38, h=0.5, k=0.8, V=1	326171	2470	322026	298	1377	198	1873	0.735594	0.754573
S=25, D=38, h=0.5, k=0.8, V=0	326060	2211	321824	472	1553	207	2232	0.674246	0.692855
S=25, D=38, h=0.5, k=0.9, V=1	326184	2473	322037	300	1374	197	1871	0.735915	0.754808
S=25, D=38, h=0.5, k=0.9, V=0	326076	2211	321830	479	1556	204	2239	0.673350	0.691655
S=25, D=38, h=0.5, k=1, V=1	326211	2480	322055	309	1367	193	1869	0.736236	0.754759
S=25, D=38, h=0.5, k=1, V=0	326102	2224	321843	491	1544	201	2236	0.674348	0.692411
S=25, D=38, h=0.4, k=0.3, V=1	326202	2534	322049	304	1315	196	1815	0.745376	0.764406
S=25, D=38, h=0.4, k=0.3, V=0	326123	2339	321897	418	1469	202	2089	0.700536	0.719182
S=25, D=38, h=0.4, k=0.4, V=1	326326	2596	322167	299	1264	186	1749	0.756076	0.774353
S=25, D=38, h=0.4, k=0.4, V=0	326214	2357	321956	449	1452	194	2095	0.700309	0.718220
S=25, D=38, h=0.4, k=0.5, V=1	326456	2629	322278	307	1242	174	1723	0.760452	0.777613
S=25, D=38, h=0.4, k=0.5, V=0	326368	2361	322063	491	1453	181	2125	0.696425	0.713042
S=25, D=38, h=0.4, k=0.6, V=1	326475	2643	322294	309	1229	172	1710	0.762540	0.779548
S=25, D=38, h=0.4, k=0.6, V=0	326406	2352	322075	523	1456	178	2157	0.691685	0.707948
S=25, D=38, h=0.4, k=0.7, V=1	326515	2667	322333	307	1208	168	1683	0.766753	0.783448
S=25, D=38, h=0.4, k=0.7, V=0	326416	2370	322093	522	1431	176	2129	0.695763	0.711969
S=25, D=38, h=0.4, k=0.8, V=1	326541	2671	322349	315	1206	167	1688	0.766249	0.782828
S=25, D=38, h=0.4, k=0.8, V=0	326429	2372	322090	540	1427	176	2143	0.694091	0.710268
S=25, D=38, h=0.4, k=0.9, V=1	326567	2678	322358	331	1200	165	1696	0.765385	0.781747
S=25, D=38, h=0.4, k=0.9, V=0	326489	2377	322124	564	1424	172	2160	0.692243	0.708010
S=25, D=38, h=0.4, k=1, V=1	326580	2674	322362	340	1204	164	1708	0.763675	0.779904
S=25, D=38, h=0.4, k=1, V=0	326513	2373	322144	574	1422	170	2166	0.691050	0.706634
S=25, D=38, h=0.3, k=0.3, V=1	326420	2621	322221	332	1246	173	1751	0.756353	0.773346
S=25, D=38, h=0.3, k=0.3, V=0	326341	2399	322044	467	1431	178	2076	0.704870	0.721339
S=25, D=38, h=0.3, k=0.4, V=1	326528	2683	322328	323	1194	166	1683	0.767223	0.783726
S=25, D=38, h=0.3, k=0.4, V=0	326433	2422	322111	496	1404	174	2074	0.705944	0.722092
S=25, D=38, h=0.3, k=0.5, V=1	326584	2730	322381	323	1150	162	1635	0.774805	0.791060
S=25, D=38, h=0.3, k=0.5, V=0	326504	2438	322151	533	1382	169	2084	0.705166	0.720866
S=25, D=38, h=0.3, k=0.6, V=1	326655	2759	322434	331	1131	154	1616	0.778167	0.793655
S=25, D=38, h=0.3, k=0.6, V=0	326558	2454	322179	557	1368	162	2087	0.705484	0.720543
S=25, D=38, h=0.3, k=0.7, V=1	326707	2788	322476	334	1109	148	1591	0.782248	0.797190
S=25, D=38, h=0.3, k=0.7, V=0	326642	2471	322247	573	1351	154	2078	0.707227	0.721587
S=25, D=38, h=0.3, k=0.8, V=1	326756	2802	322521	335	1098	143	1576	0.784512	0.798984
S=25, D=38, h=0.3, k=0.8, V=0	326697	2480	322291	582	1344	149	2075	0.707982	0.721887
S=25, D=38, h=0.3, k=0.9, V=1	326791	2816	322543	342	1090	138	1570	0.785715	0.799686
S=25, D=38, h=0.3, k=0.9, V=0	326739	2489	322323	591	1336	144	2071	0.708831	0.722288
S=25, D=38, h=0.3, k=1, V=1	326827	2820	322569	349	1089	134	1572	0.785553	0.799111
S=25, D=38, h=0.3, k=1, V=0	326753	2494	322324	602	1333	142	2077	0.708400	0.721658
S=25, D=38, F=0	325165	592	319948	1477	3148	260	4885	0.198798	0.206104
S=25, D=40, h=0.7, k=0.3, V=1	325297	2173	321285	233	1606	269	2108	0.693584	0.718208
S=25, D=40, h=0.7, k=0.3, V=0	325277	2084	321251	290	1652	270	2212	0.672898	0.697161
S=25, D=40, h=0.7, k=0.4, V=1	325292	2198	321279	234	1581	270	2085	0.697750	0.722613
S=25, D=40, h=0.7, k=0.4, V=0	325232	2102	321210	291	1629	273	2193	0.676207	0.700888
S=25, D=40, h=0.7, k=0.5, V=1	325337	2191	321306	249	1591	265	2105	0.694507	0.718789
S=25, D=40, h=0.7, k=0.5, V=0	325260	2082	321225	313	1640	271	2224	0.670332	0.694687
S=25, D=40, h=0.7, k=0.6, V=1	325368	2194	321328	256	1590	263	2109	0.694022	0.718096
S=25, D=40, h=0.7, k=0.6, V=0	325291	2079	321250	323	1639	269	2231	0.668867	0.693020
S=25, D=40, h=0.7, k=0.7, V=1	325394	2186	321336	270	1602	262	2134	0.690333	0.714169
S=25, D=40, h=0.7, k=0.7, V=0	325325	2057	321255	352	1661	267	2280	0.660874	0.684572
S=25, D=40, h=0.7, k=0.8, V=1	325407	2180	321340	279	1608	262	2149	0.687983	0.711740
S=25, D=40, h=0.7, k=0.8, V=0	325337	2044	321251	371	1671	267	2309	0.656053	0.679603
S=25, D=40, h=0.7, k=0.9, V=1	325424	2168	321342	295	1619	260	2174	0.683832	0.707279
S=25, D=40, h=0.7, k=0.9, V=0	325359	2035	321260	386	1678	266	2330	0.652545	0.675899
S=25, D=40, h=0.7, k=1, V=1	325480	2172	321397	292	1619	256	2167	0.684970	0.708076
S=25, D=40, h=0.7, k=1, V=0	325390	2026	321278	397	1689	263	2349	0.649426	0.672402
S=25, D=40, h=0.6, k=0.3, V=1	325739	2298	321686	241	1514	235	1990	0.714273	0.736284
S=25, D=40, h=0.6, k=0.3, V=0	325600	2163	321513	316	1608	243	2167	0.682817	0.704816
S=25, D=40, h=0.6, k=0.4, V=1	325870	2327	321806	241	1496	224	1961	0.719236	0.740317
S=25, D=40, h=0.6, k=0.4, V=0	325696	2170	321586	336	1604	236	2176	0.681626	0.702952
S=25, D=40, h=0.6, k=0.5, V=1	325875	2337	321811	240	1487	224	1951	0.720992	0.742119
S=25, D=40, h=0.6, k=0.5, V=0	325719	2168	321608	353	1590	235	2178	0.680385	0.701674
S=25, D=40, h=0.6, k=0.6, V=1	325900	2340	321818	256	1486	223	1965	0.719142	0.740114
S=25, D=40, h=0.6, k=0.6, V=0	325760	2152	321619	387	1602	232	2221	0.673443	0.694280
S=25, D=40, h=0.6, k=0.7, V=1	325931	2338	321833	274	1486	220	1980	0.716720	0.737359
S=25, D=40, h=0.6, k=0.7, V=0	325791	2136	321635	410	1610	229	2249	0.668362	0.688826
S=25, D=40, h=0.6, k=0.8, V=1	325948	2340	321843	280	1485	219	1984	0.716224	0.736752
S=25, D=40, h=0.6, k=0.8, V=0	325813	2135	321639	427	1612	229	2268	0.665825	0.686210
S=25, D=40, h=0.6, k=0.9, V=1	325933	2335	321819	290	1489	221	2000	0.713888	0.734540
S=25, D=40, h=0.6, k=0.9, V=0	325826	2128	321636	443	1619	228	2290	0.662507	0.682707
S=25, D=40, h=0.6, k=1, V=1	325962	2342	321833	303	1484	219	2006	0.713291	0.733735
S=25, D=40, h=0.6, k=1, V=0	325848	2118	321635	465	1630	227	2322	0.657780	0.677749
S=25, D=40, h=0.5, k=0.3, V=1	325934	2369	321838	265	1462	216	1943	0.722985	0.743391
S=25, D=40, h=0.5, k=0.3, V=0	325870	2221	321725	354	1570	221	2145	0.688097	0.708189
S=25, D=40, h=0.5, k=0.4, V=1	325993	2422	321894	263	1414	211	1888	0.732194	0.752361
S=25, D=40, h=0.5, k=0.4, V=0	325904	2240	321737	380	1547	218	2145	0.688569	0.708431
S=25, D=40, h=0.5, k=0.5, V=1	326023	2449	321920	264	1390	209	1863	0.736473	0.756552
S=25, D=40, h=0.5, k=0.5, V=0	325935	2236	321753	406	1540	216	2162	0.685526	0.705182
S=25, D=40, h=0.5, k=0.6, V=1	326141	2475	322027	269	1370	201	1840	0.740290	0.759680
S=25, D=40, h=0.5, k=0.6, V=0	326035	2237	321836	426	1536	209	2171	0.683943	0.702944
S=25, D=40, h=0.5, k=0.7, V=1	326150	2477	322026	279	1368	200	1847	0.739343	0.758616
S=25, D=40, h=0.5, k=0.7, V=0	326028	2222	321809	451	1546	209	2206	0.678423	0.697302
S=25, D=40, h=0.5, k=0.8, V=1	326171	2470	322029	297	1375	198	1870	0.735914	0.754911
S=25, D=40, h=0.5, k=0.8, V=0	326060	2210	321822	472	1556	207	2235	0.673892	0.692482
S=25, D=40, h=0.5, k=0.9, V=1	326184	2472	322038	300	1374	197	1871	0.735841	0.754737
S=25, D=40, h=0.5, k=0.9, V=0	326076	2208	321829	479	1560	204	2243	0.672719	0.691003
S=25, D=40, h=0.5, k=1, V=1	326211	2480	322056	308	1367	193	1868	0.736371	0.754897
S=25, D=40, h=0.5, k=1, V=0	326099	2220	321838	494	1547	201	2242	0.673330	0.691371
S=25, D=40, h=0.4, k=0.3, V=1	326202	2539	322052	301	1310	196	1807	0.746599	0.765660
S=25, D=40, h=0.4, k=0.3, V=0	326123	2339	321895	419	1470	202	2091	0.700318	0.718953
S=25, D=40, h=0.4, k=0.4, V=1	326326	2596	322170	297	1263	186	1746	0.756438	0.774727
S=25, D=40, h=0.4, k=0.4, V=0	326214	2361	321956	449	1448	194	2091	0.701005	0.718933
S=25, D=40, h=0.4, k=0.5, V=1	326456	2633	322286	300	1237	174	1711	0.762117	0.779319
S=25, D=40, h=0.4, k=0.5, V=0	326368	2369	322068	486	1445	181	2112	0.698446	0.715109
S=25, D=40, h=0.4, k=0.6, V=1	326458	2644	322280	307	1227	174	1708	0.762868	0.780084
S=25, D=40, h=0.4, k=0.6, V=0	326389	2353	322060	523	1453	180	2156	0.691860	0.708317
S=25, D=40, h=0.4, k=0.7, V=1	326498	2668	322318	306	1206	170	1682	0.766948	0.783848
S=25, D=40, h=0.4, k=0.7, V=0	326399	2371	322077	523	1428	178	2129	0.695816	0.712213
S=25, D=40, h=0.4, k=0.8, V=1	326541	2675	322349	314	1203	167	1684	0.766924	0.783513
S=25, D=40, h=0.4, k=0.8, V=0	326429	2375	322087	544	1423	176	2143	0.694219	0.710404
S=25, D=40, h=0.4, k=0.9, V=1	326567	2681	322361	328	1197	165	1690	0.766254	0.782634
S=25, D=40, h=0.4, k=0.9, V=0	326489	2380	322123	566	1420	172	2158	0.692618	0.708397
S=25, D=40, h=0.4, k=1, V=1	326580	2678	322363	338	1201	164	1703	0.764479	0.780721
S=25, D=40, h=0.4, k=1, V=0	326513	2377	322142	575	1419	170	2164	0.691545	0.707136
S=25, D=40, h=0.3, k=0.3, V=1	326386	2627	322198	324	1237	176	1737	0.758370	0.775713
S=25, D=40, h=0.3, k=0.3, V=0	326324	2406	322032	463	1423	180	2066	0.706490	0.723184
S=25, D=40, h=0.3, k=0.4, V=1	326528	2685	322327	325	1191	166	1682	0.767380	0.783890
S=25, D=40, h=0.3, k=0.4, V=0	326433	2423	322108	499	1403	174	2076	0.705746	0.721890
S=25, D=40, h=0.3, k=0.5, V=1	326584	2733	322385	319	1147	162	1628	0.775798	0.792073
S=25, D=40, h=0.3, k=0.5, V=0	326504	2441	322154	529	1380	169	2078	0.706078	0.721794
S=25, D=40, h=0.3, k=0.6, V=1	326655	2768	322438	327	1122	154	1603	0.780098	0.795624
S=25, D=40, h=0.3, k=0.6, V=0	326558	2463	322185	550	1360	162	2072	0.707780	0.722883
S=25, D=40, h=0.3, k=0.7, V=1	326707	2791	322478	332	1106	148	1586	0.782974	0.797929
S=25, D=40, h=0.3, k=0.7, V=0	326642	2473	322249	570	1350	154	2074	0.707837	0.722204
S=25, D=40, h=0.3, k=0.8, V=1	326756	2806	322523	333	1094	143	1570	0.785393	0.799881
S=25, D=40, h=0.3, k=0.8, V=0	326697	2484	322293	579	1341	149	2069	0.708932	0.722852
S=25, D=40, h=0.3, k=0.9, V=1	326771	2818	322527	340	1086	140	1566	0.786280	0.800470
S=25, D=40, h=0.3, k=0.9, V=0	326719	2491	322311	585	1332	146	2063	0.709880	0.723548
S=25, D=40, h=0.3, k=1, V=1	326807	2823	322552	348	1084	136	1568	0.786148	0.799923
S=25, D=40, h=0.3, k=1, V=0	326733	2497	322305	602	1329	144	2075	0.708824	0.722278
S=25, D=40, F=0	325140	594	319927	1477	3142	264	4883	0.199395	0.206839
S=25, D=43, h=0.7, k=0.3, V=1	325278	2171	321265	233	1609	270	2112	0.693056	0.717746
S=25, D=43, h=0.7, k=0.3, V=0	325224	2089	321200	287	1648	272	2207	0.673988	0.698461
S=25, D=43, h=0.7, k=0.4, V=1	325273	2199	321261	231	1582	271	2084	0.698102	0.723055
S=25, D=43, h=0.7, k=0.4, V=0	325179	2106	321159	288	1626	275	2189	0.677109	0.701994
S=25, D=43, h=0.7, k=0.5, V=1	325318	2191	321288	247	1592	266	2105	0.694623	0.718993
S=25, D=43, h=0.7, k=0.5, V=0	325207	2090	321174	309	1634	273	2216	0.672030	0.696608
S=25, D=43, h=0.7, k=0.6, V=1	325349	2193	321308	257	1591	264	2112	0.693614	0.717764
S=25, D=43, h=0.7, k=0.6, V=0	325238	2085	321199	322	1632	271	2225	0.670027	0.694405
S=25, D=43, h=0.7, k=0.7, V=1	325394	2188	321336	271	1599	262	2132	0.690630	0.714483
S=25, D=43, h=0.7, k=0.7, V=0	325272	2063	321204	353	1652	269	2274	0.661932	0.685862
S=25, D=43, h=0.7, k=0.8, V=1	325407	2179	321339	281	1608	262	2151	0.687606	0.711358
S=25, D=43, h=0.7, k=0.8, V=0	325284	2048	321199	372	1665	269	2306	0.656661	0.680419
S=25, D=43, h=0.7, k=0.9, V=1	325424	2167	321343	296	1618	260	2174	0.683684	0.707138
S=25, D=43, h=0.7, k=0.9, V=0	325306	2035	321209	388	1674	268	2330	0.652436	0.675984
S=25, D=43, h=0.7, k=1, V=1	325424	2170	321346	292	1616	260	2168	0.684700	0.708182
S=25, D=43, h=0.7, k=1, V=0	325306	2025	321198	400	1683	268	2351	0.648992	0.672426
S=25, D=43, h=0.6, k=0.3, V=1	325704	2305	321658	235	1506	236	1977	0.716335	0.738507
S=25, D=43, h=0.6, k=0.3, V=0	325547	2167	321468	311	1601	245	2157	0.684325	0.706567
S=25, D=43, h=0.6, k=0.4, V=1	325851	2332	321792	236	1491	225	1952	0.720713	0.741929
S=25, D=43, h=0.6, k=0.4, V=0	325643	2177	321540	331	1595	238	2164	0.683578	0.705153
S=25, D=43, h=0.6, k=0.5, V=1	325856	2343	321796	237	1480	225	1942	0.722440	0.743707
S=25, D=43, h=0.6, k=0.5, V=0	325658	2171	321554	349	1584	237	2170	0.681564	0.703085
S=25, D=43, h=0.6, k=0.6, V=1	325900	2343	321820	255	1482	223	1960	0.719884	0.740883
S=25, D=43, h=0.6, k=0.6, V=0	325702	2155	321568	384	1595	234	2213	0.674567	0.695637
S=25, D=43, h=0.6, k=0.7, V=1	325900	2341	321807	273	1479	223	1975	0.717463	0.738421
S=25, D=43, h=0.6, k=0.7, V=0	325735	2142	321587	409	1597	233	2239	0.669853	0.690753
S=25, D=43, h=0.6, k=0.8, V=1	325917	2343	321815	279	1480	222	1981	0.716786	0.737618
S=25, D=43, h=0.6, k=0.8, V=0	325754	2139	321586	427	1602	233	2262	0.666730	0.687526
S=25, D=43, h=0.6, k=0.9, V=1	325933	2340	321820	288	1485	221	1994	0.714932	0.735609
S=25, D=43, h=0.6, k=0.9, V=0	325798	2134	321612	441	1611	229	2281	0.663960	0.684302
S=25, D=43, h=0.6, k=1, V=1	325962	2345	321833	302	1482	219	2003	0.713853	0.734307
S=25, D=43, h=0.6, k=1, V=0	325823	2124	321609	468	1622	228	2318	0.658584	0.678675
S=25, D=43, h=0.5, k=0.3, V=1	325892	2371	321813	253	1455	221	1929	0.725008	0.745963
S=25, D=43, h=0.5, k=0.3, V=0	325786	2225	321660	340	1561	227	2128	0.690637	0.711366
S=25, D=43, h=0.5, k=0.4, V=1	325951	2427	321868	251	1405	216	1872	0.734612	0.755337
S=25, D=43, h=0.5, k=0.4, V=0	325856	2242	321703	372	1539	223	2134	0.690087	0.710473
S=25, D=43, h=0.5, k=0.5, V=1	325981	2448	321891	256	1386	214	1856	0.737416	0.758020
S=25, D=43, h=0.5, k=0.5, V=0	325887	2232	321718	399	1538	221	2158	0.685828	0.705971
S=25, D=43, h=0.5, k=0.6, V=1	326087	2471	321985	262	1369	208	1839	0.740405	0.760490
S=25, D=43, h=0.5, k=0.6, V=0	325956	2231	321770	422	1533	217	2172	0.683479	0.703231
S=25, D=43, h=0.5, k=0.7, V=1	326127	2474	322012	273	1368	204	1845	0.739574	0.759248
S=25, D=43, h=0.5, k=0.7, V=0	325980	2219	321768	451	1542	214	2207	0.678055	0.697404
S=25, D=43, h=0.5, k=0.8, V=1	326148	2469	322016	289	1374	202	1865	0.736649	0.756053
S=25, D=43, h=0.5, k=0.8, V=0	326012	2210	321782	471	1549	212	2232	0.674193	0.693269
S=25, D=43, h=0.5, k=0.9, V=1	326161	2471	322025	292	1373	201	1866	0.736574	0.755877
S=25, D=43, h=0.5, k=0.9, V=0	326028	2208	321789	476	1555	209	2240	0.673103	0.691863
S=25, D=43, h=0.5, k=1, V=1	326188	2478	322041	301	1368	197	1866	0.736704	0.755623
S=25, D=43, h=0.5, k=1, V=0	326076	2217	321820	493	1546	205	2244	0.672913	0.691316
S=25, D=43, h=0.4, k=0.3, V=1	326196	2538	322053	297	1308	197	1802	0.747159	0.766344
S=25, D=43, h=0.4, k=0.3, V=0	326098	2338	321873	415	1472	203	2090	0.700485	0.719210
S=25, D=43, h=0.4, k=0.4, V=1	326320	2598	322171	293	1258	187	1738	0.757486	0.775911
S=25, D=43, h=0.4, k=0.4, V=0	326189	2365	321935	445	1444	195	2084	0.702121	0.720168
S=25, D=43, h=0.4, k=0.5, V=1	326450	2637	322285	297	1231	175	1703	0.763255	0.780588
S=25, D=43, h=0.4, k=0.5, V=0	326343	2374	322044	485	1440	182	2107	0.699352	0.716128
S=25, D=43, h=0.4, k=0.6, V=1	326458	2647	322281	306	1224	174	1704	0.763483	0.780712
S=25, D=43, h=0.4, k=0.6, V=0	326389	2357	322056	526	1450	180	2156	0.692106	0.708565
S=25, D=43, h=0.4, k=0.7, V=1	326498	2675	322322	302	1199	170	1671	0.768594	0.785530
S=25, D=43, h=0.4, k=0.7, V=0	326399	2378	322075	524	1422	178	2124	0.696829	0.713245
S=25, D=43, h=0.4, k=0.8, V=1	326541	2682	322350	313	1196	167	1676	0.768174	0.784790
S=25, D=43, h=0.4, k=0.8, V=0	326429	2382	322089	541	1417	176	2134	0.695721	0.711936
S=25, D=43, h=0.4, k=0.9, V=1	326567	2686	322359	330	1192	165	1687	0.766795	0.783187
S=25, D=43, h=0.4, k=0.9, V=0	326489	2385	322123	565	1416	172	2153	0.693525	0.709321
S=25, D=43, h=0.4, k=1, V=1	326580	2682	322363	338	1197	164	1699	0.765121	0.781375
S=25, D=43, h=0.4, k=1, V=0	326513	2381	322142	574	1416	170	2160	0.692278	0.707882
S=25, D=43, h=0.3, k=0.3, V=1	326380	2629	322197	322	1232	177	1731	0.759147	0.776617
S=25, D=43, h=0.3, k=0.3, V=0	326299	2410	322009	462	1418	181	2061	0.707304	0.724113
S=25, D=43, h=0.3, k=0.4, V=1	326505	2687	322312	322	1184	169	1675	0.768282	0.785128
S=25, D=43, h=0.3, k=0.4, V=0	326391	2427	322070	497	1397	177	2071	0.706592	0.723039
S=25, D=43, h=0.3, k=0.5, V=1	326578	2736	322382	318	1142	163	1623	0.776500	0.792897
S=25, D=43, h=0.3, k=0.5, V=0	326504	2445	322152	530	1377	169	2076	0.706555	0.722278
S=25, D=43, h=0.3, k=0.6, V=1	326655	2772	322441	324	1118	154	1596	0.781113	0.796659
S=25, D=43, h=0.3, k=0.6, V=0	326558	2467	322180	554	1357	162	2073	0.707898	0.723000
S=25, D=43, h=0.3, k=0.7, V=1	326707	2797	322480	330	1100	148	1578	0.784170	0.799148
S=25, D=43, h=0.3, k=0.7, V=0	326642	2480	322248	570	1344	154	2068	0.708948	0.723334
S=25, D=43, h=0.3, k=0.8, V=1	326756	2813	322526	330	1087	143	1560	0.786870	0.801384
S=25, D=43, h=0.3, k=0.8, V=0	326697	2492	322296	575	1334	149	2058	0.710685	0.724636
S=25, D=43, h=0.3, k=0.9, V=1	326771	2825	322533	334	1079	140	1553	0.788134	0.802356
S=25, D=43, h=0.3, k=0.9, V=0	326719	2498	322313	582	1326	146	2054	0.711342	0.725034
S=25, D=43, h=0.3, k=1, V=1	326807	2825	322557	343	1082	136	1561	0.787092	0.800883
S=25, D=43, h=0.3, k=1, V=0	326733	2499	322308	599	1327	144	2070	0.709517	0.722984
S=25, D=43, F=0	325140	594	319924	1481	3141	264	4886	0.199214	0.206654
S=25, D=45, h=0.7, k=0.3, V=1	325278	2174	321266	232	1606	270	2108	0.693733	0.718447
S=25, D=45, h=0.7, k=0.3, V=0	325224	2090	321198	290	1646	272	2208	0.673822	0.698296
S=25, D=45, h=0.7, k=0.4, V=1	325273	2199	321262	231	1581	271	2083	0.698190	0.723152
S=25, D=45, h=0.7, k=0.4, V=0	325179	2112	321157	290	1620	275	2185	0.677910	0.702825
S=25, D=45, h=0.7, k=0.5, V=1	325318	2192	321287	248	1591	266	2105	0.694654	0.719025
S=25, D=45, h=0.7, k=0.5, V=0	325207	2094	321171	313	1629	273	2215	0.672276	0.696871
S=25, D=45, h=0.7, k=0.6, V=1	325349	2192	321306	259	1592	264	2115	0.693149	0.717283
S=25, D=45, h=0.7, k=0.6, V=0	325238	2086	321196	327	1629	271	2227	0.669672	0.694051
S=25, D=45, h=0.7, k=0.7, V=1	325375	2187	321316	272	1600	263	2135	0.690223	0.714152
S=25, D=45, h=0.7, k=0.7, V=0	325272	2063	321202	355	1652	269	2276	0.661652	0.685572
S=25, D=45, h=0.7, k=0.8, V=1	325388	2179	321319	282	1608	263	2153	0.687377	0.711210
S=25, D=45, h=0.7, k=0.8, V=0	325284	2050	321197	375	1662	269	2306	0.656703	0.680469
S=25, D=45, h=0.7, k=0.9, V=1	325424	2167	321340	298	1619	260	2177	0.683315	0.706751
S=25, D=45, h=0.7, k=0.9, V=0	325306	2037	321207	391	1671	268	2330	0.652483	0.676039
S=25, D=45, h=0.7, k=1, V=1	325424	2170	321344	293	1617	260	2170	0.684472	0.707941
S=25, D=45, h=0.7, k=1, V=0	325306	2026	321195	404	1681	268	2353	0.648717	0.672148
S=25, D=45, h=0.6, k=0.3, V=1	325704	2306	321659	234	1505	236	1975	0.716650	0.738831
S=25, D=45, h=0.6, k=0.3, V=0	325547	2173	321466	313	1595	245	2153	0.685119	0.707387
S=25, D=45, h=0.6, k=0.4, V=1	325851	2332	321794	234	1491	225	1950	0.720999	0.742223
S=25, D=45, h=0.6, k=0.4, V=0	325643	2182	321541	332	1588	238	2158	0.684509	0.706124
S=25, D=45, h=0.6, k=0.5, V=1	325856	2342	321797	236	1481	225	1942	0.722413	0.743679
S=25, D=45, h=0.6, k=0.5, V=0	325658	2174	321554	351	1579	237	2167	0.682003	0.703549
S=25, D=45, h=0.6, k=0.6, V=1	325900	2343	321818	256	1483	223	1962	0.719653	0.740640
S=25, D=45, h=0.6, k=0.6, V=0	325702	2156	321563	390	1593	234	2217	0.674022	0.695082
S=25, D=45, h=0.6, k=0.7, V=1	325900	2339	321804	274	1483	223	1980	0.716801	0.737730
S=25, D=45, h=0.6, k=0.7, V=0	325702	2142	321553	412	1595	234	2241	0.669536	0.690527
S=25, D=45, h=0.6, k=0.8, V=1	325917	2342	321812	282	1481	222	1985	0.716197	0.737013
S=25, D=45, h=0.6, k=0.8, V=0	325721	2139	321552	429	1601	234	2264	0.666464	0.687346
S=25, D=45, h=0.6, k=0.9, V=1	325933	2339	321818	290	1486	221	1997	0.714483	0.735148
S=25, D=45, h=0.6, k=0.9, V=0	325765	2134	321581	440	1610	230	2280	0.664091	0.684530
S=25, D=45, h=0.6, k=1, V=1	325962	2343	321831	304	1484	219	2007	0.713236	0.733672
S=25, D=45, h=0.6, k=1, V=0	325823	2124	321608	469	1622	228	2319	0.658454	0.678542
S=25, D=45, h=0.5, k=0.3, V=1	325892	2368	321816	251	1457	221	1929	0.724874	0.745830
S=25, D=45, h=0.5, k=0.3, V=0	325786	2222	321662	341	1561	227	2129	0.690229	0.710962
S=25, D=45, h=0.5, k=0.4, V=1	325951	2425	321872	248	1406	216	1870	0.734790	0.755524
S=25, D=45, h=0.5, k=0.4, V=0	325823	2242	321673	372	1536	224	2132	0.690262	0.710759
S=25, D=45, h=0.5, k=0.5, V=1	325981	2450	321893	254	1384	214	1852	0.738027	0.758648
S=25, D=45, h=0.5, k=0.5, V=0	325854	2234	321688	399	1533	222	2154	0.686360	0.706624
S=25, D=45, h=0.5, k=0.6, V=1	326087	2475	321986	261	1365	208	1834	0.741206	0.761312
S=25, D=45, h=0.5, k=0.6, V=0	325956	2235	321769	425	1527	217	2169	0.683977	0.703753
S=25, D=45, h=0.5, k=0.7, V=1	326127	2478	322012	272	1365	204	1841	0.740282	0.759969
S=25, D=45, h=0.5, k=0.7, V=0	325980	2221	321768	451	1540	214	2205	0.678416	0.697775
S=25, D=45, h=0.5, k=0.8, V=1	326148	2470	322014	290	1374	202	1866	0.736587	0.755985
S=25, D=45, h=0.5, k=0.8, V=0	326012	2210	321782	471	1549	212	2232	0.674193	0.693269
S=25, D=45, h=0.5, k=0.9, V=1	326161	2471	322023	294	1373	201	1868	0.736303	0.755598
S=25, D=45, h=0.5, k=0.9, V=0	326028	2208	321787	478	1555	209	2242	0.672847	0.691600
S=25, D=45, h=0.5, k=1, V=1	326188	2478	322041	301	1368	197	1866	0.736704	0.755623
S=25, D=45, h=0.5, k=1, V=0	326076	2217	321818	495	1546	205	2246	0.672659	0.691056
S=25, D=45, h=0.4, k=0.3, V=1	326196	2537	322058	294	1307	197	1798	0.747586	0.766791
S=25, D=45, h=0.4, k=0.3, V=0	326098	2340	321874	417	1467	203	2087	0.700840	0.719589
S=25, D=45, h=0.4, k=0.4, V=1	326320	2594	322174	290	1262	187	1739	0.757238	0.775656
S=25, D=45, h=0.4, k=0.4, V=0	326189	2361	321935	446	1447	195	2088	0.701387	0.719421
S=25, D=45, h=0.4, k=0.5, V=1	326450	2632	322289	293	1236	175	1704	0.762980	0.780307
S=25, D=45, h=0.4, k=0.5, V=0	326343	2370	322045	485	1443	182	2110	0.698745	0.715510
S=25, D=45, h=0.4, k=0.6, V=1	326458	2644	322282	305	1227	174	1706	0.763132	0.780353
S=25, D=45, h=0.4, k=0.6, V=0	326364	2352	322033	525	1454	181	2160	0.691351	0.707886
S=25, D=45, h=0.4, k=0.7, V=1	326498	2672	322319	305	1202	170	1677	0.767720	0.784637
S=25, D=45, h=0.4, k=0.7, V=0	326399	2374	322075	524	1426	178	2128	0.696129	0.712529
S=25, D=45, h=0.4, k=0.8, V=1	326541	2681	322351	312	1197	167	1676	0.768145	0.784760
S=25, D=45, h=0.4, k=0.8, V=0	326429	2380	322088	542	1419	176	2137	0.695249	0.711454
S=25, D=45, h=0.4, k=0.9, V=1	326567	2684	322359	329	1195	165	1689	0.766509	0.782890
S=25, D=45, h=0.4, k=0.9, V=0	326489	2384	322122	566	1417	172	2155	0.693230	0.709019
S=25, D=45, h=0.4, k=1, V=1	326580	2681	322364	336	1199	164	1699	0.765123	0.781373
S=25, D=45, h=0.4, k=1, V=0	326513	2381	322142	574	1416	170	2160	0.692278	0.707882
S=25, D=45, h=0.3, k=0.3, V=1	326380	2630	322200	320	1230	177	1727	0.759666	0.777153
S=25, D=45, h=0.3, k=0.3, V=0	326293	2412	322005	464	1412	182	2058	0.707667	0.724594
S=25, D=45, h=0.3, k=0.4, V=1	326505	2689	322313	321	1182	169	1672	0.768732	0.785588
S=25, D=45, h=0.3, k=0.4, V=0	326385	2428	322065	500	1392	178	2070	0.706664	0.723222
S=25, D=45, h=0.3, k=0.5, V=1	326578	2739	322384	316	1139	163	1618	0.777234	0.793646
S=25, D=45, h=0.3, k=0.5, V=0	326473	2447	322124	531	1371	171	2073	0.706958	0.722890
S=25, D=45, h=0.3, k=0.6, V=1	326655	2778	322444	321	1112	154	1587	0.782441	0.798013
S=25, D=45, h=0.3, k=0.6, V=0	326558	2472	322186	548	1352	162	2062	0.709474	0.724609
S=25, D=45, h=0.3, k=0.7, V=1	326707	2798	322481	329	1099	148	1576	0.784454	0.799437
S=25, D=45, h=0.3, k=0.7, V=0	326642	2481	322250	568	1343	154	2065	0.709357	0.723751
S=25, D=45, h=0.3, k=0.8, V=1	326756	2809	322527	329	1091	143	1563	0.786372	0.800878
S=25, D=45, h=0.3, k=0.8, V=0	326697	2488	322295	576	1338	149	2063	0.709882	0.723817
S=25, D=45, h=0.3, k=0.9, V=1	326771	2824	322536	331	1080	140	1551	0.788359	0.802585
S=25, D=45, h=0.3, k=0.9, V=0	326719	2497	322315	580	1327	146	2053	0.711406	0.725100
S=25, D=45, h=0.3, k=1, V=1	326807	2826	322559	340	1082	136	1558	0.787529	0.801324
S=25, D=45, h=0.3, k=1, V=0	326733	2500	322311	596	1326	144	2066	0.710040	0.723516
S=25, D=45, F=0	325140	594	319925	1480	3141	264	4885	0.199266	0.206708
S=25, D=48, h=0.7, k=0.3, V=1	325250	2171	321242	228	1609	271	2108	0.693706	0.718508
S=25, D=48, h=0.7, k=0.3, V=0	325224	2094	321199	289	1642	272	2203	0.674696	0.699201
S=25, D=48, h=0.7, k=0.4, V=1	325245	2194	321235	230	1586	272	2088	0.697372	0.722395
S=25, D=48, h=0.7, k=0.4, V=0	325179	2111	321157	291	1620	275	2186	0.677671	0.702583
S=25, D=48, h=0.7, k=0.5, V=1	325290	2189	321258	250	1593	267	2110	0.693835	0.718274
S=25, D=48, h=0.7, k=0.5, V=0	325207	2093	321170	314	1630	273	2217	0.671950	0.696534
S=25, D=48, h=0.7, k=0.6, V=1	325321	2190	321277	261	1593	265	2119	0.692507	0.716716
S=25, D=48, h=0.7, k=0.6, V=0	325238	2085	321194	329	1630	271	2230	0.669205	0.693567
S=25, D=48, h=0.7, k=0.7, V=1	325347	2185	321287	274	1601	264	2139	0.689583	0.713585
S=25, D=48, h=0.7, k=0.7, V=0	325272	2062	321199	358	1653	269	2280	0.661047	0.684947
S=25, D=48, h=0.7, k=0.8, V=1	325360	2177	321290	284	1609	264	2157	0.686737	0.710644
S=25, D=48, h=0.7, k=0.8, V=0	325284	2049	321196	376	1663	269	2308	0.656378	0.680133
S=25, D=48, h=0.7, k=0.9, V=1	325396	2165	321311	300	1620	261	2181	0.682675	0.706185
S=25, D=48, h=0.7, k=0.9, V=0	325306	2035	321205	393	1673	268	2334	0.651832	0.675367
S=25, D=48, h=0.7, k=1, V=1	325424	2169	321341	296	1618	260	2174	0.683869	0.707317
S=25, D=48, h=0.7, k=1, V=0	325306	2024	321192	407	1683	268	2358	0.647931	0.671335
S=25, D=48, h=0.6, k=0.3, V=1	325676	2306	321636	230	1504	237	1971	0.717226	0.739522
S=25, D=48, h=0.6, k=0.3, V=0	325547	2176	321468	311	1592	245	2148	0.685937	0.708232
S=25, D=48, h=0.6, k=0.4, V=1	325851	2332	321793	236	1490	225	1951	0.720803	0.742027
S=25, D=48, h=0.6, k=0.4, V=0	325643	2185	321541	332	1585	238	2155	0.685046	0.706679
S=25, D=48, h=0.6, k=0.5, V=1	325856	2342	321795	237	1482	225	1944	0.722180	0.743434
S=25, D=48, h=0.6, k=0.5, V=0	325658	2178	321554	351	1575	237	2163	0.682724	0.704293
S=25, D=48, h=0.6, k=0.6, V=1	325900	2343	321818	256	1483	223	1962	0.719653	0.740640
S=25, D=48, h=0.6, k=0.6, V=0	325702	2159	321565	388	1590	234	2212	0.674839	0.695923
S=25, D=48, h=0.6, k=0.7, V=1	325900	2338	321803	275	1484	223	1982	0.716490	0.737410
S=25, D=48, h=0.6, k=0.7, V=0	325702	2141	321552	413	1596	234	2243	0.669219	0.690200
S=25, D=48, h=0.6, k=0.8, V=1	325917	2341	321813	281	1482	222	1985	0.716166	0.736980
S=25, D=48, h=0.6, k=0.8, V=0	325721	2138	321551	430	1602	234	2266	0.666148	0.687020
S=25, D=48, h=0.6, k=0.9, V=1	325933	2338	321818	290	1487	221	1998	0.714312	0.734971
S=25, D=48, h=0.6, k=0.9, V=0	325765	2132	321578	443	1612	230	2285	0.663328	0.683744
S=25, D=48, h=0.6, k=1, V=1	325962	2343	321831	304	1484	219	2007	0.713236	0.733672
S=25, D=48, h=0.6, k=1, V=0	325823	2124	321607	470	1622	228	2320	0.658324	0.678408
S=25, D=48, h=0.5, k=0.3, V=1	325892	2367	321818	250	1457	221	1928	0.724937	0.745899
S=25, D=48, h=0.5, k=0.3, V=0	325786	2222	321663	341	1560	227	2128	0.690316	0.711058
S=25, D=48, h=0.5, k=0.4, V=1	325951	2424	321874	246	1407	216	1869	0.734903	0.755640
S=25, D=48, h=0.5, k=0.4, V=0	325823	2242	321676	369	1536	224	2129	0.690667	0.711175
S=25, D=48, h=0.5, k=0.5, V=1	325981	2450	321891	255	1385	214	1854	0.737795	0.758405
S=25, D=48, h=0.5, k=0.5, V=0	325854	2236	321689	398	1531	222	2151	0.686850	0.707129
S=25, D=48, h=0.5, k=0.6, V=1	326087	2472	321983	263	1369	208	1840	0.740340	0.760418
S=25, D=48, h=0.5, k=0.6, V=0	325923	2232	321738	424	1529	218	2171	0.683570	0.703430
S=25, D=48, h=0.5, k=0.7, V=1	326127	2475	322012	272	1368	204	1844	0.739785	0.759458
S=25, D=48, h=0.5, k=0.7, V=0	325980	2218	321768	451	1543	214	2208	0.677875	0.697219
S=25, D=48, h=0.5, k=0.8, V=1	326148	2468	322016	288	1376	202	1866	0.736527	0.755922
S=25, D=48, h=0.5, k=0.8, V=0	326012	2207	321783	470	1552	212	2234	0.673778	0.692842
S=25, D=48, h=0.5, k=0.9, V=1	326161	2470	322025	292	1374	201	1867	0.736408	0.755706
S=25, D=48, h=0.5, k=0.9, V=0	326028	2206	321789	476	1557	209	2242	0.672740	0.691491
S=25, D=48, h=0.5, k=1, V=1	326188	2480	322043	299	1366	197	1862	0.737307	0.756241
S=25, D=48, h=0.5, k=1, V=0	326076	2218	321820	493	1545	205	2243	0.673094	0.691502
S=25, D=48, h=0.4, k=0.3, V=1	326196	2540	322061	291	1304	197	1792	0.748482	0.767710
S=25, D=48, h=0.4, k=0.3, V=0	326059	2342	321843	413	1461	205	2079	0.701885	0.720864
S=25, D=48, h=0.4, k=0.4, V=1	326320	2592	322177	286	1265	187	1738	0.757354	0.775770
S=25, D=48, h=0.4, k=0.4, V=0	326150	2359	321904	442	1445	197	2084	0.701728	0.719971
S=25, D=48, h=0.4, k=0.5, V=1	326450	2633	322288	293	1236	175	1704	0.763046	0.780370
S=25, D=48, h=0.4, k=0.5, V=0	326337	2368	322041	485	1443	183	2111	0.698485	0.715344
S=25, D=48, h=0.4, k=0.6, V=1	326458	2645	322285	301	1227	174	1702	0.763725	0.780954
S=25, D=48, h=0.4, k=0.6, V=0	326364	2355	322036	522	1451	181	2154	0.692246	0.708802
S=25, D=48, h=0.4, k=0.7, V=1	326498	2673	322323	300	1202	170	1672	0.768441	0.785369
S=25, D=48, h=0.4, k=0.7, V=0	326399	2377	322077	522	1423	178	2123	0.696899	0.713317
S=25, D=48, h=0.4, k=0.8, V=1	326541	2684	322356	306	1195	167	1668	0.769313	0.785948
S=25, D=48, h=0.4, k=0.8, V=0	326429	2385	322092	538	1414	176	2128	0.696610	0.712846
S=25, D=48, h=0.4, k=0.9, V=1	326567	2689	322364	324	1190	165	1679	0.767957	0.784368
S=25, D=48, h=0.4, k=0.9, V=0	326489	2389	322126	562	1412	172	2146	0.694586	0.710405
S=25, D=48, h=0.4, k=1, V=1	326580	2683	322366	334	1197	164	1695	0.765701	0.781964
S=25, D=48, h=0.4, k=1, V=0	326513	2383	322144	572	1414	170	2156	0.692869	0.708485
S=25, D=48, h=0.3, k=0.3, V=1	326380	2628	322199	321	1232	177	1730	0.759212	0.776688
S=25, D=48, h=0.3, k=0.3, V=0	326260	2412	321975	462	1411	183	2056	0.707918	0.724947
S=25, D=48, h=0.3, k=0.4, V=1	326505	2688	322314	320	1183	169	1672	0.768703	0.785557
S=25, D=48, h=0.3, k=0.4, V=0	326385	2431	322065	500	1389	178	2067	0.707180	0.723750
S=25, D=48, h=0.3, k=0.5, V=1	326578	2738	322383	317	1140	163	1620	0.776946	0.793352
S=25, D=48, h=0.3, k=0.5, V=0	326473	2448	322124	531	1370	171	2072	0.707130	0.723066
S=25, D=48, h=0.3, k=0.6, V=1	326655	2776	322443	321	1115	154	1590	0.782029	0.797589
S=25, D=48, h=0.3, k=0.6, V=0	326558	2472	322184	550	1352	162	2064	0.709235	0.724364
S=25, D=48, h=0.3, k=0.7, V=1	326707	2797	322480	329	1101	148	1578	0.784199	0.799174
S=25, D=48, h=0.3, k=0.7, V=0	326642	2481	322248	570	1343	154	2067	0.709119	0.723509
S=25, D=48, h=0.3, k=0.8, V=1	326756	2808	322526	329	1093	143	1565	0.786117	0.800614
S=25, D=48, h=0.3, k=0.8, V=0	326697	2488	322295	576	1338	149	2063	0.709882	0.723817
S=25, D=48, h=0.3, k=0.9, V=1	326771	2824	322534	332	1081	140	1553	0.788133	0.802351
S=25, D=48, h=0.3, k=0.9, V=0	326719	2497	322315	580	1327	146	2053	0.711406	0.725100
S=25, D=48, h=0.3, k=1, V=1	326807	2826	322559	340	1082	136	1558	0.787529	0.801324
S=25, D=48, h=0.3, k=1, V=0	326733	2500	322311	596	1326	144	2066	0.710040	0.723516
S=25, D=48, F=0	325140	599	319924	1482	3135	264	4881	0.200679	0.208173
S=25, D=50, h=0.7, k=0.3, V=1	325250	2170	321241	231	1608	271	2110	0.693261	0.718060
S=25, D=50, h=0.7, k=0.3, V=0	325205	2093	321177	293	1642	273	2208	0.673936	0.698510
S=25, D=50, h=0.7, k=0.4, V=1	325245	2194	321231	234	1586	272	2092	0.696785	0.721789
S=25, D=50, h=0.7, k=0.4, V=0	325160	2110	321137	293	1620	276	2189	0.677201	0.702192
S=25, D=50, h=0.7, k=0.5, V=1	325290	2188	321256	252	1594	267	2113	0.693369	0.717792
S=25, D=50, h=0.7, k=0.5, V=0	325188	2091	321150	316	1631	274	2221	0.671299	0.695954
S=25, D=50, h=0.7, k=0.6, V=1	325321	2190	321277	261	1593	265	2119	0.692507	0.716716
S=25, D=50, h=0.7, k=0.6, V=0	325219	2084	321174	331	1630	272	2233	0.668738	0.693178
S=25, D=50, h=0.7, k=0.7, V=1	325347	2185	321287	274	1601	264	2139	0.689583	0.713585
S=25, D=50, h=0.7, k=0.7, V=0	325253	2061	321180	359	1653	270	2282	0.660722	0.684704
S=25, D=50, h=0.7, k=0.8, V=1	325360	2177	321290	284	1609	264	2157	0.686737	0.710644
S=25, D=50, h=0.7, k=0.8, V=0	325265	2048	321177	377	1663	270	2310	0.656053	0.679889
S=25, D=50, h=0.7, k=0.9, V=1	325396	2165	321311	300	1620	261	2181	0.682675	0.706185
S=25, D=50, h=0.7, k=0.9, V=0	325306	2035	321204	394	1673	268	2335	0.651695	0.675225
S=25, D=50, h=0.7, k=1, V=1	325424	2169	321341	296	1618	260	2174	0.683869	0.707317
S=25, D=50, h=0.7, k=1, V=0	325306	2024	321192	407	1683	268	2358	0.647931	0.671335
S=25, D=50, h=0.6, k=0.3, V=1	325676	2305	321633	233	1505	237	1975	0.716623	0.738901
S=25, D=50, h=0.6, k=0.3, V=0	325528	2174	321446	315	1593	246	2154	0.685016	0.707377
S=25, D=50, h=0.6, k=0.4, V=1	325851	2332	321792	237	1490	225	1952	0.720660	0.741880
S=25, D=50, h=0.6, k=0.4, V=0	325624	2185	321522	333	1584	239	2156	0.684907	0.706630
S=25, D=50, h=0.6, k=0.5, V=1	325856	2342	321793	239	1482	225	1946	0.721895	0.743140
S=25, D=50, h=0.6, k=0.5, V=0	325639	2177	321534	353	1575	238	2166	0.682268	0.703918
S=25, D=50, h=0.6, k=0.6, V=1	325900	2342	321818	256	1484	223	1963	0.719482	0.740464
S=25, D=50, h=0.6, k=0.6, V=0	325702	2158	321563	390	1591	234	2215	0.674386	0.695457
S=25, D=50, h=0.6, k=0.7, V=1	325900	2339	321804	274	1483	223	1980	0.716801	0.737730
S=25, D=50, h=0.6, k=0.7, V=0	325702	2142	321552	413	1595	234	2242	0.669402	0.690389
S=25, D=50, h=0.6, k=0.8, V=1	325917	2342	321814	280	1481	222	1983	0.716476	0.737299
S=25, D=50, h=0.6, k=0.8, V=0	325721	2139	321551	430	1601	234	2265	0.666332	0.687210
S=25, D=50, h=0.6, k=0.9, V=1	325933	2339	321819	289	1486	221	1996	0.714622	0.735290
S=25, D=50, h=0.6, k=0.9, V=0	325765	2133	321579	442	1611	230	2283	0.663644	0.684069
S=25, D=50, h=0.6, k=1, V=1	325962	2344	321832	303	1483	219	2005	0.713544	0.733990
S=25, D=50, h=0.6, k=1, V=0	325823	2125	321608	469	1621	228	2318	0.658639	0.678732
S=25, D=50, h=0.5, k=0.3, V=1	325892	2367	321818	249	1458	221	1928	0.724987	0.745946
S=25, D=50, h=0.5, k=0.3, V=0	325767	2223	321647	340	1557	228	2125	0.690719	0.711573
S=25, D=50, h=0.5, k=0.4, V=1	325951	2424	321873	247	1407	216	1870	0.734763	0.755496
S=25, D=50, h=0.5, k=0.4, V=0	325804	2241	321657	370	1536	225	2131	0.690354	0.710949
S=25, D=50, h=0.5, k=0.5, V=1	325981	2451	321891	255	1384	214	1853	0.737962	0.758576
S=25, D=50, h=0.5, k=0.5, V=0	325835	2236	321670	399	1530	223	2152	0.686717	0.707087
S=25, D=50, h=0.5, k=0.6, V=1	326087	2472	321985	261	1369	208	1838	0.740616	0.760701
S=25, D=50, h=0.5, k=0.6, V=0	325923	2233	321739	423	1528	218	2169	0.683881	0.703749
S=25, D=50, h=0.5, k=0.7, V=1	326127	2478	322015	269	1365	204	1838	0.740694	0.760391
S=25, D=50, h=0.5, k=0.7, V=0	325980	2220	321769	450	1541	214	2205	0.678365	0.697723
S=25, D=50, h=0.5, k=0.8, V=1	326148	2468	322018	286	1376	202	1864	0.736799	0.756202
S=25, D=50, h=0.5, k=0.8, V=0	326012	2209	321785	468	1550	212	2230	0.674398	0.693478
S=25, D=50, h=0.5, k=0.9, V=1	326161	2469	322025	292	1375	201	1868	0.736241	0.755535
S=25, D=50, h=0.5, k=0.9, V=0	326028	2206	321789	476	1557	209	2242	0.672740	0.691491
S=25, D=50, h=0.5, k=1, V=1	326188	2478	322043	299	1368	197	1864	0.736975	0.755900
S=25, D=50, h=0.5, k=1, V=0	326076	2218	321820	493	1545	205	2243	0.673094	0.691502
S=25, D=50, h=0.4, k=0.3, V=1	326196	2542	322063	288	1303	197	1788	0.749121	0.768359
S=25, D=50, h=0.4, k=0.3, V=0	326059	2345	321847	409	1458	205	2072	0.702928	0.721933
S=25, D=50, h=0.4, k=0.4, V=1	326320	2593	322176	287	1264	187	1738	0.757382	0.775799
S=25, D=50, h=0.4, k=0.4, V=0	326150	2360	321904	442	1444	197	2083	0.701902	0.720150
S=25, D=50, h=0.4, k=0.5, V=1	326450	2634	322289	292	1235	175	1702	0.763340	0.780670
S=25, D=50, h=0.4, k=0.5, V=0	326337	2369	322041	485	1442	183	2110	0.698659	0.715523
S=25, D=50, h=0.4, k=0.6, V=1	326458	2646	322288	298	1226	174	1698	0.764282	0.781523
S=25, D=50, h=0.4, k=0.6, V=0	326364	2355	322039	519	1451	181	2151	0.692615	0.709179
S=25, D=50, h=0.4, k=0.7, V=1	326498	2674	322326	297	1201	170	1668	0.768996	0.785935
S=25, D=50, h=0.4, k=0.7, V=0	326399	2378	322080	519	1422	178	2119	0.697443	0.713873
S=25, D=50, h=0.4, k=0.8, V=1	326541	2685	322357	305	1194	167	1666	0.769604	0.786245
S=25, D=50, h=0.4, k=0.8, V=0	326429	2386	322093	537	1413	176	2126	0.696907	0.713149
S=25, D=50, h=0.4, k=0.9, V=1	326567	2691	322366	322	1188	165	1675	0.768536	0.784959
S=25, D=50, h=0.4, k=0.9, V=0	326489	2390	322127	561	1411	172	2144	0.694881	0.710707
S=25, D=50, h=0.4, k=1, V=1	326580	2686	322369	331	1194	164	1689	0.766570	0.782850
S=25, D=50, h=0.4, k=1, V=0	326513	2386	322147	569	1411	170	2150	0.693754	0.709390
S=25, D=50, h=0.3, k=0.3, V=1	326380	2633	322204	316	1227	177	1720	0.760676	0.778185
S=25, D=50, h=0.3, k=0.3, V=0	326260	2416	321979	458	1407	183	2048	0.709109	0.726166
S=25, D=50, h=0.3, k=0.4, V=1	326505	2694	322320	313	1178	169	1660	0.770476	0.787364
S=25, D=50, h=0.3, k=0.4, V=0	326385	2438	322072	493	1382	178	2053	0.709247	0.725864
S=25, D=50, h=0.3, k=0.5, V=1	326578	2739	322386	313	1140	163	1616	0.777525	0.793939
S=25, D=50, h=0.3, k=0.5, V=0	326473	2450	322127	528	1368	171	2067	0.707838	0.723789
S=25, D=50, h=0.3, k=0.6, V=1	326655	2780	322447	317	1111	154	1582	0.783172	0.798753
S=25, D=50, h=0.3, k=0.6, V=0	326558	2475	322187	547	1349	162	2058	0.710108	0.725256
S=25, D=50, h=0.3, k=0.7, V=1	326707	2799	322485	324	1099	148	1571	0.785151	0.800143
S=25, D=50, h=0.3, k=0.7, V=0	326642	2483	322253	565	1341	154	2060	0.710056	0.724464
S=25, D=50, h=0.3, k=0.8, V=1	326756	2812	322531	324	1089	143	1556	0.787380	0.801900
S=25, D=50, h=0.3, k=0.8, V=0	326697	2492	322300	571	1334	149	2054	0.711159	0.725118
S=25, D=50, h=0.3, k=0.9, V=1	326771	2830	322540	326	1075	140	1541	0.789831	0.804079
S=25, D=50, h=0.3, k=0.9, V=0	326719	2503	322321	574	1321	146	2041	0.713142	0.726868
S=25, D=50, h=0.3, k=1, V=1	326807	2830	322564	335	1078	136	1549	0.788786	0.802603
S=25, D=50, h=0.3, k=1, V=0	326733	2504	322316	591	1322	144	2057	0.711310	0.724810
S=25, D=50, F=0	325140	599	319920	1486	3135	264	4885	0.200471	0.207957
S=20, D=28, h=0.7, k=0.3, V=1	326027	2375	321912	285	1455	212	1952	0.721674	0.741680
S=20, D=28, h=0.7, k=0.3, V=0	326033	2257	321876	373	1527	212	2112	0.693316	0.712785
S=20, D=28, h=0.7, k=0.4, V=1	326053	2389	321923	298	1443	210	1951	0.722259	0.742087
S=20, D=28, h=0.7, k=0.4, V=0	326040	2273	321884	375	1508	211	2094	0.696230	0.715704
S=20, D=28, h=0.7, k=0.5, V=1	326099	2395	321960	303	1441	205	1949	0.722683	0.742037
S=20, D=28, h=0.7, k=0.5, V=0	326081	2285	321930	376	1490	209	2075	0.698925	0.718320
S=20, D=28, h=0.7, k=0.6, V=1	326072	2384	321920	316	1452	208	1976	0.718773	0.738304
S=20, D=28, h=0.7, k=0.6, V=0	326077	2267	321911	399	1500	210	2109	0.693295	0.712671
S=20, D=28, h=0.7, k=0.7, V=1	326120	2374	321948	335	1463	204	2002	0.714771	0.733823
S=20, D=28, h=0.7, k=0.7, V=0	326100	2254	321916	421	1509	207	2137	0.688693	0.707693
S=20, D=28, h=0.7, k=0.8, V=1	326146	2371	321960	349	1466	201	2016	0.712650	0.731372
S=20, D=28, h=0.7, k=0.8, V=0	326137	2247	321941	438	1511	203	2152	0.686008	0.704601
S=20, D=28, h=0.7, k=0.9, V=1	326162	2375	321970	354	1463	201	2018	0.712578	0.731294
S=20, D=28, h=0.7, k=0.9, V=0	326165	2246	321952	449	1518	201	2168	0.684047	0.702380
S=20, D=28, h=0.7, k=1, V=1	326188	2359	321974	373	1482	198	2053	0.707311	0.725606
S=20, D=28, h=0.7, k=1, V=0	326165	2226	321936	471	1532	201	2204	0.678131	0.696339
S=20, D=28, h=0.6, k=0.3, V=1	326194	2476	322053	296	1369	199	1864	0.736956	0.756074
S=20, D=28, h=0.6, k=0.3, V=0	326200	2361	322043	363	1433	198	1994	0.713210	0.731877
S=20, D=28, h=0.6, k=0.4, V=1	326282	2513	322143	284	1342	189	1815	0.744709	0.763019
S=20, D=28, h=0.6, k=0.4, V=0	326280	2387	322123	363	1407	190	1960	0.718423	0.736475
S=20, D=28, h=0.6, k=0.5, V=1	326299	2517	322140	302	1340	187	1829	0.742938	0.761008
S=20, D=28, h=0.6, k=0.5, V=0	326297	2368	322107	405	1417	188	2010	0.710600	0.728318
S=20, D=28, h=0.6, k=0.6, V=1	326351	2519	322177	314	1341	183	1838	0.741755	0.759403
S=20, D=28, h=0.6, k=0.6, V=0	326320	2366	322116	426	1412	186	2024	0.708338	0.725849
S=20, D=28, h=0.6, k=0.7, V=1	326379	2533	322199	318	1329	181	1828	0.743532	0.761022
S=20, D=28, h=0.6, k=0.7, V=0	326347	2371	322132	437	1407	184	2028	0.707972	0.725290
S=20, D=28, h=0.6, k=0.8, V=1	326394	2534	322190	339	1331	180	1850	0.740735	0.758054
S=20, D=28, h=0.6, k=0.8, V=0	326368	2351	322115	475	1427	182	2084	0.699807	0.716749
S=20, D=28, h=0.6, k=0.9, V=1	326394	2519	322173	357	1345	180	1882	0.735988	0.753205
S=20, D=28, h=0.6, k=0.9, V=0	326370	2326	322095	505	1444	182	2131	0.692343	0.709144
S=20, D=28, h=0.6, k=1, V=1	326408	2508	322174	371	1355	178	1904	0.732615	0.749571
S=20, D=28, h=0.6, k=1, V=0	326375	2310	322086	523	1456	182	2161	0.687616	0.704323
S=20, D=28, h=0.5, k=0.3, V=1	326446	2600	322262	315	1269	175	1759	0.754796	0.771937
S=20, D=28, h=0.5, k=0.3, V=0	326419	2449	322194	406	1370	178	1954	0.722201	0.739111
S=20, D=28, h=0.5, k=0.4, V=1	326508	2631	322315	320	1242	170	1732	0.759256	0.775994
S=20, D=28, h=0.5, k=0.4, V=0	326473	2457	322220	437	1359	174	1970	0.720239	0.736746
S=20, D=28, h=0.5, k=0.5, V=1	326541	2657	322349	315	1220	167	1702	0.764004	0.780534
S=20, D=28, h=0.5, k=0.5, V=0	326487	2461	322235	450	1341	172	1963	0.720748	0.737138
S=20, D=28, h=0.5, k=0.6, V=1	326567	2664	322354	333	1216	165	1714	0.762687	0.778984
S=20, D=28, h=0.5, k=0.6, V=0	326508	2447	322219	489	1353	171	2013	0.713742	0.729895
S=20, D=28, h=0.5, k=0.7, V=1	326585	2666	322361	342	1216	163	1721	0.761845	0.777921
S=20, D=28, h=0.5, k=0.7, V=0	326544	2434	322239	514	1357	168	2039	0.709510	0.725329
S=20, D=28, h=0.5, k=0.8, V=1	326626	2666	322386	356	1218	160	1734	0.760140	0.775882
S=20, D=28, h=0.5, k=0.8, V=0	326552	2427	322226	536	1363	168	2067	0.705700	0.721441
S=20, D=28, h=0.5, k=0.9, V=1	326646	2666	322391	370	1219	158	1747	0.758447	0.773958
S=20, D=28, h=0.5, k=0.9, V=0	326572	2418	322227	554	1373	166	2093	0.702046	0.717521
S=20, D=28, h=0.5, k=1, V=1	326672	2664	322409	375	1224	157	1756	0.757299	0.772678
S=20, D=28, h=0.5, k=1, V=0	326586	2397	322216	576	1397	164	2137	0.695648	0.710791
S=20, D=28, h=0.4, k=0.3, V=1	326583	2678	322370	332	1203	162	1697	0.765255	0.781308
S=20, D=28, h=0.4, k=0.3, V=0	326548	2517	322275	439	1317	166	1922	0.729222	0.745099
S=20, D=28, h=0.4, k=0.4, V=1	326663	2746	322440	334	1143	154	1631	0.775826	0.791272
S=20, D=28, h=0.4, k=0.4, V=0	326623	2540	322321	472	1290	158	1920	0.730087	0.745244
S=20, D=28, h=0.4, k=0.5, V=1	326711	2784	322486	327	1114	147	1588	0.782515	0.797358
S=20, D=28, h=0.4, k=0.5, V=0	326667	2542	322347	493	1285	151	1929	0.728771	0.743251
S=20, D=28, h=0.4, k=0.6, V=1	326787	2806	322549	333	1099	139	1571	0.785295	0.799361
S=20, D=28, h=0.4, k=0.6, V=0	326733	2540	322386	524	1283	145	1952	0.725595	0.739461
S=20, D=28, h=0.4, k=0.7, V=1	326845	2813	322587	345	1100	133	1578	0.784669	0.798097
S=20, D=28, h=0.4, k=0.7, V=0	326753	2527	322376	555	1295	142	1992	0.720041	0.733527
S=20, D=28, h=0.4, k=0.8, V=1	326866	2824	322592	361	1089	131	1581	0.784570	0.797798
S=20, D=28, h=0.4, k=0.8, V=0	326753	2520	322356	584	1293	143	2020	0.716151	0.729693
S=20, D=28, h=0.4, k=0.9, V=1	326921	2837	322643	361	1080	126	1567	0.786699	0.799447
S=20, D=28, h=0.4, k=0.9, V=0	326796	2525	322388	589	1294	138	2021	0.716325	0.729381
S=20, D=28, h=0.4, k=1, V=1	326942	2830	322652	375	1085	124	1584	0.784252	0.796768
S=20, D=28, h=0.4, k=1, V=0	326798	2525	322384	598	1291	138	2027	0.715547	0.728599
S=20, D=28, F=0	326031	671	320577	1661	3122	201	4984	0.212571	0.218546
S=20, D=30, h=0.7, k=0.3, V=1	326004	2383	321898	278	1445	216	1939	0.723818	0.744266
S=20, D=30, h=0.7, k=0.3, V=0	326002	2266	321858	365	1513	216	2094	0.696074	0.716007
S=20, D=30, h=0.7, k=0.4, V=1	326030	2386	321907	294	1443	214	1951	0.722208	0.742422
S=20, D=30, h=0.7, k=0.4, V=0	326007	2280	321866	365	1496	215	2076	0.698898	0.718836
S=20, D=30, h=0.7, k=0.5, V=1	326045	2399	321915	300	1431	213	1944	0.723588	0.743742
S=20, D=30, h=0.7, k=0.5, V=0	326048	2291	321908	368	1481	213	2062	0.700966	0.720799
S=20, D=30, h=0.7, k=0.6, V=1	326018	2393	321872	316	1437	216	1969	0.720121	0.740461
S=20, D=30, h=0.7, k=0.6, V=0	326044	2275	321888	393	1488	214	2095	0.695511	0.715333
S=20, D=30, h=0.7, k=0.7, V=1	326066	2384	321902	332	1448	212	1992	0.716610	0.736475
S=20, D=30, h=0.7, k=0.7, V=0	326067	2259	321893	415	1500	211	2126	0.690375	0.709803
S=20, D=30, h=0.7, k=0.8, V=1	326092	2379	321916	345	1452	209	2006	0.714373	0.733907
S=20, D=30, h=0.7, k=0.8, V=0	326078	2246	321894	431	1507	210	2148	0.686567	0.705832
S=20, D=30, h=0.7, k=0.9, V=1	326108	2385	321928	348	1447	209	2004	0.714907	0.734450
S=20, D=30, h=0.7, k=0.9, V=0	326106	2243	321906	443	1514	208	2165	0.684287	0.703290
S=20, D=30, h=0.7, k=1, V=1	326165	2369	321956	368	1472	202	2042	0.709334	0.728045
S=20, D=30, h=0.7, k=1, V=0	326106	2224	321889	467	1526	208	2201	0.678371	0.697249
S=20, D=30, h=0.6, k=0.3, V=1	326194	2483	322055	293	1363	199	1855	0.738433	0.757584
S=20, D=30, h=0.6, k=0.3, V=0	326200	2369	322048	358	1425	198	1981	0.715259	0.733979
S=20, D=30, h=0.6, k=0.4, V=1	326251	2518	322119	280	1334	193	1807	0.745981	0.764720
S=20, D=30, h=0.6, k=0.4, V=0	326280	2394	322126	358	1402	190	1950	0.720109	0.738193
S=20, D=30, h=0.6, k=0.5, V=1	326268	2522	322120	293	1333	191	1817	0.744787	0.763292
S=20, D=30, h=0.6, k=0.5, V=0	326297	2370	322111	397	1419	188	2004	0.711631	0.729355
S=20, D=30, h=0.6, k=0.6, V=1	326334	2524	322167	307	1336	185	1828	0.743329	0.761204
S=20, D=30, h=0.6, k=0.6, V=0	326303	2364	322104	419	1416	188	2023	0.708534	0.726226
S=20, D=30, h=0.6, k=0.7, V=1	326362	2530	322187	314	1331	183	1828	0.743477	0.761161
S=20, D=30, h=0.6, k=0.7, V=0	326330	2369	322118	434	1409	186	2029	0.707828	0.725328
S=20, D=30, h=0.6, k=0.8, V=1	326377	2528	322183	331	1335	182	1848	0.740798	0.758317
S=20, D=30, h=0.6, k=0.8, V=0	326351	2348	322102	469	1432	184	2085	0.699680	0.716793
S=20, D=30, h=0.6, k=0.9, V=1	326377	2517	322166	350	1344	182	1876	0.736664	0.754098
S=20, D=30, h=0.6, k=0.9, V=0	326353	2325	322083	501	1444	184	2129	0.692577	0.709570
S=20, D=30, h=0.6, k=1, V=1	326391	2506	322166	365	1354	180	1899	0.733154	0.750323
S=20, D=30, h=0.6, k=1, V=0	326358	2308	322072	520	1458	184	2162	0.687454	0.704339
S=20, D=30, h=0.5, k=0.3, V=1	326429	2608	322251	311	1259	177	1747	0.756622	0.774007
S=20, D=30, h=0.5, k=0.3, V=0	326402	2467	322185	397	1353	180	1930	0.726142	0.743327
S=20, D=30, h=0.5, k=0.4, V=1	326508	2641	322323	311	1233	170	1714	0.761955	0.778747
S=20, D=30, h=0.5, k=0.4, V=0	326473	2465	322225	431	1352	174	1957	0.722272	0.738820
S=20, D=30, h=0.5, k=0.5, V=1	326541	2667	322354	310	1210	167	1687	0.766263	0.782842
S=20, D=30, h=0.5, k=0.5, V=0	326487	2472	322236	447	1332	172	1951	0.722819	0.739247
S=20, D=30, h=0.5, k=0.6, V=1	326567	2671	322358	330	1208	165	1703	0.764296	0.780630
S=20, D=30, h=0.5, k=0.6, V=0	326508	2456	322220	488	1344	171	2003	0.715412	0.731602
S=20, D=30, h=0.5, k=0.7, V=1	326585	2675	322369	338	1203	163	1704	0.764190	0.780331
[truncated: 2,217 more rows]
