# Supplementary material for: Highly improved homopolymer aware nucleotide-protein alignments with 454 data
Source: BMC Bioinformatics. 2012 Sep 12;13:230. doi: 10.1186/1471-2105-13-230 (PMC3568017; doi:10.1186/1471-2105-13-230)
Supplement: Additional file 1 — HAXAT parameter evaluation setup. Name: haxat-parameter-evaluation.zip. Format: Zip compressed evaluation code. Title: HAXAT parameter evaluation setup. The file contains scripts for running the evaluation as well as all the binaries and results included in the manuscript. See the enclosed README for more information. [file 1471-2105-13-230-S1.zip › haxat-parameter-evaluation/output/sff.db80.analyze.tsv]

parameters	aligned-positions	tp	tn	fp	fn	missed	errors	mcc-missed	mcc
S=40, D=56, h=0.7, k=0.3, V=1	320622	1520	316872	210	2020	515	2745	0.570783	0.611523
S=40, D=56, h=0.7, k=0.3, V=0	320285	1441	316513	265	2066	526	2857	0.546076	0.586260
S=40, D=56, h=0.7, k=0.4, V=1	320716	1534	316962	210	2010	513	2733	0.573602	0.614344
S=40, D=56, h=0.7, k=0.4, V=0	320378	1443	316595	276	2064	524	2864	0.544861	0.584815
S=40, D=56, h=0.7, k=0.5, V=1	320815	1537	317046	217	2015	504	2736	0.573133	0.613068
S=40, D=56, h=0.7, k=0.5, V=0	320448	1435	316650	291	2072	519	2882	0.541009	0.580325
S=40, D=56, h=0.7, k=0.6, V=1	320861	1522	317073	234	2032	502	2768	0.567128	0.606482
S=40, D=56, h=0.7, k=0.6, V=0	320561	1413	316739	317	2092	516	2925	0.532294	0.570801
S=40, D=56, h=0.7, k=0.7, V=1	320919	1513	317124	243	2039	500	2782	0.564008	0.603022
S=40, D=56, h=0.7, k=0.7, V=0	320619	1408	316793	326	2092	514	2932	0.530224	0.568495
S=40, D=56, h=0.7, k=0.8, V=1	321012	1513	317198	259	2042	496	2797	0.561465	0.599981
S=40, D=56, h=0.7, k=0.8, V=0	320769	1400	316921	344	2104	508	2956	0.525746	0.563237
S=40, D=56, h=0.7, k=0.9, V=1	321090	1502	317256	272	2060	490	2822	0.556931	0.594626
S=40, D=56, h=0.7, k=0.9, V=0	320847	1395	316983	354	2115	502	2971	0.523071	0.559891
S=40, D=56, h=0.7, k=1, V=1	321262	1494	317407	287	2074	482	2843	0.552944	0.589726
S=40, D=56, h=0.7, k=1, V=0	320953	1390	317071	366	2126	499	2991	0.519902	0.556236
S=40, D=56, h=0.6, k=0.3, V=1	321327	1650	317552	204	1921	483	2608	0.598830	0.638646
S=40, D=56, h=0.6, k=0.3, V=0	320894	1548	317093	272	1981	503	2756	0.568193	0.607986
S=40, D=56, h=0.6, k=0.4, V=1	321714	1676	317909	216	1913	465	2594	0.602125	0.640530
S=40, D=56, h=0.6, k=0.4, V=0	321346	1546	317503	298	1999	483	2780	0.563942	0.601765
S=40, D=56, h=0.6, k=0.5, V=1	321885	1700	318077	211	1897	459	2567	0.607608	0.645790
S=40, D=56, h=0.6, k=0.5, V=0	321474	1551	317622	311	1990	479	2780	0.563557	0.601097
S=40, D=56, h=0.6, k=0.6, V=1	322145	1698	318298	231	1918	440	2589	0.603983	0.640235
S=40, D=56, h=0.6, k=0.6, V=0	321813	1549	317918	331	2015	456	2802	0.560055	0.595411
S=40, D=56, h=0.6, k=0.7, V=1	322210	1706	318355	235	1914	436	2585	0.604948	0.640900
S=40, D=56, h=0.6, k=0.7, V=0	322055	1548	318132	348	2027	441	2816	0.557547	0.591527
S=40, D=56, h=0.6, k=0.8, V=1	322314	1701	318436	252	1925	431	2608	0.601176	0.636458
S=40, D=56, h=0.6, k=0.8, V=0	322193	1541	318241	367	2044	433	2844	0.553056	0.586089
S=40, D=56, h=0.6, k=0.9, V=1	322388	1695	318499	264	1930	426	2620	0.598536	0.633281
S=40, D=56, h=0.6, k=0.9, V=0	322227	1540	318270	377	2040	432	2849	0.551779	0.584712
S=40, D=56, h=0.6, k=1, V=1	322393	1692	318494	273	1934	426	2633	0.596452	0.631072
S=40, D=56, h=0.6, k=1, V=0	322241	1537	318277	383	2044	432	2859	0.550177	0.583008
S=40, D=56, h=0.5, k=0.3, V=1	322285	1809	318459	210	1807	438	2455	0.629368	0.666958
S=40, D=56, h=0.5, k=0.3, V=0	322078	1663	318193	298	1924	447	2669	0.588017	0.624172
S=40, D=56, h=0.5, k=0.4, V=1	322726	1857	318857	221	1791	407	2419	0.636788	0.671900
S=40, D=56, h=0.5, k=0.4, V=0	322445	1683	318517	322	1923	423	2668	0.588848	0.622997
S=40, D=56, h=0.5, k=0.5, V=1	322959	1867	319057	237	1798	391	2426	0.636133	0.669718
S=40, D=56, h=0.5, k=0.5, V=0	322842	1693	318856	355	1938	395	2688	0.586224	0.617828
S=40, D=56, h=0.5, k=0.6, V=1	323004	1889	319097	240	1778	388	2406	0.639944	0.673459
S=40, D=56, h=0.5, k=0.6, V=0	322900	1707	318902	366	1925	392	2683	0.587634	0.619074
S=40, D=56, h=0.5, k=0.7, V=1	322987	1892	319081	244	1770	393	2407	0.639900	0.673881
S=40, D=56, h=0.5, k=0.7, V=0	322940	1714	318940	375	1911	394	2680	0.588134	0.619820
S=40, D=56, h=0.5, k=0.8, V=1	323052	1894	319130	254	1774	389	2417	0.638595	0.672121
S=40, D=56, h=0.5, k=0.8, V=0	323016	1707	318996	395	1918	390	2703	0.584134	0.615302
S=40, D=56, h=0.5, k=0.9, V=1	323105	1902	319176	259	1768	386	2413	0.639438	0.672739
S=40, D=56, h=0.5, k=0.9, V=0	323112	1718	319086	398	1910	385	2693	0.586111	0.616968
S=40, D=56, h=0.5, k=1, V=1	323205	1893	319249	279	1784	380	2443	0.634640	0.667139
S=40, D=56, h=0.5, k=1, V=0	323212	1707	319156	421	1928	379	2728	0.580542	0.610596
S=40, D=56, h=0.4, k=0.3, V=1	323214	1951	319297	234	1732	369	2335	0.652786	0.685195
S=40, D=56, h=0.4, k=0.3, V=0	322974	1789	318983	344	1858	387	2589	0.606599	0.638506
S=40, D=56, h=0.4, k=0.4, V=1	323510	2005	319565	247	1693	354	2294	0.660843	0.692226
S=40, D=56, h=0.4, k=0.4, V=0	323328	1815	319290	381	1842	367	2590	0.607217	0.637476
S=40, D=56, h=0.4, k=0.5, V=1	323653	2036	319695	250	1672	344	2266	0.666091	0.696768
S=40, D=56, h=0.4, k=0.5, V=0	323497	1839	319434	398	1826	357	2581	0.609727	0.639243
S=40, D=56, h=0.4, k=0.6, V=1	323732	2042	319756	266	1668	341	2275	0.664906	0.695257
S=40, D=56, h=0.4, k=0.6, V=0	323616	1844	319534	413	1825	352	2590	0.608709	0.637747
S=40, D=56, h=0.4, k=0.7, V=1	323775	2065	319793	269	1648	338	2255	0.668667	0.698903
S=40, D=56, h=0.4, k=0.7, V=0	323685	1858	319590	426	1811	349	2586	0.609912	0.638768
S=40, D=56, h=0.4, k=0.8, V=1	323869	2084	319882	265	1638	330	2233	0.672620	0.702257
S=40, D=56, h=0.4, k=0.8, V=0	323749	1874	319655	424	1796	344	2564	0.613636	0.642251
S=40, D=56, h=0.4, k=0.9, V=1	323899	2076	319892	283	1648	327	2258	0.668633	0.697824
S=40, D=56, h=0.4, k=0.9, V=0	323745	1867	319642	439	1797	344	2580	0.610687	0.639215
S=40, D=56, h=0.4, k=1, V=1	323916	2077	319902	287	1650	326	2263	0.668070	0.697126
S=40, D=56, h=0.4, k=1, V=0	323752	1869	319636	450	1797	343	2590	0.609517	0.637898
S=40, D=56, h=0.3, k=0.3, V=1	323953	2104	319958	264	1627	315	2206	0.676890	0.705317
S=40, D=56, h=0.3, k=0.3, V=0	323647	1911	319565	392	1779	339	2510	0.624056	0.652578
S=40, D=56, h=0.3, k=0.4, V=1	324259	2168	320233	270	1588	292	2150	0.687306	0.713928
S=40, D=56, h=0.3, k=0.4, V=0	324070	1945	319937	414	1774	306	2494	0.627890	0.653654
S=40, D=56, h=0.3, k=0.5, V=1	324492	2210	320436	281	1565	275	2121	0.692990	0.718173
S=40, D=56, h=0.3, k=0.5, V=0	324267	1981	320108	430	1748	294	2472	0.632757	0.657659
S=40, D=56, h=0.3, k=0.6, V=1	324592	2259	320529	281	1523	269	2073	0.701480	0.726377
S=40, D=56, h=0.3, k=0.6, V=0	324318	2014	320150	442	1712	292	2446	0.637806	0.662760
S=40, D=56, h=0.3, k=0.7, V=1	324746	2273	320671	288	1514	262	2064	0.703107	0.727393
S=40, D=56, h=0.3, k=0.7, V=0	324392	2022	320213	454	1703	289	2446	0.638052	0.662772
S=40, D=56, h=0.3, k=0.8, V=1	324791	2300	320707	293	1491	259	2043	0.706996	0.731117
S=40, D=56, h=0.3, k=0.8, V=0	324439	2043	320236	475	1685	286	2446	0.639257	0.663758
S=40, D=56, h=0.3, k=0.9, V=1	324808	2306	320716	299	1487	257	2043	0.707199	0.731132
S=40, D=56, h=0.3, k=0.9, V=0	324493	2046	320284	481	1682	281	2444	0.639449	0.663537
S=40, D=56, h=0.3, k=1, V=1	324890	2308	320783	307	1492	250	2049	0.706439	0.729666
S=40, D=56, h=0.3, k=1, V=0	324552	2047	320336	490	1679	275	2444	0.639126	0.662711
S=40, D=56, h=0.2, k=0.3, V=1	324653	2296	320544	326	1487	256	2069	0.702724	0.726483
S=40, D=56, h=0.2, k=0.3, V=0	324445	2072	320232	459	1682	273	2414	0.645702	0.669179
S=40, D=56, h=0.2, k=0.4, V=1	324997	2407	320865	322	1403	236	1961	0.721673	0.744034
S=40, D=56, h=0.2, k=0.4, V=0	324713	2161	320463	485	1604	257	2346	0.659154	0.681674
S=40, D=56, h=0.2, k=0.5, V=1	325213	2467	321058	329	1359	220	1908	0.730828	0.751871
S=40, D=56, h=0.2, k=0.5, V=0	324905	2208	320619	507	1571	241	2319	0.665074	0.686329
S=40, D=56, h=0.2, k=0.6, V=1	325346	2500	321178	330	1338	207	1875	0.736286	0.756188
S=40, D=56, h=0.2, k=0.6, V=0	325023	2223	320717	520	1563	231	2314	0.666414	0.686805
S=40, D=56, h=0.2, k=0.7, V=1	325410	2539	321244	323	1304	203	1830	0.743569	0.763256
S=40, D=56, h=0.2, k=0.7, V=0	325146	2250	320836	522	1538	225	2285	0.671358	0.691363
S=40, D=56, h=0.2, k=0.8, V=1	325556	2560	321365	337	1294	192	1823	0.745176	0.763800
S=40, D=56, h=0.2, k=0.8, V=0	325268	2267	320940	535	1526	215	2276	0.673226	0.692384
S=40, D=56, h=0.2, k=0.9, V=1	325582	2588	321389	337	1268	191	1796	0.749664	0.768293
S=40, D=56, h=0.2, k=0.9, V=0	325303	2283	320974	537	1509	213	2259	0.676094	0.695161
S=40, D=56, h=0.2, k=1, V=1	325640	2595	321432	346	1267	186	1799	0.749540	0.767658
S=40, D=56, h=0.2, k=1, V=0	325431	2288	321081	554	1508	203	2265	0.675428	0.693577
S=40, D=56, F=0	318792	305	314253	1066	3168	533	4767	0.123849	0.133948
S=40, D=60, h=0.7, k=0.3, V=1	320459	1510	316732	198	2019	525	2742	0.570769	0.612391
S=40, D=60, h=0.7, k=0.3, V=0	320196	1429	316438	254	2075	529	2858	0.545238	0.585610
S=40, D=60, h=0.7, k=0.4, V=1	320664	1528	316922	200	2014	515	2729	0.574027	0.614969
S=40, D=60, h=0.7, k=0.4, V=0	320290	1434	316521	265	2070	527	2862	0.544667	0.584855
S=40, D=60, h=0.7, k=0.5, V=1	320763	1525	317004	208	2026	506	2740	0.572038	0.612055
S=40, D=60, h=0.7, k=0.5, V=0	320360	1421	316575	281	2083	522	2886	0.539508	0.578962
S=40, D=60, h=0.7, k=0.6, V=1	320763	1513	316987	225	2038	506	2769	0.566635	0.606286
S=40, D=60, h=0.7, k=0.6, V=0	320427	1400	316622	305	2100	521	2926	0.531270	0.570111
S=40, D=60, h=0.7, k=0.7, V=1	320821	1502	317032	240	2047	504	2791	0.562075	0.601288
S=40, D=60, h=0.7, k=0.7, V=0	320532	1391	316712	322	2107	515	2944	0.527072	0.565209
S=40, D=60, h=0.7, k=0.8, V=1	320914	1496	317104	258	2056	500	2814	0.557902	0.596506
S=40, D=60, h=0.7, k=0.8, V=0	320640	1382	316800	343	2115	513	2971	0.521936	0.559584
S=40, D=60, h=0.7, k=0.9, V=1	321038	1484	317206	272	2076	492	2840	0.553038	0.590640
S=40, D=60, h=0.7, k=0.9, V=0	320764	1377	316906	353	2128	505	2986	0.519247	0.556063
S=40, D=60, h=0.7, k=1, V=1	321210	1476	317357	287	2090	484	2861	0.549031	0.585722
S=40, D=60, h=0.7, k=1, V=0	320870	1369	316993	365	2143	502	3010	0.515310	0.551576
S=40, D=60, h=0.6, k=0.3, V=1	321292	1659	317530	196	1907	486	2589	0.602128	0.642453
S=40, D=60, h=0.6, k=0.3, V=0	320854	1557	317068	261	1968	506	2735	0.571940	0.612263
S=40, D=60, h=0.6, k=0.4, V=1	321652	1682	317860	210	1900	470	2580	0.604463	0.643489
S=40, D=60, h=0.6, k=0.4, V=0	321334	1554	317501	290	1989	484	2763	0.566976	0.605094
S=40, D=60, h=0.6, k=0.5, V=1	321823	1705	318026	207	1885	464	2556	0.609410	0.648181
S=40, D=60, h=0.6, k=0.5, V=0	321412	1555	317571	306	1980	484	2770	0.565259	0.603352
S=40, D=60, h=0.6, k=0.6, V=1	322083	1703	318245	227	1908	445	2580	0.605626	0.642425
S=40, D=60, h=0.6, k=0.6, V=0	321751	1557	317865	327	2002	461	2790	0.562378	0.598305
S=40, D=60, h=0.6, k=0.7, V=1	322148	1714	318302	231	1901	441	2573	0.607186	0.643719
S=40, D=60, h=0.6, k=0.7, V=0	321939	1557	318028	343	2011	448	2802	0.560232	0.594965
S=40, D=60, h=0.6, k=0.8, V=1	322252	1709	318383	247	1913	436	2596	0.603495	0.639347
S=40, D=60, h=0.6, k=0.8, V=0	322131	1549	318185	366	2031	438	2835	0.554928	0.588489
S=40, D=60, h=0.6, k=0.9, V=1	322326	1702	318447	259	1918	431	2608	0.600730	0.636045
S=40, D=60, h=0.6, k=0.9, V=0	322165	1549	318216	373	2027	437	2837	0.554243	0.587728
S=40, D=60, h=0.6, k=1, V=1	322394	1698	318499	269	1928	426	2623	0.598287	0.633011
S=40, D=60, h=0.6, k=1, V=0	322214	1544	318254	380	2036	434	2850	0.552062	0.585161
S=40, D=60, h=0.5, k=0.3, V=1	322285	1818	318470	202	1795	438	2435	0.632621	0.670431
S=40, D=60, h=0.5, k=0.3, V=0	322097	1670	318220	290	1917	445	2652	0.590833	0.626998
S=40, D=60, h=0.5, k=0.4, V=1	322668	1863	318815	214	1776	413	2403	0.639272	0.675109
S=40, D=60, h=0.5, k=0.4, V=0	322442	1693	318519	318	1912	423	2653	0.591568	0.625881
S=40, D=60, h=0.5, k=0.5, V=1	322960	1875	319066	232	1787	391	2410	0.638673	0.672416
S=40, D=60, h=0.5, k=0.5, V=0	322843	1702	318859	354	1928	395	2677	0.588287	0.620009
S=40, D=60, h=0.5, k=0.6, V=1	323005	1902	319104	236	1763	388	2387	0.643185	0.676885
S=40, D=60, h=0.5, k=0.6, V=0	322901	1715	318905	365	1916	392	2673	0.589486	0.621033
S=40, D=60, h=0.5, k=0.7, V=1	322987	1906	319085	240	1756	393	2389	0.643166	0.677318
S=40, D=60, h=0.5, k=0.7, V=0	322941	1719	318945	371	1906	394	2671	0.589732	0.621501
S=40, D=60, h=0.5, k=0.8, V=1	323052	1906	319133	252	1761	389	2402	0.641256	0.674930
S=40, D=60, h=0.5, k=0.8, V=0	323017	1713	319001	391	1912	390	2693	0.585934	0.617195
S=40, D=60, h=0.5, k=0.9, V=1	323105	1913	319181	255	1756	386	2397	0.642208	0.675660
S=40, D=60, h=0.5, k=0.9, V=0	323113	1726	319092	393	1902	385	2680	0.588455	0.619433
S=40, D=60, h=0.5, k=1, V=1	323205	1902	319257	272	1774	380	2426	0.637481	0.670131
S=40, D=60, h=0.5, k=1, V=0	323213	1713	319163	415	1922	379	2716	0.582615	0.612773
S=40, D=60, h=0.4, k=0.3, V=1	323214	1960	319304	230	1720	369	2319	0.655321	0.687880
S=40, D=60, h=0.4, k=0.3, V=0	323024	1797	319035	339	1853	383	2575	0.608992	0.640673
S=40, D=60, h=0.4, k=0.4, V=1	323510	2017	319573	241	1679	354	2274	0.664118	0.695671
S=40, D=60, h=0.4, k=0.4, V=0	323328	1824	319297	375	1832	367	2574	0.609925	0.640323
S=40, D=60, h=0.4, k=0.5, V=1	323653	2043	319702	245	1663	344	2252	0.668283	0.699075
S=40, D=60, h=0.4, k=0.5, V=0	323497	1846	319437	396	1818	357	2571	0.611462	0.641068
S=40, D=60, h=0.4, k=0.6, V=1	323732	2049	319766	257	1660	341	2258	0.667598	0.698075
S=40, D=60, h=0.4, k=0.6, V=0	323617	1852	319541	408	1816	352	2576	0.611053	0.640207
S=40, D=60, h=0.4, k=0.7, V=1	323775	2069	319803	260	1643	338	2241	0.670799	0.701136
S=40, D=60, h=0.4, k=0.7, V=0	323686	1865	319597	421	1803	349	2573	0.612049	0.641011
S=40, D=60, h=0.4, k=0.8, V=1	323846	2087	319865	261	1633	332	2226	0.673749	0.703626
S=40, D=60, h=0.4, k=0.8, V=0	323727	1877	319636	423	1791	346	2560	0.614360	0.643186
S=40, D=60, h=0.4, k=0.9, V=1	323876	2082	319875	279	1640	329	2248	0.670303	0.699755
S=40, D=60, h=0.4, k=0.9, V=0	323723	1873	319624	437	1789	346	2572	0.612136	0.640909
S=40, D=60, h=0.4, k=1, V=1	323893	2081	319885	283	1644	328	2255	0.669375	0.698677
S=40, D=60, h=0.4, k=1, V=0	323730	1873	319618	449	1790	345	2584	0.610515	0.639127
S=40, D=60, h=0.3, k=0.3, V=1	323953	2106	319963	262	1622	315	2199	0.677798	0.706285
S=40, D=60, h=0.3, k=0.3, V=0	323647	1911	319572	388	1776	339	2503	0.624848	0.653427
S=40, D=60, h=0.3, k=0.4, V=1	324259	2171	320235	269	1584	292	2145	0.688069	0.714727
S=40, D=60, h=0.3, k=0.4, V=0	324070	1951	319937	415	1767	306	2488	0.628982	0.654798
S=40, D=60, h=0.3, k=0.5, V=1	324461	2208	320411	277	1565	276	2118	0.693293	0.718589
S=40, D=60, h=0.3, k=0.5, V=0	324236	1984	320079	430	1743	295	2468	0.633406	0.658430
S=40, D=60, h=0.3, k=0.6, V=1	324592	2261	320530	281	1520	269	2070	0.701916	0.726835
S=40, D=60, h=0.3, k=0.6, V=0	324318	2016	320149	444	1709	292	2445	0.637999	0.662967
S=40, D=60, h=0.3, k=0.7, V=1	324746	2273	320671	288	1514	262	2064	0.703107	0.727393
S=40, D=60, h=0.3, k=0.7, V=0	324392	2024	320210	457	1701	289	2447	0.638034	0.662754
S=40, D=60, h=0.3, k=0.8, V=1	324791	2297	320712	288	1494	259	2041	0.707175	0.731301
S=40, D=60, h=0.3, k=0.8, V=0	324439	2043	320242	469	1685	286	2440	0.640038	0.664566
S=40, D=60, h=0.3, k=0.9, V=1	324808	2306	320719	296	1487	257	2040	0.707615	0.731562
S=40, D=60, h=0.3, k=0.9, V=0	324493	2046	320286	479	1682	281	2442	0.639708	0.663805
S=40, D=60, h=0.3, k=1, V=1	324890	2308	320781	309	1492	250	2051	0.706164	0.729382
S=40, D=60, h=0.3, k=1, V=0	324552	2050	320332	494	1676	275	2445	0.639175	0.662763
S=40, D=60, h=0.2, k=0.3, V=1	324593	2297	320502	316	1478	263	2057	0.704357	0.728860
S=40, D=60, h=0.2, k=0.3, V=0	324385	2073	320183	456	1673	280	2409	0.646361	0.670503
S=40, D=60, h=0.2, k=0.4, V=1	324943	2403	320821	318	1401	241	1960	0.721626	0.744487
S=40, D=60, h=0.2, k=0.4, V=0	324659	2156	320415	485	1603	262	2350	0.658324	0.681283
S=40, D=60, h=0.2, k=0.5, V=1	325196	2469	321050	323	1354	222	1899	0.732055	0.753337
S=40, D=60, h=0.2, k=0.5, V=0	324888	2209	320607	505	1567	243	2315	0.665590	0.687051
S=40, D=60, h=0.2, k=0.6, V=1	325346	2508	321188	321	1329	207	1857	0.738902	0.758877
S=40, D=60, h=0.2, k=0.6, V=0	325023	2228	320723	515	1557	231	2303	0.668021	0.688465
S=40, D=60, h=0.2, k=0.7, V=1	325410	2542	321247	319	1302	203	1824	0.744499	0.764205
S=40, D=60, h=0.2, k=0.7, V=0	325098	2252	320792	520	1534	228	2282	0.671879	0.692172
S=40, D=60, h=0.2, k=0.8, V=1	325556	2562	321365	337	1292	192	1821	0.745504	0.764136
S=40, D=60, h=0.2, k=0.8, V=0	325220	2268	320894	536	1522	218	2276	0.673281	0.692720
S=40, D=60, h=0.2, k=0.9, V=1	325582	2592	321391	335	1264	191	1790	0.750578	0.769229
S=40, D=60, h=0.2, k=0.9, V=0	325288	2286	320958	540	1504	215	2259	0.676261	0.695520
S=40, D=60, h=0.2, k=1, V=1	325640	2602	321436	342	1260	186	1788	0.751200	0.769357
S=40, D=60, h=0.2, k=1, V=0	325391	2292	321046	552	1501	206	2259	0.676384	0.694837
S=40, D=60, F=0	318587	304	314064	1057	3162	540	4759	0.123920	0.134168
S=40, D=64, h=0.7, k=0.3, V=1	320459	1509	316735	195	2020	525	2740	0.571071	0.612712
S=40, D=64, h=0.7, k=0.3, V=0	320196	1426	316442	249	2079	529	2857	0.545338	0.585702
S=40, D=64, h=0.7, k=0.4, V=1	320664	1522	316925	198	2019	515	2732	0.573171	0.614063
S=40, D=64, h=0.7, k=0.4, V=0	320290	1428	316524	262	2076	527	2865	0.543832	0.583957
S=40, D=64, h=0.7, k=0.5, V=1	320763	1524	317008	206	2025	506	2737	0.572308	0.612365
S=40, D=64, h=0.7, k=0.5, V=0	320360	1420	316581	276	2083	522	2881	0.540168	0.579677
S=40, D=64, h=0.7, k=0.6, V=1	320763	1513	316990	224	2036	506	2766	0.566944	0.606637
S=40, D=64, h=0.7, k=0.6, V=0	320427	1399	316628	300	2100	521	2921	0.531913	0.570808
S=40, D=64, h=0.7, k=0.7, V=1	320821	1505	317034	239	2043	504	2786	0.562954	0.602238
S=40, D=64, h=0.7, k=0.7, V=0	320532	1391	316716	319	2106	515	2940	0.527613	0.565797
S=40, D=64, h=0.7, k=0.8, V=1	320914	1502	317104	257	2051	500	2808	0.559287	0.597974
S=40, D=64, h=0.7, k=0.8, V=0	320690	1385	316846	341	2118	509	2968	0.522799	0.560162
S=40, D=64, h=0.7, k=0.9, V=1	321038	1494	317208	269	2067	492	2828	0.555618	0.593382
S=40, D=64, h=0.7, k=0.9, V=0	320814	1383	316955	350	2126	501	2977	0.521083	0.557702
S=40, D=64, h=0.7, k=1, V=1	321210	1487	317359	284	2080	484	2848	0.551834	0.588699
S=40, D=64, h=0.7, k=1, V=0	320920	1377	317042	362	2139	498	2999	0.517605	0.553708
S=40, D=64, h=0.6, k=0.3, V=1	321239	1664	317488	190	1897	488	2575	0.604362	0.645049
S=40, D=64, h=0.6, k=0.3, V=0	320801	1561	317025	255	1960	508	2723	0.573899	0.614554
S=40, D=64, h=0.6, k=0.4, V=1	321621	1691	317838	204	1888	472	2564	0.607328	0.646728
S=40, D=64, h=0.6, k=0.4, V=0	321248	1560	317429	282	1977	490	2749	0.569514	0.608320
S=40, D=64, h=0.6, k=0.5, V=1	321792	1715	318002	203	1872	466	2541	0.612131	0.651266
S=40, D=64, h=0.6, k=0.5, V=0	321431	1563	317593	301	1974	482	2757	0.567742	0.605825
S=40, D=64, h=0.6, k=0.6, V=1	322052	1707	318220	225	1900	447	2572	0.606899	0.643975
S=40, D=64, h=0.6, k=0.6, V=0	321770	1560	317888	322	2000	459	2781	0.563857	0.599713
S=40, D=64, h=0.6, k=0.7, V=1	322117	1717	318275	230	1895	443	2568	0.608020	0.644794
S=40, D=64, h=0.6, k=0.7, V=0	321958	1561	318052	337	2008	446	2791	0.562068	0.596750
S=40, D=64, h=0.6, k=0.8, V=1	322221	1706	318357	246	1912	438	2596	0.603202	0.639235
S=40, D=64, h=0.6, k=0.8, V=0	322150	1550	318208	361	2031	436	2828	0.555958	0.589421
S=40, D=64, h=0.6, k=0.9, V=1	322295	1697	318419	259	1920	433	2612	0.599797	0.635245
S=40, D=64, h=0.6, k=0.9, V=0	322184	1545	318236	370	2033	435	2838	0.553825	0.587116
S=40, D=64, h=0.6, k=1, V=1	322363	1695	318470	269	1929	428	2626	0.597681	0.632547
S=40, D=64, h=0.6, k=1, V=0	322183	1540	318225	380	2038	436	2854	0.551197	0.584410
S=40, D=64, h=0.5, k=0.3, V=1	322262	1824	318457	197	1784	440	2421	0.634817	0.672974
S=40, D=64, h=0.5, k=0.3, V=0	322019	1675	318155	285	1904	451	2640	0.592777	0.629613
S=40, D=64, h=0.5, k=0.4, V=1	322645	1866	318800	210	1769	415	2394	0.640634	0.676752
S=40, D=64, h=0.5, k=0.4, V=0	322441	1696	318525	312	1908	423	2643	0.593160	0.627572
S=40, D=64, h=0.5, k=0.5, V=1	322937	1881	319050	227	1779	393	2399	0.640591	0.674619
S=40, D=64, h=0.5, k=0.5, V=0	322870	1708	318891	347	1924	393	2664	0.590540	0.622206
S=40, D=64, h=0.5, k=0.6, V=1	322982	1904	319087	232	1759	390	2381	0.644178	0.678117
S=40, D=64, h=0.5, k=0.6, V=0	322878	1717	318888	361	1912	394	2667	0.590475	0.622246
S=40, D=64, h=0.5, k=0.7, V=1	322964	1909	319069	236	1750	395	2381	0.644427	0.678841
S=40, D=64, h=0.5, k=0.7, V=0	322918	1720	318928	368	1902	396	2666	0.590444	0.622433
S=40, D=64, h=0.5, k=0.8, V=1	323029	1906	319116	249	1758	391	2398	0.641793	0.675688
S=40, D=64, h=0.5, k=0.8, V=0	322994	1712	318983	389	1910	392	2691	0.586089	0.617539
S=40, D=64, h=0.5, k=0.9, V=1	323082	1914	319164	252	1752	388	2392	0.642932	0.676616
S=40, D=64, h=0.5, k=0.9, V=0	323090	1724	319074	391	1901	387	2679	0.588406	0.619562
S=40, D=64, h=0.5, k=1, V=1	323182	1904	319240	269	1769	382	2420	0.638391	0.671280
S=40, D=64, h=0.5, k=1, V=0	323190	1711	319147	411	1921	381	2713	0.582840	0.613188
S=40, D=64, h=0.4, k=0.3, V=1	323214	1966	319308	228	1712	369	2309	0.656908	0.689562
S=40, D=64, h=0.4, k=0.3, V=0	322996	1801	319012	338	1845	385	2568	0.610083	0.642016
S=40, D=64, h=0.4, k=0.4, V=1	323510	2022	319577	239	1672	354	2265	0.665504	0.697137
S=40, D=64, h=0.4, k=0.4, V=0	323328	1829	319298	376	1825	367	2568	0.610925	0.641389
S=40, D=64, h=0.4, k=0.5, V=1	323653	2046	319703	244	1660	344	2248	0.668980	0.699803
S=40, D=64, h=0.4, k=0.5, V=0	323497	1847	319437	396	1817	357	2570	0.611659	0.641274
S=40, D=64, h=0.4, k=0.6, V=1	323732	2052	319768	255	1657	341	2253	0.668441	0.698956
S=40, D=64, h=0.4, k=0.6, V=0	323617	1853	319541	408	1815	352	2575	0.611249	0.640413
S=40, D=64, h=0.4, k=0.7, V=1	323775	2072	319804	259	1640	338	2237	0.671491	0.701859
S=40, D=64, h=0.4, k=0.7, V=0	323686	1868	319597	421	1800	349	2570	0.612637	0.641626
S=40, D=64, h=0.4, k=0.8, V=1	323846	2088	319872	255	1631	332	2218	0.674895	0.704828
S=40, D=64, h=0.4, k=0.8, V=0	323727	1881	319640	420	1786	346	2552	0.615630	0.644522
S=40, D=64, h=0.4, k=0.9, V=1	323876	2085	319880	274	1637	329	2240	0.671574	0.701080
S=40, D=64, h=0.4, k=0.9, V=0	323723	1878	319624	437	1784	346	2567	0.613117	0.641935
S=40, D=64, h=0.4, k=1, V=1	323893	2083	319890	278	1642	328	2248	0.670462	0.699810
S=40, D=64, h=0.4, k=1, V=0	323730	1877	319617	450	1786	345	2581	0.611166	0.639808
S=40, D=64, h=0.3, k=0.3, V=1	323889	2110	319912	255	1612	322	2189	0.679457	0.708679
S=40, D=64, h=0.3, k=0.3, V=0	323583	1914	319518	384	1767	346	2497	0.625904	0.655154
S=40, D=64, h=0.3, k=0.4, V=1	324218	2175	320206	262	1575	297	2134	0.689788	0.716994
S=40, D=64, h=0.3, k=0.4, V=0	324029	1954	319906	410	1759	311	2480	0.630236	0.656551
S=40, D=64, h=0.3, k=0.5, V=1	324420	2211	320378	273	1558	281	2112	0.694304	0.720113
S=40, D=64, h=0.3, k=0.5, V=0	324195	1986	320042	430	1737	300	2467	0.633706	0.659184
S=40, D=64, h=0.3, k=0.6, V=1	324551	2261	320501	273	1516	274	2063	0.702957	0.728394
S=40, D=64, h=0.3, k=0.6, V=0	324277	2019	320115	441	1702	297	2440	0.638881	0.664330
S=40, D=64, h=0.3, k=0.7, V=1	324705	2273	320640	282	1510	267	2059	0.703861	0.728653
S=40, D=64, h=0.3, k=0.7, V=0	324351	2025	320174	456	1696	294	2446	0.638272	0.663448
S=40, D=64, h=0.3, k=0.8, V=1	324750	2298	320681	282	1489	264	2035	0.708097	0.732737
S=40, D=64, h=0.3, k=0.8, V=0	324398	2044	320206	468	1680	291	2439	0.640274	0.665259
S=40, D=64, h=0.3, k=0.9, V=1	324767	2304	320686	292	1485	262	2039	0.707737	0.732170
S=40, D=64, h=0.3, k=0.9, V=0	324452	2045	320250	478	1679	286	2443	0.639568	0.664107
S=40, D=64, h=0.3, k=1, V=1	324890	2307	320785	305	1493	250	2048	0.706543	0.729772
S=40, D=64, h=0.3, k=1, V=0	324552	2049	320334	492	1677	275	2444	0.639244	0.662834
S=40, D=64, h=0.2, k=0.3, V=1	324573	2294	320488	310	1481	264	2055	0.704575	0.729176
S=40, D=64, h=0.2, k=0.3, V=0	324365	2069	320171	449	1676	281	2406	0.646535	0.670772
S=40, D=64, h=0.2, k=0.4, V=1	324923	2408	320813	309	1393	243	1945	0.723783	0.746914
S=40, D=64, h=0.2, k=0.4, V=0	324639	2161	320406	477	1595	264	2336	0.660341	0.683559
S=40, D=64, h=0.2, k=0.5, V=1	325173	2470	321037	317	1349	226	1892	0.733025	0.754735
S=40, D=64, h=0.2, k=0.5, V=0	324865	2210	320595	498	1562	247	2307	0.666649	0.688514
S=40, D=64, h=0.2, k=0.6, V=1	325306	2506	321158	317	1325	213	1855	0.739103	0.759687
S=40, D=64, h=0.2, k=0.6, V=0	324983	2224	320690	514	1555	237	2306	0.667425	0.688406
S=40, D=64, h=0.2, k=0.7, V=1	325370	2541	321215	317	1297	209	1823	0.744600	0.764915
S=40, D=64, h=0.2, k=0.7, V=0	325058	2251	320759	519	1529	234	2282	0.671823	0.692673
S=40, D=64, h=0.2, k=0.8, V=1	325533	2566	321352	331	1284	196	1811	0.746947	0.766017
S=40, D=64, h=0.2, k=0.8, V=0	325197	2271	320879	532	1515	222	2269	0.674308	0.694148
S=40, D=64, h=0.2, k=0.9, V=1	325559	2595	321376	331	1257	195	1783	0.751590	0.770671
S=40, D=64, h=0.2, k=0.9, V=0	325265	2289	320943	536	1497	219	2252	0.677284	0.696945
S=40, D=64, h=0.2, k=1, V=1	325617	2603	321420	339	1255	190	1784	0.751753	0.770328
S=40, D=64, h=0.2, k=1, V=0	325368	2293	321029	550	1496	210	2256	0.676805	0.695643
S=40, D=64, F=0	318577	303	314061	1051	3162	540	4753	0.123860	0.134104
S=40, D=68, h=0.7, k=0.3, V=1	320404	1510	316686	193	2015	527	2735	0.571769	0.613659
S=40, D=68, h=0.7, k=0.3, V=0	320141	1427	316393	247	2074	531	2852	0.546030	0.586636
S=40, D=68, h=0.7, k=0.4, V=1	320609	1528	316875	197	2009	517	2723	0.574753	0.615955
S=40, D=68, h=0.7, k=0.4, V=0	320235	1432	316473	261	2069	529	2859	0.544951	0.585338
S=40, D=68, h=0.7, k=0.5, V=1	320708	1530	316957	205	2016	508	2729	0.573817	0.614165
S=40, D=68, h=0.7, k=0.5, V=0	320305	1423	316530	275	2077	524	2876	0.541067	0.580821
S=40, D=68, h=0.7, k=0.6, V=1	320708	1519	316939	223	2027	508	2758	0.568459	0.608442
S=40, D=68, h=0.7, k=0.6, V=0	320372	1403	316578	298	2093	523	2914	0.533203	0.572367
S=40, D=68, h=0.7, k=0.7, V=1	320766	1509	316981	240	2036	506	2782	0.563716	0.603237
S=40, D=68, h=0.7, k=0.7, V=0	320477	1395	316663	318	2101	517	2936	0.528611	0.567020
S=40, D=68, h=0.7, k=0.8, V=1	320859	1505	317052	257	2045	502	2804	0.560002	0.598920
S=40, D=68, h=0.7, k=0.8, V=0	320635	1388	316794	340	2113	511	2964	0.523638	0.561222
S=40, D=68, h=0.7, k=0.9, V=1	320983	1498	317157	268	2060	494	2822	0.556712	0.594729
S=40, D=68, h=0.7, k=0.9, V=0	320759	1387	316903	348	2121	503	2972	0.522238	0.559088
S=40, D=68, h=0.7, k=1, V=1	321210	1492	317360	284	2074	484	2842	0.552988	0.589939
S=40, D=68, h=0.7, k=1, V=0	320920	1382	317042	361	2135	498	2994	0.518836	0.555014
S=40, D=68, h=0.6, k=0.3, V=1	321239	1664	317489	189	1897	488	2574	0.604528	0.645226
S=40, D=68, h=0.6, k=0.3, V=0	320801	1558	317026	254	1963	508	2725	0.573426	0.614048
S=40, D=68, h=0.6, k=0.4, V=1	321621	1693	317841	202	1885	472	2559	0.608132	0.647594
S=40, D=68, h=0.6, k=0.4, V=0	321248	1561	317433	279	1975	490	2744	0.570274	0.609140
S=40, D=68, h=0.6, k=0.5, V=1	321792	1712	318005	201	1874	466	2541	0.611937	0.651070
S=40, D=68, h=0.6, k=0.5, V=0	321431	1559	317596	299	1977	482	2758	0.567275	0.605336
S=40, D=68, h=0.6, k=0.6, V=1	322052	1703	318222	224	1903	447	2574	0.606335	0.643386
S=40, D=68, h=0.6, k=0.6, V=0	321770	1553	317890	321	2006	459	2786	0.562586	0.598371
S=40, D=68, h=0.6, k=0.7, V=1	322117	1712	318276	230	1899	443	2572	0.607098	0.643826
S=40, D=68, h=0.6, k=0.7, V=0	321958	1553	318053	337	2015	446	2798	0.560426	0.595017
S=40, D=68, h=0.6, k=0.8, V=1	322221	1704	318356	248	1913	438	2599	0.602560	0.638565
S=40, D=68, h=0.6, k=0.8, V=0	322150	1544	318207	363	2036	436	2835	0.554438	0.587820
S=40, D=68, h=0.6, k=0.9, V=1	322295	1698	318418	260	1919	433	2612	0.599842	0.635293
S=40, D=68, h=0.6, k=0.9, V=0	322184	1543	318235	371	2035	435	2841	0.553245	0.586502
S=40, D=68, h=0.6, k=1, V=1	322363	1696	318470	270	1927	428	2625	0.597802	0.632685
S=40, D=68, h=0.6, k=1, V=0	322183	1538	318225	381	2039	436	2856	0.550687	0.583879
S=40, D=68, h=0.5, k=0.3, V=1	322227	1826	318428	194	1779	443	2416	0.635683	0.674175
S=40, D=68, h=0.5, k=0.3, V=0	321984	1677	318126	282	1899	454	2635	0.593650	0.630806
S=40, D=68, h=0.5, k=0.4, V=1	322645	1868	318802	209	1766	415	2390	0.641253	0.677415
S=40, D=68, h=0.5, k=0.4, V=0	322441	1698	318527	311	1905	423	2639	0.593794	0.628251
S=40, D=68, h=0.5, k=0.5, V=1	322937	1881	319053	225	1778	393	2396	0.640982	0.675039
S=40, D=68, h=0.5, k=0.5, V=0	322870	1708	318894	345	1923	393	2661	0.590909	0.622602
S=40, D=68, h=0.5, k=0.6, V=1	322982	1906	319091	229	1756	390	2375	0.645100	0.679094
S=40, D=68, h=0.5, k=0.6, V=0	322878	1719	318891	359	1909	394	2662	0.591248	0.623069
S=40, D=68, h=0.5, k=0.7, V=1	322964	1909	319070	235	1750	395	2380	0.644581	0.679003
S=40, D=68, h=0.5, k=0.7, V=0	322918	1720	318928	368	1902	396	2666	0.590444	0.622433
S=40, D=68, h=0.5, k=0.8, V=1	323029	1903	319117	248	1761	391	2400	0.641377	0.675250
S=40, D=68, h=0.5, k=0.8, V=0	322994	1709	318982	390	1913	392	2695	0.585331	0.616741
S=40, D=68, h=0.5, k=0.9, V=1	323082	1909	319164	252	1757	388	2397	0.641986	0.675621
S=40, D=68, h=0.5, k=0.9, V=0	323090	1720	319073	392	1905	387	2684	0.587447	0.618553
S=40, D=68, h=0.5, k=1, V=1	323182	1898	319240	269	1775	382	2426	0.637250	0.670081
S=40, D=68, h=0.5, k=1, V=0	323190	1705	319146	413	1926	381	2720	0.581400	0.611682
S=40, D=68, h=0.4, k=0.3, V=1	323214	1969	319312	224	1709	369	2302	0.658078	0.690788
S=40, D=68, h=0.4, k=0.3, V=0	322996	1804	319013	337	1842	385	2564	0.610823	0.642794
S=40, D=68, h=0.4, k=0.4, V=1	323510	2024	319581	235	1670	354	2259	0.666472	0.698150
S=40, D=68, h=0.4, k=0.4, V=0	323328	1831	319297	377	1823	367	2567	0.611178	0.641654
S=40, D=68, h=0.4, k=0.5, V=1	323653	2051	319709	239	1654	344	2237	0.670722	0.701632
S=40, D=68, h=0.4, k=0.5, V=0	323497	1851	319440	394	1812	357	2563	0.612802	0.642479
S=40, D=68, h=0.4, k=0.6, V=1	323732	2055	319770	253	1654	341	2248	0.669284	0.699837
S=40, D=68, h=0.4, k=0.6, V=0	323617	1855	319541	408	1813	352	2573	0.611642	0.640824
S=40, D=68, h=0.4, k=0.7, V=1	323775	2073	319806	257	1639	338	2234	0.671967	0.702355
S=40, D=68, h=0.4, k=0.7, V=0	323686	1866	319596	422	1802	349	2573	0.612108	0.641073
S=40, D=68, h=0.4, k=0.8, V=1	323846	2089	319873	254	1630	332	2216	0.675223	0.705170
S=40, D=68, h=0.4, k=0.8, V=0	323727	1881	319638	422	1786	346	2554	0.615357	0.644236
S=40, D=68, h=0.4, k=0.9, V=1	323876	2082	319880	274	1640	329	2243	0.671029	0.700512
S=40, D=68, h=0.4, k=0.9, V=0	323723	1877	319622	439	1785	346	2570	0.612650	0.641447
S=40, D=68, h=0.4, k=1, V=1	323893	2081	319890	278	1644	328	2250	0.670099	0.699431
S=40, D=68, h=0.4, k=1, V=0	323730	1877	319616	451	1786	345	2582	0.611031	0.639668
S=40, D=68, h=0.3, k=0.3, V=1	323872	2111	319901	251	1609	324	2184	0.680224	0.709671
S=40, D=68, h=0.3, k=0.3, V=0	323566	1915	319505	382	1764	348	2494	0.626375	0.655828
S=40, D=68, h=0.3, k=0.4, V=1	324178	2175	320174	258	1571	301	2130	0.690366	0.717982
S=40, D=68, h=0.3, k=0.4, V=0	323989	1952	319874	406	1757	315	2478	0.630400	0.657080
S=40, D=68, h=0.3, k=0.5, V=1	324403	2215	320369	267	1552	283	2102	0.695864	0.721923
S=40, D=68, h=0.3, k=0.5, V=0	324178	1989	320031	426	1732	302	2460	0.634812	0.660514
S=40, D=68, h=0.3, k=0.6, V=1	324534	2262	320489	270	1513	276	2059	0.703556	0.729209
S=40, D=68, h=0.3, k=0.6, V=0	324260	2020	320101	440	1699	299	2438	0.639203	0.664845
S=40, D=68, h=0.3, k=0.7, V=1	324688	2274	320628	279	1507	269	2055	0.704456	0.729464
S=40, D=68, h=0.3, k=0.7, V=0	324334	2026	320161	454	1693	296	2443	0.638724	0.664099
S=40, D=68, h=0.3, k=0.8, V=1	324733	2297	320669	279	1488	266	2033	0.708345	0.733189
S=40, D=68, h=0.3, k=0.8, V=0	324381	2044	320195	464	1678	293	2435	0.640796	0.665982
S=40, D=68, h=0.3, k=0.9, V=1	324750	2303	320677	286	1484	264	2034	0.708400	0.733051
S=40, D=68, h=0.3, k=0.9, V=0	324435	2046	320241	472	1676	288	2436	0.640536	0.665291
S=40, D=68, h=0.3, k=1, V=1	324812	2309	320723	297	1483	258	2038	0.707994	0.732051
S=40, D=68, h=0.3, k=1, V=0	324474	2050	320271	485	1668	283	2436	0.640334	0.664688
S=40, D=68, h=0.2, k=0.3, V=1	324573	2294	320492	305	1482	264	2051	0.705178	0.729792
S=40, D=68, h=0.2, k=0.3, V=0	324365	2072	320174	446	1673	281	2400	0.647486	0.671759
S=40, D=68, h=0.2, k=0.4, V=1	324903	2406	320800	303	1394	244	1941	0.724261	0.747507
S=40, D=68, h=0.2, k=0.4, V=0	324619	2159	320389	475	1596	265	2336	0.660233	0.683538
S=40, D=68, h=0.2, k=0.5, V=1	325173	2473	321040	314	1346	226	1886	0.733928	0.755664
S=40, D=68, h=0.2, k=0.5, V=0	324865	2212	320596	497	1560	247	2304	0.667136	0.689016
S=40, D=68, h=0.2, k=0.6, V=1	325306	2508	321161	314	1323	213	1850	0.739835	0.760438
S=40, D=68, h=0.2, k=0.6, V=0	324983	2226	320692	512	1553	237	2302	0.668034	0.689034
S=40, D=68, h=0.2, k=0.7, V=1	325370	2543	321218	314	1295	209	1818	0.745327	0.765661
S=40, D=68, h=0.2, k=0.7, V=0	325058	2252	320761	517	1528	234	2279	0.672250	0.693113
S=40, D=68, h=0.2, k=0.8, V=1	325533	2567	321354	329	1283	196	1808	0.747374	0.766455
S=40, D=68, h=0.2, k=0.8, V=0	325197	2272	320881	530	1514	222	2266	0.674733	0.694585
S=40, D=68, h=0.2, k=0.9, V=1	325559	2598	321379	328	1254	195	1777	0.752471	0.771574
S=40, D=68, h=0.2, k=0.9, V=0	325265	2291	320945	534	1495	219	2248	0.677885	0.697563
S=40, D=68, h=0.2, k=1, V=1	325617	2606	321423	336	1252	190	1778	0.752632	0.771228
S=40, D=68, h=0.2, k=1, V=0	325368	2296	321032	547	1493	210	2250	0.677704	0.696566
S=40, D=68, F=0	318488	304	313978	1048	3158	543	4749	0.124394	0.134741
S=40, D=72, h=0.7, k=0.3, V=1	320352	1507	316636	195	2014	529	2738	0.570931	0.612960
S=40, D=72, h=0.7, k=0.3, V=0	320040	1423	316296	249	2072	535	2856	0.544947	0.585836
S=40, D=72, h=0.7, k=0.4, V=1	320609	1526	316874	199	2010	517	2726	0.574062	0.615227
S=40, D=72, h=0.7, k=0.4, V=0	320186	1430	316426	262	2068	531	2861	0.544411	0.584940
S=40, D=72, h=0.7, k=0.5, V=1	320708	1530	316956	206	2016	508	2730	0.573648	0.613984
S=40, D=72, h=0.7, k=0.5, V=0	320256	1421	316481	277	2077	526	2880	0.540295	0.580162
S=40, D=72, h=0.7, k=0.6, V=1	320708	1520	316937	225	2026	508	2759	0.568338	0.608314
S=40, D=72, h=0.7, k=0.6, V=0	320323	1401	316528	301	2093	525	2919	0.532270	0.571534
S=40, D=72, h=0.7, k=0.7, V=1	320766	1510	316981	241	2034	506	2781	0.563836	0.603376
S=40, D=72, h=0.7, k=0.7, V=0	320428	1393	316615	320	2100	519	2939	0.527907	0.566443
S=40, D=72, h=0.7, k=0.8, V=1	320859	1506	317052	258	2043	502	2803	0.560124	0.599062
S=40, D=72, h=0.7, k=0.8, V=0	320586	1386	316746	342	2112	513	2967	0.522937	0.560646
S=40, D=72, h=0.7, k=0.9, V=1	320983	1497	317156	270	2060	494	2824	0.556243	0.594240
S=40, D=72, h=0.7, k=0.9, V=0	320710	1385	316855	350	2120	505	2975	0.521539	0.558513
S=40, D=72, h=0.7, k=1, V=1	321210	1493	317360	285	2072	484	2841	0.553114	0.590085
S=40, D=72, h=0.7, k=1, V=0	320871	1380	316994	363	2134	500	2997	0.518139	0.554440
S=40, D=72, h=0.6, k=0.3, V=1	321231	1660	317483	188	1900	488	2576	0.603964	0.644634
S=40, D=72, h=0.6, k=0.3, V=0	320793	1553	317019	254	1967	508	2729	0.572440	0.613004
S=40, D=72, h=0.6, k=0.4, V=1	321621	1693	317844	199	1885	472	2556	0.608625	0.648117
S=40, D=72, h=0.6, k=0.4, V=0	321248	1560	317435	277	1976	490	2743	0.570379	0.609252
S=40, D=72, h=0.6, k=0.5, V=1	321792	1712	318006	200	1874	466	2540	0.612101	0.651243
S=40, D=72, h=0.6, k=0.5, V=0	321431	1559	317597	298	1977	482	2757	0.567432	0.605502
S=40, D=72, h=0.6, k=0.6, V=1	322052	1704	318222	224	1902	447	2573	0.606536	0.643599
S=40, D=72, h=0.6, k=0.6, V=0	321770	1553	317889	322	2006	459	2787	0.562432	0.598208
S=40, D=72, h=0.6, k=0.7, V=1	322117	1712	318275	231	1899	443	2573	0.606938	0.643657
S=40, D=72, h=0.6, k=0.7, V=0	321958	1552	318050	340	2016	446	2802	0.559756	0.594307
S=40, D=72, h=0.6, k=0.8, V=1	322221	1704	318356	248	1913	438	2599	0.602560	0.638565
S=40, D=72, h=0.6, k=0.8, V=0	322150	1543	318205	365	2037	436	2838	0.553925	0.587276
S=40, D=72, h=0.6, k=0.9, V=1	322295	1698	318418	260	1919	433	2612	0.599842	0.635293
S=40, D=72, h=0.6, k=0.9, V=0	322184	1542	318233	373	2036	435	2844	0.552732	0.585960
S=40, D=72, h=0.6, k=1, V=1	322363	1696	318470	270	1927	428	2625	0.597802	0.632685
S=40, D=72, h=0.6, k=1, V=0	322183	1537	318223	383	2040	436	2859	0.550176	0.583339
S=40, D=72, h=0.5, k=0.3, V=1	322227	1829	318431	191	1776	443	2410	0.636742	0.675296
S=40, D=72, h=0.5, k=0.3, V=0	321984	1679	318127	281	1897	454	2632	0.594213	0.631404
S=40, D=72, h=0.5, k=0.4, V=1	322645	1869	318806	205	1765	415	2385	0.642075	0.678282
S=40, D=72, h=0.5, k=0.4, V=0	322441	1698	318529	309	1905	423	2637	0.594097	0.628570
S=40, D=72, h=0.5, k=0.5, V=1	322937	1880	319055	223	1779	393	2395	0.641103	0.675166
S=40, D=72, h=0.5, k=0.5, V=0	322870	1706	318894	345	1925	393	2663	0.590501	0.622173
S=40, D=72, h=0.5, k=0.6, V=1	322982	1903	319092	228	1759	390	2377	0.644687	0.678660
S=40, D=72, h=0.5, k=0.6, V=0	322878	1715	318890	360	1913	394	2667	0.590288	0.622057
S=40, D=72, h=0.5, k=0.7, V=1	322964	1906	319071	234	1753	395	2382	0.644168	0.678567
S=40, D=72, h=0.5, k=0.7, V=0	322918	1717	318927	369	1905	396	2670	0.589688	0.621637
S=40, D=72, h=0.5, k=0.8, V=1	323029	1902	319118	247	1762	391	2400	0.641340	0.675211
S=40, D=72, h=0.5, k=0.8, V=0	322994	1708	318982	390	1914	392	2696	0.585126	0.616526
S=40, D=72, h=0.5, k=0.9, V=1	323082	1906	319164	252	1760	388	2400	0.641417	0.675023
S=40, D=72, h=0.5, k=0.9, V=0	323090	1716	319072	393	1909	387	2689	0.586486	0.617543
S=40, D=72, h=0.5, k=1, V=1	323182	1896	319240	269	1777	382	2428	0.636870	0.669680
S=40, D=72, h=0.5, k=1, V=0	323190	1703	319145	414	1928	381	2723	0.580848	0.611102
S=40, D=72, h=0.4, k=0.3, V=1	323182	1972	319290	219	1701	374	2294	0.659402	0.692653
S=40, D=72, h=0.4, k=0.3, V=0	322996	1808	319017	333	1838	385	2556	0.612197	0.644238
S=40, D=72, h=0.4, k=0.4, V=1	323478	2027	319559	230	1662	359	2251	0.667776	0.699994
S=40, D=72, h=0.4, k=0.4, V=0	323328	1835	319301	373	1819	367	2559	0.612533	0.643076
S=40, D=72, h=0.4, k=0.5, V=1	323653	2051	319712	236	1654	344	2234	0.671171	0.702100
S=40, D=72, h=0.4, k=0.5, V=0	323497	1852	319441	393	1811	357	2561	0.613138	0.642831
S=40, D=72, h=0.4, k=0.6, V=1	323732	2053	319773	250	1656	341	2247	0.669364	0.699920
S=40, D=72, h=0.4, k=0.6, V=0	323617	1856	319542	407	1812	352	2571	0.611977	0.641175
S=40, D=72, h=0.4, k=0.7, V=1	323775	2072	319809	254	1640	338	2232	0.672228	0.702627
S=40, D=72, h=0.4, k=0.7, V=0	323686	1868	319598	420	1800	349	2569	0.612774	0.641770
S=40, D=72, h=0.4, k=0.8, V=1	323846	2089	319877	250	1630	332	2212	0.675812	0.705784
S=40, D=72, h=0.4, k=0.8, V=0	323727	1884	319641	419	1783	346	2548	0.616353	0.645278
S=40, D=72, h=0.4, k=0.9, V=1	323876	2084	319885	269	1638	329	2236	0.672120	0.701649
S=40, D=72, h=0.4, k=0.9, V=0	323723	1880	319626	435	1782	346	2563	0.613780	0.642628
S=40, D=72, h=0.4, k=1, V=1	323893	2082	319894	274	1643	328	2245	0.670861	0.700226
S=40, D=72, h=0.4, k=1, V=0	323730	1880	319619	448	1783	345	2576	0.612023	0.640705
S=40, D=72, h=0.3, k=0.3, V=1	323872	2115	319905	247	1605	324	2176	0.681531	0.711034
S=40, D=72, h=0.3, k=0.3, V=0	323566	1917	319506	381	1762	348	2491	0.626899	0.656376
S=40, D=72, h=0.3, k=0.4, V=1	324178	2180	320179	253	1566	301	2120	0.691976	0.719654
S=40, D=72, h=0.3, k=0.4, V=0	323989	1957	319878	402	1752	315	2469	0.631902	0.658644
S=40, D=72, h=0.3, k=0.5, V=1	324380	2216	320351	264	1549	285	2098	0.696469	0.722745
S=40, D=72, h=0.3, k=0.5, V=0	324155	1989	320013	423	1730	304	2457	0.635215	0.661113
S=40, D=72, h=0.3, k=0.6, V=1	324511	2263	320471	267	1510	278	2055	0.704155	0.730025
S=40, D=72, h=0.3, k=0.6, V=0	324237	2020	320084	436	1697	301	2434	0.639735	0.665579
S=40, D=72, h=0.3, k=0.7, V=1	324665	2275	320610	276	1504	271	2051	0.705052	0.730277
S=40, D=72, h=0.3, k=0.7, V=0	324311	2026	320144	450	1691	298	2439	0.639251	0.664828
S=40, D=72, h=0.3, k=0.8, V=1	324710	2298	320651	276	1485	268	2029	0.708939	0.734000
S=40, D=72, h=0.3, k=0.8, V=0	324358	2045	320177	461	1675	295	2431	0.641376	0.666766
S=40, D=72, h=0.3, k=0.9, V=1	324727	2304	320659	283	1481	266	2030	0.708991	0.733859
S=40, D=72, h=0.3, k=0.9, V=0	324412	2047	320223	469	1673	290	2432	0.641114	0.666073
S=40, D=72, h=0.3, k=1, V=1	324789	2310	320705	294	1480	260	2034	0.708582	0.732855
S=40, D=72, h=0.3, k=1, V=0	324451	2050	320254	481	1666	285	2432	0.640852	0.665406
S=40, D=72, h=0.2, k=0.3, V=1	324573	2293	320494	303	1483	264	2050	0.705281	0.729898
S=40, D=72, h=0.2, k=0.3, V=0	324365	2071	320175	445	1674	281	2400	0.647432	0.671702
S=40, D=72, h=0.2, k=0.4, V=1	324903	2409	320803	300	1391	244	1935	0.725177	0.748451
S=40, D=72, h=0.2, k=0.4, V=0	324619	2162	320392	472	1593	265	2330	0.661164	0.684502
S=40, D=72, h=0.2, k=0.5, V=1	325173	2474	321041	313	1345	226	1884	0.734229	0.755974
S=40, D=72, h=0.2, k=0.5, V=0	324865	2213	320597	496	1559	247	2302	0.667442	0.689332
S=40, D=72, h=0.2, k=0.6, V=1	325306	2508	321161	314	1323	213	1850	0.739835	0.760438
S=40, D=72, h=0.2, k=0.6, V=0	324983	2226	320692	512	1553	237	2302	0.668034	0.689034
S=40, D=72, h=0.2, k=0.7, V=1	325370	2543	321218	314	1295	209	1818	0.745327	0.765661
S=40, D=72, h=0.2, k=0.7, V=0	325058	2252	320761	517	1528	234	2279	0.672250	0.693113
S=40, D=72, h=0.2, k=0.8, V=1	325533	2568	321355	328	1282	196	1806	0.747669	0.766757
S=40, D=72, h=0.2, k=0.8, V=0	325197	2273	320882	529	1513	222	2264	0.675035	0.694895
S=40, D=72, h=0.2, k=0.9, V=1	325559	2598	321380	327	1254	195	1776	0.752602	0.771708
S=40, D=72, h=0.2, k=0.9, V=0	325265	2291	320946	533	1495	219	2247	0.678008	0.697689
S=40, D=72, h=0.2, k=1, V=1	325617	2606	321423	336	1252	190	1778	0.752632	0.771228
S=40, D=72, h=0.2, k=1, V=0	325368	2296	321032	547	1493	210	2250	0.677704	0.696566
S=40, D=72, F=0	318488	301	313980	1047	3160	543	4750	0.123314	0.133582
S=40, D=76, h=0.7, k=0.3, V=1	320352	1506	316635	196	2015	529	2740	0.570547	0.612548
S=40, D=76, h=0.7, k=0.3, V=0	320040	1422	316295	250	2073	535	2858	0.544558	0.585419
S=40, D=76, h=0.7, k=0.4, V=1	320609	1525	316873	200	2011	517	2728	0.573680	0.614818
S=40, D=76, h=0.7, k=0.4, V=0	320186	1429	316425	263	2069	531	2863	0.544025	0.584526
S=40, D=76, h=0.7, k=0.5, V=1	320708	1530	316955	207	2016	508	2731	0.573479	0.613804
S=40, D=76, h=0.7, k=0.5, V=0	320256	1421	316480	278	2077	526	2881	0.540132	0.579987
S=40, D=76, h=0.7, k=0.6, V=1	320708	1520	316937	225	2026	508	2759	0.568338	0.608314
S=40, D=76, h=0.7, k=0.6, V=0	320323	1401	316528	301	2093	525	2919	0.532270	0.571534
S=40, D=76, h=0.7, k=0.7, V=1	320766	1510	316981	241	2034	506	2781	0.563836	0.603376
S=40, D=76, h=0.7, k=0.7, V=0	320428	1393	316615	320	2100	519	2939	0.527907	0.566443
S=40, D=76, h=0.7, k=0.8, V=1	320859	1506	317052	258	2043	502	2803	0.560124	0.599062
S=40, D=76, h=0.7, k=0.8, V=0	320586	1386	316746	342	2112	513	2967	0.522937	0.560646
S=40, D=76, h=0.7, k=0.9, V=1	320983	1497	317156	270	2060	494	2824	0.556243	0.594240
S=40, D=76, h=0.7, k=0.9, V=0	320710	1385	316855	350	2120	505	2975	0.521539	0.558513
S=40, D=76, h=0.7, k=1, V=1	321210	1493	317360	285	2072	484	2841	0.553114	0.590085
S=40, D=76, h=0.7, k=1, V=0	320871	1380	316994	363	2134	500	2997	0.518139	0.554440
S=40, D=76, h=0.6, k=0.3, V=1	321231	1659	317484	187	1901	488	2576	0.603929	0.644597
S=40, D=76, h=0.6, k=0.3, V=0	320744	1551	316973	253	1967	510	2730	0.572178	0.612899
S=40, D=76, h=0.6, k=0.4, V=1	321621	1693	317844	199	1885	472	2556	0.608625	0.648117
S=40, D=76, h=0.6, k=0.4, V=0	321199	1559	317388	277	1975	492	2744	0.570167	0.609200
S=40, D=76, h=0.6, k=0.5, V=1	321792	1712	318006	200	1874	466	2540	0.612101	0.651243
S=40, D=76, h=0.6, k=0.5, V=0	321382	1558	317550	298	1976	484	2758	0.567218	0.605449
S=40, D=76, h=0.6, k=0.6, V=1	322052	1704	318222	224	1902	447	2573	0.606536	0.643599
S=40, D=76, h=0.6, k=0.6, V=0	321770	1553	317888	323	2006	459	2788	0.562278	0.598045
S=40, D=76, h=0.6, k=0.7, V=1	322117	1712	318275	231	1899	443	2573	0.606938	0.643657
S=40, D=76, h=0.6, k=0.7, V=0	321958	1552	318050	340	2016	446	2802	0.559756	0.594307
S=40, D=76, h=0.6, k=0.8, V=1	322221	1704	318356	248	1913	438	2599	0.602560	0.638565
S=40, D=76, h=0.6, k=0.8, V=0	322150	1543	318205	365	2037	436	2838	0.553925	0.587276
S=40, D=76, h=0.6, k=0.9, V=1	322295	1698	318418	260	1919	433	2612	0.599842	0.635293
S=40, D=76, h=0.6, k=0.9, V=0	322184	1542	318233	373	2036	435	2844	0.552732	0.585960
S=40, D=76, h=0.6, k=1, V=1	322363	1696	318470	270	1927	428	2625	0.597802	0.632685
S=40, D=76, h=0.6, k=1, V=0	322183	1537	318223	383	2040	436	2859	0.550176	0.583339
S=40, D=76, h=0.5, k=0.3, V=1	322227	1828	318432	190	1777	443	2410	0.636711	0.675263
S=40, D=76, h=0.5, k=0.3, V=0	321984	1678	318128	280	1898	454	2632	0.594164	0.631352
S=40, D=76, h=0.5, k=0.4, V=1	322645	1866	318806	205	1768	415	2388	0.641504	0.677679
S=40, D=76, h=0.5, k=0.4, V=0	322441	1695	318528	310	1908	423	2641	0.593334	0.627764
S=40, D=76, h=0.5, k=0.5, V=1	322937	1877	319055	223	1782	393	2398	0.640532	0.674565
S=40, D=76, h=0.5, k=0.5, V=0	322870	1703	318893	346	1928	393	2667	0.589742	0.621373
S=40, D=76, h=0.5, k=0.6, V=1	322982	1901	319092	228	1761	390	2379	0.644309	0.678262
S=40, D=76, h=0.5, k=0.6, V=0	322878	1713	318890	360	1915	394	2669	0.589880	0.621628
S=40, D=76, h=0.5, k=0.7, V=1	322964	1904	319071	234	1755	395	2384	0.643790	0.678169
S=40, D=76, h=0.5, k=0.7, V=0	322918	1715	318927	369	1907	396	2672	0.589280	0.621207
S=40, D=76, h=0.5, k=0.8, V=1	323029	1901	319118	247	1763	391	2401	0.641150	0.675011
S=40, D=76, h=0.5, k=0.8, V=0	322994	1707	318982	390	1915	392	2697	0.584921	0.616310
S=40, D=76, h=0.5, k=0.9, V=1	323082	1906	319164	252	1760	388	2400	0.641417	0.675023
S=40, D=76, h=0.5, k=0.9, V=0	323090	1716	319072	393	1909	387	2689	0.586486	0.617543
S=40, D=76, h=0.5, k=1, V=1	323182	1896	319240	269	1777	382	2428	0.636870	0.669680
S=40, D=76, h=0.5, k=1, V=0	323190	1703	319145	414	1928	381	2723	0.580848	0.611102
S=40, D=76, h=0.4, k=0.3, V=1	323159	1972	319272	216	1699	376	2291	0.659863	0.693328
S=40, D=76, h=0.4, k=0.3, V=0	322973	1808	318998	331	1836	387	2554	0.612490	0.644725
S=40, D=76, h=0.4, k=0.4, V=1	323478	2028	319560	229	1661	359	2249	0.668110	0.700344
S=40, D=76, h=0.4, k=0.4, V=0	323328	1836	319301	373	1818	367	2558	0.612730	0.643282
S=40, D=76, h=0.4, k=0.5, V=1	323621	2050	319686	235	1650	349	2234	0.671139	0.702547
S=40, D=76, h=0.4, k=0.5, V=0	323497	1852	319441	393	1811	357	2561	0.613138	0.642831
S=40, D=76, h=0.4, k=0.6, V=1	323732	2054	319774	249	1655	341	2245	0.669695	0.700265
S=40, D=76, h=0.4, k=0.6, V=0	323617	1857	319543	406	1811	352	2569	0.612312	0.641525
S=40, D=76, h=0.4, k=0.7, V=1	323775	2071	319809	254	1641	338	2233	0.672047	0.702437
S=40, D=76, h=0.4, k=0.7, V=0	323686	1867	319598	420	1801	349	2570	0.612578	0.641564
S=40, D=76, h=0.4, k=0.8, V=1	323846	2089	319877	250	1630	332	2212	0.675812	0.705784
S=40, D=76, h=0.4, k=0.8, V=0	323727	1884	319641	419	1783	346	2548	0.616353	0.645278
S=40, D=76, h=0.4, k=0.9, V=1	323876	2083	319885	269	1639	329	2237	0.671939	0.701460
S=40, D=76, h=0.4, k=0.9, V=0	323723	1879	319626	435	1783	346	2564	0.613584	0.642423
S=40, D=76, h=0.4, k=1, V=1	323893	2080	319894	274	1645	328	2247	0.670498	0.699847
S=40, D=76, h=0.4, k=1, V=0	323730	1878	319619	448	1785	345	2578	0.611631	0.640295
S=40, D=76, h=0.3, k=0.3, V=1	323872	2119	319909	243	1601	324	2168	0.682839	0.712396
S=40, D=76, h=0.3, k=0.3, V=0	323566	1921	319510	377	1758	348	2483	0.628227	0.657765
S=40, D=76, h=0.3, k=0.4, V=1	324178	2182	320181	251	1564	301	2116	0.692619	0.720323
S=40, D=76, h=0.3, k=0.4, V=0	323989	1958	319879	401	1751	315	2467	0.632230	0.658985
S=40, D=76, h=0.3, k=0.5, V=1	324380	2218	320353	262	1547	285	2094	0.697106	0.723405
S=40, D=76, h=0.3, k=0.5, V=0	324155	1991	320015	421	1728	304	2453	0.635864	0.661787
S=40, D=76, h=0.3, k=0.6, V=1	324511	2265	320473	265	1508	278	2051	0.704786	0.730679
S=40, D=76, h=0.3, k=0.6, V=0	324237	2021	320085	435	1696	301	2432	0.640056	0.665914
S=40, D=76, h=0.3, k=0.7, V=1	324665	2277	320612	274	1502	271	2047	0.705681	0.730927
S=40, D=76, h=0.3, k=0.7, V=0	324311	2027	320145	449	1690	298	2437	0.639572	0.665160
S=40, D=76, h=0.3, k=0.8, V=1	324710	2300	320653	274	1483	268	2025	0.709564	0.734647
S=40, D=76, h=0.3, k=0.8, V=0	324358	2046	320178	460	1674	295	2429	0.641695	0.667097
S=40, D=76, h=0.3, k=0.9, V=1	324727	2306	320661	281	1479	266	2026	0.709616	0.734505
S=40, D=76, h=0.3, k=0.9, V=0	324412	2048	320224	468	1672	290	2430	0.641432	0.666403
S=40, D=76, h=0.3, k=1, V=1	324789	2312	320707	292	1478	260	2030	0.709204	0.733498
S=40, D=76, h=0.3, k=1, V=0	324451	2051	320255	480	1665	285	2430	0.641169	0.665736
S=40, D=76, h=0.2, k=0.3, V=1	324573	2295	320498	299	1481	264	2044	0.706183	0.730830
S=40, D=76, h=0.2, k=0.3, V=0	324365	2073	320179	441	1672	281	2394	0.648331	0.672633
S=40, D=76, h=0.2, k=0.4, V=1	324903	2408	320806	297	1392	244	1933	0.725418	0.748699
S=40, D=76, h=0.2, k=0.4, V=0	324619	2162	320394	470	1593	265	2328	0.661421	0.684767
S=40, D=76, h=0.2, k=0.5, V=1	325173	2473	321044	310	1346	226	1882	0.734465	0.756217
S=40, D=76, h=0.2, k=0.5, V=0	324865	2213	320599	494	1559	247	2300	0.667694	0.689592
S=40, D=76, h=0.2, k=0.6, V=1	325306	2509	321162	313	1322	213	1848	0.740134	0.760746
S=40, D=76, h=0.2, k=0.6, V=0	324983	2227	320695	509	1552	237	2298	0.668588	0.689605
S=40, D=76, h=0.2, k=0.7, V=1	325370	2544	321219	313	1294	209	1816	0.745624	0.765966
S=40, D=76, h=0.2, k=0.7, V=0	325058	2253	320762	516	1527	234	2277	0.672553	0.693425
S=40, D=76, h=0.2, k=0.8, V=1	325533	2569	321356	327	1281	196	1804	0.747965	0.767060
S=40, D=76, h=0.2, k=0.8, V=0	325197	2274	320883	528	1512	222	2262	0.675336	0.695205
S=40, D=76, h=0.2, k=0.9, V=1	325559	2598	321382	325	1254	195	1774	0.752864	0.771977
S=40, D=76, h=0.2, k=0.9, V=0	325265	2291	320948	531	1495	219	2245	0.678253	0.697942
S=40, D=76, h=0.2, k=1, V=1	325617	2606	321426	333	1252	190	1775	0.753023	0.771629
S=40, D=76, h=0.2, k=1, V=0	325368	2296	321035	544	1493	210	2247	0.678070	0.696942
S=40, D=76, F=0	318488	301	313981	1046	3160	543	4749	0.123365	0.133636
S=40, D=80, h=0.7, k=0.3, V=1	320352	1506	316635	196	2015	529	2740	0.570547	0.612548
S=40, D=80, h=0.7, k=0.3, V=0	320040	1422	316295	250	2073	535	2858	0.544558	0.585419
S=40, D=80, h=0.7, k=0.4, V=1	320609	1525	316873	200	2011	517	2728	0.573680	0.614818
S=40, D=80, h=0.7, k=0.4, V=0	320186	1429	316425	263	2069	531	2863	0.544025	0.584526
S=40, D=80, h=0.7, k=0.5, V=1	320708	1530	316955	207	2016	508	2731	0.573479	0.613804
S=40, D=80, h=0.7, k=0.5, V=0	320256	1421	316480	278	2077	526	2881	0.540132	0.579987
S=40, D=80, h=0.7, k=0.6, V=1	320708	1520	316937	225	2026	508	2759	0.568338	0.608314
S=40, D=80, h=0.7, k=0.6, V=0	320323	1401	316528	301	2093	525	2919	0.532270	0.571534
S=40, D=80, h=0.7, k=0.7, V=1	320766	1510	316981	241	2034	506	2781	0.563836	0.603376
S=40, D=80, h=0.7, k=0.7, V=0	320428	1393	316615	320	2100	519	2939	0.527907	0.566443
S=40, D=80, h=0.7, k=0.8, V=1	320859	1506	317052	258	2043	502	2803	0.560124	0.599062
S=40, D=80, h=0.7, k=0.8, V=0	320586	1386	316746	342	2112	513	2967	0.522937	0.560646
S=40, D=80, h=0.7, k=0.9, V=1	320983	1497	317156	270	2060	494	2824	0.556243	0.594240
S=40, D=80, h=0.7, k=0.9, V=0	320710	1385	316855	350	2120	505	2975	0.521539	0.558513
S=40, D=80, h=0.7, k=1, V=1	321210	1493	317360	285	2072	484	2841	0.553114	0.590085
S=40, D=80, h=0.7, k=1, V=0	320871	1380	316994	363	2134	500	2997	0.518139	0.554440
S=40, D=80, h=0.6, k=0.3, V=1	321231	1659	317484	187	1901	488	2576	0.603929	0.644597
S=40, D=80, h=0.6, k=0.3, V=0	320744	1551	316973	253	1967	510	2730	0.572178	0.612899
S=40, D=80, h=0.6, k=0.4, V=1	321621	1693	317844	199	1885	472	2556	0.608625	0.648117
S=40, D=80, h=0.6, k=0.4, V=0	321199	1559	317388	277	1975	492	2744	0.570167	0.609200
S=40, D=80, h=0.6, k=0.5, V=1	321792	1712	318006	200	1874	466	2540	0.612101	0.651243
S=40, D=80, h=0.6, k=0.5, V=0	321382	1558	317550	298	1976	484	2758	0.567218	0.605449
S=40, D=80, h=0.6, k=0.6, V=1	322052	1704	318222	224	1902	447	2573	0.606536	0.643599
S=40, D=80, h=0.6, k=0.6, V=0	321770	1553	317888	323	2006	459	2788	0.562278	0.598045
S=40, D=80, h=0.6, k=0.7, V=1	322117	1712	318275	231	1899	443	2573	0.606938	0.643657
S=40, D=80, h=0.6, k=0.7, V=0	321958	1552	318050	340	2016	446	2802	0.559756	0.594307
S=40, D=80, h=0.6, k=0.8, V=1	322221	1704	318356	248	1913	438	2599	0.602560	0.638565
S=40, D=80, h=0.6, k=0.8, V=0	322150	1543	318205	365	2037	436	2838	0.553925	0.587276
S=40, D=80, h=0.6, k=0.9, V=1	322295	1698	318418	260	1919	433	2612	0.599842	0.635293
S=40, D=80, h=0.6, k=0.9, V=0	322184	1542	318233	373	2036	435	2844	0.552732	0.585960
S=40, D=80, h=0.6, k=1, V=1	322363	1696	318470	270	1927	428	2625	0.597802	0.632685
S=40, D=80, h=0.6, k=1, V=0	322183	1537	318223	383	2040	436	2859	0.550176	0.583339
S=40, D=80, h=0.5, k=0.3, V=1	322227	1826	318432	190	1779	443	2412	0.636327	0.674856
S=40, D=80, h=0.5, k=0.3, V=0	321935	1675	318081	280	1899	456	2635	0.593551	0.630880
S=40, D=80, h=0.5, k=0.4, V=1	322645	1864	318806	205	1770	415	2390	0.641123	0.677277
S=40, D=80, h=0.5, k=0.4, V=0	322441	1693	318528	310	1910	423	2643	0.592927	0.627333
S=40, D=80, h=0.5, k=0.5, V=1	322937	1876	319055	223	1783	393	2399	0.640342	0.674365
S=40, D=80, h=0.5, k=0.5, V=0	322870	1702	318893	346	1929	393	2668	0.589537	0.621158
S=40, D=80, h=0.5, k=0.6, V=1	322982	1900	319092	228	1762	390	2380	0.644120	0.678063
S=40, D=80, h=0.5, k=0.6, V=0	322878	1712	318890	360	1916	394	2670	0.589676	0.621413
S=40, D=80, h=0.5, k=0.7, V=1	322964	1904	319071	234	1755	395	2384	0.643790	0.678169
S=40, D=80, h=0.5, k=0.7, V=0	322918	1715	318927	369	1907	396	2672	0.589280	0.621207
S=40, D=80, h=0.5, k=0.8, V=1	323029	1901	319118	247	1763	391	2401	0.641150	0.675011
S=40, D=80, h=0.5, k=0.8, V=0	322994	1707	318982	390	1915	392	2697	0.584921	0.616310
S=40, D=80, h=0.5, k=0.9, V=1	323082	1906	319164	252	1760	388	2400	0.641417	0.675023
S=40, D=80, h=0.5, k=0.9, V=0	323090	1716	319072	393	1909	387	2689	0.586486	0.617543
S=40, D=80, h=0.5, k=1, V=1	323182	1896	319240	269	1777	382	2428	0.636870	0.669680
S=40, D=80, h=0.5, k=1, V=0	323190	1703	319145	414	1928	381	2723	0.580848	0.611102
S=40, D=80, h=0.4, k=0.3, V=1	323159	1975	319275	213	1696	376	2285	0.660881	0.694396
S=40, D=80, h=0.4, k=0.3, V=0	322973	1811	319001	328	1833	387	2548	0.613522	0.645809
S=40, D=80, h=0.4, k=0.4, V=1	323455	2030	319543	225	1657	361	2243	0.669081	0.701553
S=40, D=80, h=0.4, k=0.4, V=0	323305	1838	319284	369	1814	369	2552	0.613692	0.644469
S=40, D=80, h=0.4, k=0.5, V=1	323598	2052	319669	231	1646	351	2228	0.672103	0.703748
S=40, D=80, h=0.4, k=0.5, V=0	323474	1854	319424	389	1807	359	2555	0.614090	0.644006
S=40, D=80, h=0.4, k=0.6, V=1	323709	2055	319756	246	1652	343	2241	0.670323	0.701112
S=40, D=80, h=0.4, k=0.6, V=0	323594	1858	319525	403	1808	354	2565	0.612924	0.642343
S=40, D=80, h=0.4, k=0.7, V=1	323752	2069	319789	253	1641	340	2234	0.671831	0.702403
S=40, D=80, h=0.4, k=0.7, V=0	323663	1865	319578	419	1801	351	2571	0.612323	0.641475
S=40, D=80, h=0.4, k=0.8, V=1	323823	2086	319858	248	1631	334	2213	0.675565	0.705718
S=40, D=80, h=0.4, k=0.8, V=0	323704	1881	319622	417	1784	348	2549	0.616041	0.645130
S=40, D=80, h=0.4, k=0.9, V=1	323853	2081	319866	267	1639	331	2237	0.671868	0.701576
S=40, D=80, h=0.4, k=0.9, V=0	323700	1877	319607	433	1783	348	2564	0.613464	0.642475
S=40, D=80, h=0.4, k=1, V=1	323870	2078	319875	272	1645	330	2247	0.670426	0.699962
S=40, D=80, h=0.4, k=1, V=0	323707	1876	319600	446	1785	347	2578	0.611508	0.640343
S=40, D=80, h=0.3, k=0.3, V=1	323872	2120	319910	242	1600	324	2166	0.683165	0.712736
S=40, D=80, h=0.3, k=0.3, V=0	323566	1922	319511	376	1757	348	2481	0.628559	0.658112
S=40, D=80, h=0.3, k=0.4, V=1	324178	2183	320182	250	1563	301	2114	0.692941	0.720658
S=40, D=80, h=0.3, k=0.4, V=0	323989	1959	319880	400	1750	315	2465	0.632557	0.659327
S=40, D=80, h=0.3, k=0.5, V=1	324380	2220	320355	260	1545	285	2090	0.697744	0.724066
S=40, D=80, h=0.3, k=0.5, V=0	324155	1993	320017	419	1726	304	2449	0.636512	0.662462
S=40, D=80, h=0.3, k=0.6, V=1	324511	2267	320475	263	1506	278	2047	0.705417	0.731332
S=40, D=80, h=0.3, k=0.6, V=0	324237	2023	320087	433	1694	301	2428	0.640699	0.666582
S=40, D=80, h=0.3, k=0.7, V=1	324665	2278	320613	273	1501	271	2045	0.705995	0.731252
S=40, D=80, h=0.3, k=0.7, V=0	324311	2028	320146	448	1689	298	2435	0.639892	0.665493
S=40, D=80, h=0.3, k=0.8, V=1	324710	2300	320653	274	1483	268	2025	0.709564	0.734647
S=40, D=80, h=0.3, k=0.8, V=0	324358	2046	320178	460	1674	295	2429	0.641695	0.667097
S=40, D=80, h=0.3, k=0.9, V=1	324727	2306	320661	281	1479	266	2026	0.709616	0.734505
S=40, D=80, h=0.3, k=0.9, V=0	324412	2048	320224	468	1672	290	2430	0.641432	0.666403
S=40, D=80, h=0.3, k=1, V=1	324789	2313	320708	291	1477	260	2028	0.709515	0.733819
S=40, D=80, h=0.3, k=1, V=0	324451	2052	320256	479	1664	285	2428	0.641487	0.666065
S=40, D=80, h=0.2, k=0.3, V=1	324573	2298	320501	296	1478	264	2038	0.707119	0.731798
S=40, D=80, h=0.2, k=0.3, V=0	324365	2076	320182	438	1669	281	2388	0.649283	0.673620
S=40, D=80, h=0.2, k=0.4, V=1	324903	2411	320810	293	1389	244	1926	0.726472	0.749786
S=40, D=80, h=0.2, k=0.4, V=0	324619	2165	320398	466	1590	265	2321	0.662481	0.685864
S=40, D=80, h=0.2, k=0.5, V=1	325173	2472	321049	305	1347	226	1878	0.734973	0.756738
S=40, D=80, h=0.2, k=0.5, V=0	324865	2211	320603	490	1561	247	2298	0.667839	0.689740
S=40, D=80, h=0.2, k=0.6, V=1	325306	2509	321166	309	1322	213	1844	0.740670	0.761295
S=40, D=80, h=0.2, k=0.6, V=0	324983	2228	320698	506	1551	237	2294	0.669143	0.690177
S=40, D=80, h=0.2, k=0.7, V=1	325370	2546	321225	307	1292	209	1808	0.746752	0.767123
S=40, D=80, h=0.2, k=0.7, V=0	325058	2256	320769	509	1524	234	2267	0.673960	0.694874
S=40, D=80, h=0.2, k=0.8, V=1	325533	2571	321360	323	1279	196	1798	0.748819	0.767935
S=40, D=80, h=0.2, k=0.8, V=0	325197	2275	320886	525	1511	222	2258	0.675884	0.695769
S=40, D=80, h=0.2, k=0.9, V=1	325559	2600	321384	323	1252	195	1770	0.753452	0.772579
S=40, D=80, h=0.2, k=0.9, V=0	325265	2292	320949	530	1494	219	2243	0.678554	0.698251
S=40, D=80, h=0.2, k=1, V=1	325617	2608	321428	331	1250	190	1771	0.753610	0.772229
S=40, D=80, h=0.2, k=1, V=0	325368	2297	321036	543	1492	210	2245	0.678370	0.697250
S=40, D=80, F=0	318488	301	313981	1046	3160	543	4749	0.123365	0.133636
S=30, D=42, h=0.7, k=0.3, V=1	322814	1817	318913	253	1831	406	2490	0.624185	0.658536
S=30, D=42, h=0.7, k=0.3, V=0	322954	1714	319009	322	1909	399	2630	0.595697	0.628181
S=30, D=42, h=0.7, k=0.4, V=1	322892	1827	318980	261	1824	403	2488	0.624899	0.659017
S=30, D=42, h=0.7, k=0.4, V=0	323032	1724	319068	337	1903	396	2636	0.595419	0.627621
S=30, D=42, h=0.7, k=0.5, V=1	322962	1822	319036	280	1824	402	2506	0.621506	0.655411
S=30, D=42, h=0.7, k=0.5, V=0	323044	1716	319066	360	1902	398	2660	0.590942	0.623147
S=30, D=42, h=0.7, k=0.6, V=1	323171	1808	319201	312	1850	388	2550	0.614133	0.646408
S=30, D=42, h=0.7, k=0.6, V=0	323230	1702	319223	386	1919	384	2689	0.585138	0.615919
S=30, D=42, h=0.7, k=0.7, V=1	323252	1791	319256	334	1871	381	2586	0.607770	0.639125
S=30, D=42, h=0.7, k=0.7, V=0	323287	1695	319262	401	1929	381	2711	0.581555	0.611897
S=30, D=42, h=0.7, k=0.8, V=1	323279	1780	319259	358	1882	380	2620	0.602174	0.633173
S=30, D=42, h=0.7, k=0.8, V=0	323277	1679	319229	427	1942	381	2750	0.574796	0.604822
S=30, D=42, h=0.7, k=0.9, V=1	323354	1760	319305	381	1908	374	2663	0.594879	0.624993
S=30, D=42, h=0.7, k=0.9, V=0	323277	1656	319200	457	1964	381	2802	0.565907	0.595492
S=30, D=42, h=0.7, k=1, V=1	323355	1751	319293	394	1917	374	2685	0.591224	0.621159
S=30, D=42, h=0.7, k=1, V=0	323258	1643	319170	474	1971	383	2828	0.561135	0.590676
S=30, D=42, h=0.6, k=0.3, V=1	323279	1942	319341	256	1740	373	2369	0.647523	0.680029
S=30, D=42, h=0.6, k=0.3, V=0	323399	1827	319397	347	1828	370	2545	0.614374	0.645235
S=30, D=42, h=0.6, k=0.4, V=1	323430	1972	319481	256	1721	362	2339	0.653132	0.684881
S=30, D=42, h=0.6, k=0.4, V=0	323498	1839	319476	365	1818	362	2545	0.614616	0.644826
S=30, D=42, h=0.6, k=0.5, V=1	323544	1976	319568	275	1725	353	2353	0.651133	0.681958
S=30, D=42, h=0.6, k=0.5, V=0	323479	1834	319441	388	1816	364	2568	0.610760	0.641008
S=30, D=42, h=0.6, k=0.6, V=1	323597	1972	319596	295	1734	349	2378	0.647368	0.677642
S=30, D=42, h=0.6, k=0.6, V=0	323519	1811	319445	426	1837	360	2623	0.601369	0.630864
S=30, D=42, h=0.6, k=0.7, V=1	323642	1964	319625	313	1740	345	2398	0.643739	0.673529
S=30, D=42, h=0.6, k=0.7, V=0	323539	1800	319451	445	1843	357	2645	0.597175	0.626273
S=30, D=42, h=0.6, k=0.8, V=1	323647	1960	319616	329	1742	345	2416	0.640846	0.670523
S=30, D=42, h=0.6, k=0.8, V=0	323544	1796	319443	462	1843	357	2662	0.594371	0.623369
S=30, D=42, h=0.6, k=0.9, V=1	323669	1948	319627	339	1755	344	2438	0.637149	0.666568
S=30, D=42, h=0.6, k=0.9, V=0	323543	1795	319441	466	1841	357	2664	0.593858	0.622856
S=30, D=42, h=0.6, k=1, V=1	323772	1933	319698	367	1774	337	2478	0.630579	0.659095
S=30, D=42, h=0.6, k=1, V=0	323646	1786	319513	489	1858	350	2697	0.588893	0.617047
S=30, D=42, h=0.5, k=0.3, V=1	323848	2072	319869	260	1647	333	2240	0.671177	0.701036
S=30, D=42, h=0.5, k=0.3, V=0	323804	1929	319754	369	1752	342	2463	0.631204	0.660362
S=30, D=42, h=0.5, k=0.4, V=1	324004	2091	319999	272	1642	320	2234	0.672784	0.701467
S=30, D=42, h=0.5, k=0.4, V=0	323851	1923	319777	395	1756	337	2488	0.626984	0.655557
S=30, D=42, h=0.5, k=0.5, V=1	324142	2109	320123	277	1633	311	2221	0.675311	0.703243
S=30, D=42, h=0.5, k=0.5, V=0	323975	1923	319872	422	1758	330	2510	0.623677	0.651515
S=30, D=42, h=0.5, k=0.6, V=1	324194	2115	320153	296	1630	309	2235	0.673581	0.701250
S=30, D=42, h=0.5, k=0.6, V=0	324011	1918	319882	454	1757	328	2539	0.619026	0.646547
S=30, D=42, h=0.5, k=0.7, V=1	324271	2128	320218	305	1620	305	2230	0.674730	0.702075
S=30, D=42, h=0.5, k=0.7, V=0	324044	1921	319909	462	1752	325	2539	0.618937	0.646224
S=30, D=42, h=0.5, k=0.8, V=1	324339	2132	320269	316	1622	296	2234	0.674152	0.700644
S=30, D=42, h=0.5, k=0.8, V=0	324122	1921	319964	474	1763	316	2553	0.617192	0.643590
S=30, D=42, h=0.5, k=0.9, V=1	324403	2121	320311	335	1636	290	2261	0.669759	0.695540
S=30, D=42, h=0.5, k=0.9, V=0	324229	1912	320037	497	1783	305	2585	0.612426	0.637660
S=30, D=42, h=0.5, k=1, V=1	324429	2107	320313	358	1651	288	2297	0.664115	0.689506
S=30, D=42, h=0.5, k=1, V=0	324287	1904	320086	513	1784	302	2599	0.609566	0.634492
S=30, D=42, h=0.4, k=0.3, V=1	324489	2191	320431	286	1581	276	2143	0.689099	0.714252
S=30, D=42, h=0.4, k=0.3, V=0	324316	2002	320179	409	1726	293	2428	0.639730	0.664820
S=30, D=42, h=0.4, k=0.4, V=1	324661	2263	320591	287	1520	267	2074	0.701421	0.726129
S=30, D=42, h=0.4, k=0.4, V=0	324437	2040	320278	430	1689	288	2407	0.644374	0.669220
S=30, D=42, h=0.4, k=0.5, V=1	324792	2291	320704	298	1499	259	2056	0.704834	0.728888
S=30, D=42, h=0.4, k=0.5, V=0	324491	2054	320307	460	1670	284	2414	0.643766	0.668290
S=30, D=42, h=0.4, k=0.6, V=1	324864	2309	320769	299	1487	254	2040	0.707717	0.731374
S=30, D=42, h=0.4, k=0.6, V=0	324602	2059	320399	474	1670	276	2420	0.643123	0.666916
S=30, D=42, h=0.4, k=0.7, V=1	324900	2308	320788	311	1493	249	2053	0.705889	0.729001
S=30, D=42, h=0.4, k=0.7, V=0	324734	2058	320505	495	1676	263	2434	0.640878	0.663466
S=30, D=42, h=0.4, k=0.8, V=1	324953	2327	320821	328	1477	245	2050	0.706931	0.729697
S=30, D=42, h=0.4, k=0.8, V=0	324796	2072	320545	512	1667	258	2437	0.641335	0.663490
S=30, D=42, h=0.4, k=0.9, V=1	325005	2328	320851	344	1482	241	2067	0.704763	0.727064
S=30, D=42, h=0.4, k=0.9, V=0	324862	2065	320582	535	1680	253	2468	0.637038	0.658598
S=30, D=42, h=0.4, k=1, V=1	325061	2322	320888	363	1488	237	2088	0.701534	0.723373
S=30, D=42, h=0.4, k=1, V=0	324882	2067	320595	542	1678	252	2472	0.636620	0.658083
S=30, D=42, h=0.3, k=0.3, V=1	324967	2374	320852	312	1429	242	1983	0.717517	0.740345
S=30, D=42, h=0.3, k=0.3, V=0	324734	2157	320524	449	1604	262	2315	0.662975	0.686074
S=30, D=42, h=0.3, k=0.4, V=1	325088	2432	320958	319	1379	235	1933	0.726296	0.748699
S=30, D=42, h=0.3, k=0.4, V=0	324849	2191	320600	488	1570	253	2311	0.664899	0.687289
S=30, D=42, h=0.3, k=0.5, V=1	325302	2492	321152	317	1341	214	1872	0.736504	0.757099
S=30, D=42, h=0.3, k=0.5, V=0	325086	2218	320805	506	1557	234	2297	0.667937	0.688692
S=30, D=42, h=0.3, k=0.6, V=1	325404	2515	321238	326	1325	207	1858	0.739118	0.759085
S=30, D=42, h=0.3, k=0.6, V=0	325157	2233	320856	522	1546	229	2297	0.668730	0.689054
S=30, D=42, h=0.3, k=0.7, V=1	325501	2540	321327	327	1307	202	1836	0.742925	0.762481
S=30, D=42, h=0.3, k=0.7, V=0	325322	2245	321006	529	1542	217	2288	0.670364	0.689645
S=30, D=42, h=0.3, k=0.8, V=1	325536	2536	321337	350	1313	199	1862	0.739338	0.758508
S=30, D=42, h=0.3, k=0.8, V=0	325324	2244	320995	551	1534	216	2301	0.668333	0.687517
S=30, D=42, h=0.3, k=0.9, V=1	325557	2540	321348	360	1309	198	1867	0.738789	0.757851
S=30, D=42, h=0.3, k=0.9, V=0	325331	2247	320990	564	1530	216	2310	0.667376	0.686539
S=30, D=42, h=0.3, k=1, V=1	325587	2545	321367	371	1304	198	1873	0.738190	0.757239
S=30, D=42, h=0.3, k=1, V=0	325392	2251	321035	581	1525	213	2319	0.666384	0.685265
S=30, D=42, F=0	322128	405	317206	1338	3179	409	4926	0.146643	0.155568
S=30, D=45, h=0.7, k=0.3, V=1	322814	1830	318920	246	1818	406	2470	0.627786	0.662331
S=30, D=45, h=0.7, k=0.3, V=0	322926	1721	318984	321	1900	400	2621	0.597342	0.630011
S=30, D=45, h=0.7, k=0.4, V=1	322892	1835	318984	257	1816	403	2476	0.627061	0.661295
S=30, D=45, h=0.7, k=0.4, V=0	323001	1726	319042	335	1898	397	2630	0.596271	0.628623
S=30, D=45, h=0.7, k=0.5, V=1	322962	1831	319038	277	1816	402	2495	0.623633	0.657643
S=30, D=45, h=0.7, k=0.5, V=0	323013	1720	319038	359	1896	399	2654	0.591978	0.624334
S=30, D=45, h=0.7, k=0.6, V=1	323140	1816	319179	303	1842	389	2534	0.616962	0.649463
S=30, D=45, h=0.7, k=0.6, V=0	323168	1709	319166	382	1911	386	2679	0.587075	0.618120
S=30, D=45, h=0.7, k=0.7, V=1	323221	1796	319234	325	1866	382	2573	0.610003	0.641550
S=30, D=45, h=0.7, k=0.7, V=0	323225	1703	319208	395	1919	383	2697	0.584056	0.614698
S=30, D=45, h=0.7, k=0.8, V=1	323248	1786	319234	352	1876	381	2609	0.604159	0.635336
S=30, D=45, h=0.7, k=0.8, V=0	323215	1689	319174	422	1930	383	2735	0.577571	0.607909
S=30, D=45, h=0.7, k=0.9, V=1	323323	1768	319283	373	1899	375	2647	0.597624	0.627960
S=30, D=45, h=0.7, k=0.9, V=0	323215	1667	319148	450	1950	383	2783	0.569246	0.599177
S=30, D=45, h=0.7, k=1, V=1	323324	1756	319272	385	1911	375	2671	0.593506	0.623638
S=30, D=45, h=0.7, k=1, V=0	323199	1654	319123	465	1957	385	2807	0.564750	0.594652
S=30, D=45, h=0.6, k=0.3, V=1	323220	1948	319288	252	1732	375	2359	0.649250	0.682029
S=30, D=45, h=0.6, k=0.3, V=0	323340	1835	319342	344	1819	372	2535	0.616301	0.647429
S=30, D=45, h=0.6, k=0.4, V=1	323371	1981	319432	248	1710	364	2322	0.656005	0.688079
S=30, D=45, h=0.6, k=0.4, V=0	323439	1849	319423	359	1808	364	2531	0.617278	0.647780
S=30, D=45, h=0.6, k=0.5, V=1	323516	1993	319551	265	1707	354	2326	0.655775	0.686909
S=30, D=45, h=0.6, k=0.5, V=0	323448	1850	319418	379	1801	365	2545	0.615023	0.645551
S=30, D=45, h=0.6, k=0.6, V=1	323569	1990	319574	289	1716	350	2355	0.651521	0.682072
S=30, D=45, h=0.6, k=0.6, V=0	323488	1829	319422	418	1819	361	2598	0.605976	0.635773
S=30, D=45, h=0.6, k=0.7, V=1	323642	1977	319627	311	1727	345	2383	0.646468	0.676383
S=30, D=45, h=0.6, k=0.7, V=0	323511	1814	319429	441	1827	358	2626	0.600600	0.629958
S=30, D=45, h=0.6, k=0.8, V=1	323647	1968	319616	329	1734	345	2408	0.642354	0.672100
S=30, D=45, h=0.6, k=0.8, V=0	323516	1803	319418	460	1835	358	2653	0.596048	0.625214
S=30, D=45, h=0.6, k=0.9, V=1	323669	1956	319625	341	1747	344	2432	0.638379	0.667855
S=30, D=45, h=0.6, k=0.9, V=0	323515	1798	319413	467	1837	358	2662	0.594327	0.623436
S=30, D=45, h=0.6, k=1, V=1	323772	1942	319699	366	1765	337	2468	0.632435	0.661034
S=30, D=45, h=0.6, k=1, V=0	323618	1792	319487	489	1850	351	2690	0.590181	0.618490
S=30, D=45, h=0.5, k=0.3, V=1	323766	2079	319800	253	1634	337	2224	0.673645	0.704011
S=30, D=45, h=0.5, k=0.3, V=0	323722	1933	319687	358	1744	346	2448	0.633520	0.663146
S=30, D=45, h=0.5, k=0.4, V=1	323953	2106	319960	264	1623	323	2210	0.676741	0.705885
S=30, D=45, h=0.5, k=0.4, V=0	323797	1938	319735	387	1737	340	2464	0.631055	0.660090
S=30, D=45, h=0.5, k=0.5, V=1	324091	2120	320085	268	1618	314	2200	0.678678	0.707041
S=30, D=45, h=0.5, k=0.5, V=0	323924	1934	319836	409	1745	333	2487	0.627493	0.655760
S=30, D=45, h=0.5, k=0.6, V=1	324127	2125	320100	286	1616	312	2214	0.676896	0.704991
S=30, D=45, h=0.5, k=0.6, V=0	323944	1927	319832	440	1745	331	2516	0.622647	0.650594
S=30, D=45, h=0.5, k=0.7, V=1	324215	2133	320176	297	1609	309	2215	0.676933	0.704761
S=30, D=45, h=0.5, k=0.7, V=0	323960	1927	319841	450	1742	330	2522	0.621622	0.649465
S=30, D=45, h=0.5, k=0.8, V=1	324283	2133	320221	312	1617	300	2229	0.674895	0.701794
S=30, D=45, h=0.5, k=0.8, V=0	324038	1923	319892	467	1756	321	2544	0.618505	0.645402
S=30, D=45, h=0.5, k=0.9, V=1	324347	2124	320264	329	1630	294	2253	0.671054	0.697254
S=30, D=45, h=0.5, k=0.9, V=0	324173	1912	319994	488	1779	309	2576	0.613600	0.639232
S=30, D=45, h=0.5, k=1, V=1	324373	2110	320266	352	1645	292	2289	0.665404	0.691210
S=30, D=45, h=0.5, k=1, V=0	324206	1906	320018	504	1778	307	2589	0.611044	0.636460
S=30, D=45, h=0.4, k=0.3, V=1	324473	2194	320425	276	1578	276	2130	0.691054	0.716274
S=30, D=45, h=0.4, k=0.3, V=0	324288	2010	320162	398	1718	294	2410	0.642652	0.667938
S=30, D=45, h=0.4, k=0.4, V=1	324645	2268	320585	278	1514	267	2059	0.703644	0.728434
S=30, D=45, h=0.4, k=0.4, V=0	324409	2048	320259	422	1680	289	2391	0.646939	0.671973
S=30, D=45, h=0.4, k=0.5, V=1	324792	2294	320711	292	1495	259	2046	0.706276	0.730385
S=30, D=45, h=0.4, k=0.5, V=0	324463	2060	320289	451	1663	285	2399	0.646069	0.670769
S=30, D=45, h=0.4, k=0.6, V=1	324864	2314	320772	297	1481	254	2032	0.708944	0.732648
S=30, D=45, h=0.4, k=0.6, V=0	324549	2063	320352	470	1664	278	2412	0.644391	0.668412
S=30, D=45, h=0.4, k=0.7, V=1	324900	2313	320788	311	1488	249	2048	0.706752	0.729892
S=30, D=45, h=0.4, k=0.7, V=0	324664	2063	320440	495	1666	267	2428	0.641898	0.664889
S=30, D=45, h=0.4, k=0.8, V=1	324953	2332	320822	327	1472	245	2044	0.707928	0.730726
S=30, D=45, h=0.4, k=0.8, V=0	324771	2077	320521	513	1660	259	2432	0.642226	0.664508
S=30, D=45, h=0.4, k=0.9, V=1	325005	2333	320852	343	1477	241	2061	0.705760	0.728091
S=30, D=45, h=0.4, k=0.9, V=0	324837	2071	320559	535	1672	254	2461	0.638246	0.659942
S=30, D=45, h=0.4, k=1, V=1	325061	2327	320890	361	1483	237	2081	0.702666	0.724540
S=30, D=45, h=0.4, k=1, V=0	324842	2073	320560	541	1668	255	2464	0.637953	0.659735
S=30, D=45, h=0.3, k=0.3, V=1	324927	2374	320823	304	1426	245	1975	0.718609	0.741767
S=30, D=45, h=0.3, k=0.3, V=0	324666	2157	320464	445	1600	266	2311	0.663495	0.686982
S=30, D=45, h=0.3, k=0.4, V=1	325068	2438	320947	312	1371	237	1920	0.728249	0.750910
S=30, D=45, h=0.3, k=0.4, V=0	324796	2197	320556	482	1561	256	2299	0.666747	0.689477
S=30, D=45, h=0.3, k=0.5, V=1	325285	2495	321139	315	1336	216	1867	0.737269	0.758086
S=30, D=45, h=0.3, k=0.5, V=0	325044	2221	320765	507	1551	237	2295	0.668352	0.689399
S=30, D=45, h=0.3, k=0.6, V=1	325404	2519	321242	322	1321	207	1850	0.740310	0.760309
S=30, D=45, h=0.3, k=0.6, V=0	325132	2238	320834	520	1540	230	2290	0.669878	0.690329
S=30, D=45, h=0.3, k=0.7, V=1	325501	2546	321333	321	1301	202	1824	0.744705	0.764306
S=30, D=45, h=0.3, k=0.7, V=0	325322	2252	321011	524	1535	217	2276	0.672239	0.691572
S=30, D=45, h=0.3, k=0.8, V=1	325536	2543	321340	347	1306	199	1852	0.740885	0.760094
S=30, D=45, h=0.3, k=0.8, V=0	325324	2250	320997	549	1528	216	2293	0.669658	0.688879
S=30, D=45, h=0.3, k=0.9, V=1	325557	2543	321348	360	1306	198	1864	0.739284	0.758359
S=30, D=45, h=0.3, k=0.9, V=0	325316	2252	320978	563	1523	218	2304	0.668398	0.687776
S=30, D=45, h=0.3, k=1, V=1	325571	2547	321352	369	1303	198	1870	0.738686	0.757743
S=30, D=45, h=0.3, k=1, V=0	325376	2253	321019	581	1523	213	2317	0.666744	0.685635
S=30, D=45, F=0	322100	408	317179	1337	3176	410	4923	0.147675	0.156679
S=30, D=48, h=0.7, k=0.3, V=1	322791	1833	318904	241	1813	408	2462	0.629140	0.663942
S=30, D=48, h=0.7, k=0.3, V=0	322901	1725	318967	315	1894	402	2611	0.599051	0.631988
S=30, D=48, h=0.7, k=0.4, V=1	322869	1843	318968	252	1806	405	2463	0.629373	0.663915
S=30, D=48, h=0.7, k=0.4, V=0	322979	1734	319027	330	1888	399	2617	0.598630	0.631284
S=30, D=48, h=0.7, k=0.5, V=1	322939	1835	319019	275	1810	404	2489	0.624712	0.658963
S=30, D=48, h=0.7, k=0.5, V=0	322991	1723	319023	355	1890	401	2646	0.593247	0.625855
S=30, D=48, h=0.7, k=0.6, V=1	323117	1821	319159	302	1835	391	2528	0.618089	0.650830
S=30, D=48, h=0.7, k=0.6, V=0	323146	1709	319151	378	1908	388	2674	0.587725	0.618986
S=30, D=48, h=0.7, k=0.7, V=1	323198	1799	319213	324	1862	384	2570	0.610666	0.642416
S=30, D=48, h=0.7, k=0.7, V=0	323203	1696	319191	394	1922	385	2701	0.582906	0.613676
S=30, D=48, h=0.7, k=0.8, V=1	323225	1790	319215	349	1871	383	2603	0.605311	0.636715
S=30, D=48, h=0.7, k=0.8, V=0	323192	1683	319156	420	1933	385	2738	0.576681	0.607151
S=30, D=48, h=0.7, k=0.9, V=1	323323	1770	319284	372	1897	375	2644	0.598167	0.628530
S=30, D=48, h=0.7, k=0.9, V=0	323192	1660	319129	449	1954	385	2788	0.567991	0.598033
S=30, D=48, h=0.7, k=1, V=1	323324	1760	319273	384	1907	375	2666	0.594452	0.624632
S=30, D=48, h=0.7, k=1, V=0	323176	1648	319105	464	1959	387	2810	0.563768	0.593802
S=30, D=48, h=0.6, k=0.3, V=1	323220	1963	319298	244	1715	375	2334	0.653423	0.686427
S=30, D=48, h=0.6, k=0.3, V=0	323338	1849	319348	336	1805	372	2513	0.620201	0.651521
S=30, D=48, h=0.6, k=0.4, V=1	323371	1992	319439	242	1698	364	2304	0.659027	0.691255
S=30, D=48, h=0.6, k=0.4, V=0	323437	1860	319429	352	1796	364	2512	0.620510	0.651176
S=30, D=48, h=0.6, k=0.5, V=1	323516	2003	319559	257	1697	354	2308	0.658815	0.690089
S=30, D=48, h=0.6, k=0.5, V=0	323448	1860	319426	371	1791	365	2527	0.618114	0.648791
S=30, D=48, h=0.6, k=0.6, V=1	323569	1996	319581	283	1709	350	2342	0.653596	0.684250
S=30, D=48, h=0.6, k=0.6, V=0	323488	1836	319425	415	1812	361	2588	0.607777	0.637661
S=30, D=48, h=0.6, k=0.7, V=1	323642	1985	319632	306	1719	345	2370	0.648688	0.678703
S=30, D=48, h=0.6, k=0.7, V=0	323511	1823	319432	438	1818	358	2614	0.602806	0.632269
S=30, D=48, h=0.6, k=0.8, V=1	323647	1975	319620	325	1727	345	2397	0.644242	0.674074
S=30, D=48, h=0.6, k=0.8, V=0	323516	1810	319421	457	1828	358	2643	0.597857	0.627110
S=30, D=48, h=0.6, k=0.9, V=1	323669	1964	319629	336	1740	344	2420	0.640521	0.670086
S=30, D=48, h=0.6, k=0.9, V=0	323515	1807	319418	462	1828	358	2648	0.596810	0.626037
S=30, D=48, h=0.6, k=1, V=1	323772	1949	319702	362	1759	337	2458	0.634247	0.662919
S=30, D=48, h=0.6, k=1, V=0	323618	1799	319491	485	1843	351	2679	0.592125	0.620524
S=30, D=48, h=0.5, k=0.3, V=1	323766	2082	319806	248	1630	337	2215	0.675011	0.705444
S=30, D=48, h=0.5, k=0.3, V=0	323723	1940	319690	355	1738	346	2439	0.635201	0.664896
S=30, D=48, h=0.5, k=0.4, V=1	323953	2110	319964	260	1619	323	2202	0.678045	0.707243
S=30, D=48, h=0.5, k=0.4, V=0	323798	1945	319740	382	1731	340	2453	0.633010	0.662125
S=30, D=48, h=0.5, k=0.5, V=1	324091	2123	320086	267	1615	314	2196	0.679362	0.707753
S=30, D=48, h=0.5, k=0.5, V=0	323924	1938	319835	409	1742	333	2484	0.628183	0.656473
S=30, D=48, h=0.5, k=0.6, V=1	324127	2131	320102	284	1610	312	2206	0.678260	0.706412
S=30, D=48, h=0.5, k=0.6, V=0	323944	1933	319832	441	1738	331	2510	0.623752	0.651755
S=30, D=48, h=0.5, k=0.7, V=1	324215	2138	320178	295	1604	309	2208	0.678116	0.705991
S=30, D=48, h=0.5, k=0.7, V=0	323960	1932	319841	451	1736	330	2517	0.622536	0.650427
S=30, D=48, h=0.5, k=0.8, V=1	324283	2137	320225	308	1613	300	2221	0.676179	0.703128
S=30, D=48, h=0.5, k=0.8, V=0	324038	1926	319895	465	1752	321	2538	0.619431	0.646375
S=30, D=48, h=0.5, k=0.9, V=1	324347	2127	320267	326	1627	294	2247	0.672016	0.698252
S=30, D=48, h=0.5, k=0.9, V=0	324145	1916	319970	486	1773	310	2569	0.614719	0.640493
S=30, D=48, h=0.5, k=1, V=1	324373	2113	320265	352	1643	292	2287	0.665866	0.691683
S=30, D=48, h=0.5, k=1, V=0	324178	1908	319993	503	1774	308	2585	0.611644	0.637178
S=30, D=48, h=0.4, k=0.3, V=1	324373	2197	320334	273	1569	283	2125	0.691925	0.717846
S=30, D=48, h=0.4, k=0.3, V=0	324216	2014	320094	399	1709	300	2408	0.643186	0.669034
S=30, D=48, h=0.4, k=0.4, V=1	324604	2267	320553	273	1511	272	2056	0.704088	0.729375
S=30, D=48, h=0.4, k=0.4, V=0	324368	2049	320222	422	1675	294	2391	0.647043	0.672533
S=30, D=48, h=0.4, k=0.5, V=1	324751	2290	320681	284	1496	264	2044	0.706525	0.731117
S=30, D=48, h=0.4, k=0.5, V=0	324422	2058	320257	446	1661	290	2397	0.646272	0.671431
S=30, D=48, h=0.4, k=0.6, V=1	324864	2308	320778	290	1488	254	2032	0.708794	0.732485
S=30, D=48, h=0.4, k=0.6, V=0	324549	2060	320354	468	1667	278	2413	0.644090	0.668100
S=30, D=48, h=0.4, k=0.7, V=1	324900	2309	320790	308	1493	249	2050	0.706386	0.729507
S=30, D=48, h=0.4, k=0.7, V=0	324636	2060	320414	494	1668	268	2430	0.641463	0.664530
S=30, D=48, h=0.4, k=0.8, V=1	324953	2326	320823	325	1479	245	2049	0.707078	0.729842
S=30, D=48, h=0.4, k=0.8, V=0	324728	2075	320480	514	1659	262	2435	0.641724	0.664261
S=30, D=48, h=0.4, k=0.9, V=1	325005	2326	320853	341	1485	241	2067	0.704734	0.727027
S=30, D=48, h=0.4, k=0.9, V=0	324809	2067	320532	537	1673	255	2465	0.637407	0.659175
S=30, D=48, h=0.4, k=1, V=1	325061	2321	320887	363	1490	237	2090	0.701273	0.723098
S=30, D=48, h=0.4, k=1, V=0	324814	2068	320529	547	1670	256	2473	0.636427	0.658260
S=30, D=48, h=0.3, k=0.3, V=1	324927	2372	320823	305	1427	245	1977	0.718222	0.741374
S=30, D=48, h=0.3, k=0.3, V=0	324666	2156	320463	446	1601	266	2313	0.663182	0.686659
S=30, D=48, h=0.3, k=0.4, V=1	325068	2436	320947	312	1373	237	1922	0.727913	0.750564
S=30, D=48, h=0.3, k=0.4, V=0	324796	2195	320555	483	1563	256	2302	0.666258	0.688972
S=30, D=48, h=0.3, k=0.5, V=1	325265	2495	321122	314	1334	218	1866	0.737403	0.758425
S=30, D=48, h=0.3, k=0.5, V=0	324976	2221	320702	507	1546	242	2295	0.668352	0.689863
S=30, D=48, h=0.3, k=0.6, V=1	325387	2520	321227	322	1318	209	1849	0.740475	0.760679
S=30, D=48, h=0.3, k=0.6, V=0	325100	2239	320805	521	1535	234	2290	0.669933	0.690758
S=30, D=48, h=0.3, k=0.7, V=1	325501	2547	321331	323	1300	202	1825	0.744605	0.764204
S=30, D=48, h=0.3, k=0.7, V=0	325282	2253	320971	527	1531	220	2278	0.672047	0.691654
S=30, D=48, h=0.3, k=0.8, V=1	325536	2544	321340	347	1305	199	1851	0.741049	0.760263
S=30, D=48, h=0.3, k=0.8, V=0	325284	2250	320957	552	1525	219	2296	0.669291	0.688781
S=30, D=48, h=0.3, k=0.9, V=1	325557	2543	321347	361	1306	198	1865	0.739154	0.758226
S=30, D=48, h=0.3, k=0.9, V=0	325291	2251	320950	567	1523	219	2309	0.667732	0.687185
S=30, D=48, h=0.3, k=1, V=1	325571	2548	321349	372	1302	198	1872	0.738464	0.757515
S=30, D=48, h=0.3, k=1, V=0	325376	2256	321017	583	1520	213	2316	0.667045	0.685944
S=30, D=48, h=0.2, k=0.3, V=1	325478	2544	321297	339	1298	200	1837	0.742656	0.762040
S=30, D=48, h=0.2, k=0.3, V=0	325078	2286	320796	489	1507	231	2227	0.680939	0.701727
S=30, D=48, h=0.2, k=0.4, V=1	325657	2629	321450	351	1227	185	1763	0.755083	0.773265
S=30, D=48, h=0.2, k=0.4, V=0	325281	2323	320947	532	1479	213	2224	0.682932	0.702140
S=30, D=48, h=0.2, k=0.5, V=1	325850	2692	321618	359	1181	171	1711	0.763927	0.780871
S=30, D=48, h=0.2, k=0.5, V=0	325553	2364	321172	566	1451	195	2212	0.686461	0.704101
S=30, D=48, h=0.2, k=0.6, V=1	325886	2718	321641	370	1157	171	1698	0.766495	0.783489
S=30, D=48, h=0.2, k=0.6, V=0	325610	2383	321216	580	1431	193	2204	0.688378	0.705894
S=30, D=48, h=0.2, k=0.7, V=1	325924	2734	321670	376	1144	168	1688	0.768288	0.785014
S=30, D=48, h=0.2, k=0.7, V=0	325728	2394	321307	606	1421	185	2212	0.687847	0.704632
S=30, D=48, h=0.2, k=0.8, V=1	326001	2764	321737	377	1123	161	1661	0.772731	0.788822
S=30, D=48, h=0.2, k=0.8, V=0	325809	2421	321386	607	1395	180	2182	0.692786	0.709234
S=30, D=48, h=0.2, k=0.9, V=1	326049	2768	321759	401	1121	157	1679	0.770568	0.786215
S=30, D=48, h=0.2, k=0.9, V=0	325844	2430	321401	631	1382	177	2190	0.692179	0.708362
S=30, D=48, h=0.2, k=1, V=1	326066	2775	321765	412	1114	157	1683	0.770318	0.785962
S=30, D=48, h=0.2, k=1, V=0	325883	2434	321416	654	1379	174	2207	0.690409	0.706279
S=30, D=48, F=0	322078	411	317163	1332	3172	410	4914	0.148936	0.158012
S=30, D=51, h=0.7, k=0.3, V=1	322792	1837	318909	237	1809	408	2454	0.630533	0.665409
S=30, D=51, h=0.7, k=0.3, V=0	322901	1733	318973	308	1887	402	2597	0.601644	0.634710
S=30, D=51, h=0.7, k=0.4, V=1	322869	1844	318970	250	1805	405	2460	0.629873	0.664442
S=30, D=51, h=0.7, k=0.4, V=0	322979	1730	319030	327	1892	399	2618	0.598268	0.630901
S=30, D=51, h=0.7, k=0.5, V=1	322939	1837	319020	274	1808	404	2486	0.625252	0.659531
S=30, D=51, h=0.7, k=0.5, V=0	322991	1722	319025	353	1891	401	2645	0.593336	0.625949
S=30, D=51, h=0.7, k=0.6, V=1	323117	1825	319160	300	1832	391	2523	0.619091	0.651875
S=30, D=51, h=0.7, k=0.6, V=0	323146	1709	319151	378	1908	388	2674	0.587725	0.618986
S=30, D=51, h=0.7, k=0.7, V=1	323198	1806	319216	321	1855	384	2560	0.612487	0.644331
S=30, D=51, h=0.7, k=0.7, V=0	323203	1704	319193	392	1914	385	2691	0.584839	0.615709
S=30, D=51, h=0.7, k=0.8, V=1	323225	1792	319216	348	1869	383	2600	0.605853	0.637284
S=30, D=51, h=0.7, k=0.8, V=0	323193	1686	319158	421	1928	385	2734	0.577309	0.607829
S=30, D=51, h=0.7, k=0.9, V=1	323323	1774	319285	371	1893	375	2639	0.599111	0.629521
S=30, D=51, h=0.7, k=0.9, V=0	323193	1665	319132	449	1947	385	2781	0.569183	0.599303
S=30, D=51, h=0.7, k=1, V=1	323324	1764	319274	383	1903	375	2661	0.595397	0.625625
S=30, D=51, h=0.7, k=1, V=0	323177	1653	319108	464	1952	387	2803	0.564965	0.595078
S=30, D=51, h=0.6, k=0.3, V=1	323197	1968	319283	239	1707	377	2323	0.655194	0.688482
S=30, D=51, h=0.6, k=0.3, V=0	323315	1852	319333	330	1800	374	2504	0.621659	0.653231
S=30, D=51, h=0.6, k=0.4, V=1	323371	1997	319442	240	1692	364	2296	0.660335	0.692634
S=30, D=51, h=0.6, k=0.4, V=0	323437	1867	319433	348	1789	364	2501	0.622448	0.653208
S=30, D=51, h=0.6, k=0.5, V=1	323516	2005	319561	255	1695	354	2304	0.659482	0.690787
S=30, D=51, h=0.6, k=0.5, V=0	323449	1864	319430	370	1785	365	2520	0.619194	0.649941
S=30, D=51, h=0.6, k=0.6, V=1	323569	2000	319582	282	1705	350	2337	0.654485	0.685179
S=30, D=51, h=0.6, k=0.6, V=0	323489	1840	319429	413	1807	361	2581	0.608922	0.638869
S=30, D=51, h=0.6, k=0.7, V=1	323642	1987	319635	303	1717	345	2365	0.649496	0.679547
S=30, D=51, h=0.6, k=0.7, V=0	323512	1826	319437	434	1815	358	2607	0.603950	0.633467
S=30, D=51, h=0.6, k=0.8, V=1	323647	1974	319620	324	1729	345	2398	0.644117	0.673935
S=30, D=51, h=0.6, k=0.8, V=0	323517	1811	319422	458	1826	358	2642	0.597999	0.627267
S=30, D=51, h=0.6, k=0.9, V=1	323669	1959	319627	338	1745	344	2427	0.639292	0.668802
S=30, D=51, h=0.6, k=0.9, V=0	323516	1808	319420	463	1825	358	2646	0.597028	0.626282
S=30, D=51, h=0.6, k=1, V=1	323772	1943	319699	365	1765	337	2467	0.632686	0.661289
S=30, D=51, h=0.6, k=1, V=0	323618	1796	319490	489	1843	351	2683	0.591215	0.619596
S=30, D=51, h=0.5, k=0.3, V=1	323766	2087	319811	244	1624	337	2205	0.676592	0.707103
S=30, D=51, h=0.5, k=0.3, V=0	323723	1946	319693	353	1731	346	2430	0.636708	0.666481
S=30, D=51, h=0.5, k=0.4, V=1	323953	2111	319969	256	1617	323	2196	0.678894	0.708136
S=30, D=51, h=0.5, k=0.4, V=0	323798	1948	319742	381	1727	340	2448	0.633803	0.662961
S=30, D=51, h=0.5, k=0.5, V=1	324091	2127	320092	262	1610	314	2186	0.680891	0.709352
S=30, D=51, h=0.5, k=0.5, V=0	323925	1944	319841	405	1735	333	2473	0.629962	0.658338
S=30, D=51, h=0.5, k=0.6, V=1	324127	2133	320103	283	1608	312	2203	0.678763	0.706934
S=30, D=51, h=0.5, k=0.6, V=0	323945	1936	319833	441	1735	331	2507	0.624332	0.652360
S=30, D=51, h=0.5, k=0.7, V=1	324215	2139	320178	295	1603	309	2207	0.678295	0.706178
S=30, D=51, h=0.5, k=0.7, V=0	323960	1934	319839	453	1734	330	2517	0.622655	0.650552
S=30, D=51, h=0.5, k=0.8, V=1	324283	2138	320224	309	1612	300	2221	0.676217	0.703168
S=30, D=51, h=0.5, k=0.8, V=0	324038	1930	319892	469	1747	321	2537	0.619756	0.646722
S=30, D=51, h=0.5, k=0.9, V=1	324347	2128	320264	329	1626	294	2249	0.671777	0.698005
S=30, D=51, h=0.5, k=0.9, V=0	324145	1918	319968	489	1770	310	2569	0.614795	0.640579
S=30, D=51, h=0.5, k=1, V=1	324373	2115	320266	351	1641	292	2284	0.666368	0.692204
S=30, D=51, h=0.5, k=1, V=0	324178	1911	319994	502	1771	308	2581	0.612360	0.637925
S=30, D=51, h=0.4, k=0.3, V=1	324333	2203	320308	264	1558	287	2109	0.694358	0.720763
S=30, D=51, h=0.4, k=0.3, V=0	324176	2019	320069	389	1699	304	2392	0.645572	0.671886
S=30, D=51, h=0.4, k=0.4, V=1	324587	2269	320542	270	1506	274	2050	0.704948	0.730468
S=30, D=51, h=0.4, k=0.4, V=0	324351	2051	320209	421	1670	296	2387	0.647632	0.673336
S=30, D=51, h=0.4, k=0.5, V=1	324734	2292	320668	282	1492	266	2040	0.707150	0.731960
S=30, D=51, h=0.4, k=0.5, V=0	324405	2062	320244	444	1655	292	2391	0.647283	0.672664
S=30, D=51, h=0.4, k=0.6, V=1	324786	2311	320713	285	1477	262	2024	0.710007	0.734523
S=30, D=51, h=0.4, k=0.6, V=0	324471	2063	320288	464	1656	286	2406	0.645172	0.669952
S=30, D=51, h=0.4, k=0.7, V=1	324839	2310	320742	301	1486	255	2042	0.707524	0.731267
S=30, D=51, h=0.4, k=0.7, V=0	324575	2059	320363	490	1663	274	2427	0.641789	0.665411
S=30, D=51, h=0.4, k=0.8, V=1	324892	2325	320773	320	1474	251	2045	0.707587	0.730952
S=30, D=51, h=0.4, k=0.8, V=0	324667	2074	320431	509	1653	268	2430	0.642253	0.665357
S=30, D=51, h=0.4, k=0.9, V=1	324944	2325	320799	340	1480	247	2067	0.704696	0.727569
S=30, D=51, h=0.4, k=0.9, V=0	324748	2067	320480	534	1667	261	2462	0.637782	0.660102
S=30, D=51, h=0.4, k=1, V=1	325000	2322	320838	357	1483	243	2083	0.702247	0.724681
S=30, D=51, h=0.4, k=1, V=0	324753	2070	320477	544	1662	262	2468	0.637176	0.659573
S=30, D=51, h=0.3, k=0.3, V=1	324927	2375	320831	298	1423	245	1966	0.719782	0.742989
S=30, D=51, h=0.3, k=0.3, V=0	324666	2160	320467	443	1596	266	2305	0.664385	0.687910
S=30, D=51, h=0.3, k=0.4, V=1	325068	2433	320950	310	1375	237	1922	0.727770	0.750422
S=30, D=51, h=0.3, k=0.4, V=0	324796	2191	320557	482	1566	256	2304	0.665745	0.688447
S=30, D=51, h=0.3, k=0.5, V=1	325265	2494	321123	313	1335	218	1866	0.737371	0.758392
S=30, D=51, h=0.3, k=0.5, V=0	324976	2220	320701	508	1547	242	2297	0.668046	0.689548
S=30, D=51, h=0.3, k=0.6, V=1	325367	2517	321213	318	1319	211	1848	0.740512	0.760917
S=30, D=51, h=0.3, k=0.6, V=0	325047	2236	320758	518	1535	237	2290	0.669766	0.690864
S=30, D=51, h=0.3, k=0.7, V=1	325501	2549	321332	322	1298	202	1822	0.745065	0.764676
S=30, D=51, h=0.3, k=0.7, V=0	325282	2255	320970	528	1529	220	2277	0.672282	0.691896
S=30, D=51, h=0.3, k=0.8, V=1	325536	2545	321341	346	1304	199	1849	0.741345	0.760566
S=30, D=51, h=0.3, k=0.8, V=0	325284	2251	320958	551	1524	219	2294	0.669593	0.689091
S=30, D=51, h=0.3, k=0.9, V=1	325557	2545	321348	360	1304	198	1862	0.739614	0.758698
S=30, D=51, h=0.3, k=0.9, V=0	325291	2252	320950	567	1522	219	2308	0.667913	0.687370
S=30, D=51, h=0.3, k=1, V=1	325571	2550	321351	370	1300	198	1868	0.739052	0.758118
S=30, D=51, h=0.3, k=1, V=0	325376	2255	321016	584	1521	213	2318	0.666744	0.685636
S=30, D=51, h=0.2, k=0.3, V=1	325478	2542	321299	338	1299	200	1837	0.742551	0.761937
S=30, D=51, h=0.2, k=0.3, V=0	325078	2283	320796	490	1509	231	2230	0.680368	0.701145
S=30, D=51, h=0.2, k=0.4, V=1	325657	2630	321451	351	1225	185	1761	0.755340	0.773533
S=30, D=51, h=0.2, k=0.4, V=0	325266	2323	320934	533	1476	215	2224	0.682896	0.702296
S=30, D=51, h=0.2, k=0.5, V=1	325850	2691	321617	360	1182	171	1713	0.763639	0.780577
S=30, D=51, h=0.2, k=0.5, V=0	325538	2363	321156	569	1450	197	2216	0.685927	0.703742
S=30, D=51, h=0.2, k=0.6, V=1	325886	2719	321640	371	1156	171	1698	0.766528	0.783523
S=30, D=51, h=0.2, k=0.6, V=0	325610	2383	321215	581	1431	193	2205	0.688259	0.705773
S=30, D=51, h=0.2, k=0.7, V=1	325924	2736	321670	376	1142	168	1686	0.768606	0.785339
S=30, D=51, h=0.2, k=0.7, V=0	325728	2396	321307	606	1419	185	2210	0.688196	0.704990
S=30, D=51, h=0.2, k=0.8, V=1	326001	2765	321738	376	1122	161	1659	0.773014	0.789111
S=30, D=51, h=0.2, k=0.8, V=0	325809	2422	321386	607	1394	180	2181	0.692959	0.709412
S=30, D=51, h=0.2, k=0.9, V=1	326049	2768	321759	401	1121	157	1679	0.770568	0.786215
S=30, D=51, h=0.2, k=0.9, V=0	325844	2430	321400	632	1382	177	2191	0.692064	0.708244
S=30, D=51, h=0.2, k=1, V=1	326066	2775	321765	412	1114	157	1683	0.770318	0.785962
S=30, D=51, h=0.2, k=1, V=0	325883	2434	321415	655	1379	174	2208	0.690295	0.706163
S=30, D=51, F=0	322035	411	317123	1329	3172	411	4912	0.149057	0.158160
S=30, D=54, h=0.7, k=0.3, V=1	322792	1840	318911	235	1806	408	2449	0.631422	0.666346
S=30, D=54, h=0.7, k=0.3, V=0	322901	1734	318974	309	1884	402	2595	0.601847	0.634942
S=30, D=54, h=0.7, k=0.4, V=1	322869	1847	318971	249	1802	405	2456	0.630605	0.665213
S=30, D=54, h=0.7, k=0.4, V=0	322979	1733	319031	327	1888	399	2614	0.598950	0.631629
S=30, D=54, h=0.7, k=0.5, V=1	322939	1841	319022	272	1804	404	2480	0.626330	0.660667
S=30, D=54, h=0.7, k=0.5, V=0	322991	1726	319029	350	1886	401	2637	0.594664	0.627356
S=30, D=54, h=0.7, k=0.6, V=1	323117	1829	319159	299	1830	391	2520	0.619865	0.652671
S=30, D=54, h=0.7, k=0.6, V=0	323146	1713	319154	375	1904	388	2667	0.588977	0.620303
S=30, D=54, h=0.7, k=0.7, V=1	323198	1810	319214	322	1852	384	2558	0.613050	0.644915
S=30, D=54, h=0.7, k=0.7, V=0	323203	1705	319195	391	1912	385	2688	0.585262	0.616162
S=30, D=54, h=0.7, k=0.8, V=1	323225	1795	319211	351	1868	383	2602	0.605861	0.637277
S=30, D=54, h=0.7, k=0.8, V=0	323193	1690	319158	421	1924	385	2730	0.578139	0.608702
S=30, D=54, h=0.7, k=0.9, V=1	323323	1775	319282	374	1892	375	2641	0.598882	0.629281
S=30, D=54, h=0.7, k=0.9, V=0	323193	1667	319130	452	1944	385	2781	0.569260	0.599394
S=30, D=54, h=0.7, k=1, V=1	323324	1765	319271	386	1902	375	2663	0.595173	0.625390
S=30, D=54, h=0.7, k=1, V=0	323177	1655	319105	467	1950	387	2804	0.564975	0.595090
S=30, D=54, h=0.6, k=0.3, V=1	323197	1968	319283	239	1707	377	2323	0.655194	0.688482
S=30, D=54, h=0.6, k=0.3, V=0	323315	1856	319336	329	1794	374	2497	0.622741	0.654385
S=30, D=54, h=0.6, k=0.4, V=1	323348	1994	319423	238	1693	366	2297	0.660083	0.692559
S=30, D=54, h=0.6, k=0.4, V=0	323414	1865	319415	347	1787	366	2500	0.622360	0.653313
S=30, D=54, h=0.6, k=0.5, V=1	323493	2002	319541	255	1695	356	2306	0.659010	0.690491
S=30, D=54, h=0.6, k=0.5, V=0	323426	1861	319410	371	1784	367	2522	0.618623	0.649539
S=30, D=54, h=0.6, k=0.6, V=1	323546	1996	319561	282	1707	352	2341	0.653742	0.684590
S=30, D=54, h=0.6, k=0.6, V=0	323466	1839	319409	414	1804	363	2581	0.608741	0.638873
S=30, D=54, h=0.6, k=0.7, V=1	323642	1985	319632	306	1719	345	2370	0.648688	0.678703
S=30, D=54, h=0.6, k=0.7, V=0	323489	1823	319413	439	1814	360	2613	0.602823	0.632479
S=30, D=54, h=0.6, k=0.8, V=1	323647	1973	319619	325	1730	345	2400	0.643786	0.673589
S=30, D=54, h=0.6, k=0.8, V=0	323494	1811	319401	458	1824	360	2642	0.597999	0.627442
S=30, D=54, h=0.6, k=0.9, V=1	323669	1959	319626	339	1745	344	2428	0.639150	0.668653
S=30, D=54, h=0.6, k=0.9, V=0	323493	1807	319398	464	1824	360	2648	0.596692	0.626105
S=30, D=54, h=0.6, k=1, V=1	323772	1943	319698	366	1765	337	2468	0.632546	0.661143
S=30, D=54, h=0.6, k=1, V=0	323595	1795	319468	490	1842	353	2685	0.590881	0.619419
S=30, D=54, h=0.5, k=0.3, V=1	323766	2089	319812	243	1622	337	2202	0.677101	0.707634
S=30, D=54, h=0.5, k=0.3, V=0	323723	1947	319694	353	1729	346	2428	0.636979	0.666772
S=30, D=54, h=0.5, k=0.4, V=1	323953	2112	319968	257	1616	323	2196	0.678928	0.708171
S=30, D=54, h=0.5, k=0.4, V=0	323798	1951	319740	384	1723	340	2447	0.634039	0.663217
S=30, D=54, h=0.5, k=0.5, V=1	324091	2129	320092	262	1608	314	2184	0.681249	0.709725
S=30, D=54, h=0.5, k=0.5, V=0	323925	1946	319839	407	1733	333	2473	0.630072	0.658453
S=30, D=54, h=0.5, k=0.6, V=1	324127	2132	320104	282	1609	312	2203	0.678727	0.706897
S=30, D=54, h=0.5, k=0.6, V=0	323945	1937	319831	443	1734	331	2508	0.624256	0.652282
S=30, D=54, h=0.5, k=0.7, V=1	324215	2138	320178	295	1604	309	2208	0.678116	0.705991
S=30, D=54, h=0.5, k=0.7, V=0	323960	1937	319838	454	1731	330	2515	0.623102	0.651019
S=30, D=54, h=0.5, k=0.8, V=1	324283	2139	320225	308	1611	300	2219	0.676538	0.703501
S=30, D=54, h=0.5, k=0.8, V=0	324038	1931	319892	469	1746	321	2536	0.619950	0.646925
S=30, D=54, h=0.5, k=0.9, V=1	324347	2127	320264	329	1627	294	2250	0.671596	0.697817
S=30, D=54, h=0.5, k=0.9, V=0	324145	1918	319966	491	1770	310	2571	0.614533	0.640307
S=30, D=54, h=0.5, k=1, V=1	324373	2113	320266	351	1643	292	2286	0.666004	0.691826
S=30, D=54, h=0.5, k=1, V=0	324178	1910	319992	504	1772	308	2584	0.611905	0.637451
S=30, D=54, h=0.4, k=0.3, V=1	324333	2205	320311	262	1555	287	2104	0.695085	0.721523
S=30, D=54, h=0.4, k=0.3, V=0	324176	2019	320067	393	1697	304	2394	0.645188	0.671501
S=30, D=54, h=0.4, k=0.4, V=1	324564	2270	320523	268	1503	276	2047	0.705404	0.731137
S=30, D=54, h=0.4, k=0.4, V=0	324328	2050	320188	421	1669	298	2388	0.647445	0.673325
S=30, D=54, h=0.4, k=0.5, V=1	324711	2294	320651	278	1488	268	2034	0.708057	0.733093
S=30, D=54, h=0.4, k=0.5, V=0	324382	2061	320224	443	1654	294	2391	0.647228	0.672791
S=30, D=54, h=0.4, k=0.6, V=1	324763	2313	320695	282	1473	264	2019	0.710769	0.735508
S=30, D=54, h=0.4, k=0.6, V=0	324448	2063	320268	463	1654	288	2405	0.645303	0.670271
S=30, D=54, h=0.4, k=0.7, V=1	324816	2311	320723	299	1483	257	2039	0.707972	0.731926
S=30, D=54, h=0.4, k=0.7, V=0	324552	2062	320345	487	1658	276	2421	0.642739	0.666577
S=30, D=54, h=0.4, k=0.8, V=1	324892	2325	320774	319	1474	251	2044	0.707724	0.731092
S=30, D=54, h=0.4, k=0.8, V=0	324667	2074	320431	509	1653	268	2430	0.642253	0.665357
S=30, D=54, h=0.4, k=0.9, V=1	324944	2324	320803	336	1481	247	2064	0.705064	0.727948
S=30, D=54, h=0.4, k=0.9, V=0	324748	2066	320484	530	1668	261	2459	0.638097	0.660427
S=30, D=54, h=0.4, k=1, V=1	325000	2319	320841	354	1486	243	2083	0.702129	0.724559
S=30, D=54, h=0.4, k=1, V=0	324753	2066	320483	538	1666	262	2466	0.637174	0.659570
S=30, D=54, h=0.3, k=0.3, V=1	324927	2374	320833	296	1424	245	1965	0.719887	0.743097
S=30, D=54, h=0.3, k=0.3, V=0	324666	2159	320467	444	1596	266	2306	0.664157	0.687680
S=30, D=54, h=0.3, k=0.4, V=1	325068	2430	320955	305	1378	237	1920	0.727944	0.750600
S=30, D=54, h=0.3, k=0.4, V=0	324796	2189	320560	479	1568	256	2303	0.665765	0.688467
S=30, D=54, h=0.3, k=0.5, V=1	325265	2493	321127	309	1336	218	1863	0.737741	0.758772
S=30, D=54, h=0.3, k=0.5, V=0	324976	2219	320704	505	1548	242	2295	0.668241	0.689749
S=30, D=54, h=0.3, k=0.6, V=1	325367	2520	321216	315	1316	211	1842	0.741407	0.761836
S=30, D=54, h=0.3, k=0.6, V=0	325047	2238	320761	515	1533	237	2285	0.670499	0.691619
S=30, D=54, h=0.3, k=0.7, V=1	325501	2546	321332	322	1301	202	1825	0.744573	0.764171
S=30, D=54, h=0.3, k=0.7, V=0	325282	2252	320970	528	1532	220	2280	0.671744	0.691342
S=30, D=54, h=0.3, k=0.8, V=1	325536	2544	321341	346	1305	199	1850	0.741180	0.760397
S=30, D=54, h=0.3, k=0.8, V=0	325284	2250	320958	551	1525	219	2295	0.669413	0.688906
S=30, D=54, h=0.3, k=0.9, V=1	325557	2546	321349	359	1303	198	1860	0.739909	0.759000
S=30, D=54, h=0.3, k=0.9, V=0	325291	2253	320951	566	1521	219	2306	0.668214	0.687680
S=30, D=54, h=0.3, k=1, V=1	325571	2551	321352	369	1299	198	1866	0.739346	0.758419
S=30, D=54, h=0.3, k=1, V=0	325376	2256	321017	583	1520	213	2316	0.667045	0.685944
S=30, D=54, h=0.2, k=0.3, V=1	325478	2546	321302	335	1295	200	1830	0.743605	0.763018
S=30, D=54, h=0.2, k=0.3, V=0	325078	2287	320799	488	1504	231	2223	0.681414	0.702227
S=30, D=54, h=0.2, k=0.4, V=1	325640	2630	321441	346	1223	187	1756	0.755986	0.774398
S=30, D=54, h=0.2, k=0.4, V=0	325249	2322	320922	530	1475	217	2222	0.683086	0.702679
S=30, D=54, h=0.2, k=0.5, V=1	325850	2690	321620	357	1183	171	1711	0.763861	0.780804
S=30, D=54, h=0.2, k=0.5, V=0	325538	2362	321158	567	1451	197	2215	0.685991	0.703807
S=30, D=54, h=0.2, k=0.6, V=1	325886	2722	321644	367	1153	171	1691	0.767513	0.784528
S=30, D=54, h=0.2, k=0.6, V=0	325610	2386	321219	577	1428	193	2198	0.689258	0.706796
S=30, D=54, h=0.2, k=0.7, V=1	325924	2739	321673	373	1139	168	1680	0.769461	0.786212
S=30, D=54, h=0.2, k=0.7, V=0	325728	2399	321310	603	1416	185	2204	0.689071	0.705886
S=30, D=54, h=0.2, k=0.8, V=1	326001	2769	321742	372	1118	161	1651	0.774149	0.790269
S=30, D=54, h=0.2, k=0.8, V=0	325809	2425	321389	604	1391	180	2175	0.693831	0.710304
S=30, D=54, h=0.2, k=0.9, V=1	326049	2772	321765	395	1117	157	1669	0.771946	0.787619
S=30, D=54, h=0.2, k=0.9, V=0	325844	2434	321406	626	1378	177	2181	0.693452	0.709664
S=30, D=54, h=0.2, k=1, V=1	326066	2778	321768	409	1111	157	1677	0.771163	0.786823
S=30, D=54, h=0.2, k=1, V=0	325883	2436	321419	651	1377	174	2202	0.691100	0.706985
S=30, D=54, F=0	321989	410	317086	1323	3170	413	4906	0.149025	0.158175
S=30, D=57, h=0.7, k=0.3, V=1	322792	1840	318912	235	1805	408	2448	0.631501	0.666439
S=30, D=57, h=0.7, k=0.3, V=0	322901	1739	318977	307	1878	402	2587	0.603231	0.636410
S=30, D=57, h=0.7, k=0.4, V=1	322869	1847	318969	251	1802	405	2458	0.630298	0.664890
S=30, D=57, h=0.7, k=0.4, V=0	322979	1736	319032	327	1884	399	2610	0.599632	0.632356
S=30, D=57, h=0.7, k=0.5, V=1	322939	1841	319020	274	1804	404	2482	0.626027	0.660349
S=30, D=57, h=0.7, k=0.5, V=0	322991	1726	319025	354	1886	401	2641	0.594078	0.626740
S=30, D=57, h=0.7, k=0.6, V=1	323117	1829	319159	300	1829	391	2520	0.619793	0.652606
S=30, D=57, h=0.7, k=0.6, V=0	323146	1713	319151	378	1904	388	2670	0.588545	0.619848
S=30, D=57, h=0.7, k=0.7, V=1	323198	1810	319214	322	1852	384	2558	0.613050	0.644915
S=30, D=57, h=0.7, k=0.7, V=0	323203	1705	319193	393	1912	385	2690	0.584976	0.615862
S=30, D=57, h=0.7, k=0.8, V=1	323225	1795	319211	351	1868	383	2602	0.605861	0.637277
S=30, D=57, h=0.7, k=0.8, V=0	323193	1690	319156	423	1924	385	2732	0.577858	0.608407
S=30, D=57, h=0.7, k=0.9, V=1	323323	1775	319282	374	1892	375	2641	0.598882	0.629281
S=30, D=57, h=0.7, k=0.9, V=0	323193	1667	319129	453	1944	385	2782	0.569123	0.599249
S=30, D=57, h=0.7, k=1, V=1	323324	1765	319271	386	1902	375	2663	0.595173	0.625390
S=30, D=57, h=0.7, k=1, V=0	323177	1655	319103	469	1950	387	2806	0.564703	0.594804
S=30, D=57, h=0.6, k=0.3, V=1	323197	1966	319284	239	1708	377	2324	0.654903	0.688186
S=30, D=57, h=0.6, k=0.3, V=0	323315	1854	319338	328	1795	374	2497	0.622576	0.654219
S=30, D=57, h=0.6, k=0.4, V=1	323348	1991	319422	239	1696	366	2301	0.659378	0.691820
S=30, D=57, h=0.6, k=0.4, V=0	323414	1862	319414	348	1790	366	2504	0.621632	0.652549
S=30, D=57, h=0.6, k=0.5, V=1	323493	2000	319541	255	1697	356	2308	0.658641	0.690104
S=30, D=57, h=0.6, k=0.5, V=0	323426	1859	319409	372	1786	367	2525	0.618090	0.648980
S=30, D=57, h=0.6, k=0.6, V=1	323546	1994	319560	283	1709	352	2344	0.653224	0.684048
S=30, D=57, h=0.6, k=0.6, V=0	323466	1837	319408	415	1806	363	2584	0.608207	0.638313
S=30, D=57, h=0.6, k=0.7, V=1	323642	1985	319632	306	1719	345	2370	0.648688	0.678703
S=30, D=57, h=0.6, k=0.7, V=0	323489	1822	319411	441	1815	360	2616	0.602351	0.631985
S=30, D=57, h=0.6, k=0.8, V=1	323647	1973	319619	325	1730	345	2400	0.643786	0.673589
S=30, D=57, h=0.6, k=0.8, V=0	323494	1811	319400	459	1824	360	2643	0.597864	0.627301
S=30, D=57, h=0.6, k=0.9, V=1	323669	1958	319626	339	1746	344	2429	0.638961	0.668456
S=30, D=57, h=0.6, k=0.9, V=0	323493	1806	319397	465	1825	360	2650	0.596357	0.625754
S=30, D=57, h=0.6, k=1, V=1	323772	1942	319698	366	1766	337	2469	0.632355	0.660944
S=30, D=57, h=0.6, k=1, V=0	323595	1794	319466	492	1843	353	2688	0.590414	0.618930
S=30, D=57, h=0.5, k=0.3, V=1	323766	2091	319817	239	1619	337	2195	0.678140	0.708727
S=30, D=57, h=0.5, k=0.3, V=0	323723	1948	319695	353	1727	346	2426	0.637250	0.667063
S=30, D=57, h=0.5, k=0.4, V=1	323953	2114	319972	253	1614	323	2190	0.679873	0.709155
S=30, D=57, h=0.5, k=0.4, V=0	323798	1953	319740	384	1721	340	2445	0.634421	0.663616
S=30, D=57, h=0.5, k=0.5, V=1	324091	2127	320094	260	1610	314	2184	0.681182	0.709654
S=30, D=57, h=0.5, k=0.5, V=0	323925	1946	319838	408	1733	333	2474	0.629935	0.658311
S=30, D=57, h=0.5, k=0.6, V=1	324127	2130	320105	281	1611	312	2204	0.678512	0.706672
S=30, D=57, h=0.5, k=0.6, V=0	323945	1935	319830	444	1736	331	2511	0.623736	0.651739
S=30, D=57, h=0.5, k=0.7, V=1	324215	2136	320180	293	1606	309	2208	0.678042	0.705914
S=30, D=57, h=0.5, k=0.7, V=0	323960	1935	319838	454	1733	330	2517	0.622715	0.650615
S=30, D=57, h=0.5, k=0.8, V=1	324283	2134	320226	307	1616	300	2223	0.675780	0.702714
S=30, D=57, h=0.5, k=0.8, V=0	324038	1928	319893	468	1749	321	2538	0.619500	0.646455
S=30, D=57, h=0.5, k=0.9, V=1	324347	2122	320265	328	1632	294	2254	0.670832	0.697023
S=30, D=57, h=0.5, k=0.9, V=0	324145	1915	319967	490	1773	310	2573	0.614079	0.639834
S=30, D=57, h=0.5, k=1, V=1	324373	2108	320266	351	1648	292	2291	0.665095	0.690882
S=30, D=57, h=0.5, k=1, V=0	324178	1906	319992	504	1776	308	2588	0.611122	0.636636
S=30, D=57, h=0.4, k=0.3, V=1	324333	2206	320312	261	1554	287	2102	0.695405	0.721855
S=30, D=57, h=0.4, k=0.3, V=0	324176	2020	320068	392	1696	304	2392	0.645512	0.671838
S=30, D=57, h=0.4, k=0.4, V=1	324564	2272	320525	266	1501	276	2043	0.706035	0.731790
S=30, D=57, h=0.4, k=0.4, V=0	324328	2051	320188	421	1668	298	2387	0.647632	0.673519
S=30, D=57, h=0.4, k=0.5, V=1	324711	2295	320652	277	1487	268	2032	0.708370	0.733417
S=30, D=57, h=0.4, k=0.5, V=0	324382	2062	320225	442	1653	294	2389	0.647547	0.673122
S=30, D=57, h=0.4, k=0.6, V=1	324763	2315	320697	280	1471	264	2015	0.711393	0.736152
S=30, D=57, h=0.4, k=0.6, V=0	324448	2064	320269	462	1653	288	2403	0.645620	0.670600
S=30, D=57, h=0.4, k=0.7, V=1	324816	2313	320725	297	1481	257	2035	0.708594	0.732568
S=30, D=57, h=0.4, k=0.7, V=0	324552	2063	320346	486	1657	276	2419	0.643055	0.666905
S=30, D=57, h=0.4, k=0.8, V=1	324869	2326	320756	316	1471	253	2040	0.708306	0.731889
S=30, D=57, h=0.4, k=0.8, V=0	324644	2074	320412	507	1651	270	2428	0.642507	0.665802
S=30, D=57, h=0.4, k=0.9, V=1	324921	2325	320785	333	1478	249	2060	0.705642	0.728739
S=30, D=57, h=0.4, k=0.9, V=0	324725	2066	320465	528	1666	263	2457	0.638348	0.660866
S=30, D=57, h=0.4, k=1, V=1	324977	2318	320822	352	1485	245	2082	0.702224	0.724850
S=30, D=57, h=0.4, k=1, V=0	324730	2066	320464	536	1664	264	2464	0.637425	0.660008
S=30, D=57, h=0.3, k=0.3, V=1	324927	2373	320837	292	1425	245	1962	0.720268	0.743489
S=30, D=57, h=0.3, k=0.3, V=0	324666	2160	320470	441	1595	266	2302	0.664730	0.688272
S=30, D=57, h=0.3, k=0.4, V=1	325068	2428	320957	303	1380	237	1920	0.727879	0.750533
S=30, D=57, h=0.3, k=0.4, V=0	324796	2188	320560	479	1569	256	2304	0.665584	0.688280
S=30, D=57, h=0.3, k=0.5, V=1	325265	2491	321129	307	1338	218	1863	0.737678	0.758706
S=30, D=57, h=0.3, k=0.5, V=0	324976	2219	320708	501	1548	242	2291	0.668744	0.690267
S=30, D=57, h=0.3, k=0.6, V=1	325367	2521	321217	314	1315	211	1840	0.741705	0.762143
S=30, D=57, h=0.3, k=0.6, V=0	325047	2239	320762	514	1532	237	2283	0.670803	0.691933
S=30, D=57, h=0.3, k=0.7, V=1	325501	2549	321335	319	1298	202	1819	0.745463	0.765083
S=30, D=57, h=0.3, k=0.7, V=0	325282	2254	320972	526	1530	220	2276	0.672350	0.691965
S=30, D=57, h=0.3, k=0.8, V=1	325536	2546	321343	344	1303	199	1846	0.741771	0.761003
S=30, D=57, h=0.3, k=0.8, V=0	325284	2252	320960	549	1523	219	2291	0.670018	0.689528
S=30, D=57, h=0.3, k=0.9, V=1	325557	2546	321351	357	1303	198	1858	0.740169	0.759266
S=30, D=57, h=0.3, k=0.9, V=0	325291	2253	320953	564	1521	219	2304	0.668456	0.687929
S=30, D=57, h=0.3, k=1, V=1	325571	2550	321353	368	1300	198	1866	0.739310	0.758383
S=30, D=57, h=0.3, k=1, V=0	325376	2255	321018	582	1521	213	2316	0.666985	0.685883
S=30, D=57, h=0.2, k=0.3, V=1	325478	2547	321303	334	1294	200	1828	0.743901	0.763321
S=30, D=57, h=0.2, k=0.3, V=0	325078	2287	320798	489	1504	231	2224	0.681288	0.702098
S=30, D=57, h=0.2, k=0.4, V=1	325640	2631	321442	345	1222	187	1754	0.756278	0.774696
S=30, D=57, h=0.2, k=0.4, V=0	325249	2322	320922	530	1475	217	2222	0.683086	0.702679
S=30, D=57, h=0.2, k=0.5, V=1	325850	2691	321621	356	1182	171	1709	0.764149	0.781098
S=30, D=57, h=0.2, k=0.5, V=0	325538	2362	321158	567	1451	197	2215	0.685991	0.703807
S=30, D=57, h=0.2, k=0.6, V=1	325886	2722	321644	367	1153	171	1691	0.767513	0.784528
S=30, D=57, h=0.2, k=0.6, V=0	325610	2386	321219	577	1428	193	2198	0.689258	0.706796
S=30, D=57, h=0.2, k=0.7, V=1	325924	2739	321673	373	1139	168	1680	0.769461	0.786212
S=30, D=57, h=0.2, k=0.7, V=0	325728	2399	321310	603	1416	185	2204	0.689071	0.705886
S=30, D=57, h=0.2, k=0.8, V=1	326001	2769	321742	372	1118	161	1651	0.774149	0.790269
S=30, D=57, h=0.2, k=0.8, V=0	325809	2425	321389	604	1391	180	2175	0.693831	0.710304
S=30, D=57, h=0.2, k=0.9, V=1	326049	2774	321767	393	1115	157	1665	0.772511	0.788196
S=30, D=57, h=0.2, k=0.9, V=0	325844	2435	321407	625	1377	177	2179	0.693742	0.709960
S=30, D=57, h=0.2, k=1, V=1	326066	2778	321768	409	1111	157	1677	0.771163	0.786823
S=30, D=57, h=0.2, k=1, V=0	325883	2436	321419	651	1377	174	2202	0.691100	0.706985
S=30, D=57, F=0	321989	408	317081	1328	3172	413	4913	0.148116	0.157217
S=30, D=60, h=0.7, k=0.3, V=1	322792	1841	318912	235	1804	408	2447	0.631693	0.666642
S=30, D=60, h=0.7, k=0.3, V=0	322901	1740	318975	310	1876	402	2588	0.603057	0.636236
S=30, D=60, h=0.7, k=0.4, V=1	322869	1847	318969	251	1802	405	2458	0.630298	0.664890
S=30, D=60, h=0.7, k=0.4, V=0	322979	1736	319031	329	1883	399	2611	0.599410	0.632132
S=30, D=60, h=0.7, k=0.5, V=1	322939	1841	319020	274	1804	404	2482	0.626027	0.660349
S=30, D=60, h=0.7, k=0.5, V=0	322991	1726	319024	355	1886	401	2642	0.593932	0.626587
S=30, D=60, h=0.7, k=0.6, V=1	323117	1829	319159	300	1829	391	2520	0.619793	0.652606
S=30, D=60, h=0.7, k=0.6, V=0	323146	1713	319150	379	1904	388	2671	0.588401	0.619697
S=30, D=60, h=0.7, k=0.7, V=1	323198	1810	319214	322	1852	384	2558	0.613050	0.644915
S=30, D=60, h=0.7, k=0.7, V=0	323203	1705	319192	394	1912	385	2691	0.584833	0.615712
S=30, D=60, h=0.7, k=0.8, V=1	323225	1795	319211	351	1868	383	2602	0.605861	0.637277
S=30, D=60, h=0.7, k=0.8, V=0	323193	1689	319155	424	1925	385	2734	0.577511	0.608042
S=30, D=60, h=0.7, k=0.9, V=1	323323	1775	319282	374	1892	375	2641	0.598882	0.629281
S=30, D=60, h=0.7, k=0.9, V=0	323193	1666	319128	454	1945	385	2784	0.568776	0.598885
S=30, D=60, h=0.7, k=1, V=1	323324	1765	319271	386	1902	375	2663	0.595173	0.625390
S=30, D=60, h=0.7, k=1, V=0	323177	1654	319103	469	1951	387	2807	0.564492	0.594582
S=30, D=60, h=0.6, k=0.3, V=1	323197	1964	319284	239	1710	377	2326	0.654531	0.687795
S=30, D=60, h=0.6, k=0.3, V=0	323315	1852	319336	330	1797	374	2501	0.621894	0.653504
S=30, D=60, h=0.6, k=0.4, V=1	323348	1989	319422	239	1698	366	2303	0.659008	0.691432
S=30, D=60, h=0.6, k=0.4, V=0	323414	1859	319412	350	1793	366	2509	0.620759	0.651634
S=30, D=60, h=0.6, k=0.5, V=1	323493	1999	319541	255	1698	356	2309	0.658456	0.689910
S=30, D=60, h=0.6, k=0.5, V=0	323426	1858	319408	373	1787	367	2527	0.617752	0.648626
S=30, D=60, h=0.6, k=0.6, V=1	323546	1994	319560	283	1709	352	2344	0.653224	0.684048
S=30, D=60, h=0.6, k=0.6, V=0	323466	1837	319407	416	1806	363	2585	0.608068	0.638169
S=30, D=60, h=0.6, k=0.7, V=1	323642	1985	319632	306	1719	345	2370	0.648688	0.678703
S=30, D=60, h=0.6, k=0.7, V=0	323489	1822	319411	441	1815	360	2616	0.602351	0.631985
S=30, D=60, h=0.6, k=0.8, V=1	323647	1972	319619	325	1731	345	2401	0.643598	0.673392
S=30, D=60, h=0.6, k=0.8, V=0	323494	1810	319400	459	1825	360	2644	0.597663	0.627091
S=30, D=60, h=0.6, k=0.9, V=1	323669	1958	319626	339	1746	344	2429	0.638961	0.668456
S=30, D=60, h=0.6, k=0.9, V=0	323493	1806	319397	465	1825	360	2650	0.596357	0.625754
S=30, D=60, h=0.6, k=1, V=1	323772	1942	319698	366	1766	337	2469	0.632355	0.660944
S=30, D=60, h=0.6, k=1, V=0	323595	1794	319466	492	1843	353	2688	0.590414	0.618930
S=30, D=60, h=0.5, k=0.3, V=1	323766	2093	319819	237	1617	337	2191	0.678798	0.709414
S=30, D=60, h=0.5, k=0.3, V=0	323723	1950	319696	352	1725	346	2423	0.637772	0.667610
S=30, D=60, h=0.5, k=0.4, V=1	323953	2114	319972	253	1614	323	2190	0.679873	0.709155
S=30, D=60, h=0.5, k=0.4, V=0	323798	1953	319740	384	1721	340	2445	0.634421	0.663616
S=30, D=60, h=0.5, k=0.5, V=1	324091	2128	320095	259	1609	314	2182	0.681507	0.709992
S=30, D=60, h=0.5, k=0.5, V=0	323925	1947	319839	407	1732	333	2472	0.630263	0.658654
S=30, D=60, h=0.5, k=0.6, V=1	324127	2131	320107	279	1610	312	2201	0.678978	0.707158
S=30, D=60, h=0.5, k=0.6, V=0	323945	1936	319832	442	1735	331	2508	0.624197	0.652220
S=30, D=60, h=0.5, k=0.7, V=1	324215	2135	320181	292	1607	309	2208	0.678005	0.705875
S=30, D=60, h=0.5, k=0.7, V=0	323960	1935	319839	453	1733	330	2516	0.622849	0.650754
S=30, D=60, h=0.5, k=0.8, V=1	324283	2134	320226	307	1616	300	2223	0.675780	0.702714
S=30, D=60, h=0.5, k=0.8, V=0	324038	1928	319893	468	1749	321	2538	0.619500	0.646455
S=30, D=60, h=0.5, k=0.9, V=1	324347	2122	320265	328	1632	294	2254	0.670832	0.697023
S=30, D=60, h=0.5, k=0.9, V=0	324145	1914	319967	490	1774	310	2574	0.613884	0.639631
S=30, D=60, h=0.5, k=1, V=1	324373	2109	320267	350	1647	292	2289	0.665415	0.691214
S=30, D=60, h=0.5, k=1, V=0	324178	1906	319993	503	1776	308	2587	0.611252	0.636771
S=30, D=60, h=0.4, k=0.3, V=1	324333	2208	320314	259	1552	287	2098	0.696044	0.722518
S=30, D=60, h=0.4, k=0.3, V=0	324176	2022	320069	391	1694	304	2389	0.646024	0.672370
S=30, D=60, h=0.4, k=0.4, V=1	324564	2273	320526	265	1500	276	2041	0.706350	0.732116
S=30, D=60, h=0.4, k=0.4, V=0	324328	2052	320189	420	1667	298	2385	0.647952	0.673852
S=30, D=60, h=0.4, k=0.5, V=1	324711	2295	320652	277	1487	268	2032	0.708370	0.733417
S=30, D=60, h=0.4, k=0.5, V=0	324382	2062	320225	442	1653	294	2389	0.647547	0.673122
S=30, D=60, h=0.4, k=0.6, V=1	324763	2316	320698	279	1470	264	2013	0.711704	0.736475
S=30, D=60, h=0.4, k=0.6, V=0	324448	2065	320270	461	1652	288	2401	0.645938	0.670930
S=30, D=60, h=0.4, k=0.7, V=1	324816	2314	320726	296	1480	257	2033	0.708905	0.732889
S=30, D=60, h=0.4, k=0.7, V=0	324552	2064	320347	485	1656	276	2417	0.643372	0.667233
S=30, D=60, h=0.4, k=0.8, V=1	324869	2328	320758	314	1469	253	2036	0.708923	0.732526
S=30, D=60, h=0.4, k=0.8, V=0	324644	2076	320414	505	1649	270	2424	0.643136	0.666453
S=30, D=60, h=0.4, k=0.9, V=1	324921	2326	320786	332	1477	249	2058	0.705950	0.729057
S=30, D=60, h=0.4, k=0.9, V=0	324725	2067	320466	527	1665	263	2455	0.638662	0.661191
S=30, D=60, h=0.4, k=1, V=1	324977	2319	320823	351	1484	245	2080	0.702532	0.725167
S=30, D=60, h=0.4, k=1, V=0	324730	2067	320465	535	1663	264	2462	0.637738	0.660332
S=30, D=60, h=0.3, k=0.3, V=1	324927	2373	320837	292	1425	245	1962	0.720268	0.743489
S=30, D=60, h=0.3, k=0.3, V=0	324666	2160	320470	441	1595	266	2302	0.664730	0.688272
S=30, D=60, h=0.3, k=0.4, V=1	325068	2431	320961	299	1377	237	1913	0.728927	0.751613
S=30, D=60, h=0.3, k=0.4, V=0	324796	2191	320564	475	1566	256	2297	0.666638	0.689369
S=30, D=60, h=0.3, k=0.5, V=1	325265	2491	321133	303	1338	218	1859	0.738216	0.759259
S=30, D=60, h=0.3, k=0.5, V=0	324976	2218	320713	496	1549	242	2287	0.669192	0.690729
S=30, D=60, h=0.3, k=0.6, V=1	325367	2517	321221	310	1319	211	1840	0.741579	0.762012
S=30, D=60, h=0.3, k=0.6, V=0	325047	2236	320767	509	1535	237	2281	0.670888	0.692019
S=30, D=60, h=0.3, k=0.7, V=1	325501	2546	321337	317	1301	202	1820	0.745235	0.764850
S=30, D=60, h=0.3, k=0.7, V=0	325282	2253	320976	522	1531	220	2273	0.672666	0.692290
S=30, D=60, h=0.3, k=0.8, V=1	325536	2547	321347	340	1302	199	1841	0.742460	0.761709
S=30, D=60, h=0.3, k=0.8, V=0	325284	2254	320963	546	1521	219	2286	0.670744	0.690275
S=30, D=60, h=0.3, k=0.9, V=1	325557	2551	321356	352	1298	198	1848	0.741643	0.760778
S=30, D=60, h=0.3, k=0.9, V=0	325291	2257	320957	560	1517	219	2296	0.669662	0.689168
S=30, D=60, h=0.3, k=1, V=1	325571	2556	321359	362	1294	198	1854	0.741075	0.760191
S=30, D=60, h=0.3, k=1, V=0	325376	2260	321023	577	1516	213	2306	0.668487	0.687426
S=30, D=60, h=0.2, k=0.3, V=1	325455	2548	321289	329	1289	204	1822	0.744724	0.764569
S=30, D=60, h=0.2, k=0.3, V=0	325055	2288	320784	484	1499	235	2218	0.682093	0.703303
S=30, D=60, h=0.2, k=0.4, V=1	325640	2633	321444	343	1220	187	1750	0.756861	0.775293
S=30, D=60, h=0.2, k=0.4, V=0	325249	2324	320926	526	1473	217	2216	0.683929	0.703545
S=30, D=60, h=0.2, k=0.5, V=1	325850	2695	321625	352	1178	171	1701	0.765302	0.782275
S=30, D=60, h=0.2, k=0.5, V=0	325538	2366	321162	563	1447	197	2207	0.687170	0.705017
S=30, D=60, h=0.2, k=0.6, V=1	325886	2725	321647	364	1150	171	1685	0.768371	0.785405
S=30, D=60, h=0.2, k=0.6, V=0	325610	2388	321221	575	1426	193	2194	0.689845	0.707397
S=30, D=60, h=0.2, k=0.7, V=1	325924	2741	321676	370	1137	168	1675	0.770157	0.786923
S=30, D=60, h=0.2, k=0.7, V=0	325728	2400	321312	601	1415	185	2201	0.689480	0.706304
S=30, D=60, h=0.2, k=0.8, V=1	326001	2772	321745	369	1115	161	1645	0.774999	0.791137
S=30, D=60, h=0.2, k=0.8, V=0	325809	2428	321392	601	1388	180	2169	0.694703	0.711195
S=30, D=60, h=0.2, k=0.9, V=1	326049	2778	321771	389	1111	157	1657	0.773640	0.789348
S=30, D=60, h=0.2, k=0.9, V=0	325844	2439	321411	621	1373	177	2171	0.694899	0.711144
S=30, D=60, h=0.2, k=1, V=1	326066	2785	321777	400	1104	157	1661	0.773382	0.789085
S=30, D=60, h=0.2, k=1, V=0	325883	2442	321427	643	1371	174	2188	0.693058	0.708987
S=30, D=60, F=0	321934	409	317024	1333	3168	415	4916	0.148236	0.157395
S=25, D=35, h=0.7, k=0.3, V=1	323627	1945	319614	314	1754	348	2416	0.640172	0.670089
S=25, D=35, h=0.7, k=0.3, V=0	323628	1852	319586	389	1801	353	2543	0.614790	0.644312
S=25, D=35, h=0.7, k=0.4, V=1	323629	1944	319597	332	1756	346	2434	0.637471	0.667093
S=25, D=35, h=0.7, k=0.4, V=0	323613	1852	319563	400	1798	352	2550	0.613563	0.642972
S=25, D=35, h=0.7, k=0.5, V=1	323669	1941	319618	347	1763	344	2454	0.634604	0.663901
S=25, D=35, h=0.7, k=0.5, V=0	323652	1852	319589	413	1798	350	2561	0.611914	0.641086
S=25, D=35, h=0.7, k=0.6, V=1	323797	1918	319709	383	1787	336	2506	0.625709	0.653944
S=25, D=35, h=0.7, k=0.6, V=0	323768	1840	319678	440	1810	343	2593	0.606379	0.634733
S=25, D=35, h=0.7, k=0.7, V=1	323797	1896	319685	408	1808	336	2552	0.618089	0.645998
S=25, D=35, h=0.7, k=0.7, V=0	323768	1816	319653	469	1830	343	2642	0.597982	0.625985
S=25, D=35, h=0.7, k=0.8, V=1	323789	1886	319660	423	1820	336	2579	0.613942	0.641656
S=25, D=35, h=0.7, k=0.8, V=0	323764	1802	319637	485	1840	343	2668	0.593337	0.621159
S=25, D=35, h=0.7, k=0.9, V=1	323793	1872	319648	445	1828	336	2609	0.608696	0.636225
S=25, D=35, h=0.7, k=0.9, V=0	323776	1789	319634	504	1849	343	2696	0.588500	0.616132
S=25, D=35, h=0.7, k=1, V=1	323793	1865	319641	452	1835	336	2623	0.606384	0.633812
S=25, D=35, h=0.7, k=1, V=0	323764	1775	319605	524	1860	343	2727	0.583263	0.610681
S=25, D=35, h=0.6, k=0.3, V=1	324121	2078	320091	295	1657	314	2266	0.667436	0.695362
S=25, D=35, h=0.6, k=0.3, V=0	324069	1971	319999	379	1720	324	2423	0.638464	0.666362
S=25, D=35, h=0.6, k=0.4, V=1	324209	2102	320168	301	1638	309	2248	0.670939	0.698537
S=25, D=35, h=0.6, k=0.4, V=0	324129	1985	320040	396	1708	321	2425	0.638854	0.666506
S=25, D=35, h=0.6, k=0.5, V=1	324257	2115	320193	318	1631	305	2254	0.670716	0.697917
S=25, D=35, h=0.6, k=0.5, V=0	324154	1974	320042	422	1716	318	2456	0.633706	0.660914
S=25, D=35, h=0.6, k=0.6, V=1	324403	2109	320311	337	1646	290	2273	0.667471	0.693179
S=25, D=35, h=0.6, k=0.6, V=0	324309	1966	320162	449	1732	302	2483	0.629194	0.654830
S=25, D=35, h=0.6, k=0.7, V=1	324515	2100	320385	366	1664	282	2312	0.661739	0.686486
S=25, D=35, h=0.6, k=0.7, V=0	324342	1950	320180	473	1739	300	2512	0.623815	0.649134
S=25, D=35, h=0.6, k=0.8, V=1	324532	2089	320375	397	1671	281	2349	0.655922	0.680401
S=25, D=35, h=0.6, k=0.8, V=0	324349	1937	320159	503	1750	300	2553	0.617536	0.642624
S=25, D=35, h=0.6, k=0.9, V=1	324555	2079	320383	413	1680	280	2373	0.652096	0.676357
S=25, D=35, h=0.6, k=0.9, V=0	324453	1921	320231	531	1770	291	2592	0.611210	0.635293
S=25, D=35, h=0.6, k=1, V=1	324583	2065	320383	438	1697	277	2412	0.646181	0.669959
S=25, D=35, h=0.6, k=1, V=0	324437	1900	320188	554	1795	291	2640	0.603860	0.627638
S=25, D=35, h=0.5, k=0.3, V=1	324570	2192	320496	298	1584	274	2156	0.687407	0.712296
S=25, D=35, h=0.5, k=0.3, V=0	324439	2041	320315	398	1685	289	2372	0.649035	0.674157
S=25, D=35, h=0.5, k=0.4, V=1	324702	2251	320620	297	1534	265	2096	0.697928	0.722322
S=25, D=35, h=0.5, k=0.4, V=0	324519	2071	320376	420	1652	284	2356	0.652316	0.677160
S=25, D=35, h=0.5, k=0.5, V=1	324807	2253	320697	317	1540	256	2113	0.695587	0.719043
S=25, D=35, h=0.5, k=0.5, V=0	324683	2071	320503	449	1660	270	2379	0.648964	0.672440
S=25, D=35, h=0.5, k=0.6, V=1	324807	2255	320673	337	1542	256	2135	0.692842	0.716188
S=25, D=35, h=0.5, k=0.6, V=0	324720	2045	320506	490	1679	267	2436	0.639565	0.662503
S=25, D=35, h=0.5, k=0.7, V=1	324833	2246	320680	361	1546	254	2161	0.688612	0.711672
S=25, D=35, h=0.5, k=0.7, V=0	324752	2029	320514	519	1690	264	2473	0.633473	0.655979
S=25, D=35, h=0.5, k=0.8, V=1	324886	2234	320705	388	1559	251	2198	0.683047	0.705656
S=25, D=35, h=0.5, k=0.8, V=0	324805	2012	320542	544	1707	259	2510	0.627478	0.649362
S=25, D=35, h=0.5, k=0.9, V=1	324968	2225	320764	407	1572	245	2224	0.679105	0.701036
S=25, D=35, h=0.5, k=0.9, V=0	324835	2010	320559	555	1711	256	2522	0.625798	0.647367
S=25, D=35, h=0.5, k=1, V=1	324968	2218	320744	430	1576	245	2251	0.675098	0.696923
S=25, D=35, h=0.5, k=1, V=0	324835	2007	320544	569	1715	256	2540	0.623402	0.644886
S=25, D=35, h=0.4, k=0.3, V=1	324983	2380	320874	304	1425	244	1973	0.719268	0.742325
S=25, D=35, h=0.4, k=0.3, V=0	324868	2184	320678	434	1572	256	2262	0.670760	0.693627
S=25, D=35, h=0.4, k=0.4, V=1	325113	2428	320976	319	1390	231	1940	0.725350	0.747309
S=25, D=35, h=0.4, k=0.4, V=0	325084	2209	320843	477	1555	237	2269	0.670660	0.691816
S=25, D=35, h=0.4, k=0.5, V=1	325308	2477	321152	320	1359	214	1893	0.733331	0.753824
S=25, D=35, h=0.4, k=0.5, V=0	325207	2228	320936	500	1543	227	2270	0.671431	0.691698
S=25, D=35, h=0.4, k=0.6, V=1	325379	2485	321192	345	1357	208	1910	0.731347	0.751192
S=25, D=35, h=0.4, k=0.6, V=0	325270	2222	320966	533	1549	221	2303	0.666743	0.686351
S=25, D=35, h=0.4, k=0.7, V=1	325468	2491	321267	357	1353	203	1913	0.731047	0.750406
S=25, D=35, h=0.4, k=0.7, V=0	325280	2219	320967	544	1550	220	2314	0.665098	0.684582
S=25, D=35, h=0.4, k=0.8, V=1	325536	2481	321311	381	1363	201	1945	0.726434	0.745488
S=25, D=35, h=0.4, k=0.8, V=0	325334	2216	320997	568	1553	218	2339	0.661788	0.681006
S=25, D=35, h=0.4, k=0.9, V=1	325557	2470	321306	407	1374	199	1980	0.721422	0.740164
S=25, D=35, h=0.4, k=0.9, V=0	325388	2209	321022	595	1562	214	2371	0.657423	0.676165
S=25, D=35, h=0.4, k=1, V=1	325603	2461	321325	432	1385	195	2012	0.716904	0.735154
S=25, D=35, h=0.4, k=1, V=0	325443	2198	321061	614	1570	209	2393	0.653815	0.672043
S=25, D=35, h=0.3, k=0.3, V=1	325285	2486	321131	325	1343	215	1883	0.734715	0.755379
S=25, D=35, h=0.3, k=0.3, V=0	325249	2275	320986	473	1515	221	2209	0.682130	0.702077
S=25, D=35, h=0.3, k=0.4, V=1	325543	2551	321361	329	1302	194	1825	0.744657	0.763462
S=25, D=35, h=0.3, k=0.4, V=0	325396	2294	321101	498	1503	209	2210	0.682788	0.701655
S=25, D=35, h=0.3, k=0.5, V=1	325619	2582	321418	345	1274	189	1808	0.747829	0.766222
S=25, D=35, h=0.3, k=0.5, V=0	325451	2297	321124	531	1499	205	2235	0.679667	0.698103
S=25, D=35, h=0.3, k=0.6, V=1	325732	2613	321515	351	1253	180	1784	0.752012	0.769592
S=25, D=35, h=0.3, k=0.6, V=0	325510	2319	321176	543	1472	200	2215	0.682969	0.701073
S=25, D=35, h=0.3, k=0.7, V=1	325780	2624	321534	376	1246	177	1799	0.750496	0.767738
S=25, D=35, h=0.3, k=0.7, V=0	325599	2322	321226	577	1474	193	2244	0.679567	0.696940
S=25, D=35, h=0.3, k=0.8, V=1	325838	2628	321575	389	1246	173	1808	0.749495	0.766313
S=25, D=35, h=0.3, k=0.8, V=0	325684	2323	321288	599	1474	188	2261	0.677471	0.694347
S=25, D=35, h=0.3, k=0.9, V=1	325855	2618	321574	409	1254	173	1836	0.745531	0.762272
S=25, D=35, h=0.3, k=0.9, V=0	325697	2313	321284	618	1482	188	2288	0.673621	0.690414
S=25, D=35, h=0.3, k=1, V=1	325872	2607	321572	430	1263	173	1866	0.741292	0.757950
S=25, D=35, h=0.3, k=1, V=0	325706	2312	321282	633	1479	188	2300	0.672032	0.688804
S=25, D=35, F=0	323460	462	318331	1489	3178	346	5013	0.158512	0.166567
S=25, D=38, h=0.7, k=0.3, V=1	323627	1957	319624	304	1742	348	2394	0.643889	0.673975
S=25, D=38, h=0.7, k=0.3, V=0	323603	1857	319566	386	1794	354	2534	0.616271	0.645961
S=25, D=38, h=0.7, k=0.4, V=1	323629	1952	319607	322	1748	346	2416	0.640421	0.670176
S=25, D=38, h=0.7, k=0.4, V=0	323588	1863	319543	396	1786	353	2535	0.616283	0.645910
S=25, D=38, h=0.7, k=0.5, V=1	323669	1950	319626	339	1754	344	2437	0.637448	0.666873
S=25, D=38, h=0.7, k=0.5, V=0	323627	1861	319567	412	1787	351	2550	0.613903	0.643266
S=25, D=38, h=0.7, k=0.6, V=1	323772	1930	319696	371	1775	337	2483	0.629604	0.658093
S=25, D=38, h=0.7, k=0.6, V=0	323743	1850	319659	436	1798	344	2578	0.608984	0.637553
S=25, D=38, h=0.7, k=0.7, V=1	323772	1909	319672	397	1794	337	2528	0.622115	0.650291
S=25, D=38, h=0.7, k=0.7, V=0	323743	1826	319634	464	1819	344	2627	0.600654	0.628867
S=25, D=38, h=0.7, k=0.8, V=1	323764	1898	319647	412	1807	337	2556	0.617772	0.645742
S=25, D=38, h=0.7, k=0.8, V=0	323739	1811	319618	479	1831	344	2654	0.595870	0.623888
S=25, D=38, h=0.7, k=0.9, V=1	323752	1877	319616	437	1822	337	2596	0.610752	0.638458
S=25, D=38, h=0.7, k=0.9, V=0	323735	1794	319597	500	1844	344	2688	0.589963	0.617741
S=25, D=38, h=0.7, k=1, V=1	323752	1868	319609	444	1831	337	2612	0.608047	0.635634
S=25, D=38, h=0.7, k=1, V=0	323723	1779	319570	518	1856	344	2718	0.584784	0.612349
S=25, D=38, h=0.6, k=0.3, V=1	324082	2090	320063	285	1644	316	2245	0.670973	0.699225
S=25, D=38, h=0.6, k=0.3, V=0	324005	1982	319948	368	1707	327	2402	0.641999	0.670316
S=25, D=38, h=0.6, k=0.4, V=1	324170	2120	320138	292	1620	311	2223	0.675307	0.703258
S=25, D=38, h=0.6, k=0.4, V=0	324065	1994	319989	385	1697	324	2406	0.641988	0.670041
S=25, D=38, h=0.6, k=0.5, V=1	324201	2125	320147	310	1619	309	2238	0.673481	0.701157
S=25, D=38, h=0.6, k=0.5, V=0	324073	1977	319976	412	1708	323	2443	0.635633	0.663378
S=25, D=38, h=0.6, k=0.6, V=1	324347	2121	320265	329	1632	294	2255	0.670596	0.696784
S=25, D=38, h=0.6, k=0.6, V=0	324228	1966	320098	436	1728	307	2471	0.630853	0.656997
S=25, D=38, h=0.6, k=0.7, V=1	324431	2109	320315	356	1651	287	2294	0.664671	0.689983
S=25, D=38, h=0.6, k=0.7, V=0	324278	1954	320130	461	1733	303	2497	0.626092	0.651763
S=25, D=38, h=0.6, k=0.8, V=1	324448	2092	320303	389	1664	286	2339	0.657471	0.682460
S=25, D=38, h=0.6, k=0.8, V=0	324240	1939	320068	490	1743	306	2539	0.619534	0.645227
S=25, D=38, h=0.6, k=0.9, V=1	324500	2079	320335	406	1680	282	2368	0.652869	0.677328
S=25, D=38, h=0.6, k=0.9, V=0	324369	1920	320159	523	1767	296	2586	0.611959	0.636502
S=25, D=38, h=0.6, k=1, V=1	324528	2061	320337	431	1699	279	2409	0.646364	0.670328
S=25, D=38, h=0.6, k=1, V=0	324353	1897	320117	548	1791	296	2635	0.604181	0.628416
S=25, D=38, h=0.5, k=0.3, V=1	324529	2203	320468	290	1568	279	2137	0.690481	0.715960
S=25, D=38, h=0.5, k=0.3, V=0	324373	2051	320265	387	1670	295	2352	0.652317	0.678110
S=25, D=38, h=0.5, k=0.4, V=1	324661	2261	320590	290	1520	270	2080	0.700564	0.725528
S=25, D=38, h=0.5, k=0.4, V=0	324453	2081	320323	412	1637	290	2339	0.655161	0.680661
S=25, D=38, h=0.5, k=0.5, V=1	324766	2264	320669	307	1526	261	2094	0.698717	0.722748
S=25, D=38, h=0.5, k=0.5, V=0	324572	2077	320411	439	1645	279	2363	0.651400	0.675791
S=25, D=38, h=0.5, k=0.6, V=1	324766	2258	320644	332	1532	261	2125	0.694225	0.718108
S=25, D=38, h=0.5, k=0.6, V=0	324634	2048	320429	488	1669	275	2432	0.640306	0.663989
S=25, D=38, h=0.5, k=0.7, V=1	324792	2244	320648	357	1543	259	2159	0.688799	0.712342
S=25, D=38, h=0.5, k=0.7, V=0	324711	2033	320479	517	1682	269	2468	0.634405	0.657387
S=25, D=38, h=0.5, k=0.8, V=1	324829	2234	320658	382	1555	256	2193	0.683760	0.706859
S=25, D=38, h=0.5, k=0.8, V=0	324764	2018	320509	540	1697	264	2501	0.629046	0.651424
S=25, D=38, h=0.5, k=0.9, V=1	324911	2231	320718	398	1564	250	2212	0.681103	0.703550
S=25, D=38, h=0.5, k=0.9, V=0	324794	2019	320528	549	1698	261	2508	0.628188	0.650276
S=25, D=38, h=0.5, k=1, V=1	324911	2218	320697	422	1574	250	2246	0.675887	0.698186
S=25, D=38, h=0.5, k=1, V=0	324794	2012	320512	564	1706	261	2531	0.624899	0.646871
S=25, D=38, h=0.4, k=0.3, V=1	324983	2388	320884	295	1416	244	1955	0.721948	0.745094
S=25, D=38, h=0.4, k=0.3, V=0	324843	2196	320663	422	1562	257	2241	0.674244	0.697303
S=25, D=38, h=0.4, k=0.4, V=1	325076	2435	320951	312	1378	235	1925	0.727562	0.749991
S=25, D=38, h=0.4, k=0.4, V=0	325047	2223	320819	466	1539	241	2246	0.674418	0.696055
S=25, D=38, h=0.4, k=0.5, V=1	325258	2483	321110	317	1348	218	1883	0.734823	0.755762
S=25, D=38, h=0.4, k=0.5, V=0	325157	2235	320892	496	1534	231	2261	0.673023	0.693700
S=25, D=38, h=0.4, k=0.6, V=1	325346	2487	321163	343	1353	210	1906	0.731943	0.752004
S=25, D=38, h=0.4, k=0.6, V=0	325237	2224	320936	532	1545	223	2300	0.667229	0.687036
S=25, D=38, h=0.4, k=0.7, V=1	325419	2496	321223	353	1347	205	1905	0.732312	0.751897
S=25, D=38, h=0.4, k=0.7, V=0	325247	2225	320937	543	1542	222	2307	0.666307	0.686012
S=25, D=38, h=0.4, k=0.8, V=1	325520	2490	321299	376	1355	201	1932	0.728497	0.747599
S=25, D=38, h=0.4, k=0.8, V=0	325324	2223	320989	566	1546	218	2330	0.663302	0.682564
S=25, D=38, h=0.4, k=0.9, V=1	325557	2475	321308	405	1369	199	1973	0.722519	0.741289
S=25, D=38, h=0.4, k=0.9, V=0	325388	2215	321023	594	1556	214	2364	0.658636	0.677413
S=25, D=38, h=0.4, k=1, V=1	325572	2466	321295	432	1379	198	2009	0.717569	0.736118
S=25, D=38, h=0.4, k=1, V=0	325412	2204	321033	615	1560	212	2387	0.654878	0.673413
S=25, D=38, h=0.3, k=0.3, V=1	325272	2485	321115	327	1345	215	1887	0.734190	0.754834
S=25, D=38, h=0.3, k=0.3, V=0	325211	2281	320946	475	1509	222	2206	0.682854	0.702912
S=25, D=38, h=0.3, k=0.4, V=1	325543	2553	321362	329	1299	194	1822	0.745079	0.763900
S=25, D=38, h=0.3, k=0.4, V=0	325396	2300	321098	500	1498	209	2207	0.683515	0.702396
S=25, D=38, h=0.3, k=0.5, V=1	325619	2587	321419	344	1269	189	1802	0.748776	0.767192
S=25, D=38, h=0.3, k=0.5, V=0	325451	2300	321123	532	1496	205	2233	0.680077	0.698524
S=25, D=38, h=0.3, k=0.6, V=1	325685	2613	321473	349	1250	183	1782	0.752270	0.770159
S=25, D=38, h=0.3, k=0.6, V=0	325500	2319	321166	544	1471	200	2215	0.682934	0.701042
S=25, D=38, h=0.3, k=0.7, V=1	325764	2626	321518	375	1245	177	1797	0.750854	0.768100
S=25, D=38, h=0.3, k=0.7, V=0	325599	2324	321224	580	1471	193	2244	0.679649	0.697030
S=25, D=38, h=0.3, k=0.8, V=1	325838	2634	321573	390	1241	173	1804	0.750250	0.767081
S=25, D=38, h=0.3, k=0.8, V=0	325674	2324	321276	601	1473	188	2262	0.677411	0.694286
S=25, D=38, h=0.3, k=0.9, V=1	325855	2619	321567	415	1254	173	1842	0.744848	0.761571
S=25, D=38, h=0.3, k=0.9, V=0	325697	2311	321276	626	1484	188	2298	0.672327	0.689088
S=25, D=38, h=0.3, k=1, V=1	325872	2610	321567	435	1260	173	1868	0.741162	0.757818
S=25, D=38, h=0.3, k=1, V=0	325706	2313	321274	643	1476	188	2307	0.671218	0.687981
S=25, D=38, F=0	323429	467	318310	1479	3173	347	4999	0.160526	0.168695
S=25, D=40, h=0.7, k=0.3, V=1	323627	1964	319630	299	1734	348	2381	0.646015	0.676206
S=25, D=40, h=0.7, k=0.3, V=0	323553	1871	319525	381	1776	358	2515	0.619717	0.649931
S=25, D=40, h=0.7, k=0.4, V=1	323629	1963	319610	320	1736	346	2402	0.642864	0.672739
S=25, D=40, h=0.7, k=0.4, V=0	323538	1871	319501	393	1773	357	2523	0.618348	0.648442
S=25, D=40, h=0.7, k=0.5, V=1	323669	1960	319630	336	1743	344	2423	0.639846	0.669388
S=25, D=40, h=0.7, k=0.5, V=0	323577	1869	319526	408	1774	355	2537	0.616106	0.645940
S=25, D=40, h=0.7, k=0.6, V=1	323772	1935	319698	370	1769	337	2476	0.630778	0.659327
S=25, D=40, h=0.7, k=0.6, V=0	323693	1855	319617	434	1787	348	2569	0.610401	0.639407
S=25, D=40, h=0.7, k=0.7, V=1	323772	1911	319672	396	1793	337	2526	0.622560	0.650748
S=25, D=40, h=0.7, k=0.7, V=0	323693	1825	319591	463	1814	348	2625	0.600741	0.629324
S=25, D=40, h=0.7, k=0.8, V=1	323764	1899	319648	411	1806	337	2554	0.618102	0.646087
S=25, D=40, h=0.7, k=0.8, V=0	323689	1809	319574	480	1826	348	2654	0.595563	0.623938
S=25, D=40, h=0.7, k=0.9, V=1	323752	1877	319614	438	1823	337	2598	0.610540	0.638230
S=25, D=40, h=0.7, k=0.9, V=0	323685	1793	319554	501	1837	348	2686	0.589930	0.618084
S=25, D=40, h=0.7, k=1, V=1	323752	1869	319607	445	1831	337	2613	0.608032	0.635611
S=25, D=40, h=0.7, k=1, V=0	323673	1778	319527	519	1849	348	2716	0.584749	0.612686
S=25, D=40, h=0.6, k=0.3, V=1	324082	2101	320067	280	1634	316	2230	0.673602	0.701956
S=25, D=40, h=0.6, k=0.3, V=0	323955	1989	319908	362	1696	331	2389	0.644159	0.672941
S=25, D=40, h=0.6, k=0.4, V=1	324170	2125	320144	286	1615	311	2212	0.677066	0.705087
S=25, D=40, h=0.6, k=0.4, V=0	324015	1998	319949	380	1688	328	2396	0.643515	0.672010
S=25, D=40, h=0.6, k=0.5, V=1	324201	2127	320153	305	1616	309	2230	0.674633	0.702362
S=25, D=40, h=0.6, k=0.5, V=0	324023	1980	319935	408	1700	327	2435	0.636829	0.664999
S=25, D=40, h=0.6, k=0.6, V=1	324347	2126	320268	325	1628	294	2247	0.671975	0.698209
S=25, D=40, h=0.6, k=0.6, V=0	324212	1971	320085	434	1722	307	2463	0.632159	0.658363
S=25, D=40, h=0.6, k=0.7, V=1	324414	2114	320302	352	1646	289	2287	0.665965	0.691498
S=25, D=40, h=0.6, k=0.7, V=0	324245	1956	320103	457	1729	305	2491	0.627008	0.652895
S=25, D=40, h=0.6, k=0.8, V=1	324431	2097	320290	384	1660	288	2332	0.658817	0.684021
S=25, D=40, h=0.6, k=0.8, V=0	324207	1941	320039	489	1738	308	2535	0.620132	0.646034
S=25, D=40, h=0.6, k=0.9, V=1	324455	2085	320296	400	1674	285	2359	0.654534	0.679310
S=25, D=40, h=0.6, k=0.9, V=0	324311	1921	320106	523	1761	299	2583	0.612310	0.637145
S=25, D=40, h=0.6, k=1, V=1	324483	2063	320297	428	1695	282	2405	0.647052	0.671306
S=25, D=40, h=0.6, k=1, V=0	324295	1898	320064	547	1786	299	2632	0.604581	0.629099
S=25, D=40, h=0.5, k=0.3, V=1	324496	2206	320443	283	1564	281	2128	0.691915	0.717631
S=25, D=40, h=0.5, k=0.3, V=0	324324	2054	320222	383	1665	297	2345	0.653421	0.679442
S=25, D=40, h=0.5, k=0.4, V=1	324628	2260	320562	287	1519	272	2078	0.700810	0.725978
S=25, D=40, h=0.5, k=0.4, V=0	324404	2080	320285	404	1635	292	2331	0.656136	0.681864
S=25, D=40, h=0.5, k=0.5, V=1	324766	2267	320674	303	1522	261	2086	0.699883	0.723959
S=25, D=40, h=0.5, k=0.5, V=0	324556	2081	320399	434	1642	279	2355	0.652723	0.677155
S=25, D=40, h=0.5, k=0.6, V=1	324766	2261	320645	331	1529	261	2121	0.694887	0.718792
S=25, D=40, h=0.5, k=0.6, V=0	324593	2052	320393	484	1664	276	2424	0.641576	0.665396
S=25, D=40, h=0.5, k=0.7, V=1	324792	2245	320650	355	1542	259	2156	0.689246	0.712803
S=25, D=40, h=0.5, k=0.7, V=0	324625	2034	320401	512	1678	273	2463	0.635150	0.658512
S=25, D=40, h=0.5, k=0.8, V=1	324829	2236	320657	382	1554	256	2192	0.684029	0.707130
S=25, D=40, h=0.5, k=0.8, V=0	324723	2020	320469	538	1696	265	2499	0.629517	0.651989
S=25, D=40, h=0.5, k=0.9, V=1	324911	2232	320719	397	1563	250	2210	0.681412	0.703869
S=25, D=40, h=0.5, k=0.9, V=0	324738	2022	320477	548	1691	264	2503	0.628965	0.651354
S=25, D=40, h=0.5, k=1, V=1	324911	2217	320696	423	1575	250	2248	0.675578	0.697866
S=25, D=40, h=0.5, k=1, V=0	324738	2014	320461	564	1699	264	2527	0.625441	0.647709
S=25, D=40, h=0.4, k=0.3, V=1	324983	2389	320887	292	1415	244	1951	0.722530	0.745694
S=25, D=40, h=0.4, k=0.3, V=0	324827	2198	320650	419	1560	257	2236	0.674999	0.698083
S=25, D=40, h=0.4, k=0.4, V=1	325076	2435	320955	308	1378	235	1921	0.728103	0.750547
S=25, D=40, h=0.4, k=0.4, V=0	324961	2221	320742	461	1537	245	2243	0.674699	0.696721
S=25, D=40, h=0.4, k=0.5, V=1	325258	2483	321115	312	1348	218	1878	0.735493	0.756450
S=25, D=40, h=0.4, k=0.5, V=0	325116	2238	320858	490	1530	232	2252	0.674318	0.695127
S=25, D=40, h=0.4, k=0.6, V=1	325329	2490	321150	341	1348	212	1901	0.732707	0.752987
S=25, D=40, h=0.4, k=0.6, V=0	325204	2227	320907	530	1540	225	2295	0.668018	0.688034
S=25, D=40, h=0.4, k=0.7, V=1	325402	2498	321207	354	1343	207	1904	0.732514	0.752303
S=25, D=40, h=0.4, k=0.7, V=0	325214	2228	320907	542	1537	224	2303	0.666973	0.686883
S=25, D=40, h=0.4, k=0.8, V=1	325500	2493	321281	376	1350	203	1929	0.728998	0.748311
S=25, D=40, h=0.4, k=0.8, V=0	325273	2225	320942	567	1539	222	2328	0.663628	0.683273
S=25, D=40, h=0.4, k=0.9, V=1	325537	2478	321289	405	1365	201	1971	0.722933	0.741904
S=25, D=40, h=0.4, k=0.9, V=0	325353	2217	320992	595	1549	218	2362	0.658965	0.678122
S=25, D=40, h=0.4, k=1, V=1	325552	2469	321278	431	1374	200	2005	0.718201	0.736961
S=25, D=40, h=0.4, k=1, V=0	325377	2206	321004	613	1554	216	2383	0.655482	0.674398
S=25, D=40, h=0.3, k=0.3, V=1	325255	2490	321106	322	1337	217	1876	0.735780	0.756674
S=25, D=40, h=0.3, k=0.3, V=0	325178	2287	320921	469	1501	224	2194	0.684677	0.704976
S=25, D=40, h=0.3, k=0.4, V=1	325543	2560	321365	326	1292	194	1812	0.746623	0.765482
S=25, D=40, h=0.3, k=0.4, V=0	325355	2306	321063	495	1491	210	2196	0.685199	0.704221
S=25, D=40, h=0.3, k=0.5, V=1	325619	2592	321421	342	1264	189	1795	0.749853	0.768295
S=25, D=40, h=0.3, k=0.5, V=0	325435	2305	321111	527	1492	205	2224	0.681491	0.699970
S=25, D=40, h=0.3, k=0.6, V=1	325685	2621	321477	345	1242	183	1770	0.754087	0.772019
S=25, D=40, h=0.3, k=0.6, V=0	325484	2327	321156	537	1464	200	2201	0.685117	0.703275
S=25, D=40, h=0.3, k=0.7, V=1	325764	2631	321523	370	1240	177	1787	0.752305	0.769582
S=25, D=40, h=0.3, k=0.7, V=0	325568	2328	321200	574	1466	195	2235	0.680990	0.698586
S=25, D=40, h=0.3, k=0.8, V=1	325838	2638	321579	384	1237	173	1794	0.751659	0.768521
S=25, D=40, h=0.3, k=0.8, V=0	325674	2327	321280	596	1471	188	2255	0.678450	0.695345
S=25, D=40, h=0.3, k=0.9, V=1	325855	2624	321568	414	1249	173	1836	0.745790	0.762533
S=25, D=40, h=0.3, k=0.9, V=0	325697	2314	321282	620	1481	188	2289	0.673565	0.690356
S=25, D=40, h=0.3, k=1, V=1	325872	2615	321569	433	1255	173	1861	0.742230	0.758909
S=25, D=40, h=0.3, k=1, V=0	325706	2318	321275	642	1471	188	2301	0.672228	0.689015
S=25, D=40, F=0	323429	468	318308	1480	3173	347	5000	0.160775	0.168954
S=25, D=43, h=0.7, k=0.3, V=1	323627	1972	319635	294	1726	348	2368	0.648246	0.678539
S=25, D=43, h=0.7, k=0.3, V=0	323553	1874	319528	377	1774	358	2509	0.620787	0.651045
S=25, D=43, h=0.7, k=0.4, V=1	323629	1970	319615	314	1730	346	2390	0.644965	0.674927
S=25, D=43, h=0.7, k=0.4, V=0	323538	1876	319505	388	1769	357	2514	0.619947	0.650108
S=25, D=43, h=0.7, k=0.5, V=1	323669	1964	319634	331	1740	344	2415	0.641234	0.670830
S=25, D=43, h=0.7, k=0.5, V=0	323577	1874	319530	404	1769	355	2528	0.617640	0.647547
S=25, D=43, h=0.7, k=0.6, V=1	323772	1940	319700	366	1766	337	2469	0.632133	0.660727
S=25, D=43, h=0.7, k=0.6, V=0	323693	1861	319621	432	1779	348	2559	0.612015	0.641112
S=25, D=43, h=0.7, k=0.7, V=1	323772	1907	319674	395	1796	337	2528	0.622006	0.650176
S=25, D=43, h=0.7, k=0.7, V=0	323693	1828	319594	463	1808	348	2619	0.601571	0.630216
S=25, D=43, h=0.7, k=0.8, V=1	323764	1896	319650	410	1808	337	2555	0.617736	0.645712
S=25, D=43, h=0.7, k=0.8, V=0	323661	1813	319552	478	1818	349	2645	0.596863	0.625408
S=25, D=43, h=0.7, k=0.9, V=1	323752	1875	319616	437	1824	337	2598	0.610361	0.638050
S=25, D=43, h=0.7, k=0.9, V=0	323657	1797	319532	499	1829	349	2677	0.591230	0.619554
S=25, D=43, h=0.7, k=1, V=1	323752	1868	319609	444	1831	337	2612	0.608047	0.635634
S=25, D=43, h=0.7, k=1, V=0	323645	1781	319504	517	1843	349	2709	0.585771	0.613857
S=25, D=43, h=0.6, k=0.3, V=1	324054	2106	320045	274	1629	317	2220	0.675288	0.703799
S=25, D=43, h=0.6, k=0.3, V=0	323927	1992	319884	359	1692	332	2383	0.645145	0.674062
S=25, D=43, h=0.6, k=0.4, V=1	324142	2132	320120	282	1608	312	2202	0.678812	0.706993
S=25, D=43, h=0.6, k=0.4, V=0	323987	2005	319925	377	1680	329	2386	0.645248	0.673911
S=25, D=43, h=0.6, k=0.5, V=1	324201	2135	320155	302	1609	309	2220	0.676413	0.704206
S=25, D=43, h=0.6, k=0.5, V=0	323995	1983	319909	408	1695	328	2431	0.637480	0.665777
S=25, D=43, h=0.6, k=0.6, V=1	324347	2129	320271	322	1625	294	2241	0.672937	0.699208
S=25, D=43, h=0.6, k=0.6, V=0	324184	1976	320062	432	1714	308	2454	0.633544	0.659909
S=25, D=43, h=0.6, k=0.7, V=1	324414	2117	320302	352	1643	289	2284	0.666509	0.692064
S=25, D=43, h=0.6, k=0.7, V=0	324217	1961	320079	457	1720	306	2483	0.628211	0.654258
S=25, D=43, h=0.6, k=0.8, V=1	324431	2101	320289	385	1656	288	2329	0.659414	0.684640
S=25, D=43, h=0.6, k=0.8, V=0	324179	1948	320016	486	1729	309	2524	0.621959	0.648032
S=25, D=43, h=0.6, k=0.9, V=1	324455	2089	320294	401	1671	285	2357	0.655053	0.679842
S=25, D=43, h=0.6, k=0.9, V=0	324283	1927	320081	520	1755	300	2575	0.613789	0.638763
S=25, D=43, h=0.6, k=1, V=1	324483	2068	320296	429	1690	282	2401	0.647846	0.672131
S=25, D=43, h=0.6, k=1, V=0	324267	1905	320039	546	1777	300	2623	0.606163	0.630837
S=25, D=43, h=0.5, k=0.3, V=1	324445	2210	320402	276	1557	284	2117	0.693614	0.719682
S=25, D=43, h=0.5, k=0.3, V=0	324273	2061	320183	373	1656	300	2329	0.656011	0.682404
S=25, D=43, h=0.5, k=0.4, V=1	324605	2261	320549	279	1516	274	2069	0.702110	0.727517
S=25, D=43, h=0.5, k=0.4, V=0	324353	2088	320244	396	1625	295	2316	0.658613	0.684710
S=25, D=43, h=0.5, k=0.5, V=1	324749	2268	320662	299	1520	263	2082	0.700526	0.724810
S=25, D=43, h=0.5, k=0.5, V=0	324511	2085	320362	431	1633	282	2346	0.654030	0.678801
S=25, D=43, h=0.5, k=0.6, V=1	324766	2261	320647	328	1530	261	2119	0.695210	0.719120
S=25, D=43, h=0.5, k=0.6, V=0	324565	2054	320372	479	1660	277	2416	0.642682	0.666638
S=25, D=43, h=0.5, k=0.7, V=1	324792	2245	320651	353	1543	259	2155	0.689430	0.712987
S=25, D=43, h=0.5, k=0.7, V=0	324597	2035	320378	510	1674	274	2458	0.635757	0.659244
S=25, D=43, h=0.5, k=0.8, V=1	324829	2235	320659	379	1556	256	2191	0.684166	0.707266
S=25, D=43, h=0.5, k=0.8, V=0	324695	2022	320449	533	1691	266	2490	0.630690	0.653303
S=25, D=43, h=0.5, k=0.9, V=1	324911	2232	320720	395	1564	250	2209	0.681592	0.704048
S=25, D=43, h=0.5, k=0.9, V=0	324710	2024	320456	542	1688	265	2495	0.630099	0.652616
S=25, D=43, h=0.5, k=1, V=1	324911	2217	320699	419	1576	250	2245	0.676016	0.698313
S=25, D=43, h=0.5, k=1, V=0	324738	2014	320463	562	1699	264	2525	0.625690	0.647966
S=25, D=43, h=0.4, k=0.3, V=1	324983	2385	320889	291	1418	244	1953	0.722080	0.745236
S=25, D=43, h=0.4, k=0.3, V=0	324799	2197	320624	418	1560	258	2236	0.674951	0.698127
S=25, D=43, h=0.4, k=0.4, V=1	325076	2437	320957	306	1376	235	1917	0.728709	0.751172
S=25, D=43, h=0.4, k=0.4, V=0	324946	2224	320730	460	1532	247	2239	0.675367	0.697598
S=25, D=43, h=0.4, k=0.5, V=1	325258	2484	321117	310	1347	218	1875	0.735927	0.756896
S=25, D=43, h=0.4, k=0.5, V=0	325101	2241	320847	488	1525	234	2247	0.675109	0.696130
S=25, D=43, h=0.4, k=0.6, V=1	325329	2490	321150	341	1348	212	1901	0.732707	0.752987
S=25, D=43, h=0.4, k=0.6, V=0	325164	2229	320870	530	1535	228	2293	0.668379	0.688685
S=25, D=43, h=0.4, k=0.7, V=1	325402	2500	321207	354	1341	207	1902	0.732847	0.752645
S=25, D=43, h=0.4, k=0.7, V=0	325174	2230	320868	544	1532	227	2303	0.667088	0.687280
S=25, D=43, h=0.4, k=0.8, V=1	325500	2495	321279	378	1348	203	1929	0.729073	0.748388
S=25, D=43, h=0.4, k=0.8, V=0	325248	2226	320918	567	1537	223	2327	0.663809	0.683552
S=25, D=43, h=0.4, k=0.9, V=1	325537	2479	321286	408	1364	201	1973	0.722717	0.741684
S=25, D=43, h=0.4, k=0.9, V=0	325328	2217	320965	598	1548	219	2365	0.658605	0.677844
S=25, D=43, h=0.4, k=1, V=1	325552	2470	321277	432	1373	200	2005	0.718244	0.737005
S=25, D=43, h=0.4, k=1, V=0	325377	2206	321000	617	1554	216	2387	0.655006	0.673910
S=25, D=43, h=0.3, k=0.3, V=1	325232	2492	321091	318	1331	221	1870	0.736647	0.757966
S=25, D=43, h=0.3, k=0.3, V=0	325155	2291	320904	467	1493	228	2188	0.685639	0.706345
S=25, D=43, h=0.3, k=0.4, V=1	325503	2561	321334	323	1285	200	1808	0.747182	0.766661
S=25, D=43, h=0.3, k=0.4, V=0	325300	2308	321017	494	1481	218	2193	0.685677	0.705467
S=25, D=43, h=0.3, k=0.5, V=1	325596	2595	321405	339	1257	193	1789	0.750733	0.769601
S=25, D=43, h=0.3, k=0.5, V=0	325372	2309	321057	525	1481	212	2218	0.682445	0.701608
S=25, D=43, h=0.3, k=0.6, V=1	325662	2622	321461	342	1237	187	1766	0.754638	0.772989
S=25, D=43, h=0.3, k=0.6, V=0	325421	2330	321100	537	1454	207	2198	0.685646	0.704481
S=25, D=43, h=0.3, k=0.7, V=1	325741	2633	321505	369	1234	181	1784	0.752757	0.770449
S=25, D=43, h=0.3, k=0.7, V=0	325545	2332	321182	573	1458	199	2230	0.681817	0.699811
S=25, D=43, h=0.3, k=0.8, V=1	325815	2638	321560	384	1233	177	1794	0.751659	0.768924
S=25, D=43, h=0.3, k=0.8, V=0	325651	2328	321261	596	1466	192	2254	0.678627	0.695900
S=25, D=43, h=0.3, k=0.9, V=1	325832	2625	321555	408	1244	177	1829	0.746705	0.763869
S=25, D=43, h=0.3, k=0.9, V=0	325674	2316	321264	619	1475	192	2286	0.674039	0.691213
S=25, D=43, h=0.3, k=1, V=1	325849	2611	321553	430	1255	177	1862	0.741947	0.759019
S=25, D=43, h=0.3, k=1, V=0	325683	2314	321258	640	1471	192	2303	0.671745	0.688891
S=25, D=43, F=0	323429	472	318310	1477	3170	347	4994	0.162155	0.170396
S=25, D=45, h=0.7, k=0.3, V=1	323627	1972	319636	293	1726	348	2367	0.648392	0.678691
S=25, D=45, h=0.7, k=0.3, V=0	323553	1876	319529	377	1771	358	2506	0.621257	0.651545
S=25, D=45, h=0.7, k=0.4, V=1	323629	1969	319614	315	1731	346	2392	0.644633	0.674580
S=25, D=45, h=0.7, k=0.4, V=0	323538	1877	319506	388	1767	357	2512	0.620221	0.650404
S=25, D=45, h=0.7, k=0.5, V=1	323669	1964	319635	329	1741	344	2414	0.641439	0.671036
S=25, D=45, h=0.7, k=0.5, V=0	323577	1877	319533	402	1765	355	2522	0.618584	0.648543
S=25, D=45, h=0.7, k=0.6, V=1	323772	1937	319696	368	1771	337	2476	0.631122	0.659656
S=25, D=45, h=0.7, k=0.6, V=0	323693	1863	319624	432	1774	348	2554	0.612644	0.641794
S=25, D=45, h=0.7, k=0.7, V=1	323772	1908	319670	399	1795	337	2531	0.621646	0.649801
S=25, D=45, h=0.7, k=0.7, V=0	323693	1831	319595	463	1804	348	2615	0.602247	0.630932
S=25, D=45, h=0.7, k=0.8, V=1	323764	1897	319645	415	1807	337	2559	0.617245	0.645200
S=25, D=45, h=0.7, k=0.8, V=0	323661	1815	319550	480	1816	349	2645	0.596998	0.625551
S=25, D=45, h=0.7, k=0.9, V=1	323752	1877	319611	442	1822	337	2601	0.610077	0.637755
S=25, D=45, h=0.7, k=0.9, V=0	323657	1799	319531	500	1827	349	2676	0.591503	0.619840
S=25, D=45, h=0.7, k=1, V=1	323752	1869	319602	450	1831	337	2618	0.607360	0.634911
S=25, D=45, h=0.7, k=1, V=0	323645	1783	319500	519	1843	349	2711	0.585767	0.613838
S=25, D=45, h=0.6, k=0.3, V=1	324054	2107	320045	274	1628	317	2219	0.675469	0.703987
S=25, D=45, h=0.6, k=0.3, V=0	323927	1997	319884	359	1687	332	2378	0.646087	0.675045
S=25, D=45, h=0.6, k=0.4, V=1	324142	2131	320120	282	1609	312	2203	0.678633	0.706806
S=25, D=45, h=0.6, k=0.4, V=0	323987	2010	319926	377	1674	329	2380	0.646270	0.674986
S=25, D=45, h=0.6, k=0.5, V=1	324201	2134	320153	304	1610	309	2223	0.675950	0.703725
S=25, D=45, h=0.6, k=0.5, V=0	323995	1989	319910	408	1688	328	2424	0.638700	0.667059
S=25, D=45, h=0.6, k=0.6, V=1	324347	2128	320266	327	1626	294	2247	0.672057	0.698294
S=25, D=45, h=0.6, k=0.6, V=0	324184	1976	320058	436	1714	308	2458	0.633006	0.659350
S=25, D=45, h=0.6, k=0.7, V=1	324414	2116	320301	353	1644	289	2286	0.666190	0.691733
S=25, D=45, h=0.6, k=0.7, V=0	324217	1962	320077	458	1720	306	2484	0.628190	0.654229
S=25, D=45, h=0.6, k=0.8, V=1	324431	2101	320288	386	1656	288	2330	0.659278	0.684500
S=25, D=45, h=0.6, k=0.8, V=0	324179	1949	320014	487	1729	309	2525	0.621942	0.648008
S=25, D=45, h=0.6, k=0.9, V=1	324455	2087	320294	401	1673	285	2359	0.654685	0.679461
S=25, D=45, h=0.6, k=0.9, V=0	324283	1926	320080	520	1757	300	2577	0.613515	0.638472
S=25, D=45, h=0.6, k=1, V=1	324483	2063	320296	429	1695	282	2406	0.646919	0.671169
S=25, D=45, h=0.6, k=1, V=0	324267	1902	320039	545	1781	300	2626	0.605622	0.630268
S=25, D=45, h=0.5, k=0.3, V=1	324445	2212	320403	276	1554	284	2114	0.694053	0.720144
S=25, D=45, h=0.5, k=0.3, V=0	324273	2067	320184	374	1648	300	2322	0.657151	0.683603
S=25, D=45, h=0.5, k=0.4, V=1	324605	2262	320549	279	1515	274	2068	0.702284	0.727697
S=25, D=45, h=0.5, k=0.4, V=0	324353	2089	320244	398	1622	295	2315	0.658694	0.684808
S=25, D=45, h=0.5, k=0.5, V=1	324726	2267	320641	299	1519	265	2083	0.700351	0.724824
S=25, D=45, h=0.5, k=0.5, V=0	324488	2084	320341	433	1630	284	2347	0.653745	0.678704
S=25, D=45, h=0.5, k=0.6, V=1	324743	2261	320627	327	1528	263	2118	0.695347	0.719454
S=25, D=45, h=0.5, k=0.6, V=0	324542	2054	320352	479	1657	279	2415	0.642763	0.666912
S=25, D=45, h=0.5, k=0.7, V=1	324769	2245	320630	353	1541	261	2155	0.689430	0.713178
S=25, D=45, h=0.5, k=0.7, V=0	324574	2034	320357	510	1673	276	2459	0.635568	0.659228
S=25, D=45, h=0.5, k=0.8, V=1	324806	2234	320639	378	1555	258	2191	0.684123	0.707410
S=25, D=45, h=0.5, k=0.8, V=0	324672	2021	320428	533	1690	268	2491	0.630499	0.653285
S=25, D=45, h=0.5, k=0.9, V=1	324888	2230	320700	394	1564	252	2210	0.681369	0.704007
S=25, D=45, h=0.5, k=0.9, V=0	324687	2023	320434	543	1687	267	2497	0.629782	0.652467
S=25, D=45, h=0.5, k=1, V=1	324888	2214	320679	418	1577	252	2247	0.675612	0.698082
S=25, D=45, h=0.5, k=1, V=0	324687	2012	320417	560	1698	267	2525	0.625556	0.648093
S=25, D=45, h=0.4, k=0.3, V=1	324983	2381	320895	286	1421	244	1951	0.722183	0.745346
S=25, D=45, h=0.4, k=0.3, V=0	324799	2198	320628	416	1557	258	2231	0.675566	0.698775
S=25, D=45, h=0.4, k=0.4, V=1	325076	2434	320959	304	1379	235	1918	0.728477	0.750932
S=25, D=45, h=0.4, k=0.4, V=0	324913	2223	320703	456	1531	248	2235	0.675788	0.698132
S=25, D=45, h=0.4, k=0.5, V=1	325258	2477	321119	308	1354	218	1880	0.735032	0.755975
S=25, D=45, h=0.4, k=0.5, V=0	325068	2237	320818	485	1528	235	2248	0.674771	0.695875
S=25, D=45, h=0.4, k=0.6, V=1	325329	2488	321150	341	1350	212	1903	0.732374	0.752644
S=25, D=45, h=0.4, k=0.6, V=0	325131	2226	320839	529	1537	229	2295	0.667961	0.688346
S=25, D=45, h=0.4, k=0.7, V=1	325402	2497	321207	354	1344	207	1905	0.732347	0.752132
S=25, D=45, h=0.4, k=0.7, V=0	325174	2226	320868	544	1536	227	2307	0.666365	0.686535
S=25, D=45, h=0.4, k=0.8, V=1	325500	2492	321280	377	1351	203	1931	0.728701	0.748006
S=25, D=45, h=0.4, k=0.8, V=0	325248	2225	320916	569	1538	223	2330	0.663384	0.683116
S=25, D=45, h=0.4, k=0.9, V=1	325537	2478	321287	407	1365	201	1973	0.722677	0.741642
S=25, D=45, h=0.4, k=0.9, V=0	325328	2216	320966	597	1549	219	2365	0.658543	0.677779
S=25, D=45, h=0.4, k=1, V=1	325552	2470	321279	431	1372	200	2003	0.718461	0.737232
S=25, D=45, h=0.4, k=1, V=0	325377	2206	321002	616	1553	216	2385	0.655209	0.674123
S=25, D=45, h=0.3, k=0.3, V=1	325217	2493	321082	315	1327	223	1865	0.737307	0.758851
S=25, D=45, h=0.3, k=0.3, V=0	325107	2290	320865	463	1489	231	2183	0.686144	0.707160
S=25, D=45, h=0.3, k=0.4, V=1	325503	2562	321337	320	1284	200	1804	0.747742	0.767235
S=25, D=45, h=0.3, k=0.4, V=0	325267	2308	320989	491	1479	219	2189	0.686139	0.706042
S=25, D=45, h=0.3, k=0.5, V=1	325596	2595	321406	338	1257	193	1788	0.750864	0.769735
S=25, D=45, h=0.3, k=0.5, V=0	325372	2310	321055	527	1480	212	2219	0.682376	0.701537
S=25, D=45, h=0.3, k=0.6, V=1	325662	2623	321461	342	1236	187	1765	0.754801	0.773155
S=25, D=45, h=0.3, k=0.6, V=0	325421	2331	321100	537	1453	207	2197	0.685823	0.704662
S=25, D=45, h=0.3, k=0.7, V=1	325741	2632	321505	369	1235	181	1785	0.752594	0.770283
S=25, D=45, h=0.3, k=0.7, V=0	325545	2332	321180	575	1458	199	2232	0.681578	0.699565
S=25, D=45, h=0.3, k=0.8, V=1	325815	2636	321562	382	1235	177	1794	0.751588	0.768851
S=25, D=45, h=0.3, k=0.8, V=0	325651	2326	321262	595	1468	192	2255	0.678391	0.695658
S=25, D=45, h=0.3, k=0.9, V=1	325832	2623	321557	406	1246	177	1829	0.746630	0.763792
S=25, D=45, h=0.3, k=0.9, V=0	325674	2314	321265	618	1477	192	2287	0.673800	0.690967
S=25, D=45, h=0.3, k=1, V=1	325849	2612	321556	427	1254	177	1858	0.742485	0.759568
S=25, D=45, h=0.3, k=1, V=0	325683	2315	321260	638	1470	192	2300	0.672157	0.689313
S=25, D=45, F=0	323429	469	318307	1480	3173	347	5000	0.161069	0.169260
S=25, D=48, h=0.7, k=0.3, V=1	323627	1971	319635	293	1728	348	2369	0.648123	0.678402
S=25, D=48, h=0.7, k=0.3, V=0	323553	1881	319528	379	1765	358	2502	0.622029	0.652363
S=25, D=48, h=0.7, k=0.4, V=1	323629	1971	319612	316	1730	346	2392	0.644784	0.674730
S=25, D=48, h=0.7, k=0.4, V=0	323538	1882	319504	390	1762	357	2509	0.620917	0.651134
S=25, D=48, h=0.7, k=0.5, V=1	323669	1965	319629	335	1740	344	2419	0.640771	0.670340
S=25, D=48, h=0.7, k=0.5, V=0	323577	1880	319529	406	1762	355	2523	0.618616	0.648578
S=25, D=48, h=0.7, k=0.6, V=1	323772	1937	319693	371	1771	337	2479	0.630703	0.659218
S=25, D=48, h=0.7, k=0.6, V=0	323693	1865	319621	434	1773	348	2555	0.612687	0.641832
S=25, D=48, h=0.7, k=0.7, V=1	323772	1908	319669	400	1795	337	2532	0.621509	0.649658
S=25, D=48, h=0.7, k=0.7, V=0	323693	1833	319594	463	1803	348	2614	0.602569	0.631262
S=25, D=48, h=0.7, k=0.8, V=1	323764	1897	319645	415	1807	337	2559	0.617245	0.645200
S=25, D=48, h=0.7, k=0.8, V=0	323661	1817	319549	480	1815	349	2644	0.597323	0.625884
S=25, D=48, h=0.7, k=0.9, V=1	323752	1876	319610	442	1824	337	2603	0.609805	0.637463
S=25, D=48, h=0.7, k=0.9, V=0	323657	1801	319529	500	1827	349	2676	0.591756	0.620089
S=25, D=48, h=0.7, k=1, V=1	323752	1869	319602	450	1831	337	2618	0.607360	0.634911
S=25, D=48, h=0.7, k=1, V=0	323645	1786	319500	518	1841	349	2708	0.586432	0.614527
S=25, D=48, h=0.6, k=0.3, V=1	324054	2106	320047	273	1628	317	2218	0.675518	0.704045
S=25, D=48, h=0.6, k=0.3, V=0	323927	2002	319885	358	1682	332	2372	0.647167	0.676173
S=25, D=48, h=0.6, k=0.4, V=1	324142	2128	320120	282	1612	312	2206	0.678094	0.706245
S=25, D=48, h=0.6, k=0.4, V=0	323987	2008	319923	380	1676	329	2385	0.645479	0.674161
S=25, D=48, h=0.6, k=0.5, V=1	324201	2132	320156	301	1612	309	2222	0.676016	0.703793
S=25, D=48, h=0.6, k=0.5, V=0	323995	1988	319910	408	1689	328	2425	0.638510	0.666861
S=25, D=48, h=0.6, k=0.6, V=1	324347	2123	320266	327	1631	294	2252	0.671153	0.697356
S=25, D=48, h=0.6, k=0.6, V=0	324184	1973	320058	436	1717	308	2461	0.632433	0.658753
S=25, D=48, h=0.6, k=0.7, V=1	324414	2111	320301	353	1649	289	2291	0.665281	0.690789
S=25, D=48, h=0.6, k=0.7, V=0	324217	1958	320075	460	1724	306	2490	0.627155	0.653152
S=25, D=48, h=0.6, k=0.8, V=1	324431	2096	320288	386	1661	288	2335	0.658363	0.683550
S=25, D=48, h=0.6, k=0.8, V=0	324179	1944	320012	489	1734	309	2532	0.620713	0.646728
S=25, D=48, h=0.6, k=0.9, V=1	324455	2084	320294	401	1676	285	2362	0.654133	0.678888
S=25, D=48, h=0.6, k=0.9, V=0	324283	1923	320078	522	1760	300	2582	0.612673	0.637596
S=25, D=48, h=0.6, k=1, V=1	324483	2063	320296	429	1695	282	2406	0.646919	0.671169
S=25, D=48, h=0.6, k=1, V=0	324267	1901	320036	548	1782	300	2630	0.605045	0.629668
S=25, D=48, h=0.5, k=0.3, V=1	324445	2213	320403	276	1553	284	2113	0.694228	0.720326
S=25, D=48, h=0.5, k=0.3, V=0	324273	2068	320182	376	1647	300	2323	0.657061	0.683510
S=25, D=48, h=0.5, k=0.4, V=1	324605	2262	320549	279	1515	274	2068	0.702284	0.727697
S=25, D=48, h=0.5, k=0.4, V=0	324353	2089	320242	400	1622	295	2317	0.658424	0.684528
S=25, D=48, h=0.5, k=0.5, V=1	324726	2267	320641	299	1519	265	2083	0.700351	0.724824
S=25, D=48, h=0.5, k=0.5, V=0	324488	2084	320340	434	1630	284	2348	0.653612	0.678566
S=25, D=48, h=0.5, k=0.6, V=1	324743	2261	320627	327	1528	263	2118	0.695347	0.719454
S=25, D=48, h=0.5, k=0.6, V=0	324542	2055	320351	480	1656	279	2415	0.642822	0.666973
S=25, D=48, h=0.5, k=0.7, V=1	324769	2246	320632	351	1540	261	2152	0.689877	0.713640
S=25, D=48, h=0.5, k=0.7, V=0	324574	2036	320357	510	1671	276	2457	0.635947	0.659621
S=25, D=48, h=0.5, k=0.8, V=1	324806	2235	320641	376	1554	258	2188	0.684567	0.707869
S=25, D=48, h=0.5, k=0.8, V=0	324672	2023	320428	533	1688	268	2489	0.630880	0.653680
S=25, D=48, h=0.5, k=0.9, V=1	324888	2232	320702	392	1562	252	2206	0.681989	0.704647
S=25, D=48, h=0.5, k=0.9, V=0	324687	2025	320435	542	1685	267	2494	0.630289	0.652992
S=25, D=48, h=0.5, k=1, V=1	324888	2214	320680	417	1577	252	2246	0.675743	0.698217
S=25, D=48, h=0.5, k=1, V=0	324687	2013	320418	559	1697	267	2523	0.625872	0.648420
S=25, D=48, h=0.4, k=0.3, V=1	324983	2381	320894	287	1421	244	1952	0.722044	0.745204
S=25, D=48, h=0.4, k=0.3, V=0	324799	2197	320626	419	1557	258	2234	0.675075	0.698274
S=25, D=48, h=0.4, k=0.4, V=1	325076	2434	320962	301	1379	235	1915	0.728885	0.751352
S=25, D=48, h=0.4, k=0.4, V=0	324913	2224	320704	455	1530	248	2233	0.676096	0.698451
S=25, D=48, h=0.4, k=0.5, V=1	325258	2479	321121	306	1352	218	1876	0.735634	0.756594
S=25, D=48, h=0.4, k=0.5, V=0	325068	2237	320820	483	1528	235	2246	0.675024	0.696135
S=25, D=48, h=0.4, k=0.6, V=1	325329	2485	321155	336	1353	212	1901	0.732535	0.752809
S=25, D=48, h=0.4, k=0.6, V=0	325131	2226	320846	522	1537	229	2288	0.668830	0.689240
S=25, D=48, h=0.4, k=0.7, V=1	325402	2493	321211	350	1348	207	1905	0.732206	0.751986
S=25, D=48, h=0.4, k=0.7, V=0	325174	2225	320870	542	1537	227	2306	0.666430	0.686602
S=25, D=48, h=0.4, k=0.8, V=1	325500	2492	321282	375	1351	203	1929	0.728960	0.748272
S=25, D=48, h=0.4, k=0.8, V=0	325248	2226	320917	568	1537	223	2328	0.663687	0.683427
S=25, D=48, h=0.4, k=0.9, V=1	325537	2477	321289	406	1365	201	1972	0.722728	0.741699
S=25, D=48, h=0.4, k=0.9, V=0	325328	2217	320968	596	1547	219	2362	0.658929	0.678182
S=25, D=48, h=0.4, k=1, V=1	325552	2468	321280	430	1374	200	2004	0.718249	0.737015
S=25, D=48, h=0.4, k=1, V=0	325377	2206	321003	615	1553	216	2384	0.655328	0.674245
S=25, D=48, h=0.3, k=0.3, V=1	325217	2491	321082	315	1329	223	1867	0.736975	0.758509
S=25, D=48, h=0.3, k=0.3, V=0	325107	2288	320864	464	1491	231	2186	0.685663	0.706665
S=25, D=48, h=0.3, k=0.4, V=1	325503	2562	321336	321	1284	200	1805	0.747610	0.767100
S=25, D=48, h=0.3, k=0.4, V=0	325267	2309	320988	492	1478	219	2189	0.686191	0.706095
S=25, D=48, h=0.3, k=0.5, V=1	325596	2597	321407	337	1255	193	1785	0.751320	0.770202
S=25, D=48, h=0.3, k=0.5, V=0	325372	2311	321056	526	1479	212	2217	0.682676	0.701846
S=25, D=48, h=0.3, k=0.6, V=1	325662	2622	321461	342	1237	187	1766	0.754638	0.772989
S=25, D=48, h=0.3, k=0.6, V=0	325421	2330	321100	537	1454	207	2198	0.685646	0.704481
S=25, D=48, h=0.3, k=0.7, V=1	325741	2632	321505	369	1235	181	1785	0.752594	0.770283
S=25, D=48, h=0.3, k=0.7, V=0	325545	2332	321180	575	1458	199	2232	0.681578	0.699565
S=25, D=48, h=0.3, k=0.8, V=1	325815	2636	321562	382	1235	177	1794	0.751588	0.768851
S=25, D=48, h=0.3, k=0.8, V=0	325651	2326	321262	595	1468	192	2255	0.678391	0.695658
S=25, D=48, h=0.3, k=0.9, V=1	325832	2623	321557	406	1246	177	1829	0.746630	0.763792
S=25, D=48, h=0.3, k=0.9, V=0	325674	2314	321265	618	1477	192	2287	0.673800	0.690967
S=25, D=48, h=0.3, k=1, V=1	325849	2612	321556	427	1254	177	1858	0.742485	0.759568
S=25, D=48, h=0.3, k=1, V=0	325683	2315	321260	638	1470	192	2300	0.672157	0.689313
S=25, D=48, F=0	323429	470	318306	1481	3172	347	5000	0.161340	0.169544
S=25, D=50, h=0.7, k=0.3, V=1	323627	1971	319635	294	1727	348	2369	0.648058	0.678343
S=25, D=50, h=0.7, k=0.3, V=0	323553	1882	319525	383	1763	358	2504	0.621740	0.652069
S=25, D=50, h=0.7, k=0.4, V=1	323629	1971	319611	317	1730	346	2393	0.644640	0.674580
S=25, D=50, h=0.7, k=0.4, V=0	323538	1882	319502	393	1761	357	2511	0.620577	0.650787
S=25, D=50, h=0.7, k=0.5, V=1	323669	1964	319629	335	1741	344	2420	0.640583	0.670142
S=25, D=50, h=0.7, k=0.5, V=0	323577	1879	319526	409	1763	355	2527	0.618005	0.647939
S=25, D=50, h=0.7, k=0.6, V=1	323772	1937	319693	371	1771	337	2479	0.630703	0.659218
S=25, D=50, h=0.7, k=0.6, V=0	323693	1865	319618	437	1773	348	2558	0.612278	0.641405
S=25, D=50, h=0.7, k=0.7, V=1	323772	1908	319669	400	1795	337	2532	0.621509	0.649658
S=25, D=50, h=0.7, k=0.7, V=0	323693	1833	319591	466	1803	348	2617	0.602166	0.630841
S=25, D=50, h=0.7, k=0.8, V=1	323764	1897	319645	415	1807	337	2559	0.617245	0.645200
S=25, D=50, h=0.7, k=0.8, V=0	323661	1817	319547	482	1815	349	2646	0.597057	0.625605
S=25, D=50, h=0.7, k=0.9, V=1	323752	1876	319610	442	1824	337	2603	0.609805	0.637463
S=25, D=50, h=0.7, k=0.9, V=0	323657	1801	319527	502	1827	349	2678	0.591492	0.619814
S=25, D=50, h=0.7, k=1, V=1	323752	1869	319602	450	1831	337	2618	0.607360	0.634911
S=25, D=50, h=0.7, k=1, V=0	323645	1786	319498	520	1841	349	2710	0.586171	0.614254
S=25, D=50, h=0.6, k=0.3, V=1	324054	2104	320047	273	1630	317	2220	0.675157	0.703669
S=25, D=50, h=0.6, k=0.3, V=0	323927	2000	319881	363	1683	332	2378	0.646173	0.675144
S=25, D=50, h=0.6, k=0.4, V=1	324142	2127	320121	281	1613	312	2206	0.678058	0.706208
S=25, D=50, h=0.6, k=0.4, V=0	323987	2007	319922	382	1676	329	2387	0.645097	0.673770
S=25, D=50, h=0.6, k=0.5, V=1	324201	2131	320155	302	1613	309	2224	0.675694	0.703458
S=25, D=50, h=0.6, k=0.5, V=0	323995	1988	319907	411	1689	328	2428	0.638102	0.666435
S=25, D=50, h=0.6, k=0.6, V=1	324347	2123	320266	327	1631	294	2252	0.671153	0.697356
S=25, D=50, h=0.6, k=0.6, V=0	324184	1972	320056	438	1718	308	2464	0.631973	0.658275
S=25, D=50, h=0.6, k=0.7, V=1	324414	2112	320302	352	1648	289	2289	0.665601	0.691121
S=25, D=50, h=0.6, k=0.7, V=0	324217	1958	320075	460	1724	306	2490	0.627155	0.653152
S=25, D=50, h=0.6, k=0.8, V=1	324431	2097	320289	385	1660	288	2333	0.658682	0.683880
S=25, D=50, h=0.6, k=0.8, V=0	324179	1945	320012	489	1733	309	2531	0.620906	0.646930
S=25, D=50, h=0.6, k=0.9, V=1	324455	2085	320295	400	1675	285	2360	0.654452	0.679218
S=25, D=50, h=0.6, k=0.9, V=0	324283	1924	320078	522	1759	300	2581	0.612868	0.637799
S=25, D=50, h=0.6, k=1, V=1	324483	2064	320297	428	1694	282	2404	0.647237	0.671499
S=25, D=50, h=0.6, k=1, V=0	324267	1902	320037	547	1781	300	2628	0.605369	0.630005
S=25, D=50, h=0.5, k=0.3, V=1	324445	2215	320405	274	1551	284	2109	0.694865	0.720986
S=25, D=50, h=0.5, k=0.3, V=0	324273	2068	320181	378	1646	300	2324	0.656869	0.683319
S=25, D=50, h=0.5, k=0.4, V=1	324605	2264	320551	277	1513	274	2064	0.702914	0.728349
S=25, D=50, h=0.5, k=0.4, V=0	324353	2089	320240	402	1622	295	2319	0.658153	0.684247
S=25, D=50, h=0.5, k=0.5, V=1	324726	2270	320643	297	1516	265	2078	0.701152	0.725652
S=25, D=50, h=0.5, k=0.5, V=0	324488	2085	320338	436	1629	284	2349	0.653533	0.678484
S=25, D=50, h=0.5, k=0.6, V=1	324743	2262	320628	326	1527	263	2116	0.695659	0.719776
S=25, D=50, h=0.5, k=0.6, V=0	324542	2056	320351	480	1655	279	2414	0.643009	0.667167
S=25, D=50, h=0.5, k=0.7, V=1	324769	2247	320633	350	1539	261	2150	0.690189	0.713962
S=25, D=50, h=0.5, k=0.7, V=0	324574	2037	320357	510	1670	276	2456	0.636136	0.659817
S=25, D=50, h=0.5, k=0.8, V=1	324806	2235	320642	375	1554	258	2187	0.684701	0.708008
S=25, D=50, h=0.5, k=0.8, V=0	324672	2024	320429	532	1687	268	2487	0.631197	0.654008
S=25, D=50, h=0.5, k=0.9, V=1	324888	2230	320702	392	1564	252	2208	0.681635	0.704281
S=25, D=50, h=0.5, k=0.9, V=0	324687	2024	320435	542	1686	267	2495	0.630099	0.652794
S=25, D=50, h=0.5, k=1, V=1	324888	2214	320680	417	1577	252	2246	0.675743	0.698217
S=25, D=50, h=0.5, k=1, V=0	324687	2013	320418	559	1697	267	2523	0.625872	0.648420
S=25, D=50, h=0.4, k=0.3, V=1	324966	2383	320883	283	1417	246	1946	0.722936	0.746322
S=25, D=50, h=0.4, k=0.3, V=0	324782	2199	320615	415	1553	260	2228	0.675963	0.699381
S=25, D=50, h=0.4, k=0.4, V=1	325076	2433	320962	301	1380	235	1916	0.728717	0.751179
S=25, D=50, h=0.4, k=0.4, V=0	324913	2223	320704	455	1531	248	2234	0.675917	0.698265
S=25, D=50, h=0.4, k=0.5, V=1	325258	2480	321123	304	1351	218	1873	0.736070	0.757042
S=25, D=50, h=0.4, k=0.5, V=0	325068	2238	320821	482	1527	235	2244	0.675330	0.696451
S=25, D=50, h=0.4, k=0.6, V=1	325329	2486	321159	332	1352	212	1896	0.733232	0.753524
S=25, D=50, h=0.4, k=0.6, V=0	325131	2227	320849	519	1536	229	2284	0.669384	0.689811
S=25, D=50, h=0.4, k=0.7, V=1	325402	2495	321215	346	1346	207	1899	0.733065	0.752867
S=25, D=50, h=0.4, k=0.7, V=0	325174	2226	320877	535	1536	227	2298	0.667474	0.687676
S=25, D=50, h=0.4, k=0.8, V=1	325500	2494	321289	369	1348	203	1920	0.730165	0.749513
S=25, D=50, h=0.4, k=0.8, V=0	325248	2228	320926	560	1534	223	2317	0.665108	0.684894
S=25, D=50, h=0.4, k=0.9, V=1	325537	2480	321296	399	1362	201	1962	0.724129	0.743135
S=25, D=50, h=0.4, k=0.9, V=0	325328	2219	320974	590	1545	219	2354	0.660013	0.679296
S=25, D=50, h=0.4, k=1, V=1	325552	2473	321285	425	1369	200	1994	0.719726	0.738529
S=25, D=50, h=0.4, k=1, V=0	325377	2211	321008	610	1548	216	2374	0.656837	0.675797
S=25, D=50, h=0.3, k=0.3, V=1	325217	2493	321084	313	1327	223	1863	0.737575	0.759127
S=25, D=50, h=0.3, k=0.3, V=0	325107	2289	320865	463	1490	231	2184	0.685967	0.706978
S=25, D=50, h=0.3, k=0.4, V=1	325503	2563	321337	320	1283	200	1803	0.747906	0.767403
S=25, D=50, h=0.3, k=0.4, V=0	325267	2310	320989	491	1477	219	2187	0.686492	0.706405
S=25, D=50, h=0.3, k=0.5, V=1	325596	2597	321409	335	1255	193	1783	0.751581	0.770470
S=25, D=50, h=0.3, k=0.5, V=0	325372	2311	321058	524	1479	212	2215	0.682922	0.702098
S=25, D=50, h=0.3, k=0.6, V=1	325662	2626	321465	338	1233	187	1758	0.755806	0.774184
S=25, D=50, h=0.3, k=0.6, V=0	325421	2333	321103	534	1451	207	2192	0.686542	0.705401
S=25, D=50, h=0.3, k=0.7, V=1	325741	2632	321508	366	1235	181	1782	0.752978	0.770675
S=25, D=50, h=0.3, k=0.7, V=0	325545	2332	321183	572	1458	199	2229	0.681937	0.699934
S=25, D=50, h=0.3, k=0.8, V=1	325815	2638	321565	379	1233	177	1789	0.752294	0.769572
S=25, D=50, h=0.3, k=0.8, V=0	325651	2328	321265	592	1466	192	2250	0.679102	0.696386
S=25, D=50, h=0.3, k=0.9, V=1	325832	2625	321560	403	1244	177	1824	0.747333	0.764511
S=25, D=50, h=0.3, k=0.9, V=0	325674	2316	321268	615	1475	192	2282	0.674509	0.691694
S=25, D=50, h=0.3, k=1, V=1	325849	2611	321558	426	1254	177	1857	0.742539	0.759627
S=25, D=50, h=0.3, k=1, V=0	325683	2314	321262	637	1470	192	2299	0.672181	0.689341
S=25, D=50, F=0	323429	471	318302	1488	3168	347	5003	0.161404	0.169619
S=20, D=28, h=0.7, k=0.3, V=1	324640	2136	320500	372	1632	273	2277	0.667889	0.692057
S=20, D=28, h=0.7, k=0.3, V=0	324629	2016	320443	474	1696	278	2448	0.636239	0.660053
S=20, D=28, h=0.7, k=0.4, V=1	324660	2144	320500	390	1626	272	2288	0.666821	0.690855
S=20, D=28, h=0.7, k=0.4, V=0	324661	2035	320469	478	1679	275	2432	0.639396	0.663062
S=20, D=28, h=0.7, k=0.5, V=1	324722	2138	320531	418	1635	266	2319	0.662246	0.685587
S=20, D=28, h=0.7, k=0.5, V=0	324693	2041	320484	496	1672	272	2440	0.638527	0.661917
S=20, D=28, h=0.7, k=0.6, V=1	324804	2121	320570	458	1655	261	2374	0.654065	0.676685
S=20, D=28, h=0.7, k=0.6, V=0	324732	2025	320495	526	1686	270	2482	0.631986	0.654991
S=20, D=28, h=0.7, k=0.7, V=1	324817	2104	320562	480	1671	261	2412	0.648182	0.670610
S=20, D=28, h=0.7, k=0.7, V=0	324732	2005	320482	546	1699	270	2515	0.626208	0.649050
S=20, D=28, h=0.7, k=0.8, V=1	324817	2086	320539	508	1684	261	2453	0.641687	0.663928
S=20, D=28, h=0.7, k=0.8, V=0	324743	1980	320471	573	1719	269	2561	0.618504	0.641023
S=20, D=28, h=0.7, k=0.9, V=1	324830	2084	320545	517	1684	261	2462	0.640341	0.662549
S=20, D=28, h=0.7, k=0.9, V=0	324753	1982	320475	578	1718	269	2565	0.618192	0.640695
S=20, D=28, h=0.7, k=1, V=1	324850	2063	320537	544	1706	261	2511	0.632960	0.654915
S=20, D=28, h=0.7, k=1, V=0	324790	1958	320485	606	1741	267	2614	0.610334	0.632403
S=20, D=28, h=0.6, k=0.3, V=1	324936	2274	320798	342	1522	249	2113	0.696185	0.719017
S=20, D=28, h=0.6, k=0.3, V=0	324899	2154	320730	431	1584	255	2270	0.667320	0.690089
S=20, D=28, h=0.6, k=0.4, V=1	325051	2310	320887	357	1497	240	2094	0.700256	0.722343
S=20, D=28, h=0.6, k=0.4, V=0	325006	2170	320807	457	1572	245	2274	0.667349	0.689222
S=20, D=28, h=0.6, k=0.5, V=1	325125	2304	320926	390	1505	234	2129	0.695178	0.716562
S=20, D=28, h=0.6, k=0.5, V=0	325036	2163	320810	485	1578	244	2307	0.662632	0.684275
S=20, D=28, h=0.6, k=0.6, V=1	325229	2305	320989	423	1512	225	2160	0.691132	0.711550
S=20, D=28, h=0.6, k=0.6, V=0	325100	2158	320854	506	1582	237	2325	0.659719	0.680669
S=20, D=28, h=0.6, k=0.7, V=1	325271	2286	321009	448	1528	222	2198	0.685100	0.705094
S=20, D=28, h=0.6, k=0.7, V=0	325131	2143	320866	534	1588	235	2357	0.654357	0.675020
S=20, D=28, h=0.6, k=0.8, V=1	325306	2265	321008	482	1551	220	2253	0.677068	0.696651
S=20, D=28, h=0.6, k=0.8, V=0	325193	2123	320884	568	1618	231	2417	0.645932	0.665943
S=20, D=28, h=0.6, k=0.9, V=1	325314	2247	320998	501	1568	219	2288	0.671650	0.690999
S=20, D=28, h=0.6, k=0.9, V=0	325229	2103	320904	591	1631	227	2449	0.640291	0.659830
S=20, D=28, h=0.6, k=1, V=1	325340	2239	321009	517	1575	216	2308	0.668566	0.687574
S=20, D=28, h=0.6, k=1, V=0	325239	2094	320896	611	1638	226	2475	0.636426	0.655777
S=20, D=28, h=0.5, k=0.3, V=1	325273	2425	321101	345	1402	219	1966	0.721639	0.742324
S=20, D=28, h=0.5, k=0.3, V=0	325198	2273	320978	449	1498	228	2175	0.685883	0.706662
S=20, D=28, h=0.5, k=0.4, V=1	325451	2478	321251	355	1367	203	1925	0.729046	0.748347
S=20, D=28, h=0.5, k=0.4, V=0	325316	2297	321061	474	1484	217	2175	0.687034	0.706811
S=20, D=28, h=0.5, k=0.5, V=1	325510	2480	321286	375	1369	200	1944	0.726679	0.745621
S=20, D=28, h=0.5, k=0.5, V=0	325330	2281	321052	501	1496	216	2213	0.681231	0.700778
S=20, D=28, h=0.5, k=0.6, V=1	325588	2464	321330	411	1383	196	1990	0.719899	0.738310
S=20, D=28, h=0.5, k=0.6, V=0	325419	2263	321107	539	1510	211	2260	0.674080	0.693007
S=20, D=28, h=0.5, k=0.7, V=1	325603	2452	321317	439	1395	195	2029	0.714406	0.732589
S=20, D=28, h=0.5, k=0.7, V=0	325443	2247	321112	566	1518	209	2293	0.668757	0.687404
S=20, D=28, h=0.5, k=0.8, V=1	325630	2435	321318	469	1408	194	2071	0.708202	0.726160
S=20, D=28, h=0.5, k=0.8, V=0	325462	2234	321107	593	1528	208	2329	0.663483	0.681915
S=20, D=28, h=0.5, k=0.9, V=1	325632	2421	321301	489	1421	195	2105	0.703328	0.721262
S=20, D=28, h=0.5, k=0.9, V=0	325473	2212	321096	620	1545	208	2373	0.656675	0.674948
S=20, D=28, h=0.5, k=1, V=1	325637	2402	321282	514	1439	195	2148	0.697079	0.714863
S=20, D=28, h=0.5, k=1, V=0	325468	2191	321063	644	1570	208	2422	0.649656	0.667721
S=20, D=28, h=0.4, k=0.3, V=1	325589	2540	321385	350	1314	191	1855	0.740277	0.758686
S=20, D=28, h=0.4, k=0.3, V=0	325454	2348	321187	473	1446	205	2124	0.696046	0.714922
S=20, D=28, h=0.4, k=0.4, V=1	325727	2604	321511	349	1263	181	1793	0.750618	0.768257
S=20, D=28, h=0.4, k=0.4, V=0	325557	2372	321265	496	1424	197	2117	0.697893	0.716084
S=20, D=28, h=0.4, k=0.5, V=1	325780	2622	321534	375	1249	177	1801	0.750204	0.767435
S=20, D=28, h=0.4, k=0.5, V=0	325621	2373	321298	529	1421	192	2142	0.694623	0.712289
S=20, D=28, h=0.4, k=0.6, V=1	325845	2621	321570	399	1255	173	1827	0.746904	0.763657
S=20, D=28, h=0.4, k=0.6, V=0	325687	2350	321315	580	1442	188	2210	0.684949	0.702028
S=20, D=28, h=0.4, k=0.7, V=1	325872	2599	321571	432	1270	173	1875	0.739822	0.756452
S=20, D=28, h=0.4, k=0.7, V=0	325706	2337	321309	611	1449	188	2248	0.679495	0.696470
S=20, D=28, h=0.4, k=0.8, V=1	325900	2593	321568	461	1278	170	1909	0.735341	0.751583
S=20, D=28, h=0.4, k=0.8, V=0	325695	2321	321275	644	1455	188	2287	0.673654	0.690533
S=20, D=28, h=0.4, k=0.9, V=1	325933	2580	321578	479	1296	165	1940	0.730990	0.746649
S=20, D=28, h=0.4, k=0.9, V=0	325713	2319	321284	655	1455	187	2297	0.672282	0.689049
S=20, D=28, h=0.4, k=1, V=1	325949	2572	321576	498	1303	164	1965	0.727540	0.743038
S=20, D=28, h=0.4, k=1, V=0	325724	2310	321281	671	1462	187	2320	0.668999	0.685696
S=20, D=28, F=0	324365	529	318991	1673	3172	280	5125	0.171180	0.178125
S=20, D=30, h=0.7, k=0.3, V=1	324640	2144	320500	370	1626	273	2269	0.669441	0.693652
S=20, D=30, h=0.7, k=0.3, V=0	324635	2032	320451	471	1681	277	2429	0.639661	0.663510
S=20, D=30, h=0.7, k=0.4, V=1	324660	2143	320501	388	1628	272	2288	0.666825	0.690852
S=20, D=30, h=0.7, k=0.4, V=0	324661	2044	320471	476	1670	275	2421	0.641354	0.665091
S=20, D=30, h=0.7, k=0.5, V=1	324722	2141	320535	414	1632	266	2312	0.663322	0.686700
S=20, D=30, h=0.7, k=0.5, V=0	324693	2047	320487	493	1666	272	2431	0.640046	0.663491
S=20, D=30, h=0.7, k=0.6, V=1	324804	2127	320575	454	1648	261	2363	0.655766	0.678449
S=20, D=30, h=0.7, k=0.6, V=0	324732	2030	320499	521	1682	270	2473	0.633490	0.656541
S=20, D=30, h=0.7, k=0.7, V=1	324817	2108	320567	475	1667	261	2403	0.649561	0.672037
S=20, D=30, h=0.7, k=0.7, V=0	324732	2011	320487	540	1694	270	2504	0.628031	0.650932
S=20, D=30, h=0.7, k=0.8, V=1	324817	2092	320544	503	1678	261	2442	0.643435	0.665735
S=20, D=30, h=0.7, k=0.8, V=0	324743	1984	320475	569	1715	269	2553	0.619774	0.642337
S=20, D=30, h=0.7, k=0.9, V=1	324817	2089	320536	513	1679	261	2453	0.641775	0.664031
S=20, D=30, h=0.7, k=0.9, V=0	324740	1984	320463	579	1714	269	2562	0.618614	0.641143
S=20, D=30, h=0.7, k=1, V=1	324837	2069	320530	537	1701	261	2499	0.634874	0.656888
S=20, D=30, h=0.7, k=1, V=0	324777	1960	320472	608	1737	267	2612	0.610637	0.632729
S=20, D=30, h=0.6, k=0.3, V=1	324923	2281	320783	343	1516	249	2108	0.697184	0.720043
S=20, D=30, h=0.6, k=0.3, V=0	324886	2160	320719	429	1578	255	2262	0.668678	0.691492
S=20, D=30, h=0.6, k=0.4, V=1	325038	2319	320877	354	1488	240	2082	0.702218	0.724366
S=20, D=30, h=0.6, k=0.4, V=0	324993	2177	320799	450	1567	245	2262	0.669363	0.691288
S=20, D=30, h=0.6, k=0.5, V=1	325112	2316	320918	384	1494	234	2112	0.697971	0.719433
S=20, D=30, h=0.6, k=0.5, V=0	325023	2169	320803	478	1573	244	2295	0.664541	0.686239
S=20, D=30, h=0.6, k=0.6, V=1	325168	2306	320942	414	1506	230	2150	0.692474	0.713405
S=20, D=30, h=0.6, k=0.6, V=0	325039	2161	320807	498	1573	242	2313	0.661369	0.682839
S=20, D=30, h=0.6, k=0.7, V=1	325210	2291	320957	442	1520	227	2189	0.686575	0.707073
S=20, D=30, h=0.6, k=0.7, V=0	325070	2147	320819	526	1578	240	2344	0.656183	0.677368
S=20, D=30, h=0.6, k=0.8, V=1	325245	2268	320957	476	1544	225	2245	0.678272	0.698348
S=20, D=30, h=0.6, k=0.8, V=0	325132	2124	320835	562	1611	236	2409	0.646938	0.667438
S=20, D=30, h=0.6, k=0.9, V=1	325253	2251	320947	495	1560	224	2279	0.673029	0.692873
S=20, D=30, h=0.6, k=0.9, V=0	325168	2104	320855	586	1623	232	2441	0.641252	0.661281
S=20, D=30, h=0.6, k=1, V=1	325279	2241	320957	512	1569	221	2302	0.669460	0.688947
S=20, D=30, h=0.6, k=1, V=0	325178	2097	320847	603	1631	231	2465	0.637873	0.657710
S=20, D=30, h=0.5, k=0.3, V=1	325236	2435	321075	337	1389	223	1949	0.724300	0.745449
S=20, D=30, h=0.5, k=0.3, V=0	325161	2278	320952	442	1489	232	2163	0.687672	0.708886
S=20, D=30, h=0.5, k=0.4, V=1	325400	2481	321213	347	1359	208	1914	0.730599	0.750435
S=20, D=30, h=0.5, k=0.4, V=0	325265	2297	321020	470	1478	222	2170	0.687629	0.707903
S=20, D=30, h=0.5, k=0.5, V=1	325479	2487	321268	366	1358	203	1927	0.729112	0.748416
S=20, D=30, h=0.5, k=0.5, V=0	325299	2285	321025	501	1488	219	2208	0.682030	0.701888
S=20, D=30, h=0.5, k=0.6, V=1	325557	2473	321307	406	1371	199	1976	0.722055	0.740813
S=20, D=30, h=0.5, k=0.6, V=0	325388	2273	321080	538	1497	214	2249	0.675995	0.695257
S=20, D=30, h=0.5, k=0.7, V=1	325603	2461	321319	436	1387	195	2018	0.716219	0.734443
[truncated: 2,217 more rows]
