# Supplementary material for: Highly improved homopolymer aware nucleotide-protein alignments with 454 data
Source: BMC Bioinformatics. 2012 Sep 12;13:230. doi: 10.1186/1471-2105-13-230 (PMC3568017; doi:10.1186/1471-2105-13-230)
Supplement: Additional file 1 — HAXAT parameter evaluation setup. Name: haxat-parameter-evaluation.zip. Format: Zip compressed evaluation code. Title: HAXAT parameter evaluation setup. The file contains scripts for running the evaluation as well as all the binaries and results included in the manuscript. See the enclosed README for more information. [file 1471-2105-13-230-S1.zip › haxat-parameter-evaluation/output/sff.db70.analyze.tsv]

parameters	aligned-positions	tp	tn	fp	fn	missed	errors	mcc-missed	mcc
S=40, D=56, h=0.7, k=0.3, V=1	317418	1348	313688	202	2180	525	2907	0.534650	0.573672
S=40, D=56, h=0.7, k=0.3, V=0	317070	1260	313325	250	2235	540	3025	0.507117	0.545540
S=40, D=56, h=0.7, k=0.4, V=1	317530	1352	313775	221	2182	520	2923	0.532162	0.570594
S=40, D=56, h=0.7, k=0.4, V=0	317263	1256	313484	279	2244	529	3052	0.501623	0.538850
S=40, D=56, h=0.7, k=0.5, V=1	317778	1353	314000	233	2192	509	2934	0.530322	0.567733
S=40, D=56, h=0.7, k=0.5, V=0	317486	1251	313677	302	2256	518	3076	0.496866	0.532947
S=40, D=56, h=0.7, k=0.6, V=1	317933	1337	314128	256	2212	505	2973	0.522775	0.559350
S=40, D=56, h=0.7, k=0.6, V=0	317705	1233	313861	329	2282	510	3121	0.488154	0.523017
S=40, D=56, h=0.7, k=0.7, V=1	318012	1325	314188	272	2227	502	3001	0.517345	0.553316
S=40, D=56, h=0.7, k=0.7, V=0	317784	1226	313923	344	2291	507	3142	0.484127	0.518498
S=40, D=56, h=0.7, k=0.8, V=1	318093	1320	314249	289	2235	499	3023	0.513388	0.548859
S=40, D=56, h=0.7, k=0.8, V=0	317916	1216	314029	367	2304	502	3173	0.478205	0.511821
S=40, D=56, h=0.7, k=0.9, V=1	318093	1312	314242	294	2245	499	3038	0.510588	0.545851
S=40, D=56, h=0.7, k=0.9, V=0	317933	1207	314040	375	2311	502	3188	0.474881	0.508289
S=40, D=56, h=0.7, k=1, V=1	318161	1286	314278	325	2272	497	3094	0.499575	0.533958
S=40, D=56, h=0.7, k=1, V=0	318062	1189	314135	402	2336	498	3236	0.466141	0.498640
S=40, D=56, h=0.6, k=0.3, V=1	318269	1466	314490	208	2105	479	2792	0.559889	0.596838
S=40, D=56, h=0.6, k=0.3, V=0	317876	1361	314053	285	2177	493	2955	0.524962	0.560966
S=40, D=56, h=0.6, k=0.4, V=1	318617	1491	314804	228	2094	467	2789	0.561756	0.597801
S=40, D=56, h=0.6, k=0.4, V=0	318349	1372	314478	317	2182	475	2974	0.522452	0.556882
S=40, D=56, h=0.6, k=0.5, V=1	318700	1493	314871	240	2096	465	2801	0.560049	0.595803
S=40, D=56, h=0.6, k=0.5, V=0	318600	1365	314701	337	2197	465	2999	0.517836	0.551206
S=40, D=56, h=0.6, k=0.6, V=1	318714	1484	314869	256	2105	464	2825	0.555544	0.590946
S=40, D=56, h=0.6, k=0.6, V=0	318665	1358	314746	358	2203	463	3024	0.513172	0.546124
S=40, D=56, h=0.6, k=0.7, V=1	318825	1487	314971	262	2105	460	2827	0.555285	0.590350
S=40, D=56, h=0.6, k=0.7, V=0	318752	1359	314826	367	2200	462	3029	0.512222	0.545067
S=40, D=56, h=0.6, k=0.8, V=1	318913	1470	315035	282	2126	457	2865	0.548291	0.582671
S=40, D=56, h=0.6, k=0.8, V=0	318850	1343	314899	388	2220	458	3066	0.505342	0.537454
S=40, D=56, h=0.6, k=0.9, V=1	319066	1462	315164	299	2141	450	2890	0.543832	0.577372
S=40, D=56, h=0.6, k=0.9, V=0	318963	1337	314998	400	2228	454	3082	0.502283	0.533919
S=40, D=56, h=0.6, k=1, V=1	319106	1453	315187	315	2151	449	2915	0.539334	0.572526
S=40, D=56, h=0.6, k=1, V=0	318986	1324	315004	417	2241	454	3112	0.496730	0.528029
S=40, D=56, h=0.5, k=0.3, V=1	319831	1639	315981	230	1981	427	2638	0.592839	0.627368
S=40, D=56, h=0.5, k=0.3, V=0	319736	1509	315803	324	2100	426	2850	0.551426	0.583623
S=40, D=56, h=0.5, k=0.4, V=1	320226	1679	316348	237	1962	410	2609	0.599552	0.632932
S=40, D=56, h=0.5, k=0.4, V=0	320157	1535	316192	342	2088	408	2838	0.554579	0.585516
S=40, D=56, h=0.5, k=0.5, V=1	320468	1693	316566	252	1957	403	2612	0.599848	0.632616
S=40, D=56, h=0.5, k=0.5, V=0	320250	1544	316275	362	2069	412	2843	0.553934	0.585222
S=40, D=56, h=0.5, k=0.6, V=1	320612	1712	316693	269	1938	402	2609	0.601090	0.633852
S=40, D=56, h=0.5, k=0.6, V=0	320393	1553	316400	385	2055	412	2852	0.552829	0.584106
S=40, D=56, h=0.5, k=0.7, V=1	320671	1717	316743	275	1936	400	2611	0.601091	0.633671
S=40, D=56, h=0.5, k=0.7, V=0	320452	1556	316447	393	2056	410	2859	0.552169	0.583231
S=40, D=56, h=0.5, k=0.8, V=1	320741	1712	316795	291	1943	399	2633	0.597553	0.629853
S=40, D=56, h=0.5, k=0.8, V=0	320487	1550	316465	413	2059	411	2883	0.548129	0.579073
S=40, D=56, h=0.5, k=0.9, V=1	320741	1712	316790	297	1942	399	2638	0.596714	0.628980
S=40, D=56, h=0.5, k=0.9, V=0	320515	1550	316489	420	2056	412	2888	0.547268	0.578264
S=40, D=56, h=0.5, k=1, V=1	320741	1699	316774	312	1956	399	2667	0.591739	0.623735
S=40, D=56, h=0.5, k=1, V=0	320515	1539	316472	436	2068	412	2916	0.542546	0.573276
S=40, D=56, h=0.4, k=0.3, V=1	320838	1789	316922	254	1873	382	2509	0.619324	0.651327
S=40, D=56, h=0.4, k=0.3, V=0	320672	1626	316671	355	2020	387	2762	0.571815	0.601923
S=40, D=56, h=0.4, k=0.4, V=1	321316	1843	317365	266	1842	363	2471	0.627691	0.658363
S=40, D=56, h=0.4, k=0.4, V=0	321055	1670	317022	380	1983	375	2738	0.577683	0.607130
S=40, D=56, h=0.4, k=0.5, V=1	321452	1871	317473	284	1824	354	2462	0.630297	0.660276
S=40, D=56, h=0.4, k=0.5, V=0	321199	1682	317142	403	1972	367	2742	0.577386	0.606205
S=40, D=56, h=0.4, k=0.6, V=1	321531	1892	317542	290	1807	352	2449	0.633272	0.663196
S=40, D=56, h=0.4, k=0.6, V=0	321336	1699	317261	415	1961	361	2737	0.579201	0.607606
S=40, D=56, h=0.4, k=0.7, V=1	321686	1905	317674	301	1806	340	2447	0.634132	0.663010
S=40, D=56, h=0.4, k=0.7, V=0	321471	1706	317369	432	1964	351	2747	0.578271	0.605795
S=40, D=56, h=0.4, k=0.8, V=1	321769	1909	317738	313	1809	336	2458	0.632902	0.661343
S=40, D=56, h=0.4, k=0.8, V=0	321580	1712	317452	455	1961	345	2761	0.576564	0.603534
S=40, D=56, h=0.4, k=0.9, V=1	321776	1903	317732	326	1815	335	2476	0.629948	0.658179
S=40, D=56, h=0.4, k=0.9, V=0	321587	1705	317446	469	1967	344	2780	0.573365	0.600123
S=40, D=56, h=0.4, k=1, V=1	321829	1918	317773	331	1807	329	2467	0.632015	0.659792
S=40, D=56, h=0.4, k=1, V=0	321632	1715	317479	476	1962	340	2778	0.574411	0.600880
S=40, D=56, h=0.3, k=0.3, V=1	321817	2009	317824	282	1702	331	2315	0.657207	0.686346
S=40, D=56, h=0.3, k=0.3, V=0	321526	1809	317456	385	1876	345	2606	0.604983	0.633158
S=40, D=56, h=0.3, k=0.4, V=1	322224	2061	318192	287	1684	301	2272	0.665721	0.692374
S=40, D=56, h=0.3, k=0.4, V=0	321838	1849	317723	411	1855	324	2590	0.609411	0.635973
S=40, D=56, h=0.3, k=0.5, V=1	322307	2097	318258	298	1654	296	2248	0.670612	0.696983
S=40, D=56, h=0.3, k=0.5, V=0	322053	1886	317901	438	1828	312	2578	0.613128	0.638820
S=40, D=56, h=0.3, k=0.6, V=1	322395	2123	318326	312	1634	291	2237	0.673244	0.699242
S=40, D=56, h=0.3, k=0.6, V=0	322231	1899	318051	463	1818	304	2585	0.612705	0.637719
S=40, D=56, h=0.3, k=0.7, V=1	322460	2134	318375	324	1627	288	2239	0.673457	0.699177
S=40, D=56, h=0.3, k=0.7, V=0	322269	1909	318070	484	1806	302	2592	0.612194	0.637045
S=40, D=56, h=0.3, k=0.8, V=1	322627	2161	318531	327	1608	280	2215	0.677891	0.703021
S=40, D=56, h=0.3, k=0.8, V=0	322387	1925	318176	491	1795	296	2582	0.614468	0.638894
S=40, D=56, h=0.3, k=0.9, V=1	322718	2169	318606	337	1606	275	2218	0.677852	0.702504
S=40, D=56, h=0.3, k=0.9, V=0	322442	1931	318220	502	1789	294	2585	0.614361	0.638624
S=40, D=56, h=0.3, k=1, V=1	322768	2172	318641	351	1604	274	2229	0.676464	0.700975
S=40, D=56, h=0.3, k=1, V=0	322536	1933	318292	522	1789	287	2598	0.612569	0.636188
S=40, D=56, h=0.2, k=0.3, V=1	322745	2187	318633	341	1584	268	2193	0.681458	0.705645
S=40, D=56, h=0.2, k=0.3, V=0	322430	1976	318219	474	1761	290	2525	0.625638	0.649896
S=40, D=56, h=0.2, k=0.4, V=1	323069	2278	318919	353	1519	243	2115	0.695815	0.718092
S=40, D=56, h=0.2, k=0.4, V=0	322852	2051	318576	510	1715	258	2483	0.635440	0.657243
S=40, D=56, h=0.2, k=0.5, V=1	323242	2329	319063	371	1479	236	2086	0.701930	0.723705
S=40, D=56, h=0.2, k=0.5, V=0	323043	2101	318732	540	1670	250	2460	0.641254	0.662561
S=40, D=56, h=0.2, k=0.6, V=1	323341	2356	319151	376	1458	230	2064	0.705930	0.727248
S=40, D=56, h=0.2, k=0.6, V=0	323142	2122	318820	550	1650	244	2444	0.644319	0.665217
S=40, D=56, h=0.2, k=0.7, V=1	323480	2396	319260	393	1431	219	2043	0.710387	0.730761
S=40, D=56, h=0.2, k=0.7, V=0	323253	2142	318907	568	1636	236	2440	0.645970	0.666216
S=40, D=56, h=0.2, k=0.8, V=1	323564	2411	319330	404	1419	215	2038	0.711612	0.731641
S=40, D=56, h=0.2, k=0.8, V=0	323304	2155	318945	586	1618	235	2439	0.646674	0.666887
S=40, D=56, h=0.2, k=0.9, V=1	323620	2432	319380	409	1399	214	2022	0.714542	0.734556
S=40, D=56, h=0.2, k=0.9, V=0	323365	2170	318997	598	1600	234	2432	0.648320	0.668517
S=40, D=56, h=0.2, k=1, V=1	323696	2440	319437	421	1398	208	2027	0.714276	0.733696
S=40, D=56, h=0.2, k=1, V=0	323457	2171	319066	618	1602	227	2447	0.646450	0.665983
S=40, D=56, F=0	315135	260	310733	974	3168	582	4724	0.110756	0.120782
S=40, D=60, h=0.7, k=0.3, V=1	317373	1336	313649	198	2190	526	2914	0.532711	0.571683
S=40, D=60, h=0.7, k=0.3, V=0	317025	1250	313288	246	2241	541	3028	0.505632	0.544051
S=40, D=60, h=0.7, k=0.4, V=1	317485	1339	313736	216	2194	521	2931	0.530086	0.568448
S=40, D=60, h=0.7, k=0.4, V=0	317218	1244	313445	275	2254	530	3059	0.499497	0.536654
S=40, D=60, h=0.7, k=0.5, V=1	317684	1342	313913	229	2200	513	2942	0.528447	0.566038
S=40, D=60, h=0.7, k=0.5, V=0	317392	1241	313591	298	2262	522	3082	0.495128	0.531389
S=40, D=60, h=0.7, k=0.6, V=1	317839	1327	314041	252	2219	509	2980	0.521093	0.557859
S=40, D=60, h=0.7, k=0.6, V=0	317611	1222	313774	326	2289	514	3129	0.485970	0.520979
S=40, D=60, h=0.7, k=0.7, V=1	317918	1315	314100	271	2232	506	3009	0.515268	0.551420
S=40, D=60, h=0.7, k=0.7, V=0	317690	1213	313835	344	2298	511	3153	0.481082	0.515556
S=40, D=60, h=0.7, k=0.8, V=1	318044	1312	314203	290	2239	502	3031	0.511434	0.547016
S=40, D=60, h=0.7, k=0.8, V=0	317867	1205	313982	370	2310	505	3185	0.475163	0.508809
S=40, D=60, h=0.7, k=0.9, V=1	318044	1306	314196	295	2247	502	3044	0.509093	0.544498
S=40, D=60, h=0.7, k=0.9, V=0	317884	1198	313993	378	2315	505	3198	0.472322	0.505792
S=40, D=60, h=0.7, k=1, V=1	318112	1283	314232	326	2271	500	3097	0.498771	0.533338
S=40, D=60, h=0.7, k=1, V=0	318013	1184	314088	405	2336	501	3242	0.464565	0.497191
S=40, D=60, h=0.6, k=0.3, V=1	318115	1462	314351	205	2097	488	2790	0.559747	0.597481
S=40, D=60, h=0.6, k=0.3, V=0	317722	1357	313917	279	2169	502	2950	0.525231	0.562007
S=40, D=60, h=0.6, k=0.4, V=1	318518	1489	314712	227	2090	472	2789	0.561563	0.598028
S=40, D=60, h=0.6, k=0.4, V=0	318195	1372	314337	313	2173	484	2970	0.523086	0.558275
S=40, D=60, h=0.6, k=0.5, V=1	318584	1490	314764	237	2093	471	2801	0.559899	0.596149
S=40, D=60, h=0.6, k=0.5, V=0	318484	1363	314594	335	2192	471	2998	0.517755	0.551600
S=40, D=60, h=0.6, k=0.6, V=1	318697	1480	314855	254	2108	465	2827	0.555005	0.590456
S=40, D=60, h=0.6, k=0.6, V=0	318648	1354	314730	358	2206	464	3028	0.512249	0.545221
S=40, D=60, h=0.6, k=0.7, V=1	318825	1485	314974	259	2107	460	2826	0.555341	0.590407
S=40, D=60, h=0.6, k=0.7, V=0	318805	1357	314878	364	2206	458	3028	0.512219	0.544751
S=40, D=60, h=0.6, k=0.8, V=1	318846	1467	314974	279	2126	461	2866	0.548048	0.582732
S=40, D=60, h=0.6, k=0.8, V=0	318836	1338	314887	386	2225	458	3069	0.504479	0.536535
S=40, D=60, h=0.6, k=0.9, V=1	318937	1456	315048	294	2139	457	2890	0.543375	0.577464
S=40, D=60, h=0.6, k=0.9, V=0	318887	1332	314931	396	2228	457	3081	0.501837	0.533690
S=40, D=60, h=0.6, k=1, V=1	318977	1447	315070	311	2149	456	2916	0.538703	0.572429
S=40, D=60, h=0.6, k=1, V=0	318910	1317	314937	413	2243	457	3113	0.495798	0.527280
S=40, D=60, h=0.5, k=0.3, V=1	319768	1646	315929	225	1968	431	2624	0.595231	0.630269
S=40, D=60, h=0.5, k=0.3, V=0	319673	1514	315750	320	2089	430	2839	0.553266	0.585915
S=40, D=60, h=0.5, k=0.4, V=1	320083	1682	316218	233	1950	418	2601	0.600874	0.635042
S=40, D=60, h=0.5, k=0.4, V=0	320014	1539	316061	338	2076	416	2830	0.556045	0.587722
S=40, D=60, h=0.5, k=0.5, V=1	320411	1697	316520	246	1948	406	2600	0.601753	0.634904
S=40, D=60, h=0.5, k=0.5, V=0	320246	1551	316276	357	2062	411	2830	0.556256	0.587598
S=40, D=60, h=0.5, k=0.6, V=1	320521	1716	316615	262	1928	407	2597	0.603057	0.636375
S=40, D=60, h=0.5, k=0.6, V=0	320355	1557	316368	380	2050	413	2843	0.554422	0.585869
S=40, D=60, h=0.5, k=0.7, V=1	320614	1720	316694	270	1930	403	2603	0.602466	0.635383
S=40, D=60, h=0.5, k=0.7, V=0	320448	1557	316444	391	2056	409	2856	0.552675	0.583682
S=40, D=60, h=0.5, k=0.8, V=1	320684	1710	316743	289	1942	402	2633	0.597455	0.630012
S=40, D=60, h=0.5, k=0.8, V=0	320430	1548	316410	413	2059	414	2886	0.547627	0.578779
S=40, D=60, h=0.5, k=0.9, V=1	320684	1710	316739	295	1940	402	2637	0.596689	0.629224
S=40, D=60, h=0.5, k=0.9, V=0	320458	1546	316433	421	2058	415	2894	0.546190	0.577363
S=40, D=60, h=0.5, k=1, V=1	320684	1698	316724	309	1953	402	2664	0.592062	0.624344
S=40, D=60, h=0.5, k=1, V=0	320458	1534	316416	437	2071	415	2923	0.541249	0.572140
S=40, D=60, h=0.4, k=0.3, V=1	320780	1794	316878	246	1862	387	2495	0.621625	0.654204
S=40, D=60, h=0.4, k=0.3, V=0	320640	1633	316647	350	2010	388	2748	0.574162	0.604491
S=40, D=60, h=0.4, k=0.4, V=1	321224	1850	317289	259	1826	370	2455	0.630267	0.661717
S=40, D=60, h=0.4, k=0.4, V=0	320989	1678	316968	374	1969	378	2721	0.580423	0.610285
S=40, D=60, h=0.4, k=0.5, V=1	321426	1878	317459	278	1811	358	2447	0.632698	0.663170
S=40, D=60, h=0.4, k=0.5, V=0	321199	1688	317147	400	1964	367	2731	0.579198	0.608121
S=40, D=60, h=0.4, k=0.6, V=1	321531	1899	317544	290	1798	352	2440	0.634769	0.664779
S=40, D=60, h=0.4, k=0.6, V=0	321336	1705	317262	416	1953	361	2730	0.580442	0.608923
S=40, D=60, h=0.4, k=0.7, V=1	321686	1917	317679	298	1792	340	2430	0.637018	0.666041
S=40, D=60, h=0.4, k=0.7, V=0	321472	1717	317374	430	1951	351	2732	0.580955	0.608619
S=40, D=60, h=0.4, k=0.8, V=1	321769	1919	317741	311	1798	336	2445	0.635178	0.663728
S=40, D=60, h=0.4, k=0.8, V=0	321581	1719	317456	453	1953	345	2751	0.578349	0.605409
S=40, D=60, h=0.4, k=0.9, V=1	321776	1912	317735	324	1805	335	2464	0.632037	0.660368
S=40, D=60, h=0.4, k=0.9, V=0	321588	1711	317452	465	1960	344	2769	0.575218	0.602067
S=40, D=60, h=0.4, k=1, V=1	321829	1924	317773	331	1801	329	2461	0.633158	0.660985
S=40, D=60, h=0.4, k=1, V=0	321633	1719	317483	473	1958	340	2771	0.575638	0.602161
S=40, D=60, h=0.3, k=0.3, V=1	321763	2015	317777	279	1692	334	2305	0.658840	0.688340
S=40, D=60, h=0.3, k=0.3, V=0	321472	1813	317409	383	1867	348	2598	0.606212	0.634720
S=40, D=60, h=0.3, k=0.4, V=1	322184	2064	318155	287	1678	303	2268	0.666353	0.693226
S=40, D=60, h=0.3, k=0.4, V=0	321838	1850	317724	411	1853	324	2588	0.609685	0.636265
S=40, D=60, h=0.3, k=0.5, V=1	322307	2098	318260	297	1652	296	2245	0.671020	0.697415
S=40, D=60, h=0.3, k=0.5, V=0	322053	1886	317901	439	1827	312	2578	0.613071	0.638767
S=40, D=60, h=0.3, k=0.6, V=1	322395	2129	318328	311	1627	291	2229	0.674552	0.700607
S=40, D=60, h=0.3, k=0.6, V=0	322231	1904	318052	463	1812	304	2579	0.613756	0.638820
S=40, D=60, h=0.3, k=0.7, V=1	322460	2139	318376	324	1621	288	2233	0.674442	0.700206
S=40, D=60, h=0.3, k=0.7, V=0	322270	1913	318073	483	1801	302	2586	0.613181	0.638078
S=40, D=60, h=0.3, k=0.8, V=1	322627	2166	318534	325	1602	280	2207	0.679150	0.704332
S=40, D=60, h=0.3, k=0.8, V=0	322388	1928	318179	490	1791	296	2577	0.615259	0.639722
S=40, D=60, h=0.3, k=0.9, V=1	322743	2171	318631	336	1605	274	2215	0.678349	0.702923
S=40, D=60, h=0.3, k=0.9, V=0	322443	1935	318221	502	1785	294	2581	0.615136	0.639429
S=40, D=60, h=0.3, k=1, V=1	322768	2173	318642	350	1603	274	2227	0.676780	0.701302
S=40, D=60, h=0.3, k=1, V=0	322537	1934	318293	522	1788	287	2597	0.612763	0.636389
S=40, D=60, h=0.2, k=0.3, V=1	322695	2196	318598	332	1569	273	2174	0.684389	0.709161
S=40, D=60, h=0.2, k=0.3, V=0	322352	1980	318158	463	1751	297	2511	0.627763	0.652716
S=40, D=60, h=0.2, k=0.4, V=1	323069	2281	318922	350	1516	243	2109	0.696745	0.719051
S=40, D=60, h=0.2, k=0.4, V=0	322787	2053	318515	509	1710	261	2480	0.635942	0.658028
S=40, D=60, h=0.2, k=0.5, V=1	323242	2338	319069	365	1470	236	2071	0.704283	0.726130
S=40, D=60, h=0.2, k=0.5, V=0	323018	2110	318711	537	1660	251	2448	0.643297	0.664760
S=40, D=60, h=0.2, k=0.6, V=1	323321	2364	319143	366	1448	232	2046	0.708627	0.730218
S=40, D=60, h=0.2, k=0.6, V=0	323122	2130	318808	544	1640	246	2430	0.646538	0.667687
S=40, D=60, h=0.2, k=0.7, V=1	323463	2398	319250	388	1427	220	2035	0.711468	0.731975
S=40, D=60, h=0.2, k=0.7, V=0	323236	2143	318892	568	1633	237	2438	0.646236	0.666586
S=40, D=60, h=0.2, k=0.8, V=1	323547	2415	319321	398	1413	216	2027	0.713158	0.733331
S=40, D=60, h=0.2, k=0.8, V=0	323287	2157	318931	585	1614	236	2435	0.647246	0.667571
S=40, D=60, h=0.2, k=0.9, V=1	323620	2439	319387	402	1392	214	2008	0.716629	0.736700
S=40, D=60, h=0.2, k=0.9, V=0	323365	2177	318998	597	1593	234	2424	0.649725	0.669964
S=40, D=60, h=0.2, k=1, V=1	323696	2447	319449	409	1391	208	2008	0.716995	0.736487
S=40, D=60, h=0.2, k=1, V=0	323457	2176	319073	611	1597	227	2435	0.648201	0.667785
S=40, D=60, F=0	315065	256	310673	968	3168	584	4720	0.109472	0.119434
S=40, D=64, h=0.7, k=0.3, V=1	317321	1331	313601	197	2192	528	2917	0.531821	0.570902
S=40, D=64, h=0.7, k=0.3, V=0	316973	1246	313240	245	2242	543	3030	0.504918	0.543452
S=40, D=64, h=0.7, k=0.4, V=1	317433	1336	313688	215	2194	523	2932	0.529645	0.568148
S=40, D=64, h=0.7, k=0.4, V=0	317166	1242	313397	274	2253	532	3059	0.499250	0.536554
S=40, D=64, h=0.7, k=0.5, V=1	317632	1340	313863	229	2200	515	2944	0.527991	0.565713
S=40, D=64, h=0.7, k=0.5, V=0	317340	1239	313541	298	2262	524	3084	0.494647	0.531027
S=40, D=64, h=0.7, k=0.6, V=1	317787	1325	313990	253	2219	511	2983	0.520464	0.557346
S=40, D=64, h=0.7, k=0.6, V=0	317559	1219	313722	328	2290	516	3134	0.484918	0.520004
S=40, D=64, h=0.7, k=0.7, V=1	317866	1314	314047	272	2233	508	3013	0.514740	0.550994
S=40, D=64, h=0.7, k=0.7, V=0	317638	1212	313782	346	2298	513	3157	0.480458	0.515030
S=40, D=64, h=0.7, k=0.8, V=1	317992	1311	314151	290	2240	504	3034	0.511073	0.546768
S=40, D=64, h=0.7, k=0.8, V=0	317815	1204	313931	370	2310	507	3187	0.474856	0.508619
S=40, D=64, h=0.7, k=0.9, V=1	317992	1305	314144	295	2248	504	3047	0.508732	0.544249
S=40, D=64, h=0.7, k=0.9, V=0	317832	1197	313940	379	2316	507	3202	0.471801	0.505363
S=40, D=64, h=0.7, k=1, V=1	318060	1281	314180	326	2273	502	3101	0.498173	0.532834
S=40, D=64, h=0.7, k=1, V=0	317961	1182	314035	406	2338	503	3247	0.463799	0.496498
S=40, D=64, h=0.6, k=0.3, V=1	318096	1461	314336	204	2095	490	2789	0.559773	0.597688
S=40, D=64, h=0.6, k=0.3, V=0	317656	1354	313856	278	2168	506	2952	0.524710	0.561772
S=40, D=64, h=0.6, k=0.4, V=1	318499	1484	314698	225	2092	474	2791	0.560892	0.597492
S=40, D=64, h=0.6, k=0.4, V=0	318129	1367	314278	311	2173	488	2972	0.522330	0.557797
S=40, D=64, h=0.6, k=0.5, V=1	318570	1488	314757	234	2091	473	2798	0.560108	0.596558
S=40, D=64, h=0.6, k=0.5, V=0	318418	1360	314537	332	2189	475	2996	0.517667	0.551839
S=40, D=64, h=0.6, k=0.6, V=1	318584	1477	314753	252	2102	472	2826	0.554821	0.590864
S=40, D=64, h=0.6, k=0.6, V=0	318483	1349	314577	356	2201	473	3030	0.511465	0.545096
S=40, D=64, h=0.6, k=0.7, V=1	318776	1483	314929	258	2106	463	2827	0.555071	0.590370
S=40, D=64, h=0.6, k=0.7, V=0	318704	1355	314780	365	2204	463	3032	0.511538	0.544408
S=40, D=64, h=0.6, k=0.8, V=1	318797	1466	314930	278	2123	464	2865	0.548059	0.582999
S=40, D=64, h=0.6, k=0.8, V=0	318735	1337	314792	384	2222	463	3069	0.504482	0.536913
S=40, D=64, h=0.6, k=0.9, V=1	318888	1453	315000	296	2139	460	2895	0.542397	0.576671
S=40, D=64, h=0.6, k=0.9, V=0	318786	1328	314832	397	2229	462	3088	0.500624	0.532765
S=40, D=64, h=0.6, k=1, V=1	318928	1444	315020	315	2149	459	2923	0.537412	0.571302
S=40, D=64, h=0.6, k=1, V=0	318861	1314	314886	416	2245	460	3121	0.494523	0.526135
S=40, D=64, h=0.5, k=0.3, V=1	319768	1647	315935	219	1967	431	2617	0.596414	0.631518
S=40, D=64, h=0.5, k=0.3, V=0	319632	1514	315717	314	2087	432	2833	0.554195	0.587062
S=40, D=64, h=0.5, k=0.4, V=1	320083	1678	316221	231	1953	418	2602	0.600463	0.634616
S=40, D=64, h=0.5, k=0.4, V=0	319965	1534	316017	338	2076	419	2833	0.555108	0.586997
S=40, D=64, h=0.5, k=0.5, V=1	320325	1696	316439	246	1944	411	2601	0.601551	0.635133
S=40, D=64, h=0.5, k=0.5, V=0	320111	1548	316150	357	2056	419	2832	0.555681	0.587661
S=40, D=64, h=0.5, k=0.6, V=1	320521	1720	316617	261	1923	407	2591	0.604091	0.637474
S=40, D=64, h=0.5, k=0.6, V=0	320306	1558	316324	380	2044	416	2840	0.554777	0.586509
S=40, D=64, h=0.5, k=0.7, V=1	320614	1722	316698	267	1927	403	2597	0.603407	0.636383
S=40, D=64, h=0.5, k=0.7, V=0	320448	1557	316444	393	2054	409	2856	0.552524	0.583541
S=40, D=64, h=0.5, k=0.8, V=1	320684	1710	316744	288	1942	402	2632	0.597608	0.630173
S=40, D=64, h=0.5, k=0.8, V=0	320483	1547	316458	415	2063	410	2888	0.547194	0.578005
S=40, D=64, h=0.5, k=0.9, V=1	320684	1708	316738	297	1941	402	2640	0.596055	0.628566
S=40, D=64, h=0.5, k=0.9, V=0	320511	1543	316479	425	2064	411	2900	0.545041	0.575833
S=40, D=64, h=0.5, k=1, V=1	320684	1696	316724	310	1954	402	2666	0.591579	0.623844
S=40, D=64, h=0.5, k=1, V=0	320458	1533	316415	439	2071	415	2925	0.540818	0.571694
S=40, D=64, h=0.4, k=0.3, V=1	320780	1803	316884	240	1853	387	2480	0.624319	0.657037
S=40, D=64, h=0.4, k=0.3, V=0	320591	1642	316606	345	1998	391	2734	0.576780	0.607498
S=40, D=64, h=0.4, k=0.4, V=1	321224	1857	317293	255	1819	370	2444	0.632227	0.663773
S=40, D=64, h=0.4, k=0.4, V=0	320989	1686	316973	369	1961	378	2708	0.582797	0.612778
S=40, D=64, h=0.4, k=0.5, V=1	321426	1888	317466	272	1800	358	2430	0.635594	0.666210
S=40, D=64, h=0.4, k=0.5, V=0	321199	1697	317155	393	1954	367	2714	0.582123	0.611195
S=40, D=64, h=0.4, k=0.6, V=1	321505	1903	317530	283	1789	356	2428	0.636651	0.667122
S=40, D=64, h=0.4, k=0.6, V=0	321336	1710	317268	411	1947	361	2719	0.582245	0.610819
S=40, D=64, h=0.4, k=0.7, V=1	321660	1920	317663	293	1784	344	2421	0.638405	0.667861
S=40, D=64, h=0.4, k=0.7, V=0	321472	1719	317379	426	1948	351	2725	0.581994	0.609713
S=40, D=64, h=0.4, k=0.8, V=1	321743	1922	317725	307	1789	340	2436	0.636491	0.665477
S=40, D=64, h=0.4, k=0.8, V=0	321581	1721	317461	450	1949	345	2744	0.579316	0.606434
S=40, D=64, h=0.4, k=0.9, V=1	321750	1916	317717	321	1796	339	2456	0.633313	0.662070
S=40, D=64, h=0.4, k=0.9, V=0	321588	1714	317453	465	1956	344	2765	0.575909	0.602797
S=40, D=64, h=0.4, k=1, V=1	321803	1927	317756	326	1794	333	2453	0.634448	0.662691
S=40, D=64, h=0.4, k=1, V=0	321633	1721	317484	472	1956	340	2768	0.576184	0.602732
S=40, D=64, h=0.3, k=0.3, V=1	321734	2018	317754	277	1685	338	2300	0.659688	0.689603
S=40, D=64, h=0.3, k=0.3, V=0	321443	1815	317386	382	1860	352	2594	0.606826	0.635721
S=40, D=64, h=0.3, k=0.4, V=1	322135	2067	318117	281	1670	308	2259	0.667770	0.695170
S=40, D=64, h=0.3, k=0.4, V=0	321789	1852	317684	407	1846	329	2582	0.610630	0.637688
S=40, D=64, h=0.3, k=0.5, V=1	322332	2101	318288	295	1648	295	2238	0.672020	0.698371
S=40, D=64, h=0.3, k=0.5, V=0	322053	1889	317902	439	1823	312	2574	0.613734	0.639464
S=40, D=64, h=0.3, k=0.6, V=1	322395	2132	318333	306	1624	291	2221	0.675799	0.701901
S=40, D=64, h=0.3, k=0.6, V=0	322231	1907	318055	460	1809	304	2573	0.614738	0.639841
S=40, D=64, h=0.3, k=0.7, V=1	322485	2141	318408	317	1619	287	2223	0.675868	0.701596
S=40, D=64, h=0.3, k=0.7, V=0	322270	1916	318077	479	1798	302	2579	0.614289	0.639230
S=40, D=64, h=0.3, k=0.8, V=1	322652	2168	318563	321	1600	279	2200	0.680151	0.705280
S=40, D=64, h=0.3, k=0.8, V=0	322388	1932	318180	489	1787	296	2572	0.616164	0.640662
S=40, D=64, h=0.3, k=0.9, V=1	322743	2172	318633	335	1603	274	2212	0.678751	0.703346
S=40, D=64, h=0.3, k=0.9, V=0	322443	1936	318220	504	1783	294	2581	0.615150	0.639450
S=40, D=64, h=0.3, k=1, V=1	322793	2172	318668	349	1604	273	2226	0.676823	0.701258
S=40, D=64, h=0.3, k=1, V=0	322537	1935	318291	524	1787	287	2598	0.612702	0.636326
S=40, D=64, h=0.2, k=0.3, V=1	322661	2198	318567	332	1564	275	2171	0.684830	0.709817
S=40, D=64, h=0.2, k=0.3, V=0	322318	1979	318125	465	1749	299	2513	0.627388	0.652511
S=40, D=64, h=0.2, k=0.4, V=1	323049	2286	318911	343	1509	245	2097	0.698566	0.721121
S=40, D=64, h=0.2, k=0.4, V=0	322767	2058	318501	505	1703	263	2471	0.637387	0.659701
S=40, D=64, h=0.2, k=0.5, V=1	323253	2341	319090	355	1467	236	2058	0.706134	0.728036
S=40, D=64, h=0.2, k=0.5, V=0	323029	2114	318729	530	1656	251	2437	0.644910	0.666425
S=40, D=64, h=0.2, k=0.6, V=1	323321	2367	319148	361	1445	232	2038	0.709805	0.731431
S=40, D=64, h=0.2, k=0.6, V=0	323122	2132	318810	542	1638	246	2426	0.647155	0.668323
S=40, D=64, h=0.2, k=0.7, V=1	323443	2400	319238	382	1423	222	2027	0.712593	0.733326
S=40, D=64, h=0.2, k=0.7, V=0	323216	2144	318878	564	1630	239	2433	0.646909	0.667458
S=40, D=64, h=0.2, k=0.8, V=1	323527	2415	319309	392	1411	218	2021	0.713936	0.734324
S=40, D=64, h=0.2, k=0.8, V=0	323267	2157	318918	580	1612	238	2430	0.647850	0.668374
S=40, D=64, h=0.2, k=0.9, V=1	323583	2440	319362	393	1388	217	1998	0.717960	0.738359
S=40, D=64, h=0.2, k=0.9, V=0	323328	2177	318972	589	1590	237	2416	0.650685	0.671225
S=40, D=64, h=0.2, k=1, V=1	323696	2449	319453	405	1389	208	2002	0.717847	0.737360
S=40, D=64, h=0.2, k=1, V=0	323457	2178	319077	607	1595	227	2429	0.649044	0.668653
S=40, D=64, F=0	315065	258	310677	963	3167	584	4714	0.110520	0.120562
S=40, D=68, h=0.7, k=0.3, V=1	317321	1329	313600	198	2194	528	2920	0.531188	0.570224
S=40, D=68, h=0.7, k=0.3, V=0	316973	1245	313239	246	2243	543	3032	0.504507	0.543010
S=40, D=68, h=0.7, k=0.4, V=1	317433	1335	313686	216	2196	523	2935	0.529176	0.567636
S=40, D=68, h=0.7, k=0.4, V=0	317166	1241	313396	275	2254	532	3061	0.498842	0.536117
S=40, D=68, h=0.7, k=0.5, V=1	317632	1340	313861	230	2201	515	2946	0.527753	0.565448
S=40, D=68, h=0.7, k=0.5, V=0	317340	1239	313540	299	2262	524	3085	0.494481	0.530851
S=40, D=68, h=0.7, k=0.6, V=1	317787	1326	313989	253	2219	511	2983	0.520628	0.557512
S=40, D=68, h=0.7, k=0.6, V=0	317559	1220	313722	328	2289	516	3133	0.485162	0.520265
S=40, D=68, h=0.7, k=0.7, V=1	317866	1315	314046	273	2232	508	3013	0.514805	0.551064
S=40, D=68, h=0.7, k=0.7, V=0	317638	1213	313781	347	2297	513	3157	0.480544	0.515123
S=40, D=68, h=0.7, k=0.8, V=1	317992	1311	314149	292	2240	504	3036	0.510745	0.546419
S=40, D=68, h=0.7, k=0.8, V=0	317815	1204	313929	372	2310	507	3189	0.474546	0.508288
S=40, D=68, h=0.7, k=0.9, V=1	317992	1305	314142	297	2248	504	3049	0.508406	0.543901
S=40, D=68, h=0.7, k=0.9, V=0	317832	1197	313938	381	2316	507	3204	0.471493	0.505035
S=40, D=68, h=0.7, k=1, V=1	318060	1281	314178	328	2273	502	3103	0.497855	0.532495
S=40, D=68, h=0.7, k=1, V=0	317961	1182	314033	408	2338	503	3249	0.463498	0.496178
S=40, D=68, h=0.6, k=0.3, V=1	318103	1459	314348	198	2098	489	2785	0.560376	0.598243
S=40, D=68, h=0.6, k=0.3, V=0	317663	1353	313866	274	2170	505	2949	0.525142	0.562152
S=40, D=68, h=0.6, k=0.4, V=1	318499	1480	314700	223	2096	474	2793	0.560367	0.596931
S=40, D=68, h=0.6, k=0.4, V=0	318129	1363	314278	311	2177	488	2976	0.521415	0.556821
S=40, D=68, h=0.6, k=0.5, V=1	318570	1482	314755	236	2097	473	2806	0.558481	0.594826
S=40, D=68, h=0.6, k=0.5, V=0	318418	1355	314535	334	2194	475	3003	0.516203	0.550281
S=40, D=68, h=0.6, k=0.6, V=1	318584	1471	314751	254	2108	472	2834	0.553190	0.589129
S=40, D=68, h=0.6, k=0.6, V=0	318483	1343	314574	359	2207	473	3039	0.509614	0.543126
S=40, D=68, h=0.6, k=0.7, V=1	318776	1480	314926	261	2109	463	2833	0.553931	0.589160
S=40, D=68, h=0.6, k=0.7, V=0	318704	1349	314777	368	2210	463	3041	0.509693	0.542447
S=40, D=68, h=0.6, k=0.8, V=1	318797	1464	314927	281	2125	464	2870	0.547139	0.582023
S=40, D=68, h=0.6, k=0.8, V=0	318735	1331	314789	387	2228	463	3078	0.502631	0.534945
S=40, D=68, h=0.6, k=0.9, V=1	318888	1452	314998	298	2140	460	2898	0.541859	0.576100
S=40, D=68, h=0.6, k=0.9, V=0	318786	1325	314829	400	2232	462	3094	0.499474	0.531544
S=40, D=68, h=0.6, k=1, V=1	318928	1443	315019	316	2150	459	2925	0.537034	0.570901
S=40, D=68, h=0.6, k=1, V=0	318809	1310	314834	418	2247	462	3127	0.493285	0.524971
S=40, D=68, h=0.5, k=0.3, V=1	319636	1642	315817	215	1962	441	2618	0.596048	0.632017
S=40, D=68, h=0.5, k=0.3, V=0	319448	1507	315550	309	2082	444	2835	0.553457	0.587273
S=40, D=68, h=0.5, k=0.4, V=1	320022	1682	316173	223	1944	423	2590	0.602560	0.637274
S=40, D=68, h=0.5, k=0.4, V=0	319811	1536	315881	329	2065	428	2822	0.556910	0.589645
S=40, D=68, h=0.5, k=0.5, V=1	320318	1693	316438	241	1946	412	2599	0.601741	0.635420
S=40, D=68, h=0.5, k=0.5, V=0	320011	1543	316061	351	2056	424	2831	0.555504	0.587886
S=40, D=68, h=0.5, k=0.6, V=1	320514	1714	316615	257	1928	408	2593	0.603513	0.636951
S=40, D=68, h=0.5, k=0.6, V=0	320247	1552	316272	376	2047	419	2842	0.554074	0.586012
S=40, D=68, h=0.5, k=0.7, V=1	320607	1720	316692	267	1928	404	2599	0.603006	0.636049
S=40, D=68, h=0.5, k=0.7, V=0	320340	1553	316343	392	2052	415	2859	0.551807	0.583276
S=40, D=68, h=0.5, k=0.8, V=1	320677	1709	316740	286	1942	403	2631	0.597713	0.630370
S=40, D=68, h=0.5, k=0.8, V=0	320375	1544	316358	413	2060	416	2889	0.546830	0.578109
S=40, D=68, h=0.5, k=0.9, V=1	320677	1703	316733	296	1945	403	2644	0.595197	0.627747
S=40, D=68, h=0.5, k=0.9, V=0	320455	1541	316429	423	2062	415	2900	0.544891	0.575999
S=40, D=68, h=0.5, k=1, V=1	320677	1690	316718	310	1959	403	2672	0.590360	0.622645
S=40, D=68, h=0.5, k=1, V=0	320402	1527	316362	440	2073	419	2932	0.539368	0.570486
S=40, D=68, h=0.4, k=0.3, V=1	320780	1809	316888	237	1846	387	2470	0.626036	0.658850
S=40, D=68, h=0.4, k=0.3, V=0	320591	1648	316610	342	1991	391	2724	0.578546	0.609364
S=40, D=68, h=0.4, k=0.4, V=1	321224	1860	317294	255	1815	370	2440	0.632883	0.664470
S=40, D=68, h=0.4, k=0.4, V=0	320940	1688	316927	370	1955	381	2706	0.583137	0.613400
S=40, D=68, h=0.4, k=0.5, V=1	321426	1896	317473	265	1792	358	2415	0.638175	0.668912
S=40, D=68, h=0.4, k=0.5, V=0	321150	1703	317114	388	1945	370	2703	0.584070	0.613493
S=40, D=68, h=0.4, k=0.6, V=1	321505	1908	317535	278	1784	356	2418	0.638348	0.668898
S=40, D=68, h=0.4, k=0.6, V=0	321287	1713	317226	407	1941	364	2712	0.583423	0.612309
S=40, D=68, h=0.4, k=0.7, V=1	321660	1925	317668	288	1779	344	2411	0.640092	0.669624
S=40, D=68, h=0.4, k=0.7, V=0	321472	1723	317381	424	1944	351	2719	0.583091	0.610862
S=40, D=68, h=0.4, k=0.8, V=1	321743	1925	317728	304	1786	340	2430	0.637499	0.666530
S=40, D=68, h=0.4, k=0.8, V=0	321581	1724	317462	449	1946	345	2740	0.580068	0.607221
S=40, D=68, h=0.4, k=0.9, V=1	321750	1916	317718	320	1796	339	2455	0.633458	0.662221
S=40, D=68, h=0.4, k=0.9, V=0	321588	1714	317453	465	1956	344	2765	0.575909	0.602797
S=40, D=68, h=0.4, k=1, V=1	321803	1925	317756	326	1796	333	2455	0.634067	0.662294
S=40, D=68, h=0.4, k=1, V=0	321633	1719	317484	472	1958	340	2770	0.575773	0.602302
S=40, D=68, h=0.3, k=0.3, V=1	321734	2026	317761	271	1676	338	2285	0.662129	0.692160
S=40, D=68, h=0.3, k=0.3, V=0	321443	1822	317391	378	1852	352	2582	0.608854	0.637851
S=40, D=68, h=0.3, k=0.4, V=1	322135	2071	318120	278	1666	308	2252	0.668936	0.696382
S=40, D=68, h=0.3, k=0.4, V=0	321789	1856	317685	406	1842	329	2577	0.611554	0.638652
S=40, D=68, h=0.3, k=0.5, V=1	322283	2104	318251	288	1640	300	2228	0.673567	0.700452
S=40, D=68, h=0.3, k=0.5, V=0	322004	1892	317866	431	1815	317	2563	0.615400	0.641637
S=40, D=68, h=0.3, k=0.6, V=1	322371	2132	318320	300	1619	295	2214	0.676735	0.703258
S=40, D=68, h=0.3, k=0.6, V=0	322182	1908	318016	455	1803	309	2567	0.615598	0.641173
S=40, D=68, h=0.3, k=0.7, V=1	322456	2143	318387	313	1613	291	2217	0.676790	0.702932
S=40, D=68, h=0.3, k=0.7, V=0	322241	1918	318055	476	1792	306	2574	0.615072	0.640394
S=40, D=68, h=0.3, k=0.8, V=1	322652	2169	318567	317	1599	279	2195	0.680888	0.706044
S=40, D=68, h=0.3, k=0.8, V=0	322388	1933	318184	485	1786	296	2567	0.616880	0.641405
S=40, D=68, h=0.3, k=0.9, V=1	322743	2177	318641	327	1598	274	2199	0.680752	0.705418
S=40, D=68, h=0.3, k=0.9, V=0	322443	1941	318228	496	1778	294	2568	0.617153	0.641529
S=40, D=68, h=0.3, k=1, V=1	322793	2176	318675	342	1600	273	2215	0.678501	0.702994
S=40, D=68, h=0.3, k=1, V=0	322537	1939	318298	517	1783	287	2587	0.614373	0.638059
S=40, D=68, h=0.2, k=0.3, V=1	322661	2201	318571	328	1561	275	2164	0.685917	0.710942
S=40, D=68, h=0.2, k=0.3, V=0	322318	1982	318128	462	1746	299	2507	0.628354	0.653515
S=40, D=68, h=0.2, k=0.4, V=1	323049	2288	318913	341	1507	245	2093	0.699186	0.721760
S=40, D=68, h=0.2, k=0.4, V=0	322767	2059	318503	503	1702	263	2468	0.637829	0.660158
S=40, D=68, h=0.2, k=0.5, V=1	323253	2344	319093	352	1464	236	2052	0.707052	0.728981
S=40, D=68, h=0.2, k=0.5, V=0	323029	2116	318731	528	1654	251	2433	0.645530	0.667065
S=40, D=68, h=0.2, k=0.6, V=1	323321	2366	319153	356	1446	232	2034	0.710298	0.731938
S=40, D=68, h=0.2, k=0.6, V=0	323122	2132	318814	538	1638	246	2422	0.647651	0.668834
S=40, D=68, h=0.2, k=0.7, V=1	323443	2401	319241	379	1422	222	2023	0.713156	0.733904
S=40, D=68, h=0.2, k=0.7, V=0	323216	2146	318880	562	1628	239	2429	0.647522	0.668090
S=40, D=68, h=0.2, k=0.8, V=1	323527	2417	319311	390	1409	218	2017	0.714536	0.734941
S=40, D=68, h=0.2, k=0.8, V=0	323267	2159	318920	578	1610	238	2426	0.648460	0.669003
S=40, D=68, h=0.2, k=0.9, V=1	323583	2443	319365	390	1385	217	1992	0.718855	0.739280
S=40, D=68, h=0.2, k=0.9, V=0	323328	2180	318975	586	1587	237	2410	0.651596	0.672164
S=40, D=68, h=0.2, k=1, V=1	323679	2451	319441	401	1386	209	1996	0.718698	0.738332
S=40, D=68, h=0.2, k=1, V=0	323440	2180	319065	603	1592	228	2423	0.649889	0.669612
S=40, D=68, F=0	315065	259	310677	963	3166	584	4713	0.110924	0.121000
S=40, D=72, h=0.7, k=0.3, V=1	317321	1328	313600	198	2195	528	2921	0.530961	0.569980
S=40, D=72, h=0.7, k=0.3, V=0	316973	1244	313239	246	2244	543	3033	0.504269	0.542754
S=40, D=72, h=0.7, k=0.4, V=1	317433	1334	313685	218	2196	523	2937	0.528666	0.567100
S=40, D=72, h=0.7, k=0.4, V=0	317166	1240	313395	277	2254	532	3063	0.498328	0.535576
S=40, D=72, h=0.7, k=0.5, V=1	317632	1339	313858	233	2202	515	2950	0.527009	0.564653
S=40, D=72, h=0.7, k=0.5, V=0	317340	1238	313537	302	2263	524	3089	0.493746	0.530064
S=40, D=72, h=0.7, k=0.6, V=1	317787	1326	313986	256	2219	511	2986	0.520122	0.556972
S=40, D=72, h=0.7, k=0.6, V=0	317559	1220	313719	331	2289	516	3136	0.484679	0.519749
S=40, D=72, h=0.7, k=0.7, V=1	317866	1314	314044	275	2233	508	3016	0.514241	0.550462
S=40, D=72, h=0.7, k=0.7, V=0	317638	1212	313779	349	2298	513	3160	0.479984	0.514523
S=40, D=72, h=0.7, k=0.8, V=1	317992	1311	314148	293	2240	504	3037	0.510582	0.546245
S=40, D=72, h=0.7, k=0.8, V=0	317815	1204	313928	373	2310	507	3190	0.474391	0.508123
S=40, D=72, h=0.7, k=0.9, V=1	317992	1305	314140	299	2248	504	3051	0.508081	0.543555
S=40, D=72, h=0.7, k=0.9, V=0	317832	1197	313936	383	2316	507	3206	0.471186	0.504707
S=40, D=72, h=0.7, k=1, V=1	318060	1282	314177	329	2272	502	3103	0.497932	0.532578
S=40, D=72, h=0.7, k=1, V=0	317961	1182	314031	410	2338	503	3251	0.463198	0.495858
S=40, D=72, h=0.6, k=0.3, V=1	318103	1457	314348	199	2099	489	2787	0.559840	0.597681
S=40, D=72, h=0.6, k=0.3, V=0	317663	1350	313866	275	2172	505	2952	0.524357	0.561322
S=40, D=72, h=0.6, k=0.4, V=1	318499	1481	314701	222	2095	474	2791	0.560751	0.597340
S=40, D=72, h=0.6, k=0.4, V=0	318129	1365	314280	309	2175	488	2972	0.522193	0.557650
S=40, D=72, h=0.6, k=0.5, V=1	318570	1479	314754	237	2100	473	2810	0.557666	0.593959
S=40, D=72, h=0.6, k=0.5, V=0	318418	1355	314536	333	2194	475	3002	0.516360	0.550447
S=40, D=72, h=0.6, k=0.6, V=1	318584	1471	314750	255	2108	472	2835	0.553025	0.588954
S=40, D=72, h=0.6, k=0.6, V=0	318483	1342	314573	360	2208	473	3041	0.509228	0.542716
S=40, D=72, h=0.6, k=0.7, V=1	318776	1480	314926	261	2109	463	2833	0.553931	0.589160
S=40, D=72, h=0.6, k=0.7, V=0	318704	1348	314777	368	2211	463	3042	0.509461	0.542201
S=40, D=72, h=0.6, k=0.8, V=1	318797	1464	314927	281	2125	464	2870	0.547139	0.582023
S=40, D=72, h=0.6, k=0.8, V=0	318735	1331	314789	387	2228	463	3078	0.502631	0.534945
S=40, D=72, h=0.6, k=0.9, V=1	318888	1452	314998	298	2140	460	2898	0.541859	0.576100
S=40, D=72, h=0.6, k=0.9, V=0	318786	1325	314829	400	2232	462	3094	0.499474	0.531544
S=40, D=72, h=0.6, k=1, V=1	318928	1443	315019	316	2150	459	2925	0.537034	0.570901
S=40, D=72, h=0.6, k=1, V=0	318809	1310	314834	418	2247	462	3127	0.493285	0.524971
S=40, D=72, h=0.5, k=0.3, V=1	319636	1646	315821	211	1958	441	2610	0.597521	0.633577
S=40, D=72, h=0.5, k=0.3, V=0	319448	1511	315553	306	2078	444	2828	0.554792	0.588688
S=40, D=72, h=0.5, k=0.4, V=1	320022	1682	316176	220	1944	423	2587	0.603046	0.637787
S=40, D=72, h=0.5, k=0.4, V=0	319811	1536	315884	326	2065	428	2819	0.557370	0.590130
S=40, D=72, h=0.5, k=0.5, V=1	320318	1693	316440	239	1946	412	2597	0.602059	0.635755
S=40, D=72, h=0.5, k=0.5, V=0	320011	1543	316063	349	2056	424	2829	0.555804	0.588203
S=40, D=72, h=0.5, k=0.6, V=1	320514	1715	316617	255	1927	408	2590	0.604027	0.637493
S=40, D=72, h=0.5, k=0.6, V=0	320247	1553	316274	374	2046	419	2839	0.554584	0.586551
S=40, D=72, h=0.5, k=0.7, V=1	320607	1720	316695	264	1928	404	2596	0.603473	0.636539
S=40, D=72, h=0.5, k=0.7, V=0	320340	1553	316346	389	2052	415	2856	0.552244	0.583737
S=40, D=72, h=0.5, k=0.8, V=1	320677	1710	316742	284	1941	403	2628	0.598221	0.630905
S=40, D=72, h=0.5, k=0.8, V=0	320375	1545	316360	411	2059	416	2886	0.547334	0.578640
S=40, D=72, h=0.5, k=0.9, V=1	320677	1699	316733	296	1949	403	2648	0.594387	0.626893
S=40, D=72, h=0.5, k=0.9, V=0	320455	1539	316430	422	2064	415	2901	0.544599	0.575690
S=40, D=72, h=0.5, k=1, V=1	320677	1688	316718	310	1961	403	2674	0.589952	0.622216
S=40, D=72, h=0.5, k=1, V=0	320402	1526	316363	439	2074	419	2932	0.539291	0.570403
S=40, D=72, h=0.4, k=0.3, V=1	320766	1812	316879	233	1842	388	2463	0.627246	0.660213
S=40, D=72, h=0.4, k=0.3, V=0	320525	1650	316551	338	1986	394	2718	0.579556	0.610682
S=40, D=72, h=0.4, k=0.4, V=1	321210	1866	317289	247	1808	371	2426	0.635261	0.667055
S=40, D=72, h=0.4, k=0.4, V=0	320874	1693	316872	362	1947	384	2693	0.585327	0.615958
S=40, D=72, h=0.4, k=0.5, V=1	321412	1896	317462	263	1791	359	2413	0.638477	0.669320
S=40, D=72, h=0.4, k=0.5, V=0	321136	1703	317102	387	1944	371	2702	0.584213	0.613728
S=40, D=72, h=0.4, k=0.6, V=1	321484	1907	317518	276	1783	358	2417	0.638457	0.669195
S=40, D=72, h=0.4, k=0.6, V=0	321266	1712	317208	406	1940	366	2712	0.583359	0.612411
S=40, D=72, h=0.4, k=0.7, V=1	321646	1923	317657	286	1780	345	2411	0.640008	0.669628
S=40, D=72, h=0.4, k=0.7, V=0	321458	1721	317370	422	1945	352	2719	0.582960	0.610809
S=40, D=72, h=0.4, k=0.8, V=1	321722	1926	317715	298	1783	342	2423	0.638568	0.667828
S=40, D=72, h=0.4, k=0.8, V=0	321560	1724	317448	444	1944	347	2735	0.580754	0.608105
S=40, D=72, h=0.4, k=0.9, V=1	321736	1919	317712	313	1792	340	2445	0.635046	0.663969
S=40, D=72, h=0.4, k=0.9, V=0	321574	1716	317446	459	1953	345	2757	0.577135	0.604161
S=40, D=72, h=0.4, k=1, V=1	321803	1926	317760	322	1795	333	2450	0.634834	0.663094
S=40, D=72, h=0.4, k=1, V=0	321633	1719	317487	469	1958	340	2767	0.576177	0.602724
S=40, D=72, h=0.3, k=0.3, V=1	321734	2028	317763	269	1674	338	2281	0.662792	0.692853
S=40, D=72, h=0.3, k=0.3, V=0	321443	1824	317392	377	1850	352	2579	0.609390	0.638413
S=40, D=72, h=0.3, k=0.4, V=1	322135	2076	318125	273	1661	308	2242	0.670574	0.698086
S=40, D=72, h=0.3, k=0.4, V=0	321789	1861	317690	401	1837	329	2567	0.613227	0.640397
S=40, D=72, h=0.3, k=0.5, V=1	322283	2106	318253	286	1638	300	2224	0.674217	0.701127
S=40, D=72, h=0.3, k=0.5, V=0	322004	1894	317868	429	1813	317	2559	0.616061	0.642325
S=40, D=72, h=0.3, k=0.6, V=1	322371	2134	318322	298	1617	295	2210	0.677379	0.703927
S=40, D=72, h=0.3, k=0.6, V=0	322182	1910	318018	453	1801	309	2563	0.616254	0.641855
S=40, D=72, h=0.3, k=0.7, V=1	322436	2144	318371	310	1611	292	2213	0.677392	0.703651
S=40, D=72, h=0.3, k=0.7, V=0	322221	1919	318041	471	1790	307	2568	0.615924	0.641368
S=40, D=72, h=0.3, k=0.8, V=1	322603	2170	318528	312	1593	284	2189	0.681767	0.707430
S=40, D=72, h=0.3, k=0.8, V=0	322339	1934	318147	478	1780	301	2559	0.617989	0.642996
S=40, D=72, h=0.3, k=0.9, V=1	322694	2178	318602	322	1592	279	2193	0.681626	0.706797
S=40, D=72, h=0.3, k=0.9, V=0	322394	1942	318191	489	1772	299	2560	0.618255	0.643113
S=40, D=72, h=0.3, k=1, V=1	322744	2178	318637	336	1593	278	2207	0.679685	0.704693
S=40, D=72, h=0.3, k=1, V=0	322488	1941	318260	511	1776	292	2579	0.615530	0.639696
S=40, D=72, h=0.2, k=0.3, V=1	322661	2202	318572	327	1560	275	2162	0.686233	0.711269
S=40, D=72, h=0.2, k=0.3, V=0	322318	1983	318129	461	1745	299	2505	0.628676	0.653849
S=40, D=72, h=0.2, k=0.4, V=1	323049	2288	318914	340	1507	245	2092	0.699322	0.721900
S=40, D=72, h=0.2, k=0.4, V=0	322767	2059	318504	502	1702	263	2467	0.637957	0.660290
S=40, D=72, h=0.2, k=0.5, V=1	323253	2344	319093	352	1464	236	2052	0.707052	0.728981
S=40, D=72, h=0.2, k=0.5, V=0	323029	2116	318731	528	1654	251	2433	0.645530	0.667065
S=40, D=72, h=0.2, k=0.6, V=1	323321	2367	319154	355	1445	232	2032	0.710603	0.732252
S=40, D=72, h=0.2, k=0.6, V=0	323122	2133	318815	537	1637	246	2420	0.647960	0.669153
S=40, D=72, h=0.2, k=0.7, V=1	323443	2401	319241	379	1422	222	2023	0.713156	0.733904
S=40, D=72, h=0.2, k=0.7, V=0	323216	2146	318880	562	1628	239	2429	0.647522	0.668090
S=40, D=72, h=0.2, k=0.8, V=1	323527	2416	319312	389	1410	218	2017	0.714496	0.734900
S=40, D=72, h=0.2, k=0.8, V=0	323267	2159	318920	578	1610	238	2426	0.648460	0.669003
S=40, D=72, h=0.2, k=0.9, V=1	323583	2443	319365	390	1385	217	1992	0.718855	0.739280
S=40, D=72, h=0.2, k=0.9, V=0	323328	2180	318975	586	1587	237	2410	0.651596	0.672164
S=40, D=72, h=0.2, k=1, V=1	323679	2451	319441	401	1386	209	1996	0.718698	0.738332
S=40, D=72, h=0.2, k=1, V=0	323440	2180	319065	603	1592	228	2423	0.649889	0.669612
S=40, D=72, F=0	315065	257	310683	957	3168	584	4709	0.110420	0.120451
S=40, D=76, h=0.7, k=0.3, V=1	317321	1327	313599	199	2196	528	2923	0.530555	0.569545
S=40, D=76, h=0.7, k=0.3, V=0	316973	1243	313238	247	2245	543	3035	0.503857	0.542312
S=40, D=76, h=0.7, k=0.4, V=1	317433	1333	313684	219	2197	523	2939	0.528263	0.566669
S=40, D=76, h=0.7, k=0.4, V=0	317166	1239	313394	278	2255	532	3065	0.497919	0.535138
S=40, D=76, h=0.7, k=0.5, V=1	317632	1339	313858	233	2202	515	2950	0.527009	0.564653
S=40, D=76, h=0.7, k=0.5, V=0	317340	1238	313537	302	2263	524	3089	0.493746	0.530064
S=40, D=76, h=0.7, k=0.6, V=1	317787	1326	313986	256	2219	511	2986	0.520122	0.556972
S=40, D=76, h=0.7, k=0.6, V=0	317559	1220	313719	331	2289	516	3136	0.484679	0.519749
S=40, D=76, h=0.7, k=0.7, V=1	317866	1314	314044	275	2233	508	3016	0.514241	0.550462
S=40, D=76, h=0.7, k=0.7, V=0	317638	1212	313779	349	2298	513	3160	0.479984	0.514523
S=40, D=76, h=0.7, k=0.8, V=1	317992	1311	314148	293	2240	504	3037	0.510582	0.546245
S=40, D=76, h=0.7, k=0.8, V=0	317815	1204	313928	373	2310	507	3190	0.474391	0.508123
S=40, D=76, h=0.7, k=0.9, V=1	317992	1305	314140	299	2248	504	3051	0.508081	0.543555
S=40, D=76, h=0.7, k=0.9, V=0	317832	1197	313936	383	2316	507	3206	0.471186	0.504707
S=40, D=76, h=0.7, k=1, V=1	318060	1282	314177	329	2272	502	3103	0.497932	0.532578
S=40, D=76, h=0.7, k=1, V=0	317961	1182	314031	410	2338	503	3251	0.463198	0.495858
S=40, D=76, h=0.6, k=0.3, V=1	318103	1457	314349	198	2099	489	2786	0.560013	0.597866
S=40, D=76, h=0.6, k=0.3, V=0	317663	1350	313867	274	2172	505	2951	0.524522	0.561499
S=40, D=76, h=0.6, k=0.4, V=1	318499	1481	314701	222	2095	474	2791	0.560751	0.597340
S=40, D=76, h=0.6, k=0.4, V=0	318129	1365	314280	309	2175	488	2972	0.522193	0.557650
S=40, D=76, h=0.6, k=0.5, V=1	318570	1479	314754	237	2100	473	2810	0.557666	0.593959
S=40, D=76, h=0.6, k=0.5, V=0	318418	1355	314536	333	2194	475	3002	0.516360	0.550447
S=40, D=76, h=0.6, k=0.6, V=1	318584	1471	314750	255	2108	472	2835	0.553025	0.588954
S=40, D=76, h=0.6, k=0.6, V=0	318483	1342	314573	360	2208	473	3041	0.509228	0.542716
S=40, D=76, h=0.6, k=0.7, V=1	318776	1480	314926	261	2109	463	2833	0.553931	0.589160
S=40, D=76, h=0.6, k=0.7, V=0	318704	1348	314777	368	2211	463	3042	0.509461	0.542201
S=40, D=76, h=0.6, k=0.8, V=1	318797	1464	314927	281	2125	464	2870	0.547139	0.582023
S=40, D=76, h=0.6, k=0.8, V=0	318735	1331	314789	387	2228	463	3078	0.502631	0.534945
S=40, D=76, h=0.6, k=0.9, V=1	318888	1452	314998	298	2140	460	2898	0.541859	0.576100
S=40, D=76, h=0.6, k=0.9, V=0	318786	1325	314829	400	2232	462	3094	0.499474	0.531544
S=40, D=76, h=0.6, k=1, V=1	318928	1443	315019	316	2150	459	2925	0.537034	0.570901
S=40, D=76, h=0.6, k=1, V=0	318809	1310	314834	418	2247	462	3127	0.493285	0.524971
S=40, D=76, h=0.5, k=0.3, V=1	319636	1644	315821	211	1960	441	2612	0.597114	0.633145
S=40, D=76, h=0.5, k=0.3, V=0	319448	1510	315554	305	2079	444	2828	0.554732	0.588624
S=40, D=76, h=0.5, k=0.4, V=1	320022	1681	316177	219	1945	423	2587	0.603007	0.637745
S=40, D=76, h=0.5, k=0.4, V=0	319811	1535	315885	325	2066	428	2819	0.557309	0.590065
S=40, D=76, h=0.5, k=0.5, V=1	320318	1693	316441	238	1946	412	2596	0.602219	0.635923
S=40, D=76, h=0.5, k=0.5, V=0	320011	1543	316064	348	2056	424	2828	0.555955	0.588362
S=40, D=76, h=0.5, k=0.6, V=1	320514	1715	316618	254	1927	408	2589	0.604184	0.637658
S=40, D=76, h=0.5, k=0.6, V=0	320247	1553	316275	373	2046	419	2838	0.554731	0.586707
S=40, D=76, h=0.5, k=0.7, V=1	320607	1720	316696	263	1928	404	2595	0.603629	0.636703
S=40, D=76, h=0.5, k=0.7, V=0	320340	1553	316347	388	2052	415	2855	0.552390	0.583891
S=40, D=76, h=0.5, k=0.8, V=1	320677	1708	316742	284	1943	403	2630	0.597818	0.630480
S=40, D=76, h=0.5, k=0.8, V=0	320375	1543	316360	411	2061	416	2888	0.546901	0.578183
S=40, D=76, h=0.5, k=0.9, V=1	320677	1698	316733	296	1950	403	2649	0.594184	0.626680
S=40, D=76, h=0.5, k=0.9, V=0	320455	1538	316430	422	2065	415	2902	0.544382	0.575461
S=40, D=76, h=0.5, k=1, V=1	320677	1687	316718	310	1962	403	2675	0.589749	0.622001
S=40, D=76, h=0.5, k=1, V=0	320402	1525	316363	439	2075	419	2933	0.539072	0.570173
S=40, D=76, h=0.4, k=0.3, V=1	320722	1811	316841	231	1839	392	2462	0.627365	0.660705
S=40, D=76, h=0.4, k=0.3, V=0	320481	1649	316513	336	1983	398	2717	0.579647	0.611119
S=40, D=76, h=0.4, k=0.4, V=1	321203	1864	317283	247	1809	372	2428	0.634878	0.666745
S=40, D=76, h=0.4, k=0.4, V=0	320867	1691	316866	362	1948	385	2695	0.584917	0.615612
S=40, D=76, h=0.4, k=0.5, V=1	321405	1897	317458	261	1789	360	2410	0.638970	0.669928
S=40, D=76, h=0.4, k=0.5, V=0	321129	1704	317098	385	1942	372	2699	0.584704	0.614330
S=40, D=76, h=0.4, k=0.6, V=1	321484	1906	317519	275	1784	358	2417	0.638416	0.669152
S=40, D=76, h=0.4, k=0.6, V=0	321266	1711	317209	405	1941	366	2712	0.583295	0.612344
S=40, D=76, h=0.4, k=0.7, V=1	321639	1922	317652	285	1780	346	2411	0.639967	0.669676
S=40, D=76, h=0.4, k=0.7, V=0	321451	1720	317365	421	1945	353	2719	0.582895	0.610825
S=40, D=76, h=0.4, k=0.8, V=1	321722	1926	317715	298	1783	342	2423	0.638568	0.667828
S=40, D=76, h=0.4, k=0.8, V=0	321560	1724	317448	444	1944	347	2735	0.580754	0.608105
S=40, D=76, h=0.4, k=0.9, V=1	321729	1918	317706	313	1792	341	2446	0.634855	0.663860
S=40, D=76, h=0.4, k=0.9, V=0	321567	1715	317440	459	1953	346	2758	0.576929	0.604030
S=40, D=76, h=0.4, k=1, V=1	321796	1925	317754	322	1795	334	2451	0.634644	0.662985
S=40, D=76, h=0.4, k=1, V=0	321626	1718	317481	469	1958	341	2768	0.575972	0.602592
S=40, D=76, h=0.3, k=0.3, V=1	321734	2030	317765	267	1672	338	2277	0.663455	0.693545
S=40, D=76, h=0.3, k=0.3, V=0	321443	1826	317394	375	1848	352	2575	0.610069	0.639123
S=40, D=76, h=0.3, k=0.4, V=1	322135	2078	318127	271	1659	308	2238	0.671229	0.698767
S=40, D=76, h=0.3, k=0.4, V=0	321789	1863	317692	399	1835	329	2563	0.613896	0.641095
S=40, D=76, h=0.3, k=0.5, V=1	322283	2110	318257	282	1634	300	2216	0.675516	0.702476
S=40, D=76, h=0.3, k=0.5, V=0	322004	1897	317871	426	1810	317	2553	0.617052	0.643357
S=40, D=76, h=0.3, k=0.6, V=1	322371	2136	318324	296	1615	295	2206	0.678023	0.704595
S=40, D=76, h=0.3, k=0.6, V=0	322182	1911	318019	452	1800	309	2561	0.616581	0.642196
S=40, D=76, h=0.3, k=0.7, V=1	322436	2146	318373	308	1609	292	2209	0.678033	0.704316
S=40, D=76, h=0.3, k=0.7, V=0	322221	1920	318042	470	1789	307	2566	0.616250	0.641707
S=40, D=76, h=0.3, k=0.8, V=1	322603	2172	318530	310	1591	284	2185	0.682404	0.708091
S=40, D=76, h=0.3, k=0.8, V=0	322339	1935	318148	477	1779	301	2557	0.618313	0.643333
S=40, D=76, h=0.3, k=0.9, V=1	322694	2179	318603	321	1591	279	2191	0.681943	0.707126
S=40, D=76, h=0.3, k=0.9, V=0	322394	1942	318191	489	1772	299	2560	0.618255	0.643113
S=40, D=76, h=0.3, k=1, V=1	322744	2179	318638	335	1592	278	2205	0.680001	0.705021
S=40, D=76, h=0.3, k=1, V=0	322488	1942	318261	510	1775	292	2577	0.615852	0.640031
S=40, D=76, h=0.2, k=0.3, V=1	322661	2203	318575	324	1559	275	2158	0.686827	0.711884
S=40, D=76, h=0.2, k=0.3, V=0	322318	1982	318132	458	1746	299	2503	0.628881	0.654062
S=40, D=76, h=0.2, k=0.4, V=1	323049	2291	318919	335	1504	245	2084	0.700524	0.723140
S=40, D=76, h=0.2, k=0.4, V=0	322767	2062	318509	497	1699	263	2459	0.639156	0.661530
S=40, D=76, h=0.2, k=0.5, V=1	323253	2347	319096	349	1461	236	2046	0.707970	0.729927
S=40, D=76, h=0.2, k=0.5, V=0	323029	2119	318734	525	1651	251	2427	0.646459	0.668025
S=40, D=76, h=0.2, k=0.6, V=1	323321	2368	319155	354	1444	232	2030	0.710907	0.732565
S=40, D=76, h=0.2, k=0.6, V=0	323122	2134	318816	536	1636	246	2418	0.648268	0.669471
S=40, D=76, h=0.2, k=0.7, V=1	323443	2401	319245	375	1422	222	2019	0.713680	0.734443
S=40, D=76, h=0.2, k=0.7, V=0	323216	2146	318884	558	1628	239	2425	0.648012	0.668595
S=40, D=76, h=0.2, k=0.8, V=1	323527	2419	319315	386	1407	218	2011	0.715396	0.735825
S=40, D=76, h=0.2, k=0.8, V=0	323267	2162	318923	575	1607	238	2420	0.649376	0.669947
S=40, D=76, h=0.2, k=0.9, V=1	323583	2443	319369	386	1385	217	1988	0.719374	0.739812
S=40, D=76, h=0.2, k=0.9, V=0	323328	2181	318978	583	1586	237	2406	0.652141	0.672725
S=40, D=76, h=0.2, k=1, V=1	323679	2450	319444	398	1387	209	1994	0.718916	0.738555
S=40, D=76, h=0.2, k=1, V=0	323440	2180	319067	601	1592	228	2421	0.650128	0.669858
S=40, D=76, F=0	315065	257	310683	957	3168	584	4709	0.110420	0.120451
S=40, D=80, h=0.7, k=0.3, V=1	317321	1327	313599	199	2196	528	2923	0.530555	0.569545
S=40, D=80, h=0.7, k=0.3, V=0	316973	1243	313238	247	2245	543	3035	0.503857	0.542312
S=40, D=80, h=0.7, k=0.4, V=1	317433	1333	313684	219	2197	523	2939	0.528263	0.566669
S=40, D=80, h=0.7, k=0.4, V=0	317166	1239	313394	278	2255	532	3065	0.497919	0.535138
S=40, D=80, h=0.7, k=0.5, V=1	317632	1339	313858	233	2202	515	2950	0.527009	0.564653
S=40, D=80, h=0.7, k=0.5, V=0	317340	1238	313537	302	2263	524	3089	0.493746	0.530064
S=40, D=80, h=0.7, k=0.6, V=1	317787	1326	313986	256	2219	511	2986	0.520122	0.556972
S=40, D=80, h=0.7, k=0.6, V=0	317559	1220	313719	331	2289	516	3136	0.484679	0.519749
S=40, D=80, h=0.7, k=0.7, V=1	317866	1314	314044	275	2233	508	3016	0.514241	0.550462
S=40, D=80, h=0.7, k=0.7, V=0	317638	1212	313779	349	2298	513	3160	0.479984	0.514523
S=40, D=80, h=0.7, k=0.8, V=1	317992	1311	314148	293	2240	504	3037	0.510582	0.546245
S=40, D=80, h=0.7, k=0.8, V=0	317815	1204	313928	373	2310	507	3190	0.474391	0.508123
S=40, D=80, h=0.7, k=0.9, V=1	317992	1305	314140	299	2248	504	3051	0.508081	0.543555
S=40, D=80, h=0.7, k=0.9, V=0	317832	1197	313936	383	2316	507	3206	0.471186	0.504707
S=40, D=80, h=0.7, k=1, V=1	318060	1282	314177	329	2272	502	3103	0.497932	0.532578
S=40, D=80, h=0.7, k=1, V=0	317961	1182	314031	410	2338	503	3251	0.463198	0.495858
S=40, D=80, h=0.6, k=0.3, V=1	318103	1457	314349	198	2099	489	2786	0.560013	0.597866
S=40, D=80, h=0.6, k=0.3, V=0	317663	1350	313867	274	2172	505	2951	0.524522	0.561499
S=40, D=80, h=0.6, k=0.4, V=1	318499	1481	314701	222	2095	474	2791	0.560751	0.597340
S=40, D=80, h=0.6, k=0.4, V=0	318129	1365	314280	309	2175	488	2972	0.522193	0.557650
S=40, D=80, h=0.6, k=0.5, V=1	318570	1479	314754	237	2100	473	2810	0.557666	0.593959
S=40, D=80, h=0.6, k=0.5, V=0	318418	1355	314536	333	2194	475	3002	0.516360	0.550447
S=40, D=80, h=0.6, k=0.6, V=1	318584	1471	314750	255	2108	472	2835	0.553025	0.588954
S=40, D=80, h=0.6, k=0.6, V=0	318483	1342	314573	360	2208	473	3041	0.509228	0.542716
S=40, D=80, h=0.6, k=0.7, V=1	318776	1480	314926	261	2109	463	2833	0.553931	0.589160
S=40, D=80, h=0.6, k=0.7, V=0	318704	1348	314777	368	2211	463	3042	0.509461	0.542201
S=40, D=80, h=0.6, k=0.8, V=1	318797	1464	314927	281	2125	464	2870	0.547139	0.582023
S=40, D=80, h=0.6, k=0.8, V=0	318735	1331	314789	387	2228	463	3078	0.502631	0.534945
S=40, D=80, h=0.6, k=0.9, V=1	318888	1452	314998	298	2140	460	2898	0.541859	0.576100
S=40, D=80, h=0.6, k=0.9, V=0	318786	1325	314829	400	2232	462	3094	0.499474	0.531544
S=40, D=80, h=0.6, k=1, V=1	318928	1443	315019	316	2150	459	2925	0.537034	0.570901
S=40, D=80, h=0.6, k=1, V=0	318809	1310	314834	418	2247	462	3127	0.493285	0.524971
S=40, D=80, h=0.5, k=0.3, V=1	319636	1643	315822	210	1961	441	2612	0.597075	0.633103
S=40, D=80, h=0.5, k=0.3, V=0	319448	1509	315555	304	2080	444	2828	0.554673	0.588560
S=40, D=80, h=0.5, k=0.4, V=1	320022	1681	316177	219	1945	423	2587	0.603007	0.637745
S=40, D=80, h=0.5, k=0.4, V=0	319811	1535	315885	325	2066	428	2819	0.557309	0.590065
S=40, D=80, h=0.5, k=0.5, V=1	320318	1693	316441	238	1946	412	2596	0.602219	0.635923
S=40, D=80, h=0.5, k=0.5, V=0	320011	1543	316064	348	2056	424	2828	0.555955	0.588362
S=40, D=80, h=0.5, k=0.6, V=1	320514	1715	316618	254	1927	408	2589	0.604184	0.637658
S=40, D=80, h=0.5, k=0.6, V=0	320247	1553	316275	373	2046	419	2838	0.554731	0.586707
S=40, D=80, h=0.5, k=0.7, V=1	320607	1720	316696	263	1928	404	2595	0.603629	0.636703
S=40, D=80, h=0.5, k=0.7, V=0	320340	1553	316347	388	2052	415	2855	0.552390	0.583891
S=40, D=80, h=0.5, k=0.8, V=1	320677	1708	316742	284	1943	403	2630	0.597818	0.630480
S=40, D=80, h=0.5, k=0.8, V=0	320375	1543	316360	411	2061	416	2888	0.546901	0.578183
S=40, D=80, h=0.5, k=0.9, V=1	320677	1698	316733	296	1950	403	2649	0.594184	0.626680
S=40, D=80, h=0.5, k=0.9, V=0	320455	1538	316430	422	2065	415	2902	0.544382	0.575461
S=40, D=80, h=0.5, k=1, V=1	320677	1687	316718	310	1962	403	2675	0.589749	0.622001
S=40, D=80, h=0.5, k=1, V=0	320402	1525	316363	439	2075	419	2933	0.539072	0.570173
S=40, D=80, h=0.4, k=0.3, V=1	320722	1814	316845	227	1836	392	2455	0.628577	0.661979
S=40, D=80, h=0.4, k=0.3, V=0	320481	1652	316517	332	1980	398	2710	0.580868	0.612404
S=40, D=80, h=0.4, k=0.4, V=1	321203	1867	317286	244	1806	372	2422	0.635914	0.667832
S=40, D=80, h=0.4, k=0.4, V=0	320867	1694	316869	359	1945	385	2689	0.585971	0.616720
S=40, D=80, h=0.4, k=0.5, V=1	321405	1897	317459	260	1789	360	2409	0.639121	0.670087
S=40, D=80, h=0.4, k=0.5, V=0	321129	1704	317099	384	1942	372	2698	0.584848	0.614480
S=40, D=80, h=0.4, k=0.6, V=1	321484	1907	317520	274	1783	358	2415	0.638756	0.669508
S=40, D=80, h=0.4, k=0.6, V=0	321266	1712	317210	404	1940	366	2710	0.583641	0.612707
S=40, D=80, h=0.4, k=0.7, V=1	321639	1921	317652	285	1781	346	2412	0.639777	0.669478
S=40, D=80, h=0.4, k=0.7, V=0	321451	1719	317365	421	1946	353	2720	0.582690	0.610610
S=40, D=80, h=0.4, k=0.8, V=1	321722	1926	317716	297	1783	342	2422	0.638715	0.667981
S=40, D=80, h=0.4, k=0.8, V=0	321560	1724	317449	443	1944	347	2734	0.580891	0.608248
S=40, D=80, h=0.4, k=0.9, V=1	321729	1918	317707	312	1792	341	2445	0.635001	0.664012
S=40, D=80, h=0.4, k=0.9, V=0	321567	1715	317441	458	1953	346	2757	0.577065	0.604172
S=40, D=80, h=0.4, k=1, V=1	321796	1925	317755	321	1795	334	2450	0.634789	0.663136
S=40, D=80, h=0.4, k=1, V=0	321626	1718	317482	468	1958	341	2767	0.576107	0.602733
S=40, D=80, h=0.3, k=0.3, V=1	321708	2033	317748	262	1665	342	2269	0.664746	0.695273
S=40, D=80, h=0.3, k=0.3, V=0	321443	1830	317398	371	1844	352	2567	0.611426	0.640543
S=40, D=80, h=0.3, k=0.4, V=1	322109	2077	318106	270	1656	312	2238	0.671194	0.699110
S=40, D=80, h=0.3, k=0.4, V=0	321789	1863	317692	399	1835	329	2563	0.613896	0.641095
S=40, D=80, h=0.3, k=0.5, V=1	322283	2111	318258	281	1633	300	2214	0.675841	0.702813
S=40, D=80, h=0.3, k=0.5, V=0	322004	1898	317872	425	1809	317	2551	0.617382	0.643701
S=40, D=80, h=0.3, k=0.6, V=1	322371	2137	318325	295	1614	295	2204	0.678345	0.704930
S=40, D=80, h=0.3, k=0.6, V=0	322182	1912	318020	451	1799	309	2559	0.616909	0.642537
S=40, D=80, h=0.3, k=0.7, V=1	322436	2146	318373	308	1609	292	2209	0.678033	0.704316
S=40, D=80, h=0.3, k=0.7, V=0	322221	1920	318042	470	1789	307	2566	0.616250	0.641707
S=40, D=80, h=0.3, k=0.8, V=1	322603	2173	318531	309	1590	284	2183	0.682723	0.708421
S=40, D=80, h=0.3, k=0.8, V=0	322339	1936	318149	476	1778	301	2555	0.618638	0.643671
S=40, D=80, h=0.3, k=0.9, V=1	322694	2180	318604	320	1590	279	2189	0.682261	0.707455
S=40, D=80, h=0.3, k=0.9, V=0	322394	1943	318192	488	1771	299	2558	0.618578	0.643449
S=40, D=80, h=0.3, k=1, V=1	322744	2182	318641	332	1589	278	2199	0.680951	0.706005
S=40, D=80, h=0.3, k=1, V=0	322488	1945	318264	507	1772	292	2571	0.616818	0.641034
S=40, D=80, h=0.2, k=0.3, V=1	322646	2204	318567	317	1558	275	2150	0.687978	0.713074
S=40, D=80, h=0.2, k=0.3, V=0	322303	1983	318124	451	1745	299	2495	0.629997	0.655220
S=40, D=80, h=0.2, k=0.4, V=1	323054	2292	318927	331	1504	244	2079	0.701243	0.723785
S=40, D=80, h=0.2, k=0.4, V=0	322772	2065	318517	493	1697	262	2452	0.640229	0.662549
S=40, D=80, h=0.2, k=0.5, V=1	323253	2346	319097	348	1462	236	2046	0.707932	0.729888
S=40, D=80, h=0.2, k=0.5, V=0	323029	2117	318736	523	1653	251	2427	0.646340	0.667901
S=40, D=80, h=0.2, k=0.6, V=1	323326	2368	319162	351	1445	231	2027	0.711307	0.732879
S=40, D=80, h=0.2, k=0.6, V=0	323127	2134	318823	533	1637	245	2415	0.648641	0.669765
S=40, D=80, h=0.2, k=0.7, V=1	323443	2401	319247	373	1422	222	2017	0.713942	0.734713
S=40, D=80, h=0.2, k=0.7, V=0	323216	2146	318886	556	1628	239	2423	0.648257	0.668848
S=40, D=80, h=0.2, k=0.8, V=1	323527	2419	319317	384	1407	218	2009	0.715656	0.736092
S=40, D=80, h=0.2, k=0.8, V=0	323267	2162	318925	573	1607	238	2418	0.649619	0.670197
S=40, D=80, h=0.2, k=0.9, V=1	323583	2444	319370	385	1384	217	1986	0.719673	0.740119
S=40, D=80, h=0.2, k=0.9, V=0	323328	2182	318979	582	1585	237	2404	0.652445	0.673038
S=40, D=80, h=0.2, k=1, V=1	323679	2451	319445	397	1386	209	1992	0.719213	0.738860
S=40, D=80, h=0.2, k=1, V=0	323440	2181	319068	600	1591	228	2419	0.650431	0.670170
S=40, D=80, F=0	315065	257	310683	957	3168	584	4709	0.110420	0.120451
S=30, D=42, h=0.7, k=0.3, V=1	320563	1659	316620	282	2002	393	2677	0.588171	0.619448
S=30, D=42, h=0.7, k=0.3, V=0	320319	1548	316344	359	2068	411	2838	0.555103	0.586356
S=30, D=42, h=0.7, k=0.4, V=1	320650	1658	316691	300	2001	393	2694	0.585340	0.616491
S=30, D=42, h=0.7, k=0.4, V=0	320431	1550	316444	373	2064	409	2846	0.553737	0.584788
S=30, D=42, h=0.7, k=0.5, V=1	320701	1637	316711	332	2021	393	2746	0.576231	0.606922
S=30, D=42, h=0.7, k=0.5, V=0	320482	1529	316469	406	2078	409	2893	0.544860	0.575488
S=30, D=42, h=0.7, k=0.6, V=1	320776	1614	316753	365	2044	393	2802	0.566538	0.596730
S=30, D=42, h=0.7, k=0.6, V=0	320557	1504	316517	440	2096	409	2945	0.535010	0.565160
S=30, D=42, h=0.7, k=0.7, V=1	320815	1600	316773	383	2059	391	2833	0.561036	0.590788
S=30, D=42, h=0.7, k=0.7, V=0	320679	1489	316609	464	2117	401	2982	0.528467	0.557647
S=30, D=42, h=0.7, k=0.8, V=1	320883	1582	316816	405	2080	387	2872	0.554122	0.583203
S=30, D=42, h=0.7, k=0.8, V=0	320727	1476	316628	488	2135	398	3021	0.522135	0.550730
S=30, D=42, h=0.7, k=0.9, V=1	320987	1575	316905	420	2087	383	2890	0.550773	0.579394
S=30, D=42, h=0.7, k=0.9, V=0	320881	1473	316760	504	2144	390	3038	0.519426	0.547278
S=30, D=42, h=0.7, k=1, V=1	320987	1555	316885	440	2107	383	2930	0.543666	0.571928
S=30, D=42, h=0.7, k=1, V=0	320881	1454	316737	528	2162	390	3080	0.512012	0.539488
S=30, D=42, h=0.6, k=0.3, V=1	321118	1778	317160	280	1900	376	2556	0.612395	0.643435
S=30, D=42, h=0.6, k=0.3, V=0	320988	1662	316979	362	1985	382	2729	0.578571	0.608642
S=30, D=42, h=0.6, k=0.4, V=1	321355	1793	317361	301	1900	363	2564	0.612032	0.641894
S=30, D=42, h=0.6, k=0.4, V=0	321269	1659	317217	397	1996	365	2758	0.573543	0.602009
S=30, D=42, h=0.6, k=0.5, V=1	321461	1806	317453	311	1891	358	2560	0.613177	0.642665
S=30, D=42, h=0.6, k=0.5, V=0	321336	1657	317270	415	1994	363	2772	0.571004	0.599230
S=30, D=42, h=0.6, k=0.6, V=1	321503	1796	317467	339	1901	357	2597	0.607171	0.636302
S=30, D=42, h=0.6, k=0.6, V=0	321398	1636	317295	454	2013	361	2828	0.561444	0.589080
S=30, D=42, h=0.6, k=0.7, V=1	321599	1777	317529	365	1928	347	2640	0.599796	0.627737
S=30, D=42, h=0.6, k=0.7, V=0	321482	1625	317347	483	2027	352	2862	0.555585	0.582257
S=30, D=42, h=0.6, k=0.8, V=1	321612	1769	317517	389	1937	346	2672	0.594783	0.622415
S=30, D=42, h=0.6, k=0.8, V=0	321482	1610	317318	514	2040	352	2906	0.548380	0.574734
S=30, D=42, h=0.6, k=0.9, V=1	321678	1759	317567	401	1951	344	2696	0.590940	0.618215
S=30, D=42, h=0.6, k=0.9, V=0	321548	1603	317369	527	2049	350	2926	0.545166	0.571213
S=30, D=42, h=0.6, k=1, V=1	321738	1735	317595	433	1975	341	2749	0.581867	0.608508
S=30, D=42, h=0.6, k=1, V=0	321608	1583	317392	558	2075	347	2980	0.536623	0.562021
S=30, D=42, h=0.5, k=0.3, V=1	321730	1925	317726	289	1790	337	2416	0.639623	0.668463
S=30, D=42, h=0.5, k=0.3, V=0	321522	1761	317453	389	1919	348	2656	0.594975	0.622962
S=30, D=42, h=0.5, k=0.4, V=1	321973	1950	317936	305	1782	320	2407	0.642005	0.669403
S=30, D=42, h=0.5, k=0.4, V=0	321754	1768	317642	422	1922	331	2675	0.592290	0.618758
S=30, D=42, h=0.5, k=0.5, V=1	322027	1965	317968	321	1773	317	2411	0.642275	0.669395
S=30, D=42, h=0.5, k=0.5, V=0	321854	1770	317709	456	1919	329	2704	0.588262	0.614414
S=30, D=42, h=0.5, k=0.6, V=1	322104	1975	318021	339	1769	312	2420	0.641506	0.668139
S=30, D=42, h=0.5, k=0.6, V=0	321939	1772	317765	483	1919	324	2726	0.585267	0.610894
S=30, D=42, h=0.5, k=0.7, V=1	322191	1974	318090	359	1768	311	2438	0.638742	0.665197
S=30, D=42, h=0.5, k=0.7, V=0	322042	1768	317848	509	1917	321	2747	0.581692	0.606980
S=30, D=42, h=0.5, k=0.8, V=1	322262	1971	318133	380	1778	306	2464	0.635095	0.660944
S=30, D=42, h=0.5, k=0.8, V=0	322124	1766	317908	530	1920	316	2766	0.578848	0.603629
S=30, D=42, h=0.5, k=0.9, V=1	322288	1959	318134	406	1789	305	2500	0.629414	0.654965
S=30, D=42, h=0.5, k=0.9, V=0	322138	1755	317895	555	1933	316	2804	0.573247	0.597784
S=30, D=42, h=0.5, k=1, V=1	322347	1943	318167	430	1807	302	2539	0.623195	0.648245
S=30, D=42, h=0.5, k=1, V=0	322166	1739	317905	575	1947	315	2837	0.567647	0.591891
S=30, D=42, h=0.4, k=0.3, V=1	322305	2072	318255	295	1683	294	2272	0.666326	0.692328
S=30, D=42, h=0.4, k=0.3, V=0	322148	1885	318002	421	1840	304	2565	0.615010	0.640054
S=30, D=42, h=0.4, k=0.4, V=1	322442	2124	318372	310	1636	288	2234	0.673707	0.699439
S=30, D=42, h=0.4, k=0.4, V=0	322253	1913	318089	448	1803	303	2554	0.617583	0.642716
S=30, D=42, h=0.4, k=0.5, V=1	322599	2146	318507	325	1621	281	2227	0.675563	0.700708
S=30, D=42, h=0.4, k=0.5, V=0	322382	1924	318186	480	1792	296	2568	0.616025	0.640534
S=30, D=42, h=0.4, k=0.6, V=1	322750	2161	318628	345	1616	272	2233	0.675401	0.699690
S=30, D=42, h=0.4, k=0.6, V=0	322497	1936	318275	502	1784	290	2576	0.615643	0.639631
S=30, D=42, h=0.4, k=0.7, V=1	322823	2161	318682	360	1620	270	2250	0.673176	0.697190
S=30, D=42, h=0.4, k=0.7, V=0	322627	1932	318376	525	1794	280	2599	0.612226	0.635243
S=30, D=42, h=0.4, k=0.8, V=1	322878	2168	318725	373	1612	268	2253	0.672922	0.696760
S=30, D=42, h=0.4, k=0.8, V=0	322691	1940	318428	538	1785	277	2600	0.612440	0.635231
S=30, D=42, h=0.4, k=0.9, V=1	322915	2162	318728	401	1624	264	2289	0.667915	0.691200
S=30, D=42, h=0.4, k=0.9, V=0	322792	1933	318496	569	1794	272	2635	0.607422	0.629623
S=30, D=42, h=0.4, k=1, V=1	322940	2146	318733	420	1641	263	2324	0.662501	0.685512
S=30, D=42, h=0.4, k=1, V=0	322809	1924	318498	588	1799	271	2658	0.603699	0.625712
S=30, D=42, h=0.3, k=0.3, V=1	323052	2248	318908	347	1549	245	2141	0.691191	0.713499
S=30, D=42, h=0.3, k=0.3, V=0	322738	2040	318497	481	1720	267	2468	0.636847	0.659476
S=30, D=42, h=0.3, k=0.4, V=1	323207	2307	319040	360	1500	238	2098	0.699492	0.721377
S=30, D=42, h=0.3, k=0.4, V=0	323014	2084	318731	519	1680	252	2451	0.641124	0.662629
S=30, D=42, h=0.3, k=0.5, V=1	323303	2335	319119	371	1478	233	2082	0.702791	0.724293
S=30, D=42, h=0.3, k=0.5, V=0	323097	2102	318789	544	1662	247	2453	0.641758	0.662868
S=30, D=42, h=0.3, k=0.6, V=1	323432	2358	319218	395	1461	226	2082	0.703694	0.724557
S=30, D=42, h=0.3, k=0.6, V=0	323290	2110	318947	572	1661	237	2470	0.640045	0.660228
S=30, D=42, h=0.3, k=0.7, V=1	323556	2369	319312	412	1463	216	2091	0.703118	0.722991
S=30, D=42, h=0.3, k=0.7, V=0	323317	2111	318949	598	1659	234	2491	0.637403	0.657263
S=30, D=42, h=0.3, k=0.8, V=1	323591	2363	319322	435	1471	215	2121	0.699044	0.718707
S=30, D=42, h=0.3, k=0.8, V=0	323408	2111	319016	625	1656	232	2513	0.634580	0.654207
S=30, D=42, h=0.3, k=0.9, V=1	323631	2381	319359	436	1455	212	2103	0.702108	0.721574
S=30, D=42, h=0.3, k=0.9, V=0	323431	2129	319034	628	1640	230	2498	0.637579	0.657120
S=30, D=42, h=0.3, k=1, V=1	323641	2372	319348	457	1464	212	2133	0.697897	0.717251
S=30, D=42, h=0.3, k=1, V=0	323482	2117	319062	657	1646	227	2530	0.632662	0.651839
S=30, D=42, F=0	318829	330	314030	1247	3222	443	4912	0.124701	0.133080
S=30, D=45, h=0.7, k=0.3, V=1	320416	1655	316497	269	1995	404	2668	0.589378	0.621663
S=30, D=45, h=0.7, k=0.3, V=0	320209	1549	316252	349	2059	418	2826	0.556885	0.588822
S=30, D=45, h=0.7, k=0.4, V=1	320503	1654	316566	289	1994	404	2687	0.586209	0.618346
S=30, D=45, h=0.7, k=0.4, V=0	320321	1549	316346	368	2058	416	2842	0.554260	0.585916
S=30, D=45, h=0.7, k=0.5, V=1	320554	1637	316586	320	2011	404	2735	0.577964	0.609666
S=30, D=45, h=0.7, k=0.5, V=0	320372	1529	316372	401	2070	416	2887	0.545652	0.576900
S=30, D=45, h=0.7, k=0.6, V=1	320739	1616	316729	355	2039	397	2791	0.568358	0.598967
S=30, D=45, h=0.7, k=0.6, V=0	320505	1503	316472	435	2095	412	2942	0.535428	0.565832
S=30, D=45, h=0.7, k=0.7, V=1	320779	1603	316751	372	2053	395	2820	0.563200	0.593383
S=30, D=45, h=0.7, k=0.7, V=0	320627	1493	316564	460	2110	404	2974	0.529910	0.559404
S=30, D=45, h=0.7, k=0.8, V=1	320846	1586	316790	398	2072	391	2861	0.555976	0.585476
S=30, D=45, h=0.7, k=0.8, V=0	320675	1477	316582	485	2131	401	3017	0.522768	0.551630
S=30, D=45, h=0.7, k=0.9, V=1	320928	1577	316855	414	2082	387	2883	0.551982	0.580978
S=30, D=45, h=0.7, k=0.9, V=0	320770	1470	316661	499	2140	397	3036	0.519430	0.547821
S=30, D=45, h=0.7, k=1, V=1	320928	1557	316836	433	2102	387	2922	0.545009	0.573649
S=30, D=45, h=0.7, k=1, V=0	320771	1454	316644	519	2154	397	3070	0.513276	0.541357
S=30, D=45, h=0.6, k=0.3, V=1	321023	1787	317087	268	1881	384	2533	0.616154	0.648111
S=30, D=45, h=0.6, k=0.3, V=0	320893	1667	316900	353	1973	390	2716	0.580853	0.611712
S=30, D=45, h=0.6, k=0.4, V=1	321286	1806	317308	291	1881	368	2540	0.616161	0.646673
S=30, D=45, h=0.6, k=0.4, V=0	321200	1665	317159	391	1985	370	2746	0.575649	0.604638
S=30, D=45, h=0.6, k=0.5, V=1	321370	1814	317373	306	1877	363	2546	0.615565	0.645616
S=30, D=45, h=0.6, k=0.5, V=0	321245	1659	317186	413	1987	368	2768	0.571703	0.600381
S=30, D=45, h=0.6, k=0.6, V=1	321444	1806	317416	335	1887	361	2583	0.609727	0.639329
S=30, D=45, h=0.6, k=0.6, V=0	321339	1639	317243	450	2007	365	2822	0.562556	0.590567
S=30, D=45, h=0.6, k=0.7, V=1	321562	1785	317498	363	1916	351	2630	0.601675	0.630048
S=30, D=45, h=0.6, k=0.7, V=0	321445	1627	317317	479	2022	356	2857	0.556479	0.583511
S=30, D=45, h=0.6, k=0.8, V=1	321575	1775	317483	390	1927	350	2667	0.595842	0.623866
S=30, D=45, h=0.6, k=0.8, V=0	321445	1610	317287	512	2036	356	2904	0.548645	0.575332
S=30, D=45, h=0.6, k=0.9, V=1	321641	1767	317534	400	1940	348	2688	0.592612	0.620296
S=30, D=45, h=0.6, k=0.9, V=0	321511	1605	317340	524	2042	354	2920	0.546059	0.572473
S=30, D=45, h=0.6, k=1, V=1	321701	1742	317561	433	1965	345	2743	0.583214	0.610244
S=30, D=45, h=0.6, k=1, V=0	321571	1585	317360	558	2068	351	2977	0.537123	0.562865
S=30, D=45, h=0.5, k=0.3, V=1	321700	1943	317713	277	1767	339	2383	0.645042	0.674328
S=30, D=45, h=0.5, k=0.3, V=0	321427	1768	317381	376	1902	356	2634	0.598382	0.627232
S=30, D=45, h=0.5, k=0.4, V=1	321942	1965	317919	296	1762	322	2380	0.646381	0.674167
S=30, D=45, h=0.5, k=0.4, V=0	321695	1780	317596	414	1905	335	2654	0.595891	0.622867
S=30, D=45, h=0.5, k=0.5, V=1	321976	1980	317932	313	1751	320	2384	0.646563	0.674165
S=30, D=45, h=0.5, k=0.5, V=0	321775	1780	317648	444	1903	334	2681	0.591985	0.618731
S=30, D=45, h=0.5, k=0.6, V=1	322053	1989	317985	331	1748	315	2394	0.645590	0.672691
S=30, D=45, h=0.5, k=0.6, V=0	321860	1783	317704	471	1902	329	2702	0.589167	0.615390
S=30, D=45, h=0.5, k=0.7, V=1	322140	1989	318055	349	1747	314	2410	0.643206	0.670136
S=30, D=45, h=0.5, k=0.7, V=0	321991	1781	317811	499	1900	324	2723	0.585717	0.611435
S=30, D=45, h=0.5, k=0.8, V=1	322211	1985	318096	371	1759	309	2439	0.639140	0.665434
S=30, D=45, h=0.5, k=0.8, V=0	322073	1779	317867	524	1903	319	2746	0.582344	0.607529
S=30, D=45, h=0.5, k=0.9, V=1	322237	1966	318094	400	1777	308	2485	0.631719	0.657642
S=30, D=45, h=0.5, k=0.9, V=0	322087	1764	317853	551	1919	319	2789	0.575743	0.600647
S=30, D=45, h=0.5, k=1, V=1	322296	1952	318129	422	1793	305	2520	0.626148	0.651592
S=30, D=45, h=0.5, k=1, V=0	322115	1750	317864	569	1932	318	2819	0.570738	0.595364
S=30, D=45, h=0.4, k=0.3, V=1	322306	2088	318264	288	1666	294	2248	0.670330	0.696492
S=30, D=45, h=0.4, k=0.3, V=0	322121	1898	317984	416	1823	306	2545	0.618377	0.643744
S=30, D=45, h=0.4, k=0.4, V=1	322395	2131	318334	304	1626	291	2221	0.675818	0.701913
S=30, D=45, h=0.4, k=0.4, V=0	322253	1919	318093	444	1797	303	2544	0.619282	0.644482
S=30, D=45, h=0.4, k=0.5, V=1	322552	2154	318468	319	1611	284	2214	0.677753	0.703255
S=30, D=45, h=0.4, k=0.5, V=0	322382	1930	318189	477	1786	296	2559	0.617582	0.642152
S=30, D=45, h=0.4, k=0.6, V=1	322718	2165	318601	342	1610	275	2227	0.676446	0.701048
S=30, D=45, h=0.4, k=0.6, V=0	322465	1936	318245	504	1780	293	2577	0.615463	0.639713
S=30, D=45, h=0.4, k=0.7, V=1	322848	2164	318707	359	1618	269	2246	0.673852	0.697795
S=30, D=45, h=0.4, k=0.7, V=0	322627	1934	318373	529	1791	280	2600	0.612183	0.635205
S=30, D=45, h=0.4, k=0.8, V=1	322903	2170	318751	370	1612	267	2249	0.673603	0.697365
S=30, D=45, h=0.4, k=0.8, V=0	322691	1941	318424	542	1784	277	2603	0.612129	0.634909
S=30, D=45, h=0.4, k=0.9, V=1	322940	2163	318748	403	1626	263	2292	0.667661	0.690834
S=30, D=45, h=0.4, k=0.9, V=0	322792	1934	318490	574	1794	272	2640	0.606919	0.629097
S=30, D=45, h=0.4, k=1, V=1	322940	2149	318730	421	1640	263	2324	0.662747	0.685754
S=30, D=45, h=0.4, k=1, V=0	322809	1925	318497	588	1799	271	2658	0.603818	0.625830
S=30, D=45, h=0.3, k=0.3, V=1	323000	2257	318870	339	1534	250	2123	0.693949	0.716829
S=30, D=45, h=0.3, k=0.3, V=0	322718	2047	318484	477	1710	269	2456	0.638759	0.661639
S=30, D=45, h=0.3, k=0.4, V=1	323166	2319	319016	349	1482	243	2074	0.703138	0.725623
S=30, D=45, h=0.3, k=0.4, V=0	322973	2096	318701	514	1662	257	2433	0.644070	0.666128
S=30, D=45, h=0.3, k=0.5, V=1	323290	2338	319112	367	1473	235	2075	0.703840	0.725566
S=30, D=45, h=0.3, k=0.5, V=0	323084	2106	318780	542	1656	249	2447	0.642750	0.664072
S=30, D=45, h=0.3, k=0.6, V=1	323395	2365	319191	388	1451	229	2068	0.705813	0.727028
S=30, D=45, h=0.3, k=0.6, V=0	323206	2115	318875	566	1650	243	2459	0.641708	0.662479
S=30, D=45, h=0.3, k=0.7, V=1	323519	2376	319286	404	1453	219	2076	0.705356	0.725579
S=30, D=45, h=0.3, k=0.7, V=0	323233	2116	318879	590	1648	240	2478	0.639299	0.659751
S=30, D=45, h=0.3, k=0.8, V=1	323591	2370	319327	431	1463	215	2109	0.700850	0.720568
S=30, D=45, h=0.3, k=0.8, V=0	323361	2117	318976	622	1646	235	2503	0.636137	0.656082
S=30, D=45, h=0.3, k=0.9, V=1	323631	2384	319362	434	1451	212	2097	0.702966	0.722461
S=30, D=45, h=0.3, k=0.9, V=0	323431	2133	319035	628	1635	230	2493	0.638404	0.657975
S=30, D=45, h=0.3, k=1, V=1	323641	2377	319353	453	1458	212	2123	0.699352	0.718751
S=30, D=45, h=0.3, k=1, V=0	323482	2121	319062	659	1640	227	2526	0.633338	0.652546
S=30, D=45, F=0	318829	334	314038	1239	3218	443	4900	0.126489	0.134973
S=30, D=48, h=0.7, k=0.3, V=1	320382	1648	316467	269	1998	406	2673	0.588091	0.620496
S=30, D=48, h=0.7, k=0.3, V=0	320091	1541	316140	349	2061	424	2834	0.555164	0.587500
S=30, D=48, h=0.7, k=0.4, V=1	320496	1650	316564	287	1995	405	2687	0.585844	0.618063
S=30, D=48, h=0.7, k=0.4, V=0	320273	1542	316300	369	2062	419	2850	0.552603	0.584412
S=30, D=48, h=0.7, k=0.5, V=1	320554	1631	316587	321	2015	404	2740	0.576713	0.608364
S=30, D=48, h=0.7, k=0.5, V=0	320331	1524	316331	402	2074	418	2894	0.544348	0.575678
S=30, D=48, h=0.7, k=0.6, V=1	320740	1610	316734	353	2043	397	2793	0.567539	0.598120
S=30, D=48, h=0.7, k=0.6, V=0	320406	1500	316382	432	2092	418	2942	0.535192	0.566062
S=30, D=48, h=0.7, k=0.7, V=1	320772	1595	316747	372	2058	396	2826	0.561653	0.591853
S=30, D=48, h=0.7, k=0.7, V=0	320621	1484	316558	461	2118	405	2984	0.527774	0.557230
S=30, D=48, h=0.7, k=0.8, V=1	320846	1582	316792	396	2076	391	2863	0.555413	0.584883
S=30, D=48, h=0.7, k=0.8, V=0	320676	1469	316581	486	2140	401	3027	0.520778	0.549524
S=30, D=48, h=0.7, k=0.9, V=1	320928	1571	316855	413	2089	387	2889	0.550773	0.579698
S=30, D=48, h=0.7, k=0.9, V=0	320771	1464	316660	501	2146	397	3044	0.517815	0.546120
S=30, D=48, h=0.7, k=1, V=1	320928	1553	316837	432	2106	387	2925	0.544288	0.572891
S=30, D=48, h=0.7, k=1, V=0	320771	1448	316643	520	2160	397	3077	0.511789	0.539790
S=30, D=48, h=0.6, k=0.3, V=1	321009	1789	317083	261	1876	385	2522	0.617778	0.649923
S=30, D=48, h=0.6, k=0.3, V=0	320827	1666	316847	348	1966	394	2708	0.581678	0.612953
S=30, D=48, h=0.6, k=0.4, V=1	321214	1810	317249	286	1869	373	2528	0.617928	0.648997
S=30, D=48, h=0.6, k=0.4, V=0	321076	1668	317049	387	1972	378	2737	0.576991	0.606738
S=30, D=48, h=0.6, k=0.5, V=1	321356	1818	317367	300	1871	364	2535	0.617317	0.647548
S=30, D=48, h=0.6, k=0.5, V=0	321180	1662	317130	408	1980	372	2760	0.573036	0.602114
S=30, D=48, h=0.6, k=0.6, V=1	321430	1808	317410	330	1882	362	2574	0.611003	0.640769
S=30, D=48, h=0.6, k=0.6, V=0	321274	1637	317186	447	2004	369	2820	0.562620	0.590971
S=30, D=48, h=0.6, k=0.7, V=1	321562	1792	317503	360	1907	351	2618	0.603648	0.632126
S=30, D=48, h=0.6, k=0.7, V=0	321394	1630	317272	477	2015	359	2851	0.557457	0.584787
S=30, D=48, h=0.6, k=0.8, V=1	321575	1780	317486	389	1920	350	2659	0.597132	0.625230
S=30, D=48, h=0.6, k=0.8, V=0	321394	1611	317240	511	2032	359	2902	0.548991	0.575936
S=30, D=48, h=0.6, k=0.9, V=1	321641	1771	317535	401	1934	348	2683	0.593423	0.621159
S=30, D=48, h=0.6, k=0.9, V=0	321512	1610	317344	521	2037	354	2912	0.547524	0.574008
S=30, D=48, h=0.6, k=1, V=1	321701	1746	317563	432	1960	345	2737	0.584235	0.611319
S=30, D=48, h=0.6, k=1, V=0	321572	1586	317366	553	2067	351	2971	0.537984	0.563765
S=30, D=48, h=0.5, k=0.3, V=1	321637	1950	317663	273	1751	347	2371	0.647034	0.677158
S=30, D=48, h=0.5, k=0.3, V=0	321427	1777	317382	375	1893	356	2624	0.600330	0.629272
S=30, D=48, h=0.5, k=0.4, V=1	321942	1973	317923	292	1754	322	2368	0.648465	0.676339
S=30, D=48, h=0.5, k=0.4, V=0	321696	1784	317600	412	1900	335	2647	0.597048	0.624082
S=30, D=48, h=0.5, k=0.5, V=1	321976	1986	317931	314	1745	320	2379	0.647542	0.675185
S=30, D=48, h=0.5, k=0.5, V=0	321776	1784	317646	448	1898	334	2680	0.592321	0.619090
S=30, D=48, h=0.5, k=0.6, V=1	322053	1993	317983	332	1745	315	2392	0.646115	0.673231
S=30, D=48, h=0.5, k=0.6, V=0	321861	1784	317703	473	1901	329	2703	0.589101	0.615322
S=30, D=48, h=0.5, k=0.7, V=1	322140	1992	318053	350	1745	314	2409	0.643547	0.670484
S=30, D=48, h=0.5, k=0.7, V=0	321992	1780	317811	500	1901	324	2725	0.585383	0.611087
S=30, D=48, h=0.5, k=0.8, V=1	322211	1989	318093	374	1755	309	2438	0.639477	0.665785
S=30, D=48, h=0.5, k=0.8, V=0	322074	1781	317867	525	1901	319	2745	0.582620	0.607817
S=30, D=48, h=0.5, k=0.9, V=1	322237	1970	318093	401	1773	308	2482	0.632341	0.658290
S=30, D=48, h=0.5, k=0.9, V=0	322088	1766	317851	554	1917	319	2790	0.575769	0.600675
S=30, D=48, h=0.5, k=1, V=1	322296	1955	318126	425	1790	305	2520	0.626316	0.651767
S=30, D=48, h=0.5, k=1, V=0	322116	1751	317860	575	1930	318	2823	0.570260	0.594873
S=30, D=48, h=0.4, k=0.3, V=1	322331	2092	318292	288	1659	293	2240	0.671393	0.697530
S=30, D=48, h=0.4, k=0.3, V=0	322121	1903	317985	418	1815	306	2539	0.619308	0.644734
S=30, D=48, h=0.4, k=0.4, V=1	322420	2133	318362	302	1623	290	2215	0.676631	0.702676
S=30, D=48, h=0.4, k=0.4, V=0	322254	1925	318097	442	1790	303	2535	0.620790	0.646057
S=30, D=48, h=0.4, k=0.5, V=1	322577	2159	318493	319	1606	283	2208	0.678734	0.704184
S=30, D=48, h=0.4, k=0.5, V=0	322383	1936	318188	479	1780	296	2555	0.618480	0.643086
S=30, D=48, h=0.4, k=0.6, V=1	322743	2166	318623	344	1610	274	2228	0.676350	0.700855
S=30, D=48, h=0.4, k=0.6, V=0	322466	1937	318243	506	1780	293	2579	0.615320	0.639559
S=30, D=48, h=0.4, k=0.7, V=1	322848	2166	318705	361	1616	269	2246	0.673938	0.697885
S=30, D=48, h=0.4, k=0.7, V=0	322628	1934	318372	530	1792	280	2602	0.611978	0.634986
S=30, D=48, h=0.4, k=0.8, V=1	322903	2171	318751	370	1611	267	2248	0.673783	0.697551
S=30, D=48, h=0.4, k=0.8, V=0	322691	1940	318423	542	1786	277	2605	0.611857	0.634621
S=30, D=48, h=0.4, k=0.9, V=1	322940	2163	318753	399	1625	263	2287	0.668278	0.691477
S=30, D=48, h=0.4, k=0.9, V=0	322792	1932	318490	576	1794	272	2642	0.606436	0.628608
S=30, D=48, h=0.4, k=1, V=1	322940	2148	318735	417	1640	263	2320	0.663177	0.686204
S=30, D=48, h=0.4, k=1, V=0	322809	1922	318498	589	1800	271	2660	0.603261	0.625265
S=30, D=48, h=0.3, k=0.3, V=1	323000	2258	318869	341	1532	250	2123	0.693939	0.716825
S=30, D=48, h=0.3, k=0.3, V=0	322718	2049	318481	481	1707	269	2457	0.638697	0.661582
S=30, D=48, h=0.3, k=0.4, V=1	323166	2320	319016	349	1481	243	2073	0.703311	0.725802
S=30, D=48, h=0.3, k=0.4, V=0	322973	2096	318700	515	1662	257	2434	0.643944	0.665997
S=30, D=48, h=0.3, k=0.5, V=1	323270	2341	319096	366	1467	237	2070	0.704579	0.726527
S=30, D=48, h=0.3, k=0.5, V=0	323064	2108	318762	543	1651	251	2445	0.643079	0.664597
S=30, D=48, h=0.3, k=0.6, V=1	323395	2367	319191	388	1449	229	2066	0.706157	0.727382
S=30, D=48, h=0.3, k=0.6, V=0	323206	2117	318872	569	1648	243	2460	0.641712	0.662484
S=30, D=48, h=0.3, k=0.7, V=1	323519	2377	319287	403	1452	219	2074	0.705657	0.725889
S=30, D=48, h=0.3, k=0.7, V=0	323233	2117	318875	594	1647	240	2481	0.639002	0.659445
S=30, D=48, h=0.3, k=0.8, V=1	323591	2372	319329	429	1461	215	2105	0.701451	0.721185
S=30, D=48, h=0.3, k=0.8, V=0	323361	2119	318973	625	1644	235	2504	0.636153	0.656099
S=30, D=48, h=0.3, k=0.9, V=1	323631	2384	319363	433	1451	212	2096	0.703094	0.722592
S=30, D=48, h=0.3, k=0.9, V=0	323431	2133	319031	632	1635	230	2497	0.637931	0.657488
S=30, D=48, h=0.3, k=1, V=1	323641	2377	319351	455	1458	212	2125	0.699100	0.718492
S=30, D=48, h=0.3, k=1, V=0	323482	2121	319060	661	1640	227	2528	0.633105	0.652306
S=30, D=48, h=0.2, k=0.3, V=1	323450	2417	319250	389	1394	224	2007	0.715475	0.736542
S=30, D=48, h=0.2, k=0.3, V=0	323187	2187	318859	547	1594	241	2382	0.656122	0.677092
S=30, D=48, h=0.2, k=0.4, V=1	323709	2494	319469	408	1338	206	1952	0.725767	0.745337
S=30, D=48, h=0.2, k=0.4, V=0	323332	2225	318970	582	1555	234	2371	0.659435	0.679919
S=30, D=48, h=0.2, k=0.5, V=1	323843	2532	319589	416	1306	202	1924	0.730917	0.750218
S=30, D=48, h=0.2, k=0.5, V=0	323479	2257	319097	610	1515	231	2356	0.662800	0.683173
S=30, D=48, h=0.2, k=0.6, V=1	323964	2558	319687	426	1293	190	1909	0.733883	0.752066
S=30, D=48, h=0.2, k=0.6, V=0	323632	2270	319224	623	1515	217	2355	0.663694	0.682812
S=30, D=48, h=0.2, k=0.7, V=1	324010	2586	319721	434	1269	187	1890	0.737418	0.755386
S=30, D=48, h=0.2, k=0.7, V=0	323692	2290	319265	638	1499	213	2350	0.665529	0.684335
S=30, D=48, h=0.2, k=0.8, V=1	324058	2603	319745	450	1260	184	1894	0.737770	0.755428
S=30, D=48, h=0.2, k=0.8, V=0	323760	2297	319311	662	1490	208	2360	0.664604	0.682961
S=30, D=48, h=0.2, k=0.9, V=1	324107	2610	319765	477	1255	181	1913	0.735709	0.753029
S=30, D=48, h=0.2, k=0.9, V=0	323873	2300	319393	692	1488	201	2381	0.662229	0.679913
S=30, D=48, h=0.2, k=1, V=1	324134	2626	319775	490	1243	178	1911	0.736671	0.753714
S=30, D=48, h=0.2, k=1, V=0	323903	2313	319404	707	1479	198	2384	0.662782	0.680205
S=30, D=48, F=0	318693	335	313920	1228	3210	450	4888	0.127342	0.136022
S=30, D=51, h=0.7, k=0.3, V=1	320246	1645	316341	267	1993	414	2674	0.587789	0.620868
S=30, D=51, h=0.7, k=0.3, V=0	319998	1537	316054	349	2058	430	2837	0.554371	0.587167
S=30, D=51, h=0.7, k=0.4, V=1	320453	1650	316524	286	1993	407	2686	0.585998	0.618398
S=30, D=51, h=0.7, k=0.4, V=0	320230	1546	316259	369	2056	421	2846	0.553465	0.585489
S=30, D=51, h=0.7, k=0.5, V=1	320504	1632	316538	322	2012	407	2741	0.576697	0.608593
S=30, D=51, h=0.7, k=0.5, V=0	320281	1528	316284	401	2068	421	2890	0.545295	0.576914
S=30, D=51, h=0.7, k=0.6, V=1	320697	1615	316690	354	2038	399	2791	0.568296	0.599068
S=30, D=51, h=0.7, k=0.6, V=0	320363	1503	316335	436	2089	420	2945	0.535149	0.566162
S=30, D=51, h=0.7, k=0.7, V=1	320729	1599	316702	375	2053	398	2826	0.561988	0.592364
S=30, D=51, h=0.7, k=0.7, V=0	320578	1490	316514	462	2112	407	2981	0.528831	0.558488
S=30, D=51, h=0.7, k=0.8, V=1	320803	1585	316750	398	2070	393	2861	0.555833	0.585496
S=30, D=51, h=0.7, k=0.8, V=0	320633	1474	316540	486	2133	403	3022	0.521894	0.550857
S=30, D=51, h=0.7, k=0.9, V=1	320885	1576	316812	416	2081	389	2886	0.551484	0.580616
S=30, D=51, h=0.7, k=0.9, V=0	320728	1469	316616	504	2139	399	3042	0.518529	0.547028
S=30, D=51, h=0.7, k=1, V=1	320885	1557	316796	434	2098	389	2921	0.545005	0.573821
S=30, D=51, h=0.7, k=1, V=0	320728	1453	316600	523	2152	399	3074	0.512581	0.540787
S=30, D=51, h=0.6, k=0.3, V=1	320966	1797	317050	254	1865	387	2506	0.620504	0.652976
S=30, D=51, h=0.6, k=0.3, V=0	320784	1673	316810	344	1957	396	2697	0.583714	0.615269
S=30, D=51, h=0.6, k=0.4, V=1	321171	1808	317211	283	1869	375	2527	0.617990	0.649239
S=30, D=51, h=0.6, k=0.4, V=0	321033	1663	317007	389	1974	380	2743	0.575738	0.605598
S=30, D=51, h=0.6, k=0.5, V=1	321356	1817	317368	298	1873	364	2535	0.617343	0.647567
S=30, D=51, h=0.6, k=0.5, V=0	321180	1658	317128	410	1984	372	2766	0.571919	0.600941
S=30, D=51, h=0.6, k=0.6, V=1	321423	1808	317401	332	1882	363	2577	0.610634	0.640464
S=30, D=51, h=0.6, k=0.6, V=0	321267	1634	317176	451	2006	370	2827	0.561434	0.589810
S=30, D=51, h=0.6, k=0.7, V=1	321562	1793	317499	363	1907	351	2621	0.603340	0.631798
S=30, D=51, h=0.6, k=0.7, V=0	321394	1629	317267	482	2016	359	2857	0.556567	0.583856
S=30, D=51, h=0.6, k=0.8, V=1	321575	1780	317481	393	1921	350	2664	0.596494	0.624556
S=30, D=51, h=0.6, k=0.8, V=0	321394	1609	317234	517	2034	359	2910	0.547768	0.574656
S=30, D=51, h=0.6, k=0.9, V=1	321634	1766	317522	407	1939	349	2695	0.591507	0.619234
S=30, D=51, h=0.6, k=0.9, V=0	321505	1605	317330	529	2041	355	2925	0.545401	0.571866
S=30, D=51, h=0.6, k=1, V=1	321701	1743	317558	437	1963	345	2745	0.582941	0.609967
S=30, D=51, h=0.6, k=1, V=0	321572	1585	317359	560	2068	351	2979	0.536866	0.562596
S=30, D=51, h=0.5, k=0.3, V=1	321637	1962	317670	267	1738	347	2352	0.650259	0.680538
S=30, D=51, h=0.5, k=0.3, V=0	321427	1786	317387	372	1882	356	2610	0.602710	0.631780
S=30, D=51, h=0.5, k=0.4, V=1	321916	1980	317906	289	1741	326	2356	0.650376	0.678715
S=30, D=51, h=0.5, k=0.4, V=0	321696	1791	317602	412	1891	335	2638	0.598602	0.625721
S=30, D=51, h=0.5, k=0.5, V=1	321950	1992	317913	310	1735	324	2369	0.649238	0.677321
S=30, D=51, h=0.5, k=0.5, V=0	321776	1790	317647	447	1892	334	2673	0.593664	0.620493
S=30, D=51, h=0.5, k=0.6, V=1	322027	1996	317963	330	1738	319	2387	0.646960	0.674477
S=30, D=51, h=0.5, k=0.6, V=0	321861	1787	317703	473	1898	329	2700	0.589706	0.615953
S=30, D=51, h=0.5, k=0.7, V=1	322114	1992	318032	349	1741	318	2408	0.643688	0.670995
S=30, D=51, h=0.5, k=0.7, V=0	321966	1779	317789	500	1898	328	2726	0.585180	0.611213
S=30, D=51, h=0.5, k=0.8, V=1	322185	1988	318074	371	1752	313	2436	0.639704	0.666383
S=30, D=51, h=0.5, k=0.8, V=0	322048	1779	317846	525	1898	323	2746	0.582288	0.607814
S=30, D=51, h=0.5, k=0.9, V=1	322211	1968	318073	399	1771	312	2482	0.632234	0.658536
S=30, D=51, h=0.5, k=0.9, V=0	322062	1764	317830	554	1914	323	2791	0.575434	0.600664
S=30, D=51, h=0.5, k=1, V=1	322270	1954	318107	422	1787	309	2518	0.626529	0.652343
S=30, D=51, h=0.5, k=1, V=0	322090	1750	317840	573	1927	322	2822	0.570306	0.595251
S=30, D=51, h=0.4, k=0.3, V=1	322282	2097	318255	281	1649	298	2228	0.673309	0.699992
S=30, D=51, h=0.4, k=0.3, V=0	322072	1907	317948	411	1806	311	2528	0.621040	0.646977
S=30, D=51, h=0.4, k=0.4, V=1	322371	2136	318320	300	1615	295	2210	0.677454	0.704005
S=30, D=51, h=0.4, k=0.4, V=0	322205	1925	318056	439	1785	308	2532	0.621192	0.646918
S=30, D=51, h=0.4, k=0.5, V=1	322548	2160	318473	315	1600	287	2202	0.679558	0.705425
S=30, D=51, h=0.4, k=0.5, V=0	322354	1935	318168	475	1776	300	2551	0.618890	0.643871
S=30, D=51, h=0.4, k=0.6, V=1	322743	2171	318631	336	1605	274	2215	0.678349	0.702923
S=30, D=51, h=0.4, k=0.6, V=0	322466	1942	318248	501	1775	293	2569	0.616934	0.641234
S=30, D=51, h=0.4, k=0.7, V=1	322848	2169	318711	355	1613	269	2237	0.675295	0.699288
S=30, D=51, h=0.4, k=0.7, V=0	322628	1937	318374	528	1789	280	2597	0.612815	0.635854
S=30, D=51, h=0.4, k=0.8, V=1	322903	2175	318755	366	1607	267	2240	0.675042	0.698854
S=30, D=51, h=0.4, k=0.8, V=0	322691	1944	318424	542	1781	277	2600	0.612711	0.635513
S=30, D=51, h=0.4, k=0.9, V=1	322940	2167	318757	395	1621	263	2279	0.669532	0.692773
S=30, D=51, h=0.4, k=0.9, V=0	322792	1936	318494	572	1790	272	2634	0.607712	0.629929
S=30, D=51, h=0.4, k=1, V=1	322940	2150	318738	414	1638	263	2315	0.663936	0.686989
S=30, D=51, h=0.4, k=1, V=0	322809	1924	318501	586	1798	271	2655	0.604023	0.626053
S=30, D=51, h=0.3, k=0.3, V=1	322950	2263	318829	336	1522	256	2114	0.695410	0.718915
S=30, D=51, h=0.3, k=0.3, V=0	322668	2052	318440	476	1700	275	2451	0.639743	0.663191
S=30, D=51, h=0.3, k=0.4, V=1	323166	2320	319015	350	1481	243	2074	0.703176	0.725664
S=30, D=51, h=0.3, k=0.4, V=0	322973	2096	318695	520	1662	257	2439	0.643314	0.665347
S=30, D=51, h=0.3, k=0.5, V=1	323270	2338	319097	365	1470	237	2072	0.704194	0.726130
S=30, D=51, h=0.3, k=0.5, V=0	323064	2106	318759	546	1653	251	2450	0.642335	0.663829
S=30, D=51, h=0.3, k=0.6, V=1	323375	2364	319178	383	1450	231	2064	0.706297	0.727718
S=30, D=51, h=0.3, k=0.6, V=0	323186	2114	318854	569	1649	245	2463	0.641154	0.662087
S=30, D=51, h=0.3, k=0.7, V=1	323519	2375	319294	396	1454	219	2069	0.706223	0.726469
S=30, D=51, h=0.3, k=0.7, V=0	323233	2116	318880	589	1648	240	2477	0.639420	0.659875
S=30, D=51, h=0.3, k=0.8, V=1	323554	2374	319305	419	1456	218	2093	0.703077	0.723142
S=30, D=51, h=0.3, k=0.8, V=0	323324	2122	318948	616	1638	238	2492	0.637783	0.658045
S=30, D=51, h=0.3, k=0.9, V=1	323614	2387	319353	427	1447	213	2087	0.704375	0.724003
S=30, D=51, h=0.3, k=0.9, V=0	323414	2135	319021	626	1632	231	2489	0.639012	0.658690
S=30, D=51, h=0.3, k=1, V=1	323624	2380	319343	447	1454	213	2114	0.700627	0.720155
S=30, D=51, h=0.3, k=1, V=0	323465	2125	319050	655	1635	228	2518	0.634552	0.653884
S=30, D=51, h=0.2, k=0.3, V=1	323450	2417	319248	391	1394	224	2009	0.715215	0.736275
S=30, D=51, h=0.2, k=0.3, V=0	323187	2187	318856	550	1594	241	2385	0.655754	0.676713
S=30, D=51, h=0.2, k=0.4, V=1	323709	2496	319471	406	1336	206	1948	0.726357	0.745943
S=30, D=51, h=0.2, k=0.4, V=0	323332	2227	318970	582	1553	234	2369	0.659797	0.680291
S=30, D=51, h=0.2, k=0.5, V=1	323843	2532	319589	416	1306	202	1924	0.730917	0.750218
S=30, D=51, h=0.2, k=0.5, V=0	323479	2257	319095	612	1515	231	2358	0.662564	0.682930
S=30, D=51, h=0.2, k=0.6, V=1	323964	2558	319687	426	1293	190	1909	0.733883	0.752066
S=30, D=51, h=0.2, k=0.6, V=0	323632	2270	319223	624	1515	217	2356	0.663576	0.682692
S=30, D=51, h=0.2, k=0.7, V=1	324010	2587	319721	434	1268	187	1889	0.737583	0.755554
S=30, D=51, h=0.2, k=0.7, V=0	323692	2291	319266	637	1498	213	2348	0.665825	0.684638
S=30, D=51, h=0.2, k=0.8, V=1	324058	2601	319745	450	1262	184	1896	0.737441	0.755091
S=30, D=51, h=0.2, k=0.8, V=0	323760	2295	319311	662	1492	208	2362	0.664245	0.682593
S=30, D=51, h=0.2, k=0.9, V=1	324107	2611	319766	476	1254	181	1911	0.735995	0.753321
S=30, D=51, h=0.2, k=0.9, V=0	323873	2301	319393	692	1487	201	2380	0.662408	0.680098
S=30, D=51, h=0.2, k=1, V=1	324134	2626	319775	490	1243	178	1911	0.736671	0.753714
S=30, D=51, h=0.2, k=1, V=0	323903	2313	319404	707	1479	198	2384	0.662782	0.680205
S=30, D=51, F=0	318693	336	313923	1225	3209	450	4884	0.127838	0.136547
S=30, D=54, h=0.7, k=0.3, V=1	320246	1641	316341	268	1996	414	2678	0.586883	0.619921
S=30, D=54, h=0.7, k=0.3, V=0	320002	1530	316054	352	2066	429	2847	0.552408	0.585008
S=30, D=54, h=0.7, k=0.4, V=1	320453	1651	316524	286	1992	407	2685	0.586204	0.618615
S=30, D=54, h=0.7, k=0.4, V=0	320234	1545	316261	370	2058	420	2848	0.553101	0.585022
S=30, D=54, h=0.7, k=0.5, V=1	320504	1633	316536	324	2011	407	2742	0.576602	0.608494
S=30, D=54, h=0.7, k=0.5, V=0	320334	1527	316332	403	2072	417	2892	0.544857	0.576135
S=30, D=54, h=0.7, k=0.6, V=1	320697	1616	316687	357	2037	399	2793	0.568062	0.598823
S=30, D=54, h=0.7, k=0.6, V=0	320363	1502	316331	441	2089	420	2950	0.534289	0.565264
S=30, D=54, h=0.7, k=0.7, V=1	320729	1598	316698	379	2054	398	2831	0.561194	0.591529
S=30, D=54, h=0.7, k=0.7, V=0	320578	1489	316509	468	2112	407	2987	0.527844	0.557456
S=30, D=54, h=0.7, k=0.8, V=1	320803	1586	316745	402	2070	393	2865	0.555401	0.585035
S=30, D=54, h=0.7, k=0.8, V=0	320633	1474	316534	493	2132	403	3028	0.521006	0.549930
S=30, D=54, h=0.7, k=0.9, V=1	320885	1576	316807	420	2082	389	2891	0.550847	0.579940
S=30, D=54, h=0.7, k=0.9, V=0	320728	1468	316611	509	2140	399	3048	0.517631	0.546083
S=30, D=54, h=0.7, k=1, V=1	320885	1557	316791	438	2099	389	2926	0.544375	0.573152
S=30, D=54, h=0.7, k=1, V=0	320728	1452	316595	528	2153	399	3080	0.511690	0.539849
S=30, D=54, h=0.6, k=0.3, V=1	320959	1796	317044	254	1865	388	2507	0.620308	0.652861
S=30, D=54, h=0.6, k=0.3, V=0	320830	1672	316855	343	1960	393	2696	0.583730	0.615036
S=30, D=54, h=0.6, k=0.4, V=1	321164	1808	317206	283	1867	376	2526	0.618067	0.649418
S=30, D=54, h=0.6, k=0.4, V=0	321026	1663	317002	389	1972	381	2742	0.575811	0.605768
S=30, D=54, h=0.6, k=0.5, V=1	321306	1818	317321	298	1869	367	2534	0.617538	0.648039
S=30, D=54, h=0.6, k=0.5, V=0	321130	1659	317081	410	1980	375	2765	0.572127	0.601412
S=30, D=54, h=0.6, k=0.6, V=1	321380	1808	317363	329	1880	365	2574	0.611073	0.641099
S=30, D=54, h=0.6, k=0.6, V=0	321224	1634	317135	451	2004	372	2827	0.561434	0.589974
S=30, D=54, h=0.6, k=0.7, V=1	321555	1791	317493	363	1908	352	2623	0.602943	0.631469
S=30, D=54, h=0.6, k=0.7, V=0	321387	1628	317260	483	2016	360	2859	0.556220	0.583574
S=30, D=54, h=0.6, k=0.8, V=1	321575	1780	317482	392	1921	350	2663	0.596635	0.624703
S=30, D=54, h=0.6, k=0.8, V=0	321394	1610	317234	517	2033	359	2909	0.547982	0.574880
S=30, D=54, h=0.6, k=0.9, V=1	321634	1766	317521	408	1939	349	2696	0.591368	0.619089
S=30, D=54, h=0.6, k=0.9, V=0	321505	1605	317329	530	2041	355	2926	0.545270	0.571728
S=30, D=54, h=0.6, k=1, V=1	321701	1743	317558	437	1963	345	2745	0.582941	0.609967
S=30, D=54, h=0.6, k=1, V=0	321572	1585	317359	560	2068	351	2979	0.536866	0.562596
S=30, D=54, h=0.5, k=0.3, V=1	321637	1963	317669	268	1737	347	2352	0.650297	0.680578
S=30, D=54, h=0.5, k=0.3, V=0	321427	1787	317386	373	1881	356	2610	0.602767	0.631840
S=30, D=54, h=0.5, k=0.4, V=1	321916	1981	317905	290	1740	326	2356	0.650416	0.678758
S=30, D=54, h=0.5, k=0.4, V=0	321696	1790	317601	413	1892	335	2640	0.598263	0.625367
S=30, D=54, h=0.5, k=0.5, V=1	321950	1995	317917	307	1731	324	2362	0.650312	0.678447
S=30, D=54, h=0.5, k=0.5, V=0	321776	1793	317649	446	1888	334	2668	0.594478	0.621350
S=30, D=54, h=0.5, k=0.6, V=1	322027	1997	317965	328	1737	319	2384	0.647431	0.674967
S=30, D=54, h=0.5, k=0.6, V=0	321861	1788	317702	474	1897	329	2700	0.589773	0.616025
S=30, D=54, h=0.5, k=0.7, V=1	322114	1993	318034	347	1740	318	2405	0.644156	0.671483
S=30, D=54, h=0.5, k=0.7, V=0	321966	1780	317788	501	1897	328	2726	0.585251	0.611288
S=30, D=54, h=0.5, k=0.8, V=1	322185	1989	318076	369	1751	313	2433	0.640170	0.666867
S=30, D=54, h=0.5, k=0.8, V=0	322048	1780	317848	523	1897	323	2743	0.582750	0.608296
S=30, D=54, h=0.5, k=0.9, V=1	322211	1969	318074	398	1770	312	2480	0.632561	0.658876
S=30, D=54, h=0.5, k=0.9, V=0	322062	1765	317831	553	1913	323	2789	0.575765	0.601010
S=30, D=54, h=0.5, k=1, V=1	322270	1956	318109	420	1785	309	2514	0.627181	0.653020
S=30, D=54, h=0.5, k=1, V=0	322090	1752	317842	571	1925	322	2818	0.570969	0.595942
S=30, D=54, h=0.4, k=0.3, V=1	322282	2099	318255	281	1647	298	2226	0.673672	0.700368
S=30, D=54, h=0.4, k=0.3, V=0	322072	1907	317947	412	1806	311	2529	0.620903	0.646835
S=30, D=54, h=0.4, k=0.4, V=1	322371	2138	318322	298	1613	295	2206	0.678098	0.704674
S=30, D=54, h=0.4, k=0.4, V=0	322205	1927	318055	440	1783	308	2531	0.621444	0.647180
S=30, D=54, h=0.4, k=0.5, V=1	322528	2162	318458	311	1597	288	2196	0.680477	0.706474
S=30, D=54, h=0.4, k=0.5, V=0	322334	1937	318152	472	1773	301	2546	0.619672	0.644771
S=30, D=54, h=0.4, k=0.6, V=1	322694	2172	318592	331	1599	279	2209	0.679219	0.704298
S=30, D=54, h=0.4, k=0.6, V=0	322417	1943	318208	497	1769	298	2564	0.617645	0.642411
S=30, D=54, h=0.4, k=0.7, V=1	322799	2171	318673	349	1606	274	2229	0.676474	0.700979
S=30, D=54, h=0.4, k=0.7, V=0	322579	1939	318336	522	1782	285	2589	0.613968	0.637484
S=30, D=54, h=0.4, k=0.8, V=1	322854	2175	318718	359	1602	272	2233	0.675994	0.700308
S=30, D=54, h=0.4, k=0.8, V=0	322642	1944	318387	535	1776	282	2593	0.613596	0.636864
S=30, D=54, h=0.4, k=0.9, V=1	322925	2168	318749	388	1620	263	2271	0.670649	0.693927
S=30, D=54, h=0.4, k=0.9, V=0	322777	1937	318486	565	1789	272	2626	0.608777	0.631032
S=30, D=54, h=0.4, k=1, V=1	322925	2150	318729	408	1638	263	2309	0.664731	0.687810
S=30, D=54, h=0.4, k=1, V=0	322794	1924	318492	580	1798	271	2649	0.604764	0.626819
S=30, D=54, h=0.3, k=0.3, V=1	322950	2266	318833	332	1519	256	2107	0.696482	0.720022
S=30, D=54, h=0.3, k=0.3, V=0	322668	2054	318441	476	1697	275	2448	0.640199	0.663669
S=30, D=54, h=0.3, k=0.4, V=1	323166	2322	319019	346	1479	243	2068	0.704060	0.726575
S=30, D=54, h=0.3, k=0.4, V=0	322973	2098	318697	518	1660	257	2435	0.643937	0.665991
S=30, D=54, h=0.3, k=0.5, V=1	323270	2339	319100	362	1469	237	2068	0.704766	0.726719
S=30, D=54, h=0.3, k=0.5, V=0	323064	2107	318761	544	1652	251	2447	0.642769	0.664277
S=30, D=54, h=0.3, k=0.6, V=1	323375	2366	319180	381	1448	231	2060	0.706903	0.728343
S=30, D=54, h=0.3, k=0.6, V=0	323186	2116	318856	567	1647	245	2459	0.641771	0.662723
S=30, D=54, h=0.3, k=0.7, V=1	323519	2375	319294	396	1454	219	2069	0.706223	0.726469
S=30, D=54, h=0.3, k=0.7, V=0	323233	2116	318880	589	1648	240	2477	0.639420	0.659875
S=30, D=54, h=0.3, k=0.8, V=1	323554	2374	319305	419	1456	218	2093	0.703077	0.723142
S=30, D=54, h=0.3, k=0.8, V=0	323324	2122	318948	616	1638	238	2492	0.637783	0.658045
S=30, D=54, h=0.3, k=0.9, V=1	323614	2387	319353	427	1447	213	2087	0.704375	0.724003
S=30, D=54, h=0.3, k=0.9, V=0	323414	2135	319021	626	1632	231	2489	0.639012	0.658690
S=30, D=54, h=0.3, k=1, V=1	323624	2380	319343	447	1454	213	2114	0.700627	0.720155
S=30, D=54, h=0.3, k=1, V=0	323465	2125	319050	655	1635	228	2518	0.634552	0.653884
S=30, D=54, h=0.2, k=0.3, V=1	323410	2418	319218	384	1390	228	2002	0.716206	0.737681
S=30, D=54, h=0.2, k=0.3, V=0	323147	2188	318825	545	1589	245	2379	0.656549	0.677898
S=30, D=54, h=0.2, k=0.4, V=1	323669	2496	319440	400	1333	210	1943	0.727033	0.747027
S=30, D=54, h=0.2, k=0.4, V=0	323292	2227	318939	576	1550	238	2364	0.660435	0.681309
S=30, D=54, h=0.2, k=0.5, V=1	323820	2533	319573	411	1303	205	1919	0.731624	0.751237
S=30, D=54, h=0.2, k=0.5, V=0	323456	2258	319079	607	1512	234	2353	0.663251	0.683909
S=30, D=54, h=0.2, k=0.6, V=1	323941	2561	319670	422	1288	193	1903	0.734790	0.753288
S=30, D=54, h=0.2, k=0.6, V=0	323609	2273	319206	620	1510	220	2350	0.664500	0.683912
S=30, D=54, h=0.2, k=0.7, V=1	324010	2589	319723	432	1266	187	1885	0.738161	0.756147
S=30, D=54, h=0.2, k=0.7, V=0	323692	2293	319267	636	1496	213	2345	0.666299	0.685125
S=30, D=54, h=0.2, k=0.8, V=1	324058	2604	319750	445	1259	184	1888	0.738552	0.756227
S=30, D=54, h=0.2, k=0.8, V=0	323760	2298	319314	659	1489	208	2356	0.665128	0.683499
S=30, D=54, h=0.2, k=0.9, V=1	324107	2606	319772	470	1259	181	1910	0.735903	0.753227
S=30, D=54, h=0.2, k=0.9, V=0	323873	2297	319398	687	1491	201	2379	0.662258	0.679942
S=30, D=54, h=0.2, k=1, V=1	324134	2622	319779	486	1247	178	1911	0.736498	0.753536
S=30, D=54, h=0.2, k=1, V=0	323903	2311	319408	703	1481	198	2382	0.662874	0.680298
S=30, D=54, F=0	318693	336	313923	1225	3209	450	4884	0.127838	0.136547
S=30, D=57, h=0.7, k=0.3, V=1	320246	1644	316340	269	1993	414	2676	0.587343	0.620407
S=30, D=57, h=0.7, k=0.3, V=0	320002	1532	316052	355	2063	429	2847	0.552459	0.585072
S=30, D=57, h=0.7, k=0.4, V=1	320453	1649	316522	288	1994	407	2689	0.585483	0.617856
S=30, D=57, h=0.7, k=0.4, V=0	320234	1543	316258	373	2060	420	2853	0.552226	0.584098
S=30, D=57, h=0.7, k=0.5, V=1	320504	1633	316536	324	2011	407	2742	0.576602	0.608494
S=30, D=57, h=0.7, k=0.5, V=0	320285	1526	316285	404	2070	420	2894	0.544494	0.575996
S=30, D=57, h=0.7, k=0.6, V=1	320697	1616	316687	357	2037	399	2793	0.568062	0.598823
S=30, D=57, h=0.7, k=0.6, V=0	320363	1502	316330	442	2089	420	2951	0.534148	0.565115
S=30, D=57, h=0.7, k=0.7, V=1	320729	1598	316698	379	2054	398	2831	0.561194	0.591529
S=30, D=57, h=0.7, k=0.7, V=0	320578	1489	316508	469	2112	407	2988	0.527705	0.557311
S=30, D=57, h=0.7, k=0.8, V=1	320803	1586	316745	402	2070	393	2865	0.555401	0.585035
S=30, D=57, h=0.7, k=0.8, V=0	320633	1474	316534	493	2132	403	3028	0.521006	0.549930
S=30, D=57, h=0.7, k=0.9, V=1	320885	1576	316807	420	2082	389	2891	0.550847	0.579940
S=30, D=57, h=0.7, k=0.9, V=0	320728	1468	316611	509	2140	399	3048	0.517631	0.546083
S=30, D=57, h=0.7, k=1, V=1	320885	1557	316791	438	2099	389	2926	0.544375	0.573152
S=30, D=57, h=0.7, k=1, V=0	320728	1452	316595	528	2153	399	3080	0.511690	0.539849
S=30, D=57, h=0.6, k=0.3, V=1	320959	1797	317043	255	1864	388	2507	0.620349	0.652904
S=30, D=57, h=0.6, k=0.3, V=0	320781	1671	316807	345	1958	396	2699	0.583227	0.614765
S=30, D=57, h=0.6, k=0.4, V=1	321164	1808	317207	282	1867	376	2525	0.618218	0.649577
S=30, D=57, h=0.6, k=0.4, V=0	321026	1663	317001	390	1972	381	2743	0.575667	0.605617
S=30, D=57, h=0.6, k=0.5, V=1	321306	1818	317322	297	1869	367	2533	0.617687	0.648195
S=30, D=57, h=0.6, k=0.5, V=0	321130	1659	317080	411	1980	375	2766	0.571985	0.601263
S=30, D=57, h=0.6, k=0.6, V=1	321380	1808	317364	328	1880	365	2573	0.611219	0.641252
S=30, D=57, h=0.6, k=0.6, V=0	321224	1634	317136	450	2004	372	2826	0.561572	0.590119
S=30, D=57, h=0.6, k=0.7, V=1	321555	1791	317494	362	1908	352	2622	0.603086	0.631619
S=30, D=57, h=0.6, k=0.7, V=0	321387	1628	317261	482	2016	360	2858	0.556355	0.583715
S=30, D=57, h=0.6, k=0.8, V=1	321575	1781	317483	391	1920	350	2661	0.596975	0.625059
S=30, D=57, h=0.6, k=0.8, V=0	321394	1611	317235	516	2032	359	2907	0.548328	0.575242
S=30, D=57, h=0.6, k=0.9, V=1	321634	1764	317521	408	1941	349	2698	0.590966	0.618668
S=30, D=57, h=0.6, k=0.9, V=0	321505	1603	317329	530	2043	355	2928	0.544842	0.571279
S=30, D=57, h=0.6, k=1, V=1	321701	1741	317558	437	1965	345	2747	0.582536	0.609542
S=30, D=57, h=0.6, k=1, V=0	321572	1583	317359	560	2070	351	2981	0.536434	0.562143
S=30, D=57, h=0.5, k=0.3, V=1	321616	1964	317653	265	1734	349	2348	0.650931	0.681428
S=30, D=57, h=0.5, k=0.3, V=0	321406	1788	317368	372	1878	358	2608	0.603109	0.632374
S=30, D=57, h=0.5, k=0.4, V=1	321895	1981	317890	286	1738	328	2352	0.651002	0.679553
S=30, D=57, h=0.5, k=0.4, V=0	321675	1790	317584	411	1890	337	2638	0.598541	0.625829
S=30, D=57, h=0.5, k=0.5, V=1	321943	1992	317911	307	1733	325	2365	0.649753	0.677956
S=30, D=57, h=0.5, k=0.5, V=0	321769	1790	317642	447	1890	335	2672	0.593739	0.620664
S=30, D=57, h=0.5, k=0.6, V=1	322020	1995	317959	328	1738	320	2386	0.647057	0.674670
S=30, D=57, h=0.5, k=0.6, V=0	321854	1786	317696	474	1898	330	2702	0.589370	0.615689
S=30, D=57, h=0.5, k=0.7, V=1	322107	1991	318028	347	1741	319	2407	0.643782	0.671184
S=30, D=57, h=0.5, k=0.7, V=0	321959	1778	317782	501	1898	329	2728	0.584846	0.610949
S=30, D=57, h=0.5, k=0.8, V=1	322178	1988	318071	368	1751	314	2433	0.640121	0.666907
S=30, D=57, h=0.5, k=0.8, V=0	322041	1779	317843	522	1897	324	2743	0.582677	0.608303
S=30, D=57, h=0.5, k=0.9, V=1	322204	1969	318070	396	1769	313	2478	0.632834	0.659250
S=30, D=57, h=0.5, k=0.9, V=0	322055	1765	317827	551	1912	324	2787	0.576020	0.601359
S=30, D=57, h=0.5, k=1, V=1	322270	1953	318109	420	1788	309	2517	0.626609	0.652425
S=30, D=57, h=0.5, k=1, V=0	322090	1749	317842	571	1928	322	2821	0.570353	0.595299
S=30, D=57, h=0.4, k=0.3, V=1	322282	2102	318258	278	1644	298	2220	0.674648	0.701383
S=30, D=57, h=0.4, k=0.3, V=0	322072	1909	317947	412	1804	311	2527	0.621290	0.647238
S=30, D=57, h=0.4, k=0.4, V=1	322371	2140	318324	296	1611	295	2202	0.678741	0.705342
S=30, D=57, h=0.4, k=0.4, V=0	322205	1928	318055	440	1782	308	2530	0.621637	0.647381
S=30, D=57, h=0.4, k=0.5, V=1	322528	2164	318460	309	1595	288	2192	0.681116	0.707136
S=30, D=57, h=0.4, k=0.5, V=0	322334	1938	318153	471	1772	301	2544	0.619997	0.645109
S=30, D=57, h=0.4, k=0.6, V=1	322694	2173	318593	330	1598	279	2207	0.679536	0.704626
S=30, D=57, h=0.4, k=0.6, V=0	322417	1944	318209	496	1768	298	2562	0.617968	0.642747
S=30, D=57, h=0.4, k=0.7, V=1	322799	2172	318674	348	1605	274	2227	0.676791	0.701306
S=30, D=57, h=0.4, k=0.7, V=0	322579	1940	318337	521	1781	285	2587	0.614289	0.637818
S=30, D=57, h=0.4, k=0.8, V=1	322854	2176	318719	358	1601	272	2231	0.676309	0.700634
S=30, D=57, h=0.4, k=0.8, V=0	322642	1945	318388	534	1775	282	2591	0.613917	0.637197
S=30, D=57, h=0.4, k=0.9, V=1	322925	2170	318752	385	1618	263	2266	0.671411	0.694715
S=30, D=57, h=0.4, k=0.9, V=0	322777	1939	318489	562	1787	272	2621	0.609541	0.631822
S=30, D=57, h=0.4, k=1, V=1	322925	2150	318731	406	1638	263	2307	0.664997	0.688085
S=30, D=57, h=0.4, k=1, V=0	322794	1924	318494	578	1798	271	2647	0.605011	0.627076
S=30, D=57, h=0.3, k=0.3, V=1	322950	2268	318835	330	1517	256	2103	0.697106	0.720667
S=30, D=57, h=0.3, k=0.3, V=0	322668	2056	318442	475	1695	275	2445	0.640702	0.664191
S=30, D=57, h=0.3, k=0.4, V=1	323166	2323	319020	345	1478	243	2066	0.704368	0.726892
S=30, D=57, h=0.3, k=0.4, V=0	322973	2099	318698	517	1659	257	2433	0.644249	0.666313
S=30, D=57, h=0.3, k=0.5, V=1	323270	2341	319102	360	1467	237	2064	0.705378	0.727349
S=30, D=57, h=0.3, k=0.5, V=0	323064	2109	318763	542	1650	251	2443	0.643389	0.664917
S=30, D=57, h=0.3, k=0.6, V=1	323375	2368	319182	379	1446	231	2056	0.707509	0.728967
S=30, D=57, h=0.3, k=0.6, V=0	323186	2118	318858	565	1645	245	2455	0.642387	0.663359
S=30, D=57, h=0.3, k=0.7, V=1	323519	2376	319295	395	1453	219	2067	0.706524	0.726779
S=30, D=57, h=0.3, k=0.7, V=0	323233	2117	318881	588	1647	240	2475	0.639727	0.660192
S=30, D=57, h=0.3, k=0.8, V=1	323554	2375	319306	418	1455	218	2091	0.703377	0.723451
S=30, D=57, h=0.3, k=0.8, V=0	323324	2123	318949	615	1637	238	2490	0.638088	0.658360
S=30, D=57, h=0.3, k=0.9, V=1	323614	2388	319354	426	1446	213	2085	0.704674	0.724311
S=30, D=57, h=0.3, k=0.9, V=0	323414	2136	319022	625	1631	231	2487	0.639316	0.659004
S=30, D=57, h=0.3, k=1, V=1	323624	2382	319345	445	1452	213	2110	0.701225	0.720769
S=30, D=57, h=0.3, k=1, V=0	323465	2127	319052	653	1633	228	2514	0.635159	0.654509
S=30, D=57, h=0.2, k=0.3, V=1	323410	2419	319221	381	1389	228	1998	0.716768	0.738259
S=30, D=57, h=0.2, k=0.3, V=0	323147	2190	318827	543	1587	245	2375	0.657159	0.678526
S=30, D=57, h=0.2, k=0.4, V=1	323669	2497	319441	399	1332	210	1941	0.727328	0.747330
S=30, D=57, h=0.2, k=0.4, V=0	323292	2227	318939	576	1550	238	2364	0.660435	0.681309
S=30, D=57, h=0.2, k=0.5, V=1	323820	2534	319574	410	1302	205	1917	0.731917	0.751538
S=30, D=57, h=0.2, k=0.5, V=0	323456	2258	319079	607	1512	234	2353	0.663251	0.683909
S=30, D=57, h=0.2, k=0.6, V=1	323941	2561	319670	422	1288	193	1903	0.734790	0.753288
S=30, D=57, h=0.2, k=0.6, V=0	323609	2273	319206	620	1510	220	2350	0.664500	0.683912
S=30, D=57, h=0.2, k=0.7, V=1	324010	2589	319723	432	1266	187	1885	0.738161	0.756147
S=30, D=57, h=0.2, k=0.7, V=0	323692	2293	319267	636	1496	213	2345	0.666299	0.685125
S=30, D=57, h=0.2, k=0.8, V=1	324058	2604	319750	445	1259	184	1888	0.738552	0.756227
S=30, D=57, h=0.2, k=0.8, V=0	323760	2298	319314	659	1489	208	2356	0.665128	0.683499
S=30, D=57, h=0.2, k=0.9, V=1	324107	2607	319773	469	1258	181	1908	0.736190	0.753520
S=30, D=57, h=0.2, k=0.9, V=0	323873	2297	319398	687	1491	201	2379	0.662258	0.679942
S=30, D=57, h=0.2, k=1, V=1	324134	2622	319779	486	1247	178	1911	0.736498	0.753536
S=30, D=57, h=0.2, k=1, V=0	323903	2311	319408	703	1481	198	2382	0.662874	0.680298
S=30, D=57, F=0	318647	334	313876	1229	3208	452	4889	0.126955	0.135656
S=30, D=60, h=0.7, k=0.3, V=1	320246	1644	316340	269	1993	414	2676	0.587343	0.620407
S=30, D=60, h=0.7, k=0.3, V=0	320002	1532	316052	355	2063	429	2847	0.552459	0.585072
S=30, D=60, h=0.7, k=0.4, V=1	320453	1649	316522	288	1994	407	2689	0.585483	0.617856
S=30, D=60, h=0.7, k=0.4, V=0	320234	1543	316258	373	2060	420	2853	0.552226	0.584098
S=30, D=60, h=0.7, k=0.5, V=1	320504	1633	316536	324	2011	407	2742	0.576602	0.608494
S=30, D=60, h=0.7, k=0.5, V=0	320285	1526	316285	404	2070	420	2894	0.544494	0.575996
S=30, D=60, h=0.7, k=0.6, V=1	320697	1616	316687	357	2037	399	2793	0.568062	0.598823
S=30, D=60, h=0.7, k=0.6, V=0	320363	1502	316330	442	2089	420	2951	0.534148	0.565115
S=30, D=60, h=0.7, k=0.7, V=1	320729	1598	316698	379	2054	398	2831	0.561194	0.591529
S=30, D=60, h=0.7, k=0.7, V=0	320578	1489	316508	469	2112	407	2988	0.527705	0.557311
S=30, D=60, h=0.7, k=0.8, V=1	320803	1586	316745	402	2070	393	2865	0.555401	0.585035
S=30, D=60, h=0.7, k=0.8, V=0	320633	1474	316534	493	2132	403	3028	0.521006	0.549930
S=30, D=60, h=0.7, k=0.9, V=1	320885	1576	316807	420	2082	389	2891	0.550847	0.579940
S=30, D=60, h=0.7, k=0.9, V=0	320728	1468	316611	509	2140	399	3048	0.517631	0.546083
S=30, D=60, h=0.7, k=1, V=1	320885	1557	316791	438	2099	389	2926	0.544375	0.573152
S=30, D=60, h=0.7, k=1, V=0	320728	1452	316595	528	2153	399	3080	0.511690	0.539849
S=30, D=60, h=0.6, k=0.3, V=1	320959	1794	317044	254	1867	388	2509	0.619916	0.652449
S=30, D=60, h=0.6, k=0.3, V=0	320781	1670	316806	346	1959	396	2701	0.582873	0.614392
S=30, D=60, h=0.6, k=0.4, V=1	321164	1807	317207	282	1868	376	2526	0.618023	0.649371
S=30, D=60, h=0.6, k=0.4, V=0	321026	1662	317001	390	1973	381	2744	0.575459	0.605398
S=30, D=60, h=0.6, k=0.5, V=1	321306	1817	317322	297	1870	367	2534	0.617492	0.647990
S=30, D=60, h=0.6, k=0.5, V=0	321130	1658	317080	411	1981	375	2767	0.571776	0.601044
S=30, D=60, h=0.6, k=0.6, V=1	321380	1808	317364	328	1880	365	2573	0.611219	0.641252
S=30, D=60, h=0.6, k=0.6, V=0	321224	1634	317136	450	2004	372	2826	0.561572	0.590119
S=30, D=60, h=0.6, k=0.7, V=1	321555	1791	317494	362	1908	352	2622	0.603086	0.631619
S=30, D=60, h=0.6, k=0.7, V=0	321387	1628	317261	482	2016	360	2858	0.556355	0.583715
S=30, D=60, h=0.6, k=0.8, V=1	321575	1780	317483	391	1921	350	2662	0.596776	0.624850
S=30, D=60, h=0.6, k=0.8, V=0	321394	1610	317235	516	2033	359	2908	0.548114	0.575018
S=30, D=60, h=0.6, k=0.9, V=1	321634	1764	317521	408	1941	349	2698	0.590966	0.618668
S=30, D=60, h=0.6, k=0.9, V=0	321505	1603	317329	530	2043	355	2928	0.544842	0.571279
S=30, D=60, h=0.6, k=1, V=1	321701	1741	317558	437	1965	345	2747	0.582536	0.609542
S=30, D=60, h=0.6, k=1, V=0	321572	1583	317359	560	2070	351	2981	0.536434	0.562143
S=30, D=60, h=0.5, k=0.3, V=1	321616	1965	317654	264	1733	349	2346	0.651267	0.681779
S=30, D=60, h=0.5, k=0.3, V=0	321406	1789	317368	372	1877	358	2607	0.603308	0.632583
S=30, D=60, h=0.5, k=0.4, V=1	321895	1981	317890	286	1738	328	2352	0.651002	0.679553
S=30, D=60, h=0.5, k=0.4, V=0	321675	1790	317584	411	1890	337	2638	0.598541	0.625829
S=30, D=60, h=0.5, k=0.5, V=1	321943	1992	317912	306	1733	325	2364	0.649897	0.678107
S=30, D=60, h=0.5, k=0.5, V=0	321769	1790	317643	446	1890	335	2671	0.593875	0.620806
S=30, D=60, h=0.5, k=0.6, V=1	322020	1995	317960	327	1738	320	2385	0.647200	0.674818
S=30, D=60, h=0.5, k=0.6, V=0	321854	1786	317697	473	1898	330	2701	0.589504	0.615828
S=30, D=60, h=0.5, k=0.7, V=1	322107	1992	318029	346	1740	319	2405	0.644110	0.671525
S=30, D=60, h=0.5, k=0.7, V=0	321959	1779	317783	500	1897	329	2726	0.585180	0.611298
S=30, D=60, h=0.5, k=0.8, V=1	322178	1988	318071	368	1751	314	2433	0.640121	0.666907
S=30, D=60, h=0.5, k=0.8, V=0	322041	1779	317843	522	1897	324	2743	0.582677	0.608303
S=30, D=60, h=0.5, k=0.9, V=1	322204	1969	318070	396	1769	313	2478	0.632834	0.659250
S=30, D=60, h=0.5, k=0.9, V=0	322055	1765	317827	551	1912	324	2787	0.576020	0.601359
S=30, D=60, h=0.5, k=1, V=1	322270	1954	318110	419	1787	309	2515	0.626935	0.652764
S=30, D=60, h=0.5, k=1, V=0	322090	1750	317843	570	1927	322	2819	0.570685	0.595645
S=30, D=60, h=0.4, k=0.3, V=1	322282	2103	318259	277	1643	298	2218	0.674974	0.701721
S=30, D=60, h=0.4, k=0.3, V=0	322072	1910	317948	411	1803	311	2525	0.621621	0.647582
S=30, D=60, h=0.4, k=0.4, V=1	322371	2140	318324	296	1611	295	2202	0.678741	0.705342
S=30, D=60, h=0.4, k=0.4, V=0	322205	1928	318055	440	1782	308	2530	0.621637	0.647381
S=30, D=60, h=0.4, k=0.5, V=1	322528	2165	318461	308	1594	288	2190	0.681435	0.707467
S=30, D=60, h=0.4, k=0.5, V=0	322334	1939	318154	470	1771	301	2542	0.620321	0.645446
S=30, D=60, h=0.4, k=0.6, V=1	322694	2175	318595	328	1596	279	2203	0.680171	0.705284
S=30, D=60, h=0.4, k=0.6, V=0	322417	1946	318211	494	1766	298	2558	0.618613	0.643418
S=30, D=60, h=0.4, k=0.7, V=1	322799	2173	318676	346	1604	274	2224	0.677244	0.701775
S=30, D=60, h=0.4, k=0.7, V=0	322579	1941	318339	519	1780	285	2584	0.614739	0.638284
S=30, D=60, h=0.4, k=0.8, V=1	322854	2177	318721	356	1600	272	2228	0.676761	0.701102
S=30, D=60, h=0.4, k=0.8, V=0	322642	1946	318390	532	1774	282	2588	0.614364	0.637661
S=30, D=60, h=0.4, k=0.9, V=1	322925	2170	318752	385	1618	263	2266	0.671411	0.694715
S=30, D=60, h=0.4, k=0.9, V=0	322777	1939	318489	562	1787	272	2621	0.609541	0.631822
S=30, D=60, h=0.4, k=1, V=1	322925	2150	318731	406	1638	263	2307	0.664997	0.688085
S=30, D=60, h=0.4, k=1, V=0	322794	1924	318494	578	1798	271	2647	0.605011	0.627076
S=30, D=60, h=0.3, k=0.3, V=1	322955	2268	318843	326	1518	255	2099	0.697654	0.721136
S=30, D=60, h=0.3, k=0.3, V=0	322673	2056	318450	471	1696	274	2441	0.641221	0.664637
S=30, D=60, h=0.3, k=0.4, V=1	323171	2323	319027	342	1479	242	2063	0.704773	0.727212
S=30, D=60, h=0.3, k=0.4, V=0	322978	2099	318705	514	1660	256	2430	0.644627	0.666614
S=30, D=60, h=0.3, k=0.5, V=1	323275	2342	319108	358	1467	236	2061	0.705817	0.727704
S=30, D=60, h=0.3, k=0.5, V=0	323069	2110	318769	540	1650	250	2440	0.643823	0.665275
S=30, D=60, h=0.3, k=0.6, V=1	323380	2369	319188	377	1446	230	2053	0.707944	0.729317
S=30, D=60, h=0.3, k=0.6, V=0	323191	2119	318864	563	1645	244	2452	0.642818	0.663713
S=30, D=60, h=0.3, k=0.7, V=1	323519	2378	319297	393	1451	219	2063	0.707128	0.727399
S=30, D=60, h=0.3, k=0.7, V=0	323233	2119	318883	586	1645	240	2471	0.640341	0.660825
S=30, D=60, h=0.3, k=0.8, V=1	323554	2378	319309	415	1452	218	2085	0.704279	0.724378
S=30, D=60, h=0.3, k=0.8, V=0	323324	2126	318952	612	1634	238	2484	0.639004	0.659304
S=30, D=60, h=0.3, k=0.9, V=1	323614	2391	319357	423	1443	213	2079	0.705573	0.725233
S=30, D=60, h=0.3, k=0.9, V=0	323414	2139	319025	622	1628	231	2481	0.640229	0.659943
S=30, D=60, h=0.3, k=1, V=1	323624	2384	319347	443	1450	213	2106	0.701823	0.721383
S=30, D=60, h=0.3, k=1, V=0	323465	2129	319054	651	1631	228	2510	0.635766	0.655134
S=30, D=60, h=0.2, k=0.3, V=1	323410	2419	319226	376	1389	228	1993	0.717422	0.738932
S=30, D=60, h=0.2, k=0.3, V=0	323147	2190	318832	538	1587	245	2370	0.657775	0.679161
S=30, D=60, h=0.2, k=0.4, V=1	323669	2497	319444	396	1332	210	1938	0.727713	0.747725
S=30, D=60, h=0.2, k=0.4, V=0	323292	2227	318942	573	1550	238	2361	0.660797	0.681682
S=30, D=60, h=0.2, k=0.5, V=1	323820	2535	319575	409	1301	205	1915	0.732210	0.751838
S=30, D=60, h=0.2, k=0.5, V=0	323456	2259	319080	606	1511	234	2351	0.663549	0.684216
S=30, D=60, h=0.2, k=0.6, V=1	323941	2564	319670	422	1285	193	1900	0.735286	0.753797
S=30, D=60, h=0.2, k=0.6, V=0	323609	2275	319205	621	1508	220	2349	0.664741	0.684161
S=30, D=60, h=0.2, k=0.7, V=1	324010	2592	319726	429	1263	187	1879	0.739029	0.757035
S=30, D=60, h=0.2, k=0.7, V=0	323692	2295	319269	634	1494	213	2341	0.666889	0.685732
S=30, D=60, h=0.2, k=0.8, V=1	324058	2606	319752	443	1257	184	1884	0.739127	0.756816
S=30, D=60, h=0.2, k=0.8, V=0	323760	2300	319316	657	1487	208	2352	0.665716	0.684103
S=30, D=60, h=0.2, k=0.9, V=1	324107	2611	319777	465	1254	181	1900	0.737337	0.754693
S=30, D=60, h=0.2, k=0.9, V=0	323873	2301	319402	683	1487	201	2371	0.663430	0.681144
S=30, D=60, h=0.2, k=1, V=1	324134	2627	319784	481	1242	178	1901	0.737923	0.754993
S=30, D=60, h=0.2, k=1, V=0	323903	2315	319412	699	1477	198	2374	0.664040	0.681494
S=30, D=60, F=0	318647	334	313872	1232	3209	452	4893	0.126802	0.135491
S=25, D=35, h=0.7, k=0.3, V=1	321608	1776	317560	348	1924	352	2624	0.602049	0.630521
S=25, D=35, h=0.7, k=0.3, V=0	321539	1670	317440	433	1996	354	2783	0.570758	0.598184
S=25, D=35, h=0.7, k=0.4, V=1	321648	1763	317568	374	1943	346	2663	0.595711	0.623380
S=25, D=35, h=0.7, k=0.4, V=0	321593	1665	317475	452	2001	348	2801	0.567521	0.594348
S=25, D=35, h=0.7, k=0.5, V=1	321704	1750	317589	406	1959	343	2708	0.588576	0.615674
S=25, D=35, h=0.7, k=0.5, V=0	321636	1642	317489	486	2019	346	2851	0.558567	0.584872
S=25, D=35, h=0.7, k=0.6, V=1	321823	1726	317669	443	1985	338	2766	0.578811	0.605081
S=25, D=35, h=0.7, k=0.6, V=0	321712	1618	317526	524	2044	343	2911	0.548561	0.574185
S=25, D=35, h=0.7, k=0.7, V=1	321845	1718	317671	467	1989	337	2793	0.574280	0.600305
S=25, D=35, h=0.7, k=0.7, V=0	321734	1614	317538	538	2044	342	2924	0.546223	0.571698
S=25, D=35, h=0.7, k=0.8, V=1	321784	1691	317586	499	2008	343	2850	0.564587	0.590689
S=25, D=35, h=0.7, k=0.8, V=0	321673	1592	317458	562	2061	348	2971	0.538326	0.563910
S=25, D=35, h=0.7, k=0.9, V=1	321885	1677	317661	520	2027	336	2883	0.559062	0.584367
S=25, D=35, h=0.7, k=0.9, V=0	321709	1572	317470	587	2080	346	3013	0.531018	0.556132
S=25, D=35, h=0.7, k=1, V=1	321899	1669	317667	532	2031	337	2900	0.556042	0.581316
S=25, D=35, h=0.7, k=1, V=0	321759	1561	317502	601	2095	344	3040	0.526728	0.551478
S=25, D=35, h=0.6, k=0.3, V=1	322013	1939	317961	322	1791	319	2432	0.637703	0.664855
S=25, D=35, h=0.6, k=0.3, V=0	321944	1807	317831	414	1892	323	2629	0.601143	0.627303
S=25, D=35, h=0.6, k=0.4, V=1	322139	1966	318051	345	1777	312	2434	0.639043	0.665583
S=25, D=35, h=0.6, k=0.4, V=0	322036	1820	317886	447	1883	321	2651	0.599061	0.624955
S=25, D=35, h=0.6, k=0.5, V=1	322254	1967	318139	370	1778	308	2456	0.635886	0.661957
S=25, D=35, h=0.6, k=0.5, V=0	322147	1811	317978	477	1881	316	2674	0.594449	0.619835
S=25, D=35, h=0.6, k=0.6, V=1	322338	1952	318184	406	1796	304	2506	0.628161	0.653580
S=25, D=35, h=0.6, k=0.6, V=0	322188	1788	317982	522	1896	315	2733	0.584578	0.609534
S=25, D=35, h=0.6, k=0.7, V=1	322426	1941	318240	430	1815	297	2542	0.622735	0.647321
S=25, D=35, h=0.6, k=0.7, V=0	322259	1769	318019	549	1922	309	2780	0.577168	0.601313
S=25, D=35, h=0.6, k=0.8, V=1	322447	1916	318230	461	1840	295	2596	0.613948	0.638039
S=25, D=35, h=0.6, k=0.8, V=0	322297	1743	318025	581	1948	307	2836	0.567936	0.591558
S=25, D=35, h=0.6, k=0.9, V=1	322447	1901	318209	484	1853	295	2632	0.608172	0.632056
S=25, D=35, h=0.6, k=0.9, V=0	322297	1732	318009	597	1959	307	2863	0.563670	0.587120
S=25, D=35, h=0.6, k=1, V=1	322567	1901	318308	501	1857	287	2645	0.606269	0.629425
S=25, D=35, h=0.6, k=1, V=0	322339	1729	318036	610	1964	305	2879	0.561441	0.584642
S=25, D=35, h=0.5, k=0.3, V=1	322375	2056	318293	325	1701	294	2320	0.658951	0.684663
S=25, D=35, h=0.5, k=0.3, V=0	322186	1908	318051	418	1809	308	2535	0.620199	0.645831
S=25, D=35, h=0.5, k=0.4, V=1	322568	2104	318466	335	1663	286	2284	0.666154	0.691387
S=25, D=35, h=0.5, k=0.4, V=0	322427	1925	318251	456	1795	294	2545	0.619234	0.643675
S=25, D=35, h=0.5, k=0.5, V=1	322707	2117	318574	360	1656	279	2295	0.665142	0.689699
S=25, D=35, h=0.5, k=0.5, V=0	322512	1924	318312	486	1790	291	2567	0.615788	0.639896
S=25, D=35, h=0.5, k=0.6, V=1	322828	2111	318658	389	1670	271	2330	0.660104	0.683747
S=25, D=35, h=0.5, k=0.6, V=0	322572	1905	318334	525	1808	288	2621	0.607346	0.630901
S=25, D=35, h=0.5, k=0.7, V=1	322875	2092	318667	425	1691	267	2383	0.651974	0.674986
S=25, D=35, h=0.5, k=0.7, V=0	322716	1888	318430	567	1831	276	2674	0.599150	0.621414
S=25, D=35, h=0.5, k=0.8, V=1	322883	2070	318642	457	1714	266	2437	0.643706	0.666346
S=25, D=35, h=0.5, k=0.8, V=0	322752	1866	318435	602	1849	274	2725	0.590907	0.612742
S=25, D=35, h=0.5, k=0.9, V=1	322903	2060	318643	471	1729	265	2465	0.639708	0.662100
S=25, D=35, h=0.5, k=0.9, V=0	322772	1862	318442	615	1853	273	2741	0.588595	0.610271
S=25, D=35, h=0.5, k=1, V=1	322939	2035	318649	503	1752	263	2518	0.631249	0.653202
S=25, D=35, h=0.5, k=1, V=0	322812	1839	318446	648	1879	271	2798	0.579929	0.601127
S=25, D=35, h=0.4, k=0.3, V=1	322984	2240	318843	349	1552	253	2154	0.689249	0.712240
S=25, D=35, h=0.4, k=0.3, V=0	322872	2056	318640	479	1697	263	2439	0.640998	0.663477
S=25, D=35, h=0.4, k=0.4, V=1	323209	2273	319029	375	1532	241	2148	0.691466	0.713384
S=25, D=35, h=0.4, k=0.4, V=0	323071	2077	318793	518	1683	252	2453	0.640270	0.661768
S=25, D=35, h=0.4, k=0.5, V=1	323373	2289	319163	393	1528	232	2153	0.691624	0.712679
S=25, D=35, h=0.4, k=0.5, V=0	323212	2074	318891	559	1688	243	2490	0.635157	0.655733
S=25, D=35, h=0.4, k=0.6, V=1	323499	2304	319243	427	1525	220	2172	0.689817	0.709691
S=25, D=35, h=0.4, k=0.6, V=0	323309	2073	318945	603	1688	235	2526	0.630327	0.650098
S=25, D=35, h=0.4, k=0.7, V=1	323506	2312	319237	442	1515	220	2177	0.689462	0.709339
S=25, D=35, h=0.4, k=0.7, V=0	323355	2074	318974	626	1681	234	2541	0.628321	0.647983
S=25, D=35, h=0.4, k=0.8, V=1	323537	2302	319238	468	1529	218	2215	0.684234	0.703770
S=25, D=35, h=0.4, k=0.8, V=0	323384	2067	318980	652	1685	233	2570	0.624241	0.643714
S=25, D=35, h=0.4, k=0.9, V=1	323549	2284	319220	499	1546	217	2262	0.677350	0.696614
S=25, D=35, h=0.4, k=0.9, V=0	323415	2050	318978	682	1705	230	2617	0.617511	0.636523
S=25, D=35, h=0.4, k=1, V=1	323570	2266	319218	523	1563	217	2303	0.671275	0.690376
S=25, D=35, h=0.4, k=1, V=0	323453	2040	318995	703	1715	228	2646	0.613342	0.632069
S=25, D=35, h=0.3, k=0.3, V=1	323406	2346	319225	365	1470	226	2061	0.705842	0.726778
S=25, D=35, h=0.3, k=0.3, V=0	323223	2156	318940	504	1623	240	2367	0.656067	0.676951
S=25, D=35, h=0.3, k=0.4, V=1	323579	2401	319356	391	1431	213	2035	0.711591	0.731422
S=25, D=35, h=0.3, k=0.4, V=0	323357	2172	319034	542	1609	231	2382	0.654835	0.674907
S=25, D=35, h=0.3, k=0.5, V=1	323723	2429	319471	416	1407	207	2030	0.713316	0.732626
S=25, D=35, h=0.3, k=0.5, V=0	323456	2172	319089	590	1605	229	2424	0.649484	0.669253
S=25, D=35, h=0.3, k=0.6, V=1	323822	2445	319550	429	1398	202	2029	0.714198	0.733040
S=25, D=35, h=0.3, k=0.6, V=0	323546	2183	319152	620	1591	222	2433	0.648749	0.667920
S=25, D=35, h=0.3, k=0.7, V=1	323807	2446	319510	455	1396	205	2056	0.710913	0.729953
S=25, D=35, h=0.3, k=0.7, V=0	323576	2175	319151	652	1598	221	2471	0.643684	0.662633
S=25, D=35, h=0.3, k=0.8, V=1	323848	2439	319534	471	1404	202	2077	0.707906	0.726590
S=25, D=35, h=0.3, k=0.8, V=0	323617	2169	319179	668	1601	218	2487	0.641212	0.659853
S=25, D=35, h=0.3, k=0.9, V=1	323869	2426	319534	488	1421	201	2110	0.703317	0.721774
S=25, D=35, h=0.3, k=0.9, V=0	323644	2161	319191	684	1608	216	2508	0.638133	0.656525
S=25, D=35, h=0.3, k=1, V=1	323936	2412	319563	520	1441	194	2155	0.697089	0.714732
S=25, D=35, h=0.3, k=1, V=0	323691	2148	319209	709	1625	211	2545	0.632947	0.650760
S=25, D=35, F=0	320352	383	315340	1392	3237	367	4996	0.136907	0.144397
S=25, D=38, h=0.7, k=0.3, V=1	321524	1786	317486	342	1910	354	2606	0.605059	0.633859
S=25, D=38, h=0.7, k=0.3, V=0	321489	1676	317402	426	1985	357	2768	0.573126	0.600927
S=25, D=38, h=0.7, k=0.4, V=1	321586	1772	317515	369	1930	348	2647	0.598376	0.626353
S=25, D=38, h=0.7, k=0.4, V=0	321543	1672	317435	445	1991	351	2787	0.569945	0.597131
S=25, D=38, h=0.7, k=0.5, V=1	321642	1760	317537	399	1946	345	2690	0.591644	0.619057
S=25, D=38, h=0.7, k=0.5, V=0	321586	1649	317446	481	2010	349	2840	0.560645	0.587283
S=25, D=38, h=0.7, k=0.6, V=1	321761	1734	317614	437	1976	340	2753	0.581188	0.607723
S=25, D=38, h=0.7, k=0.6, V=0	321662	1624	317481	520	2037	346	2903	0.550224	0.576151
S=25, D=38, h=0.7, k=0.7, V=1	321783	1718	317613	464	1988	339	2791	0.574611	0.600809
S=25, D=38, h=0.7, k=0.7, V=0	321684	1615	317491	536	2042	345	2923	0.546558	0.572273
S=25, D=38, h=0.7, k=0.8, V=1	321722	1691	317528	497	2006	345	2848	0.564851	0.591127
S=25, D=38, h=0.7, k=0.8, V=0	321623	1593	317411	561	2058	351	2970	0.538601	0.564427
S=25, D=38, h=0.7, k=0.9, V=1	321804	1675	317584	519	2026	339	2884	0.558775	0.584309
S=25, D=38, h=0.7, k=0.9, V=0	321659	1571	317424	588	2076	349	3013	0.530810	0.556161
S=25, D=38, h=0.7, k=1, V=1	321818	1671	317592	529	2026	340	2895	0.556849	0.582398
S=25, D=38, h=0.7, k=1, V=0	321709	1561	317457	601	2090	347	3038	0.526862	0.551863
S=25, D=38, h=0.6, k=0.3, V=1	322013	1954	317968	316	1775	319	2410	0.641487	0.668804
S=25, D=38, h=0.6, k=0.3, V=0	321897	1816	317796	405	1880	326	2611	0.604184	0.630732
S=25, D=38, h=0.6, k=0.4, V=1	322119	1980	318039	339	1761	313	2413	0.642606	0.669389
S=25, D=38, h=0.6, k=0.4, V=0	321969	1825	317831	441	1872	325	2638	0.601020	0.627355
S=25, D=38, h=0.6, k=0.5, V=1	322234	1977	318123	367	1767	309	2443	0.638190	0.664445
S=25, D=38, h=0.6, k=0.5, V=0	322108	1814	317944	475	1875	318	2668	0.595392	0.620995
S=25, D=38, h=0.6, k=0.6, V=1	322299	1956	318149	403	1791	306	2500	0.629252	0.654885
S=25, D=38, h=0.6, k=0.6, V=0	322149	1791	317947	519	1892	317	2728	0.585500	0.610656
S=25, D=38, h=0.6, k=0.7, V=1	322358	1943	318181	426	1808	303	2537	0.623577	0.648716
S=25, D=38, h=0.6, k=0.7, V=0	322191	1773	317964	541	1913	315	2769	0.578932	0.603642
S=25, D=38, h=0.6, k=0.8, V=1	322366	1919	318157	460	1830	303	2593	0.614582	0.639384
S=25, D=38, h=0.6, k=0.8, V=0	322216	1747	317956	578	1935	315	2828	0.569208	0.593543
S=25, D=38, h=0.6, k=0.9, V=1	322398	1906	318166	483	1843	300	2626	0.609273	0.633630
S=25, D=38, h=0.6, k=0.9, V=0	322248	1736	317966	597	1949	312	2858	0.564568	0.588468
S=25, D=38, h=0.6, k=1, V=1	322518	1904	318263	503	1848	292	2643	0.606671	0.630276
S=25, D=38, h=0.6, k=1, V=0	322290	1733	317995	609	1953	310	2872	0.562535	0.586198
S=25, D=38, h=0.5, k=0.3, V=1	322250	2066	318191	314	1679	304	2297	0.662511	0.689304
S=25, D=38, h=0.5, k=0.3, V=0	322154	1917	318027	414	1796	311	2521	0.622564	0.648564
S=25, D=38, h=0.5, k=0.4, V=1	322517	2102	318423	331	1661	289	2281	0.666433	0.691962
S=25, D=38, h=0.5, k=0.4, V=0	322395	1932	318225	452	1786	297	2535	0.621042	0.645811
S=25, D=38, h=0.5, k=0.5, V=1	322656	2119	318532	355	1650	282	2287	0.666275	0.691158
S=25, D=38, h=0.5, k=0.5, V=0	322480	1931	318285	484	1780	294	2558	0.617408	0.641842
S=25, D=38, h=0.5, k=0.6, V=1	322828	2118	318664	384	1662	271	2317	0.662138	0.685858
S=25, D=38, h=0.5, k=0.6, V=0	322572	1913	318335	526	1798	288	2612	0.608938	0.632568
S=25, D=38, h=0.5, k=0.7, V=1	322875	2098	318675	418	1684	267	2369	0.654088	0.677178
S=25, D=38, h=0.5, k=0.7, V=0	322716	1895	318433	566	1822	276	2664	0.600809	0.623146
S=25, D=38, h=0.5, k=0.8, V=1	322883	2077	318646	454	1706	266	2426	0.645476	0.668182
S=25, D=38, h=0.5, k=0.8, V=0	322752	1873	318435	602	1842	274	2718	0.592299	0.614186
S=25, D=38, h=0.5, k=0.9, V=1	322903	2070	318644	470	1719	265	2454	0.641696	0.664157
S=25, D=38, h=0.5, k=0.9, V=0	322772	1869	318444	612	1847	273	2732	0.590280	0.612012
S=25, D=38, h=0.5, k=1, V=1	322939	2045	318650	502	1742	263	2507	0.633251	0.655273
S=25, D=38, h=0.5, k=1, V=0	322812	1849	318451	642	1870	271	2783	0.582581	0.603868
S=25, D=38, h=0.4, k=0.3, V=1	322934	2259	318806	340	1529	259	2128	0.693640	0.717338
S=25, D=38, h=0.4, k=0.3, V=0	322775	2070	318557	471	1677	272	2420	0.644405	0.667797
S=25, D=38, h=0.4, k=0.4, V=1	323189	2284	319019	366	1520	243	2129	0.694506	0.716704
S=25, D=38, h=0.4, k=0.4, V=0	323004	2084	318734	514	1672	257	2443	0.641999	0.663998
S=25, D=38, h=0.4, k=0.5, V=1	323316	2294	319112	391	1519	237	2147	0.692674	0.714230
S=25, D=38, h=0.4, k=0.5, V=0	323108	2075	318792	560	1681	251	2492	0.635059	0.656332
S=25, D=38, h=0.4, k=0.6, V=1	323442	2308	319201	416	1517	225	2158	0.691851	0.712249
S=25, D=38, h=0.4, k=0.6, V=0	323205	2073	318855	596	1681	243	2520	0.631091	0.651586
S=25, D=38, h=0.4, k=0.7, V=1	323466	2316	319208	434	1508	224	2166	0.691099	0.711394
S=25, D=38, h=0.4, k=0.7, V=0	323268	2074	318896	623	1675	241	2539	0.628598	0.648879
S=25, D=38, h=0.4, k=0.8, V=1	323537	2312	319236	469	1520	218	2207	0.685776	0.705350
S=25, D=38, h=0.4, k=0.8, V=0	323384	2074	318976	655	1679	233	2567	0.625133	0.644629
S=25, D=38, h=0.4, k=0.9, V=1	323549	2293	319220	498	1538	217	2253	0.678978	0.698283
S=25, D=38, h=0.4, k=0.9, V=0	323415	2059	318975	685	1696	230	2611	0.618876	0.637930
S=25, D=38, h=0.4, k=1, V=1	323570	2274	319215	525	1556	217	2298	0.672366	0.691493
S=25, D=38, h=0.4, k=1, V=0	323453	2046	318991	708	1708	228	2644	0.613995	0.632747
S=25, D=38, h=0.3, k=0.3, V=1	323386	2352	319205	367	1462	228	2057	0.706610	0.727763
S=25, D=38, h=0.3, k=0.3, V=0	323156	2153	318873	509	1621	245	2375	0.654887	0.676191
S=25, D=38, h=0.3, k=0.4, V=1	323562	2405	319341	391	1425	214	2030	0.712362	0.732317
S=25, D=38, h=0.3, k=0.4, V=0	323320	2172	318998	544	1606	234	2384	0.654587	0.674925
S=25, D=38, h=0.3, k=0.5, V=1	323723	2438	319476	412	1397	207	2016	0.715446	0.734819
S=25, D=38, h=0.3, k=0.5, V=0	323436	2179	319072	589	1596	231	2416	0.650887	0.670879
S=25, D=38, h=0.3, k=0.6, V=1	323822	2447	319549	430	1396	202	2028	0.714410	0.733258
S=25, D=38, h=0.3, k=0.6, V=0	323526	2184	319130	624	1588	224	2436	0.648459	0.667803
S=25, D=38, h=0.3, k=0.7, V=1	323807	2445	319509	455	1398	205	2058	0.710654	0.729682
S=25, D=38, h=0.3, k=0.7, V=0	323556	2175	319129	656	1596	223	2475	0.643218	0.662333
S=25, D=38, h=0.3, k=0.8, V=1	323848	2442	319536	468	1402	202	2072	0.708701	0.727401
S=25, D=38, h=0.3, k=0.8, V=0	323597	2174	319159	670	1594	220	2484	0.641903	0.660744
S=25, D=38, h=0.3, k=0.9, V=1	323869	2425	319532	489	1423	201	2113	0.702934	0.721377
S=25, D=38, h=0.3, k=0.9, V=0	323624	2163	319167	692	1602	218	2512	0.637750	0.656320
S=25, D=38, h=0.3, k=1, V=1	323936	2411	319562	522	1441	194	2157	0.696762	0.714402
S=25, D=38, h=0.3, k=1, V=0	323671	2152	319191	712	1616	213	2541	0.633594	0.651616
S=25, D=38, F=0	320229	384	315234	1384	3227	376	4987	0.137587	0.145307
S=25, D=40, h=0.7, k=0.3, V=1	321524	1787	317488	340	1909	354	2603	0.605549	0.634371
S=25, D=40, h=0.7, k=0.3, V=0	321422	1686	317341	422	1973	361	2756	0.575611	0.603852
S=25, D=40, h=0.7, k=0.4, V=1	321586	1779	317518	366	1923	348	2637	0.600202	0.628263
S=25, D=40, h=0.7, k=0.4, V=0	321475	1680	317374	441	1980	355	2776	0.572089	0.599701
S=25, D=40, h=0.7, k=0.5, V=1	321642	1761	317538	398	1945	345	2688	0.591986	0.619414
S=25, D=40, h=0.7, k=0.5, V=0	321518	1655	317388	475	2000	353	2828	0.562718	0.589779
S=25, D=40, h=0.7, k=0.6, V=1	321761	1734	317614	437	1976	340	2753	0.581188	0.607723
S=25, D=40, h=0.7, k=0.6, V=0	321594	1628	317421	517	2028	350	2895	0.551540	0.577856
S=25, D=40, h=0.7, k=0.7, V=1	321783	1723	317613	463	1984	339	2786	0.575697	0.601937
S=25, D=40, h=0.7, k=0.7, V=0	321653	1617	317462	535	2039	345	2919	0.547185	0.572936
S=25, D=40, h=0.7, k=0.8, V=1	321722	1696	317529	495	2002	345	2842	0.566080	0.592404
S=25, D=40, h=0.7, k=0.8, V=0	321593	1595	317384	559	2055	351	2965	0.539357	0.565225
S=25, D=40, h=0.7, k=0.9, V=1	321804	1682	317582	519	2021	339	2879	0.560091	0.585671
S=25, D=40, h=0.7, k=0.9, V=0	321629	1575	317399	584	2071	349	3004	0.532253	0.557677
S=25, D=40, h=0.7, k=1, V=1	321818	1678	317592	528	2020	340	2888	0.558369	0.583980
S=25, D=40, h=0.7, k=1, V=0	321678	1566	317432	596	2084	347	3027	0.528646	0.553736
S=25, D=40, h=0.6, k=0.3, V=1	321951	1959	317911	314	1767	321	2402	0.642798	0.670360
S=25, D=40, h=0.6, k=0.3, V=0	321835	1822	317741	401	1871	328	2600	0.606008	0.632815
S=25, D=40, h=0.6, k=0.4, V=1	322057	1985	317983	336	1753	315	2404	0.644050	0.671081
S=25, D=40, h=0.6, k=0.4, V=0	321907	1836	317778	434	1859	327	2620	0.604153	0.630795
S=25, D=40, h=0.6, k=0.5, V=1	322172	1987	318070	361	1754	311	2426	0.640988	0.667543
S=25, D=40, h=0.6, k=0.5, V=0	322046	1825	317890	469	1862	320	2651	0.598390	0.624291
S=25, D=40, h=0.6, k=0.6, V=1	322237	1968	318097	396	1776	308	2480	0.632566	0.658516
S=25, D=40, h=0.6, k=0.6, V=0	322087	1801	317891	516	1879	319	2714	0.587984	0.613421
S=25, D=40, h=0.6, k=0.7, V=1	322296	1953	318127	421	1795	305	2521	0.626238	0.651665
S=25, D=40, h=0.6, k=0.7, V=0	322129	1781	317906	539	1903	317	2759	0.580815	0.605771
S=25, D=40, h=0.6, k=0.8, V=1	322304	1927	318101	457	1819	305	2581	0.616598	0.641661
S=25, D=40, h=0.6, k=0.8, V=0	322154	1755	317900	574	1925	317	2816	0.571353	0.595943
S=25, D=40, h=0.6, k=0.9, V=1	322367	1913	318139	481	1834	302	2617	0.610892	0.635484
S=25, D=40, h=0.6, k=0.9, V=0	322186	1744	317908	596	1938	314	2848	0.566414	0.590561
S=25, D=40, h=0.6, k=1, V=1	322487	1904	318235	502	1846	294	2642	0.606800	0.630580
S=25, D=40, h=0.6, k=1, V=0	322228	1736	317933	614	1945	312	2871	0.562755	0.586609
S=25, D=40, h=0.5, k=0.3, V=1	322190	2074	318142	308	1666	308	2282	0.664912	0.692181
S=25, D=40, h=0.5, k=0.3, V=0	322094	1927	317978	406	1783	315	2504	0.625507	0.651978
S=25, D=40, h=0.5, k=0.4, V=1	322486	2109	318396	328	1653	289	2270	0.668208	0.693810
S=25, D=40, h=0.5, k=0.4, V=0	322364	1936	318194	452	1782	297	2531	0.621813	0.646613
S=25, D=40, h=0.5, k=0.5, V=1	322625	2117	318502	353	1653	282	2288	0.666103	0.690973
S=25, D=40, h=0.5, k=0.5, V=0	322449	1929	318252	484	1784	294	2562	0.616863	0.641263
S=25, D=40, h=0.5, k=0.6, V=1	322828	2116	318663	383	1666	271	2320	0.661743	0.685437
S=25, D=40, h=0.5, k=0.6, V=0	322541	1909	318304	524	1804	288	2616	0.608256	0.631847
S=25, D=40, h=0.5, k=0.7, V=1	322875	2096	318674	417	1688	267	2372	0.653689	0.676753
S=25, D=40, h=0.5, k=0.7, V=0	322716	1894	318432	565	1825	276	2666	0.600584	0.622900
S=25, D=40, h=0.5, k=0.8, V=1	322883	2074	318649	449	1711	266	2426	0.645411	0.668103
S=25, D=40, h=0.5, k=0.8, V=0	322752	1871	318435	600	1846	274	2720	0.591996	0.613860
S=25, D=40, h=0.5, k=0.9, V=1	322903	2068	318645	468	1722	265	2455	0.641503	0.663951
S=25, D=40, h=0.5, k=0.9, V=0	322772	1868	318441	615	1848	273	2736	0.589716	0.611427
S=25, D=40, h=0.5, k=1, V=1	322939	2044	318647	504	1744	263	2511	0.632730	0.654729
S=25, D=40, h=0.5, k=1, V=0	322812	1847	318445	649	1871	271	2791	0.581416	0.602668
S=25, D=40, h=0.4, k=0.3, V=1	322909	2263	318786	337	1523	260	2120	0.694836	0.718678
S=25, D=40, h=0.4, k=0.3, V=0	322744	2073	318531	469	1671	275	2415	0.645223	0.668917
S=25, D=40, h=0.4, k=0.4, V=1	323164	2291	318999	363	1511	244	2118	0.696217	0.718571
S=25, D=40, h=0.4, k=0.4, V=0	322991	2090	318723	514	1664	259	2437	0.643117	0.665334
S=25, D=40, h=0.4, k=0.5, V=1	323291	2303	319098	382	1508	238	2128	0.695519	0.717263
S=25, D=40, h=0.4, k=0.5, V=0	323108	2083	318800	552	1673	251	2476	0.637547	0.658900
S=25, D=40, h=0.4, k=0.6, V=1	323442	2312	319203	415	1512	225	2152	0.692766	0.713196
S=25, D=40, h=0.4, k=0.6, V=0	323205	2077	318855	596	1677	243	2516	0.631844	0.652363
S=25, D=40, h=0.4, k=0.7, V=1	323449	2318	319195	432	1504	225	2161	0.691791	0.712206
S=25, D=40, h=0.4, k=0.7, V=0	323251	2077	318881	622	1671	242	2535	0.629283	0.649673
S=25, D=40, h=0.4, k=0.8, V=1	323480	2310	319195	458	1517	223	2198	0.686815	0.706886
S=25, D=40, h=0.4, k=0.8, V=0	323280	2071	318887	649	1673	241	2563	0.625350	0.645558
S=25, D=40, h=0.4, k=0.9, V=1	323509	2293	319192	490	1534	221	2245	0.679975	0.699677
S=25, D=40, h=0.4, k=0.9, V=0	323375	2059	318945	680	1691	234	2605	0.619534	0.638959
S=25, D=40, h=0.4, k=1, V=1	323530	2273	319186	518	1553	221	2292	0.673049	0.692563
S=25, D=40, h=0.4, k=1, V=0	323413	2045	318960	703	1705	232	2640	0.614376	0.633483
S=25, D=40, h=0.3, k=0.3, V=1	323361	2358	319187	361	1455	229	2045	0.708438	0.729742
S=25, D=40, h=0.3, k=0.3, V=0	323156	2161	318876	507	1612	245	2364	0.656685	0.678052
S=25, D=40, h=0.3, k=0.4, V=1	323542	2413	319331	384	1414	216	2014	0.714726	0.734946
S=25, D=40, h=0.3, k=0.4, V=0	323253	2178	318941	540	1594	239	2373	0.656260	0.677110
S=25, D=40, h=0.3, k=0.5, V=1	323723	2442	319479	409	1393	207	2009	0.716509	0.735910
S=25, D=40, h=0.3, k=0.5, V=0	323389	2182	319032	586	1589	234	2409	0.651880	0.672179
S=25, D=40, h=0.3, k=0.6, V=1	323822	2455	319559	420	1388	202	2010	0.717035	0.735950
S=25, D=40, h=0.3, k=0.6, V=0	323526	2191	319139	616	1580	224	2420	0.650773	0.670188
S=25, D=40, h=0.3, k=0.7, V=1	323807	2448	319516	449	1394	205	2048	0.712005	0.731073
S=25, D=40, h=0.3, k=0.7, V=0	323556	2178	319135	651	1592	223	2466	0.644435	0.663590
S=25, D=40, h=0.3, k=0.8, V=1	323848	2445	319542	462	1399	202	2063	0.709959	0.728690
S=25, D=40, h=0.3, k=0.8, V=0	323597	2175	319161	668	1593	220	2481	0.642319	0.661171
S=25, D=40, h=0.3, k=0.9, V=1	323869	2433	319540	481	1415	201	2097	0.705289	0.723791
S=25, D=40, h=0.3, k=0.9, V=0	323624	2170	319173	686	1595	218	2499	0.639733	0.658359
S=25, D=40, h=0.3, k=1, V=1	323936	2416	319567	517	1436	194	2147	0.698229	0.715905
S=25, D=40, h=0.3, k=1, V=0	323671	2159	319198	705	1609	213	2527	0.635689	0.653769
S=25, D=40, F=0	320198	387	315205	1382	3224	376	4982	0.138683	0.146458
S=25, D=43, h=0.7, k=0.3, V=1	321473	1788	317447	336	1902	359	2597	0.606406	0.635713
S=25, D=43, h=0.7, k=0.3, V=0	321386	1683	317309	417	1977	362	2756	0.575545	0.603850
S=25, D=43, h=0.7, k=0.4, V=1	321549	1789	317491	360	1909	352	2621	0.603052	0.631590
S=25, D=43, h=0.7, k=0.4, V=0	321476	1682	317376	437	1981	355	2773	0.572840	0.600464
S=25, D=43, h=0.7, k=0.5, V=1	321605	1770	317507	396	1932	349	2677	0.594072	0.621937
S=25, D=43, h=0.7, k=0.5, V=0	321519	1659	317391	470	1999	353	2822	0.564021	0.591121
S=25, D=43, h=0.7, k=0.6, V=1	321724	1745	317582	435	1962	344	2741	0.583621	0.610593
S=25, D=43, h=0.7, k=0.6, V=0	321595	1633	317428	508	2026	350	2884	0.553581	0.579969
S=25, D=43, h=0.7, k=0.7, V=1	321783	1727	317611	465	1980	339	2784	0.576245	0.602510
S=25, D=43, h=0.7, k=0.7, V=0	321617	1622	317434	528	2033	349	2910	0.548957	0.575088
S=25, D=43, h=0.7, k=0.8, V=1	321722	1698	317527	498	1999	345	2842	0.566167	0.592504
S=25, D=43, h=0.7, k=0.8, V=0	321556	1598	317353	556	2049	355	2960	0.540319	0.566541
S=25, D=43, h=0.7, k=0.9, V=1	321804	1681	317580	523	2020	339	2882	0.559503	0.585070
S=25, D=43, h=0.7, k=0.9, V=0	321592	1577	317365	585	2065	353	3003	0.532560	0.558311
S=25, D=43, h=0.7, k=1, V=1	321818	1677	317591	531	2019	340	2890	0.557912	0.583517
S=25, D=43, h=0.7, k=1, V=0	321642	1567	317397	598	2080	351	3029	0.528545	0.553933
S=25, D=43, h=0.6, k=0.3, V=1	321925	1967	317899	305	1754	325	2384	0.645688	0.673745
S=25, D=43, h=0.6, k=0.3, V=0	321810	1826	317724	396	1864	332	2592	0.607421	0.634632
S=25, D=43, h=0.6, k=0.4, V=1	322031	1993	317969	330	1739	319	2388	0.646561	0.674076
S=25, D=43, h=0.6, k=0.4, V=0	321882	1840	317763	427	1852	331	2610	0.605823	0.632878
S=25, D=43, h=0.6, k=0.5, V=1	322146	1989	318049	361	1747	315	2423	0.641444	0.668388
S=25, D=43, h=0.6, k=0.5, V=0	322021	1822	317869	469	1861	324	2654	0.597791	0.624011
S=25, D=43, h=0.6, k=0.6, V=1	322211	1968	318076	396	1771	312	2479	0.632645	0.658963
S=25, D=43, h=0.6, k=0.6, V=0	322062	1799	317867	518	1878	323	2719	0.587245	0.612984
S=25, D=43, h=0.6, k=0.7, V=1	322270	1952	318102	425	1791	309	2525	0.625586	0.651349
S=25, D=43, h=0.6, k=0.7, V=0	322104	1780	317879	545	1900	321	2766	0.579843	0.605094
S=25, D=43, h=0.6, k=0.8, V=1	322278	1927	318076	459	1816	309	2584	0.616256	0.641647
S=25, D=43, h=0.6, k=0.8, V=0	322128	1754	317871	581	1922	321	2824	0.570268	0.595144
S=25, D=43, h=0.6, k=0.9, V=1	322341	1913	318114	483	1831	306	2620	0.610553	0.635472
S=25, D=43, h=0.6, k=0.9, V=0	322160	1744	317883	600	1933	318	2851	0.565989	0.590453
S=25, D=43, h=0.6, k=1, V=1	322461	1907	318211	503	1840	298	2641	0.607177	0.631310
S=25, D=43, h=0.6, k=1, V=0	322202	1738	317909	615	1940	316	2871	0.562973	0.587156
S=25, D=43, h=0.5, k=0.3, V=1	322170	2083	318129	303	1655	309	2267	0.667351	0.694820
S=25, D=43, h=0.5, k=0.3, V=0	322075	1934	317965	401	1775	316	2492	0.627539	0.654183
S=25, D=43, h=0.5, k=0.4, V=1	322437	2117	318360	321	1639	294	2254	0.670723	0.696896
S=25, D=43, h=0.5, k=0.4, V=0	322316	1943	318157	446	1770	302	2518	0.623962	0.649290
S=25, D=43, h=0.5, k=0.5, V=1	322576	2122	318464	348	1642	287	2277	0.667783	0.693188
S=25, D=43, h=0.5, k=0.5, V=0	322401	1934	318213	480	1774	299	2553	0.618355	0.643253
S=25, D=43, h=0.5, k=0.6, V=1	322779	2119	318625	379	1656	276	2311	0.662997	0.687209
S=25, D=43, h=0.5, k=0.6, V=0	322492	1912	318261	524	1795	293	2612	0.608920	0.632977
S=25, D=43, h=0.5, k=0.7, V=1	322826	2096	318636	413	1681	272	2366	0.654386	0.677941
S=25, D=43, h=0.5, k=0.7, V=0	322667	1895	318389	566	1817	281	2664	0.600809	0.623573
S=25, D=43, h=0.5, k=0.8, V=1	322834	2075	318610	445	1704	271	2420	0.646201	0.669375
S=25, D=43, h=0.5, k=0.8, V=0	322703	1872	318393	600	1838	279	2717	0.592346	0.614655
S=25, D=43, h=0.5, k=0.9, V=1	322854	2067	318604	465	1718	270	2453	0.641705	0.664606
S=25, D=43, h=0.5, k=0.9, V=0	322723	1866	318399	613	1845	278	2736	0.589560	0.611685
S=25, D=43, h=0.5, k=1, V=1	322890	2042	318609	498	1741	268	2507	0.633119	0.655570
S=25, D=43, h=0.5, k=1, V=0	322763	1845	318406	644	1868	276	2788	0.581613	0.603285
S=25, D=43, h=0.4, k=0.3, V=1	322877	2262	318760	335	1520	263	2118	0.695021	0.719164
S=25, D=43, h=0.4, k=0.3, V=0	322744	2072	318529	472	1671	275	2418	0.644729	0.668412
S=25, D=43, h=0.4, k=0.4, V=1	323151	2290	318986	365	1510	246	2121	0.695775	0.718306
S=25, D=43, h=0.4, k=0.4, V=0	322992	2089	318722	517	1664	259	2440	0.642634	0.664841
S=25, D=43, h=0.4, k=0.5, V=1	323291	2305	319099	381	1506	238	2125	0.695999	0.717758
S=25, D=43, h=0.4, k=0.5, V=0	323108	2084	318799	554	1671	251	2476	0.637567	0.658927
S=25, D=43, h=0.4, k=0.6, V=1	323442	2314	319207	411	1510	225	2146	0.693634	0.714088
S=25, D=43, h=0.4, k=0.6, V=0	323205	2078	318854	598	1675	243	2516	0.631871	0.652396
S=25, D=43, h=0.4, k=0.7, V=1	323449	2320	319199	428	1502	225	2155	0.692655	0.713094
S=25, D=43, h=0.4, k=0.7, V=0	323251	2078	318880	624	1669	242	2535	0.629313	0.649710
S=25, D=43, h=0.4, k=0.8, V=1	323480	2313	319196	457	1514	223	2194	0.687467	0.707556
S=25, D=43, h=0.4, k=0.8, V=0	323280	2074	318888	648	1670	241	2559	0.626035	0.646265
S=25, D=43, h=0.4, k=0.9, V=1	323492	2290	319176	490	1536	222	2248	0.679446	0.699226
S=25, D=43, h=0.4, k=0.9, V=0	323358	2058	318929	680	1691	235	2606	0.619344	0.638850
S=25, D=43, h=0.4, k=1, V=1	323513	2271	319171	517	1554	222	2293	0.672817	0.692416
S=25, D=43, h=0.4, k=1, V=0	323396	2045	318943	704	1704	233	2641	0.614261	0.633451
S=25, D=43, h=0.3, k=0.3, V=1	323361	2361	319192	357	1451	229	2037	0.709575	0.730918
S=25, D=43, h=0.3, k=0.3, V=0	323124	2162	318850	505	1607	248	2360	0.657203	0.678866
S=25, D=43, h=0.3, k=0.4, V=1	323542	2412	319332	384	1414	216	2014	0.714646	0.734868
S=25, D=43, h=0.3, k=0.4, V=0	323253	2177	318940	542	1594	239	2375	0.655914	0.676758
S=25, D=43, h=0.3, k=0.5, V=1	323686	2443	319450	404	1389	210	2003	0.717321	0.737035
S=25, D=43, h=0.3, k=0.5, V=0	323352	2183	318998	586	1585	237	2408	0.652063	0.672640
S=25, D=43, h=0.3, k=0.6, V=1	323822	2459	319563	416	1384	202	2002	0.718221	0.737166
S=25, D=43, h=0.3, k=0.6, V=0	323526	2195	319138	617	1576	224	2417	0.651386	0.670820
S=25, D=43, h=0.3, k=0.7, V=1	323807	2456	319524	441	1386	205	2032	0.714366	0.733496
S=25, D=43, h=0.3, k=0.7, V=0	323556	2186	319139	647	1584	223	2454	0.646373	0.665584
S=25, D=43, h=0.3, k=0.8, V=1	323848	2450	319546	458	1394	202	2054	0.711308	0.730074
S=25, D=43, h=0.3, k=0.8, V=0	323597	2180	319164	665	1588	220	2473	0.643588	0.662477
S=25, D=43, h=0.3, k=0.9, V=1	323869	2433	319541	480	1415	201	2096	0.705412	0.723918
S=25, D=43, h=0.3, k=0.9, V=0	323624	2170	319174	685	1595	218	2498	0.639848	0.658477
S=25, D=43, h=0.3, k=1, V=1	323936	2414	319570	514	1438	194	2146	0.698250	0.715926
S=25, D=43, h=0.3, k=1, V=0	323671	2157	319198	705	1611	213	2529	0.635318	0.653387
S=25, D=43, F=0	320124	389	315142	1375	3218	379	4972	0.139681	0.147574
S=25, D=45, h=0.7, k=0.3, V=1	321473	1790	317448	335	1900	359	2594	0.606949	0.636281
S=25, D=45, h=0.7, k=0.3, V=0	321386	1680	317305	420	1981	362	2763	0.574430	0.602674
S=25, D=45, h=0.7, k=0.4, V=1	321542	1788	317483	362	1909	353	2624	0.602566	0.631168
S=25, D=45, h=0.7, k=0.4, V=0	321469	1680	317366	441	1982	356	2779	0.571871	0.599534
S=25, D=45, h=0.7, k=0.5, V=1	321605	1766	317500	402	1937	349	2688	0.592354	0.620133
S=25, D=45, h=0.7, k=0.5, V=0	321519	1658	317385	476	2000	353	2829	0.562997	0.590051
S=25, D=45, h=0.7, k=0.6, V=1	321724	1742	317576	441	1965	344	2750	0.582191	0.609100
S=25, D=45, h=0.7, k=0.6, V=0	321595	1632	317421	517	2025	350	2892	0.552318	0.578664
S=25, D=45, h=0.7, k=0.7, V=1	321783	1726	317605	471	1981	339	2791	0.575233	0.601454
S=25, D=45, h=0.7, k=0.7, V=0	321617	1621	317427	535	2034	349	2918	0.547828	0.573909
S=25, D=45, h=0.7, k=0.8, V=1	321722	1698	317520	505	1999	345	2849	0.565243	0.591540
S=25, D=45, h=0.7, k=0.8, V=0	321556	1599	317349	560	2048	355	2963	0.540020	0.566229
S=25, D=45, h=0.7, k=0.9, V=1	321804	1681	317574	528	2021	339	2888	0.558782	0.584311
S=25, D=45, h=0.7, k=0.9, V=0	321592	1578	317361	588	2065	353	3006	0.532329	0.558064
S=25, D=45, h=0.7, k=1, V=1	321818	1676	317583	537	2022	340	2899	0.556786	0.582328
S=25, D=45, h=0.7, k=1, V=0	321642	1568	317391	603	2080	351	3034	0.528069	0.553429
S=25, D=45, h=0.6, k=0.3, V=1	321925	1973	317900	304	1748	325	2377	0.646960	0.675071
S=25, D=45, h=0.6, k=0.3, V=0	321810	1832	317723	397	1858	332	2587	0.608468	0.635725
S=25, D=45, h=0.6, k=0.4, V=1	322031	1994	317967	332	1738	319	2389	0.646464	0.673975
S=25, D=45, h=0.6, k=0.4, V=0	321882	1841	317759	432	1850	331	2613	0.605414	0.632460
S=25, D=45, h=0.6, k=0.5, V=1	322146	1990	318050	360	1746	315	2421	0.641771	0.668728
S=25, D=45, h=0.6, k=0.5, V=0	322021	1823	317867	472	1859	324	2655	0.597666	0.623888
S=25, D=45, h=0.6, k=0.6, V=1	322211	1969	318075	397	1770	312	2479	0.632697	0.659018
S=25, D=45, h=0.6, k=0.6, V=0	322062	1800	317865	521	1876	323	2720	0.587132	0.612874
S=25, D=45, h=0.6, k=0.7, V=1	322270	1953	318103	424	1790	309	2523	0.625912	0.651687
S=25, D=45, h=0.6, k=0.7, V=0	322104	1781	317880	544	1899	321	2764	0.580174	0.605439
S=25, D=45, h=0.6, k=0.8, V=1	322278	1928	318077	459	1814	309	2582	0.616526	0.641935
S=25, D=45, h=0.6, k=0.8, V=0	322128	1755	317872	580	1921	321	2822	0.570599	0.595489
S=25, D=45, h=0.6, k=0.9, V=1	322341	1912	318115	483	1831	306	2620	0.610436	0.635357
S=25, D=45, h=0.6, k=0.9, V=0	322160	1743	317884	599	1934	318	2851	0.565907	0.590367
S=25, D=45, h=0.6, k=1, V=1	322461	1906	318211	503	1841	298	2642	0.606983	0.631108
S=25, D=45, h=0.6, k=1, V=0	322202	1736	317908	616	1942	316	2874	0.562437	0.586597
S=25, D=45, h=0.5, k=0.3, V=1	322170	2084	318128	305	1653	309	2267	0.667331	0.694807
S=25, D=45, h=0.5, k=0.3, V=0	322075	1934	317960	408	1773	316	2497	0.626737	0.653363
S=25, D=45, h=0.5, k=0.4, V=1	322437	2120	318360	321	1636	294	2251	0.671266	0.697460
S=25, D=45, h=0.5, k=0.4, V=0	322316	1943	318155	450	1768	302	2520	0.623587	0.648913
S=25, D=45, h=0.5, k=0.5, V=1	322576	2125	318467	345	1639	287	2271	0.668742	0.694181
S=25, D=45, h=0.5, k=0.5, V=0	322401	1936	318214	482	1769	299	2550	0.618716	0.643649
S=25, D=45, h=0.5, k=0.6, V=1	322779	2121	318627	377	1654	276	2307	0.663632	0.687866
S=25, D=45, h=0.5, k=0.6, V=0	322492	1913	318261	526	1792	293	2611	0.609015	0.633088
S=25, D=45, h=0.5, k=0.7, V=1	322826	2097	318637	412	1680	272	2364	0.654703	0.678269
S=25, D=45, h=0.5, k=0.7, V=0	322667	1895	318390	566	1816	281	2663	0.600886	0.623658
S=25, D=45, h=0.5, k=0.8, V=1	322834	2075	318610	445	1704	271	2420	0.646201	0.669375
S=25, D=45, h=0.5, k=0.8, V=0	322703	1871	318394	600	1838	279	2717	0.592223	0.614533
S=25, D=45, h=0.5, k=0.9, V=1	322854	2067	318605	464	1718	270	2452	0.641835	0.664740
S=25, D=45, h=0.5, k=0.9, V=0	322723	1866	318400	612	1845	278	2735	0.589682	0.611812
S=25, D=45, h=0.5, k=1, V=1	322890	2042	318611	496	1741	268	2505	0.633374	0.655834
S=25, D=45, h=0.5, k=1, V=0	322763	1845	318408	642	1868	276	2786	0.581853	0.603533
S=25, D=45, h=0.4, k=0.3, V=1	322877	2264	318759	336	1518	263	2117	0.695235	0.719385
S=25, D=45, h=0.4, k=0.3, V=0	322744	2072	318528	475	1669	275	2419	0.644504	0.668192
S=25, D=45, h=0.4, k=0.4, V=1	323151	2293	318990	362	1506	246	2114	0.696787	0.719357
S=25, D=45, h=0.4, k=0.4, V=0	322992	2092	318722	519	1659	259	2437	0.643104	0.665339
S=25, D=45, h=0.4, k=0.5, V=1	323291	2305	319099	381	1506	238	2125	0.695999	0.717758
S=25, D=45, h=0.4, k=0.5, V=0	323108	2084	318795	558	1671	251	2480	0.637073	0.658418
S=25, D=45, h=0.4, k=0.6, V=1	323442	2314	319207	411	1510	225	2146	0.693634	0.714088
S=25, D=45, h=0.4, k=0.6, V=0	323205	2078	318853	599	1675	243	2517	0.631750	0.652272
S=25, D=45, h=0.4, k=0.7, V=1	323449	2320	319199	428	1502	225	2155	0.692655	0.713094
S=25, D=45, h=0.4, k=0.7, V=0	323251	2078	318880	624	1669	242	2535	0.629313	0.649710
S=25, D=45, h=0.4, k=0.8, V=1	323480	2314	319197	456	1513	223	2192	0.687769	0.707867
S=25, D=45, h=0.4, k=0.8, V=0	323280	2073	318889	647	1671	241	2559	0.625963	0.646191
S=25, D=45, h=0.4, k=0.9, V=1	323492	2292	319178	488	1534	222	2244	0.680048	0.699846
S=25, D=45, h=0.4, k=0.9, V=0	323358	2060	318930	679	1689	235	2603	0.619840	0.639361
S=25, D=45, h=0.4, k=1, V=1	323513	2274	319174	514	1551	222	2287	0.673720	0.693344
S=25, D=45, h=0.4, k=1, V=0	323396	2048	318946	701	1701	233	2635	0.615177	0.634395
S=25, D=45, h=0.3, k=0.3, V=1	323329	2357	319166	354	1452	232	2038	0.709288	0.730914
S=25, D=45, h=0.3, k=0.3, V=0	323124	2159	318849	507	1609	248	2364	0.656486	0.678132
S=25, D=45, h=0.3, k=0.4, V=1	323542	2413	319335	381	1413	216	2010	0.715208	0.735445
S=25, D=45, h=0.3, k=0.4, V=0	323253	2178	318939	544	1592	239	2375	0.655933	0.676784
S=25, D=45, h=0.3, k=0.5, V=1	323686	2446	319453	401	1386	210	1997	0.718214	0.737953
S=25, D=45, h=0.3, k=0.5, V=0	323352	2186	319000	584	1582	237	2403	0.652852	0.673454
S=25, D=45, h=0.3, k=0.6, V=1	323805	2459	319552	411	1383	203	1997	0.718859	0.737917
S=25, D=45, h=0.3, k=0.6, V=0	323509	2196	319127	612	1574	225	2411	0.652163	0.671709
S=25, D=45, h=0.3, k=0.7, V=1	323790	2455	319508	441	1386	206	2033	0.714197	0.733419
S=25, D=45, h=0.3, k=0.7, V=0	323539	2185	319123	647	1584	224	2455	0.646189	0.665485
S=25, D=45, h=0.3, k=0.8, V=1	323848	2449	319547	457	1395	202	2054	0.711263	0.730027
S=25, D=45, h=0.3, k=0.8, V=0	323597	2179	319165	664	1589	220	2473	0.643520	0.662406
S=25, D=45, h=0.3, k=0.9, V=1	323869	2437	319544	477	1411	201	2089	0.706466	0.724998
S=25, D=45, h=0.3, k=0.9, V=0	323624	2174	319177	682	1591	218	2491	0.640932	0.659592
S=25, D=45, h=0.3, k=1, V=1	323936	2420	319573	511	1432	194	2137	0.699647	0.717357
S=25, D=45, h=0.3, k=1, V=0	323671	2163	319201	702	1605	213	2520	0.636773	0.654882
S=25, D=45, F=0	320124	388	315137	1380	3219	379	4978	0.139125	0.146991
S=25, D=48, h=0.7, k=0.3, V=1	321466	1789	317440	337	1900	360	2597	0.606459	0.635855
S=25, D=48, h=0.7, k=0.3, V=0	321379	1680	317295	424	1980	363	2767	0.573870	0.602172
S=25, D=48, h=0.7, k=0.4, V=1	321542	1787	317480	365	1910	353	2628	0.601937	0.630511
S=25, D=48, h=0.7, k=0.4, V=0	321469	1679	317363	445	1982	356	2783	0.571183	0.598822
S=25, D=48, h=0.7, k=0.5, V=1	321605	1766	317498	404	1937	349	2690	0.592074	0.619841
S=25, D=48, h=0.7, k=0.5, V=0	321519	1657	317382	480	2000	353	2833	0.562318	0.589348
S=25, D=48, h=0.7, k=0.6, V=1	321724	1741	317575	442	1966	344	2752	0.581852	0.608745
S=25, D=48, h=0.7, k=0.6, V=0	321595	1631	317419	519	2026	350	2895	0.551843	0.578167
S=25, D=48, h=0.7, k=0.7, V=1	321783	1725	317604	472	1982	339	2793	0.574895	0.601101
S=25, D=48, h=0.7, k=0.7, V=0	321617	1620	317425	537	2035	349	2921	0.547354	0.573413
S=25, D=48, h=0.7, k=0.8, V=1	321722	1697	317519	506	2000	345	2851	0.564905	0.591186
S=25, D=48, h=0.7, k=0.8, V=0	321556	1598	317348	561	2049	355	2965	0.539676	0.565869
S=25, D=48, h=0.7, k=0.9, V=1	321804	1680	317573	529	2022	339	2890	0.558444	0.583959
S=25, D=48, h=0.7, k=0.9, V=0	321592	1576	317359	590	2067	353	3010	0.531643	0.557345
S=25, D=48, h=0.7, k=1, V=1	321818	1676	317582	538	2022	340	2900	0.556657	0.582194
S=25, D=48, h=0.7, k=1, V=0	321642	1567	317389	605	2081	351	3037	0.527601	0.552940
S=25, D=48, h=0.6, k=0.3, V=1	321904	1969	317880	306	1749	327	2382	0.646000	0.674262
S=25, D=48, h=0.6, k=0.3, V=0	321789	1826	317703	399	1861	334	2594	0.607079	0.634457
S=25, D=48, h=0.6, k=0.4, V=1	322024	1992	317961	332	1739	320	2391	0.646090	0.673677
S=25, D=48, h=0.6, k=0.4, V=0	321875	1837	317752	434	1852	332	2618	0.604427	0.631523
S=25, D=48, h=0.6, k=0.5, V=1	322139	1989	318045	359	1746	316	2421	0.641723	0.668769
S=25, D=48, h=0.6, k=0.5, V=0	322014	1821	317861	473	1859	325	2657	0.597209	0.623505
S=25, D=48, h=0.6, k=0.6, V=1	322204	1969	318071	395	1769	313	2477	0.632971	0.659392
S=25, D=48, h=0.6, k=0.6, V=0	322055	1799	317861	520	1875	324	2719	0.587135	0.612968
S=25, D=48, h=0.6, k=0.7, V=1	322270	1951	318103	424	1792	309	2525	0.625530	0.651290
S=25, D=48, h=0.6, k=0.7, V=0	322104	1778	317879	546	1901	321	2768	0.579382	0.604621
S=25, D=48, h=0.6, k=0.8, V=1	322271	1926	318071	459	1815	310	2584	0.616141	0.641621
S=25, D=48, h=0.6, k=0.8, V=0	322121	1752	317865	582	1922	322	2826	0.569805	0.594750
S=25, D=48, h=0.6, k=0.9, V=1	322341	1912	318115	483	1831	306	2620	0.610436	0.635357
S=25, D=48, h=0.6, k=0.9, V=0	322160	1742	317883	601	1934	318	2853	0.565525	0.589976
S=25, D=48, h=0.6, k=1, V=1	322461	1906	318211	503	1841	298	2642	0.606983	0.631108
S=25, D=48, h=0.6, k=1, V=0	322202	1736	317908	616	1942	316	2874	0.562437	0.586597
S=25, D=48, h=0.5, k=0.3, V=1	322144	2085	318108	303	1648	313	2264	0.667799	0.695671
S=25, D=48, h=0.5, k=0.3, V=0	322049	1935	317942	405	1767	320	2492	0.627419	0.654439
S=25, D=48, h=0.5, k=0.4, V=1	322437	2120	318360	321	1636	294	2251	0.671266	0.697460
S=25, D=48, h=0.5, k=0.4, V=0	322316	1943	318154	451	1768	302	2521	0.623453	0.648774
S=25, D=48, h=0.5, k=0.5, V=1	322576	2125	318467	345	1639	287	2271	0.668742	0.694181
S=25, D=48, h=0.5, k=0.5, V=0	322401	1936	318214	482	1769	299	2550	0.618716	0.643649
S=25, D=48, h=0.5, k=0.6, V=1	322779	2120	318627	377	1655	276	2308	0.663450	0.687678
S=25, D=48, h=0.5, k=0.6, V=0	322492	1912	318261	526	1793	293	2612	0.608820	0.632885
S=25, D=48, h=0.5, k=0.7, V=1	322826	2096	318638	411	1681	272	2364	0.654653	0.678217
S=25, D=48, h=0.5, k=0.7, V=0	322667	1894	318391	565	1817	281	2663	0.600814	0.623583
S=25, D=48, h=0.5, k=0.8, V=1	322834	2075	318611	444	1704	271	2419	0.646332	0.669511
S=25, D=48, h=0.5, k=0.8, V=0	322703	1871	318394	600	1838	279	2717	0.592223	0.614533
S=25, D=48, h=0.5, k=0.9, V=1	322854	2068	318606	463	1717	270	2450	0.642151	0.665066
S=25, D=48, h=0.5, k=0.9, V=0	322723	1867	318401	611	1844	278	2733	0.590004	0.612145
S=25, D=48, h=0.5, k=1, V=1	322890	2043	318612	495	1740	268	2503	0.633689	0.656160
S=25, D=48, h=0.5, k=1, V=0	322763	1846	318409	641	1867	276	2784	0.582173	0.603865
S=25, D=48, h=0.4, k=0.3, V=1	322882	2266	318766	333	1517	262	2112	0.695995	0.720074
S=25, D=48, h=0.4, k=0.3, V=0	322749	2074	318534	473	1668	274	2415	0.645136	0.668755
S=25, D=48, h=0.4, k=0.4, V=1	323156	2293	318997	359	1507	245	2111	0.697189	0.719675
S=25, D=48, h=0.4, k=0.4, V=0	322997	2092	318729	516	1660	258	2434	0.643482	0.665639
S=25, D=48, h=0.4, k=0.5, V=1	323291	2306	319100	380	1505	238	2123	0.696306	0.718074
S=25, D=48, h=0.4, k=0.5, V=0	323108	2085	318796	557	1670	251	2478	0.637384	0.658738
S=25, D=48, h=0.4, k=0.6, V=1	323442	2315	319208	410	1509	225	2144	0.693938	0.714401
S=25, D=48, h=0.4, k=0.6, V=0	323205	2079	318854	598	1674	243	2515	0.632059	0.652591
S=25, D=48, h=0.4, k=0.7, V=1	323449	2322	319201	426	1500	225	2151	0.693261	0.713717
S=25, D=48, h=0.4, k=0.7, V=0	323251	2080	318882	622	1667	242	2531	0.629928	0.650345
S=25, D=48, h=0.4, k=0.8, V=1	323485	2317	319205	452	1511	222	2185	0.688801	0.708834
S=25, D=48, h=0.4, k=0.8, V=0	323285	2076	318897	643	1669	240	2552	0.627002	0.647174
S=25, D=48, h=0.4, k=0.9, V=1	323497	2295	319186	484	1532	221	2237	0.681077	0.700810
S=25, D=48, h=0.4, k=0.9, V=0	323363	2063	318938	675	1687	234	2596	0.620873	0.640339
S=25, D=48, h=0.4, k=1, V=1	323518	2275	319180	512	1551	221	2284	0.674145	0.693689
S=25, D=48, h=0.4, k=1, V=0	323401	2049	318952	699	1701	232	2632	0.615597	0.634741
S=25, D=48, h=0.3, k=0.3, V=1	323329	2357	319166	354	1452	232	2038	0.709288	0.730914
S=25, D=48, h=0.3, k=0.3, V=0	323124	2159	318848	508	1609	248	2365	0.656360	0.678002
S=25, D=48, h=0.3, k=0.4, V=1	323542	2411	319335	381	1415	216	2012	0.714867	0.735096
S=25, D=48, h=0.3, k=0.4, V=0	323253	2176	318939	544	1594	239	2377	0.655568	0.676407
S=25, D=48, h=0.3, k=0.5, V=1	323686	2445	319454	400	1387	210	1997	0.718174	0.737911
S=25, D=48, h=0.3, k=0.5, V=0	323352	2185	319001	583	1583	237	2403	0.652790	0.673389
S=25, D=48, h=0.3, k=0.6, V=1	323805	2459	319552	411	1383	203	1997	0.718859	0.737917
S=25, D=48, h=0.3, k=0.6, V=0	323509	2196	319126	613	1574	225	2412	0.652044	0.671587
S=25, D=48, h=0.3, k=0.7, V=1	323790	2455	319508	441	1386	206	2033	0.714197	0.733419
S=25, D=48, h=0.3, k=0.7, V=0	323539	2185	319123	647	1584	224	2455	0.646189	0.665485
S=25, D=48, h=0.3, k=0.8, V=1	323848	2449	319547	457	1395	202	2054	0.711263	0.730027
S=25, D=48, h=0.3, k=0.8, V=0	323597	2179	319165	664	1589	220	2473	0.643520	0.662406
S=25, D=48, h=0.3, k=0.9, V=1	323869	2438	319545	476	1410	201	2087	0.706760	0.725300
S=25, D=48, h=0.3, k=0.9, V=0	323624	2175	319178	681	1590	218	2489	0.641231	0.659900
S=25, D=48, h=0.3, k=1, V=1	323936	2420	319573	511	1432	194	2137	0.699647	0.717357
S=25, D=48, h=0.3, k=1, V=0	323671	2163	319201	702	1605	213	2520	0.636773	0.654882
S=25, D=48, F=0	320124	390	315134	1385	3215	379	4979	0.139616	0.147513
S=25, D=50, h=0.7, k=0.3, V=1	321423	1789	317400	336	1898	362	2596	0.606604	0.636183
S=25, D=50, h=0.7, k=0.3, V=0	321379	1679	317294	426	1980	363	2769	0.573456	0.601746
S=25, D=50, h=0.7, k=0.4, V=1	321542	1787	317480	365	1910	353	2628	0.601937	0.630511
S=25, D=50, h=0.7, k=0.4, V=0	321469	1678	317363	446	1982	356	2784	0.570910	0.598544
S=25, D=50, h=0.7, k=0.5, V=1	321605	1765	317498	404	1938	349	2691	0.591873	0.619631
S=25, D=50, h=0.7, k=0.5, V=0	321519	1656	317382	481	2000	353	2834	0.562045	0.589069
S=25, D=50, h=0.7, k=0.6, V=1	321724	1741	317575	442	1966	344	2752	0.581852	0.608745
S=25, D=50, h=0.7, k=0.6, V=0	321595	1630	317419	520	2026	350	2896	0.551569	0.577887
S=25, D=50, h=0.7, k=0.7, V=1	321783	1725	317604	472	1982	339	2793	0.574895	0.601101
S=25, D=50, h=0.7, k=0.7, V=0	321617	1619	317425	538	2035	349	2922	0.547080	0.573134
S=25, D=50, h=0.7, k=0.8, V=1	321722	1697	317519	506	2000	345	2851	0.564905	0.591186
S=25, D=50, h=0.7, k=0.8, V=0	321556	1597	317348	562	2049	355	2966	0.539401	0.565589
S=25, D=50, h=0.7, k=0.9, V=1	321804	1680	317573	529	2022	339	2890	0.558444	0.583959
S=25, D=50, h=0.7, k=0.9, V=0	321592	1576	317359	590	2067	353	3010	0.531643	0.557345
S=25, D=50, h=0.7, k=1, V=1	321818	1676	317582	538	2022	340	2900	0.556657	0.582194
S=25, D=50, h=0.7, k=1, V=0	321642	1567	317389	605	2081	351	3037	0.527601	0.552940
S=25, D=50, h=0.6, k=0.3, V=1	321904	1969	317880	306	1749	327	2382	0.646000	0.674262
S=25, D=50, h=0.6, k=0.3, V=0	321789	1826	317704	399	1860	334	2593	0.607156	0.634544
S=25, D=50, h=0.6, k=0.4, V=1	322024	1992	317962	331	1739	320	2390	0.646232	0.673825
S=25, D=50, h=0.6, k=0.4, V=0	321875	1838	317753	433	1851	332	2616	0.604761	0.631872
S=25, D=50, h=0.6, k=0.5, V=1	322139	1989	318045	359	1746	316	2421	0.641723	0.668769
S=25, D=50, h=0.6, k=0.5, V=0	322014	1821	317861	473	1859	325	2657	0.597209	0.623505
S=25, D=50, h=0.6, k=0.6, V=1	322204	1969	318071	395	1769	313	2477	0.632971	0.659392
S=25, D=50, h=0.6, k=0.6, V=0	322055	1799	317861	520	1875	324	2719	0.587135	0.612968
S=25, D=50, h=0.6, k=0.7, V=1	322270	1952	318104	423	1791	309	2523	0.625856	0.651629
S=25, D=50, h=0.6, k=0.7, V=0	322104	1779	317880	545	1900	321	2766	0.579714	0.604966
S=25, D=50, h=0.6, k=0.8, V=1	322271	1927	318072	458	1814	310	2582	0.616466	0.641959
S=25, D=50, h=0.6, k=0.8, V=0	322121	1753	317866	581	1921	322	2824	0.570136	0.595095
S=25, D=50, h=0.6, k=0.9, V=1	322341	1913	318116	482	1830	306	2618	0.610761	0.635694
S=25, D=50, h=0.6, k=0.9, V=0	322160	1743	317884	600	1933	318	2851	0.565856	0.590320
S=25, D=50, h=0.6, k=1, V=1	322461	1907	318212	502	1840	298	2640	0.607306	0.631444
S=25, D=50, h=0.6, k=1, V=0	322202	1737	317909	615	1941	316	2872	0.562766	0.586940
S=25, D=50, h=0.5, k=0.3, V=1	322144	2086	318109	302	1647	313	2262	0.668124	0.696009
S=25, D=50, h=0.5, k=0.3, V=0	322049	1936	317942	405	1766	320	2491	0.627611	0.654640
S=25, D=50, h=0.5, k=0.4, V=1	322411	2119	318339	320	1633	298	2251	0.671225	0.697795
S=25, D=50, h=0.5, k=0.4, V=0	322290	1942	318133	450	1765	306	2521	0.623394	0.649068
S=25, D=50, h=0.5, k=0.5, V=1	322550	2123	318446	344	1637	291	2272	0.668518	0.694323
S=25, D=50, h=0.5, k=0.5, V=0	322375	1934	318193	481	1767	303	2551	0.618460	0.643736
S=25, D=50, h=0.5, k=0.6, V=1	322753	2119	318607	375	1652	280	2307	0.663540	0.688141
S=25, D=50, h=0.5, k=0.6, V=0	322466	1911	318241	524	1790	297	2611	0.608880	0.633295
S=25, D=50, h=0.5, k=0.7, V=1	322800	2096	318618	409	1677	276	2362	0.654920	0.678858
S=25, D=50, h=0.5, k=0.7, V=0	322641	1894	318371	563	1813	285	2661	0.601064	0.624185
S=25, D=50, h=0.5, k=0.8, V=1	322808	2075	318591	442	1700	275	2417	0.646595	0.670143
S=25, D=50, h=0.5, k=0.8, V=0	322677	1871	318374	598	1834	283	2715	0.592468	0.615126
S=25, D=50, h=0.5, k=0.9, V=1	322828	2067	318585	462	1714	274	2450	0.642095	0.665366
S=25, D=50, h=0.5, k=0.9, V=0	322697	1866	318380	610	1841	282	2733	0.589926	0.612401
S=25, D=50, h=0.5, k=1, V=1	322864	2041	318591	494	1738	272	2504	0.633442	0.656257
S=25, D=50, h=0.5, k=1, V=0	322737	1844	318388	640	1865	280	2785	0.581892	0.603905
S=25, D=50, h=0.4, k=0.3, V=1	322862	2264	318750	330	1518	263	2111	0.696055	0.720233
S=25, D=50, h=0.4, k=0.3, V=0	322729	2072	318518	470	1669	275	2414	0.645152	0.668862
S=25, D=50, h=0.4, k=0.4, V=1	323156	2295	318999	357	1505	245	2107	0.697807	0.720311
S=25, D=50, h=0.4, k=0.4, V=0	322997	2094	318731	514	1658	258	2430	0.644107	0.666285
S=25, D=50, h=0.4, k=0.5, V=1	323296	2307	319108	376	1505	237	2118	0.697010	0.718703
S=25, D=50, h=0.4, k=0.5, V=0	323113	2086	318804	553	1670	250	2473	0.638065	0.659352
S=25, D=50, h=0.4, k=0.6, V=1	323447	2318	319216	406	1507	224	2137	0.694981	0.715379
S=25, D=50, h=0.4, k=0.6, V=0	323210	2082	318862	594	1672	242	2508	0.633107	0.653583
S=25, D=50, h=0.4, k=0.7, V=1	323454	2324	319208	423	1499	224	2146	0.693996	0.714379
S=25, D=50, h=0.4, k=0.7, V=0	323256	2082	318889	619	1666	241	2526	0.630664	0.651015
S=25, D=50, h=0.4, k=0.8, V=1	323485	2318	319206	451	1510	222	2183	0.689103	0.709144
S=25, D=50, h=0.4, k=0.8, V=0	323285	2077	318898	642	1668	240	2550	0.627309	0.647491
S=25, D=50, h=0.4, k=0.9, V=1	323497	2296	319187	483	1531	221	2235	0.681379	0.701120
S=25, D=50, h=0.4, k=0.9, V=0	323363	2064	318939	674	1686	234	2594	0.621179	0.640654
S=25, D=50, h=0.4, k=1, V=1	323518	2275	319181	511	1551	221	2283	0.674268	0.693816
S=25, D=50, h=0.4, k=1, V=0	323401	2049	318953	698	1701	232	2631	0.615712	0.634859
S=25, D=50, h=0.3, k=0.3, V=1	323329	2360	319169	351	1449	232	2032	0.710204	0.731857
S=25, D=50, h=0.3, k=0.3, V=0	323124	2162	318851	505	1606	248	2359	0.657286	0.678958
S=25, D=50, h=0.3, k=0.4, V=1	323542	2411	319339	377	1415	216	2008	0.715391	0.735633
S=25, D=50, h=0.3, k=0.4, V=0	323253	2176	318943	540	1594	239	2373	0.656061	0.676916
S=25, D=50, h=0.3, k=0.5, V=1	323686	2444	319457	397	1388	210	1995	0.718392	0.738134
S=25, D=50, h=0.3, k=0.5, V=0	323352	2185	319003	581	1583	237	2401	0.653032	0.673638
S=25, D=50, h=0.3, k=0.6, V=1	323805	2460	319553	410	1382	203	1995	0.719156	0.738222
S=25, D=50, h=0.3, k=0.6, V=0	323509	2197	319127	612	1573	225	2410	0.652345	0.671898
S=25, D=50, h=0.3, k=0.7, V=1	323790	2455	319509	440	1386	206	2032	0.714323	0.733548
S=25, D=50, h=0.3, k=0.7, V=0	323539	2186	319123	647	1583	224	2454	0.646372	0.665674
S=25, D=50, h=0.3, k=0.8, V=1	323831	2450	319533	455	1393	203	2051	0.711682	0.730554
S=25, D=50, h=0.3, k=0.8, V=0	323580	2181	319150	663	1586	221	2470	0.644004	0.662994
S=25, D=50, h=0.3, k=0.9, V=1	323869	2440	319549	472	1408	201	2081	0.707597	0.726158
S=25, D=50, h=0.3, k=0.9, V=0	323624	2178	319181	678	1587	218	2483	0.642130	0.660824
S=25, D=50, h=0.3, k=1, V=1	323936	2423	319578	506	1429	194	2129	0.700771	0.718509
S=25, D=50, h=0.3, k=1, V=0	323671	2167	319205	698	1601	213	2512	0.637970	0.656112
S=25, D=50, F=0	320124	390	315131	1389	3214	379	4982	0.139460	0.147352
S=20, D=28, h=0.7, k=0.3, V=1	322619	1992	318420	434	1773	282	2489	0.632373	0.656044
S=20, D=28, h=0.7, k=0.3, V=0	322635	1850	318367	540	1878	281	2699	0.593962	0.616370
S=20, D=28, h=0.7, k=0.4, V=1	322725	1997	318496	458	1774	277	2509	0.630063	0.653207
S=20, D=28, h=0.7, k=0.4, V=0	322679	1853	318393	556	1877	278	2711	0.592607	0.614722
S=20, D=28, h=0.7, k=0.5, V=1	322777	1980	318507	493	1797	272	2562	0.622206	0.644632
S=20, D=28, h=0.7, k=0.5, V=0	322725	1848	318420	580	1877	275	2732	0.589207	0.610997
S=20, D=28, h=0.7, k=0.6, V=1	322808	1958	318514	523	1813	271	2607	0.614708	0.636827
S=20, D=28, h=0.7, k=0.6, V=0	322760	1834	318436	604	1886	274	2764	0.583886	0.605437
S=20, D=28, h=0.7, k=0.7, V=1	322808	1924	318477	563	1844	271	2678	0.603343	0.625084
S=20, D=28, h=0.7, k=0.7, V=0	322774	1814	318425	634	1901	273	2808	0.576643	0.597889
S=20, D=28, h=0.7, k=0.8, V=1	322838	1909	318486	584	1859	269	2712	0.597975	0.619372
S=20, D=28, h=0.7, k=0.8, V=0	322793	1798	318427	656	1912	272	2840	0.571192	0.592197
S=20, D=28, h=0.7, k=0.9, V=1	322869	1904	318504	597	1864	266	2727	0.595630	0.616713
S=20, D=28, h=0.7, k=0.9, V=0	322824	1797	318442	667	1918	269	2854	0.569533	0.590226
S=20, D=28, h=0.7, k=1, V=1	322893	1889	318502	621	1881	265	2767	0.589697	0.610490
S=20, D=28, h=0.7, k=1, V=0	322840	1778	318434	693	1935	268	2896	0.562804	0.583197
S=20, D=28, h=0.6, k=0.3, V=1	322865	2125	318688	397	1655	270	2322	0.661745	0.685368
S=20, D=28, h=0.6, k=0.3, V=0	322839	1993	318600	496	1750	269	2515	0.627219	0.649776
S=20, D=28, h=0.6, k=0.4, V=1	322912	2133	318711	416	1652	266	2334	0.660585	0.683798
S=20, D=28, h=0.6, k=0.4, V=0	322880	1995	318625	521	1739	267	2527	0.625275	0.647656
S=20, D=28, h=0.6, k=0.5, V=1	322957	2114	318717	452	1674	261	2387	0.652554	0.675054
S=20, D=28, h=0.6, k=0.5, V=0	322872	1974	318584	563	1751	268	2582	0.616590	0.638806
S=20, D=28, h=0.6, k=0.6, V=1	323042	2092	318755	490	1705	254	2449	0.643447	0.665008
S=20, D=28, h=0.6, k=0.6, V=0	322955	1953	318631	599	1772	262	2633	0.608553	0.630007
S=20, D=28, h=0.6, k=0.7, V=1	323153	2073	318828	522	1730	243	2495	0.636276	0.656664
S=20, D=28, h=0.6, k=0.7, V=0	323065	1931	318696	636	1802	251	2689	0.600012	0.620260
S=20, D=28, h=0.6, k=0.8, V=1	323194	2057	318842	551	1744	240	2535	0.630071	0.650033
S=20, D=28, h=0.6, k=0.8, V=0	323109	1917	318713	661	1818	247	2726	0.594438	0.614179
S=20, D=28, h=0.6, k=0.9, V=1	323220	2031	318838	582	1769	238	2589	0.621605	0.641150
S=20, D=28, h=0.6, k=0.9, V=0	323161	1893	318731	697	1840	244	2781	0.585850	0.605095
S=20, D=28, h=0.6, k=1, V=1	323220	2020	318821	599	1780	238	2617	0.617457	0.636877
S=20, D=28, h=0.6, k=1, V=0	323161	1878	318715	716	1852	244	2812	0.580892	0.599995
S=20, D=28, h=0.5, k=0.3, V=1	323326	2266	319110	407	1543	236	2186	0.686092	0.707381
S=20, D=28, h=0.5, k=0.3, V=0	323194	2120	318914	515	1645	245	2405	0.648805	0.669963
S=20, D=28, h=0.5, k=0.4, V=1	323480	2290	319219	435	1536	222	2193	0.686419	0.706390
S=20, D=28, h=0.5, k=0.4, V=0	323343	2124	319008	564	1647	233	2444	0.643952	0.663917
S=20, D=28, h=0.5, k=0.5, V=1	323525	2292	319236	462	1535	221	2218	0.683322	0.703115
S=20, D=28, h=0.5, k=0.5, V=0	323415	2115	319060	597	1643	231	2471	0.639492	0.659226
S=20, D=28, h=0.5, k=0.6, V=1	323596	2270	319258	504	1564	214	2282	0.674166	0.693059
S=20, D=28, h=0.5, k=0.6, V=0	323488	2090	319090	640	1668	224	2532	0.630240	0.649118
S=20, D=28, h=0.5, k=0.7, V=1	323642	2253	319272	533	1584	213	2330	0.667396	0.686006
S=20, D=28, h=0.5, k=0.7, V=0	323537	2073	319108	668	1688	222	2578	0.623665	0.642174
S=20, D=28, h=0.5, k=0.8, V=1	323692	2232	319287	566	1607	209	2382	0.659792	0.677847
S=20, D=28, h=0.5, k=0.8, V=0	323537	2042	319072	709	1714	222	2645	0.613432	0.631672
S=20, D=28, h=0.5, k=0.9, V=1	323692	2213	319267	588	1624	209	2421	0.653892	0.671800
S=20, D=28, h=0.5, k=0.9, V=0	323537	2025	319049	730	1733	222	2685	0.607630	0.625694
S=20, D=28, h=0.5, k=1, V=1	323704	2208	319257	615	1624	208	2447	0.650276	0.668029
S=20, D=28, h=0.5, k=1, V=0	323537	2019	319035	746	1737	222	2705	0.604830	0.622824
S=20, D=28, h=0.4, k=0.3, V=1	323656	2400	319416	407	1433	210	2050	0.709526	0.729024
S=20, D=28, h=0.4, k=0.3, V=0	323456	2228	319142	527	1559	225	2311	0.666854	0.686733
S=20, D=28, h=0.4, k=0.4, V=1	323808	2426	319533	431	1418	203	2052	0.710536	0.729369
S=20, D=28, h=0.4, k=0.4, V=0	323581	2226	319223	577	1555	220	2352	0.661312	0.680635
S=20, D=28, h=0.4, k=0.5, V=1	323838	2444	319542	451	1401	202	2054	0.711075	0.729829
S=20, D=28, h=0.4, k=0.5, V=0	323654	2219	319271	612	1552	216	2380	0.657030	0.675939
S=20, D=28, h=0.4, k=0.6, V=1	323887	2428	319556	483	1420	199	2102	0.704365	0.722662
S=20, D=28, h=0.4, k=0.6, V=0	323711	2195	319285	655	1576	211	2442	0.648005	0.666238
S=20, D=28, h=0.4, k=0.7, V=1	323920	2407	319555	516	1442	196	2154	0.696890	0.714726
S=20, D=28, h=0.4, k=0.7, V=0	323724	2168	319267	688	1601	210	2499	0.639462	0.657388
S=20, D=28, h=0.4, k=0.8, V=1	323963	2402	319554	555	1452	191	2198	0.691324	0.708556
S=20, D=28, h=0.4, k=0.8, V=0	323730	2157	319233	731	1609	210	2550	0.632788	0.650550
S=20, D=28, h=0.4, k=0.9, V=1	324010	2402	319570	577	1461	187	2225	0.688277	0.705044
S=20, D=28, h=0.4, k=0.9, V=0	323807	2156	319285	747	1619	203	2569	0.630653	0.647735
S=20, D=28, h=0.4, k=1, V=1	324056	2383	319582	612	1479	184	2275	0.681223	0.697565
S=20, D=28, h=0.4, k=1, V=0	323844	2143	319284	784	1633	202	2619	0.624148	0.640975
S=20, D=28, F=0	322454	476	317121	1641	3216	284	5141	0.156557	0.163060
S=20, D=30, h=0.7, k=0.3, V=1	322554	1994	318367	429	1764	289	2482	0.633418	0.657748
S=20, D=30, h=0.7, k=0.3, V=0	322560	1856	318305	535	1864	289	2688	0.595791	0.618943
S=20, D=30, h=0.7, k=0.4, V=1	322696	1998	318472	457	1769	281	2507	0.630384	0.653891
S=20, D=30, h=0.7, k=0.4, V=0	322604	1862	318331	552	1859	286	2697	0.594975	0.617857
S=20, D=30, h=0.7, k=0.5, V=1	322777	1986	318506	494	1791	272	2557	0.623219	0.645681
S=20, D=30, h=0.7, k=0.5, V=0	322679	1860	318380	578	1861	279	2718	0.591847	0.614069
S=20, D=30, h=0.7, k=0.6, V=1	322808	1961	318512	525	1810	271	2606	0.615031	0.637161
S=20, D=30, h=0.7, k=0.6, V=0	322714	1841	318396	603	1874	278	2755	0.585487	0.607436
S=20, D=30, h=0.7, k=0.7, V=1	322808	1931	318480	559	1838	271	2668	0.605124	0.626921
S=20, D=30, h=0.7, k=0.7, V=0	322728	1821	318387	632	1888	277	2797	0.578448	0.600100
S=20, D=30, h=0.7, k=0.8, V=1	322838	1917	318488	581	1852	269	2702	0.599830	0.621287
S=20, D=30, h=0.7, k=0.8, V=0	322821	1806	318455	654	1906	269	2829	0.573133	0.593967
S=20, D=30, h=0.7, k=0.9, V=1	322838	1910	318478	594	1856	269	2719	0.597095	0.618474
S=20, D=30, h=0.7, k=0.9, V=0	322821	1803	318443	665	1910	269	2844	0.571138	0.591899
S=20, D=30, h=0.7, k=1, V=1	322862	1893	318479	616	1874	268	2758	0.591088	0.612176
S=20, D=30, h=0.7, k=1, V=0	322837	1782	318437	689	1929	268	2886	0.564237	0.584691
S=20, D=30, h=0.6, k=0.3, V=1	322865	2128	318692	393	1652	270	2315	0.662827	0.686488
S=20, D=30, h=0.6, k=0.3, V=0	322839	2002	318603	492	1742	269	2503	0.629370	0.651996
S=20, D=30, h=0.6, k=0.4, V=1	322912	2140	318714	413	1645	266	2324	0.662255	0.685525
S=20, D=30, h=0.6, k=0.4, V=0	322880	2007	318628	518	1727	267	2512	0.627947	0.650422
S=20, D=30, h=0.6, k=0.5, V=1	322957	2120	318718	450	1669	261	2380	0.653832	0.676369
S=20, D=30, h=0.6, k=0.5, V=0	322872	1984	318589	559	1740	268	2567	0.619094	0.641404
S=20, D=30, h=0.6, k=0.6, V=1	323025	2101	318745	484	1695	255	2434	0.645875	0.667604
S=20, D=30, h=0.6, k=0.6, V=0	322938	1958	318621	595	1764	263	2622	0.610170	0.631777
S=20, D=30, h=0.6, k=0.7, V=1	323105	2080	318790	515	1720	247	2482	0.638378	0.659179
S=20, D=30, h=0.6, k=0.7, V=0	323017	1933	318657	633	1794	255	2682	0.600917	0.621545
S=20, D=30, h=0.6, k=0.8, V=1	323146	2063	318803	546	1734	244	2524	0.631814	0.652179
S=20, D=30, h=0.6, k=0.8, V=0	323061	1923	318674	657	1807	251	2715	0.596168	0.616308
S=20, D=30, h=0.6, k=0.9, V=1	323172	2039	318797	579	1757	242	2578	0.623482	0.643430
S=20, D=30, h=0.6, k=0.9, V=0	323087	1895	318667	692	1833	249	2774	0.586828	0.606518
S=20, D=30, h=0.6, k=1, V=1	323172	2028	318779	597	1768	242	2607	0.619216	0.639033
S=20, D=30, h=0.6, k=1, V=0	323087	1885	318652	710	1840	249	2799	0.582979	0.602560
S=20, D=30, h=0.5, k=0.3, V=1	323306	2266	319103	396	1541	238	2175	0.687538	0.709059
S=20, D=30, h=0.5, k=0.3, V=0	323174	2129	318903	508	1634	247	2389	0.651349	0.672770
S=20, D=30, h=0.5, k=0.4, V=1	323423	2295	319184	418	1526	227	2171	0.689492	0.710021
S=20, D=30, h=0.5, k=0.4, V=0	323286	2133	318971	550	1632	238	2420	0.647422	0.667948
S=20, D=30, h=0.5, k=0.5, V=1	323509	2303	319226	456	1524	221	2201	0.686015	0.705885
S=20, D=30, h=0.5, k=0.5, V=0	323396	2128	319048	592	1628	233	2453	0.642517	0.662521
S=20, D=30, h=0.5, k=0.6, V=1	323549	2286	319222	497	1544	217	2258	0.677953	0.697233
S=20, D=30, h=0.5, k=0.6, V=0	323436	2101	319046	638	1651	229	2518	0.632625	0.652020
S=20, D=30, h=0.5, k=0.7, V=1	323586	2271	319227	526	1562	217	2305	0.671457	0.690544
[truncated: 2,217 more rows]
