# Supplementary material for: Highly improved homopolymer aware nucleotide-protein alignments with 454 data
Source: BMC Bioinformatics. 2012 Sep 12;13:230. doi: 10.1186/1471-2105-13-230 (PMC3568017; doi:10.1186/1471-2105-13-230)
Supplement: Additional file 1 — HAXAT parameter evaluation setup. Name: haxat-parameter-evaluation.zip. Format: Zip compressed evaluation code. Title: HAXAT parameter evaluation setup. The file contains scripts for running the evaluation as well as all the binaries and results included in the manuscript. See the enclosed README for more information. [file 1471-2105-13-230-S1.zip › haxat-parameter-evaluation/output/sff.db60.analyze.tsv]

parameters	aligned-positions	tp	tn	fp	fn	missed	errors	mcc-missed	mcc
S=40, D=56, h=0.7, k=0.3, V=1	312184	1058	308627	218	2281	716	3215	0.461789	0.509727
S=40, D=56, h=0.7, k=0.3, V=0	311923	1000	308342	260	2321	722	3303	0.439574	0.485868
S=40, D=56, h=0.7, k=0.4, V=1	312470	1056	308882	235	2297	702	3234	0.458145	0.504651
S=40, D=56, h=0.7, k=0.4, V=0	311991	985	308391	287	2328	726	3341	0.430982	0.476750
S=40, D=56, h=0.7, k=0.5, V=1	312711	1042	309090	261	2318	695	3274	0.449830	0.494998
S=40, D=56, h=0.7, k=0.5, V=0	312222	974	308597	307	2344	719	3370	0.424652	0.469295
S=40, D=56, h=0.7, k=0.6, V=1	312959	1014	309297	300	2348	693	3341	0.435657	0.479305
S=40, D=56, h=0.7, k=0.6, V=0	312443	956	308793	333	2361	717	3411	0.415494	0.459106
S=40, D=56, h=0.7, k=0.7, V=1	313006	993	309322	323	2368	692	3383	0.426255	0.468945
S=40, D=56, h=0.7, k=0.7, V=0	312490	946	308821	349	2374	716	3439	0.409984	0.452945
S=40, D=56, h=0.7, k=0.8, V=1	313354	974	309628	357	2395	681	3433	0.415682	0.456628
S=40, D=56, h=0.7, k=0.8, V=0	312908	931	309202	377	2398	704	3479	0.401450	0.442773
S=40, D=56, h=0.7, k=0.9, V=1	313403	961	309661	374	2407	680	3461	0.409504	0.449819
S=40, D=56, h=0.7, k=0.9, V=0	312929	922	309206	391	2410	704	3505	0.396564	0.437369
S=40, D=56, h=0.7, k=1, V=1	313429	946	309666	396	2421	680	3497	0.401960	0.441572
S=40, D=56, h=0.7, k=1, V=0	312955	914	309218	405	2418	704	3527	0.392135	0.432502
S=40, D=56, h=0.6, k=0.3, V=1	313875	1191	310289	210	2185	675	3070	0.496668	0.544855
S=40, D=56, h=0.6, k=0.3, V=0	313504	1120	309894	258	2232	689	3179	0.471180	0.518181
S=40, D=56, h=0.6, k=0.4, V=1	314327	1200	310700	232	2195	658	3085	0.494769	0.541384
S=40, D=56, h=0.6, k=0.4, V=0	313856	1120	310206	288	2242	678	3208	0.466055	0.511734
S=40, D=56, h=0.6, k=0.5, V=1	314534	1202	310889	246	2197	654	3097	0.492790	0.538909
S=40, D=56, h=0.6, k=0.5, V=0	314345	1118	310651	311	2265	653	3229	0.461920	0.505357
S=40, D=56, h=0.6, k=0.6, V=1	314693	1190	311014	276	2213	652	3141	0.484587	0.529785
S=40, D=56, h=0.6, k=0.6, V=0	314417	1108	310698	337	2274	655	3266	0.455047	0.498003
S=40, D=56, h=0.6, k=0.7, V=1	315102	1174	311363	310	2255	626	3191	0.474982	0.517313
S=40, D=56, h=0.6, k=0.7, V=0	314750	1097	310988	363	2302	638	3303	0.448068	0.489142
S=40, D=56, h=0.6, k=0.8, V=1	315249	1159	311477	335	2278	617	3230	0.467257	0.508257
S=40, D=56, h=0.6, k=0.8, V=0	314943	1089	311157	381	2316	627	3324	0.443465	0.483395
S=40, D=56, h=0.6, k=0.9, V=1	315345	1149	311554	351	2291	613	3255	0.462262	0.502554
S=40, D=56, h=0.6, k=0.9, V=0	315001	1081	311200	392	2328	623	3343	0.439689	0.479004
S=40, D=56, h=0.6, k=1, V=1	315376	1126	311559	380	2311	612	3303	0.452150	0.491562
S=40, D=56, h=0.6, k=1, V=0	315075	1064	311246	418	2347	621	3386	0.431296	0.469749
S=40, D=56, h=0.5, k=0.3, V=1	315735	1361	312082	222	2070	617	2909	0.534406	0.581229
S=40, D=56, h=0.5, k=0.3, V=0	315201	1267	311521	281	2132	640	3053	0.503242	0.549388
S=40, D=56, h=0.5, k=0.4, V=1	316267	1382	312568	242	2075	591	2908	0.535714	0.580437
S=40, D=56, h=0.5, k=0.4, V=0	315951	1270	312196	321	2164	602	3087	0.497601	0.540236
S=40, D=56, h=0.5, k=0.5, V=1	316540	1390	312811	258	2081	579	2918	0.534694	0.578300
S=40, D=56, h=0.5, k=0.5, V=0	316359	1277	312568	342	2172	587	3101	0.495928	0.537243
S=40, D=56, h=0.5, k=0.6, V=1	316804	1399	313047	274	2084	570	2928	0.533871	0.576628
S=40, D=56, h=0.5, k=0.6, V=0	316626	1288	312807	358	2173	578	3109	0.495851	0.536425
S=40, D=56, h=0.5, k=0.7, V=1	316874	1393	313092	296	2093	568	2957	0.528891	0.571088
S=40, D=56, h=0.5, k=0.7, V=0	316704	1276	312860	384	2184	576	3144	0.489207	0.529137
S=40, D=56, h=0.5, k=0.8, V=1	317106	1377	313285	326	2118	559	3003	0.520513	0.561330
S=40, D=56, h=0.5, k=0.8, V=0	317014	1263	313132	409	2210	560	3179	0.482536	0.520749
S=40, D=56, h=0.5, k=0.9, V=1	317187	1366	313342	347	2132	557	3036	0.514675	0.554879
S=40, D=56, h=0.5, k=0.9, V=0	317102	1262	313203	425	2212	559	3196	0.479937	0.517881
S=40, D=56, h=0.5, k=1, V=1	317338	1348	313448	379	2163	543	3085	0.505729	0.544163
S=40, D=56, h=0.5, k=1, V=0	317205	1252	313277	449	2227	551	3227	0.474229	0.511172
S=40, D=56, h=0.4, k=0.3, V=1	317683	1550	313914	249	1970	528	2747	0.571146	0.613163
S=40, D=56, h=0.4, k=0.3, V=0	317207	1430	313401	323	2053	554	2930	0.534043	0.575683
S=40, D=56, h=0.4, k=0.4, V=1	318383	1590	314553	271	1969	490	2730	0.575961	0.614971
S=40, D=56, h=0.4, k=0.4, V=0	318040	1455	314157	359	2069	514	2942	0.534015	0.572330
S=40, D=56, h=0.4, k=0.5, V=1	318675	1627	314819	287	1942	482	2711	0.581008	0.619637
S=40, D=56, h=0.4, k=0.5, V=0	318497	1479	314563	390	2065	492	2947	0.534846	0.571445
S=40, D=56, h=0.4, k=0.6, V=1	319056	1634	315153	318	1951	466	2735	0.577703	0.614731
S=40, D=56, h=0.4, k=0.6, V=0	318896	1488	314918	420	2070	476	2966	0.532618	0.567796
S=40, D=56, h=0.4, k=0.7, V=1	319282	1646	315355	337	1944	462	2743	0.577261	0.613912
S=40, D=56, h=0.4, k=0.7, V=0	319103	1496	315099	439	2069	471	2979	0.531547	0.566240
S=40, D=56, h=0.4, k=0.8, V=1	319356	1644	315399	362	1951	458	2771	0.573081	0.609125
S=40, D=56, h=0.4, k=0.8, V=0	319171	1491	315141	466	2073	470	3009	0.526807	0.561145
S=40, D=56, h=0.4, k=0.9, V=1	319382	1629	315399	384	1970	455	2809	0.566685	0.602077
S=40, D=56, h=0.4, k=0.9, V=0	319186	1479	315134	487	2086	468	3041	0.521331	0.555176
S=40, D=56, h=0.4, k=1, V=1	319465	1623	315459	402	1981	449	2832	0.562918	0.597588
S=40, D=56, h=0.4, k=1, V=0	319201	1472	315133	502	2094	467	3063	0.517740	0.551283
S=40, D=56, h=0.3, k=0.3, V=1	319393	1728	315501	291	1873	439	2603	0.601815	0.638034
S=40, D=56, h=0.3, k=0.3, V=0	319055	1581	315103	377	1994	458	2829	0.559065	0.594432
S=40, D=56, h=0.3, k=0.4, V=1	320042	1799	316095	312	1836	413	2561	0.612177	0.646584
S=40, D=56, h=0.3, k=0.4, V=0	319754	1625	315729	419	1981	432	2832	0.561994	0.595320
S=40, D=56, h=0.3, k=0.5, V=1	320377	1842	316406	322	1807	400	2529	0.619052	0.652654
S=40, D=56, h=0.3, k=0.5, V=0	320035	1657	315987	438	1953	422	2813	0.566474	0.599278
S=40, D=56, h=0.3, k=0.6, V=1	320676	1866	316665	343	1802	382	2527	0.620594	0.652645
S=40, D=56, h=0.3, k=0.6, V=0	320299	1673	316209	466	1951	408	2825	0.565970	0.597577
S=40, D=56, h=0.3, k=0.7, V=1	320672	1863	316644	360	1805	383	2548	0.617504	0.649484
S=40, D=56, h=0.3, k=0.7, V=0	320353	1675	316249	482	1947	407	2836	0.564441	0.595912
S=40, D=56, h=0.3, k=0.8, V=1	320716	1863	316667	377	1809	380	2566	0.615024	0.646606
S=40, D=56, h=0.3, k=0.8, V=0	320449	1667	316318	500	1964	400	2864	0.560229	0.590876
S=40, D=56, h=0.3, k=0.9, V=1	320876	1868	316792	400	1816	368	2584	0.612792	0.643201
S=40, D=56, h=0.3, k=0.9, V=0	320618	1671	316453	524	1970	388	2882	0.558050	0.587616
S=40, D=56, h=0.3, k=1, V=1	320926	1854	316811	429	1832	367	2628	0.606003	0.635992
S=40, D=56, h=0.3, k=1, V=0	320671	1655	316478	552	1986	387	2925	0.551143	0.580283
S=40, D=56, h=0.2, k=0.3, V=1	321027	1908	316977	373	1769	353	2495	0.626023	0.655890
S=40, D=56, h=0.2, k=0.3, V=0	320713	1723	316587	477	1926	375	2778	0.575401	0.604799
S=40, D=56, h=0.2, k=0.4, V=1	321422	2005	317333	386	1698	332	2416	0.642272	0.670930
S=40, D=56, h=0.2, k=0.4, V=0	321093	1799	316919	501	1874	355	2730	0.587362	0.615627
S=40, D=56, h=0.2, k=0.5, V=1	321623	2081	317505	397	1640	323	2360	0.654174	0.682454
S=40, D=56, h=0.2, k=0.5, V=0	321314	1854	317105	526	1829	347	2702	0.594946	0.622874
S=40, D=56, h=0.2, k=0.6, V=1	321910	2116	317762	416	1616	311	2343	0.658138	0.685477
S=40, D=56, h=0.2, k=0.6, V=0	321555	1888	317302	563	1802	338	2703	0.597127	0.624405
S=40, D=56, h=0.2, k=0.7, V=1	322083	2146	317906	431	1600	298	2329	0.661545	0.687805
S=40, D=56, h=0.2, k=0.7, V=0	321769	1909	317480	584	1796	322	2702	0.598720	0.624704
S=40, D=56, h=0.2, k=0.8, V=1	322142	2152	317937	455	1598	294	2347	0.659509	0.685323
S=40, D=56, h=0.2, k=0.8, V=0	321824	1916	317511	609	1788	318	2715	0.597414	0.623040
S=40, D=56, h=0.2, k=0.9, V=1	322275	2158	318039	477	1601	284	2362	0.657857	0.682693
S=40, D=56, h=0.2, k=0.9, V=0	321974	1916	317627	636	1795	308	2739	0.594392	0.619065
S=40, D=56, h=0.2, k=1, V=1	322366	2154	318102	501	1609	281	2391	0.654002	0.678419
S=40, D=56, h=0.2, k=1, V=0	322124	1918	317745	663	1798	300	2761	0.591812	0.615727
S=40, D=56, F=0	310234	128	306003	929	3174	712	4815	0.055975	0.062935
S=40, D=60, h=0.7, k=0.3, V=1	312184	1066	308639	207	2272	716	3195	0.465957	0.514328
S=40, D=60, h=0.7, k=0.3, V=0	311923	1001	308350	252	2320	722	3294	0.441283	0.487748
S=40, D=60, h=0.7, k=0.4, V=1	312470	1063	308891	225	2291	702	3218	0.461724	0.508568
S=40, D=60, h=0.7, k=0.4, V=0	311991	989	308399	278	2325	726	3329	0.433585	0.479605
S=40, D=60, h=0.7, k=0.5, V=1	312611	1051	309003	250	2307	697	3254	0.454137	0.499874
S=40, D=60, h=0.7, k=0.5, V=0	312122	978	308509	297	2338	721	3356	0.427458	0.472528
S=40, D=60, h=0.7, k=0.6, V=1	312859	1025	309209	290	2335	695	3320	0.440290	0.484535
S=40, D=60, h=0.7, k=0.6, V=0	312343	961	308704	324	2354	719	3397	0.418374	0.462418
S=40, D=60, h=0.7, k=0.7, V=1	312875	1001	309202	316	2356	695	3367	0.429633	0.472878
S=40, D=60, h=0.7, k=0.7, V=0	312359	950	308702	341	2366	719	3426	0.412457	0.455889
S=40, D=60, h=0.7, k=0.8, V=1	313057	977	309346	353	2381	691	3425	0.417196	0.458993
S=40, D=60, h=0.7, k=0.8, V=0	312611	929	308919	374	2389	714	3477	0.401412	0.443420
S=40, D=60, h=0.7, k=0.9, V=1	313106	966	309381	368	2391	690	3449	0.411881	0.453120
S=40, D=60, h=0.7, k=0.9, V=0	312632	922	308925	386	2399	714	3499	0.397394	0.438963
S=40, D=60, h=0.7, k=1, V=1	313232	950	309482	391	2409	688	3488	0.403844	0.444174
S=40, D=60, h=0.7, k=1, V=0	312758	908	309031	405	2414	712	3531	0.390528	0.431284
S=40, D=60, h=0.6, k=0.3, V=1	313844	1195	310268	201	2180	676	3057	0.499276	0.547790
S=40, D=60, h=0.6, k=0.3, V=0	313473	1118	309873	251	2231	690	3172	0.472030	0.519214
S=40, D=60, h=0.6, k=0.4, V=1	314237	1199	310625	222	2191	662	3075	0.496373	0.543467
S=40, D=60, h=0.6, k=0.4, V=0	313766	1117	310129	282	2238	682	3202	0.466497	0.512563
S=40, D=60, h=0.6, k=0.5, V=1	314407	1204	310779	236	2188	661	3085	0.495028	0.541913
S=40, D=60, h=0.6, k=0.5, V=0	314218	1118	310539	304	2257	660	3221	0.463145	0.507237
S=40, D=60, h=0.6, k=0.6, V=1	314566	1189	310903	267	2207	659	3133	0.485878	0.531743
S=40, D=60, h=0.6, k=0.6, V=0	314290	1104	310584	332	2270	662	3264	0.454893	0.498368
S=40, D=60, h=0.6, k=0.7, V=1	314911	1174	311195	295	2247	635	3177	0.477407	0.520624
S=40, D=60, h=0.6, k=0.7, V=0	314559	1096	310815	354	2294	647	3295	0.449237	0.491073
S=40, D=60, h=0.6, k=0.8, V=1	315058	1158	311306	323	2271	626	3220	0.468889	0.510692
S=40, D=60, h=0.6, k=0.8, V=0	314752	1086	310983	373	2310	636	3319	0.443934	0.484553
S=40, D=60, h=0.6, k=0.9, V=1	315127	1147	311358	340	2282	625	3247	0.463455	0.504727
S=40, D=60, h=0.6, k=0.9, V=0	314783	1080	311005	381	2317	635	3333	0.441128	0.481427
S=40, D=60, h=0.6, k=1, V=1	315216	1126	311414	372	2304	620	3296	0.453333	0.493415
S=40, D=60, h=0.6, k=1, V=0	314915	1063	311101	411	2340	629	3380	0.432085	0.471167
S=40, D=60, h=0.5, k=0.3, V=1	315538	1368	311906	211	2053	628	2892	0.537823	0.585876
S=40, D=60, h=0.5, k=0.3, V=0	315137	1268	311465	276	2128	642	3046	0.504378	0.550801
S=40, D=60, h=0.5, k=0.4, V=1	315984	1383	312310	232	2059	607	2898	0.537567	0.583797
S=40, D=60, h=0.5, k=0.4, V=0	315801	1274	312064	311	2152	609	3072	0.500224	0.543652
S=40, D=60, h=0.5, k=0.5, V=1	316220	1395	312517	249	2059	597	2905	0.537245	0.582575
S=40, D=60, h=0.5, k=0.5, V=0	316172	1285	312398	336	2153	596	3085	0.498893	0.541191
S=40, D=60, h=0.5, k=0.6, V=1	316461	1402	312727	267	2065	587	2919	0.535620	0.579939
S=40, D=60, h=0.5, k=0.6, V=0	316416	1290	312608	356	2162	586	3104	0.496694	0.537980
S=40, D=60, h=0.5, k=0.7, V=1	316531	1395	312776	285	2075	585	2945	0.531046	0.574820
S=40, D=60, h=0.5, k=0.7, V=0	316494	1280	312666	377	2171	584	3132	0.491283	0.532014
S=40, D=60, h=0.5, k=0.8, V=1	316763	1384	312970	315	2094	576	2985	0.523830	0.566300
S=40, D=60, h=0.5, k=0.8, V=0	316671	1270	312815	401	2185	577	3163	0.485463	0.525222
S=40, D=60, h=0.5, k=0.9, V=1	316945	1375	313123	337	2110	570	3017	0.518274	0.559809
S=40, D=60, h=0.5, k=0.9, V=0	316860	1271	312982	417	2190	572	3179	0.483269	0.522465
S=40, D=60, h=0.5, k=1, V=1	317229	1359	313351	371	2148	547	3066	0.509468	0.548497
S=40, D=60, h=0.5, k=1, V=0	316963	1257	313055	442	2209	564	3215	0.476442	0.514532
S=40, D=60, h=0.4, k=0.3, V=1	317595	1554	313849	234	1958	534	2726	0.574587	0.617404
S=40, D=60, h=0.4, k=0.3, V=0	317119	1435	313334	310	2040	560	2910	0.537334	0.579751
S=40, D=60, h=0.4, k=0.4, V=1	318309	1600	314495	261	1953	495	2709	0.579710	0.619419
S=40, D=60, h=0.4, k=0.4, V=0	317929	1464	314064	349	2052	522	2923	0.537522	0.576747
S=40, D=60, h=0.4, k=0.5, V=1	318554	1631	314716	277	1930	490	2697	0.583394	0.622885
S=40, D=60, h=0.4, k=0.5, V=0	318254	1481	314344	382	2047	509	2938	0.536396	0.574488
S=40, D=60, h=0.4, k=0.6, V=1	318938	1636	315058	303	1941	474	2718	0.580403	0.618296
S=40, D=60, h=0.4, k=0.6, V=0	318656	1490	314709	405	2052	493	2950	0.535151	0.571869
S=40, D=60, h=0.4, k=0.7, V=1	319164	1651	315258	324	1931	470	2725	0.580241	0.617774
S=40, D=60, h=0.4, k=0.7, V=0	318985	1500	315002	426	2057	479	2962	0.534268	0.569781
S=40, D=60, h=0.4, k=0.8, V=1	319238	1644	315302	349	1943	466	2758	0.574992	0.611843
S=40, D=60, h=0.4, k=0.8, V=0	319053	1487	315043	454	2069	478	3001	0.527589	0.562615
S=40, D=60, h=0.4, k=0.9, V=1	319287	1631	315324	370	1962	461	2793	0.569133	0.605183
S=40, D=60, h=0.4, k=0.9, V=0	319091	1479	315059	473	2080	474	3027	0.523248	0.557689
S=40, D=60, h=0.4, k=1, V=1	319370	1621	315379	394	1976	455	2825	0.563713	0.598944
S=40, D=60, h=0.4, k=1, V=0	319106	1469	315053	493	2091	473	3057	0.518288	0.552335
S=40, D=60, h=0.3, k=0.3, V=1	319287	1727	315408	287	1865	444	2596	0.602528	0.639278
S=40, D=60, h=0.3, k=0.3, V=0	318949	1580	315006	376	1987	463	2826	0.559209	0.595037
S=40, D=60, h=0.3, k=0.4, V=1	319981	1799	316045	303	1834	414	2551	0.613593	0.648176
S=40, D=60, h=0.3, k=0.4, V=0	319693	1627	315681	407	1978	433	2818	0.564113	0.597643
S=40, D=60, h=0.3, k=0.5, V=1	320333	1843	316372	314	1804	401	2519	0.620498	0.654275
S=40, D=60, h=0.3, k=0.5, V=0	319991	1664	315951	431	1945	423	2799	0.568905	0.601930
S=40, D=60, h=0.3, k=0.6, V=1	320676	1873	316673	336	1794	382	2512	0.623036	0.655218
S=40, D=60, h=0.3, k=0.6, V=0	320299	1682	316215	460	1942	408	2810	0.568655	0.600409
S=40, D=60, h=0.3, k=0.7, V=1	320672	1868	316648	356	1800	383	2539	0.619044	0.651102
S=40, D=60, h=0.3, k=0.7, V=0	320353	1680	316251	480	1942	407	2829	0.565750	0.597292
S=40, D=60, h=0.3, k=0.8, V=1	320716	1864	316671	373	1808	380	2561	0.615781	0.647401
S=40, D=60, h=0.3, k=0.8, V=0	320449	1672	316319	499	1959	400	2858	0.561405	0.592116
S=40, D=60, h=0.3, k=0.9, V=1	320876	1863	316797	395	1821	368	2584	0.612511	0.642904
S=40, D=60, h=0.3, k=0.9, V=0	320618	1671	316454	523	1970	388	2881	0.558181	0.587753
S=40, D=60, h=0.3, k=1, V=1	320926	1852	316818	422	1834	367	2623	0.606565	0.636579
S=40, D=60, h=0.3, k=1, V=0	320671	1656	316482	548	1985	387	2920	0.551867	0.581043
S=40, D=60, h=0.2, k=0.3, V=1	321004	1923	316972	357	1752	354	2463	0.631240	0.661448
S=40, D=60, h=0.2, k=0.3, V=0	320613	1735	316505	464	1909	380	2753	0.579608	0.609639
S=40, D=60, h=0.2, k=0.4, V=1	321422	2013	317338	379	1692	332	2403	0.644573	0.673316
S=40, D=60, h=0.2, k=0.4, V=0	321078	1806	316910	495	1867	356	2718	0.589479	0.617921
S=40, D=60, h=0.2, k=0.5, V=1	321623	2089	317509	393	1632	323	2348	0.656186	0.684551
S=40, D=60, h=0.2, k=0.5, V=0	321331	1861	317127	520	1823	346	2689	0.597101	0.625041
S=40, D=60, h=0.2, k=0.6, V=1	321910	2123	317770	408	1609	311	2328	0.660482	0.687915
S=40, D=60, h=0.2, k=0.6, V=0	321572	1893	317326	555	1798	337	2690	0.599111	0.626389
S=40, D=60, h=0.2, k=0.7, V=1	322063	2149	317896	423	1595	300	2318	0.663141	0.689649
S=40, D=60, h=0.2, k=0.7, V=0	321766	1908	317486	576	1796	323	2695	0.599512	0.625614
S=40, D=60, h=0.2, k=0.8, V=1	322122	2154	317928	446	1594	296	2336	0.661039	0.687097
S=40, D=60, h=0.2, k=0.8, V=0	321821	1916	317518	600	1787	319	2706	0.598509	0.624264
S=40, D=60, h=0.2, k=0.9, V=1	322255	2161	318027	471	1596	286	2353	0.659169	0.684239
S=40, D=60, h=0.2, k=0.9, V=0	321971	1918	317631	630	1792	309	2731	0.595502	0.620304
S=40, D=60, h=0.2, k=1, V=1	322346	2157	318093	492	1604	283	2379	0.655686	0.680346
S=40, D=60, h=0.2, k=1, V=0	322104	1921	317736	654	1793	302	2749	0.593461	0.617610
S=40, D=60, F=0	309997	128	305776	923	3170	716	4809	0.056167	0.063190
S=40, D=64, h=0.7, k=0.3, V=1	312074	1068	308540	202	2264	721	3187	0.467469	0.516397
S=40, D=64, h=0.7, k=0.3, V=0	311719	1003	308158	247	2311	729	3287	0.442723	0.489858
S=40, D=64, h=0.7, k=0.4, V=1	312360	1061	308790	221	2288	707	3216	0.461948	0.509196
S=40, D=64, h=0.7, k=0.4, V=0	311881	989	308297	275	2320	731	3326	0.434114	0.480555
S=40, D=64, h=0.7, k=0.5, V=1	312501	1051	308902	246	2302	702	3250	0.454855	0.501040
S=40, D=64, h=0.7, k=0.5, V=0	312012	979	308406	295	2332	726	3353	0.428074	0.473570
S=40, D=64, h=0.7, k=0.6, V=1	312807	1026	309161	287	2333	696	3316	0.441072	0.485465
S=40, D=64, h=0.7, k=0.6, V=0	312291	963	308655	322	2351	720	3393	0.419260	0.463465
S=40, D=64, h=0.7, k=0.7, V=1	312823	1004	309155	312	2352	696	3360	0.431111	0.474572
S=40, D=64, h=0.7, k=0.7, V=0	312307	953	308652	340	2362	720	3422	0.413452	0.457057
S=40, D=64, h=0.7, k=0.8, V=1	313005	983	309299	349	2374	692	3415	0.419478	0.461568
S=40, D=64, h=0.7, k=0.8, V=0	312559	936	308872	370	2381	715	3466	0.404012	0.446353
S=40, D=64, h=0.7, k=0.9, V=1	313054	970	309332	366	2386	691	3443	0.413297	0.454743
S=40, D=64, h=0.7, k=0.9, V=0	312580	927	308876	384	2393	715	3492	0.399116	0.440928
S=40, D=64, h=0.7, k=1, V=1	313080	957	309338	386	2399	691	3476	0.406560	0.447357
S=40, D=64, h=0.7, k=1, V=0	312606	917	308889	398	2402	715	3515	0.394160	0.435485
S=40, D=64, h=0.6, k=0.3, V=1	313844	1199	310275	195	2175	676	3046	0.501404	0.550132
S=40, D=64, h=0.6, k=0.3, V=0	313473	1122	309877	246	2228	690	3164	0.473864	0.521212
S=40, D=64, h=0.6, k=0.4, V=1	314237	1204	310632	216	2185	662	3063	0.498717	0.546041
S=40, D=64, h=0.6, k=0.4, V=0	313766	1122	310133	277	2234	682	3193	0.468560	0.514811
S=40, D=64, h=0.6, k=0.5, V=1	314407	1208	310784	231	2184	661	3076	0.496875	0.543930
S=40, D=64, h=0.6, k=0.5, V=0	314218	1122	310542	301	2253	660	3214	0.464661	0.508894
S=40, D=64, h=0.6, k=0.6, V=1	314566	1193	310906	264	2203	659	3126	0.487366	0.533369
S=40, D=64, h=0.6, k=0.6, V=0	314290	1109	310587	329	2265	662	3256	0.456661	0.500301
S=40, D=64, h=0.6, k=0.7, V=1	314911	1178	311197	293	2243	635	3171	0.478725	0.522059
S=40, D=64, h=0.6, k=0.7, V=0	314559	1099	310818	352	2290	647	3289	0.450385	0.492337
S=40, D=64, h=0.6, k=0.8, V=1	315058	1162	311308	321	2267	626	3214	0.470209	0.512127
S=40, D=64, h=0.6, k=0.8, V=0	314752	1089	310984	372	2307	636	3315	0.444868	0.485571
S=40, D=64, h=0.6, k=0.9, V=1	315096	1148	311328	340	2280	626	3246	0.463705	0.505075
S=40, D=64, h=0.6, k=0.9, V=0	314752	1081	310975	381	2315	636	3332	0.441387	0.481782
S=40, D=64, h=0.6, k=1, V=1	315185	1127	311387	369	2302	621	3292	0.454054	0.494271
S=40, D=64, h=0.6, k=1, V=0	314884	1063	311073	409	2339	630	3378	0.432388	0.471565
S=40, D=64, h=0.5, k=0.3, V=1	315507	1375	311886	203	2043	629	2875	0.540928	0.589364
S=40, D=64, h=0.5, k=0.3, V=0	315106	1274	311445	268	2119	643	3030	0.507267	0.554057
S=40, D=64, h=0.5, k=0.4, V=1	315953	1390	312286	226	2051	608	2885	0.540157	0.586691
S=40, D=64, h=0.5, k=0.4, V=0	315770	1279	312039	306	2146	610	3062	0.502219	0.545895
S=40, D=64, h=0.5, k=0.5, V=1	316189	1399	312495	241	2054	598	2893	0.539482	0.585080
S=40, D=64, h=0.5, k=0.5, V=0	316141	1289	312376	327	2149	597	3073	0.501202	0.543757
S=40, D=64, h=0.5, k=0.6, V=1	316430	1405	312702	262	2061	588	2911	0.537114	0.581637
S=40, D=64, h=0.5, k=0.6, V=0	316348	1292	312550	350	2156	590	3096	0.498099	0.539814
S=40, D=64, h=0.5, k=0.7, V=1	316500	1399	312751	280	2070	586	2936	0.532755	0.576750
S=40, D=64, h=0.5, k=0.7, V=0	316426	1282	312608	371	2165	588	3124	0.492675	0.533831
S=40, D=64, h=0.5, k=0.8, V=1	316732	1382	312942	313	2095	577	2985	0.523694	0.566234
S=40, D=64, h=0.5, k=0.8, V=0	316640	1266	312786	400	2188	578	3166	0.484654	0.524424
S=40, D=64, h=0.5, k=0.9, V=1	316881	1373	313062	336	2110	572	3018	0.517973	0.559647
S=40, D=64, h=0.5, k=0.9, V=0	316796	1268	312920	417	2191	574	3182	0.482549	0.521841
S=40, D=64, h=0.5, k=1, V=1	317229	1358	313352	370	2149	547	3066	0.509390	0.548413
S=40, D=64, h=0.5, k=1, V=0	316899	1256	312995	440	2208	566	3214	0.476489	0.514733
S=40, D=64, h=0.4, k=0.3, V=1	317595	1548	313857	228	1962	534	2724	0.574456	0.617284
S=40, D=64, h=0.4, k=0.3, V=0	317055	1431	313277	304	2043	562	2909	0.537326	0.579897
S=40, D=64, h=0.4, k=0.4, V=1	318309	1598	314505	251	1955	495	2701	0.580896	0.620680
S=40, D=64, h=0.4, k=0.4, V=0	317865	1463	314010	341	2051	524	2916	0.538521	0.577982
S=40, D=64, h=0.4, k=0.5, V=1	318554	1630	314723	271	1930	490	2691	0.584202	0.623755
S=40, D=64, h=0.4, k=0.5, V=0	318254	1482	314349	377	2046	509	2932	0.537356	0.575514
S=40, D=64, h=0.4, k=0.6, V=1	318938	1635	315061	301	1941	474	2716	0.580576	0.618490
S=40, D=64, h=0.4, k=0.6, V=0	318656	1491	314709	405	2051	493	2949	0.535371	0.572104
S=40, D=64, h=0.4, k=0.7, V=1	319164	1648	315260	322	1934	470	2726	0.579923	0.617434
S=40, D=64, h=0.4, k=0.7, V=0	318985	1499	315002	426	2058	479	2963	0.534048	0.569547
S=40, D=64, h=0.4, k=0.8, V=1	319238	1641	315305	346	1946	466	2758	0.574814	0.611652
S=40, D=64, h=0.4, k=0.8, V=0	319053	1488	315044	453	2068	478	2999	0.527950	0.562999
S=40, D=64, h=0.4, k=0.9, V=1	319264	1628	315304	369	1963	463	2795	0.568653	0.604843
S=40, D=64, h=0.4, k=0.9, V=0	319068	1478	315039	472	2079	476	3027	0.523164	0.557758
S=40, D=64, h=0.4, k=1, V=1	319347	1620	315360	392	1975	457	2824	0.563790	0.599194
S=40, D=64, h=0.4, k=1, V=0	319083	1468	315035	490	2090	475	3055	0.518472	0.552689
S=40, D=64, h=0.3, k=0.3, V=1	319294	1731	315421	281	1861	444	2586	0.604251	0.641103
S=40, D=64, h=0.3, k=0.3, V=0	318956	1585	315018	371	1982	463	2816	0.561007	0.596947
S=40, D=64, h=0.3, k=0.4, V=1	319906	1797	315982	296	1831	418	2545	0.614324	0.649318
S=40, D=64, h=0.3, k=0.4, V=0	319622	1626	315623	399	1974	437	2810	0.565115	0.599048
S=40, D=64, h=0.3, k=0.5, V=1	320282	1842	316327	310	1803	403	2516	0.620893	0.654871
S=40, D=64, h=0.3, k=0.5, V=0	319940	1662	315908	424	1946	425	2795	0.569393	0.602605
S=40, D=64, h=0.3, k=0.6, V=1	320625	1867	316628	332	1798	384	2514	0.622453	0.654785
S=40, D=64, h=0.3, k=0.6, V=0	320248	1679	316171	455	1943	410	2808	0.568714	0.600638
S=40, D=64, h=0.3, k=0.7, V=1	320679	1865	316661	350	1803	383	2536	0.619319	0.651389
S=40, D=64, h=0.3, k=0.7, V=0	320360	1681	316263	475	1941	407	2823	0.566631	0.598220
S=40, D=64, h=0.3, k=0.8, V=1	320723	1864	316685	366	1808	380	2554	0.616770	0.648437
S=40, D=64, h=0.3, k=0.8, V=0	320456	1673	316332	493	1958	400	2851	0.562412	0.593175
S=40, D=64, h=0.3, k=0.9, V=1	320883	1864	316807	392	1820	368	2580	0.613123	0.643545
S=40, D=64, h=0.3, k=0.9, V=0	320625	1672	316464	520	1969	388	2877	0.558782	0.588384
S=40, D=64, h=0.3, k=1, V=1	320933	1851	316827	420	1835	367	2622	0.606642	0.636660
S=40, D=64, h=0.3, k=1, V=0	320678	1656	316490	547	1985	387	2919	0.551995	0.581178
S=40, D=64, h=0.2, k=0.3, V=1	320967	1925	316939	354	1749	356	2459	0.631969	0.662385
S=40, D=64, h=0.2, k=0.3, V=0	320576	1736	316475	458	1907	382	2747	0.580550	0.610791
S=40, D=64, h=0.2, k=0.4, V=1	321422	2017	317342	375	1688	332	2395	0.645873	0.674673
S=40, D=64, h=0.2, k=0.4, V=0	321078	1810	316914	491	1863	356	2710	0.590806	0.619309
S=40, D=64, h=0.2, k=0.5, V=1	321623	2092	317511	391	1629	323	2343	0.657007	0.685407
S=40, D=64, h=0.2, k=0.5, V=0	321331	1863	317128	519	1821	346	2686	0.597624	0.625588
S=40, D=64, h=0.2, k=0.6, V=1	321910	2127	317774	404	1605	311	2320	0.661745	0.689230
S=40, D=64, h=0.2, k=0.6, V=0	321572	1897	317330	551	1794	337	2682	0.600398	0.627733
S=40, D=64, h=0.2, k=0.7, V=1	322063	2150	317897	422	1594	300	2316	0.663455	0.689975
S=40, D=64, h=0.2, k=0.7, V=0	321766	1909	317487	575	1795	323	2693	0.599831	0.625947
S=40, D=64, h=0.2, k=0.8, V=1	322122	2155	317927	447	1593	296	2336	0.661091	0.687150
S=40, D=64, h=0.2, k=0.8, V=0	321821	1917	317517	601	1786	319	2706	0.598583	0.624342
S=40, D=64, h=0.2, k=0.9, V=1	322255	2162	318028	470	1595	286	2351	0.659479	0.684560
S=40, D=64, h=0.2, k=0.9, V=0	321971	1919	317632	629	1791	309	2729	0.595818	0.620632
S=40, D=64, h=0.2, k=1, V=1	322346	2156	318093	492	1605	283	2380	0.655503	0.680157
S=40, D=64, h=0.2, k=1, V=0	322104	1919	317737	653	1795	302	2750	0.593187	0.617325
S=40, D=64, F=0	309912	128	305695	922	3167	717	4806	0.056215	0.063258
S=40, D=68, h=0.7, k=0.3, V=1	312074	1067	308542	200	2265	721	3186	0.467592	0.516531
S=40, D=68, h=0.7, k=0.3, V=0	311719	1003	308160	245	2311	729	3285	0.443088	0.490260
S=40, D=68, h=0.7, k=0.4, V=1	312360	1063	308792	219	2286	707	3212	0.462832	0.510168
S=40, D=68, h=0.7, k=0.4, V=0	311881	991	308299	273	2318	731	3322	0.435006	0.481540
S=40, D=68, h=0.7, k=0.5, V=1	312501	1052	308903	245	2301	702	3248	0.455295	0.501523
S=40, D=68, h=0.7, k=0.5, V=0	312012	981	308407	294	2330	726	3350	0.428790	0.474361
S=40, D=68, h=0.7, k=0.6, V=1	312807	1027	309162	286	2332	696	3314	0.441509	0.485945
S=40, D=68, h=0.7, k=0.6, V=0	312291	965	308656	321	2349	720	3390	0.419977	0.464256
S=40, D=68, h=0.7, k=0.7, V=1	312823	1004	309155	312	2352	696	3360	0.431111	0.474572
S=40, D=68, h=0.7, k=0.7, V=0	312307	953	308652	340	2362	720	3422	0.413452	0.457057
S=40, D=68, h=0.7, k=0.8, V=1	313005	984	309300	348	2373	692	3413	0.419913	0.462044
S=40, D=68, h=0.7, k=0.8, V=0	312559	937	308873	369	2380	715	3464	0.404451	0.446837
S=40, D=68, h=0.7, k=0.9, V=1	313054	971	309333	365	2385	691	3441	0.413731	0.455219
S=40, D=68, h=0.7, k=0.9, V=0	312580	928	308877	383	2392	715	3490	0.399554	0.441411
S=40, D=68, h=0.7, k=1, V=1	313080	958	309339	385	2398	691	3474	0.406993	0.447831
S=40, D=68, h=0.7, k=1, V=0	312606	918	308890	397	2401	715	3513	0.394598	0.435967
S=40, D=68, h=0.6, k=0.3, V=1	313844	1201	310279	191	2173	676	3040	0.502624	0.551465
S=40, D=68, h=0.6, k=0.3, V=0	313473	1124	309880	243	2226	690	3159	0.474901	0.522348
S=40, D=68, h=0.6, k=0.4, V=1	314237	1205	310635	213	2184	662	3059	0.499499	0.546894
S=40, D=68, h=0.6, k=0.4, V=0	313766	1123	310136	274	2233	682	3189	0.469330	0.515653
S=40, D=68, h=0.6, k=0.5, V=1	314407	1208	310786	229	2184	661	3074	0.497230	0.544316
S=40, D=68, h=0.6, k=0.5, V=0	314218	1122	310544	299	2253	660	3212	0.464998	0.509260
S=40, D=68, h=0.6, k=0.6, V=1	314566	1192	310907	263	2204	659	3126	0.487295	0.533290
S=40, D=68, h=0.6, k=0.6, V=0	314290	1108	310588	328	2266	662	3256	0.456569	0.500200
S=40, D=68, h=0.6, k=0.7, V=1	314911	1176	311197	293	2245	635	3173	0.478234	0.521523
S=40, D=68, h=0.6, k=0.7, V=0	314559	1097	310818	352	2292	647	3291	0.449871	0.491775
S=40, D=68, h=0.6, k=0.8, V=1	315058	1161	311307	322	2268	626	3216	0.469798	0.511680
S=40, D=68, h=0.6, k=0.8, V=0	314752	1088	310983	373	2308	636	3317	0.444453	0.485118
S=40, D=68, h=0.6, k=0.9, V=1	315096	1149	311329	339	2279	626	3244	0.464116	0.505521
S=40, D=68, h=0.6, k=0.9, V=0	314752	1082	310976	380	2314	636	3330	0.441803	0.482235
S=40, D=68, h=0.6, k=1, V=1	315185	1127	311387	369	2302	621	3292	0.454054	0.494271
S=40, D=68, h=0.6, k=1, V=0	314884	1063	311073	409	2339	630	3378	0.432388	0.471565
S=40, D=68, h=0.5, k=0.3, V=1	315448	1371	311832	199	2046	630	2875	0.540737	0.589241
S=40, D=68, h=0.5, k=0.3, V=0	315047	1270	311391	264	2122	644	3030	0.507001	0.553846
S=40, D=68, h=0.5, k=0.4, V=1	315894	1387	312231	223	2053	609	2885	0.540002	0.586606
S=40, D=68, h=0.5, k=0.4, V=0	315711	1276	311984	303	2148	611	3062	0.501998	0.545734
S=40, D=68, h=0.5, k=0.5, V=1	316130	1398	312437	241	2054	599	2894	0.539258	0.584924
S=40, D=68, h=0.5, k=0.5, V=0	316082	1288	312318	327	2149	598	3074	0.500966	0.543581
S=40, D=68, h=0.5, k=0.6, V=1	316430	1403	312702	262	2063	588	2913	0.536668	0.581154
S=40, D=68, h=0.5, k=0.6, V=0	316348	1290	312550	350	2158	590	3098	0.497627	0.539303
S=40, D=68, h=0.5, k=0.7, V=1	316500	1395	312750	281	2074	586	2941	0.531696	0.575605
S=40, D=68, h=0.5, k=0.7, V=0	316426	1278	312607	372	2169	588	3129	0.491571	0.532636
S=40, D=68, h=0.5, k=0.8, V=1	316732	1379	312942	313	2098	577	2988	0.523014	0.565500
S=40, D=68, h=0.5, k=0.8, V=0	316640	1263	312786	400	2191	578	3169	0.483934	0.523647
S=40, D=68, h=0.5, k=0.9, V=1	316881	1371	313062	336	2112	572	3020	0.517518	0.559155
S=40, D=68, h=0.5, k=0.9, V=0	316796	1266	312920	417	2193	574	3184	0.482070	0.521323
S=40, D=68, h=0.5, k=1, V=1	317229	1357	313352	370	2150	547	3067	0.509160	0.548165
S=40, D=68, h=0.5, k=1, V=0	316899	1255	312995	440	2209	566	3215	0.476247	0.514472
S=40, D=68, h=0.4, k=0.3, V=1	317578	1549	313844	226	1959	535	2720	0.575071	0.618044
S=40, D=68, h=0.4, k=0.3, V=0	317038	1429	313264	302	2043	563	2908	0.537266	0.579928
S=40, D=68, h=0.4, k=0.4, V=1	318292	1595	314490	250	1957	496	2703	0.580432	0.620273
S=40, D=68, h=0.4, k=0.4, V=0	317848	1459	313995	340	2054	525	2919	0.537791	0.577281
S=40, D=68, h=0.4, k=0.5, V=1	318554	1629	314724	270	1931	490	2691	0.584153	0.623702
S=40, D=68, h=0.4, k=0.5, V=0	318254	1481	314349	377	2047	509	2933	0.537136	0.575278
S=40, D=68, h=0.4, k=0.6, V=1	318938	1634	315063	299	1942	474	2715	0.580676	0.618596
S=40, D=68, h=0.4, k=0.6, V=0	318656	1490	314710	404	2052	493	2949	0.535296	0.572023
S=40, D=68, h=0.4, k=0.7, V=1	319164	1647	315261	321	1935	470	2726	0.579868	0.617375
S=40, D=68, h=0.4, k=0.7, V=0	318985	1500	315003	425	2057	479	2961	0.534410	0.569933
S=40, D=68, h=0.4, k=0.8, V=1	319238	1641	315304	347	1946	466	2759	0.574666	0.611495
S=40, D=68, h=0.4, k=0.8, V=0	319053	1488	315043	454	2068	478	3000	0.527810	0.562851
S=40, D=68, h=0.4, k=0.9, V=1	319264	1628	315302	371	1963	463	2797	0.568361	0.604534
S=40, D=68, h=0.4, k=0.9, V=0	319068	1477	315037	474	2080	476	3030	0.522666	0.557228
S=40, D=68, h=0.4, k=1, V=1	319347	1620	315359	393	1975	457	2825	0.563646	0.599042
S=40, D=68, h=0.4, k=1, V=0	319083	1467	315034	491	2091	475	3057	0.518113	0.552307
S=40, D=68, h=0.3, k=0.3, V=1	319260	1733	315397	274	1856	446	2576	0.605807	0.642941
S=40, D=68, h=0.3, k=0.3, V=0	318922	1586	314992	366	1978	465	2809	0.562027	0.598209
S=40, D=68, h=0.3, k=0.4, V=1	319906	1801	315986	292	1827	418	2537	0.615712	0.650782
S=40, D=68, h=0.3, k=0.4, V=0	319622	1629	315625	397	1971	437	2805	0.566031	0.600017
S=40, D=68, h=0.3, k=0.5, V=1	320278	1839	316326	307	1806	403	2516	0.620752	0.654722
S=40, D=68, h=0.3, k=0.5, V=0	319940	1660	315910	422	1948	425	2795	0.569257	0.602460
S=40, D=68, h=0.3, k=0.6, V=1	320625	1869	316633	327	1796	384	2507	0.623565	0.655953
S=40, D=68, h=0.3, k=0.6, V=0	320248	1681	316176	449	1942	410	2801	0.569879	0.601856
S=40, D=68, h=0.3, k=0.7, V=1	320662	1866	316647	347	1802	383	2532	0.619942	0.652043
S=40, D=68, h=0.3, k=0.7, V=0	320343	1682	316248	473	1940	407	2820	0.567109	0.598723
S=40, D=68, h=0.3, k=0.8, V=1	320706	1864	316670	364	1808	380	2552	0.617053	0.648734
S=40, D=68, h=0.3, k=0.8, V=0	320439	1675	316317	491	1956	400	2847	0.563095	0.593894
S=40, D=68, h=0.3, k=0.9, V=1	320866	1864	316794	388	1820	368	2576	0.613680	0.644128
S=40, D=68, h=0.3, k=0.9, V=0	320608	1674	316451	516	1967	388	2871	0.559724	0.589374
S=40, D=68, h=0.3, k=1, V=1	320933	1853	316831	416	1833	367	2616	0.607582	0.637644
S=40, D=68, h=0.3, k=1, V=0	320678	1658	316494	543	1983	387	2913	0.552931	0.582162
S=40, D=68, h=0.2, k=0.3, V=1	320967	1923	316941	352	1751	356	2459	0.631870	0.662281
S=40, D=68, h=0.2, k=0.3, V=0	320576	1736	316478	454	1908	382	2744	0.581020	0.611275
S=40, D=68, h=0.2, k=0.4, V=1	321422	2020	317343	374	1685	332	2391	0.646572	0.675402
S=40, D=68, h=0.2, k=0.4, V=0	321078	1811	316915	490	1862	356	2708	0.591137	0.619657
S=40, D=68, h=0.2, k=0.5, V=1	321623	2095	317515	387	1626	323	2336	0.658099	0.686544
S=40, D=68, h=0.2, k=0.5, V=0	321331	1866	317132	515	1818	346	2679	0.598731	0.626745
S=40, D=68, h=0.2, k=0.6, V=1	321910	2127	317774	404	1605	311	2320	0.661745	0.689230
S=40, D=68, h=0.2, k=0.6, V=0	321572	1897	317330	551	1794	337	2682	0.600398	0.627733
S=40, D=68, h=0.2, k=0.7, V=1	322063	2152	317899	420	1592	300	2312	0.664081	0.690626
S=40, D=68, h=0.2, k=0.7, V=0	321766	1911	317489	573	1793	323	2689	0.600470	0.626612
S=40, D=68, h=0.2, k=0.8, V=1	322122	2157	317930	444	1591	296	2331	0.661844	0.687932
S=40, D=68, h=0.2, k=0.8, V=0	321821	1919	317520	598	1784	319	2701	0.599340	0.625130
S=40, D=68, h=0.2, k=0.9, V=1	322255	2164	318031	467	1593	286	2346	0.660227	0.685335
S=40, D=68, h=0.2, k=0.9, V=0	321971	1920	317636	625	1790	309	2724	0.596494	0.621335
S=40, D=68, h=0.2, k=1, V=1	322346	2159	318096	489	1602	283	2374	0.656430	0.681117
S=40, D=68, h=0.2, k=1, V=0	322104	1921	317741	649	1793	302	2744	0.594053	0.618224
S=40, D=68, F=0	309805	126	305593	919	3167	719	4805	0.055394	0.062372
S=40, D=72, h=0.7, k=0.3, V=1	312074	1068	308543	199	2264	721	3184	0.468037	0.517022
S=40, D=72, h=0.7, k=0.3, V=0	311719	1004	308161	244	2310	729	3283	0.443537	0.490755
S=40, D=72, h=0.7, k=0.4, V=1	312360	1064	308793	218	2285	707	3210	0.463275	0.510654
S=40, D=72, h=0.7, k=0.4, V=0	311881	992	308300	272	2317	731	3320	0.435453	0.482033
S=40, D=72, h=0.7, k=0.5, V=1	312501	1052	308903	245	2301	702	3248	0.455295	0.501523
S=40, D=72, h=0.7, k=0.5, V=0	312012	981	308407	294	2330	726	3350	0.428790	0.474361
S=40, D=72, h=0.7, k=0.6, V=1	312807	1027	309162	286	2332	696	3314	0.441509	0.485945
S=40, D=72, h=0.7, k=0.6, V=0	312291	965	308656	321	2349	720	3390	0.419977	0.464256
S=40, D=72, h=0.7, k=0.7, V=1	312823	1004	309155	312	2352	696	3360	0.431111	0.474572
S=40, D=72, h=0.7, k=0.7, V=0	312307	953	308652	340	2362	720	3422	0.413452	0.457057
S=40, D=72, h=0.7, k=0.8, V=1	313005	983	309301	347	2374	692	3413	0.419804	0.461923
S=40, D=72, h=0.7, k=0.8, V=0	312559	936	308874	368	2381	715	3464	0.404332	0.446704
S=40, D=72, h=0.7, k=0.9, V=1	313054	969	309333	365	2387	691	3443	0.413183	0.454617
S=40, D=72, h=0.7, k=0.9, V=0	312580	926	308877	383	2394	715	3492	0.398992	0.440790
S=40, D=72, h=0.7, k=1, V=1	313080	957	309340	384	2399	691	3474	0.406873	0.447699
S=40, D=72, h=0.7, k=1, V=0	312606	916	308890	397	2403	715	3515	0.394032	0.435342
S=40, D=72, h=0.6, k=0.3, V=1	313844	1199	310280	192	2173	676	3041	0.502085	0.550902
S=40, D=72, h=0.6, k=0.3, V=0	313473	1122	309881	244	2226	690	3160	0.474340	0.521760
S=40, D=72, h=0.6, k=0.4, V=1	314237	1203	310634	214	2186	662	3062	0.498838	0.546171
S=40, D=72, h=0.6, k=0.4, V=0	313766	1121	310135	275	2235	682	3192	0.468653	0.514910
S=40, D=72, h=0.6, k=0.5, V=1	314407	1207	310785	230	2185	661	3076	0.496812	0.543860
S=40, D=72, h=0.6, k=0.5, V=0	314218	1121	310543	300	2254	660	3214	0.464576	0.508800
S=40, D=72, h=0.6, k=0.6, V=1	314566	1191	310906	264	2205	659	3128	0.486880	0.532837
S=40, D=72, h=0.6, k=0.6, V=0	314290	1107	310587	329	2267	662	3258	0.456150	0.499742
S=40, D=72, h=0.6, k=0.7, V=1	314911	1176	311196	294	2245	635	3174	0.478066	0.521341
S=40, D=72, h=0.6, k=0.7, V=0	314559	1097	310817	353	2292	647	3292	0.449711	0.491602
S=40, D=72, h=0.6, k=0.8, V=1	315058	1161	311307	322	2268	626	3216	0.469798	0.511680
S=40, D=72, h=0.6, k=0.8, V=0	314752	1088	310983	373	2308	636	3317	0.444453	0.485118
S=40, D=72, h=0.6, k=0.9, V=1	315096	1149	311329	339	2279	626	3244	0.464116	0.505521
S=40, D=72, h=0.6, k=0.9, V=0	314752	1082	310976	380	2314	636	3330	0.441803	0.482235
S=40, D=72, h=0.6, k=1, V=1	315185	1127	311387	369	2302	621	3292	0.454054	0.494271
S=40, D=72, h=0.6, k=1, V=0	314884	1063	311073	409	2339	630	3378	0.432388	0.471565
S=40, D=72, h=0.5, k=0.3, V=1	315448	1369	311833	200	2046	630	2876	0.540248	0.588736
S=40, D=72, h=0.5, k=0.3, V=0	315047	1268	311392	265	2122	644	3031	0.506487	0.553312
S=40, D=72, h=0.5, k=0.4, V=1	315894	1383	312231	223	2057	609	2889	0.539108	0.585636
S=40, D=72, h=0.5, k=0.4, V=0	315711	1272	311984	303	2152	611	3066	0.501052	0.544706
S=40, D=72, h=0.5, k=0.5, V=1	316130	1394	312438	240	2058	599	2897	0.538535	0.584139
S=40, D=72, h=0.5, k=0.5, V=0	316082	1284	312319	326	2153	598	3077	0.500181	0.542729
S=40, D=72, h=0.5, k=0.6, V=1	316430	1400	312702	263	2065	588	2916	0.535900	0.580336
S=40, D=72, h=0.5, k=0.6, V=0	316348	1287	312550	351	2160	590	3101	0.496824	0.538446
S=40, D=72, h=0.5, k=0.7, V=1	316500	1391	312750	282	2077	586	2945	0.530701	0.574542
S=40, D=72, h=0.5, k=0.7, V=0	316426	1274	312607	373	2172	588	3133	0.490527	0.531518
S=40, D=72, h=0.5, k=0.8, V=1	316732	1377	312942	314	2099	577	2990	0.522468	0.564922
S=40, D=72, h=0.5, k=0.8, V=0	316640	1261	312786	401	2192	578	3171	0.483365	0.523043
S=40, D=72, h=0.5, k=0.9, V=1	316881	1369	313060	338	2114	572	3024	0.516750	0.558328
S=40, D=72, h=0.5, k=0.9, V=0	316796	1264	312918	419	2195	574	3188	0.481295	0.520487
S=40, D=72, h=0.5, k=1, V=1	317229	1355	313351	371	2152	547	3070	0.508548	0.547508
S=40, D=72, h=0.5, k=1, V=0	316899	1253	312994	441	2211	566	3218	0.475620	0.513795
S=40, D=72, h=0.4, k=0.3, V=1	317578	1545	313848	224	1961	535	2720	0.574704	0.617671
S=40, D=72, h=0.4, k=0.3, V=0	317038	1425	313268	300	2045	563	2908	0.536829	0.579479
S=40, D=72, h=0.4, k=0.4, V=1	318292	1591	314494	248	1959	496	2703	0.580067	0.619903
S=40, D=72, h=0.4, k=0.4, V=0	317848	1455	313999	338	2056	525	2919	0.537348	0.576827
S=40, D=72, h=0.4, k=0.5, V=1	318554	1626	314729	266	1933	490	2689	0.584238	0.623801
S=40, D=72, h=0.4, k=0.5, V=0	318254	1478	314354	373	2049	509	2931	0.537138	0.575288
S=40, D=72, h=0.4, k=0.6, V=1	318938	1631	315066	297	1944	474	2715	0.580436	0.618349
S=40, D=72, h=0.4, k=0.6, V=0	318656	1487	314713	402	2054	493	2949	0.534993	0.571709
S=40, D=72, h=0.4, k=0.7, V=1	319164	1642	315264	319	1939	470	2728	0.579209	0.616683
S=40, D=72, h=0.4, k=0.7, V=0	318985	1494	315006	423	2062	479	2964	0.533444	0.568912
S=40, D=72, h=0.4, k=0.8, V=1	319238	1639	315309	342	1948	466	2756	0.574993	0.611840
S=40, D=72, h=0.4, k=0.8, V=0	319053	1485	315048	449	2071	478	2998	0.527846	0.562887
S=40, D=72, h=0.4, k=0.9, V=1	319264	1624	315305	368	1967	463	2798	0.567963	0.604109
S=40, D=72, h=0.4, k=0.9, V=0	319068	1473	315040	471	2084	476	3031	0.522190	0.556720
S=40, D=72, h=0.4, k=1, V=1	319347	1617	315360	392	1978	457	2827	0.563160	0.598525
S=40, D=72, h=0.4, k=1, V=0	319083	1464	315035	490	2094	475	3059	0.517579	0.551738
S=40, D=72, h=0.3, k=0.3, V=1	319260	1731	315399	273	1857	446	2576	0.605637	0.642770
S=40, D=72, h=0.3, k=0.3, V=0	318922	1584	314993	366	1979	465	2810	0.561673	0.597843
S=40, D=72, h=0.3, k=0.4, V=1	319872	1798	315957	290	1827	420	2537	0.615501	0.650750
S=40, D=72, h=0.3, k=0.4, V=0	319588	1625	315596	395	1972	439	2806	0.565550	0.599685
S=40, D=72, h=0.3, k=0.5, V=1	320244	1838	316298	303	1805	405	2513	0.621150	0.655323
S=40, D=72, h=0.3, k=0.5, V=0	319906	1659	315881	419	1947	427	2793	0.569470	0.602854
S=40, D=72, h=0.3, k=0.6, V=1	320587	1867	316602	322	1796	386	2504	0.623906	0.656491
S=40, D=72, h=0.3, k=0.6, V=0	320214	1681	316148	445	1940	412	2797	0.570428	0.602604
S=40, D=72, h=0.3, k=0.7, V=1	320624	1863	316616	342	1803	385	2530	0.620078	0.652365
S=40, D=72, h=0.3, k=0.7, V=0	320309	1682	316222	466	1939	409	2814	0.567984	0.599803
S=40, D=72, h=0.3, k=0.8, V=1	320665	1864	316636	360	1805	383	2548	0.617621	0.649599
S=40, D=72, h=0.3, k=0.8, V=0	320398	1676	316284	485	1953	403	2841	0.564034	0.595123
S=40, D=72, h=0.3, k=0.9, V=1	320866	1863	316798	384	1821	368	2573	0.614044	0.644509
S=40, D=72, h=0.3, k=0.9, V=0	320608	1675	316456	510	1967	388	2865	0.560650	0.590339
S=40, D=72, h=0.3, k=1, V=1	320933	1852	316835	412	1834	367	2613	0.607935	0.638014
S=40, D=72, h=0.3, k=1, V=0	320678	1661	316499	537	1981	387	2905	0.554267	0.583557
S=40, D=72, h=0.2, k=0.3, V=1	320963	1923	316941	349	1750	356	2455	0.632376	0.662818
S=40, D=72, h=0.2, k=0.3, V=0	320576	1737	316479	454	1906	382	2742	0.581298	0.611575
S=40, D=72, h=0.2, k=0.4, V=1	321422	2020	317345	373	1684	332	2389	0.646792	0.675639
S=40, D=72, h=0.2, k=0.4, V=0	321078	1811	316917	489	1861	356	2706	0.591344	0.619880
S=40, D=72, h=0.2, k=0.5, V=1	321623	2095	317514	388	1626	323	2337	0.657964	0.686403
S=40, D=72, h=0.2, k=0.5, V=0	321331	1866	317131	516	1818	346	2680	0.598602	0.626610
S=40, D=72, h=0.2, k=0.6, V=1	321910	2128	317775	403	1604	311	2318	0.662061	0.689558
S=40, D=72, h=0.2, k=0.6, V=0	321572	1898	317331	550	1793	337	2680	0.600719	0.628069
S=40, D=72, h=0.2, k=0.7, V=1	322063	2152	317899	420	1592	300	2312	0.664081	0.690626
S=40, D=72, h=0.2, k=0.7, V=0	321766	1911	317489	573	1793	323	2689	0.600470	0.626612
S=40, D=72, h=0.2, k=0.8, V=1	322122	2157	317930	444	1591	296	2331	0.661844	0.687932
S=40, D=72, h=0.2, k=0.8, V=0	321821	1919	317520	598	1784	319	2701	0.599340	0.625130
S=40, D=72, h=0.2, k=0.9, V=1	322255	2164	318031	467	1593	286	2346	0.660227	0.685335
S=40, D=72, h=0.2, k=0.9, V=0	321971	1920	317636	625	1790	309	2724	0.596494	0.621335
S=40, D=72, h=0.2, k=1, V=1	322346	2160	318097	488	1601	283	2372	0.656739	0.681437
S=40, D=72, h=0.2, k=1, V=0	322104	1922	317742	648	1792	302	2742	0.594368	0.618551
S=40, D=72, F=0	309805	124	305592	920	3169	719	4808	0.054442	0.061322
S=40, D=76, h=0.7, k=0.3, V=1	312074	1068	308544	199	2263	721	3183	0.468096	0.517100
S=40, D=76, h=0.7, k=0.3, V=0	311719	1004	308162	244	2309	729	3282	0.443593	0.490830
S=40, D=76, h=0.7, k=0.4, V=1	312360	1064	308793	218	2285	707	3210	0.463275	0.510654
S=40, D=76, h=0.7, k=0.4, V=0	311881	992	308300	272	2317	731	3320	0.435453	0.482033
S=40, D=76, h=0.7, k=0.5, V=1	312501	1052	308903	245	2301	702	3248	0.455295	0.501523
S=40, D=76, h=0.7, k=0.5, V=0	312012	981	308407	294	2330	726	3350	0.428790	0.474361
S=40, D=76, h=0.7, k=0.6, V=1	312807	1027	309162	286	2332	696	3314	0.441509	0.485945
S=40, D=76, h=0.7, k=0.6, V=0	312291	965	308656	321	2349	720	3390	0.419977	0.464256
S=40, D=76, h=0.7, k=0.7, V=1	312823	1004	309155	312	2352	696	3360	0.431111	0.474572
S=40, D=76, h=0.7, k=0.7, V=0	312307	953	308652	340	2362	720	3422	0.413452	0.457057
S=40, D=76, h=0.7, k=0.8, V=1	313005	983	309301	347	2374	692	3413	0.419804	0.461923
S=40, D=76, h=0.7, k=0.8, V=0	312559	936	308874	368	2381	715	3464	0.404332	0.446704
S=40, D=76, h=0.7, k=0.9, V=1	313054	969	309333	365	2387	691	3443	0.413183	0.454617
S=40, D=76, h=0.7, k=0.9, V=0	312580	926	308877	383	2394	715	3492	0.398992	0.440790
S=40, D=76, h=0.7, k=1, V=1	313080	957	309340	384	2399	691	3474	0.406873	0.447699
S=40, D=76, h=0.7, k=1, V=0	312606	916	308890	397	2403	715	3515	0.394032	0.435342
S=40, D=76, h=0.6, k=0.3, V=1	313844	1196	310280	192	2176	676	3044	0.501365	0.550113
S=40, D=76, h=0.6, k=0.3, V=0	313473	1119	309881	244	2229	690	3163	0.473586	0.520931
S=40, D=76, h=0.6, k=0.4, V=1	314237	1202	310635	214	2186	662	3062	0.498660	0.545990
S=40, D=76, h=0.6, k=0.4, V=0	313766	1120	310136	275	2235	682	3192	0.468460	0.514711
S=40, D=76, h=0.6, k=0.5, V=1	314407	1207	310785	230	2185	661	3076	0.496812	0.543860
S=40, D=76, h=0.6, k=0.5, V=0	314218	1121	310543	300	2254	660	3214	0.464576	0.508800
S=40, D=76, h=0.6, k=0.6, V=1	314566	1191	310906	264	2205	659	3128	0.486880	0.532837
S=40, D=76, h=0.6, k=0.6, V=0	314290	1107	310587	329	2267	662	3258	0.456150	0.499742
S=40, D=76, h=0.6, k=0.7, V=1	314911	1176	311196	294	2245	635	3174	0.478066	0.521341
S=40, D=76, h=0.6, k=0.7, V=0	314559	1097	310817	353	2292	647	3292	0.449711	0.491602
S=40, D=76, h=0.6, k=0.8, V=1	315058	1161	311307	322	2268	626	3216	0.469798	0.511680
S=40, D=76, h=0.6, k=0.8, V=0	314752	1088	310983	373	2308	636	3317	0.444453	0.485118
S=40, D=76, h=0.6, k=0.9, V=1	315096	1149	311329	339	2279	626	3244	0.464116	0.505521
S=40, D=76, h=0.6, k=0.9, V=0	314752	1082	310976	380	2314	636	3330	0.441803	0.482235
S=40, D=76, h=0.6, k=1, V=1	315185	1127	311387	369	2302	621	3292	0.454054	0.494271
S=40, D=76, h=0.6, k=1, V=0	314884	1063	311073	409	2339	630	3378	0.432388	0.471565
S=40, D=76, h=0.5, k=0.3, V=1	315448	1368	311834	199	2047	630	2876	0.540200	0.588684
S=40, D=76, h=0.5, k=0.3, V=0	315047	1267	311393	264	2123	644	3031	0.506420	0.553238
S=40, D=76, h=0.5, k=0.4, V=1	315894	1384	312233	222	2055	609	2886	0.539572	0.586151
S=40, D=76, h=0.5, k=0.4, V=0	315711	1273	311986	302	2150	611	3063	0.501515	0.545221
S=40, D=76, h=0.5, k=0.5, V=1	316130	1393	312439	240	2058	599	2897	0.538379	0.583983
S=40, D=76, h=0.5, k=0.5, V=0	316082	1283	312320	326	2153	598	3077	0.500008	0.542553
S=40, D=76, h=0.5, k=0.6, V=1	316430	1400	312704	262	2064	588	2914	0.536133	0.580599
S=40, D=76, h=0.5, k=0.6, V=0	316348	1287	312552	350	2159	590	3099	0.497043	0.538694
S=40, D=76, h=0.5, k=0.7, V=1	316500	1392	312751	281	2076	586	2943	0.531089	0.574960
S=40, D=76, h=0.5, k=0.7, V=0	316426	1275	312608	372	2171	588	3131	0.490918	0.531941
S=40, D=76, h=0.5, k=0.8, V=1	316732	1375	312942	314	2101	577	2992	0.522014	0.564431
S=40, D=76, h=0.5, k=0.8, V=0	316640	1259	312786	401	2194	578	3173	0.482885	0.522524
S=40, D=76, h=0.5, k=0.9, V=1	316881	1368	313060	338	2115	572	3025	0.516522	0.558082
S=40, D=76, h=0.5, k=0.9, V=0	316796	1263	312918	419	2196	574	3189	0.481055	0.520228
S=40, D=76, h=0.5, k=1, V=1	317229	1354	313351	371	2153	547	3071	0.508318	0.547260
S=40, D=76, h=0.5, k=1, V=0	316899	1252	312994	441	2212	566	3219	0.475378	0.513534
S=40, D=76, h=0.4, k=0.3, V=1	317578	1547	313850	222	1959	535	2716	0.575459	0.618481
S=40, D=76, h=0.4, k=0.3, V=0	317038	1427	313270	298	2043	563	2904	0.537595	0.580303
S=40, D=76, h=0.4, k=0.4, V=1	318292	1593	314496	246	1957	496	2699	0.580807	0.620692
S=40, D=76, h=0.4, k=0.4, V=0	317848	1457	314001	336	2054	525	2915	0.538099	0.577631
S=40, D=76, h=0.4, k=0.5, V=1	318554	1625	314732	264	1933	490	2687	0.584422	0.624007
S=40, D=76, h=0.4, k=0.5, V=0	318254	1477	314357	371	2049	509	2929	0.537283	0.575453
S=40, D=76, h=0.4, k=0.6, V=1	318938	1629	315068	295	1946	474	2715	0.580331	0.618236
S=40, D=76, h=0.4, k=0.6, V=0	318656	1485	314715	400	2056	493	2949	0.534844	0.571549
S=40, D=76, h=0.4, k=0.7, V=1	319164	1640	315265	318	1941	470	2729	0.578947	0.616403
S=40, D=76, h=0.4, k=0.7, V=0	318985	1492	315007	422	2064	479	2965	0.533147	0.568594
S=40, D=76, h=0.4, k=0.8, V=1	319238	1638	315309	342	1949	466	2757	0.574785	0.611619
S=40, D=76, h=0.4, k=0.8, V=0	319053	1484	315048	449	2072	478	2999	0.527625	0.562651
S=40, D=76, h=0.4, k=0.9, V=1	319264	1623	315307	366	1968	463	2797	0.568046	0.604197
S=40, D=76, h=0.4, k=0.9, V=0	319068	1472	315042	469	2085	476	3030	0.522244	0.556777
S=40, D=76, h=0.4, k=1, V=1	319347	1616	315363	389	1979	457	2825	0.563382	0.598759
S=40, D=76, h=0.4, k=1, V=0	319083	1463	315038	487	2095	475	3057	0.517765	0.551934
S=40, D=76, h=0.3, k=0.3, V=1	319246	1732	315389	270	1855	447	2572	0.606301	0.643565
S=40, D=76, h=0.3, k=0.3, V=0	318908	1585	314983	363	1977	466	2806	0.562329	0.598624
S=40, D=76, h=0.3, k=0.4, V=1	319858	1800	315948	286	1824	421	2531	0.616498	0.651893
S=40, D=76, h=0.3, k=0.4, V=0	319574	1626	315587	391	1970	440	2801	0.566334	0.600600
S=40, D=76, h=0.3, k=0.5, V=1	320230	1840	316289	299	1802	406	2507	0.622133	0.656450
S=40, D=76, h=0.3, k=0.5, V=0	319892	1660	315872	415	1945	428	2788	0.570241	0.603753
S=40, D=76, h=0.3, k=0.6, V=1	320573	1867	316591	320	1795	387	2502	0.624197	0.656888
S=40, D=76, h=0.3, k=0.6, V=0	320200	1680	316137	443	1940	413	2796	0.570496	0.602760
S=40, D=76, h=0.3, k=0.7, V=1	320610	1862	316605	340	1803	386	2529	0.620172	0.652553
S=40, D=76, h=0.3, k=0.7, V=0	320295	1682	316211	464	1938	410	2812	0.568255	0.600173
S=40, D=76, h=0.3, k=0.8, V=1	320658	1865	316634	355	1804	383	2542	0.618526	0.650549
S=40, D=76, h=0.3, k=0.8, V=0	320391	1676	316281	481	1953	403	2837	0.564570	0.595687
S=40, D=76, h=0.3, k=0.9, V=1	320811	1862	316750	381	1818	372	2571	0.614269	0.645100
S=40, D=76, h=0.3, k=0.9, V=0	320553	1674	316408	507	1964	392	2863	0.560836	0.590864
S=40, D=76, h=0.3, k=1, V=1	320878	1851	316787	409	1831	371	2611	0.608152	0.638592
S=40, D=76, h=0.3, k=1, V=0	320623	1660	316451	534	1978	391	2903	0.554445	0.584070
S=40, D=76, h=0.2, k=0.3, V=1	320931	1921	316917	346	1747	361	2454	0.632420	0.663323
S=40, D=76, h=0.2, k=0.3, V=0	320544	1735	316455	451	1903	387	2741	0.581298	0.612002
S=40, D=76, h=0.2, k=0.4, V=1	321390	2017	317327	364	1682	337	2383	0.647479	0.676817
S=40, D=76, h=0.2, k=0.4, V=0	321046	1810	316898	481	1857	361	2699	0.592201	0.621206
S=40, D=76, h=0.2, k=0.5, V=1	321554	2096	317460	380	1618	330	2328	0.659233	0.688383
S=40, D=76, h=0.2, k=0.5, V=0	321262	1867	317077	508	1810	353	2671	0.599831	0.628502
S=40, D=76, h=0.2, k=0.6, V=1	321841	2129	317719	397	1596	318	2311	0.663046	0.691241
S=40, D=76, h=0.2, k=0.6, V=0	321503	1899	317275	544	1785	344	2673	0.601670	0.629670
S=40, D=76, h=0.2, k=0.7, V=1	322031	2152	317874	418	1587	305	2310	0.664345	0.691369
S=40, D=76, h=0.2, k=0.7, V=0	321734	1911	317464	571	1788	328	2687	0.600718	0.627302
S=40, D=76, h=0.2, k=0.8, V=1	322090	2158	317906	441	1585	301	2327	0.662415	0.688993
S=40, D=76, h=0.2, k=0.8, V=0	321789	1920	317496	595	1778	324	2697	0.599901	0.626145
S=40, D=76, h=0.2, k=0.9, V=1	322223	2167	318009	462	1585	291	2338	0.661413	0.687030
S=40, D=76, h=0.2, k=0.9, V=0	321939	1923	317614	620	1782	314	2716	0.597682	0.622999
S=40, D=76, h=0.2, k=1, V=1	322346	2163	318101	484	1598	283	2365	0.657792	0.682529
S=40, D=76, h=0.2, k=1, V=0	322104	1925	317746	644	1789	302	2735	0.595430	0.619655
S=40, D=76, F=0	309805	124	305592	920	3169	719	4808	0.054442	0.061322
S=40, D=80, h=0.7, k=0.3, V=1	312074	1068	308544	199	2263	721	3183	0.468096	0.517100
S=40, D=80, h=0.7, k=0.3, V=0	311719	1004	308162	244	2309	729	3282	0.443593	0.490830
S=40, D=80, h=0.7, k=0.4, V=1	312360	1064	308793	218	2285	707	3210	0.463275	0.510654
S=40, D=80, h=0.7, k=0.4, V=0	311881	992	308300	272	2317	731	3320	0.435453	0.482033
S=40, D=80, h=0.7, k=0.5, V=1	312501	1052	308903	245	2301	702	3248	0.455295	0.501523
S=40, D=80, h=0.7, k=0.5, V=0	312012	981	308407	294	2330	726	3350	0.428790	0.474361
S=40, D=80, h=0.7, k=0.6, V=1	312807	1027	309162	286	2332	696	3314	0.441509	0.485945
S=40, D=80, h=0.7, k=0.6, V=0	312291	965	308656	321	2349	720	3390	0.419977	0.464256
S=40, D=80, h=0.7, k=0.7, V=1	312823	1004	309155	312	2352	696	3360	0.431111	0.474572
S=40, D=80, h=0.7, k=0.7, V=0	312307	953	308652	340	2362	720	3422	0.413452	0.457057
S=40, D=80, h=0.7, k=0.8, V=1	313005	983	309301	347	2374	692	3413	0.419804	0.461923
S=40, D=80, h=0.7, k=0.8, V=0	312559	936	308874	368	2381	715	3464	0.404332	0.446704
S=40, D=80, h=0.7, k=0.9, V=1	313054	969	309333	365	2387	691	3443	0.413183	0.454617
S=40, D=80, h=0.7, k=0.9, V=0	312580	926	308877	383	2394	715	3492	0.398992	0.440790
S=40, D=80, h=0.7, k=1, V=1	313080	957	309340	384	2399	691	3474	0.406873	0.447699
S=40, D=80, h=0.7, k=1, V=0	312606	916	308890	397	2403	715	3515	0.394032	0.435342
S=40, D=80, h=0.6, k=0.3, V=1	313844	1196	310280	192	2176	676	3044	0.501365	0.550113
S=40, D=80, h=0.6, k=0.3, V=0	313473	1119	309881	244	2229	690	3163	0.473586	0.520931
S=40, D=80, h=0.6, k=0.4, V=1	314237	1202	310635	214	2186	662	3062	0.498660	0.545990
S=40, D=80, h=0.6, k=0.4, V=0	313766	1120	310136	275	2235	682	3192	0.468460	0.514711
S=40, D=80, h=0.6, k=0.5, V=1	314407	1207	310785	230	2185	661	3076	0.496812	0.543860
S=40, D=80, h=0.6, k=0.5, V=0	314218	1121	310543	300	2254	660	3214	0.464576	0.508800
S=40, D=80, h=0.6, k=0.6, V=1	314566	1191	310906	264	2205	659	3128	0.486880	0.532837
S=40, D=80, h=0.6, k=0.6, V=0	314290	1107	310587	329	2267	662	3258	0.456150	0.499742
S=40, D=80, h=0.6, k=0.7, V=1	314911	1176	311196	294	2245	635	3174	0.478066	0.521341
S=40, D=80, h=0.6, k=0.7, V=0	314559	1097	310817	353	2292	647	3292	0.449711	0.491602
S=40, D=80, h=0.6, k=0.8, V=1	315058	1161	311307	322	2268	626	3216	0.469798	0.511680
S=40, D=80, h=0.6, k=0.8, V=0	314752	1088	310983	373	2308	636	3317	0.444453	0.485118
S=40, D=80, h=0.6, k=0.9, V=1	315096	1149	311329	339	2279	626	3244	0.464116	0.505521
S=40, D=80, h=0.6, k=0.9, V=0	314752	1082	310976	380	2314	636	3330	0.441803	0.482235
S=40, D=80, h=0.6, k=1, V=1	315185	1127	311387	369	2302	621	3292	0.454054	0.494271
S=40, D=80, h=0.6, k=1, V=0	314884	1063	311073	409	2339	630	3378	0.432388	0.471565
S=40, D=80, h=0.5, k=0.3, V=1	315448	1370	311836	197	2045	630	2872	0.541002	0.589555
S=40, D=80, h=0.5, k=0.3, V=0	315047	1269	311395	262	2121	644	3027	0.507232	0.554123
S=40, D=80, h=0.5, k=0.4, V=1	315894	1383	312233	222	2056	609	2887	0.539348	0.585908
S=40, D=80, h=0.5, k=0.4, V=0	315711	1272	311986	302	2151	611	3064	0.501278	0.544964
S=40, D=80, h=0.5, k=0.5, V=1	316130	1393	312440	239	2058	599	2896	0.538548	0.584165
S=40, D=80, h=0.5, k=0.5, V=0	316082	1283	312321	325	2153	598	3076	0.500167	0.542726
S=40, D=80, h=0.5, k=0.6, V=1	316430	1400	312704	262	2064	588	2914	0.536133	0.580599
S=40, D=80, h=0.5, k=0.6, V=0	316348	1287	312552	350	2159	590	3099	0.497043	0.538694
S=40, D=80, h=0.5, k=0.7, V=1	316500	1392	312751	281	2076	586	2943	0.531089	0.574960
S=40, D=80, h=0.5, k=0.7, V=0	316426	1275	312608	372	2171	588	3131	0.490918	0.531941
S=40, D=80, h=0.5, k=0.8, V=1	316732	1375	312942	314	2101	577	2992	0.522014	0.564431
S=40, D=80, h=0.5, k=0.8, V=0	316640	1259	312786	401	2194	578	3173	0.482885	0.522524
S=40, D=80, h=0.5, k=0.9, V=1	316881	1368	313060	338	2115	572	3025	0.516522	0.558082
S=40, D=80, h=0.5, k=0.9, V=0	316796	1263	312918	419	2196	574	3189	0.481055	0.520228
S=40, D=80, h=0.5, k=1, V=1	317229	1354	313351	371	2153	547	3071	0.508318	0.547260
S=40, D=80, h=0.5, k=1, V=0	316899	1252	312994	441	2212	566	3219	0.475378	0.513534
S=40, D=80, h=0.4, k=0.3, V=1	317578	1550	313853	219	1956	535	2710	0.576591	0.619696
S=40, D=80, h=0.4, k=0.3, V=0	317038	1430	313273	295	2040	563	2898	0.538742	0.581539
S=40, D=80, h=0.4, k=0.4, V=1	318292	1594	314499	243	1956	496	2695	0.581501	0.621432
S=40, D=80, h=0.4, k=0.4, V=0	317848	1458	314004	333	2053	525	2911	0.538782	0.578362
S=40, D=80, h=0.4, k=0.5, V=1	318554	1625	314733	263	1933	490	2686	0.584580	0.624175
S=40, D=80, h=0.4, k=0.5, V=0	318254	1477	314358	370	2049	509	2928	0.537432	0.575612
S=40, D=80, h=0.4, k=0.6, V=1	318938	1631	315070	293	1944	474	2711	0.581054	0.619005
S=40, D=80, h=0.4, k=0.6, V=0	318656	1487	314717	398	2054	493	2945	0.535576	0.572329
S=40, D=80, h=0.4, k=0.7, V=1	319164	1642	315267	316	1939	470	2725	0.579664	0.617165
S=40, D=80, h=0.4, k=0.7, V=0	318985	1494	315009	420	2062	479	2961	0.533873	0.569368
S=40, D=80, h=0.4, k=0.8, V=1	319238	1638	315310	341	1949	466	2756	0.574934	0.611777
S=40, D=80, h=0.4, k=0.8, V=0	319053	1484	315049	448	2072	478	2998	0.527765	0.562800
S=40, D=80, h=0.4, k=0.9, V=1	319264	1621	315307	366	1970	463	2799	0.567628	0.603752
S=40, D=80, h=0.4, k=0.9, V=0	319068	1470	315042	469	2087	476	3032	0.521799	0.556302
S=40, D=80, h=0.4, k=1, V=1	319347	1615	315363	389	1980	457	2826	0.563171	0.598536
S=40, D=80, h=0.4, k=1, V=0	319083	1462	315038	487	2096	475	3058	0.517541	0.551696
S=40, D=80, h=0.3, k=0.3, V=1	319246	1734	315391	268	1853	447	2568	0.607012	0.644318
S=40, D=80, h=0.3, k=0.3, V=0	318908	1587	314985	361	1975	466	2802	0.563049	0.599390
S=40, D=80, h=0.3, k=0.4, V=1	319858	1800	315950	284	1824	421	2529	0.616800	0.652212
S=40, D=80, h=0.3, k=0.4, V=0	319574	1627	315588	390	1969	440	2799	0.566688	0.600974
S=40, D=80, h=0.3, k=0.5, V=1	320230	1841	316291	297	1801	406	2504	0.622625	0.656968
S=40, D=80, h=0.3, k=0.5, V=0	319892	1662	315874	413	1943	428	2784	0.570939	0.604491
S=40, D=80, h=0.3, k=0.6, V=1	320573	1869	316593	318	1793	387	2498	0.624876	0.657601
S=40, D=80, h=0.3, k=0.6, V=0	320200	1681	316138	442	1939	413	2794	0.570841	0.603124
S=40, D=80, h=0.3, k=0.7, V=1	320610	1863	316606	339	1802	386	2527	0.620510	0.652909
S=40, D=80, h=0.3, k=0.7, V=0	320295	1683	316212	463	1937	410	2810	0.568598	0.600535
S=40, D=80, h=0.3, k=0.8, V=1	320654	1865	316633	352	1804	383	2539	0.618955	0.650998
S=40, D=80, h=0.3, k=0.8, V=0	320391	1678	316283	479	1951	403	2833	0.565255	0.596409
S=40, D=80, h=0.3, k=0.9, V=1	320807	1862	316749	378	1818	372	2568	0.614689	0.645541
S=40, D=80, h=0.3, k=0.9, V=0	320553	1676	316410	505	1962	392	2859	0.561517	0.591581
S=40, D=80, h=0.3, k=1, V=1	320878	1850	316788	408	1832	371	2611	0.608094	0.638531
S=40, D=80, h=0.3, k=1, V=0	320623	1661	316452	533	1977	391	2901	0.554784	0.584427
S=40, D=80, h=0.2, k=0.3, V=1	320931	1923	316922	341	1745	361	2447	0.633518	0.664471
S=40, D=80, h=0.2, k=0.3, V=0	320544	1739	316459	447	1899	387	2733	0.582660	0.613433
S=40, D=80, h=0.2, k=0.4, V=1	321390	2021	317332	359	1678	337	2374	0.648921	0.678323
S=40, D=80, h=0.2, k=0.4, V=0	321046	1814	316903	476	1853	361	2690	0.593663	0.622738
S=40, D=80, h=0.2, k=0.5, V=1	321554	2097	317464	376	1617	330	2323	0.659961	0.689141
S=40, D=80, h=0.2, k=0.5, V=0	321262	1871	317081	504	1806	353	2663	0.601137	0.629869
S=40, D=80, h=0.2, k=0.6, V=1	321841	2132	317725	391	1593	318	2302	0.664398	0.692648
S=40, D=80, h=0.2, k=0.6, V=0	321503	1901	317280	539	1783	344	2666	0.602694	0.630739
S=40, D=80, h=0.2, k=0.7, V=1	321994	2155	317845	412	1582	307	2301	0.665682	0.692947
S=40, D=80, h=0.2, k=0.7, V=0	321697	1914	317435	565	1783	330	2678	0.602049	0.628863
S=40, D=80, h=0.2, k=0.8, V=1	322053	2159	317876	436	1582	303	2321	0.663249	0.690046
S=40, D=80, h=0.2, k=0.8, V=0	321752	1921	317466	590	1775	326	2691	0.600709	0.627159
S=40, D=80, h=0.2, k=0.9, V=1	322186	2165	317977	459	1585	293	2337	0.661436	0.687240
S=40, D=80, h=0.2, k=0.9, V=0	321902	1921	317582	617	1782	316	2715	0.597653	0.623139
S=40, D=80, h=0.2, k=1, V=1	322277	2163	318044	479	1591	290	2360	0.658428	0.683835
S=40, D=80, h=0.2, k=1, V=0	322035	1924	317688	640	1783	309	2732	0.595710	0.620542
S=40, D=80, F=0	309805	124	305591	920	3170	719	4809	0.054433	0.061310
S=30, D=42, h=0.7, k=0.3, V=1	316578	1305	312780	323	2170	576	3069	0.504586	0.545549
S=30, D=42, h=0.7, k=0.3, V=0	316552	1224	312707	389	2232	577	3198	0.476098	0.515082
S=30, D=42, h=0.7, k=0.4, V=1	316777	1307	312943	351	2176	570	3097	0.500530	0.540688
S=30, D=42, h=0.7, k=0.4, V=0	316780	1215	312898	419	2248	568	3235	0.469524	0.507343
S=30, D=42, h=0.7, k=0.5, V=1	316983	1283	313106	391	2203	565	3159	0.488893	0.527788
S=30, D=42, h=0.7, k=0.5, V=0	316994	1198	313080	452	2264	564	3280	0.460818	0.497722
S=30, D=42, h=0.7, k=0.6, V=1	317002	1254	313091	429	2228	565	3222	0.476580	0.514571
S=30, D=42, h=0.7, k=0.6, V=0	317013	1181	313076	482	2274	564	3320	0.452732	0.489086
S=30, D=42, h=0.7, k=0.7, V=1	317191	1232	313237	465	2257	554	3276	0.466318	0.502754
S=30, D=42, h=0.7, k=0.7, V=0	317121	1166	313145	508	2302	556	3366	0.445079	0.480226
S=30, D=42, h=0.7, k=0.8, V=1	317293	1219	313306	494	2274	549	3317	0.459143	0.494691
S=30, D=42, h=0.7, k=0.8, V=0	317166	1151	313164	530	2321	553	3404	0.438246	0.472657
S=30, D=42, h=0.7, k=0.9, V=1	317415	1198	313397	521	2299	545	3365	0.450278	0.484881
S=30, D=42, h=0.7, k=0.9, V=0	317239	1138	313216	547	2338	550	3435	0.432618	0.466388
S=30, D=42, h=0.7, k=1, V=1	317543	1176	313494	543	2330	534	3407	0.441969	0.475211
S=30, D=42, h=0.7, k=1, V=0	317239	1122	313197	565	2355	550	3470	0.426103	0.459375
S=30, D=42, h=0.6, k=0.3, V=1	317735	1481	313898	303	2053	519	2875	0.547343	0.586837
S=30, D=42, h=0.6, k=0.3, V=0	317695	1375	313808	377	2135	526	3038	0.513399	0.551237
S=30, D=42, h=0.6, k=0.4, V=1	318229	1497	314338	335	2059	498	2892	0.545802	0.583434
S=30, D=42, h=0.6, k=0.4, V=0	318083	1379	314140	422	2142	512	3076	0.507868	0.544252
S=30, D=42, h=0.6, k=0.5, V=1	318394	1482	314457	376	2079	492	2947	0.536423	0.572954
S=30, D=42, h=0.6, k=0.5, V=0	318202	1371	314223	458	2150	509	3117	0.501075	0.536793
S=30, D=42, h=0.6, k=0.6, V=1	318796	1455	314797	425	2119	478	3022	0.523389	0.557959
S=30, D=42, h=0.6, k=0.6, V=0	318678	1355	314639	497	2187	484	3168	0.492209	0.525459
S=30, D=42, h=0.6, k=0.7, V=1	318840	1445	314814	454	2127	477	3058	0.517249	0.551381
S=30, D=42, h=0.6, k=0.7, V=0	318678	1352	314620	514	2192	484	3190	0.489076	0.522108
S=30, D=42, h=0.6, k=0.8, V=1	318900	1421	314840	489	2150	474	3113	0.507261	0.540562
S=30, D=42, h=0.6, k=0.8, V=0	318720	1334	314637	543	2206	483	3232	0.481297	0.513794
S=30, D=42, h=0.6, k=0.9, V=1	318973	1404	314890	512	2167	472	3151	0.500407	0.533140
S=30, D=42, h=0.6, k=0.9, V=0	318793	1318	314683	563	2229	481	3273	0.474598	0.506470
S=30, D=42, h=0.6, k=1, V=1	319115	1390	314999	535	2191	460	3186	0.494262	0.525726
S=30, D=42, h=0.6, k=1, V=0	318886	1307	314754	581	2244	473	3298	0.469904	0.500931
S=30, D=42, h=0.5, k=0.3, V=1	319324	1656	315417	311	1940	453	2704	0.583458	0.619728
S=30, D=42, h=0.5, k=0.3, V=0	319281	1527	315298	408	2048	459	2915	0.542883	0.577324
S=30, D=42, h=0.5, k=0.4, V=1	319846	1689	315886	337	1934	428	2699	0.586180	0.620423
S=30, D=42, h=0.5, k=0.4, V=0	319697	1541	315668	433	2055	438	2926	0.542364	0.575066
S=30, D=42, h=0.5, k=0.5, V=1	319908	1684	315905	375	1944	424	2743	0.579528	0.613049
S=30, D=42, h=0.5, k=0.5, V=0	319721	1527	315651	477	2066	437	2980	0.533479	0.565624
S=30, D=42, h=0.5, k=0.6, V=1	319935	1668	315900	404	1963	423	2790	0.571943	0.604938
S=30, D=42, h=0.5, k=0.6, V=0	319781	1516	315686	506	2073	436	3015	0.527479	0.559242
S=30, D=42, h=0.5, k=0.7, V=1	319992	1643	315924	441	1984	421	2846	0.561992	0.594319
S=30, D=42, h=0.5, k=0.7, V=0	319837	1504	315721	527	2085	434	3046	0.522173	0.553488
S=30, D=42, h=0.5, k=0.8, V=1	320200	1622	316079	478	2021	407	2906	0.552382	0.583016
S=30, D=42, h=0.5, k=0.8, V=0	319990	1493	315836	556	2105	423	3084	0.516074	0.546204
S=30, D=42, h=0.5, k=0.9, V=1	320235	1594	316084	512	2045	407	2964	0.542167	0.572286
S=30, D=42, h=0.5, k=0.9, V=0	320009	1480	315831	580	2118	423	3121	0.510095	0.539890
S=30, D=42, h=0.5, k=1, V=1	320315	1576	316134	540	2065	401	3006	0.534909	0.564197
S=30, D=42, h=0.5, k=1, V=0	320118	1469	315912	605	2132	415	3152	0.504797	0.533729
S=30, D=42, h=0.4, k=0.3, V=1	320319	1821	316351	324	1823	405	2552	0.614655	0.648473
S=30, D=42, h=0.4, k=0.3, V=0	320171	1656	316127	427	1961	415	2803	0.567798	0.600082
S=30, D=42, h=0.4, k=0.4, V=1	320701	1857	316686	346	1812	381	2539	0.618416	0.650267
S=30, D=42, h=0.4, k=0.4, V=0	320441	1676	316348	461	1956	399	2816	0.567347	0.598281
S=30, D=42, h=0.4, k=0.5, V=1	320735	1849	316690	373	1823	379	2575	0.612934	0.644328
S=30, D=42, h=0.4, k=0.5, V=0	320504	1670	316384	489	1961	397	2847	0.562534	0.593077
S=30, D=42, h=0.4, k=0.6, V=1	320908	1857	316814	408	1829	366	2603	0.609541	0.639616
S=30, D=42, h=0.4, k=0.6, V=0	320686	1668	316518	526	1974	384	2884	0.557374	0.586600
S=30, D=42, h=0.4, k=0.7, V=1	320956	1835	316819	448	1854	366	2668	0.599544	0.629121
S=30, D=42, h=0.4, k=0.7, V=0	320795	1646	316591	561	1997	379	2937	0.548513	0.576919
S=30, D=42, h=0.4, k=0.8, V=1	321063	1825	316896	473	1869	359	2701	0.594377	0.623124
S=30, D=42, h=0.4, k=0.8, V=0	320907	1645	316671	584	2007	372	2963	0.545251	0.572922
S=30, D=42, h=0.4, k=0.9, V=1	321063	1800	316861	512	1890	359	2761	0.584575	0.612895
S=30, D=42, h=0.4, k=0.9, V=0	320925	1627	316662	615	2021	371	3007	0.537915	0.565185
S=30, D=42, h=0.4, k=1, V=1	321116	1789	316889	539	1899	358	2796	0.579112	0.607117
S=30, D=42, h=0.4, k=1, V=0	320948	1622	316666	633	2027	371	3031	0.534573	0.561675
S=30, D=42, h=0.3, k=0.3, V=1	321323	1975	317257	367	1724	342	2433	0.638768	0.668136
S=30, D=42, h=0.3, k=0.3, V=0	321011	1776	316870	474	1891	365	2730	0.586004	0.615017
S=30, D=42, h=0.3, k=0.4, V=1	321475	2027	317380	387	1681	338	2406	0.645361	0.674628
S=30, D=42, h=0.3, k=0.4, V=0	321244	1819	317055	517	1853	357	2727	0.589216	0.617737
S=30, D=42, h=0.3, k=0.5, V=1	321794	2071	317641	423	1659	317	2399	0.648601	0.676073
S=30, D=42, h=0.3, k=0.5, V=0	321569	1853	317314	563	1839	337	2739	0.590138	0.617008
S=30, D=42, h=0.3, k=0.6, V=1	321970	2084	317780	452	1654	307	2413	0.647348	0.673871
S=30, D=42, h=0.3, k=0.6, V=0	321714	1858	317420	599	1837	330	2766	0.586971	0.613144
S=30, D=42, h=0.3, k=0.7, V=1	322119	2075	317884	488	1672	299	2459	0.640946	0.666488
S=30, D=42, h=0.3, k=0.7, V=0	321866	1854	317527	642	1843	323	2808	0.581343	0.606727
S=30, D=42, h=0.3, k=0.8, V=1	322209	2061	317929	528	1691	295	2514	0.633195	0.658076
S=30, D=42, h=0.3, k=0.8, V=0	322014	1846	317631	682	1855	314	2851	0.575387	0.599812
S=30, D=42, h=0.3, k=0.9, V=1	322232	2055	317928	553	1696	295	2544	0.629042	0.653774
S=30, D=42, h=0.3, k=0.9, V=0	322031	1844	317628	703	1856	313	2872	0.572693	0.596942
S=30, D=42, h=0.3, k=1, V=1	322254	2045	317928	578	1703	293	2574	0.624489	0.648906
S=30, D=42, h=0.3, k=1, V=0	322043	1846	317630	715	1852	312	2879	0.571932	0.596089
S=30, D=42, F=0	315160	169	310534	1201	3256	573	5030	0.065355	0.071691
S=30, D=45, h=0.7, k=0.3, V=1	316520	1309	312734	316	2161	581	3058	0.506637	0.548162
S=30, D=45, h=0.7, k=0.3, V=0	316494	1218	312659	383	2234	582	3199	0.475488	0.514787
S=30, D=45, h=0.7, k=0.4, V=1	316719	1314	312898	343	2164	575	3082	0.503410	0.544189
S=30, D=45, h=0.7, k=0.4, V=0	316722	1216	312849	414	2243	573	3230	0.470450	0.508703
S=30, D=45, h=0.7, k=0.5, V=1	316925	1293	313064	380	2188	570	3138	0.492919	0.532513
S=30, D=45, h=0.7, k=0.5, V=0	316936	1200	313033	445	2258	569	3272	0.462264	0.499636
S=30, D=45, h=0.7, k=0.6, V=1	316944	1260	313044	424	2216	570	3210	0.478813	0.517366
S=30, D=45, h=0.7, k=0.6, V=0	316955	1181	313025	479	2270	569	3318	0.453095	0.489827
S=30, D=45, h=0.7, k=0.7, V=1	317133	1237	313190	459	2247	559	3265	0.468386	0.505347
S=30, D=45, h=0.7, k=0.7, V=0	317063	1162	313093	506	2302	561	3369	0.444289	0.479717
S=30, D=45, h=0.7, k=0.8, V=1	317218	1220	313240	492	2266	555	3313	0.459722	0.495758
S=30, D=45, h=0.7, k=0.8, V=0	317091	1148	313095	529	2319	559	3407	0.437564	0.472329
S=30, D=45, h=0.7, k=0.9, V=1	317357	1202	313346	520	2289	550	3359	0.451460	0.486517
S=30, D=45, h=0.7, k=0.9, V=0	317181	1139	313162	547	2333	555	3435	0.432817	0.466937
S=30, D=45, h=0.7, k=1, V=1	317357	1183	313326	541	2307	550	3398	0.443982	0.478488
S=30, D=45, h=0.7, k=1, V=0	317181	1127	313142	566	2346	555	3467	0.427200	0.460885
S=30, D=45, h=0.6, k=0.3, V=1	317645	1474	313826	290	2055	525	2870	0.547804	0.587820
S=30, D=45, h=0.6, k=0.3, V=0	317605	1369	313734	367	2135	532	3034	0.513535	0.551858
S=30, D=45, h=0.6, k=0.4, V=1	318139	1496	314266	323	2054	504	2881	0.547427	0.585666
S=30, D=45, h=0.6, k=0.4, V=0	317993	1380	314066	413	2134	518	3065	0.509470	0.546447
S=30, D=45, h=0.6, k=0.5, V=1	318336	1480	314414	366	2076	497	2939	0.537471	0.574478
S=30, D=45, h=0.6, k=0.5, V=0	318144	1370	314179	450	2145	514	3109	0.502038	0.538219
S=30, D=45, h=0.6, k=0.6, V=1	318683	1460	314703	413	2107	485	3005	0.526224	0.561533
S=30, D=45, h=0.6, k=0.6, V=0	318437	1361	314429	484	2163	502	3149	0.495388	0.530219
S=30, D=45, h=0.6, k=0.7, V=1	318727	1452	314718	444	2113	484	3041	0.520218	0.555093
S=30, D=45, h=0.6, k=0.7, V=0	318437	1358	314409	502	2168	502	3172	0.492097	0.526690
S=30, D=45, h=0.6, k=0.8, V=1	318845	1432	314789	487	2137	476	3100	0.510021	0.543655
S=30, D=45, h=0.6, k=0.8, V=0	318607	1343	314531	543	2190	490	3223	0.483409	0.516568
S=30, D=45, h=0.6, k=0.9, V=1	318918	1413	314840	510	2155	474	3139	0.502790	0.535838
S=30, D=45, h=0.6, k=0.9, V=0	318680	1328	314579	562	2211	488	3261	0.477149	0.509712
S=30, D=45, h=0.6, k=1, V=1	319060	1398	314951	531	2180	462	3173	0.496689	0.528462
S=30, D=45, h=0.6, k=1, V=0	318773	1318	314652	578	2225	480	3283	0.472959	0.504700
S=30, D=45, h=0.5, k=0.3, V=1	319178	1670	315294	298	1916	462	2676	0.588386	0.625759
S=30, D=45, h=0.5, k=0.3, V=0	319028	1531	315076	395	2026	475	2896	0.545767	0.581728
S=30, D=45, h=0.5, k=0.4, V=1	319627	1699	315692	324	1912	439	2675	0.590224	0.625671
S=30, D=45, h=0.5, k=0.4, V=0	319371	1546	315371	422	2032	456	2910	0.544999	0.579332
S=30, D=45, h=0.5, k=0.5, V=1	319685	1693	315710	358	1924	435	2717	0.583835	0.618549
S=30, D=45, h=0.5, k=0.5, V=0	319395	1534	315356	463	2042	455	2960	0.536858	0.570647
S=30, D=45, h=0.5, k=0.6, V=1	319712	1673	315697	394	1948	434	2776	0.574321	0.608378
S=30, D=45, h=0.5, k=0.6, V=0	319455	1519	315388	495	2053	454	3002	0.529547	0.562860
S=30, D=45, h=0.5, k=0.7, V=1	319762	1641	315712	434	1975	433	2842	0.562471	0.595818
S=30, D=45, h=0.5, k=0.7, V=0	319504	1504	315415	518	2067	453	3038	0.523296	0.556168
S=30, D=45, h=0.5, k=0.8, V=1	320012	1624	315909	471	2008	417	2896	0.553819	0.585356
S=30, D=45, h=0.5, k=0.8, V=0	319695	1493	315567	546	2089	440	3075	0.517305	0.548817
S=30, D=45, h=0.5, k=0.9, V=1	320094	1602	315961	502	2029	414	2945	0.545268	0.576125
S=30, D=45, h=0.5, k=0.9, V=0	319761	1482	315609	567	2103	437	3107	0.512137	0.543115
S=30, D=45, h=0.5, k=1, V=1	320174	1585	316010	531	2048	408	2987	0.538083	0.568103
S=30, D=45, h=0.5, k=1, V=0	319928	1471	315739	596	2122	424	3142	0.506310	0.536001
S=30, D=45, h=0.4, k=0.3, V=1	320212	1829	316259	313	1811	407	2531	0.617993	0.652188
S=30, D=45, h=0.4, k=0.3, V=0	319929	1664	315905	418	1942	426	2786	0.570723	0.604103
S=30, D=45, h=0.4, k=0.4, V=1	320701	1871	316696	337	1797	381	2515	0.622505	0.654570
S=30, D=45, h=0.4, k=0.4, V=0	320355	1685	316275	455	1940	406	2801	0.570032	0.601699
S=30, D=45, h=0.4, k=0.5, V=1	320735	1859	316696	368	1812	379	2559	0.615669	0.647208
S=30, D=45, h=0.4, k=0.5, V=0	320498	1674	316381	487	1956	398	2841	0.563636	0.594320
S=30, D=45, h=0.4, k=0.6, V=1	320908	1857	316825	398	1828	366	2592	0.611000	0.641151
S=30, D=45, h=0.4, k=0.6, V=0	320680	1668	316516	522	1974	385	2881	0.557826	0.587148
S=30, D=45, h=0.4, k=0.7, V=1	320956	1838	316830	438	1850	366	2654	0.601561	0.631241
S=30, D=45, h=0.4, k=0.7, V=0	320734	1648	316536	558	1992	383	2933	0.549249	0.578006
S=30, D=45, h=0.4, k=0.8, V=1	321063	1831	316904	466	1862	359	2687	0.596571	0.625428
S=30, D=45, h=0.4, k=0.8, V=0	320852	1650	316622	581	1999	375	2955	0.546685	0.574667
S=30, D=45, h=0.4, k=0.9, V=1	321063	1807	316867	507	1882	359	2748	0.586700	0.615127
S=30, D=45, h=0.4, k=0.9, V=0	320870	1631	316610	614	2015	374	3003	0.538821	0.566366
S=30, D=45, h=0.4, k=1, V=1	321116	1791	316895	533	1897	358	2788	0.580282	0.608341
S=30, D=45, h=0.4, k=1, V=0	320893	1623	316614	633	2023	374	3030	0.534786	0.562135
S=30, D=45, h=0.3, k=0.3, V=1	321323	1976	317263	361	1723	342	2426	0.639795	0.669208
S=30, D=45, h=0.3, k=0.3, V=0	321011	1778	316873	471	1889	365	2725	0.586808	0.615860
S=30, D=45, h=0.3, k=0.4, V=1	321475	2038	317387	381	1669	338	2388	0.648312	0.677717
S=30, D=45, h=0.3, k=0.4, V=0	321183	1827	317006	509	1841	361	2711	0.591849	0.620838
S=30, D=45, h=0.3, k=0.5, V=1	321794	2076	317645	420	1653	317	2390	0.650006	0.677544
S=30, D=45, h=0.3, k=0.5, V=0	321514	1859	317263	562	1830	340	2732	0.591453	0.618638
S=30, D=45, h=0.3, k=0.6, V=1	321970	2092	317785	447	1646	307	2400	0.649478	0.676087
S=30, D=45, h=0.3, k=0.6, V=0	321653	1864	317368	593	1828	334	2755	0.588823	0.615408
S=30, D=45, h=0.3, k=0.7, V=1	322119	2081	317888	484	1666	299	2449	0.642572	0.668177
S=30, D=45, h=0.3, k=0.7, V=0	321790	1859	317463	634	1834	327	2795	0.583297	0.609099
S=30, D=45, h=0.3, k=0.8, V=1	322209	2063	317930	527	1689	295	2511	0.633694	0.658594
S=30, D=45, h=0.3, k=0.8, V=0	321993	1847	317616	677	1853	315	2845	0.576172	0.600712
S=30, D=45, h=0.3, k=0.9, V=1	322232	2058	317927	554	1693	295	2542	0.629481	0.654231
S=30, D=45, h=0.3, k=0.9, V=0	322012	1846	317609	704	1853	314	2871	0.572978	0.597321
S=30, D=45, h=0.3, k=1, V=1	322254	2048	317929	577	1700	293	2570	0.625176	0.649619
S=30, D=45, h=0.3, k=1, V=0	322024	1849	317611	716	1848	313	2877	0.572419	0.596678
S=30, D=45, F=0	315014	168	310410	1187	3249	579	5015	0.065380	0.071789
S=30, D=48, h=0.7, k=0.3, V=1	316332	1308	312563	308	2153	590	3051	0.507687	0.550018
S=30, D=48, h=0.7, k=0.3, V=0	316349	1219	312527	380	2223	590	3193	0.476310	0.516306
S=30, D=48, h=0.7, k=0.4, V=1	316590	1317	312782	335	2156	580	3071	0.505361	0.546691
S=30, D=48, h=0.7, k=0.4, V=0	316636	1220	312773	409	2234	577	3220	0.472232	0.510937
S=30, D=48, h=0.7, k=0.5, V=1	316796	1293	312947	373	2183	575	3131	0.493981	0.534045
S=30, D=48, h=0.7, k=0.5, V=0	316850	1201	312952	445	2252	573	3270	0.462569	0.500270
S=30, D=48, h=0.7, k=0.6, V=1	316852	1260	312962	417	2213	573	3203	0.479840	0.518698
S=30, D=48, h=0.7, k=0.6, V=0	316906	1183	312982	476	2265	571	3312	0.454075	0.491039
S=30, D=48, h=0.7, k=0.7, V=1	317041	1240	313107	454	2240	562	3256	0.469886	0.507194
S=30, D=48, h=0.7, k=0.7, V=0	317014	1166	313050	503	2295	563	3361	0.445765	0.481459
S=30, D=48, h=0.7, k=0.8, V=1	317169	1229	313199	486	2255	557	3298	0.462757	0.499169
S=30, D=48, h=0.7, k=0.8, V=0	317042	1154	313053	525	2310	561	3396	0.439679	0.474756
S=30, D=48, h=0.7, k=0.9, V=1	317308	1208	313305	515	2280	552	3347	0.453676	0.489052
S=30, D=48, h=0.7, k=0.9, V=0	317132	1144	313116	547	2325	557	3429	0.434143	0.468513
S=30, D=48, h=0.7, k=1, V=1	317308	1183	313283	538	2304	552	3394	0.444437	0.479126
S=30, D=48, h=0.7, k=1, V=0	317132	1126	313094	568	2344	557	3469	0.426737	0.460533
S=30, D=48, h=0.6, k=0.3, V=1	317628	1486	313815	285	2042	526	2853	0.551212	0.591558
S=30, D=48, h=0.6, k=0.3, V=0	317588	1375	313723	363	2127	533	3023	0.515583	0.554145
S=30, D=48, h=0.6, k=0.4, V=1	318122	1504	314256	317	2045	505	2867	0.550090	0.588595
S=30, D=48, h=0.6, k=0.4, V=0	317976	1386	314055	408	2127	519	3054	0.511575	0.548780
S=30, D=48, h=0.6, k=0.5, V=1	318336	1487	314421	359	2069	497	2925	0.540054	0.577234
S=30, D=48, h=0.6, k=0.5, V=0	318144	1375	314185	444	2140	514	3098	0.504044	0.540364
S=30, D=48, h=0.6, k=0.6, V=1	318683	1462	314710	406	2105	485	2996	0.527680	0.563083
S=30, D=48, h=0.6, k=0.6, V=0	318437	1361	314435	478	2163	502	3143	0.496219	0.531105
S=30, D=48, h=0.6, k=0.7, V=1	318727	1453	314722	441	2111	484	3036	0.520931	0.555861
S=30, D=48, h=0.6, k=0.7, V=0	318437	1355	314411	500	2171	502	3173	0.491671	0.526234
S=30, D=48, h=0.6, k=0.8, V=1	318845	1433	314796	481	2135	476	3092	0.511133	0.544846
S=30, D=48, h=0.6, k=0.8, V=0	318607	1339	314539	535	2194	490	3219	0.483530	0.516694
S=30, D=48, h=0.6, k=0.9, V=1	318918	1416	314848	504	2150	474	3128	0.504408	0.537576
S=30, D=48, h=0.6, k=0.9, V=0	318680	1325	314586	555	2214	488	3257	0.477354	0.509928
S=30, D=48, h=0.6, k=1, V=1	319060	1401	314959	525	2175	462	3162	0.498299	0.530188
S=30, D=48, h=0.6, k=1, V=0	318773	1315	314659	572	2227	480	3279	0.473082	0.504836
S=30, D=48, h=0.5, k=0.3, V=1	319178	1677	315300	293	1908	462	2663	0.590656	0.628180
S=30, D=48, h=0.5, k=0.3, V=0	319028	1537	315079	392	2020	475	2887	0.547503	0.583576
S=30, D=48, h=0.5, k=0.4, V=1	319604	1701	315675	320	1908	441	2669	0.591229	0.626910
S=30, D=48, h=0.5, k=0.4, V=0	319348	1543	315353	419	2033	458	2910	0.544777	0.579259
S=30, D=48, h=0.5, k=0.5, V=1	319662	1693	315691	357	1921	437	2715	0.584054	0.618964
S=30, D=48, h=0.5, k=0.5, V=0	319372	1533	315335	463	2041	457	2961	0.536640	0.570578
S=30, D=48, h=0.5, k=0.6, V=1	319712	1678	315700	392	1942	434	2768	0.575709	0.609855
S=30, D=48, h=0.5, k=0.6, V=0	319455	1523	315386	497	2049	454	3000	0.530155	0.563506
S=30, D=48, h=0.5, k=0.7, V=1	319762	1646	315714	433	1969	433	2835	0.563727	0.597156
S=30, D=48, h=0.5, k=0.7, V=0	319504	1509	315412	521	2062	453	3036	0.524001	0.556918
S=30, D=48, h=0.5, k=0.8, V=1	320008	1627	315908	468	2005	417	2890	0.554859	0.586454
S=30, D=48, h=0.5, k=0.8, V=0	319695	1497	315565	548	2085	440	3073	0.517932	0.549483
S=30, D=48, h=0.5, k=0.9, V=1	320047	1605	315919	500	2023	417	2940	0.546172	0.577323
S=30, D=48, h=0.5, k=0.9, V=0	319714	1486	315565	568	2095	440	3103	0.512965	0.544234
S=30, D=48, h=0.5, k=1, V=1	320127	1586	315969	528	2044	411	2983	0.538689	0.568982
S=30, D=48, h=0.5, k=1, V=0	319881	1474	315698	594	2115	427	3136	0.507299	0.537283
S=30, D=48, h=0.4, k=0.3, V=1	320178	1828	316232	308	1810	409	2527	0.618537	0.652942
S=30, D=48, h=0.4, k=0.3, V=0	319895	1663	315877	413	1942	428	2783	0.571147	0.604711
S=30, D=48, h=0.4, k=0.4, V=1	320650	1867	316651	333	1799	383	2515	0.622308	0.654543
S=30, D=48, h=0.4, k=0.4, V=0	320255	1685	316182	452	1936	410	2798	0.570441	0.602468
S=30, D=48, h=0.4, k=0.5, V=1	320742	1859	316709	363	1811	379	2553	0.616455	0.648041
S=30, D=48, h=0.4, k=0.5, V=0	320456	1678	316344	484	1950	400	2834	0.564870	0.595787
S=30, D=48, h=0.4, k=0.6, V=1	320915	1857	316832	398	1828	366	2592	0.611000	0.641151
S=30, D=48, h=0.4, k=0.6, V=0	320638	1669	316475	523	1971	387	2881	0.557904	0.587395
S=30, D=48, h=0.4, k=0.7, V=1	320963	1835	316836	439	1853	366	2658	0.600834	0.630479
S=30, D=48, h=0.4, k=0.7, V=0	320692	1645	316493	561	1993	385	2939	0.548231	0.577099
S=30, D=48, h=0.4, k=0.8, V=1	321070	1828	316915	462	1865	359	2686	0.596510	0.625363
S=30, D=48, h=0.4, k=0.8, V=0	320810	1648	316581	582	1999	377	2958	0.546136	0.574251
S=30, D=48, h=0.4, k=0.9, V=1	321070	1801	316878	503	1888	359	2750	0.586020	0.614413
S=30, D=48, h=0.4, k=0.9, V=0	320828	1628	316573	611	2016	376	3003	0.538552	0.566242
S=30, D=48, h=0.4, k=1, V=1	321123	1790	316903	532	1898	358	2788	0.580209	0.608264
S=30, D=48, h=0.4, k=1, V=0	320900	1623	316625	629	2023	374	3026	0.535275	0.562646
S=30, D=48, h=0.3, k=0.3, V=1	321323	1979	317263	361	1720	342	2423	0.640361	0.669800
S=30, D=48, h=0.3, k=0.3, V=0	320934	1780	316799	472	1883	369	2724	0.587077	0.616484
S=30, D=48, h=0.3, k=0.4, V=1	321475	2040	317387	381	1667	338	2386	0.648683	0.678105
S=30, D=48, h=0.3, k=0.4, V=0	321183	1831	317005	510	1837	361	2708	0.592516	0.621538
S=30, D=48, h=0.3, k=0.5, V=1	321794	2078	317644	421	1651	317	2389	0.650242	0.677790
S=30, D=48, h=0.3, k=0.5, V=0	321514	1859	317260	565	1830	340	2735	0.591077	0.618246
S=30, D=48, h=0.3, k=0.6, V=1	321970	2092	317783	449	1646	307	2402	0.649217	0.675816
S=30, D=48, h=0.3, k=0.6, V=0	321653	1864	317364	597	1828	334	2759	0.588332	0.614897
S=30, D=48, h=0.3, k=0.7, V=1	322119	2082	317889	483	1665	299	2447	0.642886	0.668503
S=30, D=48, h=0.3, k=0.7, V=0	321790	1860	317463	634	1833	327	2794	0.583496	0.609307
S=30, D=48, h=0.3, k=0.8, V=1	322209	2063	317930	527	1689	295	2511	0.633694	0.658594
S=30, D=48, h=0.3, k=0.8, V=0	321938	1846	317564	677	1851	318	2846	0.575971	0.600751
S=30, D=48, h=0.3, k=0.9, V=1	322232	2058	317926	555	1693	295	2543	0.629357	0.654103
S=30, D=48, h=0.3, k=0.9, V=0	321957	1844	317557	704	1852	317	2873	0.572577	0.597150
S=30, D=48, h=0.3, k=1, V=1	322254	2048	317927	579	1700	293	2572	0.624932	0.649367
S=30, D=48, h=0.3, k=1, V=0	322024	1849	317609	718	1848	313	2879	0.572190	0.596440
S=30, D=48, h=0.2, k=0.3, V=1	322056	2180	317895	419	1562	292	2273	0.670115	0.696211
S=30, D=48, h=0.2, k=0.3, V=0	321701	1948	317444	552	1757	320	2629	0.610431	0.636748
S=30, D=48, h=0.2, k=0.4, V=1	322353	2251	318147	440	1515	275	2230	0.679482	0.704275
S=30, D=48, h=0.2, k=0.4, V=0	321996	2007	317678	593	1718	302	2613	0.616555	0.641545
S=30, D=48, h=0.2, k=0.5, V=1	322557	2292	318320	455	1490	259	2204	0.684805	0.708266
S=30, D=48, h=0.2, k=0.5, V=0	322258	2038	317896	623	1701	284	2608	0.619156	0.642701
S=30, D=48, h=0.2, k=0.6, V=1	322631	2305	318362	484	1480	257	2221	0.683344	0.706566
S=30, D=48, h=0.2, k=0.6, V=0	322376	2051	317977	657	1691	278	2626	0.617842	0.640839
S=30, D=48, h=0.2, k=0.7, V=1	322846	2313	318525	521	1487	243	2251	0.680082	0.701877
S=30, D=48, h=0.2, k=0.7, V=0	322627	2055	318166	706	1700	263	2669	0.613105	0.634654
S=30, D=48, h=0.2, k=0.8, V=1	322876	2319	318522	551	1484	241	2276	0.677403	0.698926
S=30, D=48, h=0.2, k=0.8, V=0	322664	2065	318176	735	1688	260	2683	0.612114	0.633404
S=30, D=48, h=0.2, k=0.9, V=1	322903	2307	318509	590	1497	239	2326	0.670708	0.691848
S=30, D=48, h=0.2, k=0.9, V=0	322713	2050	318184	777	1702	258	2737	0.604840	0.625734
S=30, D=48, h=0.2, k=1, V=1	323034	2317	318608	615	1494	231	2340	0.669623	0.690000
S=30, D=48, h=0.2, k=1, V=0	322848	2055	318288	802	1703	247	2752	0.603452	0.623398
S=30, D=48, F=0	315087	169	310485	1182	3251	574	5007	0.065954	0.072349
S=30, D=51, h=0.7, k=0.3, V=1	316098	1317	312346	303	2132	604	3039	0.510457	0.554130
S=30, D=51, h=0.7, k=0.3, V=0	316205	1228	312393	376	2208	596	3180	0.479114	0.519802
S=30, D=51, h=0.7, k=0.4, V=1	316356	1321	312565	330	2140	594	3064	0.506948	0.549508
S=30, D=51, h=0.7, k=0.4, V=0	316492	1222	312638	406	2226	583	3215	0.473168	0.512400
S=30, D=51, h=0.7, k=0.5, V=1	316599	1299	312763	369	2168	586	3123	0.495879	0.536936
S=30, D=51, h=0.7, k=0.5, V=0	316743	1203	312851	442	2247	576	3265	0.463496	0.501493
S=30, D=51, h=0.7, k=0.6, V=1	316655	1265	312780	411	2199	584	3194	0.481801	0.521633
S=30, D=51, h=0.7, k=0.6, V=0	316799	1187	312882	472	2258	574	3304	0.455637	0.492942
S=30, D=51, h=0.7, k=0.7, V=1	317030	1246	313099	450	2235	562	3247	0.471853	0.509302
S=30, D=51, h=0.7, k=0.7, V=0	316907	1170	312950	499	2288	566	3353	0.447321	0.483349
S=30, D=51, h=0.7, k=0.8, V=1	317115	1236	313150	482	2247	558	3287	0.465021	0.501680
S=30, D=51, h=0.7, k=0.8, V=0	316935	1159	312953	521	2302	564	3387	0.441483	0.476911
S=30, D=51, h=0.7, k=0.9, V=1	317254	1213	313253	513	2275	553	3341	0.455122	0.490670
S=30, D=51, h=0.7, k=0.9, V=0	317025	1147	313015	544	2319	560	3423	0.435302	0.469969
S=30, D=51, h=0.7, k=1, V=1	317254	1188	313231	536	2299	553	3388	0.445892	0.480753
S=30, D=51, h=0.7, k=1, V=0	317025	1129	312994	564	2338	560	3462	0.428025	0.462123
S=30, D=51, h=0.6, k=0.3, V=1	317591	1488	313787	279	2037	528	2844	0.552674	0.593305
S=30, D=51, h=0.6, k=0.3, V=0	317487	1378	313630	359	2120	537	3016	0.516878	0.555856
S=30, D=51, h=0.6, k=0.4, V=1	318122	1504	314259	315	2044	505	2864	0.550469	0.589010
S=30, D=51, h=0.6, k=0.4, V=0	317976	1386	314056	407	2127	519	3053	0.511722	0.548937
S=30, D=51, h=0.6, k=0.5, V=1	318336	1489	314425	355	2067	497	2919	0.541093	0.578341
S=30, D=51, h=0.6, k=0.5, V=0	318144	1377	314188	441	2138	514	3093	0.504932	0.541314
S=30, D=51, h=0.6, k=0.6, V=1	318683	1464	314713	403	2103	485	2991	0.528559	0.564019
S=30, D=51, h=0.6, k=0.6, V=0	318437	1363	314437	476	2161	502	3139	0.496961	0.531897
S=30, D=51, h=0.6, k=0.7, V=1	318727	1453	314722	441	2111	484	3036	0.520931	0.555861
S=30, D=51, h=0.6, k=0.7, V=0	318437	1356	314413	498	2170	502	3170	0.492177	0.526774
S=30, D=51, h=0.6, k=0.8, V=1	318845	1434	314796	481	2134	476	3091	0.511358	0.545086
S=30, D=51, h=0.6, k=0.8, V=0	318607	1342	314541	534	2190	490	3214	0.484428	0.517662
S=30, D=51, h=0.6, k=0.9, V=1	318918	1414	314845	507	2152	474	3133	0.503548	0.536662
S=30, D=51, h=0.6, k=0.9, V=0	318680	1324	314585	557	2214	488	3259	0.476918	0.509471
S=30, D=51, h=0.6, k=1, V=1	319060	1399	314957	527	2177	462	3166	0.497575	0.529419
S=30, D=51, h=0.6, k=1, V=0	318773	1314	314658	573	2228	480	3281	0.472715	0.504446
S=30, D=51, h=0.5, k=0.3, V=1	319141	1677	315270	288	1906	464	2658	0.591425	0.629173
S=30, D=51, h=0.5, k=0.3, V=0	319028	1539	315080	391	2018	475	2884	0.548081	0.584191
S=30, D=51, h=0.5, k=0.4, V=1	319604	1703	315678	318	1905	441	2664	0.592009	0.627745
S=30, D=51, h=0.5, k=0.4, V=0	319348	1546	315355	417	2030	458	2905	0.545711	0.580251
S=30, D=51, h=0.5, k=0.5, V=1	319662	1693	315691	357	1921	437	2715	0.584054	0.618964
S=30, D=51, h=0.5, k=0.5, V=0	319372	1537	315335	463	2037	457	2957	0.537511	0.571503
S=30, D=51, h=0.5, k=0.6, V=1	319689	1679	315680	391	1939	436	2766	0.576057	0.610395
S=30, D=51, h=0.5, k=0.6, V=0	319432	1526	315366	496	2044	456	2996	0.530946	0.564508
S=30, D=51, h=0.5, k=0.7, V=1	319739	1645	315694	432	1968	435	2835	0.563657	0.597249
S=30, D=51, h=0.5, k=0.7, V=0	319481	1508	315392	520	2061	455	3036	0.523913	0.556983
S=30, D=51, h=0.5, k=0.8, V=1	319985	1623	315887	468	2007	419	2894	0.554016	0.585727
S=30, D=51, h=0.5, k=0.8, V=0	319672	1495	315544	548	2085	442	3075	0.517488	0.549168
S=30, D=51, h=0.5, k=0.9, V=1	320020	1599	315896	498	2027	419	2944	0.545161	0.576415
S=30, D=51, h=0.5, k=0.9, V=0	319691	1483	315545	567	2096	442	3105	0.512425	0.543815
S=30, D=51, h=0.5, k=1, V=1	320100	1581	315945	527	2047	413	2987	0.537746	0.568146
S=30, D=51, h=0.5, k=1, V=0	319858	1471	315677	594	2116	429	3139	0.506626	0.536724
S=30, D=51, h=0.4, k=0.3, V=1	320174	1833	316232	304	1805	409	2518	0.620105	0.654595
S=30, D=51, h=0.4, k=0.3, V=0	319895	1670	315879	411	1935	428	2774	0.572882	0.606546
S=30, D=51, h=0.4, k=0.4, V=1	320650	1870	316655	329	1796	383	2508	0.623468	0.655761
S=30, D=51, h=0.4, k=0.4, V=0	320255	1689	316185	448	1933	410	2791	0.571745	0.603834
S=30, D=51, h=0.4, k=0.5, V=1	320725	1860	316694	361	1810	379	2550	0.616934	0.648543
S=30, D=51, h=0.4, k=0.5, V=0	320439	1679	316328	483	1949	400	2832	0.565212	0.596147
S=30, D=51, h=0.4, k=0.6, V=1	320898	1858	316820	393	1827	366	2586	0.611890	0.642083
S=30, D=51, h=0.4, k=0.6, V=0	320621	1670	316463	518	1970	387	2875	0.558767	0.588302
S=30, D=51, h=0.4, k=0.7, V=1	320963	1839	316841	434	1849	366	2649	0.602300	0.632015
S=30, D=51, h=0.4, k=0.7, V=0	320692	1649	316498	556	1989	385	2930	0.549715	0.578658
S=30, D=51, h=0.4, k=0.8, V=1	321070	1828	316916	461	1865	359	2685	0.596644	0.625502
S=30, D=51, h=0.4, k=0.8, V=0	320810	1648	316582	581	1999	377	2957	0.546262	0.574383
S=30, D=51, h=0.4, k=0.9, V=1	321070	1802	316879	502	1887	359	2748	0.586351	0.614759
S=30, D=51, h=0.4, k=0.9, V=0	320828	1630	316574	610	2014	376	3000	0.539102	0.566819
S=30, D=51, h=0.4, k=1, V=1	321123	1789	316904	531	1899	358	2788	0.580136	0.608187
S=30, D=51, h=0.4, k=1, V=0	320900	1625	316624	630	2021	374	3025	0.535579	0.562966
S=30, D=51, h=0.3, k=0.3, V=1	321291	1978	317239	358	1716	347	2421	0.640592	0.670501
S=30, D=51, h=0.3, k=0.3, V=0	320902	1778	316773	471	1880	374	2725	0.586807	0.616630
S=30, D=51, h=0.3, k=0.4, V=1	321406	2038	317330	376	1662	345	2383	0.648998	0.679084
S=30, D=51, h=0.3, k=0.4, V=0	321114	1828	316946	507	1833	368	2708	0.592307	0.621923
S=30, D=51, h=0.3, k=0.5, V=1	321725	2076	317586	417	1646	324	2387	0.650405	0.678607
S=30, D=51, h=0.3, k=0.5, V=0	321445	1857	317202	561	1825	347	2733	0.591181	0.618952
S=30, D=51, h=0.3, k=0.6, V=1	321933	2091	317750	447	1645	309	2401	0.649294	0.676079
S=30, D=51, h=0.3, k=0.6, V=0	321616	1863	317331	595	1827	336	2758	0.588378	0.615115
S=30, D=51, h=0.3, k=0.7, V=1	322082	2081	317856	481	1664	301	2446	0.642957	0.668757
S=30, D=51, h=0.3, k=0.7, V=0	321753	1859	317430	632	1832	329	2793	0.583536	0.609517
S=30, D=51, h=0.3, k=0.8, V=1	322209	2067	317932	525	1685	295	2505	0.634691	0.659630
S=30, D=51, h=0.3, k=0.8, V=0	321938	1850	317566	675	1847	318	2840	0.577006	0.601829
S=30, D=51, h=0.3, k=0.9, V=1	322232	2062	317928	553	1689	295	2537	0.630354	0.655137
S=30, D=51, h=0.3, k=0.9, V=0	321957	1847	317560	701	1849	317	2867	0.573525	0.598137
S=30, D=51, h=0.3, k=1, V=1	322254	2051	317930	576	1697	293	2566	0.625863	0.650332
S=30, D=51, h=0.3, k=1, V=0	322024	1851	317612	715	1846	313	2874	0.572934	0.597215
S=30, D=51, h=0.2, k=0.3, V=1	322056	2181	317894	420	1561	292	2273	0.670164	0.696261
S=30, D=51, h=0.2, k=0.3, V=0	321701	1948	317442	554	1757	320	2631	0.610181	0.636487
S=30, D=51, h=0.2, k=0.4, V=1	322353	2252	318148	439	1514	275	2228	0.679788	0.704592
S=30, D=51, h=0.2, k=0.4, V=0	321996	2008	317679	592	1717	302	2611	0.616867	0.641869
S=30, D=51, h=0.2, k=0.5, V=1	322557	2292	318319	456	1490	259	2205	0.684678	0.708135
S=30, D=51, h=0.2, k=0.5, V=0	322258	2038	317895	624	1701	284	2609	0.619037	0.642578
S=30, D=51, h=0.2, k=0.6, V=1	322631	2306	318361	485	1479	257	2221	0.683394	0.706618
S=30, D=51, h=0.2, k=0.6, V=0	322376	2052	317976	658	1690	278	2626	0.617914	0.640914
S=30, D=51, h=0.2, k=0.7, V=1	322846	2315	318525	521	1485	243	2249	0.680434	0.702240
S=30, D=51, h=0.2, k=0.7, V=0	322627	2057	318166	706	1698	263	2667	0.613485	0.635047
S=30, D=51, h=0.2, k=0.8, V=1	322876	2318	318520	553	1485	241	2279	0.676985	0.698496
S=30, D=51, h=0.2, k=0.8, V=0	322664	2064	318174	737	1689	260	2686	0.611701	0.632977
S=30, D=51, h=0.2, k=0.9, V=1	322903	2308	318510	589	1496	239	2324	0.671003	0.692152
S=30, D=51, h=0.2, k=0.9, V=0	322713	2051	318185	776	1701	258	2735	0.605140	0.626045
S=30, D=51, h=0.2, k=1, V=1	323034	2317	318608	615	1494	231	2340	0.669623	0.690000
S=30, D=51, h=0.2, k=1, V=0	322848	2055	318288	802	1703	247	2752	0.603452	0.623398
S=30, D=51, F=0	315044	168	310440	1185	3251	575	5011	0.065459	0.071828
S=30, D=54, h=0.7, k=0.3, V=1	316067	1316	312317	302	2132	605	3039	0.510387	0.554134
S=30, D=54, h=0.7, k=0.3, V=0	316041	1228	312241	374	2198	606	3178	0.479420	0.520905
S=30, D=54, h=0.7, k=0.4, V=1	316325	1320	312536	329	2140	595	3064	0.506873	0.549507
S=30, D=54, h=0.7, k=0.4, V=0	316328	1223	312486	404	2215	593	3212	0.473709	0.513745
S=30, D=54, h=0.7, k=0.5, V=1	316599	1298	312763	369	2169	586	3124	0.495643	0.536681
S=30, D=54, h=0.7, k=0.5, V=0	316610	1204	312728	441	2237	585	3263	0.463887	0.502583
S=30, D=54, h=0.7, k=0.6, V=1	316655	1264	312778	413	2200	584	3197	0.481265	0.521055
S=30, D=54, h=0.7, k=0.6, V=0	316666	1186	312757	473	2250	583	3306	0.455244	0.493176
S=30, D=54, h=0.7, k=0.7, V=1	317030	1246	313097	452	2235	562	3249	0.471567	0.508995
S=30, D=54, h=0.7, k=0.7, V=0	316774	1170	312825	500	2279	575	3354	0.447181	0.483842
S=30, D=54, h=0.7, k=0.8, V=1	317115	1236	313148	484	2247	558	3289	0.464742	0.501381
S=30, D=54, h=0.7, k=0.8, V=0	316802	1159	312828	522	2293	573	3388	0.441345	0.477398
S=30, D=54, h=0.7, k=0.9, V=1	317254	1213	313252	514	2275	553	3342	0.454986	0.490524
S=30, D=54, h=0.7, k=0.9, V=0	316892	1147	312891	544	2310	569	3423	0.435301	0.470592
S=30, D=54, h=0.7, k=1, V=1	317254	1188	313230	537	2299	553	3389	0.445759	0.480610
S=30, D=54, h=0.7, k=1, V=0	316892	1129	312870	564	2329	569	3462	0.428023	0.462736
S=30, D=54, h=0.6, k=0.3, V=1	317591	1488	313787	279	2037	528	2844	0.552674	0.593305
S=30, D=54, h=0.6, k=0.3, V=0	317354	1378	313507	358	2111	546	3015	0.517029	0.556748
S=30, D=54, h=0.6, k=0.4, V=1	318122	1503	314257	317	2045	505	2867	0.549942	0.588447
S=30, D=54, h=0.6, k=0.4, V=0	317779	1385	313870	407	2117	530	3054	0.511491	0.549566
S=30, D=54, h=0.6, k=0.5, V=1	318336	1488	314423	357	2068	497	2922	0.540574	0.577787
S=30, D=54, h=0.6, k=0.5, V=0	318080	1376	314125	442	2137	516	3095	0.504558	0.541072
S=30, D=54, h=0.6, k=0.6, V=1	318683	1463	314712	404	2104	485	2993	0.528192	0.563628
S=30, D=54, h=0.6, k=0.6, V=0	318437	1363	314436	477	2161	502	3140	0.496822	0.531749
S=30, D=54, h=0.6, k=0.7, V=1	318727	1452	314722	441	2112	484	3037	0.520707	0.555623
S=30, D=54, h=0.6, k=0.7, V=0	318437	1356	314413	498	2170	502	3170	0.492177	0.526774
S=30, D=54, h=0.6, k=0.8, V=1	318845	1433	314794	483	2135	476	3094	0.510858	0.544555
S=30, D=54, h=0.6, k=0.8, V=0	318607	1341	314540	535	2191	490	3216	0.484061	0.517270
S=30, D=54, h=0.6, k=0.9, V=1	318918	1413	314845	507	2153	474	3134	0.503321	0.536420
S=30, D=54, h=0.6, k=0.9, V=0	318680	1325	314585	557	2213	488	3258	0.477154	0.509723
S=30, D=54, h=0.6, k=1, V=1	319060	1398	314956	528	2178	462	3168	0.497213	0.529035
S=30, D=54, h=0.6, k=1, V=0	318773	1315	314658	573	2227	480	3280	0.472952	0.504699
S=30, D=54, h=0.5, k=0.3, V=1	319141	1679	315270	288	1904	464	2656	0.591833	0.629607
S=30, D=54, h=0.5, k=0.3, V=0	318906	1541	314968	389	2008	484	2881	0.548735	0.585630
S=30, D=54, h=0.5, k=0.4, V=1	319604	1704	315677	319	1904	441	2664	0.592062	0.627802
S=30, D=54, h=0.5, k=0.4, V=0	319348	1546	315355	417	2030	458	2905	0.545711	0.580251
S=30, D=54, h=0.5, k=0.5, V=1	319662	1696	315693	355	1918	437	2710	0.584959	0.619922
S=30, D=54, h=0.5, k=0.5, V=0	319372	1539	315337	461	2035	457	2953	0.538222	0.572258
S=30, D=54, h=0.5, k=0.6, V=1	319689	1679	315681	390	1939	436	2765	0.576200	0.610546
S=30, D=54, h=0.5, k=0.6, V=0	319432	1526	315367	495	2044	456	2995	0.531081	0.564651
S=30, D=54, h=0.5, k=0.7, V=1	319739	1644	315694	432	1969	435	2836	0.563448	0.597028
S=30, D=54, h=0.5, k=0.7, V=0	319481	1508	315392	520	2061	455	3036	0.523913	0.556983
S=30, D=54, h=0.5, k=0.8, V=1	319985	1623	315887	468	2007	419	2894	0.554016	0.585727
S=30, D=54, h=0.5, k=0.8, V=0	319672	1494	315544	548	2086	442	3076	0.517266	0.548933
S=30, D=54, h=0.5, k=0.9, V=1	320020	1597	315894	500	2029	419	2948	0.544467	0.575684
S=30, D=54, h=0.5, k=0.9, V=0	319691	1480	315543	569	2099	442	3110	0.511498	0.542834
S=30, D=54, h=0.5, k=1, V=1	320100	1580	315944	528	2048	413	2989	0.537400	0.567781
S=30, D=54, h=0.5, k=1, V=0	319858	1469	315676	595	2118	429	3142	0.506051	0.536116
S=30, D=54, h=0.4, k=0.3, V=1	320140	1831	316204	300	1805	411	2516	0.620310	0.654993
S=30, D=54, h=0.4, k=0.3, V=0	319861	1667	315850	408	1936	430	2774	0.572683	0.606506
S=30, D=54, h=0.4, k=0.4, V=1	320612	1868	316625	323	1796	385	2504	0.623953	0.656451
S=30, D=54, h=0.4, k=0.4, V=0	320221	1690	316159	442	1930	412	2784	0.572776	0.605090
S=30, D=54, h=0.4, k=0.5, V=1	320684	1860	316660	357	1807	382	2546	0.617503	0.649409
S=30, D=54, h=0.4, k=0.5, V=0	320398	1680	316295	477	1946	403	2826	0.566154	0.597382
S=30, D=54, h=0.4, k=0.6, V=1	320898	1857	316823	390	1828	366	2584	0.612113	0.642316
S=30, D=54, h=0.4, k=0.6, V=0	320621	1673	316467	513	1968	387	2868	0.559980	0.589568
S=30, D=54, h=0.4, k=0.7, V=1	320963	1837	316844	431	1851	366	2648	0.602314	0.632028
S=30, D=54, h=0.4, k=0.7, V=0	320692	1651	316502	551	1988	385	2924	0.550708	0.579694
S=30, D=54, h=0.4, k=0.8, V=1	321070	1829	316921	456	1864	359	2679	0.597511	0.626409
S=30, D=54, h=0.4, k=0.8, V=0	320810	1652	316587	576	1995	377	2948	0.547737	0.575931
S=30, D=54, h=0.4, k=0.9, V=1	321070	1804	316883	498	1885	359	2742	0.587274	0.615725
S=30, D=54, h=0.4, k=0.9, V=0	320828	1633	316578	606	2011	376	2993	0.540235	0.568008
S=30, D=54, h=0.4, k=1, V=1	321123	1790	316909	526	1898	358	2782	0.580980	0.609069
S=30, D=54, h=0.4, k=1, V=0	320900	1628	316629	625	2018	374	3017	0.536830	0.564279
S=30, D=54, h=0.3, k=0.3, V=1	321291	1979	317240	357	1715	347	2419	0.640921	0.670845
S=30, D=54, h=0.3, k=0.3, V=0	320902	1779	316774	470	1879	374	2723	0.587142	0.616981
S=30, D=54, h=0.3, k=0.4, V=1	321406	2039	317333	373	1661	345	2379	0.649596	0.679709
S=30, D=54, h=0.3, k=0.4, V=0	321114	1829	316949	504	1832	368	2704	0.592897	0.622541
S=30, D=54, h=0.3, k=0.5, V=1	321725	2076	317588	415	1646	324	2385	0.650672	0.678885
S=30, D=54, h=0.3, k=0.5, V=0	321445	1857	317204	559	1825	347	2731	0.591432	0.619214
S=30, D=54, h=0.3, k=0.6, V=1	321901	2089	317725	445	1642	314	2401	0.649186	0.676427
S=30, D=54, h=0.3, k=0.6, V=0	321584	1861	317306	593	1824	341	2758	0.588227	0.615381
S=30, D=54, h=0.3, k=0.7, V=1	322050	2079	317831	479	1661	306	2446	0.642843	0.669093
S=30, D=54, h=0.3, k=0.7, V=0	321721	1857	317405	630	1829	334	2793	0.583379	0.609773
S=30, D=54, h=0.3, k=0.8, V=1	322140	2065	317874	521	1680	302	2503	0.634819	0.660389
S=30, D=54, h=0.3, k=0.8, V=0	321869	1849	317508	671	1841	325	2837	0.577275	0.602691
S=30, D=54, h=0.3, k=0.9, V=1	322163	2059	317870	549	1685	302	2536	0.630285	0.655689
S=30, D=54, h=0.3, k=0.9, V=0	321888	1844	317501	698	1845	324	2867	0.573269	0.598449
S=30, D=54, h=0.3, k=1, V=1	322185	2047	317871	573	1694	300	2567	0.625476	0.650549
S=30, D=54, h=0.3, k=1, V=0	321955	1846	317554	711	1844	320	2875	0.572390	0.597225
S=30, D=54, h=0.2, k=0.3, V=1	322056	2184	317897	417	1558	292	2267	0.671100	0.697233
S=30, D=54, h=0.2, k=0.3, V=0	321701	1951	317445	551	1754	320	2625	0.611136	0.637482
S=30, D=54, h=0.2, k=0.4, V=1	322353	2258	318155	432	1508	275	2215	0.681757	0.706630
S=30, D=54, h=0.2, k=0.4, V=0	321996	2013	317687	584	1712	302	2598	0.618794	0.643872
S=30, D=54, h=0.2, k=0.5, V=1	322557	2295	318325	450	1487	259	2196	0.685970	0.709470
S=30, D=54, h=0.2, k=0.5, V=0	322258	2040	317902	617	1699	284	2600	0.620252	0.643837
S=30, D=54, h=0.2, k=0.6, V=1	322631	2308	318364	482	1477	257	2216	0.684122	0.707369
S=30, D=54, h=0.2, k=0.6, V=0	322376	2053	317980	654	1689	278	2621	0.618571	0.641595
S=30, D=54, h=0.2, k=0.7, V=1	322846	2319	318530	516	1481	243	2240	0.681750	0.703597
S=30, D=54, h=0.2, k=0.7, V=0	322627	2060	318172	700	1695	263	2658	0.614737	0.636341
S=30, D=54, h=0.2, k=0.8, V=1	322876	2322	318525	548	1481	241	2270	0.678293	0.699843
S=30, D=54, h=0.2, k=0.8, V=0	322664	2068	318179	732	1685	260	2677	0.613019	0.634339
S=30, D=54, h=0.2, k=0.9, V=1	322903	2307	318513	586	1497	239	2322	0.671182	0.692336
S=30, D=54, h=0.2, k=0.9, V=0	322713	2050	318188	773	1702	258	2733	0.605279	0.626188
S=30, D=54, h=0.2, k=1, V=1	323034	2318	318612	611	1493	231	2335	0.670267	0.690663
S=30, D=54, h=0.2, k=1, V=0	322848	2056	318292	798	1702	247	2747	0.604077	0.624042
S=30, D=54, F=0	315044	168	310439	1186	3251	575	5012	0.065430	0.071797
S=30, D=57, h=0.7, k=0.3, V=1	316067	1313	312317	302	2135	605	3042	0.509690	0.553378
S=30, D=57, h=0.7, k=0.3, V=0	316041	1226	312239	376	2200	606	3182	0.478626	0.520044
S=30, D=57, h=0.7, k=0.4, V=1	316325	1320	312535	330	2140	595	3065	0.506716	0.549337
S=30, D=57, h=0.7, k=0.4, V=0	316328	1223	312483	407	2215	593	3215	0.473261	0.513260
S=30, D=57, h=0.7, k=0.5, V=1	316599	1298	312762	370	2169	586	3125	0.495491	0.536516
S=30, D=57, h=0.7, k=0.5, V=0	316610	1204	312725	444	2237	585	3266	0.463452	0.502114
S=30, D=57, h=0.7, k=0.6, V=1	316655	1264	312777	414	2200	584	3198	0.481118	0.520896
S=30, D=57, h=0.7, k=0.6, V=0	316666	1186	312755	475	2250	583	3308	0.454962	0.492872
S=30, D=57, h=0.7, k=0.7, V=1	317030	1246	313096	453	2235	562	3250	0.471424	0.508841
S=30, D=57, h=0.7, k=0.7, V=0	316774	1170	312823	502	2279	575	3356	0.446905	0.483545
S=30, D=57, h=0.7, k=0.8, V=1	317115	1236	313147	485	2247	558	3290	0.464603	0.501231
S=30, D=57, h=0.7, k=0.8, V=0	316802	1159	312826	524	2293	573	3390	0.441075	0.477106
S=30, D=57, h=0.7, k=0.9, V=1	317254	1213	313251	515	2275	553	3343	0.454850	0.490379
S=30, D=57, h=0.7, k=0.9, V=0	316892	1147	312890	545	2310	569	3424	0.435168	0.470449
S=30, D=57, h=0.7, k=1, V=1	317254	1188	313229	538	2299	553	3390	0.445626	0.480467
S=30, D=57, h=0.7, k=1, V=0	316892	1129	312869	565	2329	569	3463	0.427893	0.462596
S=30, D=57, h=0.6, k=0.3, V=1	317591	1489	313787	279	2036	528	2843	0.552891	0.593538
S=30, D=57, h=0.6, k=0.3, V=0	317354	1379	313505	360	2110	546	3016	0.516952	0.556666
S=30, D=57, h=0.6, k=0.4, V=1	318122	1503	314259	315	2045	505	2865	0.550253	0.588778
S=30, D=57, h=0.6, k=0.4, V=0	317779	1385	313870	407	2117	530	3054	0.511491	0.549566
S=30, D=57, h=0.6, k=0.5, V=1	318336	1489	314425	355	2067	497	2919	0.541093	0.578341
S=30, D=57, h=0.6, k=0.5, V=0	318080	1377	314125	442	2136	516	3094	0.504789	0.541318
S=30, D=57, h=0.6, k=0.6, V=1	318683	1464	314713	403	2103	485	2991	0.528559	0.564019
S=30, D=57, h=0.6, k=0.6, V=0	318437	1364	314436	477	2160	502	3139	0.497053	0.531997
S=30, D=57, h=0.6, k=0.7, V=1	318727	1450	314720	443	2114	484	3041	0.519978	0.554846
S=30, D=57, h=0.6, k=0.7, V=0	318437	1356	314412	499	2170	502	3171	0.492040	0.526628
S=30, D=57, h=0.6, k=0.8, V=1	318845	1431	314793	484	2137	476	3097	0.510270	0.543928
S=30, D=57, h=0.6, k=0.8, V=0	318607	1341	314540	535	2191	490	3216	0.484061	0.517270
S=30, D=57, h=0.6, k=0.9, V=1	318918	1412	314844	508	2154	474	3136	0.502959	0.536034
S=30, D=57, h=0.6, k=0.9, V=0	318680	1325	314585	557	2213	488	3258	0.477154	0.509723
S=30, D=57, h=0.6, k=1, V=1	319060	1397	314955	529	2179	462	3170	0.496851	0.528651
S=30, D=57, h=0.6, k=1, V=0	318773	1313	314657	574	2229	480	3283	0.472349	0.504056
S=30, D=57, h=0.5, k=0.3, V=1	319141	1680	315271	287	1903	464	2654	0.592190	0.629987
S=30, D=57, h=0.5, k=0.3, V=0	318906	1542	314967	390	2007	484	2881	0.548805	0.585706
S=30, D=57, h=0.5, k=0.4, V=1	319604	1705	315680	316	1903	441	2660	0.592715	0.628493
S=30, D=57, h=0.5, k=0.4, V=0	319348	1547	315356	416	2029	458	2903	0.546070	0.580631
S=30, D=57, h=0.5, k=0.5, V=1	319662	1694	315693	355	1920	437	2712	0.584550	0.619489
S=30, D=57, h=0.5, k=0.5, V=0	319372	1537	315336	462	2037	457	2956	0.537649	0.571650
S=30, D=57, h=0.5, k=0.6, V=1	319689	1676	315680	391	1942	436	2769	0.575439	0.609741
S=30, D=57, h=0.5, k=0.6, V=0	319432	1523	315366	496	2047	456	2999	0.530289	0.563810
S=30, D=57, h=0.5, k=0.7, V=1	319739	1643	315694	432	1970	435	2837	0.563239	0.596807
S=30, D=57, h=0.5, k=0.7, V=0	319481	1506	315392	520	2063	455	3038	0.523471	0.556515
S=30, D=57, h=0.5, k=0.8, V=1	319985	1622	315887	468	2008	419	2895	0.553805	0.585504
S=30, D=57, h=0.5, k=0.8, V=0	319672	1493	315544	548	2087	442	3077	0.517044	0.548697
S=30, D=57, h=0.5, k=0.9, V=1	320020	1597	315896	498	2029	419	2946	0.544734	0.575965
S=30, D=57, h=0.5, k=0.9, V=0	319691	1480	315545	567	2099	442	3108	0.511755	0.543106
S=30, D=57, h=0.5, k=1, V=1	320100	1580	315946	526	2048	413	2987	0.537662	0.568057
S=30, D=57, h=0.5, k=1, V=0	319858	1469	315678	593	2118	429	3140	0.506304	0.536382
S=30, D=57, h=0.4, k=0.3, V=1	320126	1832	316194	297	1803	412	2512	0.620952	0.655760
S=30, D=57, h=0.4, k=0.3, V=0	319847	1667	315838	407	1935	431	2773	0.572825	0.606741
S=30, D=57, h=0.4, k=0.4, V=1	320598	1867	316613	322	1796	386	2504	0.623906	0.656491
S=30, D=57, h=0.4, k=0.4, V=0	320207	1690	316146	442	1929	413	2784	0.572776	0.605175
S=30, D=57, h=0.4, k=0.5, V=1	320677	1861	316656	354	1806	382	2542	0.618125	0.650062
S=30, D=57, h=0.4, k=0.5, V=0	320391	1680	316290	475	1946	403	2824	0.566424	0.597665
S=30, D=57, h=0.4, k=0.6, V=1	320843	1856	316774	388	1825	370	2583	0.612196	0.642757
S=30, D=57, h=0.4, k=0.6, V=0	320566	1672	316418	511	1965	391	2867	0.560033	0.589954
S=30, D=57, h=0.4, k=0.7, V=1	320908	1836	316796	428	1848	370	2646	0.602525	0.632598
S=30, D=57, h=0.4, k=0.7, V=0	320637	1650	316454	548	1985	389	2922	0.550883	0.580201
S=30, D=57, h=0.4, k=0.8, V=1	321056	1828	316910	454	1864	360	2678	0.597581	0.626568
S=30, D=57, h=0.4, k=0.8, V=0	320796	1651	316576	574	1995	378	2947	0.547778	0.576055
S=30, D=57, h=0.4, k=0.9, V=1	321056	1802	316872	496	1886	360	2742	0.587135	0.615664
S=30, D=57, h=0.4, k=0.9, V=0	320814	1632	316567	604	2011	377	2992	0.540271	0.568124
S=30, D=57, h=0.4, k=1, V=1	321123	1789	316910	525	1899	358	2782	0.580907	0.608993
S=30, D=57, h=0.4, k=1, V=0	320900	1627	316630	624	2019	374	3017	0.536740	0.564183
S=30, D=57, h=0.3, k=0.3, V=1	321291	1979	317246	351	1715	347	2413	0.641764	0.671726
S=30, D=57, h=0.3, k=0.3, V=0	320902	1783	316777	467	1875	374	2716	0.588349	0.618248
S=30, D=57, h=0.3, k=0.4, V=1	321406	2040	317333	373	1660	345	2378	0.649782	0.679903
S=30, D=57, h=0.3, k=0.4, V=0	321114	1830	316949	504	1831	368	2703	0.593096	0.622750
S=30, D=57, h=0.3, k=0.5, V=1	321725	2078	317589	414	1644	324	2382	0.651175	0.679409
S=30, D=57, h=0.3, k=0.5, V=0	321445	1859	317205	558	1823	347	2728	0.591954	0.619760
S=30, D=57, h=0.3, k=0.6, V=1	321901	2093	317729	441	1638	314	2393	0.650449	0.677741
S=30, D=57, h=0.3, k=0.6, V=0	321584	1865	317310	589	1820	341	2750	0.589513	0.616724
S=30, D=57, h=0.3, k=0.7, V=1	322050	2082	317835	475	1658	306	2439	0.643914	0.670206
S=30, D=57, h=0.3, k=0.7, V=0	321721	1860	317409	626	1826	334	2786	0.584458	0.610899
S=30, D=57, h=0.3, k=0.8, V=1	322140	2067	317876	519	1678	302	2499	0.635444	0.661039
S=30, D=57, h=0.3, k=0.8, V=0	321869	1851	317510	669	1839	325	2833	0.577910	0.603353
S=30, D=57, h=0.3, k=0.9, V=1	322163	2060	317872	547	1684	302	2533	0.630720	0.656140
S=30, D=57, h=0.3, k=0.9, V=0	321888	1846	317504	695	1843	324	2862	0.574018	0.599230
S=30, D=57, h=0.3, k=1, V=1	322185	2050	317874	570	1691	300	2561	0.626407	0.651516
S=30, D=57, h=0.3, k=1, V=0	321955	1850	317558	707	1840	320	2867	0.573652	0.598540
S=30, D=57, h=0.2, k=0.3, V=1	322056	2186	317899	415	1556	292	2263	0.671723	0.697880
S=30, D=57, h=0.2, k=0.3, V=0	321701	1953	317446	550	1752	320	2622	0.611648	0.638015
S=30, D=57, h=0.2, k=0.4, V=1	322353	2258	318154	433	1508	275	2216	0.681627	0.706496
S=30, D=57, h=0.2, k=0.4, V=0	321996	2013	317686	585	1712	302	2599	0.618672	0.643745
S=30, D=57, h=0.2, k=0.5, V=1	322557	2295	318325	450	1487	259	2196	0.685970	0.709470
S=30, D=57, h=0.2, k=0.5, V=0	322258	2040	317902	617	1699	284	2600	0.620252	0.643837
S=30, D=57, h=0.2, k=0.6, V=1	322631	2309	318365	481	1476	257	2214	0.684423	0.707680
S=30, D=57, h=0.2, k=0.6, V=0	322376	2054	317981	653	1688	278	2619	0.618878	0.641912
S=30, D=57, h=0.2, k=0.7, V=1	322846	2319	318530	516	1481	243	2240	0.681750	0.703597
S=30, D=57, h=0.2, k=0.7, V=0	322627	2060	318172	700	1695	263	2658	0.614737	0.636341
S=30, D=57, h=0.2, k=0.8, V=1	322876	2322	318525	548	1481	241	2270	0.678293	0.699843
S=30, D=57, h=0.2, k=0.8, V=0	322664	2068	318179	732	1685	260	2677	0.613019	0.634339
S=30, D=57, h=0.2, k=0.9, V=1	322903	2307	318513	586	1497	239	2322	0.671182	0.692336
S=30, D=57, h=0.2, k=0.9, V=0	322713	2050	318188	773	1702	258	2733	0.605279	0.626188
S=30, D=57, h=0.2, k=1, V=1	323034	2318	318612	611	1493	231	2335	0.670267	0.690663
S=30, D=57, h=0.2, k=1, V=0	322848	2056	318292	798	1702	247	2747	0.604077	0.624042
S=30, D=57, F=0	314944	166	310339	1189	3250	577	5016	0.064541	0.070864
S=30, D=60, h=0.7, k=0.3, V=1	316067	1313	312317	302	2135	605	3042	0.509690	0.553378
S=30, D=60, h=0.7, k=0.3, V=0	316041	1226	312239	376	2200	606	3182	0.478626	0.520044
S=30, D=60, h=0.7, k=0.4, V=1	316325	1318	312536	329	2142	595	3066	0.506408	0.549004
S=30, D=60, h=0.7, k=0.4, V=0	316328	1223	312483	407	2215	593	3215	0.473261	0.513260
S=30, D=60, h=0.7, k=0.5, V=1	316599	1296	312763	369	2171	586	3126	0.495172	0.536171
S=30, D=60, h=0.7, k=0.5, V=0	316610	1204	312725	444	2237	585	3266	0.463452	0.502114
S=30, D=60, h=0.7, k=0.6, V=1	316655	1264	312776	415	2200	584	3199	0.480970	0.520737
S=30, D=60, h=0.7, k=0.6, V=0	316666	1186	312755	475	2250	583	3308	0.454962	0.492872
S=30, D=60, h=0.7, k=0.7, V=1	317030	1246	313095	454	2235	562	3251	0.471281	0.508688
S=30, D=60, h=0.7, k=0.7, V=0	316774	1170	312823	502	2279	575	3356	0.446905	0.483545
S=30, D=60, h=0.7, k=0.8, V=1	317115	1236	313146	486	2247	558	3291	0.464464	0.501082
S=30, D=60, h=0.7, k=0.8, V=0	316802	1159	312826	524	2293	573	3390	0.441075	0.477106
S=30, D=60, h=0.7, k=0.9, V=1	317254	1213	313250	516	2275	553	3344	0.454715	0.490233
S=30, D=60, h=0.7, k=0.9, V=0	316892	1147	312889	546	2310	569	3425	0.435035	0.470306
S=30, D=60, h=0.7, k=1, V=1	317254	1188	313228	539	2299	553	3391	0.445492	0.480324
S=30, D=60, h=0.7, k=1, V=0	316892	1129	312868	566	2329	569	3464	0.427762	0.462455
S=30, D=60, h=0.6, k=0.3, V=1	317591	1488	313788	279	2036	528	2843	0.552744	0.593391
S=30, D=60, h=0.6, k=0.3, V=0	317354	1380	313506	359	2109	546	3014	0.517333	0.557075
S=30, D=60, h=0.6, k=0.4, V=1	318122	1502	314259	316	2045	505	2866	0.549950	0.588465
S=30, D=60, h=0.6, k=0.4, V=0	317779	1385	313870	407	2117	530	3054	0.511491	0.549566
S=30, D=60, h=0.6, k=0.5, V=1	318336	1489	314423	357	2067	497	2921	0.540792	0.578021
S=30, D=60, h=0.6, k=0.5, V=0	318080	1377	314125	442	2136	516	3094	0.504789	0.541318
S=30, D=60, h=0.6, k=0.6, V=1	318683	1464	314712	404	2103	485	2992	0.528414	0.563864
S=30, D=60, h=0.6, k=0.6, V=0	318437	1364	314436	477	2160	502	3139	0.497053	0.531997
S=30, D=60, h=0.6, k=0.7, V=1	318727	1450	314720	443	2114	484	3041	0.519978	0.554846
S=30, D=60, h=0.6, k=0.7, V=0	318437	1356	314412	499	2170	502	3171	0.492040	0.526628
S=30, D=60, h=0.6, k=0.8, V=1	318845	1431	314793	484	2137	476	3097	0.510270	0.543928
S=30, D=60, h=0.6, k=0.8, V=0	318607	1341	314540	535	2191	490	3216	0.484061	0.517270
S=30, D=60, h=0.6, k=0.9, V=1	318918	1412	314844	508	2154	474	3136	0.502959	0.536034
S=30, D=60, h=0.6, k=0.9, V=0	318680	1325	314585	557	2213	488	3258	0.477154	0.509723
S=30, D=60, h=0.6, k=1, V=1	319060	1397	314955	529	2179	462	3170	0.496851	0.528651
S=30, D=60, h=0.6, k=1, V=0	318773	1313	314657	574	2229	480	3283	0.472349	0.504056
S=30, D=60, h=0.5, k=0.3, V=1	319141	1678	315274	285	1904	464	2653	0.592166	0.629970
S=30, D=60, h=0.5, k=0.3, V=0	318906	1541	314970	387	2008	484	2879	0.549027	0.585941
S=30, D=60, h=0.5, k=0.4, V=1	319604	1702	315680	317	1905	441	2663	0.592030	0.627777
S=30, D=60, h=0.5, k=0.4, V=0	319348	1545	315357	415	2031	458	2904	0.545781	0.580324
S=30, D=60, h=0.5, k=0.5, V=1	319662	1694	315692	356	1920	437	2713	0.584404	0.619335
S=30, D=60, h=0.5, k=0.5, V=0	319372	1537	315336	462	2037	457	2956	0.537649	0.571650
S=30, D=60, h=0.5, k=0.6, V=1	319689	1676	315680	391	1942	436	2769	0.575439	0.609741
S=30, D=60, h=0.5, k=0.6, V=0	319432	1523	315366	496	2047	456	2999	0.530289	0.563810
S=30, D=60, h=0.5, k=0.7, V=1	319739	1642	315694	432	1971	435	2838	0.563030	0.596585
S=30, D=60, h=0.5, k=0.7, V=0	319481	1505	315392	520	2064	455	3039	0.523251	0.556280
S=30, D=60, h=0.5, k=0.8, V=1	319985	1621	315887	468	2009	419	2896	0.553593	0.585281
S=30, D=60, h=0.5, k=0.8, V=0	319672	1492	315544	548	2088	442	3078	0.516822	0.548462
S=30, D=60, h=0.5, k=0.9, V=1	320020	1597	315896	498	2029	419	2946	0.544734	0.575965
S=30, D=60, h=0.5, k=0.9, V=0	319691	1480	315545	567	2099	442	3108	0.511755	0.543106
S=30, D=60, h=0.5, k=1, V=1	320100	1580	315946	526	2048	413	2987	0.537662	0.568057
S=30, D=60, h=0.5, k=1, V=0	319858	1469	315678	593	2118	429	3140	0.506304	0.536382
S=30, D=60, h=0.4, k=0.3, V=1	320126	1833	316194	297	1802	412	2511	0.621146	0.655966
S=30, D=60, h=0.4, k=0.3, V=0	319847	1668	315839	406	1934	431	2771	0.573174	0.607110
S=30, D=60, h=0.4, k=0.4, V=1	320598	1868	316613	322	1795	386	2503	0.624099	0.656695
S=30, D=60, h=0.4, k=0.4, V=0	320207	1691	316147	441	1928	413	2782	0.573120	0.605538
S=30, D=60, h=0.4, k=0.5, V=1	320673	1859	316653	353	1808	382	2543	0.617879	0.649803
S=30, D=60, h=0.4, k=0.5, V=0	320391	1680	316290	475	1946	403	2824	0.566424	0.597665
S=30, D=60, h=0.4, k=0.6, V=1	320839	1856	316773	385	1825	370	2580	0.612616	0.643196
S=30, D=60, h=0.4, k=0.6, V=0	320566	1674	316420	509	1963	391	2863	0.560715	0.590670
S=30, D=60, h=0.4, k=0.7, V=1	320908	1837	316797	427	1847	370	2644	0.602858	0.632947
S=30, D=60, h=0.4, k=0.7, V=0	320637	1651	316455	547	1984	389	2920	0.551222	0.580558
S=30, D=60, h=0.4, k=0.8, V=1	321056	1827	316910	454	1865	360	2679	0.597383	0.626361
S=30, D=60, h=0.4, k=0.8, V=0	320796	1651	316576	574	1995	378	2947	0.547778	0.576055
S=30, D=60, h=0.4, k=0.9, V=1	321056	1801	316872	496	1887	360	2743	0.586935	0.615455
S=30, D=60, h=0.4, k=0.9, V=0	320814	1631	316567	604	2012	377	2993	0.540058	0.567901
S=30, D=60, h=0.4, k=1, V=1	321123	1789	316911	524	1899	358	2781	0.581036	0.609127
S=30, D=60, h=0.4, k=1, V=0	320900	1626	316631	623	2020	374	3017	0.536649	0.564088
S=30, D=60, h=0.3, k=0.3, V=1	321291	1980	317249	348	1714	347	2409	0.642375	0.672364
S=30, D=60, h=0.3, k=0.3, V=0	320902	1784	316781	462	1875	374	2711	0.589147	0.619077
S=30, D=60, h=0.3, k=0.4, V=1	321406	2040	317340	366	1660	345	2371	0.650748	0.680911
S=30, D=60, h=0.3, k=0.4, V=0	321114	1832	316956	497	1829	368	2694	0.594408	0.624124
S=30, D=60, h=0.3, k=0.5, V=1	321725	2078	317595	408	1644	324	2376	0.651978	0.680245
S=30, D=60, h=0.3, k=0.5, V=0	321445	1860	317211	552	1822	347	2721	0.592906	0.620755
S=30, D=60, h=0.3, k=0.6, V=1	321901	2092	317734	436	1639	314	2389	0.650922	0.678232
S=30, D=60, h=0.3, k=0.6, V=0	321584	1865	317315	584	1820	341	2745	0.590129	0.617368
S=30, D=60, h=0.3, k=0.7, V=1	322050	2085	317840	470	1655	306	2431	0.645114	0.671454
S=30, D=60, h=0.3, k=0.7, V=0	321721	1862	317413	622	1824	334	2780	0.585338	0.611818
S=30, D=60, h=0.3, k=0.8, V=1	322140	2069	317881	514	1676	302	2492	0.636447	0.662080
S=30, D=60, h=0.3, k=0.8, V=0	321869	1852	317514	665	1838	325	2828	0.578581	0.604053
S=30, D=60, h=0.3, k=0.9, V=1	322163	2059	317874	545	1685	302	2532	0.630781	0.656203
S=30, D=60, h=0.3, k=0.9, V=0	321888	1846	317506	693	1843	324	2860	0.574250	0.599471
S=30, D=60, h=0.3, k=1, V=1	322185	2048	317875	569	1693	300	2562	0.626154	0.651252
S=30, D=60, h=0.3, k=1, V=0	321955	1849	317559	706	1841	320	2867	0.573567	0.598451
S=30, D=60, h=0.2, k=0.3, V=1	322056	2187	317903	411	1555	292	2258	0.672432	0.698615
S=30, D=60, h=0.2, k=0.3, V=0	321701	1954	317451	545	1751	320	2616	0.612467	0.638869
S=30, D=60, h=0.2, k=0.4, V=1	322353	2260	318159	428	1506	275	2209	0.682629	0.707533
S=30, D=60, h=0.2, k=0.4, V=0	321996	2015	317691	580	1710	302	2592	0.619664	0.644775
S=30, D=60, h=0.2, k=0.5, V=1	322557	2302	318332	443	1480	259	2182	0.688094	0.711665
S=30, D=60, h=0.2, k=0.5, V=0	322258	2047	317909	610	1692	284	2586	0.622415	0.646080
S=30, D=60, h=0.2, k=0.6, V=1	322631	2312	318370	476	1473	257	2206	0.685577	0.708872
S=30, D=60, h=0.2, k=0.6, V=0	322376	2056	317987	647	1686	278	2611	0.619960	0.643033
S=30, D=60, h=0.2, k=0.7, V=1	322846	2324	318535	511	1476	243	2230	0.683243	0.705136
S=30, D=60, h=0.2, k=0.7, V=0	322627	2065	318177	695	1690	263	2648	0.616254	0.637910
S=30, D=60, h=0.2, k=0.8, V=1	322876	2325	318529	544	1478	241	2263	0.679304	0.700885
S=30, D=60, h=0.2, k=0.8, V=0	322664	2070	318184	727	1683	260	2670	0.613959	0.635311
S=30, D=60, h=0.2, k=0.9, V=1	322903	2314	318520	579	1490	239	2308	0.673251	0.694468
S=30, D=60, h=0.2, k=0.9, V=0	322713	2056	318196	765	1696	258	2719	0.607303	0.628279
S=30, D=60, h=0.2, k=1, V=1	323034	2324	318618	605	1487	231	2323	0.672030	0.692478
S=30, D=60, h=0.2, k=1, V=0	322848	2062	318298	792	1696	247	2735	0.605870	0.625893
S=30, D=60, F=0	314944	166	310339	1189	3250	577	5016	0.064541	0.070864
S=25, D=35, h=0.7, k=0.3, V=1	318599	1412	314593	450	2144	488	3082	0.510693	0.545299
S=25, D=35, h=0.7, k=0.3, V=0	318638	1316	314563	535	2224	484	3243	0.478047	0.510390
S=25, D=35, h=0.7, k=0.4, V=1	318827	1424	314791	471	2141	481	3093	0.510350	0.544379
S=25, D=35, h=0.7, k=0.4, V=0	318793	1327	314701	548	2217	477	3242	0.479111	0.511041
S=25, D=35, h=0.7, k=0.5, V=1	318936	1399	314863	509	2165	476	3150	0.499857	0.532885
S=25, D=35, h=0.7, k=0.5, V=0	318862	1303	314737	577	2245	475	3297	0.469525	0.500678
S=25, D=35, h=0.7, k=0.6, V=1	319163	1379	315045	544	2195	462	3201	0.490855	0.522300
S=25, D=35, h=0.7, k=0.6, V=0	319025	1288	314867	606	2264	466	3336	0.462544	0.492657
S=25, D=35, h=0.7, k=0.7, V=1	319281	1346	315118	586	2231	457	3274	0.477870	0.508166
S=25, D=35, h=0.7, k=0.7, V=0	319120	1274	314934	630	2282	461	3373	0.456240	0.485618
S=25, D=35, h=0.7, k=0.8, V=1	319385	1318	315174	626	2267	449	3342	0.466256	0.495278
S=25, D=35, h=0.7, k=0.8, V=0	319182	1252	314962	663	2305	458	3426	0.446994	0.475611
S=25, D=35, h=0.7, k=0.9, V=1	319443	1289	315194	665	2295	446	3406	0.454828	0.482991
S=25, D=35, h=0.7, k=0.9, V=0	319240	1234	314990	688	2328	455	3471	0.439500	0.467440
S=25, D=35, h=0.7, k=1, V=1	319563	1284	315295	679	2305	441	3425	0.451957	0.479609
S=25, D=35, h=0.7, k=1, V=0	319379	1224	315105	708	2342	450	3500	0.434757	0.462084
S=25, D=35, h=0.6, k=0.3, V=1	319916	1653	315913	382	1968	426	2776	0.572481	0.605815
S=25, D=35, h=0.6, k=0.3, V=0	319829	1519	315757	472	2081	431	2984	0.532348	0.563936
S=25, D=35, h=0.6, k=0.4, V=1	319981	1647	315943	411	1980	422	2813	0.566951	0.599623
S=25, D=35, h=0.6, k=0.4, V=0	319958	1509	315848	512	2089	426	3027	0.525204	0.556054
S=25, D=35, h=0.6, k=0.5, V=1	320246	1615	316140	465	2026	406	2897	0.552876	0.583475
S=25, D=35, h=0.6, k=0.5, V=0	320119	1490	315970	542	2117	417	3076	0.517035	0.546726
S=25, D=35, h=0.6, k=0.6, V=1	320281	1579	316130	512	2060	406	2978	0.539023	0.568897
S=25, D=35, h=0.6, k=0.6, V=0	320138	1474	315958	575	2131	417	3123	0.509329	0.538611
S=25, D=35, h=0.6, k=0.7, V=1	320409	1552	316214	552	2091	397	3040	0.528300	0.556938
S=25, D=35, h=0.6, k=0.7, V=0	320289	1452	316062	611	2164	406	3181	0.499838	0.527775
S=25, D=35, h=0.6, k=0.8, V=1	320441	1542	316212	591	2096	397	3084	0.521485	0.549810
S=25, D=35, h=0.6, k=0.8, V=0	320303	1439	316055	638	2171	407	3216	0.493874	0.521603
S=25, D=35, h=0.6, k=0.9, V=1	320449	1529	316193	618	2109	397	3124	0.515274	0.543276
S=25, D=35, h=0.6, k=0.9, V=0	320311	1424	316037	665	2185	407	3257	0.487245	0.514624
S=25, D=35, h=0.6, k=1, V=1	320477	1503	316181	659	2134	396	3189	0.504670	0.532059
S=25, D=35, h=0.6, k=1, V=0	320347	1406	316035	702	2204	405	3311	0.478791	0.505581
S=25, D=35, h=0.5, k=0.3, V=1	320522	1765	316488	376	1893	391	2660	0.596039	0.627636
S=25, D=35, h=0.5, k=0.3, V=0	320304	1619	316212	466	2007	405	2878	0.554706	0.585453
S=25, D=35, h=0.5, k=0.4, V=1	320612	1782	316539	407	1884	385	2676	0.594925	0.625936
S=25, D=35, h=0.5, k=0.4, V=0	320456	1621	316316	511	2008	397	2916	0.549433	0.579297
S=25, D=35, h=0.5, k=0.5, V=1	320798	1772	316670	448	1908	370	2726	0.587362	0.616723
S=25, D=35, h=0.5, k=0.5, V=0	320624	1613	316439	546	2026	385	2957	0.543294	0.571893
S=25, D=35, h=0.5, k=0.6, V=1	320934	1741	316749	502	1942	365	2809	0.574025	0.602343
S=25, D=35, h=0.5, k=0.6, V=0	320788	1592	316560	586	2050	379	3015	0.533897	0.561571
S=25, D=35, h=0.5, k=0.7, V=1	320996	1717	316776	539	1964	363	2866	0.564591	0.592326
S=25, D=35, h=0.5, k=0.7, V=0	320866	1580	316603	617	2066	375	3058	0.527442	0.554486
S=25, D=35, h=0.5, k=0.8, V=1	321037	1691	316768	591	1987	361	2939	0.552986	0.580048
S=25, D=35, h=0.5, k=0.8, V=0	320912	1556	316613	658	2085	371	3114	0.517827	0.544156
S=25, D=35, h=0.5, k=0.9, V=1	321044	1670	316752	617	2005	362	2984	0.545524	0.572328
S=25, D=35, h=0.5, k=0.9, V=0	320919	1541	316591	685	2102	372	3159	0.511124	0.537181
S=25, D=35, h=0.5, k=1, V=1	321040	1652	316726	642	2020	362	3024	0.538899	0.565411
S=25, D=35, h=0.5, k=1, V=0	320932	1532	316589	705	2106	372	3183	0.507120	0.533016
S=25, D=35, h=0.4, k=0.3, V=1	321316	1949	317229	389	1749	345	2483	0.630624	0.659885
S=25, D=35, h=0.4, k=0.3, V=0	321104	1763	316937	502	1902	363	2767	0.579961	0.608549
S=25, D=35, h=0.4, k=0.4, V=1	321581	1989	317446	419	1727	331	2477	0.633807	0.661921
S=25, D=35, h=0.4, k=0.4, V=0	321399	1793	317173	546	1887	348	2781	0.580349	0.607704
S=25, D=35, h=0.4, k=0.5, V=1	321783	1997	317584	468	1734	317	2519	0.628744	0.655388
S=25, D=35, h=0.4, k=0.5, V=0	321603	1794	317312	602	1895	335	2832	0.573842	0.599859
S=25, D=35, h=0.4, k=0.6, V=1	321963	1994	317709	511	1749	306	2566	0.622555	0.647973
S=25, D=35, h=0.4, k=0.6, V=0	321759	1785	317422	649	1903	326	2878	0.567043	0.592098
S=25, D=35, h=0.4, k=0.7, V=1	322065	1982	317771	552	1760	301	2613	0.615577	0.640327
S=25, D=35, h=0.4, k=0.7, V=0	321861	1789	317493	678	1901	321	2900	0.564636	0.589205
S=25, D=35, h=0.4, k=0.8, V=1	322111	1957	317773	596	1785	300	2681	0.605441	0.629719
S=25, D=35, h=0.4, k=0.8, V=0	321909	1772	317507	713	1917	320	2950	0.557234	0.581428
S=25, D=35, h=0.4, k=0.9, V=1	322170	1931	317782	645	1812	296	2753	0.594748	0.618296
S=25, D=35, h=0.4, k=0.9, V=0	321967	1759	317521	753	1934	316	3003	0.550010	0.573587
S=25, D=35, h=0.4, k=1, V=1	322179	1913	317766	675	1825	296	2796	0.588079	0.611403
S=25, D=35, h=0.4, k=1, V=0	321973	1746	317510	775	1942	316	3033	0.545217	0.568628
S=25, D=35, h=0.3, k=0.3, V=1	321879	2093	317738	412	1636	312	2360	0.654618	0.681918
S=25, D=35, h=0.3, k=0.3, V=0	321606	1886	317372	539	1809	333	2681	0.599754	0.626712
S=25, D=35, h=0.3, k=0.4, V=1	322114	2144	317927	440	1603	296	2339	0.660086	0.686111
S=25, D=35, h=0.3, k=0.4, V=0	321872	1915	317572	591	1794	316	2701	0.599187	0.624691
S=25, D=35, h=0.3, k=0.5, V=1	322332	2152	318092	481	1607	283	2371	0.656337	0.681032
S=25, D=35, h=0.3, k=0.5, V=0	322094	1917	317740	637	1800	302	2739	0.594470	0.618636
S=25, D=35, h=0.3, k=0.6, V=1	322418	2160	318131	522	1605	279	2406	0.652467	0.676649
S=25, D=35, h=0.3, k=0.6, V=0	322197	1922	317800	680	1795	297	2772	0.590758	0.614395
S=25, D=35, h=0.3, k=0.7, V=1	322484	2141	318147	566	1630	274	2470	0.643493	0.666899
S=25, D=35, h=0.3, k=0.7, V=0	322230	1902	317787	727	1814	295	2836	0.581639	0.604779
S=25, D=35, h=0.3, k=0.8, V=1	322531	2133	318163	598	1637	271	2506	0.638482	0.661470
S=25, D=35, h=0.3, k=0.8, V=0	322329	1910	317858	751	1810	288	2849	0.580734	0.603282
S=25, D=35, h=0.3, k=0.9, V=1	322562	2109	318150	639	1664	268	2571	0.629178	0.651580
S=25, D=35, h=0.3, k=0.9, V=0	322358	1897	317860	782	1819	285	2886	0.575233	0.597372
S=25, D=35, h=0.3, k=1, V=1	322617	2080	318170	673	1694	266	2633	0.619884	0.641798
S=25, D=35, h=0.3, k=1, V=0	322430	1885	317904	803	1838	282	2923	0.570255	0.591943
S=25, D=35, F=0	317380	198	312505	1383	3294	486	5163	0.071690	0.077484
S=25, D=38, h=0.7, k=0.3, V=1	318557	1416	314564	435	2142	486	3063	0.513726	0.548370
S=25, D=38, h=0.7, k=0.3, V=0	318536	1314	314474	524	2224	488	3236	0.478920	0.511594
S=25, D=38, h=0.7, k=0.4, V=1	318785	1431	314759	459	2136	479	3074	0.513599	0.547679
S=25, D=38, h=0.7, k=0.4, V=0	318691	1331	314611	539	2210	481	3230	0.481181	0.513529
S=25, D=38, h=0.7, k=0.5, V=1	318845	1401	314777	504	2163	476	3143	0.500989	0.534088
S=25, D=38, h=0.7, k=0.5, V=0	318711	1308	314595	573	2235	481	3289	0.471169	0.502854
S=25, D=38, h=0.7, k=0.6, V=1	319108	1384	314996	535	2193	461	3189	0.493070	0.524558
S=25, D=38, h=0.7, k=0.6, V=0	318929	1297	314781	598	2253	470	3321	0.465591	0.496164
S=25, D=38, h=0.7, k=0.7, V=1	319133	1351	314974	583	2225	461	3269	0.479238	0.509885
S=25, D=38, h=0.7, k=0.7, V=0	318931	1283	314755	625	2268	470	3363	0.458791	0.488928
S=25, D=38, h=0.7, k=0.8, V=1	319311	1326	315103	621	2261	449	3331	0.468646	0.497798
S=25, D=38, h=0.7, k=0.8, V=0	319067	1258	314852	659	2298	463	3420	0.448705	0.477740
S=25, D=38, h=0.7, k=0.9, V=1	319369	1297	315123	659	2290	446	3395	0.457289	0.485576
S=25, D=38, h=0.7, k=0.9, V=0	319125	1240	314880	684	2321	460	3465	0.441215	0.469567
S=25, D=38, h=0.7, k=1, V=1	319508	1295	315241	676	2296	440	3412	0.454890	0.482640
S=25, D=38, h=0.7, k=1, V=0	319283	1232	315015	705	2331	454	3490	0.437014	0.464739
S=25, D=38, h=0.6, k=0.3, V=1	319730	1669	315749	366	1946	435	2747	0.577890	0.612275
S=25, D=38, h=0.6, k=0.3, V=0	319570	1532	315524	458	2056	444	2958	0.537048	0.569946
S=25, D=38, h=0.6, k=0.4, V=1	319795	1660	315774	400	1961	431	2792	0.570996	0.604631
S=25, D=38, h=0.6, k=0.4, V=0	319699	1519	315613	501	2066	439	3006	0.528876	0.560967
S=25, D=38, h=0.6, k=0.5, V=1	320040	1623	315945	461	2011	416	2888	0.554901	0.586404
S=25, D=38, h=0.6, k=0.5, V=0	319781	1493	315652	539	2097	434	3070	0.518090	0.549161
S=25, D=38, h=0.6, k=0.6, V=1	320122	1593	315984	505	2040	413	2958	0.542880	0.573517
S=25, D=38, h=0.6, k=0.6, V=0	319896	1481	315733	569	2113	429	3111	0.511594	0.541916
S=25, D=38, h=0.6, k=0.7, V=1	320250	1568	316068	545	2069	404	3018	0.532602	0.562011
S=25, D=38, h=0.6, k=0.7, V=0	320075	1461	315859	610	2145	416	3171	0.501989	0.530793
S=25, D=38, h=0.6, k=0.8, V=1	320323	1554	316106	582	2081	401	3064	0.525168	0.553990
S=25, D=38, h=0.6, k=0.8, V=0	320134	1449	315892	638	2155	413	3206	0.496138	0.524438
S=25, D=38, h=0.6, k=0.9, V=1	320358	1535	316112	612	2099	401	3112	0.517331	0.545747
S=25, D=38, h=0.6, k=0.9, V=0	320123	1429	315855	665	2174	414	3253	0.488321	0.516265
S=25, D=38, h=0.6, k=1, V=1	320386	1504	316102	650	2130	400	3180	0.505912	0.533656
S=25, D=38, h=0.6, k=1, V=0	320203	1407	315902	696	2198	411	3305	0.479663	0.506922
S=25, D=38, h=0.5, k=0.3, V=1	320349	1784	316336	359	1870	398	2627	0.602039	0.634536
S=25, D=38, h=0.5, k=0.3, V=0	320152	1631	316075	456	1990	411	2857	0.558538	0.589980
S=25, D=38, h=0.5, k=0.4, V=1	320529	1799	316478	388	1864	390	2642	0.600819	0.632550
S=25, D=38, h=0.5, k=0.4, V=0	320367	1634	316243	500	1990	402	2892	0.553646	0.584142
S=25, D=38, h=0.5, k=0.5, V=1	320756	1789	316640	437	1890	373	2700	0.592118	0.621953
S=25, D=38, h=0.5, k=0.5, V=0	320576	1625	316394	546	2011	388	2945	0.545848	0.574821
S=25, D=38, h=0.5, k=0.6, V=1	320922	1752	316745	493	1932	366	2791	0.577303	0.605845
S=25, D=38, h=0.5, k=0.6, V=0	320721	1599	316497	586	2039	383	3008	0.535401	0.563467
S=25, D=38, h=0.5, k=0.7, V=1	320959	1724	316752	527	1956	364	2847	0.567577	0.595535
S=25, D=38, h=0.5, k=0.7, V=0	320772	1584	316524	605	2059	379	3043	0.529726	0.557185
S=25, D=38, h=0.5, k=0.8, V=1	321025	1693	316771	577	1984	362	2923	0.555152	0.582396
S=25, D=38, h=0.5, k=0.8, V=0	320818	1555	316534	647	2082	375	3104	0.518936	0.545623
S=25, D=38, h=0.5, k=0.9, V=1	321025	1677	316748	604	1996	363	2963	0.548660	0.575699
S=25, D=38, h=0.5, k=0.9, V=0	320818	1546	316504	675	2093	376	3144	0.513406	0.539877
S=25, D=38, h=0.5, k=1, V=1	321021	1659	316718	633	2011	363	3007	0.541534	0.568257
S=25, D=38, h=0.5, k=1, V=0	320888	1537	316550	703	2098	373	3174	0.508584	0.534642
S=25, D=38, h=0.4, k=0.3, V=1	321284	1957	317211	380	1736	350	2466	0.633390	0.663231
S=25, D=38, h=0.4, k=0.3, V=0	321034	1764	316881	494	1895	369	2758	0.581216	0.610372
S=25, D=38, h=0.4, k=0.4, V=1	321581	2000	317456	409	1716	331	2456	0.637231	0.665493
S=25, D=38, h=0.4, k=0.4, V=0	321378	1797	317160	539	1882	349	2770	0.582048	0.609564
S=25, D=38, h=0.4, k=0.5, V=1	321783	2004	317587	465	1727	317	2509	0.630459	0.657175
S=25, D=38, h=0.4, k=0.5, V=0	321582	1799	317296	598	1889	336	2823	0.575345	0.601511
S=25, D=38, h=0.4, k=0.6, V=1	321926	2002	317678	508	1738	308	2554	0.624533	0.650214
S=25, D=38, h=0.4, k=0.6, V=0	321701	1789	317371	645	1896	329	2870	0.568335	0.593691
S=25, D=38, h=0.4, k=0.7, V=1	322028	1989	317739	550	1750	303	2603	0.617241	0.642237
S=25, D=38, h=0.4, k=0.7, V=0	321805	1791	317445	674	1895	324	2893	0.565585	0.590445
S=25, D=38, h=0.4, k=0.8, V=1	322074	1961	317741	593	1779	302	2674	0.606577	0.631071
S=25, D=38, h=0.4, k=0.8, V=0	321872	1776	317476	710	1910	322	2942	0.558470	0.582883
S=25, D=38, h=0.4, k=0.9, V=1	322133	1936	317752	640	1805	298	2743	0.596314	0.620091
S=25, D=38, h=0.4, k=0.9, V=0	321924	1768	317491	744	1921	319	2984	0.552946	0.576890
S=25, D=38, h=0.4, k=1, V=1	322179	1917	317768	673	1821	296	2790	0.589096	0.612460
S=25, D=38, h=0.4, k=1, V=0	321973	1754	317513	773	1933	316	3022	0.547162	0.570660
S=25, D=38, h=0.3, k=0.3, V=1	321879	2098	317737	413	1631	312	2356	0.655403	0.682736
S=25, D=38, h=0.3, k=0.3, V=0	321549	1887	317316	541	1805	336	2682	0.599697	0.626912
S=25, D=38, h=0.3, k=0.4, V=1	322094	2148	317910	439	1597	298	2334	0.660944	0.687189
S=25, D=38, h=0.3, k=0.4, V=0	321831	1918	317540	585	1788	319	2692	0.600509	0.626325
S=25, D=38, h=0.3, k=0.5, V=1	322332	2152	318089	483	1608	283	2374	0.656000	0.680676
S=25, D=38, h=0.3, k=0.5, V=0	322092	1918	317737	639	1798	302	2739	0.594503	0.618677
S=25, D=38, h=0.3, k=0.6, V=1	322418	2159	318130	522	1607	279	2408	0.652203	0.676368
S=25, D=38, h=0.3, k=0.6, V=0	322197	1924	317799	682	1792	297	2771	0.590992	0.614645
S=25, D=38, h=0.3, k=0.7, V=1	322484	2142	318145	567	1630	274	2471	0.643474	0.666873
S=25, D=38, h=0.3, k=0.7, V=0	322230	1904	317785	729	1812	295	2836	0.581807	0.604954
S=25, D=38, h=0.3, k=0.8, V=1	322531	2135	318160	601	1635	271	2507	0.638492	0.661481
S=25, D=38, h=0.3, k=0.8, V=0	322323	1913	317849	755	1806	289	2850	0.580878	0.603516
S=25, D=38, h=0.3, k=0.9, V=1	322562	2109	318145	644	1664	268	2576	0.628592	0.650975
S=25, D=38, h=0.3, k=0.9, V=0	322352	1898	317845	792	1817	286	2895	0.574332	0.596520
S=25, D=38, h=0.3, k=1, V=1	322617	2082	318168	675	1692	266	2633	0.620029	0.641948
S=25, D=38, h=0.3, k=1, V=0	322424	1888	317891	811	1834	283	2928	0.569981	0.591742
S=25, D=38, F=0	317380	198	312509	1382	3291	486	5159	0.071751	0.077553
S=25, D=40, h=0.7, k=0.3, V=1	318557	1423	314571	427	2136	486	3049	0.516387	0.551195
S=25, D=40, h=0.7, k=0.3, V=0	318536	1320	314480	519	2217	488	3224	0.481073	0.513898
S=25, D=40, h=0.7, k=0.4, V=1	318785	1435	314764	453	2133	479	3065	0.515274	0.549452
S=25, D=40, h=0.7, k=0.4, V=0	318691	1336	314613	538	2204	481	3223	0.482551	0.514999
S=25, D=40, h=0.7, k=0.5, V=1	318845	1407	314777	504	2157	476	3137	0.502358	0.535547
S=25, D=40, h=0.7, k=0.5, V=0	318711	1315	314593	575	2228	481	3284	0.472573	0.504351
S=25, D=40, h=0.7, k=0.6, V=1	319053	1390	314941	537	2185	463	3185	0.494185	0.525895
S=25, D=40, h=0.7, k=0.6, V=0	318874	1299	314723	604	2248	472	3324	0.465369	0.496081
S=25, D=40, h=0.7, k=0.7, V=1	319078	1357	314922	583	2216	463	3262	0.480698	0.511591
S=25, D=40, h=0.7, k=0.7, V=0	318876	1284	314699	629	2264	472	3365	0.458593	0.488869
S=25, D=40, h=0.7, k=0.8, V=1	319256	1330	315050	622	2254	451	3327	0.469524	0.498880
S=25, D=40, h=0.7, k=0.8, V=0	319012	1258	314794	665	2295	465	3425	0.448038	0.477178
S=25, D=40, h=0.7, k=0.9, V=1	319314	1300	315068	662	2284	448	3394	0.457700	0.486160
S=25, D=40, h=0.7, k=0.9, V=0	319070	1242	314821	691	2316	462	3469	0.440932	0.469412
S=25, D=40, h=0.7, k=1, V=1	319434	1295	315167	679	2293	443	3415	0.454532	0.482468
S=25, D=40, h=0.7, k=1, V=0	319209	1234	314939	709	2327	457	3493	0.436981	0.464899
S=25, D=40, h=0.6, k=0.3, V=1	319624	1669	315649	366	1940	440	2746	0.577961	0.612792
S=25, D=40, h=0.6, k=0.3, V=0	319464	1533	315421	460	2050	449	2959	0.536988	0.570288
S=25, D=40, h=0.6, k=0.4, V=1	319712	1665	315696	399	1952	434	2785	0.572245	0.606217
S=25, D=40, h=0.6, k=0.4, V=0	319616	1520	315530	504	2062	442	3008	0.528691	0.561012
S=25, D=40, h=0.6, k=0.5, V=1	320008	1628	315920	457	2003	417	2877	0.556641	0.588340
S=25, D=40, h=0.6, k=0.5, V=0	319753	1496	315623	541	2093	435	3069	0.518493	0.549667
S=25, D=40, h=0.6, k=0.6, V=1	320047	1602	315920	499	2026	417	2942	0.545667	0.576789
S=25, D=40, h=0.6, k=0.6, V=0	319772	1483	315617	567	2105	435	3107	0.512296	0.543120
S=25, D=40, h=0.6, k=0.7, V=1	320175	1572	316001	542	2060	408	3010	0.533921	0.563724
S=25, D=40, h=0.6, k=0.7, V=0	319951	1462	315744	606	2139	422	3167	0.502648	0.531933
S=25, D=40, h=0.6, k=0.8, V=1	320207	1559	316003	578	2067	408	3053	0.526893	0.556369
S=25, D=40, h=0.6, k=0.8, V=0	319969	1446	315738	636	2149	422	3207	0.495702	0.524646
S=25, D=40, h=0.6, k=0.9, V=1	320242	1541	316009	607	2085	408	3100	0.519329	0.548399
S=25, D=40, h=0.6, k=0.9, V=0	319958	1428	315702	663	2165	423	3251	0.488393	0.517009
S=25, D=40, h=0.6, k=1, V=1	320301	1504	316024	649	2124	405	3178	0.506096	0.534233
S=25, D=40, h=0.6, k=1, V=0	320066	1405	315773	697	2191	419	3307	0.479145	0.506958
S=25, D=40, h=0.5, k=0.3, V=1	320332	1790	316325	353	1864	398	2615	0.604095	0.636700
S=25, D=40, h=0.5, k=0.3, V=0	320086	1636	316012	455	1983	413	2851	0.559727	0.591402
S=25, D=40, h=0.5, k=0.4, V=1	320512	1803	316464	385	1860	390	2635	0.602035	0.633828
S=25, D=40, h=0.5, k=0.4, V=0	320301	1636	316178	501	1986	404	2891	0.553935	0.584611
S=25, D=40, h=0.5, k=0.5, V=1	320756	1793	316644	433	1886	373	2692	0.593463	0.623364
S=25, D=40, h=0.5, k=0.5, V=0	320527	1627	316348	545	2007	390	2942	0.546402	0.575565
S=25, D=40, h=0.5, k=0.6, V=1	320922	1755	316750	489	1928	366	2783	0.578512	0.607121
S=25, D=40, h=0.5, k=0.6, V=0	320672	1601	316453	583	2035	385	3003	0.536208	0.564473
S=25, D=40, h=0.5, k=0.7, V=1	320959	1729	316753	526	1951	364	2841	0.568732	0.596746
S=25, D=40, h=0.5, k=0.7, V=0	320723	1587	316475	607	2054	381	3042	0.530124	0.557761
S=25, D=40, h=0.5, k=0.8, V=1	321025	1699	316774	574	1978	362	2914	0.556776	0.584097
S=25, D=40, h=0.5, k=0.8, V=0	320818	1562	316533	649	2074	375	3098	0.520288	0.547051
S=25, D=40, h=0.5, k=0.9, V=1	321025	1680	316752	600	1993	363	2956	0.549783	0.576875
S=25, D=40, h=0.5, k=0.9, V=0	320818	1550	316505	675	2088	376	3139	0.514347	0.540873
S=25, D=40, h=0.5, k=1, V=1	321021	1661	316721	630	2009	363	3002	0.542320	0.569080
S=25, D=40, h=0.5, k=1, V=0	320833	1539	316499	702	2093	376	3171	0.509140	0.535452
S=25, D=40, h=0.4, k=0.3, V=1	321284	1964	317216	374	1730	350	2454	0.635471	0.665400
S=25, D=40, h=0.4, k=0.3, V=0	321034	1770	316883	492	1889	369	2750	0.582697	0.611925
S=25, D=40, h=0.4, k=0.4, V=1	321549	2004	317435	403	1707	336	2446	0.638796	0.667581
S=25, D=40, h=0.4, k=0.4, V=0	321291	1802	317084	536	1869	357	2762	0.583437	0.611696
S=25, D=40, h=0.4, k=0.5, V=1	321751	2007	317566	459	1719	322	2500	0.631811	0.659031
S=25, D=40, h=0.4, k=0.5, V=0	321495	1803	317222	593	1877	344	2814	0.576768	0.603665
S=25, D=40, h=0.4, k=0.6, V=1	321894	2003	317651	508	1732	313	2553	0.624723	0.650854
S=25, D=40, h=0.4, k=0.6, V=0	321614	1791	317290	648	1885	337	2870	0.568453	0.594481
S=25, D=40, h=0.4, k=0.7, V=1	321996	1990	317713	549	1744	308	2601	0.617556	0.643003
S=25, D=40, h=0.4, k=0.7, V=0	321718	1792	317365	675	1886	332	2893	0.565670	0.591189
S=25, D=40, h=0.4, k=0.8, V=1	322042	1964	317717	590	1771	307	2668	0.607520	0.632482
S=25, D=40, h=0.4, k=0.8, V=0	321821	1777	317434	707	1903	328	2938	0.559021	0.583942
S=25, D=40, h=0.4, k=0.9, V=1	322101	1935	317729	636	1801	303	2740	0.596595	0.620805
S=25, D=40, h=0.4, k=0.9, V=0	321873	1765	317450	740	1918	325	2983	0.552782	0.577198
S=25, D=40, h=0.4, k=1, V=1	322110	1913	317713	666	1818	303	2787	0.589130	0.613080
S=25, D=40, h=0.4, k=1, V=0	321885	1752	317439	767	1927	324	3018	0.547417	0.571559
S=25, D=40, h=0.3, k=0.3, V=1	321879	2106	317741	409	1623	312	2344	0.657405	0.684820
S=25, D=40, h=0.3, k=0.3, V=0	321566	1891	317336	537	1802	335	2674	0.600989	0.628174
S=25, D=40, h=0.3, k=0.4, V=1	322094	2151	317915	433	1595	298	2326	0.662191	0.688477
S=25, D=40, h=0.3, k=0.4, V=0	321793	1921	317509	580	1783	321	2684	0.601710	0.627749
S=25, D=40, h=0.3, k=0.5, V=1	322312	2156	318075	478	1603	285	2366	0.657283	0.682184
S=25, D=40, h=0.3, k=0.5, V=0	322070	1922	317723	633	1792	304	2729	0.596003	0.620406
S=25, D=40, h=0.3, k=0.6, V=1	322398	2159	318118	516	1605	281	2402	0.652950	0.677325
S=25, D=40, h=0.3, k=0.6, V=0	322158	1923	317768	677	1790	300	2767	0.591379	0.615299
S=25, D=40, h=0.3, k=0.7, V=1	322464	2137	318131	563	1633	276	2472	0.643042	0.666605
S=25, D=40, h=0.3, k=0.7, V=0	322191	1899	317753	725	1814	298	2837	0.581273	0.604647
S=25, D=40, h=0.3, k=0.8, V=1	322531	2137	318165	596	1633	271	2500	0.639459	0.662482
S=25, D=40, h=0.3, k=0.8, V=0	322304	1915	317836	750	1803	290	2843	0.581832	0.604588
S=25, D=40, h=0.3, k=0.9, V=1	322562	2113	318150	639	1660	268	2567	0.629922	0.652349
S=25, D=40, h=0.3, k=0.9, V=0	322352	1902	317852	785	1813	286	2884	0.575894	0.598140
S=25, D=40, h=0.3, k=1, V=1	322617	2086	318170	673	1688	266	2627	0.621009	0.642963
S=25, D=40, h=0.3, k=1, V=0	322424	1892	317892	810	1830	283	2923	0.570885	0.592679
S=25, D=40, F=0	317380	200	312514	1378	3288	486	5152	0.072623	0.078484
S=25, D=43, h=0.7, k=0.3, V=1	318499	1425	314519	424	2131	491	3046	0.517137	0.552370
S=25, D=43, h=0.7, k=0.3, V=0	318536	1325	314477	520	2214	488	3222	0.481996	0.514865
S=25, D=43, h=0.7, k=0.4, V=1	318727	1439	314711	452	2125	484	3061	0.516248	0.550873
S=25, D=43, h=0.7, k=0.4, V=0	318691	1338	314611	539	2203	481	3223	0.482827	0.515285
S=25, D=43, h=0.7, k=0.5, V=1	318845	1414	314779	500	2152	476	3128	0.504367	0.537666
S=25, D=43, h=0.7, k=0.5, V=0	318711	1317	314593	574	2227	481	3282	0.473116	0.504921
S=25, D=43, h=0.7, k=0.6, V=1	319053	1396	314947	531	2179	463	3173	0.496356	0.528201
S=25, D=43, h=0.7, k=0.6, V=0	318874	1303	314725	602	2244	472	3318	0.466576	0.497365
S=25, D=43, h=0.7, k=0.7, V=1	319078	1360	314923	580	2215	463	3258	0.481658	0.512594
S=25, D=43, h=0.7, k=0.7, V=0	318876	1283	314697	631	2265	472	3368	0.458106	0.488350
S=25, D=43, h=0.7, k=0.8, V=1	319256	1332	315052	619	2253	451	3323	0.470308	0.499703
S=25, D=43, h=0.7, k=0.8, V=0	319012	1257	314793	666	2296	465	3427	0.447675	0.476793
S=25, D=43, h=0.7, k=0.9, V=1	319314	1305	315067	662	2280	448	3390	0.458833	0.487355
S=25, D=43, h=0.7, k=0.9, V=0	319070	1242	314819	693	2316	462	3471	0.440696	0.469162
S=25, D=43, h=0.7, k=1, V=1	319434	1300	315167	678	2289	443	3410	0.455786	0.483790
S=25, D=43, h=0.7, k=1, V=0	319209	1235	314938	711	2325	457	3493	0.437050	0.464980
S=25, D=43, h=0.6, k=0.3, V=1	319624	1675	315654	362	1933	440	2735	0.579853	0.614803
S=25, D=43, h=0.6, k=0.3, V=0	319464	1536	315419	462	2047	449	2958	0.537364	0.570688
S=25, D=43, h=0.6, k=0.4, V=1	319689	1671	315679	395	1944	436	2775	0.574054	0.608303
S=25, D=43, h=0.6, k=0.4, V=0	319593	1525	315508	505	2055	444	3004	0.529653	0.562193
S=25, D=43, h=0.6, k=0.5, V=1	319985	1628	315901	455	2001	419	2875	0.556915	0.588794
S=25, D=43, h=0.6, k=0.5, V=0	319730	1498	315601	542	2089	437	3068	0.518805	0.550154
S=25, D=43, h=0.6, k=0.6, V=1	320020	1598	315896	498	2028	419	2945	0.544947	0.576190
S=25, D=43, h=0.6, k=0.6, V=0	319749	1485	315593	571	2100	437	3108	0.512293	0.543282
S=25, D=43, h=0.6, k=0.7, V=1	320171	1571	315999	540	2061	408	3009	0.533965	0.563770
S=25, D=43, h=0.6, k=0.7, V=0	319951	1465	315743	608	2135	422	3165	0.503136	0.532458
S=25, D=43, h=0.6, k=0.8, V=1	320203	1555	315999	578	2071	408	3057	0.526023	0.555452
S=25, D=43, h=0.6, k=0.8, V=0	319969	1447	315736	639	2147	422	3208	0.495624	0.524573
S=25, D=43, h=0.6, k=0.9, V=1	320238	1538	316005	607	2088	408	3103	0.518673	0.547707
S=25, D=43, h=0.6, k=0.9, V=0	319958	1428	315700	665	2165	423	3253	0.488153	0.516755
S=25, D=43, h=0.6, k=1, V=1	320301	1506	316024	649	2122	405	3176	0.506539	0.534700
S=25, D=43, h=0.6, k=1, V=0	320066	1407	315773	698	2188	419	3305	0.479548	0.507393
S=25, D=43, h=0.5, k=0.3, V=1	320294	1790	316297	345	1862	400	2607	0.605252	0.638094
S=25, D=43, h=0.5, k=0.3, V=0	320052	1636	315983	451	1982	415	2848	0.560206	0.592064
S=25, D=43, h=0.5, k=0.4, V=1	320512	1804	316469	381	1858	390	2629	0.602873	0.634717
S=25, D=43, h=0.5, k=0.4, V=0	320301	1642	316181	497	1981	404	2882	0.555663	0.586424
S=25, D=43, h=0.5, k=0.5, V=1	320756	1787	316647	430	1892	373	2695	0.592675	0.622535
S=25, D=43, h=0.5, k=0.5, V=0	320527	1627	316351	542	2007	390	2939	0.546790	0.575972
S=25, D=43, h=0.5, k=0.6, V=1	320922	1753	316752	487	1930	366	2783	0.578371	0.606972
S=25, D=43, h=0.5, k=0.6, V=0	320672	1603	316454	582	2033	385	3000	0.536763	0.565057
S=25, D=43, h=0.5, k=0.7, V=1	320959	1729	316757	522	1951	364	2837	0.569251	0.597288
S=25, D=43, h=0.5, k=0.7, V=0	320723	1592	316478	604	2049	381	3034	0.531574	0.559285
S=25, D=43, h=0.5, k=0.8, V=1	321025	1700	316778	570	1977	362	2909	0.557487	0.584841
S=25, D=43, h=0.5, k=0.8, V=0	320818	1568	316538	644	2068	375	3087	0.522201	0.549059
S=25, D=43, h=0.5, k=0.9, V=1	321025	1680	316756	596	1993	363	2952	0.550279	0.577394
S=25, D=43, h=0.5, k=0.9, V=0	320818	1553	316509	671	2085	376	3132	0.515480	0.542062
S=25, D=43, h=0.5, k=1, V=1	321021	1663	316725	626	2007	363	2996	0.543229	0.570031
S=25, D=43, h=0.5, k=1, V=0	320833	1546	316504	697	2086	376	3159	0.511264	0.537682
S=25, D=43, h=0.4, k=0.3, V=1	321284	1964	317219	371	1730	350	2451	0.635889	0.665836
S=25, D=43, h=0.4, k=0.3, V=0	321034	1772	316883	492	1887	369	2748	0.583101	0.612350
S=25, D=43, h=0.4, k=0.4, V=1	321549	2006	317434	404	1705	336	2445	0.639036	0.667832
S=25, D=43, h=0.4, k=0.4, V=0	321285	1803	317077	538	1867	358	2763	0.583382	0.611724
S=25, D=43, h=0.4, k=0.5, V=1	321751	2008	317565	460	1718	322	2500	0.631868	0.659091
S=25, D=43, h=0.4, k=0.5, V=0	321495	1804	317219	597	1875	344	2816	0.576550	0.603444
S=25, D=43, h=0.4, k=0.6, V=1	321894	2006	317654	505	1729	313	2547	0.625673	0.651843
S=25, D=43, h=0.4, k=0.6, V=0	321614	1794	317293	645	1882	337	2864	0.569422	0.595493
S=25, D=43, h=0.4, k=0.7, V=1	321996	1992	317716	546	1742	308	2596	0.618311	0.643788
S=25, D=43, h=0.4, k=0.7, V=0	321718	1794	317367	673	1884	332	2889	0.566312	0.591859
S=25, D=43, h=0.4, k=0.8, V=1	322042	1964	317717	590	1771	307	2668	0.607520	0.632482
S=25, D=43, h=0.4, k=0.8, V=0	321821	1776	317435	706	1904	328	2938	0.558932	0.583849
S=25, D=43, h=0.4, k=0.9, V=1	322101	1935	317728	637	1801	303	2741	0.596476	0.620681
S=25, D=43, h=0.4, k=0.9, V=0	321873	1764	317450	740	1919	325	2984	0.552577	0.576984
S=25, D=43, h=0.4, k=1, V=1	322110	1914	317711	668	1817	303	2788	0.589092	0.613040
S=25, D=43, h=0.4, k=1, V=0	321888	1752	317441	768	1927	323	3018	0.547376	0.571443
S=25, D=43, h=0.3, k=0.3, V=1	321879	2107	317743	406	1623	312	2341	0.657907	0.685334
S=25, D=43, h=0.3, k=0.3, V=0	321560	1893	317331	537	1799	336	2672	0.601381	0.628670
S=25, D=43, h=0.3, k=0.4, V=1	322094	2151	317914	434	1595	298	2327	0.662060	0.688341
S=25, D=43, h=0.3, k=0.4, V=0	321787	1919	317503	581	1784	322	2687	0.601196	0.627300
S=25, D=43, h=0.3, k=0.5, V=1	322312	2155	318077	476	1604	285	2365	0.657356	0.682260
S=25, D=43, h=0.3, k=0.5, V=0	322070	1920	317725	631	1794	304	2729	0.595851	0.620247
S=25, D=43, h=0.3, k=0.6, V=1	322398	2160	318123	511	1604	281	2396	0.653758	0.678161
S=25, D=43, h=0.3, k=0.6, V=0	322158	1923	317774	671	1790	300	2761	0.592080	0.616027
S=25, D=43, h=0.3, k=0.7, V=1	322464	2140	318135	559	1630	276	2465	0.644082	0.667681
S=25, D=43, h=0.3, k=0.7, V=0	322191	1902	317757	721	1811	298	2830	0.582321	0.605736
S=25, D=43, h=0.3, k=0.8, V=1	322531	2139	318167	594	1631	271	2496	0.640067	0.663111
S=25, D=43, h=0.3, k=0.8, V=0	322304	1917	317838	748	1801	290	2839	0.582451	0.605230
S=25, D=43, h=0.3, k=0.9, V=1	322562	2113	318151	638	1660	268	2566	0.630039	0.652471
S=25, D=43, h=0.3, k=0.9, V=0	322352	1902	317852	785	1813	286	2884	0.575894	0.598140
S=25, D=43, h=0.3, k=1, V=1	322617	2085	318172	671	1689	266	2626	0.621053	0.643007
S=25, D=43, h=0.3, k=1, V=0	322424	1891	317894	808	1831	283	2922	0.570903	0.592698
S=25, D=43, F=0	317315	201	312455	1375	3284	490	5149	0.073069	0.079011
S=25, D=45, h=0.7, k=0.3, V=1	318499	1428	314521	421	2129	491	3041	0.518179	0.553471
S=25, D=45, h=0.7, k=0.3, V=0	318478	1327	314424	520	2207	493	3220	0.482467	0.515739
S=25, D=45, h=0.7, k=0.4, V=1	318727	1443	314711	451	2122	484	3057	0.517220	0.551900
S=25, D=45, h=0.7, k=0.4, V=0	318633	1341	314558	539	2195	486	3220	0.483530	0.516407
S=25, D=45, h=0.7, k=0.5, V=1	318845	1413	314779	500	2153	476	3129	0.504139	0.537424
S=25, D=45, h=0.7, k=0.5, V=0	318653	1317	314539	575	2222	486	3283	0.472986	0.505147
S=25, D=45, h=0.7, k=0.6, V=1	319053	1395	314946	532	2180	463	3175	0.495995	0.527817
S=25, D=45, h=0.7, k=0.6, V=0	318874	1304	314723	605	2242	472	3319	0.466495	0.497289
S=25, D=45, h=0.7, k=0.7, V=1	319078	1359	314922	581	2216	463	3260	0.481297	0.512211
S=25, D=45, h=0.7, k=0.7, V=0	318876	1283	314698	631	2264	472	3367	0.458164	0.488421
S=25, D=45, h=0.7, k=0.8, V=1	319256	1332	315050	621	2253	451	3325	0.470060	0.499440
S=25, D=45, h=0.7, k=0.8, V=0	319012	1259	314795	665	2293	465	3423	0.448338	0.477505
S=25, D=45, h=0.7, k=0.9, V=1	319314	1304	315066	663	2281	448	3392	0.458475	0.486975
S=25, D=45, h=0.7, k=0.9, V=0	319070	1242	314821	692	2315	462	3469	0.440870	0.469354
S=25, D=45, h=0.7, k=1, V=1	319434	1301	315165	680	2288	443	3411	0.455787	0.483792
S=25, D=45, h=0.7, k=1, V=0	319209	1236	314938	711	2324	457	3492	0.437295	0.465240
S=25, D=45, h=0.6, k=0.3, V=1	319624	1677	315656	360	1931	440	2731	0.580556	0.615548
S=25, D=45, h=0.6, k=0.3, V=0	319406	1535	315365	463	2043	454	2960	0.537008	0.570716
S=25, D=45, h=0.6, k=0.4, V=1	319689	1671	315678	396	1944	436	2776	0.573912	0.608152
S=25, D=45, h=0.6, k=0.4, V=0	319535	1527	315456	504	2048	449	3001	0.530225	0.563200
S=25, D=45, h=0.6, k=0.5, V=1	319985	1628	315900	456	2001	419	2876	0.556778	0.588649
S=25, D=45, h=0.6, k=0.5, V=0	319730	1498	315599	544	2089	437	3070	0.518544	0.549878
S=25, D=45, h=0.6, k=0.6, V=1	320020	1596	315895	499	2030	419	2948	0.544387	0.575599
S=25, D=45, h=0.6, k=0.6, V=0	319749	1482	315592	572	2103	437	3112	0.511496	0.542437
S=25, D=45, h=0.6, k=0.7, V=1	320171	1570	315998	541	2062	408	3011	0.533619	0.563406
S=25, D=45, h=0.6, k=0.7, V=0	319951	1463	315742	609	2137	422	3168	0.502562	0.531851
S=25, D=45, h=0.6, k=0.8, V=1	320203	1555	315998	579	2071	408	3058	0.525897	0.555319
S=25, D=45, h=0.6, k=0.8, V=0	319969	1446	315735	640	2148	422	3210	0.495275	0.524204
S=25, D=45, h=0.6, k=0.9, V=1	320238	1538	316004	608	2088	408	3104	0.518549	0.547576
S=25, D=45, h=0.6, k=0.9, V=0	319958	1427	315699	666	2166	423	3255	0.487805	0.516387
S=25, D=45, h=0.6, k=1, V=1	320301	1504	316023	650	2124	405	3179	0.505975	0.534106
S=25, D=45, h=0.6, k=1, V=0	320066	1404	315772	699	2191	419	3309	0.478741	0.506540
S=25, D=45, h=0.5, k=0.3, V=1	320280	1791	316286	343	1860	401	2604	0.605740	0.638696
S=25, D=45, h=0.5, k=0.3, V=0	319980	1638	315920	448	1974	421	2843	0.561040	0.593444
S=25, D=45, h=0.5, k=0.4, V=1	320460	1801	316425	376	1858	393	2627	0.602986	0.635099
S=25, D=45, h=0.5, k=0.4, V=0	320253	1642	316140	494	1977	407	2878	0.556133	0.587175
S=25, D=45, h=0.5, k=0.5, V=1	320701	1787	316600	426	1888	377	2691	0.593223	0.623454
S=25, D=45, h=0.5, k=0.5, V=0	320472	1629	316305	537	2001	394	2932	0.547862	0.577423
S=25, D=45, h=0.5, k=0.6, V=1	320867	1754	316706	482	1925	370	2777	0.579237	0.608214
S=25, D=45, h=0.5, k=0.6, V=0	320617	1604	316409	575	2029	389	2993	0.537794	0.566450
S=25, D=45, h=0.5, k=0.7, V=1	320904	1728	316709	519	1948	368	2835	0.569435	0.597812
S=25, D=45, h=0.5, k=0.7, V=0	320668	1592	316430	601	2045	385	3031	0.531947	0.559990
S=25, D=45, h=0.5, k=0.8, V=1	320970	1699	316728	569	1974	366	2909	0.557405	0.585080
S=25, D=45, h=0.5, k=0.8, V=0	320763	1567	316488	643	2065	379	3087	0.522104	0.549266
S=25, D=45, h=0.5, k=0.9, V=1	321025	1677	316754	598	1996	363	2957	0.549403	0.576476
S=25, D=45, h=0.5, k=0.9, V=0	320818	1550	316507	673	2088	376	3137	0.514586	0.541123
S=25, D=45, h=0.5, k=1, V=1	321021	1660	316725	626	2010	363	2999	0.542597	0.569369
S=25, D=45, h=0.5, k=1, V=0	320833	1543	316504	697	2089	376	3162	0.510605	0.536990
S=25, D=45, h=0.4, k=0.3, V=1	321284	1964	317221	369	1730	350	2449	0.636168	0.666127
S=25, D=45, h=0.4, k=0.3, V=0	321028	1773	316880	490	1885	370	2745	0.583568	0.612924
S=25, D=45, h=0.4, k=0.4, V=1	321549	2001	317438	400	1710	336	2446	0.638640	0.667417
S=25, D=45, h=0.4, k=0.4, V=0	321285	1798	317081	534	1872	358	2764	0.582888	0.611205
S=25, D=45, h=0.4, k=0.5, V=1	321751	2007	317567	458	1719	322	2499	0.631942	0.659167
S=25, D=45, h=0.4, k=0.5, V=0	321495	1803	317221	595	1876	344	2815	0.576595	0.603491
S=25, D=45, h=0.4, k=0.6, V=1	321894	2004	317655	504	1731	313	2548	0.625422	0.651581
S=25, D=45, h=0.4, k=0.6, V=0	321614	1792	317293	645	1884	337	2866	0.569016	0.595068
S=25, D=45, h=0.4, k=0.7, V=1	321996	1990	317716	546	1744	308	2598	0.617930	0.643391
S=25, D=45, h=0.4, k=0.7, V=0	321718	1792	317367	673	1886	332	2891	0.565905	0.591435
S=25, D=45, h=0.4, k=0.8, V=1	322042	1964	317718	589	1771	307	2667	0.607642	0.632608
S=25, D=45, h=0.4, k=0.8, V=0	321821	1776	317436	705	1904	328	2937	0.559047	0.583969
S=25, D=45, h=0.4, k=0.9, V=1	322101	1937	317731	634	1799	303	2736	0.597222	0.621456
S=25, D=45, h=0.4, k=0.9, V=0	321873	1766	317453	737	1917	325	2979	0.553328	0.577767
S=25, D=45, h=0.4, k=1, V=1	322110	1917	317716	663	1814	303	2780	0.590266	0.614260
S=25, D=45, h=0.4, k=1, V=0	321888	1756	317447	762	1923	323	3008	0.548872	0.573003
S=25, D=45, h=0.3, k=0.3, V=1	321879	2110	317745	404	1620	312	2336	0.658724	0.686185
S=25, D=45, h=0.3, k=0.3, V=0	321560	1896	317333	535	1796	336	2667	0.602223	0.629549
S=25, D=45, h=0.3, k=0.4, V=1	322094	2153	317917	431	1593	298	2322	0.662816	0.689126
S=25, D=45, h=0.3, k=0.4, V=0	321787	1921	317506	578	1782	322	2682	0.601957	0.628092
S=25, D=45, h=0.3, k=0.5, V=1	322312	2157	318079	474	1602	285	2361	0.657976	0.682902
S=25, D=45, h=0.3, k=0.5, V=0	322070	1922	317727	629	1792	304	2725	0.596482	0.620903
S=25, D=45, h=0.3, k=0.6, V=1	322398	2160	318122	512	1604	281	2397	0.653633	0.678032
S=25, D=45, h=0.3, k=0.6, V=0	322158	1922	317774	671	1791	300	2762	0.591884	0.615823
S=25, D=45, h=0.3, k=0.7, V=1	322464	2141	318135	559	1629	276	2464	0.644265	0.667871
S=25, D=45, h=0.3, k=0.7, V=0	322191	1901	317759	719	1812	298	2829	0.582351	0.605767
S=25, D=45, h=0.3, k=0.8, V=1	322531	2140	318168	593	1630	271	2494	0.640372	0.663426
S=25, D=45, h=0.3, k=0.8, V=0	322304	1918	317838	748	1800	290	2838	0.582647	0.605434
S=25, D=45, h=0.3, k=0.9, V=1	322562	2114	318155	634	1659	268	2561	0.630695	0.653148
S=25, D=45, h=0.3, k=0.9, V=0	322352	1903	317855	782	1812	286	2880	0.576422	0.598688
S=25, D=45, h=0.3, k=1, V=1	322617	2086	318177	666	1688	266	2620	0.621818	0.643798
S=25, D=45, h=0.3, k=1, V=0	322424	1892	317898	804	1830	283	2917	0.571537	0.593355
S=25, D=45, F=0	317315	198	312453	1377	3287	490	5154	0.071888	0.077750
S=25, D=48, h=0.7, k=0.3, V=1	318499	1427	314520	422	2130	491	3043	0.517810	0.553078
S=25, D=48, h=0.7, k=0.3, V=0	318478	1327	314421	523	2207	493	3223	0.482064	0.515310
S=25, D=48, h=0.7, k=0.4, V=1	318727	1439	314710	452	2126	484	3062	0.516182	0.550794
S=25, D=48, h=0.7, k=0.4, V=0	318633	1342	314557	540	2194	486	3220	0.483633	0.516517
S=25, D=48, h=0.7, k=0.5, V=1	318845	1411	314777	502	2155	476	3133	0.503413	0.536651
S=25, D=48, h=0.7, k=0.5, V=0	318653	1318	314538	577	2220	486	3283	0.473026	0.505199
S=25, D=48, h=0.7, k=0.6, V=1	319053	1393	314944	534	2182	463	3179	0.495271	0.527048
S=25, D=48, h=0.7, k=0.6, V=0	318874	1304	314722	606	2242	472	3320	0.466369	0.497156
S=25, D=48, h=0.7, k=0.7, V=1	319078	1358	314920	583	2217	463	3263	0.480809	0.511693
S=25, D=48, h=0.7, k=0.7, V=0	318876	1283	314697	632	2264	472	3368	0.458041	0.488290
S=25, D=48, h=0.7, k=0.8, V=1	319256	1331	315048	623	2254	451	3328	0.469576	0.498927
S=25, D=48, h=0.7, k=0.8, V=0	319012	1258	314792	668	2294	465	3427	0.447734	0.476865
S=25, D=48, h=0.7, k=0.9, V=1	319314	1303	315064	665	2282	448	3395	0.457996	0.486468
S=25, D=48, h=0.7, k=0.9, V=0	319070	1241	314819	694	2316	462	3472	0.440391	0.468845
S=25, D=48, h=0.7, k=1, V=1	319434	1300	315163	682	2289	443	3414	0.455311	0.483288
S=25, D=48, h=0.7, k=1, V=0	319209	1235	314936	713	2325	457	3495	0.436818	0.464734
S=25, D=48, h=0.6, k=0.3, V=1	319624	1676	315655	361	1932	440	2733	0.580204	0.615176
S=25, D=48, h=0.6, k=0.3, V=0	319406	1537	315364	464	2041	454	2959	0.537305	0.571032
S=25, D=48, h=0.6, k=0.4, V=1	319689	1668	315678	396	1947	436	2779	0.573292	0.607496
S=25, D=48, h=0.6, k=0.4, V=0	319535	1525	315454	506	2050	449	3005	0.529519	0.562451
S=25, D=48, h=0.6, k=0.5, V=1	319985	1627	315900	456	2002	419	2877	0.556567	0.588427
S=25, D=48, h=0.6, k=0.5, V=0	319730	1497	315598	545	2090	437	3072	0.518192	0.549505
S=25, D=48, h=0.6, k=0.6, V=1	320020	1596	315896	498	2030	419	2947	0.544521	0.575739
S=25, D=48, h=0.6, k=0.6, V=0	319749	1482	315592	572	2103	437	3112	0.511496	0.542437
S=25, D=48, h=0.6, k=0.7, V=1	320171	1570	315998	541	2062	408	3011	0.533619	0.563406
S=25, D=48, h=0.6, k=0.7, V=0	319951	1463	315742	609	2137	422	3168	0.502562	0.531851
S=25, D=48, h=0.6, k=0.8, V=1	320203	1555	315998	579	2071	408	3058	0.525897	0.555319
S=25, D=48, h=0.6, k=0.8, V=0	319969	1446	315735	640	2148	422	3210	0.495275	0.524204
S=25, D=48, h=0.6, k=0.9, V=1	320238	1536	316003	609	2090	408	3107	0.517986	0.546983
S=25, D=48, h=0.6, k=0.9, V=0	319958	1427	315699	666	2166	423	3255	0.487805	0.516387
S=25, D=48, h=0.6, k=1, V=1	320301	1503	316022	651	2125	405	3181	0.505633	0.533745
S=25, D=48, h=0.6, k=1, V=0	320066	1405	315772	699	2190	419	3308	0.478971	0.506783
S=25, D=48, h=0.5, k=0.3, V=1	320280	1791	316286	343	1860	401	2604	0.605740	0.638696
S=25, D=48, h=0.5, k=0.3, V=0	319980	1639	315918	450	1973	421	2844	0.560974	0.593375
S=25, D=48, h=0.5, k=0.4, V=1	320460	1801	316425	376	1858	393	2627	0.602986	0.635099
S=25, D=48, h=0.5, k=0.4, V=0	320253	1641	316138	496	1978	407	2881	0.555655	0.586672
S=25, D=48, h=0.5, k=0.5, V=1	320701	1788	316600	426	1887	377	2690	0.593423	0.623664
S=25, D=48, h=0.5, k=0.5, V=0	320472	1630	316304	538	2000	394	2932	0.547944	0.577510
S=25, D=48, h=0.5, k=0.6, V=1	320867	1754	316705	483	1925	370	2778	0.579104	0.608075
S=25, D=48, h=0.5, k=0.6, V=0	320617	1605	316408	576	2028	389	2993	0.537881	0.566542
S=25, D=48, h=0.5, k=0.7, V=1	320904	1728	316709	519	1948	368	2835	0.569435	0.597812
S=25, D=48, h=0.5, k=0.7, V=0	320668	1592	316430	601	2045	385	3031	0.531947	0.559990
S=25, D=48, h=0.5, k=0.8, V=1	320970	1699	316729	568	1974	366	2908	0.557531	0.585212
S=25, D=48, h=0.5, k=0.8, V=0	320763	1567	316489	642	2065	379	3086	0.522226	0.549393
S=25, D=48, h=0.5, k=0.9, V=1	321025	1678	316755	597	1995	363	2955	0.549736	0.576825
S=25, D=48, h=0.5, k=0.9, V=0	320818	1551	316508	672	2087	376	3135	0.514924	0.541478
S=25, D=48, h=0.5, k=1, V=1	321021	1660	316726	625	2010	363	2998	0.542719	0.569497
S=25, D=48, h=0.5, k=1, V=0	320833	1543	316505	696	2089	376	3161	0.510723	0.537113
S=25, D=48, h=0.4, k=0.3, V=1	321291	1963	317230	367	1731	350	2448	0.636258	0.666220
S=25, D=48, h=0.4, k=0.3, V=0	321035	1773	316888	489	1885	370	2744	0.583700	0.613063
S=25, D=48, h=0.4, k=0.4, V=1	321556	2001	317449	396	1710	336	2442	0.639185	0.667986
S=25, D=48, h=0.4, k=0.4, V=0	321292	1800	317090	532	1870	358	2760	0.583548	0.611895
S=25, D=48, h=0.4, k=0.5, V=1	321758	2007	317576	456	1719	322	2497	0.632205	0.659440
S=25, D=48, h=0.4, k=0.5, V=0	321502	1803	317231	592	1876	344	2812	0.576965	0.603877
S=25, D=48, h=0.4, k=0.6, V=1	321901	2004	317663	503	1731	313	2547	0.625550	0.651714
S=25, D=48, h=0.4, k=0.6, V=0	321621	1793	317302	643	1883	337	2863	0.569459	0.595531
S=25, D=48, h=0.4, k=0.7, V=1	322003	1990	317725	544	1744	308	2596	0.618180	0.643651
S=25, D=48, h=0.4, k=0.7, V=0	321725	1794	317377	670	1884	332	2886	0.566666	0.592228
S=25, D=48, h=0.4, k=0.8, V=1	322042	1967	317722	585	1768	307	2660	0.608707	0.633716
S=25, D=48, h=0.4, k=0.8, V=0	321821	1781	317441	700	1899	328	2927	0.560649	0.585640
S=25, D=48, h=0.4, k=0.9, V=1	322101	1941	317735	630	1795	303	2728	0.598476	0.622760
S=25, D=48, h=0.4, k=0.9, V=0	321873	1771	317458	732	1912	325	2969	0.554923	0.579430
S=25, D=48, h=0.4, k=1, V=1	322110	1918	317719	660	1813	303	2776	0.590814	0.614830
S=25, D=48, h=0.4, k=1, V=0	321888	1759	317450	759	1920	323	3002	0.549827	0.573998
S=25, D=48, h=0.3, k=0.3, V=1	321879	2110	317745	404	1620	312	2336	0.658724	0.686185
S=25, D=48, h=0.3, k=0.3, V=0	321560	1896	317331	537	1796	336	2669	0.601969	0.629284
S=25, D=48, h=0.3, k=0.4, V=1	322094	2153	317916	432	1593	298	2323	0.662685	0.688990
S=25, D=48, h=0.3, k=0.4, V=0	321787	1921	317504	580	1782	322	2684	0.601710	0.627835
S=25, D=48, h=0.3, k=0.5, V=1	322312	2157	318077	476	1602	285	2363	0.657720	0.682637
S=25, D=48, h=0.3, k=0.5, V=0	322070	1922	317725	631	1792	304	2727	0.596242	0.620655
S=25, D=48, h=0.3, k=0.6, V=1	322398	2161	318122	512	1603	281	2396	0.653815	0.678221
S=25, D=48, h=0.3, k=0.6, V=0	322158	1923	317774	671	1790	300	2761	0.592080	0.616027
S=25, D=48, h=0.3, k=0.7, V=1	322464	2141	318136	558	1629	276	2463	0.644387	0.667998
S=25, D=48, h=0.3, k=0.7, V=0	322191	1902	317760	718	1811	298	2827	0.582663	0.606091
S=25, D=48, h=0.3, k=0.8, V=1	322531	2140	318168	593	1630	271	2494	0.640372	0.663426
S=25, D=48, h=0.3, k=0.8, V=0	322304	1918	317838	748	1800	290	2838	0.582647	0.605434
S=25, D=48, h=0.3, k=0.9, V=1	322562	2114	318155	634	1659	268	2561	0.630695	0.653148
S=25, D=48, h=0.3, k=0.9, V=0	322352	1903	317855	782	1812	286	2880	0.576422	0.598688
S=25, D=48, h=0.3, k=1, V=1	322617	2086	318177	666	1688	266	2620	0.621818	0.643798
S=25, D=48, h=0.3, k=1, V=0	322424	1892	317898	804	1830	283	2917	0.571537	0.593355
S=25, D=48, F=0	317315	196	312447	1382	3290	490	5162	0.070988	0.076789
S=25, D=50, h=0.7, k=0.3, V=1	318499	1427	314519	423	2130	491	3044	0.517666	0.552925
S=25, D=50, h=0.7, k=0.3, V=0	318478	1328	314421	523	2206	493	3222	0.482299	0.515562
S=25, D=50, h=0.7, k=0.4, V=1	318727	1439	314709	453	2126	484	3063	0.516042	0.550645
S=25, D=50, h=0.7, k=0.4, V=0	318633	1342	314557	540	2194	486	3220	0.483633	0.516517
S=25, D=50, h=0.7, k=0.5, V=1	318845	1411	314776	503	2155	476	3134	0.503278	0.536508
S=25, D=50, h=0.7, k=0.5, V=0	318653	1318	314538	577	2220	486	3283	0.473026	0.505199
S=25, D=50, h=0.7, k=0.6, V=1	319053	1393	314944	534	2182	463	3179	0.495271	0.527048
S=25, D=50, h=0.7, k=0.6, V=0	318874	1304	314722	606	2242	472	3320	0.466369	0.497156
S=25, D=50, h=0.7, k=0.7, V=1	319078	1358	314920	583	2217	463	3263	0.480809	0.511693
S=25, D=50, h=0.7, k=0.7, V=0	318876	1283	314697	632	2264	472	3368	0.458041	0.488290
S=25, D=50, h=0.7, k=0.8, V=1	319256	1331	315048	623	2254	451	3328	0.469576	0.498927
S=25, D=50, h=0.7, k=0.8, V=0	319012	1258	314792	668	2294	465	3427	0.447734	0.476865
S=25, D=50, h=0.7, k=0.9, V=1	319314	1303	315064	665	2282	448	3395	0.457996	0.486468
S=25, D=50, h=0.7, k=0.9, V=0	319070	1241	314818	695	2316	462	3473	0.440273	0.468720
S=25, D=50, h=0.7, k=1, V=1	319434	1300	315163	682	2289	443	3414	0.455311	0.483288
S=25, D=50, h=0.7, k=1, V=0	319209	1235	314935	714	2325	457	3496	0.436702	0.464611
S=25, D=50, h=0.6, k=0.3, V=1	319624	1676	315654	362	1932	440	2734	0.580058	0.615021
S=25, D=50, h=0.6, k=0.3, V=0	319406	1537	315364	464	2041	454	2959	0.537305	0.571032
S=25, D=50, h=0.6, k=0.4, V=1	319689	1668	315677	397	1947	436	2780	0.573150	0.607345
S=25, D=50, h=0.6, k=0.4, V=0	319535	1525	315454	506	2050	449	3005	0.529519	0.562451
S=25, D=50, h=0.6, k=0.5, V=1	319985	1626	315899	457	2003	419	2879	0.556220	0.588060
S=25, D=50, h=0.6, k=0.5, V=0	319730	1496	315598	545	2091	437	3073	0.517970	0.549270
S=25, D=50, h=0.6, k=0.6, V=1	320020	1596	315895	499	2030	419	2948	0.544387	0.575599
S=25, D=50, h=0.6, k=0.6, V=0	319749	1482	315592	572	2103	437	3112	0.511496	0.542437
S=25, D=50, h=0.6, k=0.7, V=1	320171	1570	315998	541	2062	408	3011	0.533619	0.563406
S=25, D=50, h=0.6, k=0.7, V=0	319951	1463	315742	609	2137	422	3168	0.502562	0.531851
S=25, D=50, h=0.6, k=0.8, V=1	320203	1555	315998	579	2071	408	3058	0.525897	0.555319
S=25, D=50, h=0.6, k=0.8, V=0	319969	1446	315735	640	2148	422	3210	0.495275	0.524204
S=25, D=50, h=0.6, k=0.9, V=1	320238	1536	316003	609	2090	408	3107	0.517986	0.546983
S=25, D=50, h=0.6, k=0.9, V=0	319958	1427	315699	666	2166	423	3255	0.487805	0.516387
S=25, D=50, h=0.6, k=1, V=1	320301	1503	316022	651	2125	405	3181	0.505633	0.533745
S=25, D=50, h=0.6, k=1, V=0	320066	1405	315772	699	2190	419	3308	0.478971	0.506783
S=25, D=50, h=0.5, k=0.3, V=1	320280	1792	316286	343	1859	401	2603	0.605938	0.638905
S=25, D=50, h=0.5, k=0.3, V=0	319980	1640	315919	449	1972	421	2842	0.561322	0.593743
S=25, D=50, h=0.5, k=0.4, V=1	320460	1802	316425	376	1857	393	2626	0.603184	0.635308
S=25, D=50, h=0.5, k=0.4, V=0	320253	1642	316139	495	1977	407	2879	0.556000	0.587035
S=25, D=50, h=0.5, k=0.5, V=1	320697	1787	316597	425	1888	377	2690	0.593360	0.623598
S=25, D=50, h=0.5, k=0.5, V=0	320472	1631	316305	537	1999	394	2930	0.548286	0.577870
S=25, D=50, h=0.5, k=0.6, V=1	320867	1752	316706	482	1927	370	2779	0.578831	0.607789
S=25, D=50, h=0.5, k=0.6, V=0	320617	1605	316409	575	2028	389	2992	0.538008	0.566675
S=25, D=50, h=0.5, k=0.7, V=1	320904	1725	316710	518	1951	368	2837	0.568950	0.597302
S=25, D=50, h=0.5, k=0.7, V=0	320668	1590	316431	600	2047	385	3032	0.531641	0.559668
S=25, D=50, h=0.5, k=0.8, V=1	320973	1697	316733	567	1976	365	2908	0.557313	0.584909
S=25, D=50, h=0.5, k=0.8, V=0	320763	1566	316490	641	2066	379	3086	0.522130	0.549292
S=25, D=50, h=0.5, k=0.9, V=1	321025	1678	316756	596	1995	363	2954	0.549861	0.576955
S=25, D=50, h=0.5, k=0.9, V=0	320818	1550	316509	671	2088	376	3135	0.514824	0.541373
S=25, D=50, h=0.5, k=1, V=1	321024	1659	316730	624	2011	362	2997	0.542699	0.569404
S=25, D=50, h=0.5, k=1, V=0	320833	1543	316506	695	2089	376	3160	0.510840	0.537236
S=25, D=50, h=0.4, k=0.3, V=1	321291	1968	317234	363	1726	350	2439	0.637763	0.667795
S=25, D=50, h=0.4, k=0.3, V=0	321035	1777	316893	483	1882	370	2735	0.585230	0.614658
S=25, D=50, h=0.4, k=0.4, V=1	321556	2002	317448	397	1709	336	2442	0.639236	0.668040
S=25, D=50, h=0.4, k=0.4, V=0	321292	1801	317091	531	1869	358	2758	0.583877	0.612240
S=25, D=50, h=0.4, k=0.5, V=1	321758	2008	317580	452	1718	322	2492	0.632919	0.660184
S=25, D=50, h=0.4, k=0.5, V=0	321502	1804	317235	588	1875	344	2807	0.577662	0.604605
S=25, D=50, h=0.4, k=0.6, V=1	321901	2005	317665	501	1730	313	2544	0.625995	0.652177
S=25, D=50, h=0.4, k=0.6, V=0	321621	1795	317304	641	1881	337	2859	0.570105	0.596206
S=25, D=50, h=0.4, k=0.7, V=1	322003	1991	317726	543	1743	308	2594	0.618495	0.643979
S=25, D=50, h=0.4, k=0.7, V=0	321725	1795	317378	669	1883	332	2884	0.566987	0.592564
S=25, D=50, h=0.4, k=0.8, V=1	322042	1968	317723	584	1767	307	2658	0.609022	0.634043
S=25, D=50, h=0.4, k=0.8, V=0	321821	1782	317442	699	1898	328	2925	0.560969	0.585974
S=25, D=50, h=0.4, k=0.9, V=1	322101	1940	317736	629	1796	303	2728	0.598401	0.622682
S=25, D=50, h=0.4, k=0.9, V=0	321873	1772	317459	731	1911	325	2967	0.555242	0.579762
S=25, D=50, h=0.4, k=1, V=1	322110	1919	317720	659	1812	303	2774	0.591127	0.615155
S=25, D=50, h=0.4, k=1, V=0	321888	1760	317451	758	1919	323	3000	0.550145	0.574330
S=25, D=50, h=0.3, k=0.3, V=1	321810	2112	317689	398	1611	319	2328	0.659894	0.688058
S=25, D=50, h=0.3, k=0.3, V=0	321491	1898	317276	530	1787	343	2660	0.603249	0.631230
S=25, D=50, h=0.3, k=0.4, V=1	322062	2154	317891	430	1587	303	2320	0.663128	0.689918
S=25, D=50, h=0.3, k=0.4, V=0	321755	1922	317480	577	1776	327	2680	0.602275	0.628856
S=25, D=50, h=0.3, k=0.5, V=1	322280	2159	318055	471	1595	290	2356	0.658723	0.684140
S=25, D=50, h=0.3, k=0.5, V=0	322038	1924	317703	626	1785	309	2720	0.597233	0.622111
S=25, D=50, h=0.3, k=0.6, V=1	322398	2165	318126	508	1599	281	2388	0.655044	0.679494
S=25, D=50, h=0.3, k=0.6, V=0	322158	1926	317777	668	1787	300	2755	0.593019	0.617003
S=25, D=50, h=0.3, k=0.7, V=1	322464	2143	318138	556	1627	276	2459	0.644999	0.668631
S=25, D=50, h=0.3, k=0.7, V=0	322191	1904	317762	716	1809	298	2823	0.583286	0.606739
S=25, D=50, h=0.3, k=0.8, V=1	322531	2142	318171	590	1628	271	2489	0.641100	0.664179
S=25, D=50, h=0.3, k=0.8, V=0	322304	1920	317843	743	1798	290	2831	0.583603	0.606425
S=25, D=50, h=0.3, k=0.9, V=1	322562	2117	318159	630	1656	268	2554	0.631722	0.654211
S=25, D=50, h=0.3, k=0.9, V=0	322352	1905	317862	775	1810	286	2871	0.577591	0.599900
S=25, D=50, h=0.3, k=1, V=1	322617	2091	318182	661	1683	266	2610	0.623334	0.645366
S=25, D=50, h=0.3, k=1, V=0	322424	1895	317903	799	1827	283	2909	0.572678	0.594537
S=25, D=50, F=0	317315	198	312447	1382	3288	490	5160	0.071738	0.077591
S=20, D=28, h=0.7, k=0.3, V=1	320688	1601	316482	561	2044	384	2989	0.538458	0.566694
S=20, D=28, h=0.7, k=0.3, V=0	320629	1459	316339	672	2159	392	3223	0.494732	0.521464
S=20, D=28, h=0.7, k=0.4, V=1	320858	1595	316608	590	2065	370	3025	0.533430	0.560311
S=20, D=28, h=0.7, k=0.4, V=0	320765	1461	316439	698	2167	381	3246	0.492166	0.517972
S=20, D=28, h=0.7, k=0.5, V=1	320884	1569	316597	628	2090	369	3087	0.523240	0.549564
S=20, D=28, h=0.7, k=0.5, V=0	320816	1451	316475	711	2179	377	3267	0.488510	0.513856
S=20, D=28, h=0.7, k=0.6, V=1	320944	1537	316595	688	2124	366	3178	0.509113	0.534539
S=20, D=28, h=0.7, k=0.6, V=0	320876	1429	316497	746	2204	374	3324	0.479479	0.504162
S=20, D=28, h=0.7, k=0.7, V=1	320976	1508	316583	731	2154	365	3250	0.497718	0.522525
S=20, D=28, h=0.7, k=0.7, V=0	320894	1402	316477	785	2230	374	3389	0.468970	0.493141
S=20, D=28, h=0.7, k=0.8, V=1	321056	1475	316615	778	2188	360	3326	0.485306	0.509189
S=20, D=28, h=0.7, k=0.8, V=0	320925	1393	316485	810	2237	372	3419	0.464388	0.488222
S=20, D=28, h=0.7, k=0.9, V=1	321080	1466	316618	799	2197	359	3355	0.481028	0.504646
S=20, D=28, h=0.7, k=0.9, V=0	320949	1387	316489	829	2244	371	3444	0.460944	0.484542
S=20, D=28, h=0.7, k=1, V=1	321063	1424	316553	849	2237	360	3446	0.466185	0.489177
S=20, D=28, h=0.7, k=1, V=0	320932	1355	316434	869	2274	372	3515	0.449313	0.472413
S=20, D=28, h=0.6, k=0.3, V=1	321115	1774	316928	507	1906	359	2772	0.580728	0.608935
S=20, D=28, h=0.6, k=0.3, V=0	320966	1624	316715	606	2021	374	3001	0.538389	0.565918
S=20, D=28, h=0.6, k=0.4, V=1	321156	1772	316936	535	1913	356	2804	0.576555	0.604305
S=20, D=28, h=0.6, k=0.4, V=0	321031	1620	316747	640	2024	369	3033	0.533771	0.560728
S=20, D=28, h=0.6, k=0.5, V=1	321232	1747	316952	597	1936	353	2886	0.564020	0.590983
S=20, D=28, h=0.6, k=0.5, V=0	321103	1611	316774	681	2037	366	3084	0.526863	0.553249
S=20, D=28, h=0.6, k=0.6, V=1	321397	1730	317068	641	1958	343	2942	0.555515	0.581319
S=20, D=28, h=0.6, k=0.6, V=0	321206	1602	316846	712	2046	360	3118	0.521697	0.547419
S=20, D=28, h=0.6, k=0.7, V=1	321522	1703	317141	685	1993	335	3013	0.544691	0.569382
S=20, D=28, h=0.6, k=0.7, V=0	321295	1581	316893	745	2076	355	3176	0.513103	0.538014
S=20, D=28, h=0.6, k=0.8, V=1	321548	1663	317115	736	2034	332	3102	0.530548	0.554404
S=20, D=28, h=0.6, k=0.8, V=0	321293	1551	316856	785	2101	354	3240	0.502459	0.526839
S=20, D=28, h=0.6, k=0.9, V=1	321548	1634	317083	770	2061	332	3163	0.520700	0.544141
S=20, D=28, h=0.6, k=0.9, V=0	321351	1527	316873	824	2127	349	3300	0.493095	0.516697
S=20, D=28, h=0.6, k=1, V=1	321548	1615	317053	805	2075	332	3212	0.513103	0.536248
S=20, D=28, h=0.6, k=1, V=0	321348	1512	316843	852	2141	350	3343	0.486769	0.510154
S=20, D=28, h=0.5, k=0.3, V=1	321789	1961	317589	478	1761	319	2558	0.621140	0.647692
S=20, D=28, h=0.5, k=0.3, V=0	321535	1787	317256	596	1896	343	2835	0.573017	0.599644
S=20, D=28, h=0.5, k=0.4, V=1	322021	1979	317757	523	1762	302	2587	0.618644	0.643596
S=20, D=28, h=0.5, k=0.4, V=0	321785	1790	317446	650	1899	325	2874	0.567941	0.592953
S=20, D=28, h=0.5, k=0.5, V=1	322089	1955	317765	581	1788	299	2668	0.606886	0.631132
S=20, D=28, h=0.5, k=0.5, V=0	321861	1783	317477	693	1908	321	2922	0.561586	0.586022
S=20, D=28, h=0.5, k=0.6, V=1	322178	1920	317787	647	1824	295	2766	0.592365	0.615737
S=20, D=28, h=0.5, k=0.6, V=0	321975	1759	317532	747	1937	315	2999	0.550547	0.574053
S=20, D=28, h=0.5, k=0.7, V=1	322190	1890	317763	688	1849	294	2831	0.582116	0.605051
S=20, D=28, h=0.5, k=0.7, V=0	321978	1739	317500	784	1955	314	3053	0.542493	0.565610
S=20, D=28, h=0.5, k=0.8, V=1	322254	1875	317797	718	1864	290	2872	0.575991	0.598392
S=20, D=28, h=0.5, k=0.8, V=0	322018	1726	317519	808	1965	312	3085	0.537503	0.560291
S=20, D=28, h=0.5, k=0.9, V=1	322257	1841	317766	752	1898	289	2939	0.565435	0.587364
S=20, D=28, h=0.5, k=0.9, V=0	322018	1700	317487	840	1991	312	3143	0.528612	0.551037
S=20, D=28, h=0.5, k=1, V=1	322283	1811	317746	800	1926	289	3015	0.554223	0.575746
S=20, D=28, h=0.5, k=1, V=0	322057	1682	317490	874	2011	310	3195	0.521220	0.543195
S=20, D=28, h=0.4, k=0.3, V=1	322267	2129	318041	471	1626	286	2383	0.653497	0.678366
S=20, D=28, h=0.4, k=0.3, V=0	322019	1934	317704	598	1783	307	2688	0.602115	0.626975
S=20, D=28, h=0.4, k=0.4, V=1	322442	2148	318157	518	1619	275	2412	0.650939	0.674711
S=20, D=28, h=0.4, k=0.4, V=0	322210	1935	317826	663	1786	295	2744	0.595140	0.618764
S=20, D=28, h=0.4, k=0.5, V=1	322492	2137	318164	559	1632	273	2464	0.643855	0.667200
S=20, D=28, h=0.4, k=0.5, V=0	322251	1918	317825	709	1799	293	2801	0.586921	0.610103
S=20, D=28, h=0.4, k=0.6, V=1	322546	2115	318163	613	1655	270	2538	0.633443	0.656172
S=20, D=28, h=0.4, k=0.6, V=0	322344	1904	317874	751	1815	287	2853	0.579697	0.602135
S=20, D=28, h=0.4, k=0.7, V=1	322625	2081	318194	659	1691	265	2615	0.621929	0.643842
S=20, D=28, h=0.4, k=0.7, V=0	322438	1892	317934	779	1833	281	2893	0.574206	0.595949
S=20, D=28, h=0.4, k=0.8, V=1	322752	2050	318258	719	1725	255	2699	0.609754	0.630440
S=20, D=28, h=0.4, k=0.8, V=0	322526	1868	317977	824	1857	273	2954	0.565094	0.585908
S=20, D=28, h=0.4, k=0.9, V=1	322813	2045	318282	754	1732	251	2737	0.605042	0.625250
S=20, D=28, h=0.4, k=0.9, V=0	322564	1860	317984	849	1871	270	2990	0.560598	0.580998
S=20, D=28, h=0.4, k=1, V=1	322863	2022	318294	795	1752	249	2796	0.596534	0.616328
S=20, D=28, h=0.4, k=1, V=0	322575	1843	317970	879	1883	270	3032	0.554369	0.574579
S=20, D=28, F=0	320134	243	314906	1660	3325	388	5373	0.080742	0.085850
S=20, D=30, h=0.7, k=0.3, V=1	320553	1614	316355	554	2030	387	2971	0.541994	0.570635
S=20, D=30, h=0.7, k=0.3, V=0	320480	1464	316197	671	2148	399	3218	0.495915	0.523219
S=20, D=30, h=0.7, k=0.4, V=1	320740	1608	316498	584	2050	373	3007	0.536900	0.564181
S=20, D=30, h=0.7, k=0.4, V=0	320633	1471	316317	695	2150	388	3233	0.494771	0.521224
S=20, D=30, h=0.7, k=0.5, V=1	320791	1584	316511	624	2072	372	3068	0.526975	0.553715
S=20, D=30, h=0.7, k=0.5, V=0	320713	1463	316380	709	2161	384	3254	0.491392	0.517388
S=20, D=30, h=0.7, k=0.6, V=1	320876	1552	316537	680	2107	368	3155	0.513341	0.539124
S=20, D=30, h=0.7, k=0.6, V=0	320803	1443	316428	744	2188	378	3310	0.482770	0.507892
S=20, D=30, h=0.7, k=0.7, V=1	320908	1521	316523	725	2139	367	3231	0.501282	0.526409
S=20, D=30, h=0.7, k=0.7, V=0	320821	1412	316405	786	2218	378	3382	0.471038	0.495580
S=20, D=30, h=0.7, k=0.8, V=1	320980	1486	316548	771	2175	363	3309	0.488485	0.512728
S=20, D=30, h=0.7, k=0.8, V=0	320846	1398	316407	812	2229	377	3418	0.465204	0.489413
S=20, D=30, h=0.7, k=0.9, V=1	321004	1478	316549	793	2184	362	3339	0.484257	0.508229
S=20, D=30, h=0.7, k=0.9, V=0	320870	1388	316411	833	2238	376	3447	0.460745	0.484677
S=20, D=30, h=0.7, k=1, V=1	320981	1434	316479	842	2226	364	3432	0.469024	0.492409
S=20, D=30, h=0.7, k=1, V=0	320853	1358	316359	871	2265	377	3513	0.449862	0.473332
S=20, D=30, h=0.6, k=0.3, V=1	321066	1775	316886	501	1904	361	2766	0.581641	0.610051
S=20, D=30, h=0.6, k=0.3, V=0	320913	1630	316662	607	2014	377	2998	0.539406	0.567209
S=20, D=30, h=0.6, k=0.4, V=1	321107	1782	316895	527	1903	358	2788	0.579458	0.607497
S=20, D=30, h=0.6, k=0.4, V=0	321027	1633	316742	637	2015	369	3021	0.536637	0.563707
S=20, D=30, h=0.6, k=0.5, V=1	321164	1759	316898	584	1923	355	2862	0.568012	0.595317
S=20, D=30, h=0.6, k=0.5, V=0	321076	1621	316749	677	2029	367	3073	0.529277	0.555838
S=20, D=30, h=0.6, k=0.6, V=1	321323	1741	317005	631	1946	346	2923	0.558845	0.585028
S=20, D=30, h=0.6, k=0.6, V=0	321173	1608	316817	707	2041	362	3110	0.523370	0.549305
S=20, D=30, h=0.6, k=0.7, V=1	321404	1710	317042	670	1982	341	2993	0.547774	0.573060
S=20, D=30, h=0.6, k=0.7, V=0	321265	1583	316868	741	2073	356	3170	0.513991	0.539020
S=20, D=30, h=0.6, k=0.8, V=1	321540	1674	317114	728	2024	333	3085	0.533643	0.557698
S=20, D=30, h=0.6, k=0.8, V=0	321279	1553	316840	788	2098	356	3242	0.502500	0.527024
S=20, D=30, h=0.6, k=0.9, V=1	321540	1642	317078	767	2053	333	3153	0.522671	0.546268
S=20, D=30, h=0.6, k=0.9, V=0	321337	1527	316858	827	2125	351	3303	0.492771	0.516503
S=20, D=30, h=0.6, k=1, V=1	321534	1616	317036	808	2074	334	3216	0.512859	0.536130
S=20, D=30, h=0.6, k=1, V=0	321337	1510	316826	859	2142	351	3352	0.485583	0.508984
S=20, D=30, h=0.5, k=0.3, V=1	321747	1961	317554	474	1758	321	2553	0.621740	0.648501
S=20, D=30, h=0.5, k=0.3, V=0	321497	1790	317218	597	1892	344	2833	0.573501	0.600234
S=20, D=30, h=0.5, k=0.4, V=1	321984	1986	317730	517	1751	304	2572	0.620897	0.646126
S=20, D=30, h=0.5, k=0.4, V=0	321709	1790	317380	646	1893	330	2869	0.568491	0.593943
S=20, D=30, h=0.5, k=0.5, V=1	322052	1964	317742	573	1773	301	2647	0.609911	0.634472
S=20, D=30, h=0.5, k=0.5, V=0	321816	1783	317441	689	1903	324	2916	0.562195	0.586913
S=20, D=30, h=0.5, k=0.6, V=1	322141	1933	317765	638	1805	297	2740	0.596269	0.619984
S=20, D=30, h=0.5, k=0.6, V=0	321930	1765	317502	736	1927	318	2981	0.553096	0.576952
S=20, D=30, h=0.5, k=0.7, V=1	322190	1906	317773	681	1830	294	2805	0.586303	0.609418
[truncated: 2,217 more rows]
