# Supplementary material for: Highly improved homopolymer aware nucleotide-protein alignments with 454 data
Source: BMC Bioinformatics. 2012 Sep 12;13:230. doi: 10.1186/1471-2105-13-230 (PMC3568017; doi:10.1186/1471-2105-13-230)
Supplement: Additional file 1 — HAXAT parameter evaluation setup. Name: haxat-parameter-evaluation.zip. Format: Zip compressed evaluation code. Title: HAXAT parameter evaluation setup. The file contains scripts for running the evaluation as well as all the binaries and results included in the manuscript. See the enclosed README for more information. [file 1471-2105-13-230-S1.zip › haxat-parameter-evaluation/output/sff.db50.analyze.tsv]

parameters	aligned-positions	tp	tn	fp	fn	missed	errors	mcc-missed	mcc
S=40, D=56, h=0.7, k=0.3, V=1	299500	898	296334	181	2087	1071	3339	0.425940	0.497760
S=40, D=56, h=0.7, k=0.3, V=0	299106	859	295928	214	2105	1087	3406	0.408561	0.478947
S=40, D=56, h=0.7, k=0.4, V=1	300003	904	296811	195	2093	1059	3347	0.424804	0.495446
S=40, D=56, h=0.7, k=0.4, V=0	299527	858	296332	229	2108	1081	3418	0.405569	0.475067
S=40, D=56, h=0.7, k=0.5, V=1	300529	892	297293	220	2124	1041	3385	0.416493	0.484311
S=40, D=56, h=0.7, k=0.5, V=0	300093	848	296856	252	2137	1062	3451	0.398316	0.465110
S=40, D=56, h=0.7, k=0.6, V=1	300820	871	297539	256	2154	1032	3442	0.403725	0.468830
S=40, D=56, h=0.7, k=0.6, V=0	300517	830	297233	287	2167	1049	3503	0.386691	0.450635
S=40, D=56, h=0.7, k=0.7, V=1	300801	854	297508	271	2168	1034	3473	0.396118	0.460208
S=40, D=56, h=0.7, k=0.7, V=0	300605	819	297305	300	2181	1047	3528	0.381072	0.443949
S=40, D=56, h=0.7, k=0.8, V=1	301222	839	297890	293	2200	1016	3509	0.387844	0.449304
S=40, D=56, h=0.7, k=0.8, V=0	300934	801	297600	319	2214	1031	3564	0.372420	0.432762
S=40, D=56, h=0.7, k=0.9, V=1	301478	822	298123	315	2218	1012	3545	0.379123	0.439012
S=40, D=56, h=0.7, k=0.9, V=0	301171	787	297818	338	2228	1029	3595	0.365040	0.424124
S=40, D=56, h=0.7, k=1, V=1	301511	812	298140	332	2227	1009	3568	0.373427	0.432306
S=40, D=56, h=0.7, k=1, V=0	301204	785	297838	351	2230	1026	3607	0.362403	0.420925
S=40, D=56, h=0.6, k=0.3, V=1	301809	1029	298598	168	2014	1014	3196	0.463696	0.536608
S=40, D=56, h=0.6, k=0.3, V=0	301262	975	298043	209	2035	1041	3285	0.441778	0.513783
S=40, D=56, h=0.6, k=0.4, V=1	302292	1025	299035	198	2034	999	3231	0.456739	0.527271
S=40, D=56, h=0.6, k=0.4, V=0	301852	966	298586	243	2057	1025	3325	0.433120	0.502486
S=40, D=56, h=0.6, k=0.5, V=1	302859	1020	299561	215	2063	975	3253	0.452204	0.520000
S=40, D=56, h=0.6, k=0.5, V=0	302124	957	298830	257	2080	1012	3349	0.428054	0.495535
S=40, D=56, h=0.6, k=0.6, V=1	303252	997	299913	248	2094	967	3309	0.440013	0.505377
S=40, D=56, h=0.6, k=0.6, V=0	302544	932	299206	291	2115	999	3405	0.415257	0.479807
S=40, D=56, h=0.6, k=0.7, V=1	303395	998	300045	253	2099	960	3312	0.439430	0.504154
S=40, D=56, h=0.6, k=0.7, V=0	302562	931	299216	297	2118	997	3412	0.413931	0.478127
S=40, D=56, h=0.6, k=0.8, V=1	303629	978	300247	282	2122	956	3360	0.428944	0.491874
S=40, D=56, h=0.6, k=0.8, V=0	302812	913	299433	325	2141	990	3456	0.404195	0.466430
S=40, D=56, h=0.6, k=0.9, V=1	303885	962	300476	301	2146	946	3393	0.421396	0.482501
S=40, D=56, h=0.6, k=0.9, V=0	303160	905	299755	340	2160	978	3478	0.399478	0.460115
S=40, D=56, h=0.6, k=1, V=1	303994	948	300565	319	2162	943	3424	0.414531	0.474461
S=40, D=56, h=0.6, k=1, V=0	303269	897	299849	353	2170	975	3498	0.395113	0.454905
S=40, D=56, h=0.5, k=0.3, V=1	304757	1144	301417	192	2004	909	3105	0.488077	0.555192
S=40, D=56, h=0.5, k=0.3, V=0	303729	1076	300398	234	2021	956	3211	0.463491	0.531429
S=40, D=56, h=0.5, k=0.4, V=1	305294	1159	301913	215	2007	891	3113	0.487511	0.552975
S=40, D=56, h=0.5, k=0.4, V=0	304743	1084	301351	266	2042	919	3227	0.460299	0.524792
S=40, D=56, h=0.5, k=0.5, V=1	306068	1157	302640	240	2031	870	3141	0.482471	0.545439
S=40, D=56, h=0.5, k=0.5, V=0	305516	1078	302070	298	2070	894	3262	0.453417	0.514958
S=40, D=56, h=0.5, k=0.6, V=1	306362	1163	302916	249	2034	861	3144	0.482362	0.544546
S=40, D=56, h=0.5, k=0.6, V=0	305896	1087	302430	305	2074	883	3262	0.454443	0.515179
S=40, D=56, h=0.5, k=0.7, V=1	306616	1145	303133	280	2058	855	3193	0.472545	0.533001
S=40, D=56, h=0.5, k=0.7, V=0	306160	1070	302657	334	2099	875	3308	0.445244	0.504148
S=40, D=56, h=0.5, k=0.8, V=1	306752	1144	303261	286	2061	852	3199	0.471336	0.531410
S=40, D=56, h=0.5, k=0.8, V=0	306296	1068	302785	341	2102	872	3315	0.443697	0.502199
S=40, D=56, h=0.5, k=0.9, V=1	306979	1132	303462	304	2081	843	3228	0.465367	0.523977
S=40, D=56, h=0.5, k=0.9, V=0	306545	1057	303003	357	2128	859	3344	0.438138	0.494867
S=40, D=56, h=0.5, k=1, V=1	307128	1120	303586	325	2097	839	3261	0.458873	0.516369
S=40, D=56, h=0.5, k=1, V=0	306685	1045	303121	379	2140	855	3374	0.431723	0.487410
S=40, D=56, h=0.4, k=0.3, V=1	307453	1304	303984	223	1942	809	2974	0.520684	0.582998
S=40, D=56, h=0.4, k=0.3, V=0	306726	1210	303251	273	1992	849	3114	0.490111	0.552386
S=40, D=56, h=0.4, k=0.4, V=1	308495	1351	304985	233	1926	778	2937	0.529706	0.590247
S=40, D=56, h=0.4, k=0.4, V=0	307693	1243	304175	291	1984	820	3095	0.495283	0.555745
S=40, D=56, h=0.4, k=0.5, V=1	309038	1368	305484	256	1930	757	2943	0.529662	0.588308
S=40, D=56, h=0.4, k=0.5, V=0	308366	1261	304804	317	1984	796	3097	0.495705	0.554253
S=40, D=56, h=0.4, k=0.6, V=1	309123	1380	305548	274	1921	754	2949	0.529387	0.587747
S=40, D=56, h=0.4, k=0.6, V=0	308339	1259	304763	336	1981	800	3117	0.492248	0.550773
S=40, D=56, h=0.4, k=0.7, V=1	309365	1381	305769	289	1926	748	2963	0.527167	0.584759
S=40, D=56, h=0.4, k=0.7, V=0	308700	1259	305095	354	1992	786	3132	0.489605	0.546685
S=40, D=56, h=0.4, k=0.8, V=1	309619	1371	305993	312	1943	741	2996	0.521212	0.577558
S=40, D=56, h=0.4, k=0.8, V=0	308852	1245	305222	375	2010	782	3167	0.482992	0.538992
S=40, D=56, h=0.4, k=0.9, V=1	309694	1347	306035	343	1969	738	3050	0.510914	0.565938
S=40, D=56, h=0.4, k=0.9, V=0	308996	1230	305328	406	2032	775	3213	0.474666	0.529161
S=40, D=56, h=0.4, k=1, V=1	309850	1352	306182	347	1969	732	3048	0.511510	0.566096
S=40, D=56, h=0.4, k=1, V=0	309122	1228	305447	410	2037	771	3218	0.473644	0.527712
S=40, D=56, h=0.3, k=0.3, V=1	310365	1485	306751	259	1870	694	2823	0.555463	0.611142
S=40, D=56, h=0.3, k=0.3, V=0	309238	1355	305629	313	1941	750	3004	0.517986	0.574928
S=40, D=56, h=0.3, k=0.4, V=1	310806	1529	307168	271	1838	685	2794	0.562777	0.618304
S=40, D=56, h=0.3, k=0.4, V=0	309984	1399	306337	333	1915	731	2979	0.524913	0.580941
S=40, D=56, h=0.3, k=0.5, V=1	311364	1557	307690	286	1831	665	2782	0.566283	0.620282
S=40, D=56, h=0.3, k=0.5, V=0	310531	1422	306844	360	1905	714	2979	0.526213	0.580948
S=40, D=56, h=0.3, k=0.6, V=1	311606	1564	307900	307	1835	655	2797	0.564420	0.617318
S=40, D=56, h=0.3, k=0.6, V=0	310964	1430	307222	397	1915	690	3002	0.522887	0.575290
S=40, D=56, h=0.3, k=0.7, V=1	311973	1575	308232	325	1841	638	2804	0.563991	0.615301
S=40, D=56, h=0.3, k=0.7, V=0	311296	1433	307515	422	1926	674	3022	0.520058	0.570839
S=40, D=56, h=0.3, k=0.8, V=1	312261	1585	308486	346	1844	626	2816	0.562870	0.612985
S=40, D=56, h=0.3, k=0.8, V=0	311636	1436	307818	447	1935	662	3044	0.517170	0.566661
S=40, D=56, h=0.3, k=0.9, V=1	312425	1582	308627	368	1848	625	2841	0.558974	0.608670
S=40, D=56, h=0.3, k=0.9, V=0	311745	1438	307909	465	1933	663	3061	0.515033	0.564405
S=40, D=56, h=0.3, k=1, V=1	312531	1569	308693	400	1869	618	2887	0.551486	0.599908
S=40, D=56, h=0.3, k=1, V=0	311850	1420	307971	503	1956	657	3116	0.505811	0.553847
S=40, D=56, h=0.2, k=0.3, V=1	312620	1686	308868	309	1757	600	2666	0.590281	0.640495
S=40, D=56, h=0.2, k=0.3, V=0	311710	1549	307944	384	1833	656	2873	0.550760	0.602765
S=40, D=56, h=0.2, k=0.4, V=1	313549	1754	309731	329	1735	558	2622	0.600735	0.647790
S=40, D=56, h=0.2, k=0.4, V=0	312536	1596	308705	419	1816	623	2858	0.555992	0.605552
S=40, D=56, h=0.2, k=0.5, V=1	313969	1796	310121	341	1711	539	2591	0.607413	0.653202
S=40, D=56, h=0.2, k=0.5, V=0	313025	1619	309144	446	1816	599	2861	0.557161	0.604693
S=40, D=56, h=0.2, k=0.6, V=1	314501	1836	310598	364	1703	508	2575	0.611909	0.655099
S=40, D=56, h=0.2, k=0.6, V=0	313479	1645	309548	472	1814	570	2856	0.559435	0.604644
S=40, D=56, h=0.2, k=0.7, V=1	315157	1866	311187	392	1712	469	2573	0.613837	0.653526
S=40, D=56, h=0.2, k=0.7, V=0	314125	1672	310128	506	1819	535	2860	0.560758	0.603027
S=40, D=56, h=0.2, k=0.8, V=1	315334	1868	311335	414	1717	462	2593	0.611189	0.650071
S=40, D=56, h=0.2, k=0.8, V=0	314559	1676	310505	538	1840	508	2886	0.557557	0.597276
S=40, D=56, h=0.2, k=0.9, V=1	315605	1884	311574	433	1714	448	2595	0.611799	0.649449
S=40, D=56, h=0.2, k=0.9, V=0	314806	1692	310723	561	1830	499	2890	0.558160	0.597186
S=40, D=56, h=0.2, k=1, V=1	315769	1890	311703	461	1715	440	2616	0.609293	0.646081
S=40, D=56, h=0.2, k=1, V=0	314905	1695	310800	580	1830	496	2906	0.556384	0.595037
S=40, D=56, F=0	294858	93	291239	738	2788	1135	4661	0.045106	0.055205
S=40, D=60, h=0.7, k=0.3, V=1	299341	891	296183	177	2090	1075	3342	0.424798	0.496758
S=40, D=60, h=0.7, k=0.3, V=0	298947	852	295779	210	2106	1091	3407	0.407433	0.477992
S=40, D=60, h=0.7, k=0.4, V=1	299844	896	296659	192	2097	1063	3352	0.423166	0.493869
S=40, D=60, h=0.7, k=0.4, V=0	299368	850	296180	226	2112	1085	3423	0.403832	0.473356
S=40, D=60, h=0.7, k=0.5, V=1	300370	884	297143	216	2127	1045	3388	0.415058	0.482985
S=40, D=60, h=0.7, k=0.5, V=0	299934	839	296706	248	2141	1066	3455	0.396487	0.463307
S=40, D=60, h=0.7, k=0.6, V=1	300661	865	297390	251	2155	1036	3442	0.402977	0.468290
S=40, D=60, h=0.7, k=0.6, V=0	300358	822	297083	283	2170	1053	3506	0.385085	0.449086
S=40, D=60, h=0.7, k=0.7, V=1	300642	848	297358	267	2169	1038	3474	0.395150	0.459409
S=40, D=60, h=0.7, k=0.7, V=0	300446	812	297155	296	2183	1051	3530	0.379735	0.442708
S=40, D=60, h=0.7, k=0.8, V=1	301097	831	297771	290	2205	1018	3513	0.386068	0.447415
S=40, D=60, h=0.7, k=0.8, V=0	300809	792	297480	317	2220	1033	3570	0.370086	0.430216
S=40, D=60, h=0.7, k=0.9, V=1	301353	816	298003	313	2221	1014	3548	0.377726	0.437559
S=40, D=60, h=0.7, k=0.9, V=0	301046	781	297698	336	2231	1031	3598	0.363588	0.422599
S=40, D=60, h=0.7, k=1, V=1	301386	805	298020	330	2231	1011	3572	0.371707	0.430479
S=40, D=60, h=0.7, k=1, V=0	301079	780	297719	348	2232	1028	3608	0.361413	0.419935
S=40, D=60, h=0.6, k=0.3, V=1	301809	1026	298601	166	2016	1014	3196	0.463376	0.536257
S=40, D=60, h=0.6, k=0.3, V=0	301262	971	298047	206	2038	1041	3285	0.441335	0.513286
S=40, D=60, h=0.6, k=0.4, V=1	302292	1026	299035	198	2033	999	3230	0.456999	0.527572
S=40, D=60, h=0.6, k=0.4, V=0	301852	968	298587	242	2055	1025	3322	0.433847	0.503327
S=40, D=60, h=0.6, k=0.5, V=1	302804	1018	299508	215	2063	977	3255	0.451679	0.519567
S=40, D=60, h=0.6, k=0.5, V=0	302069	956	298778	256	2079	1014	3349	0.427962	0.495593
S=40, D=60, h=0.6, k=0.6, V=1	303130	997	299797	245	2091	970	3306	0.440559	0.506249
S=40, D=60, h=0.6, k=0.6, V=0	302271	931	298947	288	2105	1010	3403	0.415502	0.480969
S=40, D=60, h=0.6, k=0.7, V=1	303273	995	299926	253	2099	963	3315	0.438627	0.503483
S=40, D=60, h=0.6, k=0.7, V=0	302440	929	299097	297	2117	1000	3414	0.413372	0.477721
S=40, D=60, h=0.6, k=0.8, V=1	303507	974	300128	282	2123	959	3364	0.427858	0.490872
S=40, D=60, h=0.6, k=0.8, V=0	302690	911	299314	325	2140	993	3458	0.403629	0.466011
S=40, D=60, h=0.6, k=0.9, V=1	303763	961	300358	300	2144	949	3393	0.421293	0.482620
S=40, D=60, h=0.6, k=0.9, V=0	303038	904	299637	339	2158	981	3478	0.399359	0.460206
S=40, D=60, h=0.6, k=1, V=1	303939	949	300512	319	2159	945	3423	0.414807	0.474932
S=40, D=60, h=0.6, k=1, V=0	303214	898	299797	352	2167	977	3496	0.395562	0.455570
S=40, D=60, h=0.5, k=0.3, V=1	304597	1142	301272	188	1995	920	3103	0.488336	0.556469
S=40, D=60, h=0.5, k=0.3, V=0	303569	1073	300252	231	2013	967	3211	0.463268	0.532130
S=40, D=60, h=0.5, k=0.4, V=1	305085	1156	301720	212	1997	904	3113	0.487321	0.553911
S=40, D=60, h=0.5, k=0.4, V=0	304534	1081	301158	263	2032	932	3227	0.460055	0.525622
S=40, D=60, h=0.5, k=0.5, V=1	305836	1153	302423	237	2023	882	3142	0.482016	0.545967
S=40, D=60, h=0.5, k=0.5, V=0	305284	1074	301853	295	2062	906	3263	0.452890	0.515357
S=40, D=60, h=0.5, k=0.6, V=1	306130	1159	302700	245	2026	873	3144	0.482079	0.545263
S=40, D=60, h=0.5, k=0.6, V=0	305664	1084	302213	302	2065	895	3262	0.454174	0.515868
S=40, D=60, h=0.5, k=0.7, V=1	306384	1139	302916	276	2053	866	3195	0.471730	0.533010
S=40, D=60, h=0.5, k=0.7, V=0	305928	1065	302439	331	2093	886	3310	0.444430	0.504116
S=40, D=60, h=0.5, k=0.8, V=1	306520	1138	303045	281	2056	863	3200	0.470686	0.531601
S=40, D=60, h=0.5, k=0.8, V=0	306064	1063	302568	337	2096	883	3316	0.443041	0.502341
S=40, D=60, h=0.5, k=0.9, V=1	306747	1126	303245	300	2076	854	3230	0.464523	0.523937
S=40, D=60, h=0.5, k=0.9, V=0	306313	1052	302785	354	2122	870	3346	0.437303	0.494793
S=40, D=60, h=0.5, k=1, V=1	306896	1115	303369	321	2091	850	3262	0.458258	0.516573
S=40, D=60, h=0.5, k=1, V=0	306453	1041	302903	376	2133	866	3375	0.431132	0.487599
S=40, D=60, h=0.4, k=0.3, V=1	307259	1306	303810	211	1932	817	2960	0.523254	0.586595
S=40, D=60, h=0.4, k=0.3, V=0	306399	1213	302948	261	1977	861	3099	0.492882	0.556554
S=40, D=60, h=0.4, k=0.4, V=1	308313	1353	304821	223	1916	786	2925	0.531881	0.593393
S=40, D=60, h=0.4, k=0.4, V=0	307511	1245	304010	282	1974	828	3084	0.497258	0.558655
S=40, D=60, h=0.4, k=0.5, V=1	308905	1369	305366	247	1923	763	2933	0.531398	0.590773
S=40, D=60, h=0.4, k=0.5, V=0	308233	1262	304686	308	1977	802	3087	0.497401	0.556662
S=40, D=60, h=0.4, k=0.6, V=1	309051	1381	305487	267	1916	758	2941	0.530765	0.589632
S=40, D=60, h=0.4, k=0.6, V=0	308206	1259	304644	328	1975	806	3109	0.493521	0.552709
S=40, D=60, h=0.4, k=0.7, V=1	309279	1382	305698	278	1921	752	2951	0.529183	0.587344
S=40, D=60, h=0.4, k=0.7, V=0	308553	1260	304966	342	1985	792	3119	0.491726	0.549556
S=40, D=60, h=0.4, k=0.8, V=1	309533	1369	305921	302	1941	745	2988	0.522354	0.579169
S=40, D=60, h=0.4, k=0.8, V=0	308766	1244	305150	365	2007	786	3158	0.484292	0.540769
S=40, D=60, h=0.4, k=0.9, V=1	309622	1346	305976	334	1966	742	3042	0.512087	0.567577
S=40, D=60, h=0.4, k=0.9, V=0	308924	1229	305271	395	2029	779	3203	0.476074	0.531050
S=40, D=60, h=0.4, k=1, V=1	309809	1352	306149	342	1966	735	3043	0.512285	0.567209
S=40, D=60, h=0.4, k=1, V=0	309050	1227	305385	405	2033	775	3213	0.474206	0.528679
S=40, D=60, h=0.3, k=0.3, V=1	310334	1487	306722	258	1867	695	2820	0.556059	0.611889
S=40, D=60, h=0.3, k=0.3, V=0	309196	1356	305589	312	1939	751	3002	0.518374	0.575446
S=40, D=60, h=0.3, k=0.4, V=1	310806	1534	307174	265	1833	685	2783	0.564806	0.620528
S=40, D=60, h=0.3, k=0.4, V=0	309973	1402	306331	328	1912	731	2971	0.526369	0.582546
S=40, D=60, h=0.3, k=0.5, V=1	311332	1563	307671	275	1823	667	2765	0.569292	0.623753
S=40, D=60, h=0.3, k=0.5, V=0	310488	1427	306813	349	1899	716	2964	0.528942	0.584113
S=40, D=60, h=0.3, k=0.6, V=1	311606	1567	307909	298	1832	655	2785	0.566452	0.619533
S=40, D=60, h=0.3, k=0.6, V=0	310953	1430	307221	387	1915	690	2992	0.524363	0.576905
S=40, D=60, h=0.3, k=0.7, V=1	311944	1575	308215	317	1837	642	2796	0.565212	0.616993
S=40, D=60, h=0.3, k=0.7, V=0	311256	1432	307486	415	1923	678	3016	0.520844	0.572043
S=40, D=60, h=0.3, k=0.8, V=1	312232	1585	308467	340	1840	630	2810	0.563768	0.614323
S=40, D=60, h=0.3, k=0.8, V=0	311596	1438	307787	442	1929	666	3037	0.518327	0.568267
S=40, D=60, h=0.3, k=0.9, V=1	312396	1583	308608	361	1844	629	2834	0.560148	0.610290
S=40, D=60, h=0.3, k=0.9, V=0	311716	1441	307888	460	1927	667	3054	0.516340	0.566160
S=40, D=60, h=0.3, k=1, V=1	312502	1565	308669	398	1870	622	2890	0.550850	0.599556
S=40, D=60, h=0.3, k=1, V=0	311821	1420	307947	501	1953	661	3115	0.506018	0.554393
S=40, D=60, h=0.2, k=0.3, V=1	312566	1688	308828	296	1754	602	2652	0.592593	0.643170
S=40, D=60, h=0.2, k=0.3, V=0	311656	1551	307904	371	1830	658	2859	0.553030	0.605406
S=40, D=60, h=0.2, k=0.4, V=1	313532	1758	309721	323	1730	559	2612	0.602422	0.649700
S=40, D=60, h=0.2, k=0.4, V=0	312519	1600	308694	414	1811	624	2849	0.557550	0.607335
S=40, D=60, h=0.2, k=0.5, V=1	313894	1796	310057	333	1708	542	2583	0.608580	0.654737
S=40, D=60, h=0.2, k=0.5, V=0	312950	1621	309077	441	1811	602	2854	0.558276	0.606169
S=40, D=60, h=0.2, k=0.6, V=1	314401	1840	310515	355	1691	516	2562	0.613977	0.658063
S=40, D=60, h=0.2, k=0.6, V=0	313379	1651	309462	466	1800	578	2844	0.561508	0.607595
S=40, D=60, h=0.2, k=0.7, V=1	314945	1869	311001	379	1696	483	2558	0.616159	0.657288
S=40, D=60, h=0.2, k=0.7, V=0	313913	1677	309940	495	1801	549	2845	0.563187	0.606860
S=40, D=60, h=0.2, k=0.8, V=1	315179	1868	311201	402	1708	473	2583	0.612686	0.652654
S=40, D=60, h=0.2, k=0.8, V=0	314404	1679	310372	525	1828	519	2872	0.559728	0.600529
S=40, D=60, h=0.2, k=0.9, V=1	315468	1883	311456	420	1709	457	2586	0.613137	0.651662
S=40, D=60, h=0.2, k=0.9, V=0	314669	1691	310604	549	1825	508	2882	0.559270	0.599115
S=40, D=60, h=0.2, k=1, V=1	315630	1889	311584	447	1710	449	2606	0.610734	0.648396
S=40, D=60, h=0.2, k=1, V=0	314766	1694	310680	567	1825	505	2897	0.557602	0.597078
S=40, D=60, F=0	294642	94	291024	737	2787	1136	4660	0.045647	0.055852
S=40, D=64, h=0.7, k=0.3, V=1	298957	884	295807	171	2095	1077	3343	0.424066	0.496064
S=40, D=64, h=0.7, k=0.3, V=0	298563	845	295404	204	2110	1093	3407	0.406648	0.477249
S=40, D=64, h=0.7, k=0.4, V=1	299519	893	296341	187	2098	1065	3350	0.423327	0.494218
S=40, D=64, h=0.7, k=0.4, V=0	299043	847	295862	221	2113	1087	3421	0.403930	0.473625
S=40, D=64, h=0.7, k=0.5, V=1	300124	882	296902	213	2127	1047	3387	0.415074	0.483162
S=40, D=64, h=0.7, k=0.5, V=0	299688	836	296465	245	2142	1068	3455	0.396171	0.463093
S=40, D=64, h=0.7, k=0.6, V=1	300415	864	297148	249	2154	1038	3441	0.403059	0.468541
S=40, D=64, h=0.7, k=0.6, V=0	300112	820	296842	280	2170	1055	3505	0.385029	0.449169
S=40, D=64, h=0.7, k=0.7, V=1	300557	849	297275	267	2166	1040	3473	0.395440	0.459901
S=40, D=64, h=0.7, k=0.7, V=0	300361	811	297071	297	2182	1053	3532	0.379257	0.442305
S=40, D=64, h=0.7, k=0.8, V=1	301012	835	297687	291	2199	1020	3510	0.387069	0.448724
S=40, D=64, h=0.7, k=0.8, V=0	300724	796	297397	317	2214	1035	3566	0.371297	0.431768
S=40, D=64, h=0.7, k=0.9, V=1	301268	817	297918	315	2218	1016	3549	0.377678	0.437654
S=40, D=64, h=0.7, k=0.9, V=0	300961	782	297614	337	2228	1033	3598	0.363724	0.422902
S=40, D=64, h=0.7, k=1, V=1	301301	808	297936	331	2226	1013	3570	0.372439	0.431472
S=40, D=64, h=0.7, k=1, V=0	300994	781	297635	349	2229	1030	3608	0.361553	0.420241
S=40, D=64, h=0.6, k=0.3, V=1	301529	1025	298331	163	2010	1021	3194	0.463715	0.537272
S=40, D=64, h=0.6, k=0.3, V=0	300982	969	297776	204	2033	1048	3285	0.441180	0.513711
S=40, D=64, h=0.6, k=0.4, V=1	302230	1022	298980	194	2034	1001	3229	0.456783	0.527513
S=40, D=64, h=0.6, k=0.4, V=0	301790	963	298530	240	2057	1027	3324	0.432913	0.502433
S=40, D=64, h=0.6, k=0.5, V=1	302742	1017	299453	211	2061	979	3251	0.452228	0.520385
S=40, D=64, h=0.6, k=0.5, V=0	302007	954	298722	253	2078	1016	3347	0.428015	0.495837
S=40, D=64, h=0.6, k=0.6, V=1	303068	995	299740	243	2090	972	3305	0.440446	0.506303
S=40, D=64, h=0.6, k=0.6, V=0	302209	929	298890	286	2104	1012	3402	0.415348	0.480970
S=40, D=64, h=0.6, k=0.7, V=1	303273	995	299928	251	2099	963	3313	0.438990	0.503896
S=40, D=64, h=0.6, k=0.7, V=0	302440	929	299099	295	2117	1000	3412	0.413721	0.478120
S=40, D=64, h=0.6, k=0.8, V=1	303507	975	300130	280	2122	959	3361	0.428481	0.491583
S=40, D=64, h=0.6, k=0.8, V=0	302690	911	299316	323	2140	993	3456	0.403966	0.466397
S=40, D=64, h=0.6, k=0.9, V=1	303763	959	300358	300	2146	949	3395	0.420745	0.481993
S=40, D=64, h=0.6, k=0.9, V=0	303038	903	299638	338	2159	981	3478	0.399241	0.460069
S=40, D=64, h=0.6, k=1, V=1	303872	947	300447	318	2160	946	3424	0.414422	0.474569
S=40, D=64, h=0.6, k=1, V=0	303147	897	299732	351	2167	978	3496	0.395439	0.455504
S=40, D=64, h=0.5, k=0.3, V=1	304597	1146	301277	183	1991	920	3094	0.490263	0.558656
S=40, D=64, h=0.5, k=0.3, V=0	303569	1077	300257	226	2009	967	3202	0.465207	0.534348
S=40, D=64, h=0.5, k=0.4, V=1	305085	1157	301726	206	1996	904	3106	0.488668	0.555433
S=40, D=64, h=0.5, k=0.4, V=0	304534	1082	301164	257	2031	932	3220	0.461371	0.527116
S=40, D=64, h=0.5, k=0.5, V=1	305792	1154	302387	231	2020	884	3135	0.483335	0.547627
S=40, D=64, h=0.5, k=0.5, V=0	305240	1075	301817	289	2059	908	3256	0.454174	0.516976
S=40, D=64, h=0.5, k=0.6, V=1	306130	1159	302702	243	2026	873	3142	0.482432	0.545660
S=40, D=64, h=0.5, k=0.6, V=0	305664	1084	302215	300	2065	895	3260	0.454512	0.516248
S=40, D=64, h=0.5, k=0.7, V=1	306317	1137	302851	275	2054	867	3196	0.471402	0.532724
S=40, D=64, h=0.5, k=0.7, V=0	305861	1063	302374	330	2094	887	3311	0.444072	0.503791
S=40, D=64, h=0.5, k=0.8, V=1	306453	1136	302979	281	2057	864	3202	0.470185	0.531121
S=40, D=64, h=0.5, k=0.8, V=0	305997	1061	302502	337	2097	884	3318	0.442518	0.501830
S=40, D=64, h=0.5, k=0.9, V=1	306680	1122	303178	301	2079	855	3235	0.463346	0.522695
S=40, D=64, h=0.5, k=0.9, V=0	306246	1049	302718	355	2124	871	3350	0.436353	0.493801
S=40, D=64, h=0.5, k=1, V=1	306829	1111	303302	322	2094	851	3267	0.457077	0.515327
S=40, D=64, h=0.5, k=1, V=0	306386	1038	302836	377	2135	867	3379	0.430180	0.486603
S=40, D=64, h=0.4, k=0.3, V=1	307200	1305	303756	209	1930	819	2958	0.523444	0.587007
S=40, D=64, h=0.4, k=0.3, V=0	306340	1212	302894	259	1975	863	3097	0.493046	0.556933
S=40, D=64, h=0.4, k=0.4, V=1	308215	1356	304735	217	1907	792	2916	0.533598	0.595858
S=40, D=64, h=0.4, k=0.4, V=0	307413	1247	303923	277	1966	834	3077	0.498573	0.560656
S=40, D=64, h=0.4, k=0.5, V=1	308856	1371	305326	240	1919	765	2924	0.533033	0.592765
S=40, D=64, h=0.4, k=0.5, V=0	308184	1264	304644	303	1973	804	3080	0.498691	0.558276
S=40, D=64, h=0.4, k=0.6, V=1	309002	1380	305445	262	1915	760	2937	0.531367	0.590479
S=40, D=64, h=0.4, k=0.6, V=0	308157	1258	304600	325	1974	808	3107	0.493762	0.553149
S=40, D=64, h=0.4, k=0.7, V=1	309230	1381	305655	274	1920	754	2948	0.529613	0.587998
S=40, D=64, h=0.4, k=0.7, V=0	308504	1259	304921	340	1984	794	3118	0.491803	0.549812
S=40, D=64, h=0.4, k=0.8, V=1	309533	1366	305921	302	1944	745	2991	0.521672	0.578413
S=40, D=64, h=0.4, k=0.8, V=0	308717	1239	305102	366	2010	788	3164	0.482929	0.539420
S=40, D=64, h=0.4, k=0.9, V=1	309622	1345	305976	334	1967	742	3043	0.511856	0.567322
S=40, D=64, h=0.4, k=0.9, V=0	308875	1226	305223	396	2030	781	3207	0.475193	0.530234
S=40, D=64, h=0.4, k=1, V=1	309809	1349	306152	339	1969	735	3043	0.512062	0.566960
S=40, D=64, h=0.4, k=1, V=0	309001	1222	305340	403	2036	777	3216	0.473286	0.527817
S=40, D=64, h=0.3, k=0.3, V=1	310320	1492	306713	252	1863	695	2810	0.558051	0.614059
S=40, D=64, h=0.3, k=0.3, V=0	309133	1360	305532	307	1934	753	2994	0.520022	0.577431
S=40, D=64, h=0.3, k=0.4, V=1	310806	1539	307177	262	1828	685	2775	0.566353	0.622224
S=40, D=64, h=0.3, k=0.4, V=0	309893	1405	306256	326	1906	734	2966	0.527356	0.583905
S=40, D=64, h=0.3, k=0.5, V=1	311332	1566	307672	274	1820	667	2761	0.570083	0.624620
S=40, D=64, h=0.3, k=0.5, V=0	310408	1429	306737	348	1894	719	2961	0.529542	0.585042
S=40, D=64, h=0.3, k=0.6, V=1	311574	1570	307883	294	1827	657	2778	0.567709	0.621089
S=40, D=64, h=0.3, k=0.6, V=0	310890	1432	307164	384	1910	693	2987	0.525257	0.578149
S=40, D=64, h=0.3, k=0.7, V=1	311912	1573	308185	317	1837	644	2798	0.564789	0.616716
S=40, D=64, h=0.3, k=0.7, V=0	311224	1431	307455	416	1922	680	3018	0.520474	0.571811
S=40, D=64, h=0.3, k=0.8, V=1	312232	1585	308470	336	1841	630	2807	0.564299	0.614885
S=40, D=64, h=0.3, k=0.8, V=0	311596	1438	307789	439	1930	666	3035	0.518688	0.568646
S=40, D=64, h=0.3, k=0.9, V=1	312396	1584	308610	359	1843	629	2831	0.560655	0.610841
S=40, D=64, h=0.3, k=0.9, V=0	311716	1442	307889	459	1926	667	3052	0.516704	0.566559
S=40, D=64, h=0.3, k=1, V=1	312502	1569	308675	392	1866	622	2880	0.552570	0.601423
S=40, D=64, h=0.3, k=1, V=0	311821	1424	307950	498	1949	661	3108	0.507332	0.555830
S=40, D=64, h=0.2, k=0.3, V=1	312513	1688	308782	293	1750	606	2649	0.593052	0.644046
S=40, D=64, h=0.2, k=0.3, V=0	311572	1551	307828	368	1825	663	2856	0.553473	0.606344
S=40, D=64, h=0.2, k=0.4, V=1	313532	1754	309726	318	1734	559	2611	0.602366	0.649636
S=40, D=64, h=0.2, k=0.4, V=0	312466	1599	308650	409	1808	628	2845	0.558049	0.608238
S=40, D=64, h=0.2, k=0.5, V=1	313877	1796	310049	323	1709	543	2575	0.609895	0.656215
S=40, D=64, h=0.2, k=0.5, V=0	312880	1621	309021	430	1808	607	2845	0.559669	0.608097
S=40, D=64, h=0.2, k=0.6, V=1	314334	1836	310461	344	1693	519	2556	0.614698	0.659103
S=40, D=64, h=0.2, k=0.6, V=0	313312	1647	309408	455	1802	581	2838	0.562101	0.608487
S=40, D=64, h=0.2, k=0.7, V=1	314945	1867	311007	373	1698	483	2554	0.616614	0.657770
S=40, D=64, h=0.2, k=0.7, V=0	313913	1673	309944	491	1805	549	2845	0.562886	0.606534
S=40, D=64, h=0.2, k=0.8, V=1	315162	1866	311192	395	1709	474	2578	0.613266	0.653361
S=40, D=64, h=0.2, k=0.8, V=0	314387	1677	310363	518	1829	520	2867	0.560226	0.601147
S=40, D=64, h=0.2, k=0.9, V=1	315416	1881	311416	412	1707	461	2580	0.613842	0.652777
S=40, D=64, h=0.2, k=0.9, V=0	314617	1690	310567	538	1822	512	2872	0.560478	0.600750
S=40, D=64, h=0.2, k=1, V=1	315583	1888	311549	438	1708	453	2599	0.611671	0.649744
S=40, D=64, h=0.2, k=1, V=0	314719	1693	310645	558	1823	509	2890	0.558466	0.598334
S=40, D=64, F=0	294414	93	290800	733	2788	1137	4658	0.045257	0.055396
S=40, D=68, h=0.7, k=0.3, V=1	298957	886	295807	171	2093	1077	3341	0.424627	0.496719
S=40, D=68, h=0.7, k=0.3, V=0	298563	848	295404	204	2107	1093	3404	0.407516	0.478267
S=40, D=68, h=0.7, k=0.4, V=1	299519	891	296340	188	2100	1065	3353	0.422565	0.493330
S=40, D=68, h=0.7, k=0.4, V=0	299043	846	295861	222	2114	1087	3423	0.403444	0.473059
S=40, D=68, h=0.7, k=0.5, V=1	300045	882	296823	213	2127	1047	3387	0.415073	0.483161
S=40, D=68, h=0.7, k=0.5, V=0	299609	836	296386	245	2142	1068	3455	0.396170	0.463092
S=40, D=68, h=0.7, k=0.6, V=1	300336	864	297070	248	2154	1038	3440	0.403245	0.468756
S=40, D=68, h=0.7, k=0.6, V=0	300033	820	296763	280	2170	1055	3505	0.385028	0.449169
S=40, D=68, h=0.7, k=0.7, V=1	300478	848	297196	267	2167	1040	3474	0.395148	0.459562
S=40, D=68, h=0.7, k=0.7, V=0	300282	810	296993	296	2183	1053	3532	0.379134	0.442160
S=40, D=68, h=0.7, k=0.8, V=1	300933	834	297610	289	2200	1020	3509	0.387129	0.448791
S=40, D=68, h=0.7, k=0.8, V=0	300645	795	297320	315	2215	1035	3565	0.371339	0.431814
S=40, D=68, h=0.7, k=0.9, V=1	301189	816	297841	313	2219	1016	3548	0.377724	0.437705
S=40, D=68, h=0.7, k=0.9, V=0	300882	781	297537	335	2229	1033	3597	0.363754	0.422934
S=40, D=68, h=0.7, k=1, V=1	301222	807	297859	329	2227	1013	3569	0.372476	0.431513
S=40, D=68, h=0.7, k=1, V=0	300915	780	297558	347	2230	1030	3607	0.361577	0.420266
S=40, D=68, h=0.6, k=0.3, V=1	301529	1022	298337	157	2013	1021	3191	0.464146	0.537762
S=40, D=68, h=0.6, k=0.3, V=0	300982	966	297781	199	2036	1048	3283	0.441343	0.513892
S=40, D=68, h=0.6, k=0.4, V=1	302129	1021	298890	186	2032	1004	3222	0.458074	0.529254
S=40, D=68, h=0.6, k=0.4, V=0	301689	961	298440	232	2056	1030	3318	0.433859	0.503771
S=40, D=68, h=0.6, k=0.5, V=1	302742	1015	299457	207	2063	979	3249	0.452462	0.520649
S=40, D=68, h=0.6, k=0.5, V=0	302007	952	298726	249	2080	1016	3345	0.428200	0.496046
S=40, D=68, h=0.6, k=0.6, V=1	303068	993	299741	242	2092	972	3306	0.440095	0.505898
S=40, D=68, h=0.6, k=0.6, V=0	302209	927	298891	285	2106	1012	3403	0.414967	0.480528
S=40, D=68, h=0.6, k=0.7, V=1	303273	992	299929	251	2101	963	3315	0.438242	0.503058
S=40, D=68, h=0.6, k=0.7, V=0	302440	926	299100	295	2119	1000	3414	0.412935	0.477234
S=40, D=68, h=0.6, k=0.8, V=1	303507	972	300130	281	2124	959	3364	0.427544	0.490531
S=40, D=68, h=0.6, k=0.8, V=0	302690	908	299316	324	2142	993	3459	0.403000	0.465304
S=40, D=68, h=0.6, k=0.9, V=1	303763	958	300358	301	2146	949	3396	0.420351	0.481562
S=40, D=68, h=0.6, k=0.9, V=0	303038	902	299638	339	2159	981	3479	0.398841	0.459628
S=40, D=68, h=0.6, k=1, V=1	303872	946	300447	319	2160	946	3425	0.414029	0.474138
S=40, D=68, h=0.6, k=1, V=0	303147	896	299732	352	2167	978	3497	0.395040	0.455064
S=40, D=68, h=0.5, k=0.3, V=1	304597	1144	301281	180	1992	920	3092	0.490404	0.558832
S=40, D=68, h=0.5, k=0.3, V=0	303569	1075	300260	224	2010	967	3201	0.465122	0.534268
S=40, D=68, h=0.5, k=0.4, V=1	305085	1158	301730	202	1995	904	3101	0.489651	0.556544
S=40, D=68, h=0.5, k=0.4, V=0	304534	1083	301167	254	2030	932	3216	0.462160	0.528013
S=40, D=68, h=0.5, k=0.5, V=1	305792	1154	302388	230	2020	884	3134	0.483514	0.547829
S=40, D=68, h=0.5, k=0.5, V=0	305240	1075	301817	289	2059	908	3256	0.454174	0.516976
S=40, D=68, h=0.5, k=0.6, V=1	306130	1159	302701	244	2026	873	3143	0.482256	0.545461
S=40, D=68, h=0.5, k=0.6, V=0	305664	1084	302214	301	2065	895	3261	0.454343	0.516058
S=40, D=68, h=0.5, k=0.7, V=1	306317	1135	302850	276	2056	867	3199	0.470730	0.531967
S=40, D=68, h=0.5, k=0.7, V=0	305861	1062	302373	331	2095	887	3313	0.443647	0.503310
S=40, D=68, h=0.5, k=0.8, V=1	306453	1133	302979	281	2060	864	3205	0.469435	0.530274
S=40, D=68, h=0.5, k=0.8, V=0	305997	1058	302502	337	2100	884	3321	0.441734	0.500942
S=40, D=68, h=0.5, k=0.9, V=1	306680	1120	303179	300	2081	855	3236	0.463009	0.522314
S=40, D=68, h=0.5, k=0.9, V=0	306246	1046	302719	354	2127	871	3352	0.435723	0.493088
S=40, D=68, h=0.5, k=1, V=1	306829	1110	303303	321	2095	851	3267	0.456987	0.515224
S=40, D=68, h=0.5, k=1, V=0	306386	1036	302837	376	2137	867	3380	0.429806	0.486180
S=40, D=68, h=0.4, k=0.3, V=1	307200	1309	303760	205	1926	819	2950	0.525073	0.588829
S=40, D=68, h=0.4, k=0.3, V=0	306340	1215	302897	256	1972	863	3091	0.494286	0.558329
S=40, D=68, h=0.4, k=0.4, V=1	308156	1357	304680	215	1904	794	2913	0.534172	0.596681
S=40, D=68, h=0.4, k=0.4, V=0	307354	1248	303868	275	1963	836	3074	0.499147	0.561476
S=40, D=68, h=0.4, k=0.5, V=1	308797	1370	305270	239	1918	767	2924	0.532977	0.592885
S=40, D=68, h=0.4, k=0.5, V=0	308125	1263	304588	302	1972	806	3080	0.498617	0.558367
S=40, D=68, h=0.4, k=0.6, V=1	309002	1379	305443	264	1916	760	2940	0.530810	0.589862
S=40, D=68, h=0.4, k=0.6, V=0	308157	1257	304598	327	1975	808	3110	0.493203	0.552526
S=40, D=68, h=0.4, k=0.7, V=1	309230	1381	305654	275	1920	754	2949	0.529449	0.587817
S=40, D=68, h=0.4, k=0.7, V=0	308504	1259	304920	341	1984	794	3119	0.491645	0.549636
S=40, D=68, h=0.4, k=0.8, V=1	309484	1364	305875	301	1944	747	2992	0.521377	0.578263
S=40, D=68, h=0.4, k=0.8, V=0	308717	1239	305102	366	2010	788	3164	0.482929	0.539420
S=40, D=68, h=0.4, k=0.9, V=1	309573	1341	305930	333	1969	744	3046	0.511091	0.566648
S=40, D=68, h=0.4, k=0.9, V=0	308875	1225	305223	396	2031	781	3208	0.474949	0.529963
S=40, D=68, h=0.4, k=1, V=1	309760	1346	306105	339	1970	737	3046	0.511371	0.566370
S=40, D=68, h=0.4, k=1, V=0	309001	1222	305339	404	2036	777	3217	0.473136	0.527651
S=40, D=68, h=0.3, k=0.3, V=1	310255	1494	306655	249	1857	699	2805	0.558974	0.615444
S=40, D=68, h=0.3, k=0.3, V=0	309068	1361	305473	305	1929	757	2991	0.520571	0.578394
S=40, D=68, h=0.3, k=0.4, V=1	310792	1542	307168	257	1825	685	2767	0.567797	0.623805
S=40, D=68, h=0.3, k=0.4, V=0	309879	1408	306247	321	1903	734	2958	0.528814	0.585514
S=40, D=68, h=0.3, k=0.5, V=1	311332	1570	307677	269	1816	667	2752	0.571721	0.626409
S=40, D=68, h=0.3, k=0.5, V=0	310408	1433	306742	343	1890	719	2952	0.531202	0.586870
S=40, D=68, h=0.3, k=0.6, V=1	311574	1575	307889	288	1822	657	2767	0.569702	0.623264
S=40, D=68, h=0.3, k=0.6, V=0	310890	1437	307170	378	1905	693	2976	0.527270	0.580359
S=40, D=68, h=0.3, k=0.7, V=1	311912	1577	308190	312	1833	644	2789	0.566402	0.618472
S=40, D=68, h=0.3, k=0.7, V=0	311224	1435	307460	411	1918	680	3009	0.522098	0.573591
S=40, D=68, h=0.3, k=0.8, V=1	312200	1588	308445	331	1836	632	2799	0.565686	0.616574
S=40, D=68, h=0.3, k=0.8, V=0	311564	1441	307764	434	1925	668	3027	0.520073	0.570332
S=40, D=68, h=0.3, k=0.9, V=1	312364	1586	308585	354	1839	631	2824	0.561819	0.612287
S=40, D=68, h=0.3, k=0.9, V=0	311635	1443	307819	452	1921	671	3044	0.517909	0.568217
S=40, D=68, h=0.3, k=1, V=1	312470	1571	308649	388	1862	624	2874	0.553576	0.602692
S=40, D=68, h=0.3, k=1, V=0	311789	1426	307924	494	1945	663	3102	0.508330	0.557087
S=40, D=68, h=0.2, k=0.3, V=1	312487	1689	308762	288	1748	608	2644	0.593948	0.645192
S=40, D=68, h=0.2, k=0.3, V=0	311546	1552	307808	363	1823	665	2851	0.554359	0.607478
S=40, D=68, h=0.2, k=0.4, V=1	313532	1758	309731	312	1731	559	2602	0.603983	0.651363
S=40, D=68, h=0.2, k=0.4, V=0	312466	1603	308655	403	1805	628	2836	0.559684	0.610000
S=40, D=68, h=0.2, k=0.5, V=1	313877	1796	310055	317	1709	543	2569	0.610781	0.657165
S=40, D=68, h=0.2, k=0.5, V=0	312880	1623	309027	424	1806	607	2837	0.560932	0.609466
S=40, D=68, h=0.2, k=0.6, V=1	314334	1836	310464	340	1694	519	2553	0.615199	0.659626
S=40, D=68, h=0.2, k=0.6, V=0	313312	1647	309409	453	1803	581	2837	0.562305	0.608693
S=40, D=68, h=0.2, k=0.7, V=1	314928	1869	310997	367	1695	484	2546	0.617850	0.659179
S=40, D=68, h=0.2, k=0.7, V=0	313896	1674	309933	486	1803	550	2839	0.563763	0.607564
S=40, D=68, h=0.2, k=0.8, V=1	315145	1871	311184	387	1703	475	2565	0.615353	0.655674
S=40, D=68, h=0.2, k=0.8, V=0	314370	1678	310351	514	1827	521	2862	0.560959	0.602019
S=40, D=68, h=0.2, k=0.9, V=1	315402	1886	311413	400	1703	462	2565	0.616309	0.655466
S=40, D=68, h=0.2, k=0.9, V=0	314603	1692	310561	529	1821	513	2863	0.561917	0.602353
S=40, D=68, h=0.2, k=1, V=1	315579	1891	311555	427	1706	453	2586	0.613663	0.651845
S=40, D=68, h=0.2, k=1, V=0	314715	1696	310653	545	1821	509	2875	0.560682	0.600690
S=40, D=68, F=0	294414	93	290799	734	2788	1137	4659	0.045222	0.055356
S=40, D=72, h=0.7, k=0.3, V=1	298957	887	295808	170	2092	1077	3339	0.425114	0.497287
S=40, D=72, h=0.7, k=0.3, V=0	298563	848	295404	204	2107	1093	3404	0.407516	0.478267
S=40, D=72, h=0.7, k=0.4, V=1	299519	891	296340	188	2100	1065	3353	0.422565	0.493330
S=40, D=72, h=0.7, k=0.4, V=0	299043	846	295861	222	2114	1087	3423	0.403444	0.473059
S=40, D=72, h=0.7, k=0.5, V=1	300045	882	296823	213	2127	1047	3387	0.415073	0.483161
S=40, D=72, h=0.7, k=0.5, V=0	299609	836	296386	245	2142	1068	3455	0.396170	0.463092
S=40, D=72, h=0.7, k=0.6, V=1	300336	864	297070	248	2154	1038	3440	0.403245	0.468756
S=40, D=72, h=0.7, k=0.6, V=0	300033	820	296763	280	2170	1055	3505	0.385028	0.449169
S=40, D=72, h=0.7, k=0.7, V=1	300478	848	297196	267	2167	1040	3474	0.395148	0.459562
S=40, D=72, h=0.7, k=0.7, V=0	300282	810	296993	296	2183	1053	3532	0.379134	0.442160
S=40, D=72, h=0.7, k=0.8, V=1	300933	834	297610	289	2200	1020	3509	0.387129	0.448791
S=40, D=72, h=0.7, k=0.8, V=0	300645	795	297320	315	2215	1035	3565	0.371339	0.431814
S=40, D=72, h=0.7, k=0.9, V=1	301189	816	297841	313	2219	1016	3548	0.377724	0.437705
S=40, D=72, h=0.7, k=0.9, V=0	300882	781	297537	335	2229	1033	3597	0.363754	0.422934
S=40, D=72, h=0.7, k=1, V=1	301222	807	297859	329	2227	1013	3569	0.372476	0.431513
S=40, D=72, h=0.7, k=1, V=0	300915	780	297558	347	2230	1030	3607	0.361577	0.420266
S=40, D=72, h=0.6, k=0.3, V=1	301529	1021	298337	157	2014	1021	3192	0.463887	0.537462
S=40, D=72, h=0.6, k=0.3, V=0	300982	964	297782	199	2037	1048	3284	0.440860	0.513352
S=40, D=72, h=0.6, k=0.4, V=1	302129	1020	298890	186	2033	1004	3223	0.457813	0.528953
S=40, D=72, h=0.6, k=0.4, V=0	301689	960	298440	232	2057	1030	3319	0.433587	0.503456
S=40, D=72, h=0.6, k=0.5, V=1	302742	1013	299458	206	2065	979	3250	0.452128	0.520262
S=40, D=72, h=0.6, k=0.5, V=0	302007	950	298727	248	2082	1016	3346	0.427836	0.495623
S=40, D=72, h=0.6, k=0.6, V=1	303068	992	299741	242	2093	972	3307	0.439828	0.505592
S=40, D=72, h=0.6, k=0.6, V=0	302209	926	298891	285	2107	1012	3404	0.414688	0.480205
S=40, D=72, h=0.6, k=0.7, V=1	303273	992	299929	251	2101	963	3315	0.438242	0.503058
S=40, D=72, h=0.6, k=0.7, V=0	302440	926	299100	295	2119	1000	3414	0.412935	0.477234
S=40, D=72, h=0.6, k=0.8, V=1	303507	972	300131	280	2124	959	3363	0.427720	0.490731
S=40, D=72, h=0.6, k=0.8, V=0	302690	907	299317	323	2143	993	3459	0.402886	0.465171
S=40, D=72, h=0.6, k=0.9, V=1	303763	958	300359	300	2146	949	3395	0.420524	0.481758
S=40, D=72, h=0.6, k=0.9, V=0	303038	901	299639	338	2160	981	3479	0.398722	0.459491
S=40, D=72, h=0.6, k=1, V=1	303872	946	300448	318	2160	946	3424	0.414198	0.474330
S=40, D=72, h=0.6, k=1, V=0	303147	895	299733	351	2168	978	3497	0.394918	0.454923
S=40, D=72, h=0.5, k=0.3, V=1	304434	1141	301127	176	1990	925	3091	0.490429	0.559308
S=40, D=72, h=0.5, k=0.3, V=0	303406	1072	300106	220	2008	972	3200	0.465091	0.534668
S=40, D=72, h=0.5, k=0.4, V=1	305085	1155	301731	202	1997	904	3103	0.488978	0.555800
S=40, D=72, h=0.5, k=0.4, V=0	304534	1080	301168	254	2032	932	3218	0.461449	0.527221
S=40, D=72, h=0.5, k=0.5, V=1	305792	1151	302390	228	2023	884	3135	0.483135	0.547397
S=40, D=72, h=0.5, k=0.5, V=0	305240	1071	301819	287	2063	908	3258	0.453483	0.516188
S=40, D=72, h=0.5, k=0.6, V=1	306130	1156	302705	240	2029	873	3142	0.482225	0.545422
S=40, D=72, h=0.5, k=0.6, V=0	305664	1080	302217	298	2069	895	3262	0.453820	0.515461
S=40, D=72, h=0.5, k=0.7, V=1	306317	1131	302852	274	2060	867	3201	0.470073	0.531222
S=40, D=72, h=0.5, k=0.7, V=0	305861	1057	302375	329	2100	887	3316	0.442670	0.502201
S=40, D=72, h=0.5, k=0.8, V=1	306453	1130	302980	280	2063	864	3207	0.468854	0.529617
S=40, D=72, h=0.5, k=0.8, V=0	305997	1055	302503	336	2103	884	3323	0.441111	0.500236
S=40, D=72, h=0.5, k=0.9, V=1	306680	1116	303180	299	2085	855	3239	0.462166	0.521363
S=40, D=72, h=0.5, k=0.9, V=0	306246	1042	302720	353	2131	871	3355	0.434828	0.492076
S=40, D=72, h=0.5, k=1, V=1	306829	1106	303304	320	2099	851	3270	0.456133	0.514262
S=40, D=72, h=0.5, k=1, V=0	306386	1032	302838	375	2141	867	3383	0.428901	0.485157
S=40, D=72, h=0.4, k=0.3, V=1	307084	1309	303658	201	1916	828	2945	0.525851	0.590549
S=40, D=72, h=0.4, k=0.3, V=0	306224	1215	302795	252	1962	872	3086	0.495040	0.559997
S=40, D=72, h=0.4, k=0.4, V=1	308040	1358	304576	212	1894	803	2909	0.534919	0.598350
S=40, D=72, h=0.4, k=0.4, V=0	307238	1249	303764	272	1953	845	3070	0.499889	0.563109
S=40, D=72, h=0.4, k=0.5, V=1	308681	1369	305165	237	1910	776	2923	0.533091	0.593835
S=40, D=72, h=0.4, k=0.5, V=0	308009	1262	304483	300	1964	815	3079	0.498706	0.559255
S=40, D=72, h=0.4, k=0.6, V=1	308886	1378	305338	262	1908	769	2939	0.530916	0.590797
S=40, D=72, h=0.4, k=0.6, V=0	308041	1256	304493	325	1967	817	3109	0.493283	0.553397
S=40, D=72, h=0.4, k=0.7, V=1	309230	1380	305655	274	1921	754	2949	0.529388	0.587748
S=40, D=72, h=0.4, k=0.7, V=0	308504	1258	304921	340	1985	794	3119	0.491564	0.549545
S=40, D=72, h=0.4, k=0.8, V=1	309484	1363	305876	300	1945	747	2992	0.521311	0.578188
S=40, D=72, h=0.4, k=0.8, V=0	308717	1239	305103	365	2010	788	3163	0.483084	0.539592
S=40, D=72, h=0.4, k=0.9, V=1	309573	1339	305931	332	1971	744	3047	0.510787	0.566310
S=40, D=72, h=0.4, k=0.9, V=0	308875	1224	305224	395	2032	781	3208	0.474856	0.529859
S=40, D=72, h=0.4, k=1, V=1	309760	1343	306107	337	1973	737	3047	0.510992	0.565949
S=40, D=72, h=0.4, k=1, V=0	309001	1220	305341	402	2038	777	3217	0.472947	0.527439
S=40, D=72, h=0.3, k=0.3, V=1	310170	1495	306581	243	1851	704	2798	0.560178	0.617231
S=40, D=72, h=0.3, k=0.3, V=0	308983	1362	305399	299	1923	762	2984	0.521763	0.580161
S=40, D=72, h=0.3, k=0.4, V=1	310748	1546	307134	249	1819	687	2755	0.569942	0.626343
S=40, D=72, h=0.3, k=0.4, V=0	309835	1412	306213	313	1897	736	2946	0.530972	0.588074
S=40, D=72, h=0.3, k=0.5, V=1	311274	1573	307629	261	1811	669	2741	0.573630	0.628682
S=40, D=72, h=0.3, k=0.5, V=0	310350	1436	306694	335	1885	721	2941	0.533103	0.589142
S=40, D=72, h=0.3, k=0.6, V=1	311530	1576	307851	284	1819	659	2762	0.570540	0.624364
S=40, D=72, h=0.3, k=0.6, V=0	310846	1438	307132	374	1902	695	2971	0.528092	0.581436
S=40, D=72, h=0.3, k=0.7, V=1	311868	1579	308153	307	1829	646	2782	0.567593	0.619953
S=40, D=72, h=0.3, k=0.7, V=0	311180	1437	307423	406	1914	682	3002	0.523275	0.575053
S=40, D=72, h=0.3, k=0.8, V=1	312156	1591	308409	325	1831	634	2790	0.567226	0.618431
S=40, D=72, h=0.3, k=0.8, V=0	311520	1443	307727	429	1921	670	3020	0.521235	0.571775
S=40, D=72, h=0.3, k=0.9, V=1	312320	1589	308549	348	1834	633	2815	0.563346	0.614127
S=40, D=72, h=0.3, k=0.9, V=0	311591	1445	307782	447	1917	673	3037	0.519061	0.569649
S=40, D=72, h=0.3, k=1, V=1	312470	1574	308653	384	1859	624	2867	0.554795	0.604017
S=40, D=72, h=0.3, k=1, V=0	311789	1428	307929	489	1943	663	3095	0.509465	0.558326
S=40, D=72, h=0.2, k=0.3, V=1	312487	1687	308763	287	1750	608	2645	0.593696	0.644917
S=40, D=72, h=0.2, k=0.3, V=0	311546	1550	307809	362	1825	665	2852	0.554078	0.607170
S=40, D=72, h=0.2, k=0.4, V=1	313532	1758	309731	312	1731	559	2602	0.603983	0.651363
S=40, D=72, h=0.2, k=0.4, V=0	312466	1603	308655	403	1805	628	2836	0.559684	0.610000
S=40, D=72, h=0.2, k=0.5, V=1	313877	1796	310055	317	1709	543	2569	0.610781	0.657165
S=40, D=72, h=0.2, k=0.5, V=0	312880	1623	309027	424	1806	607	2837	0.560932	0.609466
S=40, D=72, h=0.2, k=0.6, V=1	314334	1835	310464	340	1695	519	2554	0.615004	0.659416
S=40, D=72, h=0.2, k=0.6, V=0	313312	1646	309409	453	1804	581	2838	0.562095	0.608466
S=40, D=72, h=0.2, k=0.7, V=1	314928	1872	311001	363	1692	484	2539	0.618999	0.660402
S=40, D=72, h=0.2, k=0.7, V=0	313896	1676	309936	483	1801	550	2834	0.564582	0.608445
S=40, D=72, h=0.2, k=0.8, V=1	315145	1871	311184	387	1703	475	2565	0.615353	0.655674
S=40, D=72, h=0.2, k=0.8, V=0	314370	1678	310351	514	1827	521	2862	0.560959	0.602019
S=40, D=72, h=0.2, k=0.9, V=1	315415	1888	311427	398	1702	461	2561	0.616973	0.656078
S=40, D=72, h=0.2, k=0.9, V=0	314616	1694	310575	527	1820	512	2859	0.562593	0.602988
S=40, D=72, h=0.2, k=1, V=1	315579	1893	311557	425	1704	453	2582	0.614323	0.652544
S=40, D=72, h=0.2, k=1, V=0	314715	1696	310653	545	1821	509	2875	0.560682	0.600690
S=40, D=72, F=0	294414	93	290798	734	2789	1137	4660	0.045215	0.055345
S=40, D=76, h=0.7, k=0.3, V=1	298957	887	295808	170	2092	1077	3339	0.425114	0.497287
S=40, D=76, h=0.7, k=0.3, V=0	298563	848	295404	204	2107	1093	3404	0.407516	0.478267
S=40, D=76, h=0.7, k=0.4, V=1	299519	891	296340	188	2100	1065	3353	0.422565	0.493330
S=40, D=76, h=0.7, k=0.4, V=0	299043	846	295861	222	2114	1087	3423	0.403444	0.473059
S=40, D=76, h=0.7, k=0.5, V=1	300045	882	296823	213	2127	1047	3387	0.415073	0.483161
S=40, D=76, h=0.7, k=0.5, V=0	299609	836	296386	245	2142	1068	3455	0.396170	0.463092
S=40, D=76, h=0.7, k=0.6, V=1	300336	864	297070	248	2154	1038	3440	0.403245	0.468756
S=40, D=76, h=0.7, k=0.6, V=0	300033	820	296763	280	2170	1055	3505	0.385028	0.449169
S=40, D=76, h=0.7, k=0.7, V=1	300478	848	297196	267	2167	1040	3474	0.395148	0.459562
S=40, D=76, h=0.7, k=0.7, V=0	300282	810	296993	296	2183	1053	3532	0.379134	0.442160
S=40, D=76, h=0.7, k=0.8, V=1	300933	834	297610	289	2200	1020	3509	0.387129	0.448791
S=40, D=76, h=0.7, k=0.8, V=0	300645	795	297320	315	2215	1035	3565	0.371339	0.431814
S=40, D=76, h=0.7, k=0.9, V=1	301189	816	297841	313	2219	1016	3548	0.377724	0.437705
S=40, D=76, h=0.7, k=0.9, V=0	300882	781	297537	335	2229	1033	3597	0.363754	0.422934
S=40, D=76, h=0.7, k=1, V=1	301222	807	297859	329	2227	1013	3569	0.372476	0.431513
S=40, D=76, h=0.7, k=1, V=0	300915	780	297558	347	2230	1030	3607	0.361577	0.420266
S=40, D=76, h=0.6, k=0.3, V=1	301529	1021	298337	157	2014	1021	3192	0.463887	0.537462
S=40, D=76, h=0.6, k=0.3, V=0	300982	964	297782	199	2037	1048	3284	0.440860	0.513352
S=40, D=76, h=0.6, k=0.4, V=1	302129	1020	298890	186	2033	1004	3223	0.457813	0.528953
S=40, D=76, h=0.6, k=0.4, V=0	301689	960	298440	232	2057	1030	3319	0.433587	0.503456
S=40, D=76, h=0.6, k=0.5, V=1	302742	1013	299458	206	2065	979	3250	0.452128	0.520262
S=40, D=76, h=0.6, k=0.5, V=0	302007	950	298727	248	2082	1016	3346	0.427836	0.495623
S=40, D=76, h=0.6, k=0.6, V=1	303068	992	299741	242	2093	972	3307	0.439828	0.505592
S=40, D=76, h=0.6, k=0.6, V=0	302209	926	298891	285	2107	1012	3404	0.414688	0.480205
S=40, D=76, h=0.6, k=0.7, V=1	303273	992	299929	251	2101	963	3315	0.438242	0.503058
S=40, D=76, h=0.6, k=0.7, V=0	302440	926	299100	295	2119	1000	3414	0.412935	0.477234
S=40, D=76, h=0.6, k=0.8, V=1	303507	972	300131	280	2124	959	3363	0.427720	0.490731
S=40, D=76, h=0.6, k=0.8, V=0	302690	907	299317	323	2143	993	3459	0.402886	0.465171
S=40, D=76, h=0.6, k=0.9, V=1	303763	958	300359	300	2146	949	3395	0.420524	0.481758
S=40, D=76, h=0.6, k=0.9, V=0	303038	901	299639	338	2160	981	3479	0.398722	0.459491
S=40, D=76, h=0.6, k=1, V=1	303872	946	300448	318	2160	946	3424	0.414198	0.474330
S=40, D=76, h=0.6, k=1, V=0	303147	895	299733	351	2168	978	3497	0.394918	0.454923
S=40, D=76, h=0.5, k=0.3, V=1	304434	1140	301127	176	1991	925	3092	0.490183	0.559028
S=40, D=76, h=0.5, k=0.3, V=0	303406	1071	300106	220	2009	972	3201	0.464835	0.534374
S=40, D=76, h=0.5, k=0.4, V=1	305023	1152	301672	201	1998	906	3105	0.488427	0.555352
S=40, D=76, h=0.5, k=0.4, V=0	304472	1076	301109	253	2034	934	3221	0.460600	0.526423
S=40, D=76, h=0.5, k=0.5, V=1	305730	1148	302331	227	2024	886	3137	0.482574	0.546936
S=40, D=76, h=0.5, k=0.5, V=0	305178	1068	301760	286	2064	910	3260	0.452877	0.515667
S=40, D=76, h=0.5, k=0.6, V=1	306068	1153	302646	239	2030	875	3144	0.481663	0.544959
S=40, D=76, h=0.5, k=0.6, V=0	305602	1077	302158	297	2070	897	3264	0.453215	0.514940
S=40, D=76, h=0.5, k=0.7, V=1	306317	1129	302852	274	2062	867	3203	0.469572	0.530657
S=40, D=76, h=0.5, k=0.7, V=0	305861	1055	302375	329	2102	887	3318	0.442146	0.501608
S=40, D=76, h=0.5, k=0.8, V=1	306453	1129	302980	280	2064	864	3208	0.468603	0.529334
S=40, D=76, h=0.5, k=0.8, V=0	305997	1054	302503	336	2104	884	3324	0.440849	0.499939
S=40, D=76, h=0.5, k=0.9, V=1	306680	1116	303180	299	2085	855	3239	0.462166	0.521363
S=40, D=76, h=0.5, k=0.9, V=0	306246	1042	302720	353	2131	871	3355	0.434828	0.492076
S=40, D=76, h=0.5, k=1, V=1	306829	1106	303304	320	2099	851	3270	0.456133	0.514262
S=40, D=76, h=0.5, k=1, V=0	306386	1032	302838	375	2141	867	3383	0.428901	0.485157
S=40, D=76, h=0.4, k=0.3, V=1	307017	1307	303593	199	1918	828	2945	0.525749	0.590433
S=40, D=76, h=0.4, k=0.3, V=0	306157	1213	302729	251	1964	872	3087	0.494731	0.559647
S=40, D=76, h=0.4, k=0.4, V=1	308040	1358	304577	211	1894	803	2908	0.535094	0.598545
S=40, D=76, h=0.4, k=0.4, V=0	307238	1249	303764	272	1953	845	3070	0.499889	0.563109
S=40, D=76, h=0.4, k=0.5, V=1	308681	1368	305165	237	1911	776	2924	0.532866	0.593584
S=40, D=76, h=0.4, k=0.5, V=0	308009	1261	304482	301	1965	815	3081	0.498304	0.558806
S=40, D=76, h=0.4, k=0.6, V=1	308886	1378	305339	261	1908	769	2938	0.531082	0.590981
S=40, D=76, h=0.4, k=0.6, V=0	308041	1256	304493	325	1967	817	3109	0.493283	0.553397
S=40, D=76, h=0.4, k=0.7, V=1	309230	1380	305657	272	1921	754	2947	0.529717	0.588111
S=40, D=76, h=0.4, k=0.7, V=0	308504	1258	304922	339	1985	794	3118	0.491722	0.549720
S=40, D=76, h=0.4, k=0.8, V=1	309484	1361	305877	299	1947	747	2993	0.521016	0.577861
S=40, D=76, h=0.4, k=0.8, V=0	308717	1237	305104	364	2012	788	3164	0.482756	0.539224
S=40, D=76, h=0.4, k=0.9, V=1	309573	1338	305932	331	1972	744	3047	0.510713	0.566227
S=40, D=76, h=0.4, k=0.9, V=0	308875	1222	305225	394	2034	781	3209	0.474520	0.529483
S=40, D=76, h=0.4, k=1, V=1	309760	1341	306107	337	1975	737	3049	0.510531	0.565438
S=40, D=76, h=0.4, k=1, V=0	309001	1217	305341	402	2041	777	3220	0.472214	0.526622
S=40, D=76, h=0.3, k=0.3, V=1	310170	1495	306583	241	1851	704	2796	0.560508	0.617594
S=40, D=76, h=0.3, k=0.3, V=0	308983	1362	305401	297	1923	762	2982	0.522086	0.580518
S=40, D=76, h=0.3, k=0.4, V=1	310748	1546	307134	249	1819	687	2755	0.569942	0.626343
S=40, D=76, h=0.3, k=0.4, V=0	309835	1412	306213	313	1897	736	2946	0.530972	0.588074
S=40, D=76, h=0.3, k=0.5, V=1	311274	1573	307629	261	1811	669	2741	0.573630	0.628682
S=40, D=76, h=0.3, k=0.5, V=0	310350	1436	306694	335	1885	721	2941	0.533103	0.589142
S=40, D=76, h=0.3, k=0.6, V=1	311530	1578	307853	282	1817	659	2758	0.571276	0.625166
S=40, D=76, h=0.3, k=0.6, V=0	310846	1439	307133	373	1901	695	2969	0.528465	0.581846
S=40, D=76, h=0.3, k=0.7, V=1	311868	1581	308155	305	1827	646	2778	0.568324	0.620749
S=40, D=76, h=0.3, k=0.7, V=0	311180	1438	307424	405	1913	682	3000	0.523645	0.575459
S=40, D=76, h=0.3, k=0.8, V=1	312156	1592	308410	324	1830	634	2788	0.567589	0.618825
S=40, D=76, h=0.3, k=0.8, V=0	311520	1444	307728	428	1920	670	3018	0.521603	0.572176
S=40, D=76, h=0.3, k=0.9, V=1	312320	1590	308550	347	1833	633	2813	0.563706	0.614519
S=40, D=76, h=0.3, k=0.9, V=0	311591	1446	307783	446	1916	673	3035	0.519427	0.570049
S=40, D=76, h=0.3, k=1, V=1	312470	1576	308655	382	1857	624	2863	0.555512	0.604795
S=40, D=76, h=0.3, k=1, V=0	311789	1429	307930	488	1942	663	3093	0.509828	0.558723
S=40, D=76, h=0.2, k=0.3, V=1	312487	1689	308765	284	1749	608	2641	0.594490	0.645763
S=40, D=76, h=0.2, k=0.3, V=0	311546	1552	307811	359	1824	665	2848	0.554884	0.608035
S=40, D=76, h=0.2, k=0.4, V=1	313500	1758	309705	308	1729	561	2598	0.604582	0.652196
S=40, D=76, h=0.2, k=0.4, V=0	312434	1603	308629	399	1803	630	2832	0.560257	0.610804
S=40, D=76, h=0.2, k=0.5, V=1	313877	1796	310056	316	1709	543	2568	0.610929	0.657324
S=40, D=76, h=0.2, k=0.5, V=0	312880	1624	309028	423	1805	607	2835	0.561284	0.609846
S=40, D=76, h=0.2, k=0.6, V=1	314334	1835	310468	336	1695	519	2550	0.615583	0.660035
S=40, D=76, h=0.2, k=0.6, V=0	313312	1646	309413	449	1804	581	2834	0.562646	0.609060
S=40, D=76, h=0.2, k=0.7, V=1	314981	1875	311057	356	1693	481	2530	0.620498	0.661703
S=40, D=76, h=0.2, k=0.7, V=0	313949	1679	309992	476	1802	547	2825	0.566078	0.609771
S=40, D=76, h=0.2, k=0.8, V=1	315161	1872	311205	379	1705	474	2558	0.616512	0.656789
S=40, D=76, h=0.2, k=0.8, V=0	314386	1679	310372	506	1829	520	2855	0.562079	0.603106
S=40, D=76, h=0.2, k=0.9, V=1	315415	1889	311428	397	1701	461	2559	0.617305	0.656430
S=40, D=76, h=0.2, k=0.9, V=0	314616	1695	310576	526	1819	512	2857	0.562930	0.603349
S=40, D=76, h=0.2, k=1, V=1	315579	1894	311558	424	1703	453	2580	0.614652	0.652893
S=40, D=76, h=0.2, k=1, V=0	314715	1697	310654	544	1820	509	2873	0.561019	0.601049
S=40, D=76, F=0	294414	93	290799	733	2789	1137	4659	0.045250	0.055385
S=40, D=80, h=0.7, k=0.3, V=1	298957	887	295808	170	2092	1077	3339	0.425114	0.497287
S=40, D=80, h=0.7, k=0.3, V=0	298563	848	295404	204	2107	1093	3404	0.407516	0.478267
S=40, D=80, h=0.7, k=0.4, V=1	299519	891	296340	188	2100	1065	3353	0.422565	0.493330
S=40, D=80, h=0.7, k=0.4, V=0	299043	846	295861	222	2114	1087	3423	0.403444	0.473059
S=40, D=80, h=0.7, k=0.5, V=1	300045	882	296823	213	2127	1047	3387	0.415073	0.483161
S=40, D=80, h=0.7, k=0.5, V=0	299609	836	296386	245	2142	1068	3455	0.396170	0.463092
S=40, D=80, h=0.7, k=0.6, V=1	300336	864	297070	248	2154	1038	3440	0.403245	0.468756
S=40, D=80, h=0.7, k=0.6, V=0	300033	820	296763	280	2170	1055	3505	0.385028	0.449169
S=40, D=80, h=0.7, k=0.7, V=1	300478	848	297196	267	2167	1040	3474	0.395148	0.459562
S=40, D=80, h=0.7, k=0.7, V=0	300282	810	296993	296	2183	1053	3532	0.379134	0.442160
S=40, D=80, h=0.7, k=0.8, V=1	300933	834	297610	289	2200	1020	3509	0.387129	0.448791
S=40, D=80, h=0.7, k=0.8, V=0	300645	795	297320	315	2215	1035	3565	0.371339	0.431814
S=40, D=80, h=0.7, k=0.9, V=1	301189	816	297841	313	2219	1016	3548	0.377724	0.437705
S=40, D=80, h=0.7, k=0.9, V=0	300882	781	297537	335	2229	1033	3597	0.363754	0.422934
S=40, D=80, h=0.7, k=1, V=1	301222	807	297859	329	2227	1013	3569	0.372476	0.431513
S=40, D=80, h=0.7, k=1, V=0	300915	780	297558	347	2230	1030	3607	0.361577	0.420266
S=40, D=80, h=0.6, k=0.3, V=1	301529	1021	298337	157	2014	1021	3192	0.463887	0.537462
S=40, D=80, h=0.6, k=0.3, V=0	300982	964	297782	199	2037	1048	3284	0.440860	0.513352
S=40, D=80, h=0.6, k=0.4, V=1	302129	1020	298890	186	2033	1004	3223	0.457813	0.528953
S=40, D=80, h=0.6, k=0.4, V=0	301689	960	298440	232	2057	1030	3319	0.433587	0.503456
S=40, D=80, h=0.6, k=0.5, V=1	302742	1013	299458	206	2065	979	3250	0.452128	0.520262
S=40, D=80, h=0.6, k=0.5, V=0	302007	950	298727	248	2082	1016	3346	0.427836	0.495623
S=40, D=80, h=0.6, k=0.6, V=1	303068	992	299741	242	2093	972	3307	0.439828	0.505592
S=40, D=80, h=0.6, k=0.6, V=0	302209	926	298891	285	2107	1012	3404	0.414688	0.480205
S=40, D=80, h=0.6, k=0.7, V=1	303273	992	299929	251	2101	963	3315	0.438242	0.503058
S=40, D=80, h=0.6, k=0.7, V=0	302440	926	299100	295	2119	1000	3414	0.412935	0.477234
S=40, D=80, h=0.6, k=0.8, V=1	303507	972	300131	280	2124	959	3363	0.427720	0.490731
S=40, D=80, h=0.6, k=0.8, V=0	302690	907	299317	323	2143	993	3459	0.402886	0.465171
S=40, D=80, h=0.6, k=0.9, V=1	303763	958	300359	300	2146	949	3395	0.420524	0.481758
S=40, D=80, h=0.6, k=0.9, V=0	303038	901	299639	338	2160	981	3479	0.398722	0.459491
S=40, D=80, h=0.6, k=1, V=1	303872	946	300448	318	2160	946	3424	0.414198	0.474330
S=40, D=80, h=0.6, k=1, V=0	303147	895	299733	351	2168	978	3497	0.394918	0.454923
S=40, D=80, h=0.5, k=0.3, V=1	304434	1139	301129	174	1992	925	3091	0.490321	0.559182
S=40, D=80, h=0.5, k=0.3, V=0	303406	1069	300108	218	2011	972	3201	0.464694	0.534209
S=40, D=80, h=0.5, k=0.4, V=1	305023	1150	301673	200	2000	906	3106	0.488122	0.555004
S=40, D=80, h=0.5, k=0.4, V=0	304472	1074	301110	252	2036	934	3222	0.460265	0.526039
S=40, D=80, h=0.5, k=0.5, V=1	305730	1147	302331	227	2025	886	3138	0.482327	0.546657
S=40, D=80, h=0.5, k=0.5, V=0	305178	1067	301760	286	2065	910	3261	0.452618	0.515372
S=40, D=80, h=0.5, k=0.6, V=1	306068	1153	302646	239	2030	875	3144	0.481663	0.544959
S=40, D=80, h=0.5, k=0.6, V=0	305602	1077	302158	297	2070	897	3264	0.453215	0.514940
S=40, D=80, h=0.5, k=0.7, V=1	306317	1129	302852	274	2062	867	3203	0.469572	0.530657
S=40, D=80, h=0.5, k=0.7, V=0	305861	1055	302375	329	2102	887	3318	0.442146	0.501608
S=40, D=80, h=0.5, k=0.8, V=1	306453	1129	302980	280	2064	864	3208	0.468603	0.529334
S=40, D=80, h=0.5, k=0.8, V=0	305997	1054	302503	336	2104	884	3324	0.440849	0.499939
S=40, D=80, h=0.5, k=0.9, V=1	306680	1116	303180	299	2085	855	3239	0.462166	0.521363
S=40, D=80, h=0.5, k=0.9, V=0	306246	1042	302720	353	2131	871	3355	0.434828	0.492076
S=40, D=80, h=0.5, k=1, V=1	306829	1106	303304	320	2099	851	3270	0.456133	0.514262
S=40, D=80, h=0.5, k=1, V=0	306386	1032	302838	375	2141	867	3383	0.428901	0.485157
S=40, D=80, h=0.4, k=0.3, V=1	307017	1306	303594	198	1919	828	2945	0.525699	0.590375
S=40, D=80, h=0.4, k=0.3, V=0	306157	1212	302730	250	1965	872	3087	0.494664	0.559570
S=40, D=80, h=0.4, k=0.4, V=1	307973	1356	304512	209	1896	803	2908	0.534993	0.598430
S=40, D=80, h=0.4, k=0.4, V=0	307171	1247	303699	270	1955	845	3070	0.499751	0.562951
S=40, D=80, h=0.4, k=0.5, V=1	308614	1366	305102	233	1913	776	2922	0.533097	0.593838
S=40, D=80, h=0.4, k=0.5, V=0	307942	1259	304419	297	1967	815	3079	0.498485	0.559005
S=40, D=80, h=0.4, k=0.6, V=1	308819	1375	305275	258	1911	769	2938	0.530905	0.590781
S=40, D=80, h=0.4, k=0.6, V=0	307974	1252	304429	322	1971	817	3110	0.492808	0.552862
S=40, D=80, h=0.4, k=0.7, V=1	309163	1375	305591	271	1926	754	2951	0.528753	0.587041
S=40, D=80, h=0.4, k=0.7, V=0	308437	1252	304856	338	1991	794	3123	0.490443	0.548292
S=40, D=80, h=0.4, k=0.8, V=1	309484	1360	305878	298	1948	747	2993	0.520950	0.577787
S=40, D=80, h=0.4, k=0.8, V=0	308717	1235	305105	363	2014	788	3165	0.482427	0.538857
S=40, D=80, h=0.4, k=0.9, V=1	309573	1336	305933	330	1974	744	3048	0.510409	0.565889
S=40, D=80, h=0.4, k=0.9, V=0	308875	1219	305226	393	2037	781	3211	0.473939	0.528834
S=40, D=80, h=0.4, k=1, V=1	309760	1339	306107	337	1977	737	3051	0.510070	0.564928
S=40, D=80, h=0.4, k=1, V=0	309001	1214	305341	402	2044	777	3223	0.471480	0.525804
S=40, D=80, h=0.3, k=0.3, V=1	310170	1497	306585	239	1849	704	2792	0.561270	0.618430
S=40, D=80, h=0.3, k=0.3, V=0	308983	1364	305403	295	1921	762	2978	0.522865	0.581381
S=40, D=80, h=0.3, k=0.4, V=1	310748	1547	307135	248	1818	687	2753	0.570317	0.626753
S=40, D=80, h=0.3, k=0.4, V=0	309835	1413	306214	312	1896	736	2944	0.531354	0.588496
S=40, D=80, h=0.3, k=0.5, V=1	311274	1576	307632	258	1808	669	2735	0.574741	0.629896
S=40, D=80, h=0.3, k=0.5, V=0	310350	1438	306696	333	1883	721	2937	0.533857	0.589973
S=40, D=80, h=0.3, k=0.6, V=1	311530	1580	307855	280	1815	659	2754	0.572011	0.625969
S=40, D=80, h=0.3, k=0.6, V=0	310846	1441	307135	371	1899	695	2965	0.529212	0.582665
S=40, D=80, h=0.3, k=0.7, V=1	311868	1582	308156	304	1826	646	2776	0.568689	0.621146
S=40, D=80, h=0.3, k=0.7, V=0	311180	1439	307425	404	1912	682	2998	0.524016	0.575865
S=40, D=80, h=0.3, k=0.8, V=1	312156	1592	308410	324	1830	634	2788	0.567589	0.618825
S=40, D=80, h=0.3, k=0.8, V=0	311520	1444	307728	428	1920	670	3018	0.521603	0.572176
S=40, D=80, h=0.3, k=0.9, V=1	312320	1589	308550	347	1834	633	2814	0.563495	0.614289
S=40, D=80, h=0.3, k=0.9, V=0	311591	1445	307783	446	1917	673	3036	0.519202	0.569803
S=40, D=80, h=0.3, k=1, V=1	312470	1575	308656	381	1858	624	2863	0.555445	0.604721
S=40, D=80, h=0.3, k=1, V=0	311789	1429	307931	487	1942	663	3092	0.509965	0.558872
S=40, D=80, h=0.2, k=0.3, V=1	312487	1691	308770	279	1747	608	2634	0.595669	0.647039
S=40, D=80, h=0.2, k=0.3, V=0	311546	1554	307816	354	1822	665	2841	0.556058	0.609317
S=40, D=80, h=0.2, k=0.4, V=1	313500	1761	309708	305	1726	561	2592	0.605629	0.653324
S=40, D=80, h=0.2, k=0.4, V=0	312434	1606	308632	396	1800	630	2826	0.561323	0.611963
S=40, D=80, h=0.2, k=0.5, V=1	313845	1796	310029	313	1707	545	2565	0.611374	0.657990
S=40, D=80, h=0.2, k=0.5, V=0	312848	1624	309001	420	1803	609	2832	0.561706	0.610484
S=40, D=80, h=0.2, k=0.6, V=1	314387	1840	310523	331	1693	516	2540	0.617287	0.661573
S=40, D=80, h=0.2, k=0.6, V=0	313365	1651	309468	444	1802	578	2824	0.564384	0.610666
S=40, D=80, h=0.2, k=0.7, V=1	314981	1874	311056	356	1695	481	2532	0.620226	0.661402
S=40, D=80, h=0.2, k=0.7, V=0	313949	1678	309991	476	1804	547	2827	0.565798	0.609458
S=40, D=80, h=0.2, k=0.8, V=1	315161	1873	311206	378	1704	474	2556	0.616846	0.657145
S=40, D=80, h=0.2, k=0.8, V=0	314386	1680	310373	505	1828	520	2853	0.562420	0.603470
S=40, D=80, h=0.2, k=0.9, V=1	315415	1889	311428	397	1701	461	2559	0.617305	0.656430
S=40, D=80, h=0.2, k=0.9, V=0	314616	1695	310576	526	1819	512	2857	0.562930	0.603349
S=40, D=80, h=0.2, k=1, V=1	315579	1894	311558	424	1703	453	2580	0.614652	0.652893
S=40, D=80, h=0.2, k=1, V=0	314715	1697	310654	544	1820	509	2873	0.561019	0.601049
S=40, D=80, F=0	294414	93	290799	733	2789	1137	4659	0.045250	0.055385
S=30, D=42, h=0.7, k=0.3, V=1	306207	1090	302738	283	2096	870	3249	0.458264	0.518186
S=30, D=42, h=0.7, k=0.3, V=0	305985	1036	302489	333	2127	878	3338	0.436656	0.494727
S=30, D=42, h=0.7, k=0.4, V=1	306353	1087	302855	308	2103	866	3277	0.453259	0.512234
S=30, D=42, h=0.7, k=0.4, V=0	306200	1032	302675	356	2137	870	3363	0.431972	0.488857
S=30, D=42, h=0.7, k=0.5, V=1	306591	1059	303049	343	2140	856	3339	0.440303	0.496875
S=30, D=42, h=0.7, k=0.5, V=0	306403	1006	302836	388	2173	861	3422	0.419906	0.474556
S=30, D=42, h=0.7, k=0.6, V=1	306671	1026	303086	387	2172	855	3414	0.424731	0.479329
S=30, D=42, h=0.7, k=0.6, V=0	306400	986	302811	416	2187	862	3465	0.410448	0.464068
S=30, D=42, h=0.7, k=0.7, V=1	306742	1002	303136	412	2192	853	3457	0.414776	0.468083
S=30, D=42, h=0.7, k=0.7, V=0	306471	971	302863	434	2203	860	3497	0.403691	0.456330
S=30, D=42, h=0.7, k=0.8, V=1	307073	994	303431	438	2210	843	3491	0.408725	0.460557
S=30, D=42, h=0.7, k=0.8, V=0	306669	957	303040	450	2222	854	3526	0.397519	0.448964
S=30, D=42, h=0.7, k=0.9, V=1	307257	963	303575	475	2244	836	3555	0.395080	0.444808
S=30, D=42, h=0.7, k=0.9, V=0	306803	937	303147	472	2247	849	3568	0.388764	0.438765
S=30, D=42, h=0.7, k=1, V=1	307257	955	303564	487	2251	836	3574	0.391219	0.440495
S=30, D=42, h=0.7, k=1, V=0	306784	934	303118	483	2249	850	3582	0.386359	0.436137
S=30, D=42, h=0.6, k=0.3, V=1	307876	1230	304356	268	2022	807	3097	0.495289	0.554391
S=30, D=42, h=0.6, k=0.3, V=0	307415	1156	303876	314	2069	825	3208	0.470072	0.527877
S=30, D=42, h=0.6, k=0.4, V=1	308406	1237	304848	287	2034	787	3108	0.493837	0.551081
S=30, D=42, h=0.6, k=0.4, V=0	307821	1153	304250	338	2080	813	3231	0.465660	0.522030
S=30, D=42, h=0.6, k=0.5, V=1	308572	1235	304974	323	2040	781	3144	0.487588	0.543675
S=30, D=42, h=0.6, k=0.5, V=0	308104	1148	304489	373	2094	799	3266	0.459167	0.513742
S=30, D=42, h=0.6, k=0.6, V=1	308654	1213	305014	361	2066	776	3203	0.476306	0.530748
S=30, D=42, h=0.6, k=0.6, V=0	308256	1127	304598	414	2117	793	3324	0.447823	0.500695
S=30, D=42, h=0.6, k=0.7, V=1	308850	1189	305173	394	2094	770	3258	0.465470	0.518265
S=30, D=42, h=0.6, k=0.7, V=0	308346	1109	304665	437	2135	792	3364	0.439862	0.491765
S=30, D=42, h=0.6, k=0.8, V=1	309230	1168	305496	436	2130	753	3319	0.454127	0.504388
S=30, D=42, h=0.6, k=0.8, V=0	308666	1090	304937	472	2167	777	3416	0.430008	0.479695
S=30, D=42, h=0.6, k=0.9, V=1	309219	1154	305466	459	2140	754	3353	0.447461	0.497133
S=30, D=42, h=0.6, k=0.9, V=0	308722	1080	304975	490	2177	776	3443	0.424919	0.473983
S=30, D=42, h=0.6, k=1, V=1	309352	1138	305576	478	2160	746	3384	0.440944	0.489368
S=30, D=42, h=0.6, k=1, V=0	308723	1075	304968	501	2179	776	3456	0.422242	0.471054
S=30, D=42, h=0.5, k=0.3, V=1	309632	1417	306038	268	1909	730	2907	0.538589	0.595739
S=30, D=42, h=0.5, k=0.3, V=0	308786	1306	305198	316	1966	778	3060	0.505913	0.563916
S=30, D=42, h=0.5, k=0.4, V=1	309900	1416	306269	295	1920	721	2936	0.533926	0.589782
S=30, D=42, h=0.5, k=0.4, V=0	309092	1294	305466	352	1980	767	3099	0.497986	0.554320
S=30, D=42, h=0.5, k=0.5, V=1	310147	1405	306485	324	1933	719	2976	0.526876	0.581847
S=30, D=42, h=0.5, k=0.5, V=0	309347	1280	305684	386	1997	763	3146	0.489522	0.544615
S=30, D=42, h=0.5, k=0.6, V=1	310376	1395	306678	353	1950	712	3015	0.520139	0.573826
S=30, D=42, h=0.5, k=0.6, V=0	309653	1266	305948	420	2019	751	3190	0.481358	0.534637
S=30, D=42, h=0.5, k=0.7, V=1	310532	1376	306794	389	1973	706	3068	0.510522	0.562770
S=30, D=42, h=0.5, k=0.7, V=0	309903	1250	306150	456	2047	739	3242	0.472292	0.523637
S=30, D=42, h=0.5, k=0.8, V=1	311066	1353	307263	433	2017	683	3133	0.498931	0.548154
S=30, D=42, h=0.5, k=0.8, V=0	310325	1233	306517	498	2077	721	3296	0.462571	0.511554
S=30, D=42, h=0.5, k=0.9, V=1	311271	1340	307432	461	2038	672	3171	0.492119	0.539842
S=30, D=42, h=0.5, k=0.9, V=0	310494	1222	306655	522	2095	712	3329	0.456720	0.504438
S=30, D=42, h=0.5, k=1, V=1	311353	1321	307486	485	2061	669	3215	0.484265	0.531000
S=30, D=42, h=0.5, k=1, V=0	310671	1208	306802	545	2116	703	3364	0.450308	0.496723
S=30, D=42, h=0.4, k=0.3, V=1	311178	1539	307513	284	1842	674	2800	0.562631	0.617085
S=30, D=42, h=0.4, k=0.3, V=0	310497	1413	306812	349	1923	710	2982	0.525536	0.579762
S=30, D=42, h=0.4, k=0.4, V=1	311703	1557	307975	320	1851	647	2818	0.560863	0.612693
S=30, D=42, h=0.4, k=0.4, V=0	311096	1425	307328	408	1935	679	3022	0.519889	0.570991
S=30, D=42, h=0.4, k=0.5, V=1	312267	1578	308483	352	1854	625	2831	0.560352	0.610131
S=30, D=42, h=0.4, k=0.5, V=0	311638	1435	307813	450	1940	661	3051	0.516326	0.565612
S=30, D=42, h=0.4, k=0.6, V=1	312549	1583	308726	381	1859	615	2855	0.557145	0.605764
S=30, D=42, h=0.4, k=0.6, V=0	311917	1435	308052	480	1950	651	3081	0.512153	0.560221
S=30, D=42, h=0.4, k=0.7, V=1	312734	1564	308869	416	1885	607	2908	0.548132	0.595304
S=30, D=42, h=0.4, k=0.7, V=0	312089	1419	308184	514	1972	644	3130	0.503976	0.550742
S=30, D=42, h=0.4, k=0.8, V=1	313052	1564	309150	437	1901	589	2927	0.545311	0.590713
S=30, D=42, h=0.4, k=0.8, V=0	312449	1418	308497	537	1997	620	3154	0.500693	0.545209
S=30, D=42, h=0.4, k=0.9, V=1	313183	1542	309240	468	1933	580	2981	0.536207	0.580100
S=30, D=42, h=0.4, k=0.9, V=0	312553	1394	308570	561	2028	611	3200	0.492192	0.535282
S=30, D=42, h=0.4, k=1, V=1	313540	1527	309548	497	1968	556	3021	0.529282	0.570671
S=30, D=42, h=0.4, k=1, V=0	312874	1384	308850	584	2056	591	3231	0.487058	0.528168
S=30, D=42, h=0.3, k=0.3, V=1	313152	1709	309365	319	1759	582	2660	0.592933	0.641582
S=30, D=42, h=0.3, k=0.3, V=0	312330	1570	308513	407	1840	630	2877	0.551805	0.601547
S=30, D=42, h=0.3, k=0.4, V=1	313566	1761	309748	334	1723	566	2623	0.601171	0.648980
S=30, D=42, h=0.3, k=0.4, V=0	312727	1593	308873	436	1825	616	2877	0.553033	0.601728
S=30, D=42, h=0.3, k=0.5, V=1	314478	1782	310563	377	1756	513	2646	0.599079	0.641793
S=30, D=42, h=0.3, k=0.5, V=0	313436	1598	309500	483	1855	579	2917	0.547781	0.592814
S=30, D=42, h=0.3, k=0.6, V=1	314812	1789	310854	402	1767	496	2665	0.596881	0.637884
S=30, D=42, h=0.3, k=0.6, V=0	313971	1604	309971	515	1881	545	2941	0.544929	0.586835
S=30, D=42, h=0.3, k=0.7, V=1	315096	1802	311091	432	1771	479	2682	0.595331	0.634702
S=30, D=42, h=0.3, k=0.7, V=0	314334	1620	310283	550	1881	529	2960	0.543777	0.584248
S=30, D=42, h=0.3, k=0.8, V=1	315409	1781	311354	469	1805	466	2740	0.586135	0.623766
S=30, D=42, h=0.3, k=0.8, V=0	314600	1600	310498	587	1915	514	3016	0.534868	0.573461
S=30, D=42, h=0.3, k=0.9, V=1	315513	1789	311430	492	1802	460	2754	0.584768	0.621803
S=30, D=42, h=0.3, k=0.9, V=0	314755	1606	310625	608	1916	506	3030	0.533601	0.571461
S=30, D=42, h=0.3, k=1, V=1	315653	1777	311522	532	1822	451	2805	0.577230	0.613037
S=30, D=42, h=0.3, k=1, V=0	314927	1601	310753	646	1927	498	3071	0.528013	0.564864
S=30, D=42, F=0	303855	136	299749	1025	2945	920	4890	0.056509	0.066146
S=30, D=45, h=0.7, k=0.3, V=1	305999	1082	302549	276	2092	882	3250	0.457421	0.518219
S=30, D=45, h=0.7, k=0.3, V=0	305777	1026	302299	329	2123	890	3342	0.434771	0.493579
S=30, D=45, h=0.7, k=0.4, V=1	306145	1081	302664	303	2097	878	3278	0.452553	0.512413
S=30, D=45, h=0.7, k=0.4, V=0	305992	1023	302486	350	2133	882	3365	0.430595	0.488254
S=30, D=45, h=0.7, k=0.5, V=1	306383	1053	302857	339	2134	868	3341	0.439380	0.496780
S=30, D=45, h=0.7, k=0.5, V=0	306195	999	302645	383	2168	873	3424	0.418792	0.474208
S=30, D=45, h=0.7, k=0.6, V=1	306524	1018	302954	383	2169	865	3417	0.423269	0.478457
S=30, D=45, h=0.7, k=0.6, V=0	306192	978	302620	411	2183	874	3468	0.409017	0.463342
S=30, D=45, h=0.7, k=0.7, V=1	306595	995	303003	409	2188	863	3460	0.413387	0.467278
S=30, D=45, h=0.7, k=0.7, V=0	306263	961	302671	430	2201	872	3503	0.401525	0.454760
S=30, D=45, h=0.7, k=0.8, V=1	306926	983	303299	434	2210	853	3497	0.406371	0.458651
S=30, D=45, h=0.7, k=0.8, V=0	306461	947	302847	447	2220	866	3533	0.395174	0.447181
S=30, D=45, h=0.7, k=0.9, V=1	307110	955	303442	471	2242	846	3559	0.393433	0.443661
S=30, D=45, h=0.7, k=0.9, V=0	306595	930	302955	468	2242	861	3571	0.387367	0.438032
S=30, D=45, h=0.7, k=1, V=1	307110	950	303431	483	2246	846	3575	0.390391	0.440264
S=30, D=45, h=0.7, k=1, V=0	306576	930	302927	478	2241	862	3581	0.385940	0.436502
S=30, D=45, h=0.6, k=0.3, V=1	307664	1233	304163	261	2007	817	3085	0.497322	0.557563
S=30, D=45, h=0.6, k=0.3, V=0	307317	1157	303789	311	2060	831	3202	0.470933	0.529374
S=30, D=45, h=0.6, k=0.4, V=1	308253	1239	304711	280	2023	795	3098	0.495545	0.553684
S=30, D=45, h=0.6, k=0.4, V=0	307723	1157	304165	333	2068	819	3220	0.467582	0.524706
S=30, D=45, h=0.6, k=0.5, V=1	308419	1238	304835	318	2028	789	3135	0.489175	0.546133
S=30, D=45, h=0.6, k=0.5, V=0	308006	1150	304401	370	2085	805	3260	0.460194	0.515388
S=30, D=45, h=0.6, k=0.6, V=1	308599	1217	304967	356	2059	778	3193	0.478120	0.532944
S=30, D=45, h=0.6, k=0.6, V=0	308256	1129	304601	412	2114	793	3319	0.448689	0.501675
S=30, D=45, h=0.6, k=0.7, V=1	308795	1189	305124	391	2091	772	3254	0.465983	0.519010
S=30, D=45, h=0.6, k=0.7, V=0	308346	1112	304667	435	2132	792	3359	0.440927	0.492952
S=30, D=45, h=0.6, k=0.8, V=1	309117	1167	305392	431	2127	757	3315	0.454608	0.505230
S=30, D=45, h=0.6, k=0.8, V=0	308608	1090	304885	468	2165	779	3412	0.430577	0.480476
S=30, D=45, h=0.6, k=0.9, V=1	309106	1151	305363	453	2139	758	3350	0.447565	0.497552
S=30, D=45, h=0.6, k=0.9, V=0	308664	1078	304924	485	2177	778	3440	0.425097	0.474326
S=30, D=45, h=0.6, k=1, V=1	309239	1138	305474	471	2156	750	3377	0.441931	0.490761
S=30, D=45, h=0.6, k=1, V=0	308665	1074	304919	494	2178	778	3450	0.422952	0.471987
S=30, D=45, h=0.5, k=0.3, V=1	309522	1426	305944	259	1893	735	2887	0.542199	0.600212
S=30, D=45, h=0.5, k=0.3, V=0	308731	1309	305152	312	1958	781	3051	0.507382	0.565846
S=30, D=45, h=0.5, k=0.4, V=1	309763	1425	306151	284	1903	727	2914	0.537831	0.594658
S=30, D=45, h=0.5, k=0.4, V=0	309078	1299	305460	346	1973	767	3086	0.500225	0.556837
S=30, D=45, h=0.5, k=0.5, V=1	310024	1413	306378	316	1917	725	2958	0.530057	0.585917
S=30, D=45, h=0.5, k=0.5, V=0	309347	1286	305689	383	1989	763	3135	0.491525	0.546871
S=30, D=45, h=0.5, k=0.6, V=1	310376	1404	306687	345	1940	712	2997	0.523463	0.577497
S=30, D=45, h=0.5, k=0.6, V=0	309595	1272	305902	411	2010	753	3174	0.484183	0.537946
S=30, D=45, h=0.5, k=0.7, V=1	310532	1383	306805	379	1965	706	3050	0.513676	0.566251
S=30, D=45, h=0.5, k=0.7, V=0	309845	1257	306108	443	2037	741	3221	0.475907	0.527807
S=30, D=45, h=0.5, k=0.8, V=1	311034	1360	307247	420	2007	685	3112	0.502489	0.552230
S=30, D=45, h=0.5, k=0.8, V=0	310235	1236	306448	482	2069	725	3276	0.465581	0.515198
S=30, D=45, h=0.5, k=0.9, V=1	311239	1346	307414	449	2030	674	3153	0.495211	0.543385
S=30, D=45, h=0.5, k=0.9, V=0	310462	1228	306637	511	2086	714	3311	0.459743	0.507934
S=30, D=45, h=0.5, k=1, V=1	311321	1325	307468	473	2055	671	3199	0.486870	0.534005
S=30, D=45, h=0.5, k=1, V=0	310639	1215	306785	533	2106	705	3344	0.453693	0.500609
S=30, D=45, h=0.4, k=0.3, V=1	311146	1549	307500	270	1827	676	2773	0.567195	0.622310
S=30, D=45, h=0.4, k=0.3, V=0	310454	1420	306786	335	1913	712	2960	0.529329	0.584125
S=30, D=45, h=0.4, k=0.4, V=1	311622	1560	307919	304	1839	654	2797	0.564108	0.616898
S=30, D=45, h=0.4, k=0.4, V=0	311004	1428	307261	391	1924	686	3001	0.523124	0.575152
S=30, D=45, h=0.4, k=0.5, V=1	312155	1579	308396	338	1842	634	2814	0.562800	0.613632
S=30, D=45, h=0.4, k=0.5, V=0	311515	1432	307713	438	1932	670	3040	0.517478	0.567664
S=30, D=45, h=0.4, k=0.6, V=1	312443	1578	308640	371	1854	625	2850	0.557545	0.607089
S=30, D=45, h=0.4, k=0.6, V=0	311811	1431	307962	474	1944	661	3079	0.512077	0.560978
S=30, D=45, h=0.4, k=0.7, V=1	312628	1556	308780	409	1883	617	2909	0.547414	0.595399
S=30, D=45, h=0.4, k=0.7, V=0	311983	1413	308094	509	1967	654	3130	0.503346	0.550892
S=30, D=45, h=0.4, k=0.8, V=1	312893	1560	309012	426	1895	599	2920	0.545997	0.592320
S=30, D=45, h=0.4, k=0.8, V=0	312290	1414	308361	525	1990	630	3145	0.501434	0.546837
S=30, D=45, h=0.4, k=0.9, V=1	313024	1540	309100	460	1924	590	2974	0.536940	0.581752
S=30, D=45, h=0.4, k=0.9, V=0	312394	1392	308428	556	2018	621	3195	0.492505	0.536443
S=30, D=45, h=0.4, k=1, V=1	313381	1526	309408	489	1958	566	3013	0.530207	0.572511
S=30, D=45, h=0.4, k=1, V=0	312715	1383	308709	578	2045	601	3224	0.487716	0.529687
S=30, D=45, h=0.3, k=0.3, V=1	313037	1711	309263	313	1750	589	2652	0.594238	0.643649
S=30, D=45, h=0.3, k=0.3, V=0	312215	1570	308408	404	1833	637	2874	0.552234	0.602642
S=30, D=45, h=0.3, k=0.4, V=1	313503	1759	309701	322	1721	571	2614	0.602467	0.650832
S=30, D=45, h=0.3, k=0.4, V=0	312664	1593	308822	428	1821	621	2870	0.554085	0.603302
S=30, D=45, h=0.3, k=0.5, V=1	314383	1783	310487	366	1747	520	2633	0.600923	0.644421
S=30, D=45, h=0.3, k=0.5, V=0	313341	1600	309421	475	1845	586	2906	0.549361	0.595145
S=30, D=45, h=0.3, k=0.6, V=1	314731	1789	310789	394	1759	503	2656	0.598075	0.639808
S=30, D=45, h=0.3, k=0.6, V=0	313890	1605	309907	506	1872	552	2930	0.546404	0.589032
S=30, D=45, h=0.3, k=0.7, V=1	315064	1800	311067	427	1770	482	2679	0.595617	0.635275
S=30, D=45, h=0.3, k=0.7, V=0	314302	1620	310261	543	1878	532	2953	0.544681	0.585470
S=30, D=45, h=0.3, k=0.8, V=1	315357	1781	311311	465	1800	470	2735	0.586744	0.624777
S=30, D=45, h=0.3, k=0.8, V=0	314548	1599	310453	585	1911	518	3014	0.534972	0.573916
S=30, D=45, h=0.3, k=0.9, V=1	315479	1788	311405	486	1800	462	2748	0.585432	0.622692
S=30, D=45, h=0.3, k=0.9, V=0	314721	1605	310599	603	1914	508	3025	0.534075	0.572142
S=30, D=45, h=0.3, k=1, V=1	315619	1777	311501	520	1821	453	2794	0.578703	0.614759
S=30, D=45, h=0.3, k=1, V=0	314893	1601	310731	635	1926	500	3061	0.529280	0.566368
S=30, D=45, F=0	303754	136	299657	1020	2941	924	4885	0.056659	0.066364
S=30, D=48, h=0.7, k=0.3, V=1	305950	1082	302505	274	2089	884	3247	0.457825	0.518858
S=30, D=48, h=0.7, k=0.3, V=0	305728	1021	302253	330	2124	892	3346	0.433384	0.492201
S=30, D=48, h=0.7, k=0.4, V=1	306096	1076	302617	304	2099	880	3283	0.451152	0.511011
S=30, D=48, h=0.7, k=0.4, V=0	305943	1017	302438	353	2135	884	3372	0.428615	0.486207
S=30, D=48, h=0.7, k=0.5, V=1	306334	1050	302810	340	2134	870	3344	0.438486	0.495946
S=30, D=48, h=0.7, k=0.5, V=0	306146	994	302598	385	2169	875	3429	0.417231	0.472629
S=30, D=48, h=0.7, k=0.6, V=1	306475	1020	302909	382	2164	867	3413	0.424013	0.479465
S=30, D=48, h=0.7, k=0.6, V=0	306143	976	302574	411	2182	876	3469	0.408520	0.462945
S=30, D=48, h=0.7, k=0.7, V=1	306546	995	302959	407	2185	865	3457	0.413743	0.467843
S=30, D=48, h=0.7, k=0.7, V=0	306214	958	302626	429	2201	874	3504	0.400894	0.454208
S=30, D=48, h=0.7, k=0.8, V=1	306877	982	303254	433	2208	855	3496	0.406297	0.458729
S=30, D=48, h=0.7, k=0.8, V=0	306412	946	302802	446	2218	868	3532	0.395092	0.447246
S=30, D=48, h=0.7, k=0.9, V=1	307061	953	303399	468	2241	848	3557	0.393357	0.443729
S=30, D=48, h=0.7, k=0.9, V=0	306546	927	302909	468	2242	863	3573	0.386571	0.437290
S=30, D=48, h=0.7, k=1, V=1	307061	946	303386	482	2247	848	3577	0.389467	0.439378
S=30, D=48, h=0.7, k=1, V=0	306527	927	302881	478	2241	864	3583	0.385143	0.435758
S=30, D=48, h=0.6, k=0.3, V=1	307389	1231	303909	252	1997	829	3078	0.498388	0.559801
S=30, D=48, h=0.6, k=0.3, V=0	307042	1155	303535	302	2050	843	3195	0.471925	0.531487
S=30, D=48, h=0.6, k=0.4, V=1	308161	1243	304627	275	2016	798	3089	0.497338	0.555941
S=30, D=48, h=0.6, k=0.4, V=0	307631	1155	304079	330	2067	822	3219	0.467567	0.524934
S=30, D=48, h=0.6, k=0.5, V=1	308388	1239	304811	312	2026	790	3128	0.490388	0.547565
S=30, D=48, h=0.6, k=0.5, V=0	307914	1148	304317	365	2084	808	3257	0.460472	0.515938
S=30, D=48, h=0.6, k=0.6, V=1	308568	1214	304941	352	2061	779	3192	0.478017	0.532908
S=30, D=48, h=0.6, k=0.6, V=0	308164	1125	304516	408	2115	796	3319	0.448271	0.501441
S=30, D=48, h=0.6, k=0.7, V=1	308764	1189	305098	388	2089	773	3250	0.466498	0.519676
S=30, D=48, h=0.6, k=0.7, V=0	308254	1108	304582	432	2132	795	3359	0.440395	0.492604
S=30, D=48, h=0.6, k=0.8, V=1	309086	1167	305368	426	2125	758	3309	0.455400	0.506197
S=30, D=48, h=0.6, k=0.8, V=0	308516	1087	304802	463	2164	782	3409	0.430566	0.480700
S=30, D=48, h=0.6, k=0.9, V=1	309075	1152	305338	449	2136	759	3344	0.448450	0.498623
S=30, D=48, h=0.6, k=0.9, V=0	308633	1077	304899	482	2175	779	3436	0.425366	0.474725
S=30, D=48, h=0.6, k=1, V=1	309208	1138	305446	470	2154	751	3375	0.442129	0.491069
S=30, D=48, h=0.6, k=1, V=0	308634	1073	304892	493	2176	779	3448	0.422937	0.472071
S=30, D=48, h=0.5, k=0.3, V=1	309491	1432	305926	248	1885	736	2869	0.545415	0.603868
S=30, D=48, h=0.5, k=0.3, V=0	308700	1315	305133	301	1951	782	3034	0.510556	0.569459
S=30, D=48, h=0.5, k=0.4, V=1	309722	1428	306120	277	1897	730	2904	0.539629	0.596911
S=30, D=48, h=0.5, k=0.4, V=0	309037	1301	305428	340	1968	770	3078	0.501635	0.558660
S=30, D=48, h=0.5, k=0.5, V=1	309983	1415	306345	311	1912	728	2951	0.531292	0.587546
S=30, D=48, h=0.5, k=0.5, V=0	309306	1287	305657	377	1985	766	3128	0.492673	0.548397
S=30, D=48, h=0.5, k=0.6, V=1	310335	1406	306654	341	1934	715	2990	0.524594	0.579021
S=30, D=48, h=0.5, k=0.6, V=0	309554	1273	305867	410	2004	756	3170	0.484693	0.538793
S=30, D=48, h=0.5, k=0.7, V=1	310491	1383	306768	378	1962	709	3049	0.513826	0.566673
S=30, D=48, h=0.5, k=0.7, V=0	309804	1256	306070	444	2034	744	3222	0.475581	0.527707
S=30, D=48, h=0.5, k=0.8, V=1	310993	1358	307209	420	2006	688	3114	0.502027	0.551973
S=30, D=48, h=0.5, k=0.8, V=0	310194	1234	306409	484	2067	728	3279	0.464872	0.514668
S=30, D=48, h=0.5, k=0.9, V=1	311198	1343	307377	449	2029	677	3155	0.494576	0.542948
S=30, D=48, h=0.5, k=0.9, V=0	310421	1226	306600	511	2084	717	3312	0.459311	0.507705
S=30, D=48, h=0.5, k=1, V=1	311280	1323	307430	474	2053	674	3201	0.486322	0.533660
S=30, D=48, h=0.5, k=1, V=0	310598	1211	306746	535	2106	708	3349	0.452495	0.499535
S=30, D=48, h=0.4, k=0.3, V=1	311146	1555	307505	265	1821	676	2762	0.569266	0.624577
S=30, D=48, h=0.4, k=0.3, V=0	310454	1423	306787	334	1910	712	2956	0.530156	0.585036
S=30, D=48, h=0.4, k=0.4, V=1	311590	1563	307893	300	1834	656	2790	0.565365	0.618453
S=30, D=48, h=0.4, k=0.4, V=0	310972	1430	307231	391	1920	688	2999	0.523573	0.575820
S=30, D=48, h=0.4, k=0.5, V=1	312155	1581	308401	333	1840	634	2807	0.563977	0.614911
S=30, D=48, h=0.4, k=0.5, V=0	311515	1436	307717	434	1928	670	3032	0.518949	0.569272
S=30, D=48, h=0.4, k=0.6, V=1	312443	1582	308644	367	1850	625	2842	0.558981	0.608649
S=30, D=48, h=0.4, k=0.6, V=0	311811	1437	307965	471	1938	661	3070	0.513845	0.562911
S=30, D=48, h=0.4, k=0.7, V=1	312628	1560	308784	405	1879	617	2901	0.548844	0.596951
S=30, D=48, h=0.4, k=0.7, V=0	311983	1416	308097	506	1964	654	3124	0.504434	0.552079
S=30, D=48, h=0.4, k=0.8, V=1	312864	1557	308989	424	1894	603	2921	0.545635	0.592275
S=30, D=48, h=0.4, k=0.8, V=0	312261	1415	308338	523	1985	634	3142	0.501928	0.547702
S=30, D=48, h=0.4, k=0.9, V=1	312995	1539	309076	459	1921	594	2974	0.536861	0.582009
S=30, D=48, h=0.4, k=0.9, V=0	312365	1395	308406	553	2011	625	3189	0.493585	0.537939
S=30, D=48, h=0.4, k=1, V=1	313352	1523	309384	488	1957	570	3015	0.529687	0.572284
S=30, D=48, h=0.4, k=1, V=0	312686	1383	308686	576	2041	605	3222	0.487972	0.530279
S=30, D=48, h=0.3, k=0.3, V=1	313037	1711	309264	312	1750	589	2651	0.594388	0.643811
S=30, D=48, h=0.3, k=0.3, V=0	312215	1571	308409	403	1832	637	2872	0.552591	0.603031
S=30, D=48, h=0.3, k=0.4, V=1	313503	1760	309700	323	1720	571	2614	0.602518	0.650888
S=30, D=48, h=0.3, k=0.4, V=0	312664	1594	308820	430	1820	621	2871	0.554016	0.603229
S=30, D=48, h=0.3, k=0.5, V=1	314383	1784	310486	367	1746	520	2633	0.600979	0.644481
S=30, D=48, h=0.3, k=0.5, V=0	313341	1602	309419	477	1843	586	2906	0.549516	0.595313
S=30, D=48, h=0.3, k=0.6, V=1	314714	1788	310772	395	1759	504	2658	0.597735	0.639536
S=30, D=48, h=0.3, k=0.6, V=0	313873	1605	309890	507	1871	553	2931	0.546271	0.588975
S=30, D=48, h=0.3, k=0.7, V=1	315018	1800	311024	428	1766	486	2680	0.595479	0.635491
S=30, D=48, h=0.3, k=0.7, V=0	314256	1621	310218	544	1873	536	2953	0.544764	0.585901
S=30, D=48, h=0.3, k=0.8, V=1	315311	1781	311266	468	1796	474	2738	0.586342	0.624705
S=30, D=48, h=0.3, k=0.8, V=0	314502	1600	310407	589	1906	522	3017	0.534683	0.573941
S=30, D=48, h=0.3, k=0.9, V=1	315479	1788	311401	490	1800	462	2752	0.584904	0.622133
S=30, D=48, h=0.3, k=0.9, V=0	314675	1606	310553	607	1909	512	3028	0.533792	0.572173
S=30, D=48, h=0.3, k=1, V=1	315619	1777	311498	523	1821	453	2797	0.578315	0.614349
S=30, D=48, h=0.3, k=1, V=0	314847	1601	310686	638	1922	504	3064	0.528915	0.566306
S=30, D=48, h=0.2, k=0.3, V=1	315175	1930	311257	355	1633	478	2466	0.631848	0.673602
S=30, D=48, h=0.2, k=0.3, V=0	314188	1744	310238	461	1745	543	2749	0.581188	0.625612
S=30, D=48, h=0.2, k=0.4, V=1	316056	2014	312037	399	1606	419	2424	0.641805	0.678565
S=30, D=48, h=0.2, k=0.4, V=0	315357	1806	311282	517	1752	467	2736	0.586841	0.624900
S=30, D=48, h=0.2, k=0.5, V=1	316592	2064	312499	435	1594	386	2415	0.645903	0.679721
S=30, D=48, h=0.2, k=0.5, V=0	316120	1842	311956	565	1757	421	2743	0.588307	0.622440
S=30, D=48, h=0.2, k=0.6, V=1	316897	2082	312757	473	1585	374	2432	0.644523	0.677179
S=30, D=48, h=0.2, k=0.6, V=0	316298	1848	312091	599	1760	414	2773	0.585138	0.618471
S=30, D=48, h=0.2, k=0.7, V=1	317284	2107	313090	501	1586	349	2436	0.645489	0.675855
S=30, D=48, h=0.2, k=0.7, V=0	316702	1856	312434	636	1776	389	2801	0.582322	0.613355
S=30, D=48, h=0.2, k=0.8, V=1	317380	2095	313143	536	1606	341	2483	0.638876	0.668208
S=30, D=48, h=0.2, k=0.8, V=0	317091	1856	312756	678	1801	363	2842	0.577424	0.606011
S=30, D=48, h=0.2, k=0.9, V=1	317608	2083	313325	568	1632	329	2529	0.632541	0.660490
S=30, D=48, h=0.2, k=0.9, V=0	317268	1840	312886	716	1826	353	2895	0.569897	0.597302
S=30, D=48, h=0.2, k=1, V=1	317696	2092	313384	591	1629	323	2543	0.631427	0.658792
S=30, D=48, h=0.2, k=1, V=0	317377	1842	312972	736	1827	347	2910	0.568239	0.595095
S=30, D=48, F=0	303754	137	299657	1020	2940	924	4884	0.057097	0.066864
S=30, D=51, h=0.7, k=0.3, V=1	305883	1085	302441	272	2085	885	3242	0.458941	0.520202
S=30, D=51, h=0.7, k=0.3, V=0	305728	1022	302256	329	2121	892	3342	0.433926	0.492849
S=30, D=51, h=0.7, k=0.4, V=1	306096	1080	302621	300	2095	880	3275	0.452858	0.512936
S=30, D=51, h=0.7, k=0.4, V=0	305943	1022	302443	348	2130	884	3362	0.430760	0.488631
S=30, D=51, h=0.7, k=0.5, V=1	306334	1053	302814	336	2131	870	3337	0.439924	0.497566
S=30, D=51, h=0.7, k=0.5, V=0	306146	998	302602	381	2165	875	3421	0.418941	0.474558
S=30, D=51, h=0.7, k=0.6, V=1	306475	1023	302912	379	2161	867	3407	0.425283	0.480895
S=30, D=51, h=0.7, k=0.6, V=0	306143	980	302577	408	2178	876	3462	0.410073	0.464699
S=30, D=51, h=0.7, k=0.7, V=1	306546	1000	302962	404	2180	865	3449	0.415556	0.469886
S=30, D=51, h=0.7, k=0.7, V=0	306214	964	302629	426	2195	874	3495	0.403003	0.456589
S=30, D=51, h=0.7, k=0.8, V=1	306877	987	303255	432	2203	855	3490	0.407810	0.460433
S=30, D=51, h=0.7, k=0.8, V=0	306412	952	302804	444	2212	868	3524	0.397057	0.449464
S=30, D=51, h=0.7, k=0.9, V=1	307061	957	303399	469	2236	848	3553	0.394373	0.444889
S=30, D=51, h=0.7, k=0.9, V=0	306546	932	302910	467	2237	863	3567	0.388122	0.439040
S=30, D=51, h=0.7, k=1, V=1	307061	949	303386	483	2243	848	3574	0.390211	0.440231
S=30, D=51, h=0.7, k=1, V=0	306527	931	302882	477	2237	864	3578	0.386412	0.437189
S=30, D=51, h=0.6, k=0.3, V=1	307389	1232	303911	250	1996	829	3075	0.498972	0.560455
S=30, D=51, h=0.6, k=0.3, V=0	306993	1153	303489	301	2050	845	3196	0.471593	0.531282
S=30, D=51, h=0.6, k=0.4, V=1	307978	1242	304456	272	2008	807	3087	0.497604	0.557016
S=30, D=51, h=0.6, k=0.4, V=0	307399	1152	303860	328	2059	833	3220	0.467139	0.525366
S=30, D=51, h=0.6, k=0.5, V=1	308388	1236	304812	311	2029	790	3130	0.489830	0.546942
S=30, D=51, h=0.6, k=0.5, V=0	307798	1142	304204	364	2088	810	3262	0.459117	0.514584
S=30, D=51, h=0.6, k=0.6, V=1	308568	1210	304941	352	2065	779	3196	0.477042	0.531823
S=30, D=51, h=0.6, k=0.6, V=0	308048	1118	304403	407	2120	798	3325	0.446634	0.499768
S=30, D=51, h=0.6, k=0.7, V=1	308764	1185	305099	387	2093	773	3253	0.465662	0.518745
S=30, D=51, h=0.6, k=0.7, V=0	308138	1101	304470	430	2137	797	3364	0.438886	0.491071
S=30, D=51, h=0.6, k=0.8, V=1	309086	1165	305369	425	2127	758	3310	0.455047	0.505805
S=30, D=51, h=0.6, k=0.8, V=0	308400	1083	304690	461	2166	784	3411	0.429810	0.480007
S=30, D=51, h=0.6, k=0.9, V=1	309075	1147	305339	448	2141	759	3348	0.447333	0.497382
S=30, D=51, h=0.6, k=0.9, V=0	308517	1070	304787	480	2180	781	3441	0.423812	0.473142
S=30, D=51, h=0.6, k=1, V=1	309208	1132	305447	469	2160	751	3380	0.440745	0.489534
S=30, D=51, h=0.6, k=1, V=0	308585	1066	304846	492	2181	781	3454	0.421237	0.470325
S=30, D=51, h=0.5, k=0.3, V=1	309442	1431	305883	244	1884	738	2866	0.545861	0.604544
S=30, D=51, h=0.5, k=0.3, V=0	308639	1313	305077	299	1950	784	3033	0.510480	0.569567
S=30, D=51, h=0.5, k=0.4, V=1	309673	1423	306075	275	1900	732	2907	0.538845	0.596226
S=30, D=51, h=0.5, k=0.4, V=0	309006	1298	305400	338	1970	771	3079	0.501244	0.558310
S=30, D=51, h=0.5, k=0.5, V=1	309983	1411	306346	310	1916	728	2954	0.530556	0.586732
S=30, D=51, h=0.5, k=0.5, V=0	309275	1282	305628	376	1989	767	3132	0.491639	0.547331
S=30, D=51, h=0.5, k=0.6, V=1	310335	1406	306654	341	1934	715	2990	0.524594	0.579021
S=30, D=51, h=0.5, k=0.6, V=0	309523	1273	305838	409	2003	757	3169	0.484841	0.539040
S=30, D=51, h=0.5, k=0.7, V=1	310491	1378	306767	379	1967	709	3055	0.512536	0.565253
S=30, D=51, h=0.5, k=0.7, V=0	309773	1253	306040	444	2036	745	3225	0.474857	0.526985
S=30, D=51, h=0.5, k=0.8, V=1	310993	1355	307209	420	2009	688	3117	0.501334	0.551212
S=30, D=51, h=0.5, k=0.8, V=0	310163	1232	306379	484	2068	729	3281	0.464384	0.514207
S=30, D=51, h=0.5, k=0.9, V=1	311198	1340	307377	449	2032	677	3158	0.493877	0.542182
S=30, D=51, h=0.5, k=0.9, V=0	310390	1223	306570	511	2086	718	3315	0.458574	0.506971
S=30, D=51, h=0.5, k=1, V=1	311280	1320	307428	476	2056	674	3206	0.485338	0.532583
S=30, D=51, h=0.5, k=1, V=0	310567	1208	306715	536	2108	709	3353	0.451620	0.498647
S=30, D=51, h=0.4, k=0.3, V=1	311132	1560	307497	259	1816	676	2751	0.571286	0.626786
S=30, D=51, h=0.4, k=0.3, V=0	310409	1428	306749	328	1904	713	2945	0.532204	0.587379
S=30, D=51, h=0.4, k=0.4, V=1	311590	1569	307899	294	1828	656	2778	0.567570	0.620859
S=30, D=51, h=0.4, k=0.4, V=0	310972	1437	307236	386	1913	688	2987	0.525882	0.578354
S=30, D=51, h=0.4, k=0.5, V=1	312123	1583	308375	329	1836	636	2801	0.565005	0.616211
S=30, D=51, h=0.4, k=0.5, V=0	311483	1439	307691	430	1923	672	3025	0.520194	0.570807
S=30, D=51, h=0.4, k=0.6, V=1	312411	1584	308617	364	1846	627	2837	0.559846	0.609769
S=30, D=51, h=0.4, k=0.6, V=0	311730	1439	307893	466	1932	665	3063	0.514988	0.564500
S=30, D=51, h=0.4, k=0.7, V=1	312596	1562	308755	404	1875	619	2898	0.549416	0.597748
S=30, D=51, h=0.4, k=0.7, V=0	311951	1419	308065	508	1959	656	3123	0.504846	0.552698
S=30, D=51, h=0.4, k=0.8, V=1	312864	1559	308988	425	1892	603	2920	0.545923	0.592588
S=30, D=51, h=0.4, k=0.8, V=0	312261	1417	308334	527	1983	634	3144	0.501851	0.547620
S=30, D=51, h=0.4, k=0.9, V=1	312995	1541	309077	458	1919	594	2971	0.537432	0.582627
S=30, D=51, h=0.4, k=0.9, V=0	312365	1397	308406	553	2009	625	3187	0.494045	0.538439
S=30, D=51, h=0.4, k=1, V=1	313352	1526	309385	487	1954	570	3011	0.530478	0.573137
S=30, D=51, h=0.4, k=1, V=0	312686	1386	308687	575	2038	605	3218	0.488793	0.531170
S=30, D=51, h=0.3, k=0.3, V=1	313008	1715	309245	306	1742	593	2641	0.596101	0.646041
S=30, D=51, h=0.3, k=0.3, V=0	312186	1574	308390	397	1825	641	2863	0.554096	0.605029
S=30, D=51, h=0.3, k=0.4, V=1	313503	1764	309703	320	1716	571	2607	0.603760	0.652228
S=30, D=51, h=0.3, k=0.4, V=0	312664	1601	308822	428	1813	621	2862	0.555785	0.605152
S=30, D=51, h=0.3, k=0.5, V=1	314383	1784	310489	363	1747	520	2630	0.601476	0.645001
S=30, D=51, h=0.3, k=0.5, V=0	313341	1602	309419	476	1844	586	2906	0.549582	0.595372
S=30, D=51, h=0.3, k=0.6, V=1	314717	1791	310778	390	1758	504	2652	0.598885	0.640741
S=30, D=51, h=0.3, k=0.6, V=0	313876	1608	309895	503	1870	553	2926	0.547304	0.590063
S=30, D=51, h=0.3, k=0.7, V=1	315001	1803	311014	421	1763	487	2671	0.596962	0.637149
S=30, D=51, h=0.3, k=0.7, V=0	314239	1623	310206	539	1871	537	2947	0.545767	0.587051
S=30, D=51, h=0.3, k=0.8, V=1	315294	1783	311257	460	1794	475	2729	0.587742	0.626271
S=30, D=51, h=0.3, k=0.8, V=0	314485	1602	310400	579	1904	523	3006	0.536304	0.575748
S=30, D=51, h=0.3, k=0.9, V=1	315427	1789	311359	483	1796	466	2745	0.585955	0.623590
S=30, D=51, h=0.3, k=0.9, V=0	314623	1606	310510	601	1906	516	3023	0.534470	0.573218
S=30, D=51, h=0.3, k=1, V=1	315580	1776	311469	516	1819	456	2791	0.579018	0.615354
S=30, D=51, h=0.3, k=1, V=0	314808	1599	310656	632	1921	507	3060	0.529215	0.566872
S=30, D=51, h=0.2, k=0.3, V=1	315175	1929	311258	354	1634	478	2466	0.631798	0.673549
S=30, D=51, h=0.2, k=0.3, V=0	314188	1744	310238	461	1745	543	2749	0.581188	0.625612
S=30, D=51, h=0.2, k=0.4, V=1	315908	2009	311904	394	1601	429	2424	0.641547	0.679245
S=30, D=51, h=0.2, k=0.4, V=0	315209	1801	311149	512	1747	477	2736	0.586484	0.625414
S=30, D=51, h=0.2, k=0.5, V=1	316600	2065	312511	431	1593	386	2410	0.646618	0.680472
S=30, D=51, h=0.2, k=0.5, V=0	316128	1842	311967	562	1757	421	2740	0.588683	0.622837
S=30, D=51, h=0.2, k=0.6, V=1	316897	2082	312757	473	1585	374	2432	0.644523	0.677179
S=30, D=51, h=0.2, k=0.6, V=0	316298	1848	312091	599	1760	414	2773	0.585138	0.618471
S=30, D=51, h=0.2, k=0.7, V=1	317284	2110	313093	498	1583	349	2430	0.646423	0.676831
S=30, D=51, h=0.2, k=0.7, V=0	316702	1859	312437	633	1773	389	2795	0.583280	0.614362
S=30, D=51, h=0.2, k=0.8, V=1	317382	2097	313148	533	1604	341	2478	0.639621	0.668985
S=30, D=51, h=0.2, k=0.8, V=0	317093	1858	312761	675	1799	363	2837	0.578175	0.606797
S=30, D=51, h=0.2, k=0.9, V=1	317608	2083	313325	568	1632	329	2529	0.632541	0.660490
S=30, D=51, h=0.2, k=0.9, V=0	317268	1840	312886	716	1826	353	2895	0.569897	0.597302
S=30, D=51, h=0.2, k=1, V=1	317696	2092	313384	591	1629	323	2543	0.631427	0.658792
S=30, D=51, h=0.2, k=1, V=0	317377	1842	312972	736	1827	347	2910	0.568239	0.595095
S=30, D=51, F=0	303669	137	299574	1021	2937	926	4884	0.057074	0.066866
S=30, D=54, h=0.7, k=0.3, V=1	305828	1084	302388	272	2084	887	3243	0.458684	0.520078
S=30, D=54, h=0.7, k=0.3, V=0	305606	1021	302137	329	2119	895	3343	0.433658	0.492785
S=30, D=54, h=0.7, k=0.4, V=1	306029	1079	302554	301	2095	881	3277	0.452430	0.512536
S=30, D=54, h=0.7, k=0.4, V=0	305876	1021	302375	350	2130	885	3365	0.430169	0.488042
S=30, D=54, h=0.7, k=0.5, V=1	306267	1052	302746	338	2131	871	3340	0.439335	0.496983
S=30, D=54, h=0.7, k=0.5, V=0	306079	996	302533	384	2166	876	3426	0.417928	0.473493
S=30, D=54, h=0.7, k=0.6, V=1	306408	1022	302844	381	2161	868	3410	0.424702	0.480319
S=30, D=54, h=0.7, k=0.6, V=0	306076	979	302509	410	2178	877	3465	0.409493	0.464121
S=30, D=54, h=0.7, k=0.7, V=1	306479	999	302894	406	2180	866	3452	0.414979	0.469312
S=30, D=54, h=0.7, k=0.7, V=0	306147	963	302561	428	2195	875	3498	0.402426	0.456013
S=30, D=54, h=0.7, k=0.8, V=1	306877	986	303252	435	2204	855	3494	0.407092	0.459628
S=30, D=54, h=0.7, k=0.8, V=0	306412	951	302801	447	2213	868	3528	0.396338	0.448655
S=30, D=54, h=0.7, k=0.9, V=1	307061	956	303396	472	2237	848	3557	0.393667	0.444097
S=30, D=54, h=0.7, k=0.9, V=0	306546	931	302907	470	2238	863	3571	0.387411	0.438239
S=30, D=54, h=0.7, k=1, V=1	307061	948	303383	486	2244	848	3578	0.389510	0.439445
S=30, D=54, h=0.7, k=1, V=0	306527	930	302879	480	2238	864	3582	0.385705	0.436394
S=30, D=54, h=0.6, k=0.3, V=1	307389	1229	303909	252	1999	829	3080	0.497910	0.559265
S=30, D=54, h=0.6, k=0.3, V=0	306993	1150	303488	303	2052	845	3200	0.470571	0.530152
S=30, D=54, h=0.6, k=0.4, V=1	307978	1238	304455	273	2012	807	3092	0.496481	0.555761
S=30, D=54, h=0.6, k=0.4, V=0	307399	1146	303858	330	2065	833	3228	0.465312	0.523316
S=30, D=54, h=0.6, k=0.5, V=1	308388	1233	304811	312	2032	790	3134	0.488947	0.545958
S=30, D=54, h=0.6, k=0.5, V=0	307798	1137	304203	365	2093	810	3268	0.457699	0.512997
S=30, D=54, h=0.6, k=0.6, V=1	308568	1209	304940	353	2066	779	3198	0.476641	0.531377
S=30, D=54, h=0.6, k=0.6, V=0	308048	1117	304402	408	2121	798	3327	0.446227	0.499315
S=30, D=54, h=0.6, k=0.7, V=1	308764	1181	305098	388	2097	773	3258	0.464520	0.517474
S=30, D=54, h=0.6, k=0.7, V=0	308138	1097	304469	431	2141	797	3369	0.437705	0.489752
S=30, D=54, h=0.6, k=0.8, V=1	309086	1161	305366	428	2131	758	3317	0.453604	0.504205
S=30, D=54, h=0.6, k=0.8, V=0	308400	1079	304687	464	2170	784	3418	0.428336	0.478366
S=30, D=54, h=0.6, k=0.9, V=1	309075	1145	305336	451	2143	759	3353	0.446395	0.496343
S=30, D=54, h=0.6, k=0.9, V=0	308517	1068	304784	483	2182	781	3446	0.422864	0.472087
S=30, D=54, h=0.6, k=1, V=1	309208	1132	305444	472	2160	751	3383	0.440320	0.489065
S=30, D=54, h=0.6, k=1, V=0	308585	1065	304843	495	2182	781	3458	0.420556	0.469567
S=30, D=54, h=0.5, k=0.3, V=1	309442	1432	305883	244	1883	738	2865	0.546081	0.604787
S=30, D=54, h=0.5, k=0.3, V=0	308590	1313	305030	299	1948	786	3033	0.510479	0.569744
S=30, D=54, h=0.5, k=0.4, V=1	309673	1424	306075	275	1899	732	2906	0.539067	0.596471
S=30, D=54, h=0.5, k=0.4, V=0	308957	1298	305353	338	1968	773	3079	0.501244	0.558483
S=30, D=54, h=0.5, k=0.5, V=1	309934	1408	306299	310	1917	730	2957	0.529883	0.586168
S=30, D=54, h=0.5, k=0.5, V=0	309226	1280	305580	377	1989	769	3135	0.491010	0.546804
S=30, D=54, h=0.5, k=0.6, V=1	310335	1403	306653	342	1937	715	2994	0.523765	0.578107
S=30, D=54, h=0.5, k=0.6, V=0	309474	1271	305790	410	2003	759	3172	0.484213	0.538512
S=30, D=54, h=0.5, k=0.7, V=1	310491	1376	306765	381	1969	709	3059	0.511779	0.564421
S=30, D=54, h=0.5, k=0.7, V=0	309724	1251	305991	446	2036	747	3229	0.474084	0.526294
S=30, D=54, h=0.5, k=0.8, V=1	310993	1353	307207	422	2011	688	3121	0.500581	0.550387
S=30, D=54, h=0.5, k=0.8, V=0	310163	1230	306377	486	2070	729	3285	0.463616	0.513360
S=30, D=54, h=0.5, k=0.9, V=1	311198	1340	307376	450	2032	677	3159	0.493735	0.542027
S=30, D=54, h=0.5, k=0.9, V=0	310390	1223	306569	512	2086	718	3316	0.458438	0.506821
S=30, D=54, h=0.5, k=1, V=1	311280	1321	307429	475	2055	674	3204	0.485713	0.532993
S=30, D=54, h=0.5, k=1, V=0	310567	1209	306715	536	2107	709	3352	0.451867	0.498920
S=30, D=54, h=0.4, k=0.3, V=1	311088	1563	307459	255	1811	678	2744	0.572562	0.628372
S=30, D=54, h=0.4, k=0.3, V=0	310316	1430	306664	324	1898	717	2939	0.533272	0.588913
S=30, D=54, h=0.4, k=0.4, V=1	311546	1571	307861	290	1824	658	2772	0.568617	0.622187
S=30, D=54, h=0.4, k=0.4, V=0	310928	1439	307197	383	1909	690	2982	0.526774	0.579508
S=30, D=54, h=0.4, k=0.5, V=1	312079	1586	308338	324	1831	638	2793	0.566396	0.617907
S=30, D=54, h=0.4, k=0.5, V=0	311439	1441	307652	427	1919	674	3020	0.521072	0.571941
S=30, D=54, h=0.4, k=0.6, V=1	312411	1589	308622	359	1841	627	2827	0.561642	0.611720
S=30, D=54, h=0.4, k=0.6, V=0	311730	1443	307896	463	1928	665	3056	0.516306	0.565940
S=30, D=54, h=0.4, k=0.7, V=1	312596	1565	308758	401	1872	619	2892	0.550488	0.598912
S=30, D=54, h=0.4, k=0.7, V=0	311951	1421	308069	504	1957	656	3117	0.505840	0.553783
S=30, D=54, h=0.4, k=0.8, V=1	312832	1562	308963	420	1887	605	2912	0.547274	0.594226
S=30, D=54, h=0.4, k=0.8, V=0	312229	1419	308310	521	1979	636	3136	0.503105	0.549148
S=30, D=54, h=0.4, k=0.9, V=1	312963	1542	309050	455	1916	596	2967	0.538063	0.583480
S=30, D=54, h=0.4, k=0.9, V=0	312333	1398	308380	549	2006	627	3182	0.494797	0.539417
S=30, D=54, h=0.4, k=1, V=1	313352	1525	309388	484	1955	570	3009	0.530666	0.573339
S=30, D=54, h=0.4, k=1, V=0	312686	1386	308689	573	2038	605	3216	0.489050	0.531448
S=30, D=54, h=0.3, k=0.3, V=1	312976	1714	309218	303	1741	595	2639	0.596352	0.646501
S=30, D=54, h=0.3, k=0.3, V=0	312154	1573	308362	395	1824	643	2862	0.554171	0.605291
S=30, D=54, h=0.3, k=0.4, V=1	313503	1764	309706	317	1716	571	2604	0.604206	0.652707
S=30, D=54, h=0.3, k=0.4, V=0	312664	1600	308824	426	1814	621	2861	0.555854	0.605226
S=30, D=54, h=0.3, k=0.5, V=1	314383	1783	310492	360	1748	520	2628	0.601708	0.645248
S=30, D=54, h=0.3, k=0.5, V=0	313341	1603	309422	473	1843	586	2902	0.550203	0.596042
S=30, D=54, h=0.3, k=0.6, V=1	314730	1793	310796	384	1757	503	2644	0.600129	0.641976
S=30, D=54, h=0.3, k=0.6, V=0	313889	1610	309911	499	1869	552	2920	0.548263	0.591007
S=30, D=54, h=0.3, k=0.7, V=1	315001	1805	311017	418	1761	487	2666	0.597773	0.638013
S=30, D=54, h=0.3, k=0.7, V=0	314239	1625	310209	536	1869	537	2942	0.546581	0.587924
S=30, D=54, h=0.3, k=0.8, V=1	315307	1786	311272	457	1792	474	2723	0.588747	0.627251
S=30, D=54, h=0.3, k=0.8, V=0	314498	1605	310415	576	1902	522	3000	0.537326	0.576759
S=30, D=54, h=0.3, k=0.9, V=1	315440	1793	311375	479	1793	465	2737	0.587287	0.624916
S=30, D=54, h=0.3, k=0.9, V=0	314636	1610	310526	597	1903	515	3015	0.535825	0.574584
S=30, D=54, h=0.3, k=1, V=1	315580	1777	311470	515	1818	456	2789	0.579350	0.615705
S=30, D=54, h=0.3, k=1, V=0	314808	1600	310657	631	1920	507	3058	0.529552	0.567232
S=30, D=54, h=0.2, k=0.3, V=1	315158	1926	311250	345	1637	479	2461	0.632424	0.674296
S=30, D=54, h=0.2, k=0.3, V=0	314171	1740	310229	453	1749	544	2746	0.581384	0.625898
S=30, D=54, h=0.2, k=0.4, V=1	315944	2013	311943	388	1600	427	2415	0.643038	0.680618
S=30, D=54, h=0.2, k=0.4, V=0	315245	1804	311187	507	1747	475	2729	0.587664	0.626479
S=30, D=54, h=0.2, k=0.5, V=1	316588	2067	312511	420	1590	387	2397	0.648451	0.682492
S=30, D=54, h=0.2, k=0.5, V=0	316116	1845	311967	550	1754	422	2726	0.590719	0.625064
S=30, D=54, h=0.2, k=0.6, V=1	316894	2083	312764	464	1583	375	2422	0.645873	0.678688
S=30, D=54, h=0.2, k=0.6, V=0	316295	1849	312098	590	1758	415	2763	0.586445	0.619936
S=30, D=54, h=0.2, k=0.7, V=1	317264	2107	313083	490	1584	351	2425	0.646887	0.677501
S=30, D=54, h=0.2, k=0.7, V=0	316682	1856	312427	625	1774	391	2790	0.583646	0.614917
S=30, D=54, h=0.2, k=0.8, V=1	317368	2098	313142	525	1603	342	2470	0.640723	0.670220
S=30, D=54, h=0.2, k=0.8, V=0	317079	1859	312755	667	1798	364	2829	0.579240	0.607990
S=30, D=54, h=0.2, k=0.9, V=1	317610	2087	313333	562	1628	329	2519	0.634021	0.662033
S=30, D=54, h=0.2, k=0.9, V=0	317270	1844	312894	710	1822	353	2885	0.571388	0.598862
S=30, D=54, h=0.2, k=1, V=1	317698	2091	313389	588	1630	323	2541	0.631603	0.658975
S=30, D=54, h=0.2, k=1, V=0	317379	1841	312977	733	1828	347	2908	0.568378	0.595240
S=30, D=54, F=0	303547	135	299457	1017	2938	929	4884	0.056299	0.066012
S=30, D=57, h=0.7, k=0.3, V=1	305828	1084	302389	271	2084	887	3242	0.458858	0.520274
S=30, D=57, h=0.7, k=0.3, V=0	305606	1021	302136	330	2119	895	3344	0.433492	0.492598
S=30, D=57, h=0.7, k=0.4, V=1	306029	1079	302553	302	2095	881	3278	0.452262	0.512346
S=30, D=57, h=0.7, k=0.4, V=0	305876	1021	302374	351	2130	885	3366	0.430007	0.487860
S=30, D=57, h=0.7, k=0.5, V=1	306267	1052	302746	338	2131	871	3340	0.439335	0.496983
S=30, D=57, h=0.7, k=0.5, V=0	306079	996	302532	385	2166	876	3427	0.417772	0.473318
S=30, D=57, h=0.7, k=0.6, V=1	306408	1022	302843	382	2161	868	3411	0.424546	0.480144
S=30, D=57, h=0.7, k=0.6, V=0	306076	979	302507	412	2178	877	3467	0.409189	0.463778
S=30, D=57, h=0.7, k=0.7, V=1	306479	999	302893	407	2180	866	3453	0.414826	0.469141
S=30, D=57, h=0.7, k=0.7, V=0	306147	963	302559	430	2195	875	3500	0.402128	0.455677
S=30, D=57, h=0.7, k=0.8, V=1	306810	986	303186	435	2203	856	3494	0.407091	0.459700
S=30, D=57, h=0.7, k=0.8, V=0	306345	951	302735	447	2212	869	3528	0.396337	0.448727
S=30, D=57, h=0.7, k=0.9, V=1	306994	956	303330	472	2236	849	3557	0.393666	0.444167
S=30, D=57, h=0.7, k=0.9, V=0	306479	931	302841	470	2237	864	3571	0.387410	0.438309
S=30, D=57, h=0.7, k=1, V=1	306994	948	303317	486	2243	849	3578	0.389509	0.439515
S=30, D=57, h=0.7, k=1, V=0	306460	930	302813	480	2237	865	3582	0.385704	0.436464
S=30, D=57, h=0.6, k=0.3, V=1	307389	1227	303910	251	2001	829	3081	0.497605	0.558922
S=30, D=57, h=0.6, k=0.3, V=0	306993	1148	303488	303	2054	845	3202	0.470072	0.529590
S=30, D=57, h=0.6, k=0.4, V=1	307978	1236	304455	273	2014	807	3094	0.496003	0.555227
S=30, D=57, h=0.6, k=0.4, V=0	307399	1145	303857	331	2066	833	3230	0.464899	0.522853
S=30, D=57, h=0.6, k=0.5, V=1	308388	1231	304810	313	2034	790	3137	0.488303	0.545241
S=30, D=57, h=0.6, k=0.5, V=0	307798	1136	304201	367	2094	810	3271	0.457132	0.512365
S=30, D=57, h=0.6, k=0.6, V=1	308568	1206	304939	354	2069	779	3202	0.475752	0.530387
S=30, D=57, h=0.6, k=0.6, V=0	308048	1114	304400	410	2124	798	3332	0.445157	0.498122
S=30, D=57, h=0.6, k=0.7, V=1	308764	1181	305097	389	2097	773	3259	0.464367	0.517306
S=30, D=57, h=0.6, k=0.7, V=0	308138	1097	304467	433	2141	797	3371	0.437409	0.489424
S=30, D=57, h=0.6, k=0.8, V=1	309086	1161	305365	429	2131	758	3318	0.453457	0.504043
S=30, D=57, h=0.6, k=0.8, V=0	308400	1079	304686	465	2170	784	3419	0.428192	0.478207
S=30, D=57, h=0.6, k=0.9, V=1	309075	1145	305335	452	2143	759	3354	0.446250	0.496183
S=30, D=57, h=0.6, k=0.9, V=0	308517	1068	304783	484	2182	781	3447	0.422723	0.471931
S=30, D=57, h=0.6, k=1, V=1	309208	1132	305443	473	2160	751	3384	0.440178	0.488909
S=30, D=57, h=0.6, k=1, V=0	308585	1065	304842	496	2182	781	3459	0.420416	0.469413
S=30, D=57, h=0.5, k=0.3, V=1	309326	1432	305778	242	1874	747	2863	0.546415	0.605990
S=30, D=57, h=0.5, k=0.3, V=0	308474	1312	304923	299	1940	795	3034	0.510245	0.570283
S=30, D=57, h=0.5, k=0.4, V=1	309673	1424	306076	274	1899	732	2905	0.539230	0.596650
S=30, D=57, h=0.5, k=0.4, V=0	308957	1298	305353	338	1968	773	3079	0.501244	0.558483
S=30, D=57, h=0.5, k=0.5, V=1	309934	1406	306300	309	1919	730	2958	0.529594	0.585847
S=30, D=57, h=0.5, k=0.5, V=0	309226	1279	305581	376	1990	769	3135	0.490925	0.546708
S=30, D=57, h=0.5, k=0.6, V=1	310335	1399	306653	342	1941	715	2998	0.522863	0.577112
S=30, D=57, h=0.5, k=0.6, V=0	309474	1267	305790	410	2007	759	3176	0.483255	0.537447
S=30, D=57, h=0.5, k=0.7, V=1	310491	1374	306765	381	1971	709	3061	0.511322	0.563917
S=30, D=57, h=0.5, k=0.7, V=0	309724	1248	305991	446	2039	747	3232	0.473358	0.525490
S=30, D=57, h=0.5, k=0.8, V=1	310993	1351	307207	422	2013	688	3123	0.500119	0.549879
S=30, D=57, h=0.5, k=0.8, V=0	310163	1229	306377	486	2071	729	3286	0.463371	0.513090
S=30, D=57, h=0.5, k=0.9, V=1	311198	1337	307375	451	2035	677	3163	0.492894	0.541105
S=30, D=57, h=0.5, k=0.9, V=0	310390	1219	306568	513	2090	718	3321	0.457318	0.505586
S=30, D=57, h=0.5, k=1, V=1	311280	1318	307429	475	2058	674	3207	0.485007	0.532220
S=30, D=57, h=0.5, k=1, V=0	310567	1205	306715	536	2111	709	3356	0.450877	0.497829
S=30, D=57, h=0.4, k=0.3, V=1	311088	1563	307459	255	1811	678	2744	0.572562	0.628372
S=30, D=57, h=0.4, k=0.3, V=0	310316	1430	306664	324	1898	717	2939	0.533272	0.588913
S=30, D=57, h=0.4, k=0.4, V=1	311546	1573	307863	288	1822	658	2768	0.569352	0.622989
S=30, D=57, h=0.4, k=0.4, V=0	310928	1440	307198	382	1908	690	2980	0.527146	0.579916
S=30, D=57, h=0.4, k=0.5, V=1	312079	1587	308339	323	1830	638	2791	0.566759	0.618302
S=30, D=57, h=0.4, k=0.5, V=0	311439	1442	307653	426	1918	674	3018	0.521440	0.572343
S=30, D=57, h=0.4, k=0.6, V=1	312411	1590	308623	358	1840	627	2825	0.562001	0.612110
S=30, D=57, h=0.4, k=0.6, V=0	311730	1444	307897	462	1927	665	3054	0.516670	0.566338
S=30, D=57, h=0.4, k=0.7, V=1	312596	1565	308759	400	1872	619	2891	0.550632	0.599068
S=30, D=57, h=0.4, k=0.7, V=0	311951	1421	308069	504	1957	656	3117	0.505840	0.553783
S=30, D=57, h=0.4, k=0.8, V=1	312832	1562	308964	419	1887	605	2911	0.547416	0.594379
S=30, D=57, h=0.4, k=0.8, V=0	312229	1419	308310	521	1979	636	3136	0.503105	0.549148
S=30, D=57, h=0.4, k=0.9, V=1	312963	1542	309051	454	1916	596	2966	0.538202	0.583630
S=30, D=57, h=0.4, k=0.9, V=0	312333	1397	308380	549	2007	627	3183	0.494567	0.539167
S=30, D=57, h=0.4, k=1, V=1	313352	1525	309389	483	1955	570	3008	0.530802	0.573485
S=30, D=57, h=0.4, k=1, V=0	312686	1385	308689	573	2039	605	3217	0.488819	0.531197
S=30, D=57, h=0.3, k=0.3, V=1	312976	1712	309224	297	1743	595	2635	0.596860	0.647047
S=30, D=57, h=0.3, k=0.3, V=0	312154	1571	308367	390	1826	643	2859	0.554468	0.605612
S=30, D=57, h=0.3, k=0.4, V=1	313471	1762	309681	312	1716	573	2601	0.604552	0.653269
S=30, D=57, h=0.3, k=0.4, V=0	312632	1598	308799	421	1814	623	2858	0.556135	0.605709
S=30, D=57, h=0.3, k=0.5, V=1	314436	1787	310546	355	1748	517	2620	0.603149	0.646498
S=30, D=57, h=0.3, k=0.5, V=0	313394	1607	309476	468	1843	583	2894	0.551666	0.597346
S=30, D=57, h=0.3, k=0.6, V=1	314730	1794	310797	383	1756	503	2642	0.600469	0.642339
S=30, D=57, h=0.3, k=0.6, V=0	313889	1611	309912	498	1868	552	2918	0.548610	0.591380
S=30, D=57, h=0.3, k=0.7, V=1	315014	1810	311034	413	1757	486	2656	0.599455	0.639714
S=30, D=57, h=0.3, k=0.7, V=0	314252	1628	310224	533	1867	536	2936	0.547608	0.588940
S=30, D=57, h=0.3, k=0.8, V=1	315307	1789	311275	454	1789	474	2717	0.589752	0.628320
S=30, D=57, h=0.3, k=0.8, V=0	314498	1606	310416	575	1901	522	2998	0.537667	0.577124
S=30, D=57, h=0.3, k=0.9, V=1	315440	1796	311378	476	1790	465	2731	0.588285	0.625977
S=30, D=57, h=0.3, k=0.9, V=0	314636	1612	310530	593	1901	515	3009	0.536752	0.575576
S=30, D=57, h=0.3, k=1, V=1	315580	1778	311472	513	1817	456	2786	0.579811	0.616194
S=30, D=57, h=0.3, k=1, V=0	314808	1601	310659	629	1919	507	3055	0.530011	0.567722
S=30, D=57, h=0.2, k=0.3, V=1	315158	1926	311250	345	1637	479	2461	0.632424	0.674296
S=30, D=57, h=0.2, k=0.3, V=0	314171	1740	310229	453	1749	544	2746	0.581384	0.625898
S=30, D=57, h=0.2, k=0.4, V=1	315944	2013	311943	388	1600	427	2415	0.643038	0.680618
S=30, D=57, h=0.2, k=0.4, V=0	315245	1804	311187	507	1747	475	2729	0.587664	0.626479
S=30, D=57, h=0.2, k=0.5, V=1	316571	2065	312495	420	1591	388	2399	0.648081	0.682196
S=30, D=57, h=0.2, k=0.5, V=0	316099	1843	311951	550	1755	423	2728	0.590320	0.624731
S=30, D=57, h=0.2, k=0.6, V=1	316894	2083	312764	464	1583	375	2422	0.645873	0.678688
S=30, D=57, h=0.2, k=0.6, V=0	316295	1849	312098	590	1758	415	2763	0.586445	0.619936
S=30, D=57, h=0.2, k=0.7, V=1	317264	2107	313083	490	1584	351	2425	0.646887	0.677501
S=30, D=57, h=0.2, k=0.7, V=0	316682	1856	312427	625	1774	391	2790	0.583646	0.614917
S=30, D=57, h=0.2, k=0.8, V=1	317368	2098	313142	525	1603	342	2470	0.640723	0.670220
S=30, D=57, h=0.2, k=0.8, V=0	317079	1859	312755	667	1798	364	2829	0.579240	0.607990
S=30, D=57, h=0.2, k=0.9, V=1	317618	2086	313344	559	1629	329	2517	0.634203	0.662222
S=30, D=57, h=0.2, k=0.9, V=0	317278	1843	312905	707	1823	353	2883	0.571533	0.599012
S=30, D=57, h=0.2, k=1, V=1	317698	2094	313392	585	1627	323	2535	0.632524	0.659934
S=30, D=57, h=0.2, k=1, V=0	317379	1844	312980	730	1825	347	2902	0.569321	0.596226
S=30, D=57, F=0	303547	135	299455	1018	2939	929	4886	0.056260	0.065965
S=30, D=60, h=0.7, k=0.3, V=1	305828	1084	302388	272	2084	887	3243	0.458684	0.520078
S=30, D=60, h=0.7, k=0.3, V=0	305606	1021	302135	331	2119	895	3345	0.433327	0.492412
S=30, D=60, h=0.7, k=0.4, V=1	306029	1078	302553	302	2096	881	3279	0.452004	0.512055
S=30, D=60, h=0.7, k=0.4, V=0	305876	1021	302373	352	2130	885	3367	0.429845	0.487678
S=30, D=60, h=0.7, k=0.5, V=1	306267	1051	302746	338	2132	871	3341	0.439073	0.496687
S=30, D=60, h=0.7, k=0.5, V=0	306079	996	302531	386	2166	876	3428	0.417616	0.473142
S=30, D=60, h=0.7, k=0.6, V=1	306408	1021	302844	381	2162	868	3411	0.424435	0.480018
S=30, D=60, h=0.7, k=0.6, V=0	306076	979	302507	412	2178	877	3467	0.409189	0.463778
S=30, D=60, h=0.7, k=0.7, V=1	306479	998	302894	406	2181	866	3453	0.414708	0.469006
S=30, D=60, h=0.7, k=0.7, V=0	306147	963	302559	430	2195	875	3500	0.402128	0.455677
S=30, D=60, h=0.7, k=0.8, V=1	306810	986	303185	436	2203	856	3495	0.406943	0.459534
S=30, D=60, h=0.7, k=0.8, V=0	306345	951	302734	448	2212	869	3529	0.396191	0.448562
S=30, D=60, h=0.7, k=0.9, V=1	306994	956	303329	473	2236	849	3558	0.393524	0.444007
S=30, D=60, h=0.7, k=0.9, V=0	306479	931	302840	471	2237	864	3572	0.387267	0.438149
S=30, D=60, h=0.7, k=1, V=1	306994	948	303316	487	2243	849	3579	0.389368	0.439357
S=30, D=60, h=0.7, k=1, V=0	306460	930	302812	481	2237	865	3583	0.385562	0.436305
S=30, D=60, h=0.6, k=0.3, V=1	307389	1225	303909	252	2003	829	3084	0.496954	0.558192
S=30, D=60, h=0.6, k=0.3, V=0	306993	1147	303488	303	2055	845	3203	0.469822	0.529309
S=30, D=60, h=0.6, k=0.4, V=1	307978	1235	304455	273	2015	807	3095	0.495764	0.554960
S=30, D=60, h=0.6, k=0.4, V=0	307399	1143	303857	331	2068	833	3232	0.464397	0.522289
S=30, D=60, h=0.6, k=0.5, V=1	308388	1230	304809	314	2035	790	3139	0.487900	0.544792
S=30, D=60, h=0.6, k=0.5, V=0	307798	1135	304201	367	2095	810	3272	0.456879	0.512082
S=30, D=60, h=0.6, k=0.6, V=1	308568	1206	304938	355	2069	779	3203	0.475595	0.530214
S=30, D=60, h=0.6, k=0.6, V=0	308048	1114	304400	410	2124	798	3332	0.445157	0.498122
S=30, D=60, h=0.6, k=0.7, V=1	308764	1181	305096	390	2097	773	3260	0.464215	0.517137
S=30, D=60, h=0.6, k=0.7, V=0	308138	1097	304467	433	2141	797	3371	0.437409	0.489424
S=30, D=60, h=0.6, k=0.8, V=1	309086	1161	305365	429	2131	758	3318	0.453457	0.504043
S=30, D=60, h=0.6, k=0.8, V=0	308400	1079	304686	465	2170	784	3419	0.428192	0.478207
S=30, D=60, h=0.6, k=0.9, V=1	309075	1145	305335	452	2143	759	3354	0.446250	0.496183
S=30, D=60, h=0.6, k=0.9, V=0	308517	1068	304783	484	2182	781	3447	0.422723	0.471931
S=30, D=60, h=0.6, k=1, V=1	309208	1132	305443	473	2160	751	3384	0.440178	0.488909
S=30, D=60, h=0.6, k=1, V=0	308585	1065	304842	496	2182	781	3459	0.420416	0.469413
S=30, D=60, h=0.5, k=0.3, V=1	309326	1431	305778	242	1875	747	2864	0.546194	0.605746
S=30, D=60, h=0.5, k=0.3, V=0	308474	1310	304923	299	1942	795	3036	0.509780	0.569764
S=30, D=60, h=0.5, k=0.4, V=1	309673	1423	306077	273	1900	732	2905	0.539171	0.596584
S=30, D=60, h=0.5, k=0.4, V=0	308957	1297	305354	337	1969	773	3079	0.501166	0.558396
S=30, D=60, h=0.5, k=0.5, V=1	309934	1406	306301	308	1919	730	2957	0.529752	0.586021
S=30, D=60, h=0.5, k=0.5, V=0	309226	1278	305582	375	1991	769	3135	0.490840	0.546612
S=30, D=60, h=0.5, k=0.6, V=1	310335	1397	306653	342	1943	715	3000	0.522411	0.576615
S=30, D=60, h=0.5, k=0.6, V=0	309474	1264	305790	410	2010	759	3179	0.482536	0.536648
S=30, D=60, h=0.5, k=0.7, V=1	310491	1372	306765	381	1973	709	3063	0.510865	0.563413
S=30, D=60, h=0.5, k=0.7, V=0	309724	1245	305991	446	2042	747	3235	0.472632	0.524684
S=30, D=60, h=0.5, k=0.8, V=1	310993	1350	307207	422	2014	688	3124	0.499887	0.549624
S=30, D=60, h=0.5, k=0.8, V=0	310163	1226	306377	486	2074	729	3289	0.462637	0.512278
S=30, D=60, h=0.5, k=0.9, V=1	311198	1337	307375	451	2035	677	3163	0.492894	0.541105
S=30, D=60, h=0.5, k=0.9, V=0	310390	1219	306568	513	2090	718	3321	0.457318	0.505586
S=30, D=60, h=0.5, k=1, V=1	311280	1318	307429	475	2058	674	3207	0.485007	0.532220
S=30, D=60, h=0.5, k=1, V=0	310567	1205	306715	536	2111	709	3356	0.450877	0.497829
S=30, D=60, h=0.4, k=0.3, V=1	311088	1566	307462	252	1808	678	2738	0.573678	0.629593
S=30, D=60, h=0.4, k=0.3, V=0	310316	1432	306666	322	1896	717	2935	0.534030	0.589747
S=30, D=60, h=0.4, k=0.4, V=1	311546	1573	307863	288	1822	658	2768	0.569352	0.622989
S=30, D=60, h=0.4, k=0.4, V=0	310928	1440	307198	382	1908	690	2980	0.527146	0.579916
S=30, D=60, h=0.4, k=0.5, V=1	312079	1587	308339	323	1830	638	2791	0.566759	0.618302
S=30, D=60, h=0.4, k=0.5, V=0	311439	1442	307653	426	1918	674	3018	0.521440	0.572343
S=30, D=60, h=0.4, k=0.6, V=1	312411	1590	308624	357	1840	627	2824	0.562149	0.612271
S=30, D=60, h=0.4, k=0.6, V=0	311730	1444	307898	461	1927	665	3053	0.516809	0.566490
S=30, D=60, h=0.4, k=0.7, V=1	312596	1566	308761	398	1871	619	2888	0.551134	0.599612
S=30, D=60, h=0.4, k=0.7, V=0	311951	1422	308071	502	1956	656	3114	0.506338	0.554325
S=30, D=60, h=0.4, k=0.8, V=1	312832	1561	308965	418	1888	605	2911	0.547344	0.594300
S=30, D=60, h=0.4, k=0.8, V=0	312229	1418	308311	520	1980	636	3136	0.503011	0.549045
S=30, D=60, h=0.4, k=0.9, V=1	312963	1541	309053	452	1917	596	2965	0.538263	0.583694
S=30, D=60, h=0.4, k=0.9, V=0	312333	1396	308382	547	2008	627	3182	0.494600	0.539201
S=30, D=60, h=0.4, k=1, V=1	313352	1523	309390	482	1957	570	3009	0.530502	0.573160
S=30, D=60, h=0.4, k=1, V=0	312686	1383	308690	572	2041	605	3218	0.488486	0.530835
S=30, D=60, h=0.3, k=0.3, V=1	312976	1713	309225	296	1742	595	2633	0.597214	0.647430
S=30, D=60, h=0.3, k=0.3, V=0	312143	1571	308358	388	1826	643	2857	0.554758	0.605927
S=30, D=60, h=0.3, k=0.4, V=1	313471	1766	309686	307	1712	573	2592	0.606095	0.654932
S=30, D=60, h=0.3, k=0.4, V=0	312621	1600	308793	416	1812	623	2851	0.557267	0.606938
S=30, D=60, h=0.3, k=0.5, V=1	314436	1787	310546	355	1748	517	2620	0.603149	0.646498
S=30, D=60, h=0.3, k=0.5, V=0	313394	1607	309476	468	1843	583	2894	0.551666	0.597346
S=30, D=60, h=0.3, k=0.6, V=1	314730	1794	310797	383	1756	503	2642	0.600469	0.642339
S=30, D=60, h=0.3, k=0.6, V=0	313889	1611	309912	498	1868	552	2918	0.548610	0.591380
S=30, D=60, h=0.3, k=0.7, V=1	315014	1811	311035	412	1756	486	2654	0.599792	0.640072
S=30, D=60, h=0.3, k=0.7, V=0	314252	1629	310225	532	1866	536	2934	0.547950	0.589307
S=30, D=60, h=0.3, k=0.8, V=1	315307	1791	311277	452	1787	474	2713	0.590422	0.629032
S=30, D=60, h=0.3, k=0.8, V=0	314498	1608	310418	573	1899	522	2994	0.538348	0.577853
S=30, D=60, h=0.3, k=0.9, V=1	315440	1797	311379	475	1789	465	2729	0.588618	0.626331
S=30, D=60, h=0.3, k=0.9, V=0	314636	1613	310531	592	1900	515	3007	0.537091	0.575939
S=30, D=60, h=0.3, k=1, V=1	315580	1778	311473	512	1817	456	2785	0.579941	0.616332
S=30, D=60, h=0.3, k=1, V=0	314808	1602	310660	628	1918	507	3053	0.530348	0.568082
S=30, D=60, h=0.2, k=0.3, V=1	315158	1929	311255	338	1636	479	2453	0.633837	0.675776
S=30, D=60, h=0.2, k=0.3, V=0	314171	1743	310234	446	1748	544	2738	0.582801	0.627395
S=30, D=60, h=0.2, k=0.4, V=1	315927	2012	311936	379	1600	428	2407	0.644087	0.681820
S=30, D=60, h=0.2, k=0.4, V=0	315228	1803	311180	497	1748	476	2721	0.588697	0.627654
S=30, D=60, h=0.2, k=0.5, V=1	316571	2068	312499	416	1588	388	2392	0.649171	0.683342
S=30, D=60, h=0.2, k=0.5, V=0	316099	1846	311955	546	1752	423	2721	0.591424	0.625897
S=30, D=60, h=0.2, k=0.6, V=1	316876	2084	312756	454	1582	376	2412	0.647278	0.680246
S=30, D=60, h=0.2, k=0.6, V=0	316277	1850	312090	580	1757	416	2753	0.587807	0.621450
S=30, D=60, h=0.2, k=0.7, V=1	317249	2110	313076	481	1582	352	2415	0.648426	0.679187
S=30, D=60, h=0.2, k=0.7, V=0	316667	1859	312420	616	1772	392	2780	0.585184	0.616603
S=30, D=60, h=0.2, k=0.8, V=1	317376	2098	313153	522	1603	342	2467	0.641099	0.670612
S=30, D=60, h=0.2, k=0.8, V=0	317087	1859	312766	664	1798	364	2826	0.579594	0.608360
S=30, D=60, h=0.2, k=0.9, V=1	317618	2086	313346	557	1629	329	2515	0.634449	0.662478
S=30, D=60, h=0.2, k=0.9, V=0	317278	1843	312907	705	1823	353	2881	0.571763	0.599253
S=30, D=60, h=0.2, k=1, V=1	317706	2093	313403	582	1628	323	2533	0.632701	0.660118
S=30, D=60, h=0.2, k=1, V=0	317387	1843	312991	727	1826	347	2900	0.569462	0.596372
S=30, D=60, F=0	303489	135	299398	1018	2938	930	4886	0.056258	0.065977
S=25, D=35, h=0.7, k=0.3, V=1	308908	1190	305252	376	2090	770	3236	0.468645	0.521825
S=25, D=35, h=0.7, k=0.3, V=0	308667	1084	304959	463	2161	784	3408	0.430006	0.480283
S=25, D=35, h=0.7, k=0.4, V=1	309076	1176	305377	410	2113	764	3287	0.459845	0.511548
S=25, D=35, h=0.7, k=0.4, V=0	308859	1085	305124	482	2168	777	3427	0.427512	0.476980
S=25, D=35, h=0.7, k=0.5, V=1	309304	1155	305552	453	2144	752	3349	0.448405	0.497979
S=25, D=35, h=0.7, k=0.5, V=0	309036	1068	305260	515	2193	766	3474	0.418644	0.466367
S=25, D=35, h=0.7, k=0.6, V=1	309494	1126	305698	491	2179	739	3409	0.436069	0.483454
S=25, D=35, h=0.7, k=0.6, V=0	309225	1059	305426	536	2204	758	3498	0.413747	0.460443
S=25, D=35, h=0.7, k=0.7, V=1	309720	1101	305873	536	2210	731	3477	0.423613	0.469148
S=25, D=35, h=0.7, k=0.7, V=0	309355	1046	305532	557	2220	752	3529	0.407668	0.453321
S=25, D=35, h=0.7, k=0.8, V=1	309948	1079	306065	567	2237	725	3529	0.413861	0.457978
S=25, D=35, h=0.7, k=0.8, V=0	309491	1030	305637	580	2244	746	3570	0.400301	0.444719
S=25, D=35, h=0.7, k=0.9, V=1	310005	1043	306084	605	2273	723	3601	0.399624	0.442169
S=25, D=35, h=0.7, k=0.9, V=0	309499	1020	305635	594	2250	746	3590	0.396028	0.440042
S=25, D=35, h=0.7, k=1, V=1	310234	1036	306285	621	2292	710	3623	0.395821	0.437115
S=25, D=35, h=0.7, k=1, V=0	309632	1016	305753	602	2261	739	3602	0.393938	0.437252
S=25, D=35, h=0.6, k=0.3, V=1	310144	1383	306466	337	1958	713	3008	0.520080	0.573881
S=25, D=35, h=0.6, k=0.3, V=0	309729	1285	306042	394	2008	744	3146	0.489695	0.543260
S=25, D=35, h=0.6, k=0.4, V=1	310491	1376	306774	367	1974	706	3047	0.513759	0.566303
S=25, D=35, h=0.6, k=0.4, V=0	310053	1274	306322	430	2027	734	3191	0.481877	0.533831
S=25, D=35, h=0.6, k=0.5, V=1	310847	1352	307067	420	2008	695	3123	0.500450	0.550782
S=25, D=35, h=0.6, k=0.5, V=0	310365	1245	306575	483	2062	721	3266	0.467753	0.517307
S=25, D=35, h=0.6, k=0.6, V=1	311302	1329	307457	464	2052	670	3186	0.489066	0.536324
S=25, D=35, h=0.6, k=0.6, V=0	310573	1229	306731	520	2093	707	3320	0.458708	0.506241
S=25, D=35, h=0.6, k=0.7, V=1	311508	1310	307617	502	2079	662	3243	0.479342	0.525066
S=25, D=35, h=0.6, k=0.7, V=0	310862	1214	306977	550	2121	693	3364	0.451073	0.496794
S=25, D=35, h=0.6, k=0.8, V=1	311619	1285	307698	535	2101	659	3295	0.469318	0.513964
S=25, D=35, h=0.6, k=0.8, V=0	311089	1199	307171	577	2142	682	3401	0.444122	0.488408
S=25, D=35, h=0.6, k=0.9, V=1	311739	1269	307789	556	2125	652	3333	0.462652	0.506142
S=25, D=35, h=0.6, k=0.9, V=0	311242	1191	307298	597	2156	674	3427	0.439683	0.482981
S=25, D=35, h=0.6, k=1, V=1	311819	1232	307825	599	2163	645	3407	0.448489	0.490250
S=25, D=35, h=0.6, k=1, V=0	311308	1172	307331	622	2183	669	3474	0.431617	0.473755
S=25, D=35, h=0.5, k=0.3, V=1	311294	1490	307555	342	1907	658	2907	0.543064	0.594256
S=25, D=35, h=0.5, k=0.3, V=0	310773	1389	307007	413	1964	687	3064	0.510927	0.561830
S=25, D=35, h=0.5, k=0.4, V=1	311807	1500	308022	370	1915	641	2926	0.540974	0.590476
S=25, D=35, h=0.5, k=0.4, V=0	311219	1385	307409	445	1980	673	3098	0.505539	0.554784
S=25, D=35, h=0.5, k=0.5, V=1	312120	1497	308279	410	1934	624	2968	0.534540	0.582026
S=25, D=35, h=0.5, k=0.5, V=0	311528	1372	307661	488	2007	654	3149	0.496857	0.543799
S=25, D=35, h=0.5, k=0.6, V=1	312339	1466	308440	456	1977	612	3045	0.521183	0.566518
S=25, D=35, h=0.5, k=0.6, V=0	311787	1340	307856	540	2051	640	3231	0.482521	0.527074
S=25, D=35, h=0.5, k=0.7, V=1	312483	1437	308545	493	2008	607	3108	0.509800	0.553806
S=25, D=35, h=0.5, k=0.7, V=0	311817	1322	307860	566	2069	639	3274	0.474940	0.518754
S=25, D=35, h=0.5, k=0.8, V=1	312957	1420	308943	539	2055	575	3169	0.499941	0.540602
S=25, D=35, h=0.5, k=0.8, V=0	312199	1303	308175	609	2112	611	3332	0.465187	0.506058
S=25, D=35, h=0.5, k=0.9, V=1	313115	1399	309066	568	2082	566	3216	0.491569	0.530906
S=25, D=35, h=0.5, k=0.9, V=0	312423	1292	308368	631	2132	602	3365	0.459823	0.499571
S=25, D=35, h=0.5, k=1, V=1	313275	1394	309195	592	2094	555	3241	0.487608	0.525839
S=25, D=35, h=0.5, k=1, V=0	312652	1286	308563	652	2151	588	3391	0.455874	0.494276
S=25, D=35, h=0.4, k=0.3, V=1	313334	1706	309516	343	1769	578	2690	0.588540	0.636434
S=25, D=35, h=0.4, k=0.3, V=0	312409	1557	308576	424	1852	632	2908	0.546525	0.595971
S=25, D=35, h=0.4, k=0.4, V=1	313859	1721	309975	382	1781	552	2715	0.585865	0.631157
S=25, D=35, h=0.4, k=0.4, V=0	313027	1557	309119	473	1878	598	2949	0.540261	0.586311
S=25, D=35, h=0.4, k=0.5, V=1	314176	1714	310236	415	1811	529	2755	0.579783	0.622551
S=25, D=35, h=0.4, k=0.5, V=0	313422	1547	309442	517	1916	570	3003	0.532174	0.575184
S=25, D=35, h=0.4, k=0.6, V=1	314566	1711	310575	448	1832	511	2791	0.574616	0.615427
S=25, D=35, h=0.4, k=0.6, V=0	313779	1532	309747	559	1941	558	3058	0.523550	0.564920
S=25, D=35, h=0.4, k=0.7, V=1	314991	1701	310926	496	1868	483	2847	0.566258	0.604098
S=25, D=35, h=0.4, k=0.7, V=0	314145	1523	310043	603	1976	534	3113	0.515866	0.554686
S=25, D=35, h=0.4, k=0.8, V=1	315100	1686	310989	538	1887	476	2901	0.557883	0.594625
S=25, D=35, h=0.4, k=0.8, V=0	314386	1511	310238	642	1995	522	3159	0.508738	0.546144
S=25, D=35, h=0.4, k=0.9, V=1	315300	1665	311148	576	1911	470	2957	0.548873	0.584574
S=25, D=35, h=0.4, k=0.9, V=0	314508	1499	310335	671	2003	521	3195	0.502904	0.539872
S=25, D=35, h=0.4, k=1, V=1	315369	1640	311179	609	1941	466	3016	0.539431	0.574202
S=25, D=35, h=0.4, k=1, V=0	314619	1484	310417	697	2021	515	3233	0.496672	0.532765
S=25, D=35, h=0.3, k=0.3, V=1	314437	1819	310542	362	1714	513	2589	0.608929	0.652390
S=25, D=35, h=0.3, k=0.3, V=0	313332	1647	309425	451	1809	580	2840	0.562224	0.608452
S=25, D=35, h=0.3, k=0.4, V=1	315307	1869	311320	401	1717	463	2581	0.613020	0.652083
S=25, D=35, h=0.3, k=0.4, V=0	314482	1687	310454	510	1831	512	2853	0.563075	0.603453
S=25, D=35, h=0.3, k=0.5, V=1	315721	1896	311676	438	1711	441	2590	0.613303	0.650384
S=25, D=35, h=0.3, k=0.5, V=0	314953	1698	310855	561	1839	490	2890	0.558985	0.597228
S=25, D=35, h=0.3, k=0.6, V=1	316021	1887	311905	491	1738	423	2652	0.604535	0.639490
S=25, D=35, h=0.3, k=0.6, V=0	315289	1693	311123	611	1862	471	2944	0.551764	0.587943
S=25, D=35, h=0.3, k=0.7, V=1	316338	1887	312182	514	1755	405	2674	0.601638	0.634842
S=25, D=35, h=0.3, k=0.7, V=0	315738	1690	311524	637	1887	445	2969	0.548248	0.582078
S=25, D=35, h=0.3, k=0.8, V=1	316568	1862	312346	566	1794	390	2750	0.590218	0.621522
S=25, D=35, h=0.3, k=0.8, V=0	316157	1677	311869	681	1930	417	3028	0.540134	0.571192
S=25, D=35, h=0.3, k=0.9, V=1	316663	1845	312391	615	1812	385	2812	0.581116	0.611565
S=25, D=35, h=0.3, k=0.9, V=0	316310	1657	311971	731	1951	407	3089	0.530724	0.560545
S=25, D=35, h=0.3, k=1, V=1	316734	1818	312418	655	1843	378	2876	0.571134	0.600518
S=25, D=35, h=0.3, k=1, V=0	316393	1644	312019	762	1968	402	3132	0.524519	0.553622
S=25, D=35, F=0	307501	162	303116	1196	3027	803	5026	0.062569	0.071608
S=25, D=38, h=0.7, k=0.3, V=1	308736	1189	305096	367	2084	777	3228	0.469789	0.523659
S=25, D=38, h=0.7, k=0.3, V=0	308667	1084	304968	456	2159	784	3399	0.431123	0.481553
S=25, D=38, h=0.7, k=0.4, V=1	309002	1176	305312	402	2112	765	3279	0.461044	0.512952
S=25, D=38, h=0.7, k=0.4, V=0	308859	1082	305131	476	2170	777	3423	0.427632	0.477123
S=25, D=38, h=0.7, k=0.5, V=1	309230	1152	305486	447	2145	753	3345	0.448571	0.498250
S=25, D=38, h=0.7, k=0.5, V=0	309040	1062	305268	512	2198	766	3476	0.417528	0.465138
S=25, D=38, h=0.7, k=0.6, V=1	309420	1126	305631	486	2177	740	3403	0.436821	0.484371
S=25, D=38, h=0.7, k=0.6, V=0	309229	1055	305434	533	2207	758	3498	0.413145	0.459785
S=25, D=38, h=0.7, k=0.7, V=1	309646	1095	305804	532	2215	732	3479	0.422595	0.468091
S=25, D=38, h=0.7, k=0.7, V=0	309359	1040	305541	553	2225	752	3530	0.406650	0.452200
S=25, D=38, h=0.7, k=0.8, V=1	309843	1076	305968	562	2237	728	3527	0.413728	0.458039
S=25, D=38, h=0.7, k=0.8, V=0	309464	1026	305614	578	2246	748	3572	0.399486	0.443952
S=25, D=38, h=0.7, k=0.9, V=1	309900	1041	305985	602	2272	726	3600	0.399469	0.442200
S=25, D=38, h=0.7, k=0.9, V=0	309472	1015	305611	593	2253	748	3594	0.394807	0.438825
S=25, D=38, h=0.7, k=1, V=1	310129	1034	306187	617	2291	713	3621	0.395783	0.437272
S=25, D=38, h=0.7, k=1, V=0	309605	1012	305729	599	2265	741	3605	0.393136	0.436474
S=25, D=38, h=0.6, k=0.3, V=1	310144	1386	306472	331	1955	713	2999	0.521694	0.575655
S=25, D=38, h=0.6, k=0.3, V=0	309729	1291	306049	387	2002	744	3133	0.492172	0.545999
S=25, D=38, h=0.6, k=0.4, V=1	310408	1388	306703	360	1957	711	3028	0.517551	0.570907
S=25, D=38, h=0.6, k=0.4, V=0	309974	1282	306257	420	2015	739	3174	0.485188	0.537886
S=25, D=38, h=0.6, k=0.5, V=1	310764	1362	307001	408	1993	700	3101	0.504507	0.555655
S=25, D=38, h=0.6, k=0.5, V=0	310286	1252	306511	472	2051	726	3249	0.470932	0.521197
S=25, D=38, h=0.6, k=0.6, V=1	311239	1340	307409	454	2036	674	3164	0.493106	0.541082
S=25, D=38, h=0.6, k=0.6, V=0	310462	1236	306639	508	2079	714	3301	0.462050	0.510464
S=25, D=38, h=0.6, k=0.7, V=1	311445	1321	307573	487	2064	666	3217	0.483990	0.530460
S=25, D=38, h=0.6, k=0.7, V=0	310751	1224	306890	533	2104	700	3337	0.455793	0.502510
S=25, D=38, h=0.6, k=0.8, V=1	311556	1291	307650	524	2091	663	3278	0.472219	0.517441
S=25, D=38, h=0.6, k=0.8, V=0	310978	1204	307079	565	2130	689	3384	0.446919	0.491998
S=25, D=38, h=0.6, k=0.9, V=1	311676	1273	307737	549	2117	656	3322	0.464532	0.508497
S=25, D=38, h=0.6, k=0.9, V=0	311183	1193	307249	590	2151	678	3419	0.441016	0.484723
S=25, D=38, h=0.6, k=1, V=1	311710	1231	307730	593	2156	653	3402	0.449004	0.491401
S=25, D=38, h=0.6, k=1, V=0	311203	1172	307239	617	2175	677	3469	0.432239	0.475013
S=25, D=38, h=0.5, k=0.3, V=1	311105	1498	307399	324	1884	673	2881	0.547561	0.600509
S=25, D=38, h=0.5, k=0.3, V=0	310591	1392	306854	398	1947	701	3046	0.513809	0.566188
S=25, D=38, h=0.5, k=0.4, V=1	311650	1511	307891	356	1892	654	2902	0.545386	0.596418
S=25, D=38, h=0.5, k=0.4, V=0	311118	1388	307324	439	1967	683	3089	0.507080	0.557312
S=25, D=38, h=0.5, k=0.5, V=1	311986	1503	308170	398	1915	638	2951	0.537518	0.586464
S=25, D=38, h=0.5, k=0.5, V=0	311398	1376	307551	483	1988	668	3139	0.498531	0.546795
S=25, D=38, h=0.5, k=0.6, V=1	312205	1471	308330	446	1958	626	3030	0.523691	0.570417
S=25, D=38, h=0.5, k=0.6, V=0	311657	1343	307749	532	2033	654	3219	0.484346	0.530190
S=25, D=38, h=0.5, k=0.7, V=1	312299	1436	308386	485	1992	624	3101	0.510663	0.556138
S=25, D=38, h=0.5, k=0.7, V=0	311718	1319	307778	562	2059	651	3272	0.474810	0.519561
S=25, D=38, h=0.5, k=0.8, V=1	312691	1419	308711	526	2035	596	3157	0.501428	0.543879
S=25, D=38, h=0.5, k=0.8, V=0	312018	1300	308021	599	2098	627	3324	0.465789	0.507935
S=25, D=38, h=0.5, k=0.9, V=1	312849	1400	308833	556	2060	587	3203	0.493347	0.534465
S=25, D=38, h=0.5, k=0.9, V=0	312238	1292	308210	621	2115	618	3354	0.461119	0.502183
S=25, D=38, h=0.5, k=1, V=1	313035	1394	308985	583	2073	575	3231	0.488809	0.528690
S=25, D=38, h=0.5, k=1, V=0	312412	1289	308354	642	2127	608	3377	0.457869	0.497925
S=25, D=38, h=0.4, k=0.3, V=1	313207	1703	309410	332	1762	587	2681	0.589630	0.638458
S=25, D=38, h=0.4, k=0.3, V=0	312363	1561	308542	417	1843	636	2896	0.548447	0.598432
S=25, D=38, h=0.4, k=0.4, V=1	313760	1721	309894	370	1775	557	2702	0.587659	0.633554
S=25, D=38, h=0.4, k=0.4, V=0	312928	1556	309034	465	1873	603	2941	0.541210	0.587783
S=25, D=38, h=0.4, k=0.5, V=1	314162	1713	310230	407	1812	530	2749	0.580626	0.623530
S=25, D=38, h=0.4, k=0.5, V=0	313405	1546	309434	509	1916	571	2996	0.533020	0.576178
S=25, D=38, h=0.4, k=0.6, V=1	314514	1708	310533	442	1831	515	2788	0.574822	0.615999
S=25, D=38, h=0.4, k=0.6, V=0	313727	1530	309704	555	1938	562	3055	0.523694	0.565417
S=25, D=38, h=0.4, k=0.7, V=1	314884	1696	310834	488	1866	491	2845	0.566215	0.604730
S=25, D=38, h=0.4, k=0.7, V=0	314038	1521	309951	596	1970	542	3108	0.516301	0.555799
S=25, D=38, h=0.4, k=0.8, V=1	314993	1679	310895	533	1886	484	2903	0.557072	0.594437
S=25, D=38, h=0.4, k=0.8, V=0	314175	1507	310047	636	1985	536	3157	0.508582	0.547091
S=25, D=38, h=0.4, k=0.9, V=1	315283	1664	311133	576	1910	471	2957	0.548733	0.584518
S=25, D=38, h=0.4, k=0.9, V=0	314436	1501	310270	668	1997	526	3191	0.503642	0.541047
S=25, D=38, h=0.4, k=1, V=1	315352	1639	311164	609	1940	467	3016	0.539287	0.574141
S=25, D=38, h=0.4, k=1, V=0	314547	1484	310351	695	2017	520	3232	0.496843	0.533326
S=25, D=38, h=0.3, k=0.3, V=1	314362	1822	310482	355	1703	520	2578	0.610599	0.654846
S=25, D=38, h=0.3, k=0.3, V=0	313257	1647	309362	447	1801	587	2835	0.562846	0.609763
S=25, D=38, h=0.3, k=0.4, V=1	315307	1870	311321	401	1715	463	2579	0.613292	0.652383
S=25, D=38, h=0.3, k=0.4, V=0	314378	1686	310355	512	1825	518	2855	0.562674	0.603561
S=25, D=38, h=0.3, k=0.5, V=1	315704	1898	311661	437	1708	442	2587	0.613826	0.651029
S=25, D=38, h=0.3, k=0.5, V=0	314832	1698	310742	560	1832	497	2889	0.559111	0.597965
S=25, D=38, h=0.3, k=0.6, V=1	316004	1887	311891	489	1737	424	2650	0.604795	0.639854
S=25, D=38, h=0.3, k=0.6, V=0	315217	1694	311056	612	1855	476	2943	0.551919	0.588540
S=25, D=38, h=0.3, k=0.7, V=1	316272	1887	312119	517	1749	411	2677	0.601252	0.634969
S=25, D=38, h=0.3, k=0.7, V=0	315672	1691	311459	643	1879	451	2973	0.547801	0.582114
S=25, D=38, h=0.3, k=0.8, V=1	316557	1863	312334	568	1792	391	2751	0.590166	0.621555
S=25, D=38, h=0.3, k=0.8, V=0	316146	1679	311856	684	1927	418	3029	0.540200	0.571344
S=25, D=38, h=0.3, k=0.9, V=1	316663	1848	312386	620	1809	385	2814	0.581107	0.611558
S=25, D=38, h=0.3, k=0.9, V=0	316310	1659	311966	736	1949	407	3092	0.530576	0.560391
S=25, D=38, h=0.3, k=1, V=1	316734	1818	312411	662	1843	378	2883	0.570305	0.599649
S=25, D=38, h=0.3, k=1, V=0	316393	1645	312009	771	1968	402	3141	0.523657	0.552709
S=25, D=38, F=0	307186	162	302818	1187	3019	812	5018	0.062810	0.071991
S=25, D=40, h=0.7, k=0.3, V=1	308678	1188	305040	368	2082	779	3229	0.469446	0.523455
S=25, D=40, h=0.7, k=0.3, V=0	308609	1080	304917	452	2160	786	3398	0.430713	0.481258
S=25, D=40, h=0.7, k=0.4, V=1	308944	1176	305256	403	2109	767	3279	0.460951	0.513024
S=25, D=40, h=0.7, k=0.4, V=0	308801	1080	305080	472	2169	779	3420	0.427732	0.477395
S=25, D=40, h=0.7, k=0.5, V=1	309172	1154	305433	444	2141	755	3340	0.449509	0.499441
S=25, D=40, h=0.7, k=0.5, V=0	308982	1063	305219	505	2195	768	3468	0.418754	0.466642
S=25, D=40, h=0.7, k=0.6, V=1	309362	1126	305579	482	2175	742	3399	0.437381	0.485138
S=25, D=40, h=0.7, k=0.6, V=0	309171	1054	305383	528	2206	760	3494	0.413554	0.460380
S=25, D=40, h=0.7, k=0.7, V=1	309646	1096	305804	532	2214	732	3478	0.422854	0.468378
S=25, D=40, h=0.7, k=0.7, V=0	309301	1040	305491	547	2223	754	3524	0.407444	0.453219
S=25, D=40, h=0.7, k=0.8, V=1	309843	1078	305968	562	2235	728	3525	0.414250	0.458617
S=25, D=40, h=0.7, k=0.8, V=0	309406	1028	305562	573	2243	750	3566	0.400617	0.445330
S=25, D=40, h=0.7, k=0.9, V=1	309900	1041	305985	602	2272	726	3600	0.399469	0.442200
S=25, D=40, h=0.7, k=0.9, V=0	309414	1018	305558	589	2249	750	3588	0.396074	0.440353
S=25, D=40, h=0.7, k=1, V=1	310129	1034	306186	618	2291	713	3622	0.395658	0.437136
S=25, D=40, h=0.7, k=1, V=0	309605	1014	305730	597	2264	741	3602	0.393879	0.437283
S=25, D=40, h=0.6, k=0.3, V=1	310103	1394	306442	324	1943	716	2983	0.524663	0.579203
S=25, D=40, h=0.6, k=0.3, V=0	309630	1293	305964	377	1996	749	3122	0.494098	0.548532
S=25, D=40, h=0.6, k=0.4, V=1	310367	1395	306674	351	1947	714	3012	0.520510	0.574423
S=25, D=40, h=0.6, k=0.4, V=0	309875	1287	306171	412	2005	744	3161	0.487555	0.540918
S=25, D=40, h=0.6, k=0.5, V=1	310723	1369	306970	401	1983	703	3087	0.507144	0.558805
S=25, D=40, h=0.6, k=0.5, V=0	310187	1257	306422	467	2041	731	3239	0.472846	0.523713
S=25, D=40, h=0.6, k=0.6, V=1	311198	1341	307377	448	2032	677	3157	0.494190	0.542511
S=25, D=40, h=0.6, k=0.6, V=0	310421	1237	306606	504	2074	717	3295	0.462900	0.511648
S=25, D=40, h=0.6, k=0.7, V=1	311404	1323	307540	482	2059	669	3210	0.485151	0.531967
S=25, D=40, h=0.6, k=0.7, V=0	310710	1225	306856	530	2099	703	3332	0.456498	0.503529
S=25, D=40, h=0.6, k=0.8, V=1	311556	1292	307655	519	2090	663	3272	0.473129	0.518434
S=25, D=40, h=0.6, k=0.8, V=0	310978	1207	307082	563	2126	689	3378	0.447981	0.493176
S=25, D=40, h=0.6, k=0.9, V=1	311676	1276	307745	541	2114	656	3311	0.466308	0.510433
S=25, D=40, h=0.6, k=0.9, V=0	311183	1196	307256	584	2147	678	3409	0.442589	0.486457
S=25, D=40, h=0.6, k=1, V=1	311710	1237	307735	589	2149	653	3391	0.451037	0.493632
S=25, D=40, h=0.6, k=1, V=0	311203	1175	307247	609	2172	677	3458	0.433995	0.476935
S=25, D=40, h=0.5, k=0.3, V=1	311065	1504	307371	317	1873	675	2865	0.550151	0.603568
S=25, D=40, h=0.5, k=0.3, V=0	310533	1396	306804	393	1940	703	3036	0.515523	0.568260
S=25, D=40, h=0.5, k=0.4, V=1	311618	1513	307867	352	1886	656	2894	0.546557	0.597902
S=25, D=40, h=0.5, k=0.4, V=0	310979	1388	307197	434	1960	689	3083	0.507858	0.558686
S=25, D=40, h=0.5, k=0.5, V=1	311986	1504	308175	394	1913	638	2945	0.538386	0.587421
S=25, D=40, h=0.5, k=0.5, V=0	311398	1375	307552	483	1988	668	3139	0.498363	0.546625
S=25, D=40, h=0.5, k=0.6, V=1	312205	1470	308334	443	1958	626	3027	0.523957	0.570717
S=25, D=40, h=0.5, k=0.6, V=0	311657	1339	307752	531	2035	654	3220	0.483664	0.529470
S=25, D=40, h=0.5, k=0.7, V=1	312268	1438	308362	480	1988	626	3094	0.511798	0.557535
S=25, D=40, h=0.5, k=0.7, V=0	311687	1319	307753	558	2057	653	3268	0.475331	0.520286
S=25, D=40, h=0.5, k=0.8, V=1	312660	1418	308685	523	2034	598	3155	0.501599	0.544224
S=25, D=40, h=0.5, k=0.8, V=0	311987	1299	307994	597	2097	629	3323	0.465804	0.508102
S=25, D=40, h=0.5, k=0.9, V=1	312818	1397	308807	553	2061	589	3203	0.493050	0.534299
S=25, D=40, h=0.5, k=0.9, V=0	312207	1290	308181	621	2115	620	3356	0.460640	0.501812
S=25, D=40, h=0.5, k=1, V=1	313004	1393	308959	580	2072	577	3229	0.488962	0.529009
S=25, D=40, h=0.5, k=1, V=0	312381	1288	308327	641	2125	610	3376	0.457809	0.498020
S=25, D=40, h=0.4, k=0.3, V=1	313207	1712	309421	322	1752	587	2661	0.593018	0.642133
S=25, D=40, h=0.4, k=0.3, V=0	312363	1568	308549	411	1835	636	2882	0.550874	0.601088
S=25, D=40, h=0.4, k=0.4, V=1	313717	1722	309859	366	1770	561	2697	0.588438	0.634761
S=25, D=40, h=0.4, k=0.4, V=0	312882	1562	308995	463	1862	607	2932	0.542849	0.589923
S=25, D=40, h=0.4, k=0.5, V=1	314034	1716	310115	402	1801	538	2741	0.581940	0.625660
S=25, D=40, h=0.4, k=0.5, V=0	313277	1550	309319	504	1904	579	2987	0.534555	0.578514
S=25, D=40, h=0.4, k=0.6, V=1	314468	1710	310493	440	1825	519	2784	0.575506	0.617085
S=25, D=40, h=0.4, k=0.6, V=0	313681	1532	309664	553	1932	566	3051	0.524390	0.566500
S=25, D=40, h=0.4, k=0.7, V=1	314838	1697	310798	482	1861	495	2838	0.567221	0.606147
S=25, D=40, h=0.4, k=0.7, V=0	313992	1524	309915	590	1963	546	3099	0.517716	0.557643
S=25, D=40, h=0.4, k=0.8, V=1	314930	1679	310841	529	1881	489	2899	0.557589	0.595413
S=25, D=40, h=0.4, k=0.8, V=0	314112	1507	309992	633	1980	541	3154	0.508948	0.547883
S=25, D=40, h=0.4, k=0.9, V=1	315185	1662	311048	571	1904	479	2954	0.548943	0.585407
S=25, D=40, h=0.4, k=0.9, V=0	314338	1499	310183	665	1991	534	3190	0.503555	0.541586
S=25, D=40, h=0.4, k=1, V=1	315300	1638	311123	603	1936	471	3010	0.539885	0.575112
S=25, D=40, h=0.4, k=1, V=0	314449	1483	310267	689	2010	528	3227	0.497324	0.534465
S=25, D=40, h=0.3, k=0.3, V=1	314281	1824	310413	349	1695	524	2568	0.612009	0.656757
S=25, D=40, h=0.3, k=0.3, V=0	313176	1648	309291	443	1794	591	2828	0.563749	0.611125
S=25, D=40, h=0.3, k=0.4, V=1	315089	1870	311130	390	1699	478	2567	0.614894	0.655488
S=25, D=40, h=0.3, k=0.4, V=0	314160	1683	310162	503	1812	533	2848	0.563306	0.605564
S=25, D=40, h=0.3, k=0.5, V=1	315578	1896	311557	424	1701	451	2576	0.615195	0.653305
S=25, D=40, h=0.3, k=0.5, V=0	314706	1695	310636	548	1827	506	2881	0.559947	0.599622
S=25, D=40, h=0.3, k=0.6, V=1	315868	1882	311777	475	1734	433	2642	0.605576	0.641476
S=25, D=40, h=0.3, k=0.6, V=0	315081	1689	310941	598	1853	485	2936	0.552464	0.589858
S=25, D=40, h=0.3, k=0.7, V=1	316237	1884	312093	506	1754	412	2672	0.601853	0.635661
S=25, D=40, h=0.3, k=0.7, V=0	315637	1688	311432	633	1884	452	2969	0.548175	0.582562
S=25, D=40, h=0.3, k=0.8, V=1	316453	1863	312248	555	1787	398	2740	0.591641	0.623695
S=25, D=40, h=0.3, k=0.8, V=0	316042	1679	311768	673	1922	425	3020	0.541360	0.573117
S=25, D=40, h=0.3, k=0.9, V=1	316536	1842	312273	614	1807	395	2816	0.580491	0.611745
S=25, D=40, h=0.3, k=0.9, V=0	316195	1655	311862	731	1947	415	3093	0.530163	0.560573
S=25, D=40, h=0.3, k=1, V=1	316632	1813	312324	653	1842	386	2881	0.570220	0.600211
S=25, D=40, h=0.3, k=1, V=0	316291	1640	311921	764	1966	410	3140	0.523307	0.552957
S=25, D=40, F=0	307116	161	302754	1185	3016	814	5015	0.062480	0.071651
S=25, D=43, h=0.7, k=0.3, V=1	308592	1192	304963	362	2075	782	3219	0.471365	0.525833
S=25, D=43, h=0.7, k=0.3, V=0	308504	1083	304819	449	2153	788	3390	0.432041	0.482918
S=25, D=43, h=0.7, k=0.4, V=1	308858	1176	305178	398	2106	770	3274	0.461703	0.514096
S=25, D=43, h=0.7, k=0.4, V=0	308696	1082	304981	469	2164	781	3414	0.428735	0.478675
S=25, D=43, h=0.7, k=0.5, V=1	309086	1157	305355	439	2135	758	3332	0.450989	0.501312
S=25, D=43, h=0.7, k=0.5, V=0	308877	1064	305123	500	2190	770	3460	0.419815	0.467992
S=25, D=43, h=0.7, k=0.6, V=1	309276	1126	305500	478	2172	745	3395	0.437943	0.485982
S=25, D=43, h=0.7, k=0.6, V=0	309066	1057	305289	521	2199	762	3482	0.415402	0.462600
S=25, D=43, h=0.7, k=0.7, V=1	309560	1099	305727	527	2207	735	3469	0.424356	0.470267
S=25, D=43, h=0.7, k=0.7, V=0	309196	1040	305396	541	2219	756	3516	0.408347	0.454385
S=25, D=43, h=0.7, k=0.8, V=1	309757	1080	305891	557	2229	731	3517	0.415480	0.460197
S=25, D=43, h=0.7, k=0.8, V=0	309301	1027	305465	568	2241	752	3561	0.401048	0.445957
S=25, D=43, h=0.7, k=0.9, V=1	309814	1040	305906	600	2268	729	3597	0.399556	0.442525
S=25, D=43, h=0.7, k=0.9, V=0	309309	1018	305460	583	2248	752	3583	0.396790	0.441269
S=25, D=43, h=0.7, k=1, V=1	310098	1035	306159	617	2287	714	3618	0.396150	0.437768
S=25, D=43, h=0.7, k=1, V=0	309500	1015	305630	593	2262	743	3598	0.394605	0.438208
S=25, D=43, h=0.6, k=0.3, V=1	309999	1396	306350	317	1936	720	2973	0.526280	0.581350
S=25, D=43, h=0.6, k=0.3, V=0	309630	1294	305967	376	1993	749	3118	0.494611	0.549132
S=25, D=43, h=0.6, k=0.4, V=1	310367	1395	306678	349	1945	714	3008	0.520948	0.574934
S=25, D=43, h=0.6, k=0.4, V=0	309875	1284	306169	415	2007	744	3166	0.486460	0.539722
S=25, D=43, h=0.6, k=0.5, V=1	310723	1368	306972	400	1983	703	3086	0.507126	0.558799
S=25, D=43, h=0.6, k=0.5, V=0	310187	1253	306420	471	2043	731	3245	0.471434	0.522183
S=25, D=43, h=0.6, k=0.6, V=1	311198	1340	307378	448	2032	677	3157	0.494019	0.542337
S=25, D=43, h=0.6, k=0.6, V=0	310421	1232	306603	508	2078	717	3303	0.461190	0.509777
S=25, D=43, h=0.6, k=0.7, V=1	311404	1321	307541	482	2060	669	3211	0.484742	0.531533
S=25, D=43, h=0.6, k=0.7, V=0	310710	1220	306854	533	2103	703	3339	0.454925	0.501812
S=25, D=43, h=0.6, k=0.8, V=1	311515	1290	307617	520	2088	666	3274	0.472577	0.518078
S=25, D=43, h=0.6, k=0.8, V=0	310937	1201	307043	565	2128	692	3385	0.446288	0.491557
S=25, D=43, h=0.6, k=0.9, V=1	311635	1274	307705	544	2112	659	3315	0.465489	0.509783
S=25, D=43, h=0.6, k=0.9, V=0	311142	1190	307215	587	2150	681	3418	0.440708	0.484618
S=25, D=43, h=0.6, k=1, V=1	311669	1235	307694	592	2148	656	3396	0.450165	0.492905
S=25, D=43, h=0.6, k=1, V=0	311162	1171	307203	616	2172	680	3468	0.432167	0.475164
S=25, D=43, h=0.5, k=0.3, V=1	311021	1512	307340	306	1863	677	2846	0.553592	0.607514
S=25, D=43, h=0.5, k=0.3, V=0	310489	1402	306774	383	1930	705	3018	0.518503	0.571737
S=25, D=43, h=0.5, k=0.4, V=1	311574	1519	307834	343	1878	658	2879	0.549213	0.600978
S=25, D=43, h=0.5, k=0.4, V=0	310935	1393	307165	426	1951	691	3068	0.510280	0.561541
S=25, D=43, h=0.5, k=0.5, V=1	311910	1508	308111	386	1905	642	2933	0.540426	0.589991
S=25, D=43, h=0.5, k=0.5, V=0	311273	1378	307442	475	1978	674	3127	0.500225	0.549172
S=25, D=43, h=0.5, k=0.6, V=1	312129	1474	308269	436	1950	630	3016	0.525830	0.573092
S=25, D=43, h=0.5, k=0.6, V=0	311581	1343	307685	526	2027	658	3211	0.485269	0.531542
S=25, D=43, h=0.5, k=0.7, V=1	312192	1440	308297	474	1981	630	3085	0.513137	0.559334
S=25, D=43, h=0.5, k=0.7, V=0	311611	1322	307684	556	2049	657	3262	0.476361	0.521739
S=25, D=43, h=0.5, k=0.8, V=1	312628	1423	308664	516	2025	600	3141	0.503794	0.546783
S=25, D=43, h=0.5, k=0.8, V=0	311955	1305	307969	593	2088	631	3312	0.467801	0.510441
S=25, D=43, h=0.5, k=0.9, V=1	312786	1402	308783	548	2053	591	3192	0.494909	0.536479
S=25, D=43, h=0.5, k=0.9, V=0	312175	1296	308157	615	2107	622	3344	0.462823	0.504336
S=25, D=43, h=0.5, k=1, V=1	312972	1393	308933	577	2069	579	3225	0.489407	0.529655
S=25, D=43, h=0.5, k=1, V=0	312349	1290	308299	638	2122	612	3372	0.458598	0.499014
S=25, D=43, h=0.4, k=0.3, V=1	313178	1713	309401	317	1747	591	2655	0.593968	0.643535
S=25, D=43, h=0.4, k=0.3, V=0	312334	1568	308526	409	1831	640	2880	0.551160	0.601758
S=25, D=43, h=0.4, k=0.4, V=1	313717	1724	309865	359	1769	561	2689	0.589783	0.636193
S=25, D=43, h=0.4, k=0.4, V=0	312882	1566	308998	459	1859	607	2925	0.544194	0.591368
S=25, D=43, h=0.4, k=0.5, V=1	314034	1717	310117	400	1800	538	2738	0.582425	0.626180
S=25, D=43, h=0.4, k=0.5, V=0	313277	1552	309320	503	1902	579	2984	0.535123	0.579128
S=25, D=43, h=0.4, k=0.6, V=1	314386	1711	310419	436	1820	523	2779	0.576260	0.618246
S=25, D=43, h=0.4, k=0.6, V=0	313599	1534	309591	548	1926	570	3044	0.525475	0.568002
S=25, D=43, h=0.4, k=0.7, V=1	314851	1701	310811	481	1858	494	2833	0.568179	0.607083
S=25, D=43, h=0.4, k=0.7, V=0	314005	1528	309926	591	1960	545	3096	0.518468	0.558372
S=25, D=43, h=0.4, k=0.8, V=1	314943	1683	310855	527	1878	488	2893	0.558680	0.596491
S=25, D=43, h=0.4, k=0.8, V=0	314125	1512	310007	630	1976	540	3146	0.510423	0.549387
S=25, D=43, h=0.4, k=0.9, V=1	315198	1667	311063	568	1900	478	2946	0.550370	0.586843
S=25, D=43, h=0.4, k=0.9, V=0	314351	1503	310197	663	1988	533	3184	0.504684	0.542718
S=25, D=43, h=0.4, k=1, V=1	315313	1641	311137	601	1934	470	3005	0.540767	0.575968
S=25, D=43, h=0.4, k=1, V=0	314462	1486	310280	688	2008	527	3223	0.498113	0.535233
S=25, D=43, h=0.3, k=0.3, V=1	314264	1821	310406	338	1699	525	2562	0.612858	0.657732
S=25, D=43, h=0.3, k=0.3, V=0	313106	1645	309234	434	1793	596	2823	0.564299	0.612154
S=25, D=43, h=0.3, k=0.4, V=1	315089	1868	311136	384	1701	478	2563	0.615343	0.655963
S=25, D=43, h=0.3, k=0.4, V=0	314160	1682	310167	498	1813	533	2844	0.563761	0.606049
S=25, D=43, h=0.3, k=0.5, V=1	315529	1896	311519	416	1698	455	2569	0.616206	0.654735
S=25, D=43, h=0.3, k=0.5, V=0	314657	1696	310599	539	1823	510	2872	0.561241	0.601339
S=25, D=43, h=0.3, k=0.6, V=1	315818	1884	311737	469	1728	437	2634	0.606758	0.643087
S=25, D=43, h=0.3, k=0.6, V=0	315025	1689	310895	594	1847	490	2931	0.553031	0.590897
S=25, D=43, h=0.3, k=0.7, V=1	316191	1882	312058	498	1753	415	2666	0.602497	0.636605
S=25, D=43, h=0.3, k=0.7, V=0	315591	1685	311395	627	1884	455	2966	0.548277	0.582918
S=25, D=43, h=0.3, k=0.8, V=1	316437	1863	312242	545	1787	399	2731	0.592825	0.625018
S=25, D=43, h=0.3, k=0.8, V=0	316026	1678	311761	664	1923	426	3013	0.542149	0.574022
S=25, D=43, h=0.3, k=0.9, V=1	316535	1844	312285	600	1806	395	2801	0.582522	0.613871
S=25, D=43, h=0.3, k=0.9, V=0	316196	1656	311878	715	1947	415	3077	0.532147	0.562654
S=25, D=43, h=0.3, k=1, V=1	316631	1816	312335	641	1839	386	2866	0.572254	0.602346
S=25, D=43, h=0.3, k=1, V=0	316292	1642	311934	751	1965	410	3126	0.525130	0.554868
S=25, D=43, F=0	307061	162	302702	1184	3013	816	5013	0.062914	0.072164
S=25, D=45, h=0.7, k=0.3, V=1	308592	1191	304964	361	2076	782	3219	0.471275	0.525732
S=25, D=45, h=0.7, k=0.3, V=0	308455	1084	304774	447	2150	790	3387	0.432592	0.483684
S=25, D=45, h=0.7, k=0.4, V=1	308858	1176	305180	396	2106	770	3272	0.462006	0.514430
S=25, D=45, h=0.7, k=0.4, V=0	308647	1083	304937	466	2161	783	3410	0.429424	0.479591
S=25, D=45, h=0.7, k=0.5, V=1	309086	1153	305357	437	2139	758	3334	0.450275	0.500518
S=25, D=45, h=0.7, k=0.5, V=0	308828	1064	305077	499	2188	772	3459	0.419953	0.468292
S=25, D=45, h=0.7, k=0.6, V=1	309276	1124	305500	478	2174	745	3397	0.437432	0.485416
S=25, D=45, h=0.7, k=0.6, V=0	309017	1058	305243	520	2196	764	3480	0.415803	0.463190
S=25, D=45, h=0.7, k=0.7, V=1	309560	1096	305726	528	2210	735	3473	0.423445	0.469259
S=25, D=45, h=0.7, k=0.7, V=0	309196	1042	305394	543	2217	756	3516	0.408613	0.454683
S=25, D=45, h=0.7, k=0.8, V=1	309757	1076	305891	557	2233	731	3521	0.414434	0.459042
S=25, D=45, h=0.7, k=0.8, V=0	309301	1029	305463	570	2239	752	3561	0.401324	0.446265
S=25, D=45, h=0.7, k=0.9, V=1	309814	1037	305907	599	2271	729	3599	0.398884	0.441781
S=25, D=45, h=0.7, k=0.9, V=0	309309	1017	305459	585	2248	752	3585	0.396315	0.440756
S=25, D=45, h=0.7, k=1, V=1	310098	1032	306158	618	2290	714	3622	0.395225	0.436749
S=25, D=45, h=0.7, k=1, V=0	309500	1014	305629	595	2262	743	3600	0.394131	0.437698
S=25, D=45, h=0.6, k=0.3, V=1	309999	1394	306351	316	1938	720	2974	0.525987	0.581026
S=25, D=45, h=0.6, k=0.3, V=0	309599	1292	305938	375	1994	750	3119	0.494290	0.548860
S=25, D=45, h=0.6, k=0.4, V=1	310367	1392	306678	349	1948	714	3011	0.520269	0.574186
S=25, D=45, h=0.6, k=0.4, V=0	309844	1282	306139	415	2008	745	3168	0.485983	0.539277
S=25, D=45, h=0.6, k=0.5, V=1	310723	1366	306972	400	1985	703	3088	0.506667	0.558294
S=25, D=45, h=0.6, k=0.5, V=0	310156	1252	306390	471	2043	732	3246	0.471191	0.521995
S=25, D=45, h=0.6, k=0.6, V=1	311198	1340	307379	447	2032	677	3156	0.494162	0.542492
S=25, D=45, h=0.6, k=0.6, V=0	310390	1232	306574	507	2077	718	3302	0.461326	0.510006
S=25, D=45, h=0.6, k=0.7, V=1	311404	1323	307542	481	2058	669	3208	0.485350	0.532198
S=25, D=45, h=0.6, k=0.7, V=0	310679	1222	306825	532	2100	704	3336	0.455551	0.502578
S=25, D=45, h=0.6, k=0.8, V=1	311515	1292	307616	521	2086	666	3273	0.472919	0.518453
S=25, D=45, h=0.6, k=0.8, V=0	310937	1202	307042	566	2127	692	3385	0.446406	0.491687
S=25, D=45, h=0.6, k=0.9, V=1	311635	1273	307703	546	2113	659	3318	0.464985	0.509233
S=25, D=45, h=0.6, k=0.9, V=0	311142	1190	307214	588	2150	681	3419	0.440580	0.484478
S=25, D=45, h=0.6, k=1, V=1	311669	1233	307692	594	2150	656	3400	0.449422	0.492093
S=25, D=45, h=0.6, k=1, V=0	311162	1169	307203	616	2174	680	3470	0.431664	0.474612
S=25, D=45, h=0.5, k=0.3, V=1	311021	1514	307341	305	1861	677	2843	0.554180	0.608158
S=25, D=45, h=0.5, k=0.3, V=0	310489	1405	306774	383	1927	705	3015	0.519183	0.572486
S=25, D=45, h=0.5, k=0.4, V=1	311574	1521	307836	341	1876	658	2875	0.549947	0.601780
S=25, D=45, h=0.5, k=0.4, V=0	310935	1395	307165	426	1949	691	3066	0.510736	0.562043
S=25, D=45, h=0.5, k=0.5, V=1	311910	1508	308110	387	1905	642	2934	0.540280	0.589831
S=25, D=45, h=0.5, k=0.5, V=0	311273	1380	307440	477	1976	674	3127	0.500408	0.549374
S=25, D=45, h=0.5, k=0.6, V=1	312129	1475	308269	436	1949	630	3015	0.526052	0.573333
S=25, D=45, h=0.5, k=0.6, V=0	311581	1346	307684	527	2024	658	3209	0.485837	0.532164
S=25, D=45, h=0.5, k=0.7, V=1	312192	1441	308296	475	1980	630	3085	0.513224	0.559429
S=25, D=45, h=0.5, k=0.7, V=0	311611	1323	307684	556	2048	657	3261	0.476597	0.521997
S=25, D=45, h=0.5, k=0.8, V=1	312628	1422	308662	518	2026	600	3144	0.503300	0.546249
S=25, D=45, h=0.5, k=0.8, V=0	311955	1305	307968	594	2088	631	3313	0.467674	0.510303
S=25, D=45, h=0.5, k=0.9, V=1	312786	1401	308781	550	2054	591	3195	0.494419	0.535949
S=25, D=45, h=0.5, k=0.9, V=0	312175	1296	308155	617	2107	622	3346	0.462573	0.504065
S=25, D=45, h=0.5, k=1, V=1	312972	1393	308934	576	2069	579	3224	0.489535	0.529793
S=25, D=45, h=0.5, k=1, V=0	312349	1290	308299	638	2122	612	3372	0.458598	0.499014
S=25, D=45, h=0.4, k=0.3, V=1	313146	1711	309373	315	1747	593	2655	0.593864	0.643609
S=25, D=45, h=0.4, k=0.3, V=0	312302	1567	308495	410	1830	642	2882	0.550802	0.601548
S=25, D=45, h=0.4, k=0.4, V=1	313717	1724	309865	359	1769	561	2689	0.589783	0.636193
S=25, D=45, h=0.4, k=0.4, V=0	312882	1566	308997	460	1859	607	2926	0.544056	0.591219
S=25, D=45, h=0.4, k=0.5, V=1	314034	1718	310119	398	1799	538	2735	0.582911	0.626701
S=25, D=45, h=0.4, k=0.5, V=0	313277	1553	309319	504	1901	579	2984	0.535206	0.579218
S=25, D=45, h=0.4, k=0.6, V=1	314399	1714	310433	434	1818	522	2774	0.577149	0.619110
S=25, D=45, h=0.4, k=0.6, V=0	313612	1537	309604	547	1924	569	3040	0.526261	0.568767
S=25, D=45, h=0.4, k=0.7, V=1	314851	1702	310812	480	1857	494	2831	0.568519	0.607445
S=25, D=45, h=0.4, k=0.7, V=0	314005	1530	309929	588	1958	545	3091	0.519285	0.559249
S=25, D=45, h=0.4, k=0.8, V=1	314943	1684	310857	525	1877	488	2890	0.559148	0.596989
S=25, D=45, h=0.4, k=0.8, V=0	314125	1513	310008	629	1975	540	3144	0.510767	0.549756
S=25, D=45, h=0.4, k=0.9, V=1	315198	1667	311063	568	1900	478	2946	0.550370	0.586843
S=25, D=45, h=0.4, k=0.9, V=0	314351	1504	310197	663	1987	533	3183	0.504906	0.542957
S=25, D=45, h=0.4, k=1, V=1	315313	1642	311137	601	1933	470	3004	0.540979	0.576193
S=25, D=45, h=0.4, k=1, V=0	314462	1487	310280	688	2007	527	3222	0.498337	0.535473
S=25, D=45, h=0.3, k=0.3, V=1	314264	1822	310409	334	1699	525	2558	0.613559	0.658470
S=25, D=45, h=0.3, k=0.3, V=0	313109	1648	309239	431	1791	596	2818	0.565273	0.613196
S=25, D=45, h=0.3, k=0.4, V=1	315125	1872	311174	380	1699	476	2555	0.616681	0.657200
S=25, D=45, h=0.3, k=0.4, V=0	314199	1685	310206	495	1813	531	2839	0.564712	0.606881
S=25, D=45, h=0.3, k=0.5, V=1	315525	1902	311524	406	1693	455	2554	0.618658	0.657324
S=25, D=45, h=0.3, k=0.5, V=0	314653	1699	310601	532	1821	510	2863	0.562696	0.602883
S=25, D=45, h=0.3, k=0.6, V=1	315818	1886	311743	463	1726	437	2626	0.607942	0.644339
S=25, D=45, h=0.3, k=0.6, V=0	315025	1690	310900	589	1846	490	2925	0.553863	0.591783
S=25, D=45, h=0.3, k=0.7, V=1	316212	1883	312086	489	1754	414	2657	0.603788	0.637867
S=25, D=45, h=0.3, k=0.7, V=0	315612	1686	311423	618	1885	454	2957	0.549517	0.584139
S=25, D=45, h=0.3, k=0.8, V=1	316428	1860	312239	540	1789	400	2729	0.592866	0.625146
S=25, D=45, h=0.3, k=0.8, V=0	316017	1675	311758	659	1925	427	3011	0.542116	0.574066
S=25, D=45, h=0.3, k=0.9, V=1	316501	1841	312259	594	1807	397	2798	0.582660	0.614186
S=25, D=45, h=0.3, k=0.9, V=0	316162	1652	311851	710	1949	417	3076	0.531877	0.562527
S=25, D=45, h=0.3, k=1, V=1	316597	1812	312309	635	1841	388	2864	0.572168	0.602422
S=25, D=45, h=0.3, k=1, V=0	316258	1638	311908	745	1967	412	3124	0.524957	0.554841
S=25, D=45, F=0	307061	162	302702	1184	3013	816	5013	0.062914	0.072164
S=25, D=48, h=0.7, k=0.3, V=1	308592	1189	304964	361	2078	782	3221	0.470782	0.525183
S=25, D=48, h=0.7, k=0.3, V=0	308455	1082	304773	448	2152	790	3390	0.431925	0.482940
S=25, D=48, h=0.7, k=0.4, V=1	308858	1174	305179	397	2108	770	3275	0.461357	0.513710
S=25, D=48, h=0.7, k=0.4, V=0	308647	1081	304934	470	2162	783	3415	0.428385	0.478450
S=25, D=48, h=0.7, k=0.5, V=1	309086	1153	305356	438	2139	758	3335	0.450129	0.500357
S=25, D=48, h=0.7, k=0.5, V=0	308828	1063	305075	502	2188	772	3462	0.419327	0.467612
S=25, D=48, h=0.7, k=0.6, V=1	309276	1124	305497	481	2174	745	3400	0.437010	0.484951
S=25, D=48, h=0.7, k=0.6, V=0	309017	1057	305240	524	2196	764	3484	0.415047	0.462366
S=25, D=48, h=0.7, k=0.7, V=1	309560	1096	305723	531	2210	735	3476	0.423041	0.468814
S=25, D=48, h=0.7, k=0.7, V=0	309196	1041	305391	547	2217	756	3520	0.407866	0.453869
S=25, D=48, h=0.7, k=0.8, V=1	309757	1076	305888	560	2233	731	3524	0.414041	0.458609
S=25, D=48, h=0.7, k=0.8, V=0	309301	1029	305462	572	2238	752	3562	0.401116	0.446048
S=25, D=48, h=0.7, k=0.9, V=1	309814	1037	305904	602	2271	729	3602	0.398505	0.441365
S=25, D=48, h=0.7, k=0.9, V=0	309309	1017	305456	589	2247	752	3588	0.395854	0.440260
S=25, D=48, h=0.7, k=1, V=1	310098	1031	306156	620	2291	714	3625	0.394710	0.436183
S=25, D=48, h=0.7, k=1, V=0	309500	1014	305627	598	2261	743	3602	0.393801	0.437347
S=25, D=48, h=0.6, k=0.3, V=1	309999	1393	306350	317	1939	720	2976	0.525604	0.580604
S=25, D=48, h=0.6, k=0.3, V=0	309599	1291	305936	378	1994	750	3122	0.493659	0.548178
S=25, D=48, h=0.6, k=0.4, V=1	310367	1390	306678	349	1950	714	3013	0.519816	0.573686
S=25, D=48, h=0.6, k=0.4, V=0	309844	1280	306137	418	2009	745	3172	0.485126	0.538345
S=25, D=48, h=0.6, k=0.5, V=1	310723	1365	306969	403	1986	703	3092	0.505995	0.557556
S=25, D=48, h=0.6, k=0.5, V=0	310156	1250	306388	474	2044	732	3250	0.470344	0.521075
S=25, D=48, h=0.6, k=0.6, V=1	311198	1337	307376	450	2035	677	3162	0.493036	0.541260
S=25, D=48, h=0.6, k=0.6, V=0	310390	1229	306571	511	2079	718	3308	0.460104	0.508673
S=25, D=48, h=0.6, k=0.7, V=1	311404	1320	307539	484	2061	669	3214	0.484230	0.530973
S=25, D=48, h=0.6, k=0.7, V=0	310679	1219	306821	536	2103	704	3343	0.454277	0.501178
S=25, D=48, h=0.6, k=0.8, V=1	311515	1289	307614	523	2089	666	3278	0.471935	0.517377
S=25, D=48, h=0.6, k=0.8, V=0	310937	1199	307039	569	2130	692	3391	0.445270	0.490440
S=25, D=48, h=0.6, k=0.9, V=1	311635	1271	307702	547	2115	659	3321	0.464373	0.508564
S=25, D=48, h=0.6, k=0.9, V=0	311142	1188	307212	590	2152	681	3423	0.439825	0.483650
S=25, D=48, h=0.6, k=1, V=1	311669	1232	307691	595	2151	656	3402	0.449051	0.491688
S=25, D=48, h=0.6, k=1, V=0	311162	1168	307201	618	2175	680	3473	0.431163	0.474062
S=25, D=48, h=0.5, k=0.3, V=1	311021	1515	307341	305	1860	677	2842	0.554395	0.608394
S=25, D=48, h=0.5, k=0.3, V=0	310489	1403	306771	386	1929	705	3020	0.518282	0.571497
S=25, D=48, h=0.5, k=0.4, V=1	311574	1521	307835	342	1876	658	2876	0.549796	0.601616
S=25, D=48, h=0.5, k=0.4, V=0	310935	1392	307161	431	1951	691	3073	0.509396	0.560587
S=25, D=48, h=0.5, k=0.5, V=1	311910	1509	308109	388	1904	642	2934	0.540351	0.589910
S=25, D=48, h=0.5, k=0.5, V=0	311273	1381	307439	479	1974	674	3127	0.500425	0.549408
S=25, D=48, h=0.5, k=0.6, V=1	312129	1473	308267	438	1951	630	3019	0.525326	0.572544
S=25, D=48, h=0.5, k=0.6, V=0	311581	1345	307681	530	2025	658	3213	0.485202	0.531472
S=25, D=48, h=0.5, k=0.7, V=1	312192	1438	308295	476	1983	630	3089	0.512412	0.558545
S=25, D=48, h=0.5, k=0.7, V=0	311611	1321	307682	558	2050	657	3265	0.475863	0.521195
S=25, D=48, h=0.5, k=0.8, V=1	312628	1420	308661	519	2028	600	3147	0.502713	0.545613
S=25, D=48, h=0.5, k=0.8, V=0	311955	1303	307966	596	2090	631	3317	0.466943	0.509508
S=25, D=48, h=0.5, k=0.9, V=1	312786	1399	308780	551	2056	591	3198	0.493831	0.535313
S=25, D=48, h=0.5, k=0.9, V=0	312175	1294	308154	618	2109	622	3349	0.461971	0.503409
S=25, D=48, h=0.5, k=1, V=1	312972	1392	308934	576	2070	579	3225	0.489305	0.529545
S=25, D=48, h=0.5, k=1, V=0	312349	1289	308299	638	2123	612	3373	0.458358	0.498753
S=25, D=48, h=0.4, k=0.3, V=1	313146	1715	309377	311	1743	593	2647	0.595274	0.645134
S=25, D=48, h=0.4, k=0.3, V=0	312253	1568	308452	406	1827	644	2877	0.551589	0.602585
S=25, D=48, h=0.4, k=0.4, V=1	313717	1726	309867	357	1767	561	2685	0.590478	0.636941
S=25, D=48, h=0.4, k=0.4, V=0	312882	1568	308999	458	1857	607	2922	0.544762	0.591984
S=25, D=48, h=0.4, k=0.5, V=1	314034	1721	310122	395	1796	538	2729	0.583945	0.627811
S=25, D=48, h=0.4, k=0.5, V=0	313277	1556	309322	501	1898	579	2978	0.536258	0.580354
S=25, D=48, h=0.4, k=0.6, V=1	314399	1715	310433	434	1817	522	2773	0.577354	0.619329
S=25, D=48, h=0.4, k=0.6, V=0	313612	1538	309604	547	1923	569	3039	0.526480	0.569003
S=25, D=48, h=0.4, k=0.7, V=1	314851	1703	310812	480	1856	494	2830	0.568725	0.607665
S=25, D=48, h=0.4, k=0.7, V=0	314005	1531	309929	588	1957	545	3090	0.519505	0.559485
S=25, D=48, h=0.4, k=0.8, V=1	314943	1684	310857	525	1877	488	2890	0.559148	0.596989
S=25, D=48, h=0.4, k=0.8, V=0	314125	1514	310008	629	1974	540	3143	0.510988	0.549994
S=25, D=48, h=0.4, k=0.9, V=1	315198	1669	311066	565	1898	478	2941	0.551169	0.587693
S=25, D=48, h=0.4, k=0.9, V=0	314351	1505	310201	659	1986	533	3178	0.505609	0.543710
S=25, D=48, h=0.4, k=1, V=1	315313	1644	311140	598	1931	470	2999	0.541774	0.577037
S=25, D=48, h=0.4, k=1, V=0	314462	1488	310284	684	2006	527	3217	0.499033	0.536218
S=25, D=48, h=0.3, k=0.3, V=1	314264	1820	310410	333	1701	525	2559	0.613312	0.658205
S=25, D=48, h=0.3, k=0.3, V=0	313109	1648	309239	431	1791	596	2818	0.565273	0.613196
S=25, D=48, h=0.3, k=0.4, V=1	315125	1874	311177	377	1697	476	2550	0.617491	0.658061
S=25, D=48, h=0.3, k=0.4, V=0	314199	1687	310209	492	1811	531	2834	0.565527	0.607755
S=25, D=48, h=0.3, k=0.5, V=1	315525	1902	311524	406	1693	455	2554	0.618658	0.657324
S=25, D=48, h=0.3, k=0.5, V=0	314653	1699	310601	532	1821	510	2863	0.562696	0.602883
S=25, D=48, h=0.3, k=0.6, V=1	315801	1887	311730	460	1724	438	2622	0.608535	0.645057
S=25, D=48, h=0.3, k=0.6, V=0	315008	1690	310888	585	1845	491	2921	0.554363	0.592400
S=25, D=48, h=0.3, k=0.7, V=1	316212	1883	312086	489	1754	414	2657	0.603788	0.637867
S=25, D=48, h=0.3, k=0.7, V=0	315612	1686	311423	618	1885	454	2957	0.549517	0.584139
S=25, D=48, h=0.3, k=0.8, V=1	316428	1860	312239	540	1789	400	2729	0.592866	0.625146
S=25, D=48, h=0.3, k=0.8, V=0	316017	1675	311758	659	1925	427	3011	0.542116	0.574066
S=25, D=48, h=0.3, k=0.9, V=1	316501	1841	312259	594	1807	397	2798	0.582660	0.614186
S=25, D=48, h=0.3, k=0.9, V=0	316162	1652	311851	710	1949	417	3076	0.531877	0.562527
S=25, D=48, h=0.3, k=1, V=1	316597	1812	312309	635	1841	388	2864	0.572168	0.602422
S=25, D=48, h=0.3, k=1, V=0	316258	1638	311908	745	1967	412	3124	0.524957	0.554841
S=25, D=48, F=0	307061	162	302698	1187	3014	816	5017	0.062817	0.072056
S=25, D=50, h=0.7, k=0.3, V=1	308592	1188	304962	363	2079	782	3224	0.470223	0.524562
S=25, D=50, h=0.7, k=0.3, V=0	308455	1080	304770	452	2153	790	3395	0.430876	0.481787
S=25, D=50, h=0.7, k=0.4, V=1	308858	1173	305177	399	2109	770	3278	0.460806	0.513099
S=25, D=50, h=0.7, k=0.4, V=0	308647	1080	304932	472	2163	783	3418	0.427838	0.477843
S=25, D=50, h=0.7, k=0.5, V=1	309086	1152	305353	441	2140	758	3339	0.449440	0.499595
S=25, D=50, h=0.7, k=0.5, V=0	308828	1062	305073	504	2189	772	3465	0.418787	0.467012
S=25, D=50, h=0.7, k=0.6, V=1	309276	1124	305496	482	2174	745	3401	0.436869	0.484796
S=25, D=50, h=0.7, k=0.6, V=0	309017	1056	305239	525	2197	764	3486	0.414647	0.461922
S=25, D=50, h=0.7, k=0.7, V=1	309560	1096	305722	532	2210	735	3477	0.422906	0.468666
S=25, D=50, h=0.7, k=0.7, V=0	309196	1040	305390	548	2218	756	3522	0.407466	0.453426
S=25, D=50, h=0.7, k=0.8, V=1	309757	1076	305887	561	2233	731	3525	0.413910	0.458465
S=25, D=50, h=0.7, k=0.8, V=0	309301	1028	305460	574	2239	752	3565	0.400588	0.445464
S=25, D=50, h=0.7, k=0.9, V=1	309814	1037	305903	603	2271	729	3603	0.398379	0.441226
S=25, D=50, h=0.7, k=0.9, V=0	309309	1017	305456	589	2247	752	3588	0.395854	0.440260
S=25, D=50, h=0.7, k=1, V=1	310098	1031	306155	621	2291	714	3626	0.394586	0.436047
S=25, D=50, h=0.7, k=1, V=0	309500	1014	305626	599	2261	743	3603	0.393675	0.437207
S=25, D=50, h=0.6, k=0.3, V=1	309999	1391	306351	316	1941	720	2977	0.525310	0.580279
S=25, D=50, h=0.6, k=0.3, V=0	309599	1289	305936	378	1996	750	3124	0.493185	0.547653
S=25, D=50, h=0.6, k=0.4, V=1	310367	1388	306677	350	1952	714	3016	0.519209	0.573018
S=25, D=50, h=0.6, k=0.4, V=0	309844	1279	306136	419	2010	745	3174	0.484740	0.537919
S=25, D=50, h=0.6, k=0.5, V=1	310723	1362	306969	403	1989	703	3095	0.505305	0.556797
S=25, D=50, h=0.6, k=0.5, V=0	310156	1247	306387	475	2047	732	3254	0.469475	0.520115
S=25, D=50, h=0.6, k=0.6, V=1	311198	1337	307375	451	2035	677	3163	0.492894	0.541105
S=25, D=50, h=0.6, k=0.6, V=0	310390	1229	306571	511	2079	718	3308	0.460104	0.508673
S=25, D=50, h=0.6, k=0.7, V=1	311404	1320	307538	485	2061	669	3215	0.484092	0.530823
S=25, D=50, h=0.6, k=0.7, V=0	310679	1219	306821	536	2103	704	3343	0.454277	0.501178
S=25, D=50, h=0.6, k=0.8, V=1	311515	1289	307614	523	2089	666	3278	0.471935	0.517377
S=25, D=50, h=0.6, k=0.8, V=0	310937	1199	307039	569	2130	692	3391	0.445270	0.490440
S=25, D=50, h=0.6, k=0.9, V=1	311635	1271	307702	547	2115	659	3321	0.464373	0.508564
S=25, D=50, h=0.6, k=0.9, V=0	311142	1188	307212	590	2152	681	3423	0.439825	0.483650
S=25, D=50, h=0.6, k=1, V=1	311669	1232	307691	595	2151	656	3402	0.449051	0.491688
S=25, D=50, h=0.6, k=1, V=0	311162	1168	307201	618	2175	680	3473	0.431163	0.474062
S=25, D=50, h=0.5, k=0.3, V=1	311021	1516	307342	304	1859	677	2840	0.554767	0.608801
S=25, D=50, h=0.5, k=0.3, V=0	310489	1402	306772	385	1930	705	3020	0.518205	0.571410
S=25, D=50, h=0.5, k=0.4, V=1	311574	1521	307836	341	1876	658	2875	0.549947	0.601780
S=25, D=50, h=0.5, k=0.4, V=0	310935	1392	307162	430	1951	691	3072	0.509540	0.560745
S=25, D=50, h=0.5, k=0.5, V=1	311910	1507	308109	388	1906	642	2936	0.539916	0.589435
S=25, D=50, h=0.5, k=0.5, V=0	311273	1378	307439	479	1977	674	3130	0.499734	0.548650
S=25, D=50, h=0.5, k=0.6, V=1	312129	1472	308268	437	1952	630	3019	0.525246	0.572457
S=25, D=50, h=0.5, k=0.6, V=0	311581	1343	307682	529	2027	658	3214	0.484868	0.531106
S=25, D=50, h=0.5, k=0.7, V=1	312192	1437	308295	476	1984	630	3090	0.512187	0.558300
S=25, D=50, h=0.5, k=0.7, V=0	311611	1320	307682	558	2051	657	3266	0.475627	0.520937
S=25, D=50, h=0.5, k=0.8, V=1	312628	1420	308662	518	2028	600	3146	0.502846	0.545757
S=25, D=50, h=0.5, k=0.8, V=0	311955	1303	307967	595	2090	631	3316	0.467070	0.509646
S=25, D=50, h=0.5, k=0.9, V=1	312786	1399	308781	550	2056	591	3197	0.493961	0.535454
S=25, D=50, h=0.5, k=0.9, V=0	312175	1294	308155	617	2109	622	3348	0.462095	0.503545
S=25, D=50, h=0.5, k=1, V=1	312972	1391	308934	576	2071	579	3226	0.489076	0.529296
S=25, D=50, h=0.5, k=1, V=0	312349	1288	308299	638	2124	612	3374	0.458119	0.498493
S=25, D=50, h=0.4, k=0.3, V=1	313146	1716	309378	310	1742	593	2645	0.595626	0.645515
S=25, D=50, h=0.4, k=0.3, V=0	312253	1569	308453	405	1826	644	2875	0.551946	0.602974
S=25, D=50, h=0.4, k=0.4, V=1	313717	1726	309867	357	1767	561	2685	0.590478	0.636941
S=25, D=50, h=0.4, k=0.4, V=0	312882	1568	308999	458	1857	607	2922	0.544762	0.591984
S=25, D=50, h=0.4, k=0.5, V=1	314034	1722	310123	394	1795	538	2727	0.584290	0.628181
S=25, D=50, h=0.4, k=0.5, V=0	313277	1557	309323	500	1897	579	2976	0.536609	0.580732
S=25, D=50, h=0.4, k=0.6, V=1	314399	1716	310434	433	1816	522	2771	0.577696	0.619695
S=25, D=50, h=0.4, k=0.6, V=0	313612	1539	309605	546	1922	569	3037	0.526828	0.569378
S=25, D=50, h=0.4, k=0.7, V=1	314851	1703	310813	479	1856	494	2829	0.568859	0.607807
S=25, D=50, h=0.4, k=0.7, V=0	314005	1532	309930	587	1956	545	3088	0.519850	0.559856
S=25, D=50, h=0.4, k=0.8, V=1	314943	1684	310858	524	1877	488	2889	0.559278	0.597127
S=25, D=50, h=0.4, k=0.8, V=0	314125	1514	310009	628	1974	540	3142	0.511111	0.550125
S=25, D=50, h=0.4, k=0.9, V=1	315198	1669	311067	564	1898	478	2940	0.551296	0.587827
S=25, D=50, h=0.4, k=0.9, V=0	314351	1505	310202	658	1986	533	3177	0.505729	0.543839
S=25, D=50, h=0.4, k=1, V=1	315313	1644	311141	597	1931	470	2998	0.541898	0.577169
S=25, D=50, h=0.4, k=1, V=0	314462	1488	310285	683	2006	527	3216	0.499152	0.536345
S=25, D=50, h=0.3, k=0.3, V=1	314264	1820	310410	333	1701	525	2559	0.613312	0.658205
S=25, D=50, h=0.3, k=0.3, V=0	313109	1648	309240	430	1791	596	2817	0.565413	0.613346
S=25, D=50, h=0.3, k=0.4, V=1	315128	1875	311184	372	1697	476	2545	0.618311	0.658921
S=25, D=50, h=0.3, k=0.4, V=0	314199	1688	310213	488	1810	531	2829	0.566268	0.608549
S=25, D=50, h=0.3, k=0.5, V=1	315525	1903	311525	405	1692	455	2552	0.618988	0.657674
S=25, D=50, h=0.3, k=0.5, V=0	314653	1700	310602	531	1820	510	2861	0.563033	0.603243
S=25, D=50, h=0.3, k=0.6, V=1	315814	1890	311746	455	1723	437	2615	0.609708	0.646197
S=25, D=50, h=0.3, k=0.6, V=0	315021	1693	310904	580	1844	490	2914	0.555545	0.593564
S=25, D=50, h=0.3, k=0.7, V=1	316195	1885	312074	485	1751	415	2651	0.604701	0.638919
S=25, D=50, h=0.3, k=0.7, V=0	315595	1688	311411	614	1882	455	2951	0.550425	0.585186
S=25, D=50, h=0.3, k=0.8, V=1	316411	1860	312225	538	1788	401	2727	0.593119	0.625500
S=25, D=50, h=0.3, k=0.8, V=0	316000	1675	311744	657	1924	428	3009	0.542355	0.574399
S=25, D=50, h=0.3, k=0.9, V=1	316492	1841	312254	591	1806	398	2795	0.583028	0.614659
S=25, D=50, h=0.3, k=0.9, V=0	316153	1652	311846	707	1948	418	3073	0.532225	0.562974
S=25, D=50, h=0.3, k=1, V=1	316588	1814	312306	630	1838	389	2857	0.573172	0.603561
S=25, D=50, h=0.3, k=1, V=0	316249	1640	311905	740	1964	413	3117	0.525951	0.555968
S=25, D=50, F=0	307061	160	302692	1192	3017	816	5025	0.061853	0.070975
S=20, D=28, h=0.7, k=0.3, V=1	311984	1357	308066	497	2064	628	3189	0.491156	0.535280
S=20, D=28, h=0.7, k=0.3, V=0	311919	1191	307890	646	2192	633	3471	0.433866	0.473729
S=20, D=28, h=0.7, k=0.4, V=1	312407	1345	308428	537	2097	607	3241	0.482995	0.524780
S=20, D=28, h=0.7, k=0.4, V=0	312278	1198	308213	662	2205	615	3482	0.433561	0.472101
S=20, D=28, h=0.7, k=0.5, V=1	312593	1319	308569	579	2126	597	3302	0.471844	0.512022
S=20, D=28, h=0.7, k=0.5, V=0	312339	1194	308257	681	2207	614	3502	0.430458	0.468700
S=20, D=28, h=0.7, k=0.6, V=1	312740	1273	308649	639	2179	587	3405	0.453527	0.491508
S=20, D=28, h=0.7, k=0.6, V=0	312554	1169	308421	720	2244	599	3563	0.419804	0.456141
S=20, D=28, h=0.7, k=0.7, V=1	312780	1242	308646	677	2215	583	3475	0.441374	0.478083
S=20, D=28, h=0.7, k=0.7, V=0	312658	1153	308498	743	2264	593	3600	0.413251	0.448661
S=20, D=28, h=0.7, k=0.8, V=1	312912	1202	308730	725	2255	577	3557	0.426279	0.461431
S=20, D=28, h=0.7, k=0.8, V=0	312750	1148	308576	758	2268	589	3615	0.410565	0.445539
S=20, D=28, h=0.7, k=0.9, V=1	313047	1181	308827	754	2285	569	3608	0.417725	0.451657
S=20, D=28, h=0.7, k=0.9, V=0	312795	1131	308594	778	2292	585	3655	0.403868	0.438004
S=20, D=28, h=0.7, k=1, V=1	313045	1151	308796	786	2312	570	3668	0.406771	0.439933
S=20, D=28, h=0.7, k=1, V=0	312782	1108	308558	802	2314	587	3703	0.395315	0.428877
S=20, D=28, h=0.6, k=0.3, V=1	313065	1519	309140	463	1943	591	2997	0.532027	0.576533
S=20, D=28, h=0.6, k=0.3, V=0	312806	1405	308838	551	2012	604	3167	0.496777	0.539835
S=20, D=28, h=0.6, k=0.4, V=1	313439	1520	309462	492	1965	567	3024	0.528359	0.570578
S=20, D=28, h=0.6, k=0.4, V=0	313217	1394	309186	587	2050	577	3214	0.489607	0.529941
S=20, D=28, h=0.6, k=0.5, V=1	313924	1498	309865	552	2009	541	3102	0.515857	0.555058
S=20, D=28, h=0.6, k=0.5, V=0	313629	1377	309537	630	2085	552	3267	0.480720	0.518510
S=20, D=28, h=0.6, k=0.6, V=1	313975	1474	309870	595	2036	536	3167	0.505167	0.543215
S=20, D=28, h=0.6, k=0.6, V=0	313722	1362	309598	659	2103	550	3312	0.473622	0.510718
S=20, D=28, h=0.6, k=0.7, V=1	314160	1444	310012	630	2074	526	3230	0.494209	0.530709
S=20, D=28, h=0.6, k=0.7, V=0	313909	1345	309758	684	2122	542	3348	0.467005	0.503069
S=20, D=28, h=0.6, k=0.8, V=1	314541	1409	310312	698	2122	506	3326	0.478525	0.512494
S=20, D=28, h=0.6, k=0.8, V=0	313983	1321	309790	720	2152	540	3412	0.456880	0.492010
S=20, D=28, h=0.6, k=0.9, V=1	314556	1380	310295	731	2150	506	3387	0.468084	0.501349
S=20, D=28, h=0.6, k=0.9, V=0	313988	1301	309768	750	2169	541	3460	0.448803	0.483429
S=20, D=28, h=0.6, k=1, V=1	314688	1348	310379	773	2188	497	3458	0.456074	0.487909
S=20, D=28, h=0.6, k=1, V=0	314029	1282	309784	777	2186	539	3502	0.441451	0.475432
S=20, D=28, h=0.5, k=0.3, V=1	314258	1681	310299	439	1839	531	2809	0.569892	0.612161
S=20, D=28, h=0.5, k=0.3, V=0	313782	1553	309797	519	1913	563	2995	0.533488	0.576056
S=20, D=28, h=0.5, k=0.4, V=1	314800	1691	310767	478	1864	496	2838	0.566660	0.605654
S=20, D=28, h=0.5, k=0.4, V=0	314313	1553	310246	562	1952	526	3040	0.527755	0.566797
S=20, D=28, h=0.5, k=0.5, V=1	315101	1671	310998	529	1903	477	2909	0.555784	0.592450
S=20, D=28, h=0.5, k=0.5, V=0	314523	1525	310399	615	1984	514	3113	0.515473	0.552761
S=20, D=28, h=0.5, k=0.6, V=1	315300	1651	311142	582	1925	470	2977	0.545179	0.580645
S=20, D=28, h=0.5, k=0.6, V=0	314717	1511	310540	662	2004	510	3176	0.506518	0.542854
S=20, D=28, h=0.5, k=0.7, V=1	315426	1612	311209	631	1974	461	3066	0.530786	0.564615
S=20, D=28, h=0.5, k=0.7, V=0	314885	1484	310661	700	2040	499	3239	0.496134	0.530924
S=20, D=28, h=0.5, k=0.8, V=1	315749	1599	311471	678	2001	439	3118	0.522900	0.554585
S=20, D=28, h=0.5, k=0.8, V=0	315303	1478	311021	738	2066	473	3277	0.490777	0.523296
S=20, D=28, h=0.5, k=0.9, V=1	315940	1583	311620	710	2027	430	3167	0.515644	0.546203
S=20, D=28, h=0.5, k=0.9, V=0	315478	1461	311159	772	2086	465	3323	0.483425	0.514926
S=20, D=28, h=0.5, k=1, V=1	316026	1549	311653	765	2059	424	3248	0.502507	0.531930
S=20, D=28, h=0.5, k=1, V=0	315729	1449	311354	810	2116	449	3375	0.476399	0.506282
S=20, D=28, h=0.4, k=0.3, V=1	315529	1843	311488	448	1750	452	2650	0.601818	0.639237
S=20, D=28, h=0.4, k=0.3, V=0	314966	1684	310882	545	1855	490	2890	0.557975	0.596122
S=20, D=28, h=0.4, k=0.4, V=1	316135	1896	312021	485	1733	416	2634	0.607304	0.641812
S=20, D=28, h=0.4, k=0.4, V=0	315742	1723	311570	587	1862	441	2890	0.560970	0.595178
S=20, D=28, h=0.4, k=0.5, V=1	316593	1886	312402	530	1775	384	2689	0.599551	0.630814
S=20, D=28, h=0.4, k=0.5, V=0	316060	1702	311830	632	1896	424	2952	0.551363	0.583634
S=20, D=28, h=0.4, k=0.6, V=1	316784	1854	312514	599	1817	374	2790	0.584634	0.614296
S=20, D=28, h=0.4, k=0.6, V=0	316373	1662	312053	704	1954	403	3061	0.534625	0.564301
S=20, D=28, h=0.4, k=0.7, V=1	316864	1827	312543	652	1842	369	2863	0.573371	0.602121
S=20, D=28, h=0.4, k=0.7, V=0	316538	1650	312161	756	1971	392	3119	0.526538	0.554973
S=20, D=28, h=0.4, k=0.8, V=1	316932	1799	312553	703	1877	363	2943	0.561687	0.589375
S=20, D=28, h=0.4, k=0.8, V=0	316678	1625	312244	805	2004	380	3189	0.516031	0.543032
S=20, D=28, h=0.4, k=0.9, V=1	317103	1773	312666	754	1910	352	3016	0.550881	0.577205
S=20, D=28, h=0.4, k=0.9, V=0	316763	1611	312298	832	2022	375	3229	0.510161	0.536497
S=20, D=28, h=0.4, k=1, V=1	317306	1770	312828	791	1917	343	3051	0.546512	0.571960
S=20, D=28, h=0.4, k=1, V=0	316980	1609	312484	852	2035	361	3248	0.507788	0.532979
S=20, D=28, F=0	311397	202	306609	1436	3150	627	5213	0.071587	0.079318
S=20, D=30, h=0.7, k=0.3, V=1	311779	1361	307883	488	2047	640	3175	0.493375	0.538667
S=20, D=30, h=0.7, k=0.3, V=0	311740	1193	307734	636	2177	645	3458	0.435644	0.476539
S=20, D=30, h=0.7, k=0.4, V=1	312147	1347	308196	525	2079	623	3227	0.485053	0.528261
S=20, D=30, h=0.7, k=0.4, V=0	312050	1199	308014	649	2188	631	3468	0.435383	0.475219
S=20, D=30, h=0.7, k=0.5, V=1	312414	1327	308411	568	2108	607	3283	0.475145	0.516359
S=20, D=30, h=0.7, k=0.5, V=0	312111	1198	308058	668	2187	630	3485	0.433003	0.472599
S=20, D=30, h=0.7, k=0.6, V=1	312561	1275	308490	630	2166	597	3393	0.455170	0.494025
S=20, D=30, h=0.7, k=0.6, V=0	312322	1168	308214	710	2230	615	3555	0.420651	0.458146
S=20, D=30, h=0.7, k=0.7, V=1	312749	1243	308623	671	2212	584	3467	0.442389	0.479259
S=20, D=30, h=0.7, k=0.7, V=0	312493	1148	308351	735	2259	605	3599	0.412783	0.448938
S=20, D=30, h=0.7, k=0.8, V=1	312881	1205	308704	721	2251	578	3550	0.427480	0.462795
S=20, D=30, h=0.7, k=0.8, V=0	312585	1144	308428	751	2262	601	3614	0.410226	0.445952
S=20, D=30, h=0.7, k=0.9, V=1	312974	1184	308760	751	2279	571	3601	0.418861	0.453025
S=20, D=30, h=0.7, k=0.9, V=0	312630	1128	308447	771	2284	597	3652	0.403818	0.438727
S=20, D=30, h=0.7, k=1, V=1	312972	1155	308728	784	2305	572	3661	0.408049	0.441451
S=20, D=30, h=0.7, k=1, V=0	312617	1107	308411	795	2304	599	3698	0.395759	0.430120
S=20, D=30, h=0.6, k=0.3, V=1	312944	1521	309034	454	1935	596	2985	0.533775	0.578858
S=20, D=30, h=0.6, k=0.3, V=0	312648	1401	308707	538	2002	618	3158	0.497567	0.541818
S=20, D=30, h=0.6, k=0.4, V=1	313242	1521	309283	481	1957	574	3012	0.530066	0.573001
S=20, D=30, h=0.6, k=0.4, V=0	312979	1391	308979	570	2039	593	3202	0.490967	0.532644
S=20, D=30, h=0.6, k=0.5, V=1	313782	1499	309739	539	2005	544	3088	0.517768	0.557348
S=20, D=30, h=0.6, k=0.5, V=0	313399	1379	309332	617	2071	565	3253	0.482733	0.521663
S=20, D=30, h=0.6, k=0.6, V=1	313944	1473	309848	587	2036	537	3160	0.505953	0.544134
S=20, D=30, h=0.6, k=0.6, V=0	313591	1365	309485	648	2093	558	3299	0.475596	0.513433
S=20, D=30, h=0.6, k=0.7, V=1	314056	1452	309924	619	2061	531	3211	0.497368	0.534481
S=20, D=30, h=0.6, k=0.7, V=0	313777	1353	309643	675	2106	550	3331	0.469955	0.506836
S=20, D=30, h=0.6, k=0.8, V=1	314541	1418	310325	686	2112	506	3304	0.482056	0.516275
S=20, D=30, h=0.6, k=0.8, V=0	313851	1333	309681	706	2131	548	3385	0.461404	0.497466
S=20, D=30, h=0.6, k=0.9, V=1	314556	1392	310310	717	2137	506	3360	0.472527	0.506105
S=20, D=30, h=0.6, k=0.9, V=0	313856	1313	309656	738	2149	549	3436	0.453026	0.488542
S=20, D=30, h=0.6, k=1, V=1	314688	1350	310384	769	2185	497	3451	0.457046	0.488954
S=20, D=30, h=0.6, k=1, V=0	313897	1286	309669	768	2174	547	3489	0.443413	0.478103
S=20, D=30, h=0.5, k=0.3, V=1	314155	1692	310216	425	1822	537	2784	0.574098	0.617204
S=20, D=30, h=0.5, k=0.3, V=0	313666	1560	309701	505	1900	570	2975	0.536798	0.580205
S=20, D=30, h=0.5, k=0.4, V=1	314662	1699	310659	457	1847	505	2809	0.571144	0.611221
S=20, D=30, h=0.5, k=0.4, V=0	313980	1554	309947	549	1930	548	3027	0.529577	0.570563
S=20, D=30, h=0.5, k=0.5, V=1	315035	1684	310952	512	1887	481	2880	0.560635	0.597940
S=20, D=30, h=0.5, k=0.5, V=0	314321	1529	310219	604	1969	526	3099	0.517654	0.556052
S=20, D=30, h=0.5, k=0.6, V=1	315252	1663	311107	571	1911	472	2954	0.549084	0.584963
S=20, D=30, h=0.5, k=0.6, V=0	314508	1515	310353	652	1988	521	3161	0.508670	0.546037
S=20, D=30, h=0.5, k=0.7, V=1	315409	1627	311202	622	1958	462	3042	0.535079	0.569255
[truncated: 2,217 more rows]
