# Supplementary material for: Highly improved homopolymer aware nucleotide-protein alignments with 454 data
Source: BMC Bioinformatics. 2012 Sep 12;13:230. doi: 10.1186/1471-2105-13-230 (PMC3568017; doi:10.1186/1471-2105-13-230)
Supplement: Additional file 1 — HAXAT parameter evaluation setup. Name: haxat-parameter-evaluation.zip. Format: Zip compressed evaluation code. Title: HAXAT parameter evaluation setup. The file contains scripts for running the evaluation as well as all the binaries and results included in the manuscript. See the enclosed README for more information. [file 1471-2105-13-230-S1.zip › haxat-parameter-evaluation/output/sff.db40.analyze.tsv]

parameters	aligned-positions	tp	tn	fp	fn	missed	errors	mcc-missed	mcc
S=40, D=56, h=0.7, k=0.3, V=1	293551	772	290526	182	2071	1214	3467	0.389049	0.466172
S=40, D=56, h=0.7, k=0.3, V=0	293554	735	290506	214	2099	1214	3527	0.371507	0.445468
S=40, D=56, h=0.7, k=0.4, V=1	294374	773	291302	201	2098	1187	3486	0.385375	0.459580
S=40, D=56, h=0.7, k=0.4, V=0	294333	731	291240	234	2128	1190	3552	0.366234	0.437295
S=40, D=56, h=0.7, k=0.5, V=1	294441	762	291347	222	2110	1185	3517	0.377845	0.450522
S=40, D=56, h=0.7, k=0.5, V=0	294400	723	291290	252	2135	1188	3575	0.360364	0.430250
S=40, D=56, h=0.7, k=0.6, V=1	294559	733	291424	263	2139	1184	3586	0.360983	0.430480
S=40, D=56, h=0.7, k=0.6, V=0	294518	698	291370	290	2160	1187	3637	0.345338	0.412369
S=40, D=56, h=0.7, k=0.7, V=1	295014	718	291835	290	2171	1165	3626	0.351365	0.417723
S=40, D=56, h=0.7, k=0.7, V=0	294589	686	291417	308	2178	1181	3667	0.338221	0.403495
S=40, D=56, h=0.7, k=0.8, V=1	295074	693	291869	317	2195	1166	3678	0.338544	0.402638
S=40, D=56, h=0.7, k=0.8, V=0	294596	667	291408	327	2194	1185	3706	0.328622	0.392370
S=40, D=56, h=0.7, k=0.9, V=1	295280	683	292049	333	2215	1158	3706	0.332454	0.394846
S=40, D=56, h=0.7, k=0.9, V=0	294749	660	291544	341	2204	1182	3727	0.323921	0.386591
S=40, D=56, h=0.7, k=1, V=1	295280	668	292033	351	2228	1158	3737	0.324586	0.385598
S=40, D=56, h=0.7, k=1, V=0	294817	652	291598	354	2213	1180	3747	0.319125	0.380792
S=40, D=56, h=0.6, k=0.3, V=1	297260	966	294153	162	1979	1111	3252	0.448352	0.527490
S=40, D=56, h=0.6, k=0.3, V=0	296723	911	293611	201	2000	1136	3337	0.426009	0.503697
S=40, D=56, h=0.6, k=0.4, V=1	297662	954	294506	196	2006	1096	3298	0.438319	0.514431
S=40, D=56, h=0.6, k=0.4, V=0	297007	896	293853	234	2024	1127	3385	0.415428	0.490492
S=40, D=56, h=0.6, k=0.5, V=1	298122	960	294948	204	2010	1086	3300	0.438388	0.513644
S=40, D=56, h=0.6, k=0.5, V=0	297467	895	294294	246	2032	1117	3395	0.413050	0.486932
S=40, D=56, h=0.6, k=0.6, V=1	298474	945	295251	241	2037	1074	3352	0.427286	0.499690
S=40, D=56, h=0.6, k=0.6, V=0	297848	884	294632	281	2051	1106	3438	0.403684	0.475127
S=40, D=56, h=0.6, k=0.7, V=1	298795	921	295537	273	2064	1068	3405	0.414967	0.484924
S=40, D=56, h=0.6, k=0.7, V=0	298134	868	294888	306	2072	1101	3479	0.394677	0.464183
S=40, D=56, h=0.6, k=0.8, V=1	298851	892	295561	303	2095	1068	3466	0.401393	0.469094
S=40, D=56, h=0.6, k=0.8, V=0	298371	842	295087	333	2109	1091	3533	0.382421	0.449043
S=40, D=56, h=0.6, k=0.9, V=1	298927	872	295614	325	2116	1066	3507	0.391939	0.457964
S=40, D=56, h=0.6, k=0.9, V=0	298503	827	295197	353	2126	1089	3568	0.374655	0.439823
S=40, D=56, h=0.6, k=1, V=1	298990	860	295660	342	2128	1065	3535	0.385661	0.450612
S=40, D=56, h=0.6, k=1, V=0	298566	820	295245	367	2134	1088	3589	0.370286	0.434653
S=40, D=56, h=0.5, k=0.3, V=1	299694	1111	296505	177	1901	1043	3121	0.482834	0.561523
S=40, D=56, h=0.5, k=0.3, V=0	299041	1048	295850	217	1926	1074	3217	0.459656	0.537640
S=40, D=56, h=0.5, k=0.4, V=1	300617	1139	297380	199	1899	1018	3116	0.485553	0.562328
S=40, D=56, h=0.5, k=0.4, V=0	299720	1069	296488	244	1919	1059	3222	0.460186	0.536949
S=40, D=56, h=0.5, k=0.5, V=1	300779	1126	297508	227	1918	1012	3157	0.477182	0.552130
S=40, D=56, h=0.5, k=0.5, V=0	300140	1058	296862	273	1947	1042	3262	0.452194	0.526162
S=40, D=56, h=0.5, k=0.6, V=1	301247	1133	297953	237	1924	999	3160	0.477129	0.550890
S=40, D=56, h=0.5, k=0.6, V=0	300564	1062	297265	285	1952	1030	3267	0.451324	0.524172
S=40, D=56, h=0.5, k=0.7, V=1	301585	1112	298250	273	1950	993	3216	0.465586	0.537113
S=40, D=56, h=0.5, k=0.7, V=0	301069	1042	297719	322	1986	1015	3323	0.439887	0.509692
S=40, D=56, h=0.5, k=0.8, V=1	301864	1111	298498	287	1968	976	3231	0.462932	0.532574
S=40, D=56, h=0.5, k=0.8, V=0	301437	1040	298050	341	2006	996	3343	0.436292	0.503973
S=40, D=56, h=0.5, k=0.9, V=1	302035	1081	298615	328	2011	961	3300	0.448518	0.514833
S=40, D=56, h=0.5, k=0.9, V=0	301723	1016	298286	378	2043	979	3400	0.424204	0.488773
S=40, D=56, h=0.5, k=1, V=1	302418	1065	298951	358	2044	946	3348	0.439408	0.503151
S=40, D=56, h=0.5, k=1, V=0	302118	998	298631	410	2079	962	3451	0.414356	0.476121
S=40, D=56, h=0.4, k=0.3, V=1	303163	1266	299815	214	1868	920	3002	0.513467	0.585183
S=40, D=56, h=0.4, k=0.3, V=0	302361	1185	299010	262	1904	959	3125	0.486053	0.557692
S=40, D=56, h=0.4, k=0.4, V=1	304678	1311	301255	235	1877	866	2978	0.520246	0.587808
S=40, D=56, h=0.4, k=0.4, V=0	303984	1220	300542	290	1932	894	3116	0.489942	0.556305
S=40, D=56, h=0.4, k=0.5, V=1	304907	1332	301458	252	1865	857	2974	0.522166	0.589150
S=40, D=56, h=0.4, k=0.5, V=0	304266	1235	300794	312	1925	886	3123	0.489934	0.555604
S=40, D=56, h=0.4, k=0.6, V=1	305168	1323	301684	281	1880	851	3012	0.515253	0.580835
S=40, D=56, h=0.4, k=0.6, V=0	304588	1224	301080	342	1942	879	3163	0.482521	0.546643
S=40, D=56, h=0.4, k=0.7, V=1	305522	1336	302013	289	1884	834	3007	0.516938	0.581176
S=40, D=56, h=0.4, k=0.7, V=0	304913	1232	301380	349	1952	859	3160	0.483478	0.546019
S=40, D=56, h=0.4, k=0.8, V=1	305771	1327	302223	319	1902	826	3047	0.509961	0.572629
S=40, D=56, h=0.4, k=0.8, V=0	305138	1218	301568	383	1969	853	3205	0.474988	0.536018
S=40, D=56, h=0.4, k=0.9, V=1	306219	1326	302626	341	1926	803	3070	0.506265	0.566457
S=40, D=56, h=0.4, k=0.9, V=0	305559	1216	301942	411	1990	830	3231	0.470519	0.529136
S=40, D=56, h=0.4, k=1, V=1	306412	1321	302794	357	1940	793	3090	0.502687	0.561612
S=40, D=56, h=0.4, k=1, V=0	305733	1207	302092	427	2007	822	3256	0.465944	0.523349
S=40, D=56, h=0.3, k=0.3, V=1	305950	1438	302452	260	1800	810	2870	0.545054	0.610533
S=40, D=56, h=0.3, k=0.3, V=0	305225	1333	301707	315	1870	842	3027	0.512624	0.577256
S=40, D=56, h=0.3, k=0.4, V=1	307177	1501	303614	275	1787	762	2824	0.556226	0.618378
S=40, D=56, h=0.3, k=0.4, V=0	306226	1380	302651	336	1859	806	3001	0.520097	0.582364
S=40, D=56, h=0.3, k=0.5, V=1	307784	1530	304174	289	1791	729	2809	0.560234	0.619693
S=40, D=56, h=0.3, k=0.5, V=0	306980	1407	303341	360	1872	762	2994	0.522794	0.581467
S=40, D=56, h=0.3, k=0.6, V=1	308624	1546	304938	314	1826	680	2820	0.559619	0.614414
S=40, D=56, h=0.3, k=0.6, V=0	307687	1418	303977	394	1898	724	3016	0.520257	0.575311
S=40, D=56, h=0.3, k=0.7, V=1	308970	1551	305242	342	1835	666	2843	0.556418	0.609638
S=40, D=56, h=0.3, k=0.7, V=0	308261	1419	304492	427	1923	697	3047	0.515750	0.568023
S=40, D=56, h=0.3, k=0.8, V=1	309201	1575	305453	355	1818	659	2832	0.559586	0.612472
S=40, D=56, h=0.3, k=0.8, V=0	308472	1441	304686	439	1906	690	3035	0.519125	0.571165
S=40, D=56, h=0.3, k=0.9, V=1	309490	1569	305702	382	1837	646	2865	0.554335	0.605570
S=40, D=56, h=0.3, k=0.9, V=0	308830	1440	305006	466	1918	674	3058	0.515437	0.565826
S=40, D=56, h=0.3, k=1, V=1	309508	1544	305685	418	1861	646	2925	0.543852	0.594166
S=40, D=56, h=0.3, k=1, V=0	308926	1416	305064	501	1945	668	3114	0.505390	0.554371
S=40, D=56, h=0.2, k=0.3, V=1	309140	1646	305416	334	1744	648	2726	0.578618	0.632441
S=40, D=56, h=0.2, k=0.3, V=0	308531	1510	304769	408	1844	682	2934	0.538915	0.592189
S=40, D=56, h=0.2, k=0.4, V=1	310245	1734	306442	351	1718	587	2656	0.594048	0.643435
S=40, D=56, h=0.2, k=0.4, V=0	309616	1587	305764	443	1822	624	2889	0.550807	0.600051
S=40, D=56, h=0.2, k=0.5, V=1	310961	1806	307117	360	1678	561	2599	0.606689	0.654544
S=40, D=56, h=0.2, k=0.5, V=0	310181	1641	306296	458	1786	604	2848	0.560321	0.608627
S=40, D=56, h=0.2, k=0.6, V=1	311572	1845	307675	385	1667	533	2585	0.610826	0.656342
S=40, D=56, h=0.2, k=0.6, V=0	310952	1676	307002	486	1788	567	2841	0.563858	0.609142
S=40, D=56, h=0.2, k=0.7, V=1	311794	1857	307858	411	1668	521	2600	0.609488	0.653773
S=40, D=56, h=0.2, k=0.7, V=0	311162	1681	307166	519	1796	553	2868	0.560604	0.604417
S=40, D=56, h=0.2, k=0.8, V=1	311995	1854	308025	435	1681	511	2627	0.605622	0.648705
S=40, D=56, h=0.2, k=0.8, V=0	311331	1678	307304	541	1808	545	2894	0.557051	0.599887
S=40, D=56, h=0.2, k=0.9, V=1	312164	1857	308160	459	1688	502	2649	0.602909	0.644966
S=40, D=56, h=0.2, k=0.9, V=0	311471	1677	307407	574	1813	538	2925	0.552844	0.594803
S=40, D=56, h=0.2, k=1, V=1	312232	1878	308218	468	1668	502	2638	0.605753	0.648000
S=40, D=56, h=0.2, k=1, V=0	311590	1685	307512	590	1803	535	2928	0.552860	0.594624
S=40, D=56, F=0	289869	84	286431	680	2674	1272	4626	0.042193	0.053183
S=40, D=60, h=0.7, k=0.3, V=1	293551	771	290531	177	2072	1214	3463	0.389802	0.467062
S=40, D=60, h=0.7, k=0.3, V=0	293554	733	290509	211	2101	1214	3526	0.371490	0.445441
S=40, D=60, h=0.7, k=0.4, V=1	294261	770	291198	197	2096	1192	3485	0.385283	0.459870
S=40, D=60, h=0.7, k=0.4, V=0	294220	728	291135	231	2126	1195	3552	0.365880	0.437256
S=40, D=60, h=0.7, k=0.5, V=1	294329	759	291245	217	2108	1190	3515	0.377919	0.450999
S=40, D=60, h=0.7, k=0.5, V=0	294288	719	291187	248	2134	1193	3575	0.359862	0.430026
S=40, D=60, h=0.7, k=0.6, V=1	294447	728	291322	258	2139	1189	3586	0.360349	0.430097
S=40, D=60, h=0.7, k=0.6, V=0	294406	693	291268	285	2160	1192	3637	0.344625	0.411879
S=40, D=60, h=0.7, k=0.7, V=1	294902	711	291732	286	2173	1170	3629	0.349854	0.416291
S=40, D=60, h=0.7, k=0.7, V=0	294477	679	291314	304	2180	1186	3670	0.336636	0.401960
S=40, D=60, h=0.7, k=0.8, V=1	295022	687	291821	316	2198	1168	3682	0.336808	0.400739
S=40, D=60, h=0.7, k=0.8, V=0	294544	661	291360	326	2197	1187	3710	0.326842	0.390409
S=40, D=60, h=0.7, k=0.9, V=1	295228	678	292003	331	2216	1160	3707	0.331239	0.393582
S=40, D=60, h=0.7, k=0.9, V=0	294697	654	291498	339	2206	1184	3729	0.322336	0.384878
S=40, D=60, h=0.7, k=1, V=1	295228	662	291986	351	2229	1160	3740	0.322719	0.383580
S=40, D=60, h=0.7, k=1, V=0	294765	646	291551	353	2215	1182	3750	0.317355	0.378859
S=40, D=60, h=0.6, k=0.3, V=1	297209	960	294109	157	1983	1113	3253	0.447773	0.526981
S=40, D=60, h=0.6, k=0.3, V=0	296497	903	293402	195	1997	1147	3339	0.424967	0.503421
S=40, D=60, h=0.6, k=0.4, V=1	297610	951	294457	195	2007	1098	3300	0.437701	0.513881
S=40, D=60, h=0.6, k=0.4, V=0	296745	889	293605	232	2019	1139	3390	0.413825	0.489623
S=40, D=60, h=0.6, k=0.5, V=1	298122	956	294948	204	2014	1086	3304	0.437305	0.512377
S=40, D=60, h=0.6, k=0.5, V=0	297292	889	294128	246	2029	1126	3401	0.411348	0.485688
S=40, D=60, h=0.6, k=0.6, V=1	298474	941	295252	240	2041	1074	3355	0.426373	0.498623
S=40, D=60, h=0.6, k=0.6, V=0	297673	879	294467	280	2047	1115	3442	0.402429	0.474391
S=40, D=60, h=0.6, k=0.7, V=1	298795	921	295538	272	2064	1068	3404	0.415146	0.485132
S=40, D=60, h=0.6, k=0.7, V=0	297959	867	294723	305	2064	1110	3479	0.394559	0.464768
S=40, D=60, h=0.6, k=0.8, V=1	298851	892	295563	302	2094	1068	3464	0.401617	0.469375
S=40, D=60, h=0.6, k=0.8, V=0	298196	841	294923	332	2100	1100	3532	0.382341	0.449668
S=40, D=60, h=0.6, k=0.9, V=1	298927	872	295617	324	2114	1066	3504	0.392207	0.458316
S=40, D=60, h=0.6, k=0.9, V=0	298328	827	295034	351	2116	1098	3565	0.375029	0.440965
S=40, D=60, h=0.6, k=1, V=1	298990	861	295663	341	2125	1065	3531	0.386215	0.451297
S=40, D=60, h=0.6, k=1, V=0	298391	821	295082	365	2123	1097	3585	0.370953	0.436129
S=40, D=60, h=0.5, k=0.3, V=1	299632	1115	296451	171	1895	1045	3111	0.484987	0.564204
S=40, D=60, h=0.5, k=0.3, V=0	298979	1052	295793	214	1920	1076	3210	0.461251	0.539683
S=40, D=60, h=0.5, k=0.4, V=1	300529	1140	297303	191	1895	1021	3107	0.487297	0.564616
S=40, D=60, h=0.5, k=0.4, V=0	299632	1070	296410	237	1915	1062	3214	0.461709	0.538989
S=40, D=60, h=0.5, k=0.5, V=1	300691	1125	297429	221	1916	1015	3152	0.478023	0.553371
S=40, D=60, h=0.5, k=0.5, V=0	300052	1057	296782	268	1945	1045	3258	0.452811	0.527139
S=40, D=60, h=0.5, k=0.6, V=1	301159	1132	297872	233	1922	1002	3157	0.477597	0.551699
S=40, D=60, h=0.5, k=0.6, V=0	300476	1060	297183	282	1951	1033	3266	0.451322	0.524431
S=40, D=60, h=0.5, k=0.7, V=1	301559	1115	298229	269	1946	994	3209	0.467037	0.538869
S=40, D=60, h=0.5, k=0.7, V=0	301043	1044	297698	318	1983	1016	3317	0.441080	0.511152
S=40, D=60, h=0.5, k=0.8, V=1	301838	1115	298476	284	1963	977	3224	0.464456	0.534409
S=40, D=60, h=0.5, k=0.8, V=0	301411	1042	298028	338	2003	997	3338	0.437309	0.505226
S=40, D=60, h=0.5, k=0.9, V=1	302009	1082	298595	323	2009	962	3294	0.449598	0.516150
S=40, D=60, h=0.5, k=0.9, V=0	301716	1017	298285	372	2042	979	3393	0.425418	0.490161
S=40, D=60, h=0.5, k=1, V=1	302328	1066	298870	353	2039	949	3341	0.440522	0.504685
S=40, D=60, h=0.5, k=1, V=0	302047	998	298569	404	2076	964	3444	0.415323	0.477400
S=40, D=60, h=0.4, k=0.3, V=1	303111	1271	299770	207	1863	920	2990	0.515885	0.587928
S=40, D=60, h=0.4, k=0.3, V=0	302309	1191	298963	257	1898	959	3114	0.488381	0.560354
S=40, D=60, h=0.4, k=0.4, V=1	304565	1317	301158	222	1868	869	2959	0.523883	0.592181
S=40, D=60, h=0.4, k=0.4, V=0	303984	1225	300551	281	1927	894	3102	0.492655	0.559372
S=40, D=60, h=0.4, k=0.5, V=1	304794	1333	301355	245	1861	860	2966	0.523582	0.591021
S=40, D=60, h=0.4, k=0.5, V=0	304266	1236	300799	307	1924	886	3117	0.490990	0.556795
S=40, D=60, h=0.4, k=0.6, V=1	305168	1321	301688	277	1882	851	3010	0.515453	0.581056
S=40, D=60, h=0.4, k=0.6, V=0	304588	1223	301082	340	1943	879	3162	0.482596	0.546726
S=40, D=60, h=0.4, k=0.7, V=1	305522	1336	302020	282	1884	834	3000	0.518086	0.582457
S=40, D=60, h=0.4, k=0.7, V=0	304913	1232	301385	344	1952	859	3155	0.484267	0.546903
S=40, D=60, h=0.4, k=0.8, V=1	305771	1327	302228	314	1902	826	3042	0.510759	0.573519
S=40, D=60, h=0.4, k=0.8, V=0	305138	1219	301571	380	1968	853	3201	0.475691	0.536807
S=40, D=60, h=0.4, k=0.9, V=1	306164	1321	302578	336	1929	805	3070	0.505886	0.566206
S=40, D=60, h=0.4, k=0.9, V=0	305504	1212	301893	407	1992	832	3231	0.470135	0.528870
S=40, D=60, h=0.4, k=1, V=1	306412	1314	302799	352	1947	793	3092	0.501826	0.560647
S=40, D=60, h=0.4, k=1, V=0	305678	1202	302045	421	2010	824	3255	0.465596	0.523120
S=40, D=60, h=0.3, k=0.3, V=1	305933	1441	302439	257	1796	811	2864	0.546209	0.611918
S=40, D=60, h=0.3, k=0.3, V=0	305208	1334	301693	313	1868	843	3024	0.513175	0.577965
S=40, D=60, h=0.3, k=0.4, V=1	307118	1505	303564	269	1780	764	2813	0.558123	0.620690
S=40, D=60, h=0.3, k=0.4, V=0	306167	1383	302599	331	1854	808	2993	0.521558	0.584177
S=40, D=60, h=0.3, k=0.5, V=1	307725	1536	304121	285	1783	731	2799	0.562148	0.621995
S=40, D=60, h=0.3, k=0.5, V=0	306921	1412	303288	356	1865	764	2985	0.524530	0.583573
S=40, D=60, h=0.3, k=0.6, V=1	308624	1550	304942	310	1822	680	2812	0.561090	0.616024
S=40, D=60, h=0.3, k=0.6, V=0	307687	1422	303979	392	1894	724	3010	0.521454	0.576632
S=40, D=60, h=0.3, k=0.7, V=1	308970	1554	305243	341	1832	666	2839	0.557210	0.610504
S=40, D=60, h=0.3, k=0.7, V=0	308206	1421	304439	427	1919	699	3045	0.516201	0.568693
S=40, D=60, h=0.3, k=0.8, V=1	309201	1579	305458	350	1814	659	2823	0.561179	0.614211
S=40, D=60, h=0.3, k=0.8, V=0	308417	1443	304637	435	1902	692	3029	0.520142	0.572454
S=40, D=60, h=0.3, k=0.9, V=1	309490	1569	305704	380	1837	646	2863	0.554627	0.605887
S=40, D=60, h=0.3, k=0.9, V=0	308775	1439	304955	464	1917	676	3057	0.515490	0.566055
S=40, D=60, h=0.3, k=1, V=1	309508	1544	305686	416	1862	646	2924	0.544069	0.594387
S=40, D=60, h=0.3, k=1, V=0	308871	1415	305012	499	1945	670	3114	0.505370	0.554502
S=40, D=60, h=0.2, k=0.3, V=1	309121	1652	305404	326	1739	648	2713	0.580988	0.635009
S=40, D=60, h=0.2, k=0.3, V=0	308490	1516	304734	404	1836	684	2924	0.540803	0.594438
S=40, D=60, h=0.2, k=0.4, V=1	310220	1742	306426	341	1711	587	2639	0.597050	0.646665
S=40, D=60, h=0.2, k=0.4, V=0	309591	1594	305748	433	1816	624	2873	0.553627	0.603101
S=40, D=60, h=0.2, k=0.5, V=1	310936	1807	307098	353	1678	561	2592	0.607816	0.655743
S=40, D=60, h=0.2, k=0.5, V=0	310139	1643	306262	450	1784	606	2840	0.561698	0.610271
S=40, D=60, h=0.2, k=0.6, V=1	311456	1843	307573	375	1665	538	2578	0.611764	0.657808
S=40, D=60, h=0.2, k=0.6, V=0	310817	1675	306881	476	1785	572	2833	0.564921	0.610720
S=40, D=60, h=0.2, k=0.7, V=1	311769	1864	307843	400	1662	521	2583	0.612299	0.656768
S=40, D=60, h=0.2, k=0.7, V=0	311118	1689	307133	507	1789	553	2849	0.563773	0.607812
S=40, D=60, h=0.2, k=0.8, V=1	311988	1855	308026	426	1681	511	2618	0.606966	0.650128
S=40, D=60, h=0.2, k=0.8, V=0	311305	1681	307287	532	1805	545	2882	0.558841	0.601808
S=40, D=60, h=0.2, k=0.9, V=1	312134	1858	308144	446	1686	504	2636	0.604771	0.647125
S=40, D=60, h=0.2, k=0.9, V=0	311422	1680	307373	561	1808	540	2909	0.555119	0.597416
S=40, D=60, h=0.2, k=1, V=1	312202	1878	308203	454	1667	504	2625	0.607538	0.650076
S=40, D=60, h=0.2, k=1, V=0	311541	1688	307475	579	1799	537	2915	0.554795	0.596861
S=40, D=60, F=0	289793	84	286359	678	2672	1274	4624	0.042263	0.053288
S=40, D=64, h=0.7, k=0.3, V=1	293551	770	290532	178	2071	1214	3463	0.389386	0.466616
S=40, D=64, h=0.7, k=0.3, V=0	293554	734	290511	211	2098	1214	3523	0.371897	0.445975
S=40, D=64, h=0.7, k=0.4, V=1	294261	770	291197	199	2095	1192	3486	0.384921	0.459466
S=40, D=64, h=0.7, k=0.4, V=0	294220	728	291134	233	2125	1195	3553	0.365532	0.436868
S=40, D=64, h=0.7, k=0.5, V=1	294329	759	291244	219	2107	1190	3516	0.377568	0.450607
S=40, D=64, h=0.7, k=0.5, V=0	294288	719	291186	250	2133	1193	3576	0.359523	0.429649
S=40, D=64, h=0.7, k=0.6, V=1	294447	729	291321	260	2137	1189	3586	0.360332	0.430103
S=40, D=64, h=0.7, k=0.6, V=0	294406	693	291267	287	2159	1192	3638	0.344304	0.411522
S=40, D=64, h=0.7, k=0.7, V=1	294902	711	291730	290	2171	1170	3631	0.349217	0.415585
S=40, D=64, h=0.7, k=0.7, V=0	294477	680	291312	307	2178	1186	3671	0.336475	0.401795
S=40, D=64, h=0.7, k=0.8, V=1	295022	687	291818	321	2196	1168	3685	0.336025	0.399860
S=40, D=64, h=0.7, k=0.8, V=0	294544	662	291357	330	2195	1187	3712	0.326531	0.390065
S=40, D=64, h=0.7, k=0.9, V=1	295228	677	291999	337	2215	1160	3712	0.329977	0.392135
S=40, D=64, h=0.7, k=0.9, V=0	294697	655	291495	343	2204	1184	3731	0.322039	0.384552
S=40, D=64, h=0.7, k=1, V=1	295228	660	291980	357	2231	1160	3748	0.321065	0.381630
S=40, D=64, h=0.7, k=1, V=0	294765	646	291546	358	2215	1182	3755	0.316533	0.377889
S=40, D=64, h=0.6, k=0.3, V=1	297183	961	294088	155	1979	1114	3248	0.448565	0.528050
S=40, D=64, h=0.6, k=0.3, V=0	296471	904	293381	193	1993	1148	3334	0.425752	0.504484
S=40, D=64, h=0.6, k=0.4, V=1	297585	949	294438	192	2006	1099	3297	0.437859	0.514197
S=40, D=64, h=0.6, k=0.4, V=0	296720	887	293586	229	2018	1140	3387	0.413935	0.489881
S=40, D=64, h=0.6, k=0.5, V=1	298045	953	294878	201	2013	1089	3303	0.437129	0.512452
S=40, D=64, h=0.6, k=0.5, V=0	297215	886	294058	243	2028	1129	3400	0.411108	0.485677
S=40, D=64, h=0.6, k=0.6, V=1	298396	938	295179	239	2040	1077	3356	0.425787	0.498214
S=40, D=64, h=0.6, k=0.6, V=0	297595	876	294394	279	2046	1118	3443	0.401797	0.473916
S=40, D=64, h=0.6, k=0.7, V=1	298717	917	295464	272	2064	1071	3407	0.414079	0.484156
S=40, D=64, h=0.6, k=0.7, V=0	297881	863	294649	305	2064	1113	3482	0.393448	0.463726
S=40, D=64, h=0.6, k=0.8, V=1	298773	889	295489	302	2093	1071	3466	0.400812	0.468696
S=40, D=64, h=0.6, k=0.8, V=0	298118	839	294849	332	2098	1103	3533	0.381798	0.449286
S=40, D=64, h=0.6, k=0.9, V=1	298849	869	295542	325	2113	1069	3507	0.391219	0.457420
S=40, D=64, h=0.6, k=0.9, V=0	298250	824	294959	352	2115	1101	3568	0.374017	0.440029
S=40, D=64, h=0.6, k=1, V=1	298912	857	295588	342	2125	1068	3535	0.384931	0.450052
S=40, D=64, h=0.6, k=1, V=0	298313	817	295007	366	2123	1100	3589	0.369640	0.434838
S=40, D=64, h=0.5, k=0.3, V=1	299580	1111	296406	168	1895	1047	3110	0.484697	0.564102
S=40, D=64, h=0.5, k=0.3, V=0	298927	1048	295748	211	1920	1078	3209	0.460896	0.539496
S=40, D=64, h=0.5, k=0.4, V=1	300529	1135	297303	192	1899	1021	3112	0.485937	0.563067
S=40, D=64, h=0.5, k=0.4, V=0	299632	1064	296410	238	1920	1062	3220	0.460041	0.537070
S=40, D=64, h=0.5, k=0.5, V=1	300691	1122	297427	224	1918	1015	3157	0.476787	0.551969
S=40, D=64, h=0.5, k=0.5, V=0	300052	1053	296780	271	1948	1045	3264	0.451300	0.525410
S=40, D=64, h=0.5, k=0.6, V=1	301159	1129	297871	235	1924	1002	3161	0.476550	0.550516
S=40, D=64, h=0.5, k=0.6, V=0	300476	1056	297182	284	1954	1033	3271	0.449992	0.522913
S=40, D=64, h=0.5, k=0.7, V=1	301559	1111	298228	271	1949	994	3214	0.465738	0.537396
S=40, D=64, h=0.5, k=0.7, V=0	301043	1040	297697	320	1986	1016	3322	0.439748	0.509636
S=40, D=64, h=0.5, k=0.8, V=1	301838	1111	298475	286	1966	977	3229	0.463161	0.532944
S=40, D=64, h=0.5, k=0.8, V=0	301411	1038	298027	340	2006	997	3343	0.435981	0.503718
S=40, D=64, h=0.5, k=0.9, V=1	302009	1078	298592	327	2012	962	3301	0.447963	0.514300
S=40, D=64, h=0.5, k=0.9, V=0	301716	1012	298282	376	2046	979	3401	0.423499	0.487979
S=40, D=64, h=0.5, k=1, V=1	302328	1062	298867	357	2042	949	3348	0.438894	0.502847
S=40, D=64, h=0.5, k=1, V=0	302047	994	298566	408	2079	964	3451	0.413679	0.475537
S=40, D=64, h=0.4, k=0.3, V=1	303079	1272	299749	201	1857	923	2981	0.517325	0.589890
S=40, D=64, h=0.4, k=0.3, V=0	302277	1192	298941	252	1892	962	3106	0.489616	0.562084
S=40, D=64, h=0.4, k=0.4, V=1	304533	1318	301133	219	1863	872	2954	0.524702	0.593407
S=40, D=64, h=0.4, k=0.4, V=0	303952	1227	300526	278	1921	897	3096	0.493703	0.560848
S=40, D=64, h=0.4, k=0.5, V=1	304762	1331	301332	240	1859	863	2962	0.524044	0.591838
S=40, D=64, h=0.4, k=0.5, V=0	304234	1235	300776	302	1921	889	3112	0.491632	0.557805
S=40, D=64, h=0.4, k=0.6, V=1	305136	1319	301663	274	1880	854	3008	0.515554	0.581461
S=40, D=64, h=0.4, k=0.6, V=0	304556	1222	301057	337	1940	882	3159	0.482891	0.547340
S=40, D=64, h=0.4, k=0.7, V=1	305490	1333	301992	281	1884	837	3002	0.517560	0.582142
S=40, D=64, h=0.4, k=0.7, V=0	304881	1230	301357	343	1951	862	3156	0.483941	0.546797
S=40, D=64, h=0.4, k=0.8, V=1	305739	1321	302201	312	1905	829	3046	0.509689	0.572587
S=40, D=64, h=0.4, k=0.8, V=0	305106	1213	301545	377	1971	856	3204	0.474686	0.535928
S=40, D=64, h=0.4, k=0.9, V=1	306132	1318	302549	336	1929	808	3073	0.505188	0.565691
S=40, D=64, h=0.4, k=0.9, V=0	305472	1209	301865	406	1992	835	3233	0.469549	0.528462
S=40, D=64, h=0.4, k=1, V=1	306380	1312	302769	353	1946	796	3095	0.501204	0.560216
S=40, D=64, h=0.4, k=1, V=0	305646	1198	302014	423	2011	827	3261	0.464314	0.521931
S=40, D=64, h=0.3, k=0.3, V=1	305933	1440	302442	255	1796	811	2862	0.546388	0.612136
S=40, D=64, h=0.3, k=0.3, V=0	305208	1333	301696	311	1868	843	3022	0.513329	0.578155
S=40, D=64, h=0.3, k=0.4, V=1	307101	1507	303555	263	1776	765	2804	0.559594	0.622433
S=40, D=64, h=0.3, k=0.4, V=0	306150	1383	302589	326	1852	809	2987	0.522407	0.585232
S=40, D=64, h=0.3, k=0.5, V=1	307725	1538	304123	284	1780	731	2795	0.562804	0.622737
S=40, D=64, h=0.3, k=0.5, V=0	306921	1412	303289	356	1864	764	2984	0.524596	0.583664
S=40, D=64, h=0.3, k=0.6, V=1	308624	1554	304943	309	1818	680	2807	0.562096	0.617128
S=40, D=64, h=0.3, k=0.6, V=0	307687	1425	303980	391	1891	724	3006	0.522277	0.577540
S=40, D=64, h=0.3, k=0.7, V=1	308970	1558	305246	338	1828	666	2832	0.558516	0.611932
S=40, D=64, h=0.3, k=0.7, V=0	308206	1424	304442	424	1916	699	3039	0.517310	0.569910
S=40, D=64, h=0.3, k=0.8, V=1	309201	1580	305458	349	1814	659	2822	0.561470	0.614513
S=40, D=64, h=0.3, k=0.8, V=0	308417	1444	304637	434	1902	692	3028	0.520443	0.572770
S=40, D=64, h=0.3, k=0.9, V=1	309490	1570	305704	379	1837	646	2862	0.554916	0.606188
S=40, D=64, h=0.3, k=0.9, V=0	308775	1439	304954	464	1918	676	3058	0.515424	0.565969
S=40, D=64, h=0.3, k=1, V=1	309508	1546	305688	414	1860	646	2920	0.544785	0.595168
S=40, D=64, h=0.3, k=1, V=0	308871	1416	305013	498	1944	670	3112	0.505733	0.554899
S=40, D=64, h=0.2, k=0.3, V=1	308993	1655	305293	316	1729	659	2704	0.582824	0.637997
S=40, D=64, h=0.2, k=0.3, V=0	308362	1519	304623	395	1825	695	2915	0.542556	0.597308
S=40, D=64, h=0.2, k=0.4, V=1	310177	1745	306391	336	1705	592	2633	0.598238	0.648397
S=40, D=64, h=0.2, k=0.4, V=0	309548	1597	305713	428	1810	629	2867	0.554827	0.604827
S=40, D=64, h=0.2, k=0.5, V=1	310867	1811	307042	345	1669	567	2581	0.609684	0.658315
S=40, D=64, h=0.2, k=0.5, V=0	310116	1649	306248	443	1776	609	2828	0.563850	0.612862
S=40, D=64, h=0.2, k=0.6, V=1	311387	1846	307518	366	1657	544	2567	0.613548	0.660282
S=40, D=64, h=0.2, k=0.6, V=0	310794	1680	306868	468	1778	575	2821	0.566970	0.613187
S=40, D=64, h=0.2, k=0.7, V=1	311655	1860	307741	395	1659	529	2583	0.612134	0.657335
S=40, D=64, h=0.2, k=0.7, V=0	311004	1686	307030	503	1785	561	2849	0.563605	0.608330
S=40, D=64, h=0.2, k=0.8, V=1	311965	1858	308010	421	1676	514	2611	0.608160	0.651673
S=40, D=64, h=0.2, k=0.8, V=0	311282	1684	307271	527	1800	548	2875	0.560044	0.603353
S=40, D=64, h=0.2, k=0.9, V=1	312111	1859	308126	443	1683	507	2633	0.605295	0.647951
S=40, D=64, h=0.2, k=0.9, V=0	311399	1681	307355	558	1805	543	2906	0.555639	0.598224
S=40, D=64, h=0.2, k=1, V=1	312179	1883	308188	448	1660	507	2615	0.609239	0.652161
S=40, D=64, h=0.2, k=1, V=0	311518	1693	307460	573	1792	540	2905	0.556522	0.598965
S=40, D=64, F=0	289793	85	286357	677	2674	1274	4625	0.042818	0.053947
S=40, D=68, h=0.7, k=0.3, V=1	293551	773	290531	179	2068	1214	3461	0.390081	0.467450
S=40, D=68, h=0.7, k=0.3, V=0	293554	737	290509	213	2095	1214	3522	0.372428	0.446615
S=40, D=68, h=0.7, k=0.4, V=1	294261	769	291196	201	2095	1192	3488	0.384256	0.458701
S=40, D=68, h=0.7, k=0.4, V=0	294220	727	291132	236	2125	1195	3556	0.364675	0.435874
S=40, D=68, h=0.7, k=0.5, V=1	294329	758	291242	222	2107	1190	3519	0.376711	0.449616
S=40, D=68, h=0.7, k=0.5, V=0	294288	718	291184	253	2133	1193	3579	0.358676	0.428667
S=40, D=68, h=0.7, k=0.6, V=1	294447	728	291319	263	2137	1189	3589	0.359498	0.429138
S=40, D=68, h=0.7, k=0.6, V=0	294406	692	291265	290	2159	1192	3641	0.343478	0.410564
S=40, D=68, h=0.7, k=0.7, V=1	294902	712	291730	291	2169	1170	3630	0.349401	0.415826
S=40, D=68, h=0.7, k=0.7, V=0	294477	681	291312	308	2176	1186	3670	0.336669	0.402049
S=40, D=68, h=0.7, k=0.8, V=1	295022	687	291818	322	2195	1168	3685	0.335895	0.399727
S=40, D=68, h=0.7, k=0.8, V=0	294544	662	291357	331	2194	1187	3712	0.326402	0.389933
S=40, D=68, h=0.7, k=0.9, V=1	295228	678	292000	337	2213	1160	3710	0.330347	0.392594
S=40, D=68, h=0.7, k=0.9, V=0	294697	656	291496	343	2202	1184	3729	0.322414	0.385019
S=40, D=68, h=0.7, k=1, V=1	295228	661	291981	357	2229	1160	3746	0.321438	0.382092
S=40, D=68, h=0.7, k=1, V=0	294765	647	291547	358	2213	1182	3753	0.316909	0.378357
S=40, D=68, h=0.6, k=0.3, V=1	297183	958	294087	156	1982	1114	3252	0.447555	0.526864
S=40, D=68, h=0.6, k=0.3, V=0	296471	901	293379	195	1996	1148	3339	0.424515	0.503024
S=40, D=68, h=0.6, k=0.4, V=1	297585	946	294436	194	2009	1099	3302	0.436649	0.512781
S=40, D=68, h=0.6, k=0.4, V=0	296720	884	293584	231	2021	1140	3392	0.412701	0.488427
S=40, D=68, h=0.6, k=0.5, V=1	298045	953	294877	203	2012	1089	3304	0.436794	0.512087
S=40, D=68, h=0.6, k=0.5, V=0	297215	886	294057	245	2027	1129	3401	0.410785	0.485323
S=40, D=68, h=0.6, k=0.6, V=1	298396	937	295178	241	2040	1077	3358	0.425193	0.497545
S=40, D=68, h=0.6, k=0.6, V=0	297595	875	294393	281	2046	1118	3445	0.401201	0.473240
S=40, D=68, h=0.6, k=0.7, V=1	298717	916	295464	273	2064	1071	3408	0.413671	0.483703
S=40, D=68, h=0.6, k=0.7, V=0	297881	862	294649	306	2064	1113	3483	0.393033	0.463261
S=40, D=68, h=0.6, k=0.8, V=1	298773	889	295488	303	2093	1071	3467	0.400638	0.468495
S=40, D=68, h=0.6, k=0.8, V=0	298118	838	294848	333	2099	1103	3535	0.381334	0.448743
S=40, D=68, h=0.6, k=0.9, V=1	298849	869	295542	325	2113	1069	3507	0.391219	0.457420
S=40, D=68, h=0.6, k=0.9, V=0	298250	824	294959	352	2115	1101	3568	0.374017	0.440029
S=40, D=68, h=0.6, k=1, V=1	298912	857	295588	342	2125	1068	3535	0.384931	0.450052
S=40, D=68, h=0.6, k=1, V=0	298313	817	295007	366	2123	1100	3589	0.369640	0.434838
S=40, D=68, h=0.5, k=0.3, V=1	299580	1107	296406	168	1899	1047	3114	0.483702	0.562945
S=40, D=68, h=0.5, k=0.3, V=0	298892	1044	295716	209	1923	1079	3211	0.460237	0.538815
S=40, D=68, h=0.5, k=0.4, V=1	300529	1132	297303	192	1902	1021	3115	0.485196	0.562209
S=40, D=68, h=0.5, k=0.4, V=0	299597	1060	296377	237	1923	1063	3223	0.459191	0.536168
S=40, D=68, h=0.5, k=0.5, V=1	300691	1117	297428	223	1923	1015	3161	0.475719	0.550733
S=40, D=68, h=0.5, k=0.5, V=0	300052	1047	296781	270	1954	1045	3269	0.449911	0.523794
S=40, D=68, h=0.5, k=0.6, V=1	301159	1124	297871	235	1929	1002	3166	0.475302	0.549075
S=40, D=68, h=0.5, k=0.6, V=0	300476	1051	297182	284	1959	1033	3276	0.448688	0.521399
S=40, D=68, h=0.5, k=0.7, V=1	301559	1107	298229	270	1953	994	3217	0.464899	0.536428
S=40, D=68, h=0.5, k=0.7, V=0	301043	1036	297698	319	1990	1016	3325	0.438859	0.508606
S=40, D=68, h=0.5, k=0.8, V=1	301838	1106	298476	285	1971	977	3233	0.462063	0.531682
S=40, D=68, h=0.5, k=0.8, V=0	301411	1033	298028	339	2011	997	3347	0.434821	0.502378
S=40, D=68, h=0.5, k=0.9, V=1	302009	1074	298593	326	2016	962	3304	0.447092	0.513301
S=40, D=68, h=0.5, k=0.9, V=0	301716	1008	298283	375	2050	979	3404	0.422581	0.486921
S=40, D=68, h=0.5, k=1, V=1	302328	1059	298868	356	2045	949	3350	0.438270	0.502132
S=40, D=68, h=0.5, k=1, V=0	302047	991	298567	407	2082	964	3453	0.413016	0.474776
S=40, D=68, h=0.4, k=0.3, V=1	303053	1270	299726	199	1858	924	2981	0.517220	0.589863
S=40, D=68, h=0.4, k=0.3, V=0	302251	1190	298918	250	1893	963	3106	0.489479	0.562016
S=40, D=68, h=0.4, k=0.4, V=1	304533	1317	301134	218	1864	872	2954	0.524649	0.593345
S=40, D=68, h=0.4, k=0.4, V=0	303952	1226	300527	277	1922	897	3096	0.493632	0.560765
S=40, D=68, h=0.4, k=0.5, V=1	304762	1331	301333	239	1859	863	2961	0.524216	0.592030
S=40, D=68, h=0.4, k=0.5, V=0	304234	1235	300777	301	1921	889	3111	0.491797	0.557990
S=40, D=68, h=0.4, k=0.6, V=1	305136	1315	301664	273	1884	854	3011	0.514795	0.580606
S=40, D=68, h=0.4, k=0.6, V=0	304556	1218	301058	336	1944	882	3162	0.482080	0.546420
S=40, D=68, h=0.4, k=0.7, V=1	305490	1330	301993	280	1887	837	3004	0.517035	0.581551
S=40, D=68, h=0.4, k=0.7, V=0	304881	1225	301358	342	1956	862	3160	0.482889	0.545608
S=40, D=68, h=0.4, k=0.8, V=1	305739	1317	302202	311	1909	829	3049	0.508922	0.571725
S=40, D=68, h=0.4, k=0.8, V=0	305106	1209	301546	376	1975	856	3207	0.473861	0.534997
S=40, D=68, h=0.4, k=0.9, V=1	306132	1317	302549	336	1930	808	3074	0.504955	0.565430
S=40, D=68, h=0.4, k=0.9, V=0	305472	1208	301865	406	1993	835	3234	0.469303	0.528186
S=40, D=68, h=0.4, k=1, V=1	306380	1310	302769	353	1948	796	3097	0.500736	0.559694
S=40, D=68, h=0.4, k=1, V=0	305646	1196	302014	423	2013	827	3263	0.463820	0.521376
S=40, D=68, h=0.3, k=0.3, V=1	305933	1443	302446	251	1793	811	2855	0.547710	0.613612
S=40, D=68, h=0.3, k=0.3, V=0	305208	1335	301698	309	1866	843	3018	0.514112	0.579034
S=40, D=68, h=0.3, k=0.4, V=1	307101	1508	303556	262	1775	765	2802	0.559971	0.622851
S=40, D=68, h=0.3, k=0.4, V=0	306150	1384	302590	325	1851	809	2985	0.522791	0.585661
S=40, D=68, h=0.3, k=0.5, V=1	307708	1538	304112	279	1779	732	2790	0.563598	0.623705
S=40, D=68, h=0.3, k=0.5, V=0	306904	1412	303278	351	1863	765	2979	0.525360	0.584599
S=40, D=68, h=0.3, k=0.6, V=1	308607	1556	304933	302	1816	681	2799	0.563536	0.618780
S=40, D=68, h=0.3, k=0.6, V=0	307670	1427	303970	384	1889	725	2998	0.523698	0.579177
S=40, D=68, h=0.3, k=0.7, V=1	308953	1562	305235	332	1824	667	2823	0.560206	0.613855
S=40, D=68, h=0.3, k=0.7, V=0	308189	1428	304431	418	1912	700	3030	0.519011	0.571850
S=40, D=68, h=0.3, k=0.8, V=1	309184	1582	305447	344	1811	660	2815	0.562641	0.615883
S=40, D=68, h=0.3, k=0.8, V=0	308400	1446	304626	429	1899	693	3021	0.521605	0.574130
S=40, D=68, h=0.3, k=0.9, V=1	309490	1574	305709	374	1833	646	2853	0.556500	0.607913
S=40, D=68, h=0.3, k=0.9, V=0	308775	1443	304959	459	1914	676	3049	0.517022	0.567718
S=40, D=68, h=0.3, k=1, V=1	309508	1546	305690	412	1860	646	2918	0.545071	0.595479
S=40, D=68, h=0.3, k=1, V=0	308871	1416	305015	496	1944	670	3110	0.506005	0.555196
S=40, D=68, h=0.2, k=0.3, V=1	308993	1659	305297	312	1725	659	2696	0.584255	0.639559
S=40, D=68, h=0.2, k=0.3, V=0	308362	1523	304627	391	1821	695	2907	0.544008	0.598902
S=40, D=68, h=0.2, k=0.4, V=1	310092	1746	306315	332	1699	598	2629	0.598953	0.649729
S=40, D=68, h=0.2, k=0.4, V=0	309463	1598	305637	424	1804	635	2863	0.555532	0.606121
S=40, D=68, h=0.2, k=0.5, V=1	310867	1813	307044	343	1667	567	2577	0.610368	0.659051
S=40, D=68, h=0.2, k=0.5, V=0	310116	1651	306250	441	1774	609	2824	0.564546	0.613616
S=40, D=68, h=0.2, k=0.6, V=1	311387	1847	307519	365	1656	544	2565	0.613886	0.660645
S=40, D=68, h=0.2, k=0.6, V=0	310794	1681	306869	467	1777	575	2819	0.567313	0.613557
S=40, D=68, h=0.2, k=0.7, V=1	311655	1861	307742	394	1658	529	2581	0.612468	0.657693
S=40, D=68, h=0.2, k=0.7, V=0	311004	1687	307031	502	1784	561	2847	0.563945	0.608696
S=40, D=68, h=0.2, k=0.8, V=1	311965	1859	308011	420	1675	514	2609	0.608493	0.652028
S=40, D=68, h=0.2, k=0.8, V=0	311282	1685	307272	526	1799	548	2873	0.560383	0.603716
S=40, D=68, h=0.2, k=0.9, V=1	312111	1860	308127	442	1682	507	2631	0.605625	0.648304
S=40, D=68, h=0.2, k=0.9, V=0	311399	1682	307356	557	1804	543	2904	0.555976	0.598586
S=40, D=68, h=0.2, k=1, V=1	312179	1885	308190	446	1658	507	2611	0.609896	0.652863
S=40, D=68, h=0.2, k=1, V=0	311518	1695	307462	571	1790	540	2901	0.557191	0.599684
S=40, D=68, F=0	289793	85	286354	679	2675	1274	4628	0.042739	0.053852
S=40, D=72, h=0.7, k=0.3, V=1	293551	772	290530	180	2069	1214	3463	0.389568	0.466838
S=40, D=72, h=0.7, k=0.3, V=0	293554	737	290509	213	2095	1214	3522	0.372428	0.446615
S=40, D=72, h=0.7, k=0.4, V=1	294261	768	291195	202	2096	1192	3490	0.383748	0.458097
S=40, D=72, h=0.7, k=0.4, V=0	294220	727	291132	236	2125	1195	3556	0.364675	0.435874
S=40, D=72, h=0.7, k=0.5, V=1	294329	758	291242	222	2107	1190	3519	0.376711	0.449616
S=40, D=72, h=0.7, k=0.5, V=0	294288	718	291184	253	2133	1193	3579	0.358676	0.428667
S=40, D=72, h=0.7, k=0.6, V=1	294447	728	291319	263	2137	1189	3589	0.359498	0.429138
S=40, D=72, h=0.7, k=0.6, V=0	294406	692	291265	290	2159	1192	3641	0.343478	0.410564
S=40, D=72, h=0.7, k=0.7, V=1	294902	712	291730	291	2169	1170	3630	0.349401	0.415826
S=40, D=72, h=0.7, k=0.7, V=0	294477	681	291312	308	2176	1186	3670	0.336669	0.402049
S=40, D=72, h=0.7, k=0.8, V=1	295022	687	291818	322	2195	1168	3685	0.335895	0.399727
S=40, D=72, h=0.7, k=0.8, V=0	294544	662	291357	331	2194	1187	3712	0.326402	0.389933
S=40, D=72, h=0.7, k=0.9, V=1	295228	678	292000	337	2213	1160	3710	0.330347	0.392594
S=40, D=72, h=0.7, k=0.9, V=0	294697	656	291496	343	2202	1184	3729	0.322414	0.385019
S=40, D=72, h=0.7, k=1, V=1	295228	661	291981	357	2229	1160	3746	0.321438	0.382092
S=40, D=72, h=0.7, k=1, V=0	294765	647	291547	358	2213	1182	3753	0.316909	0.378357
S=40, D=72, h=0.6, k=0.3, V=1	297183	957	294086	157	1983	1114	3254	0.447081	0.526308
S=40, D=72, h=0.6, k=0.3, V=0	296471	900	293379	195	1997	1148	3340	0.424235	0.502693
S=40, D=72, h=0.6, k=0.4, V=1	297585	946	294436	194	2009	1099	3302	0.436649	0.512781
S=40, D=72, h=0.6, k=0.4, V=0	296720	884	293584	231	2021	1140	3392	0.412701	0.488427
S=40, D=72, h=0.6, k=0.5, V=1	298045	952	294877	203	2013	1089	3305	0.436523	0.511769
S=40, D=72, h=0.6, k=0.5, V=0	297215	885	294057	245	2028	1129	3402	0.410500	0.484988
S=40, D=72, h=0.6, k=0.6, V=1	298396	937	295178	241	2040	1077	3358	0.425193	0.497545
S=40, D=72, h=0.6, k=0.6, V=0	297595	875	294393	281	2046	1118	3445	0.401201	0.473240
S=40, D=72, h=0.6, k=0.7, V=1	298717	916	295464	273	2064	1071	3408	0.413671	0.483703
S=40, D=72, h=0.6, k=0.7, V=0	297881	862	294649	306	2064	1113	3483	0.393033	0.463261
S=40, D=72, h=0.6, k=0.8, V=1	298773	889	295488	303	2093	1071	3467	0.400638	0.468495
S=40, D=72, h=0.6, k=0.8, V=0	298118	838	294848	333	2099	1103	3535	0.381334	0.448743
S=40, D=72, h=0.6, k=0.9, V=1	298849	869	295542	325	2113	1069	3507	0.391219	0.457420
S=40, D=72, h=0.6, k=0.9, V=0	298250	824	294959	352	2115	1101	3568	0.374017	0.440029
S=40, D=72, h=0.6, k=1, V=1	298912	857	295588	342	2125	1068	3535	0.384931	0.450052
S=40, D=72, h=0.6, k=1, V=0	298313	817	295007	366	2123	1100	3589	0.369640	0.434838
S=40, D=72, h=0.5, k=0.3, V=1	299580	1103	296407	167	1903	1047	3117	0.482900	0.562011
S=40, D=72, h=0.5, k=0.3, V=0	298892	1040	295717	208	1927	1079	3214	0.459389	0.537821
S=40, D=72, h=0.5, k=0.4, V=1	300529	1129	297304	191	1905	1021	3117	0.484643	0.561567
S=40, D=72, h=0.5, k=0.4, V=0	299597	1057	296378	236	1926	1063	3225	0.458598	0.535475
S=40, D=72, h=0.5, k=0.5, V=1	300691	1114	297429	222	1926	1015	3163	0.475151	0.550074
S=40, D=72, h=0.5, k=0.5, V=0	300052	1044	296782	269	1957	1045	3271	0.449303	0.523086
S=40, D=72, h=0.5, k=0.6, V=1	301159	1122	297872	234	1931	1002	3167	0.474981	0.548704
S=40, D=72, h=0.5, k=0.6, V=0	300476	1049	297183	283	1961	1033	3277	0.448339	0.520992
S=40, D=72, h=0.5, k=0.7, V=1	301559	1106	298229	270	1954	994	3218	0.464646	0.536136
S=40, D=72, h=0.5, k=0.7, V=0	301043	1035	297698	319	1991	1016	3326	0.438595	0.508300
S=40, D=72, h=0.5, k=0.8, V=1	301838	1105	298476	285	1972	977	3234	0.461809	0.531390
S=40, D=72, h=0.5, k=0.8, V=0	301411	1033	298028	339	2011	997	3347	0.434821	0.502378
S=40, D=72, h=0.5, k=0.9, V=1	302009	1073	298593	326	2017	962	3305	0.446833	0.513004
S=40, D=72, h=0.5, k=0.9, V=0	301716	1007	298283	375	2051	979	3405	0.422311	0.486612
S=40, D=72, h=0.5, k=1, V=1	302328	1059	298868	356	2045	949	3350	0.438270	0.502132
S=40, D=72, h=0.5, k=1, V=0	302047	990	298567	407	2083	964	3454	0.412744	0.474463
S=40, D=72, h=0.4, k=0.3, V=1	303053	1271	299730	195	1857	924	2976	0.518177	0.590949
S=40, D=72, h=0.4, k=0.3, V=0	302251	1191	298922	246	1892	963	3101	0.490422	0.563093
S=40, D=72, h=0.4, k=0.4, V=1	304507	1316	301111	216	1864	873	2953	0.524770	0.593575
S=40, D=72, h=0.4, k=0.4, V=0	303926	1224	300504	275	1923	898	3096	0.493488	0.560691
S=40, D=72, h=0.4, k=0.5, V=1	304736	1333	301312	235	1856	864	2955	0.525359	0.593411
S=40, D=72, h=0.4, k=0.5, V=0	304208	1237	300756	297	1918	890	3105	0.492936	0.559367
S=40, D=72, h=0.4, k=0.6, V=1	305110	1317	301643	269	1881	855	3005	0.515925	0.581967
S=40, D=72, h=0.4, k=0.6, V=0	304530	1219	301037	332	1942	883	3157	0.482962	0.547503
S=40, D=72, h=0.4, k=0.7, V=1	305464	1328	301971	277	1888	838	3003	0.517070	0.581679
S=40, D=72, h=0.4, k=0.7, V=0	304855	1223	301336	339	1957	863	3159	0.482880	0.545683
S=40, D=72, h=0.4, k=0.8, V=1	305713	1314	302180	308	1911	830	3049	0.508707	0.571572
S=40, D=72, h=0.4, k=0.8, V=0	305080	1206	301524	373	1977	857	3207	0.473589	0.534772
S=40, D=72, h=0.4, k=0.9, V=1	306106	1309	302526	334	1937	809	3080	0.503404	0.563782
S=40, D=72, h=0.4, k=0.9, V=0	305446	1200	301842	404	2000	836	3240	0.467634	0.526392
S=40, D=72, h=0.4, k=1, V=1	306354	1305	302746	351	1952	797	3100	0.499876	0.558818
S=40, D=72, h=0.4, k=1, V=0	305620	1191	301991	421	2017	828	3266	0.462878	0.520400
S=40, D=72, h=0.3, k=0.3, V=1	305871	1444	302394	241	1792	812	2845	0.549525	0.615711
S=40, D=72, h=0.3, k=0.3, V=0	305146	1336	301646	299	1865	844	3008	0.515891	0.581099
S=40, D=72, h=0.3, k=0.4, V=1	307039	1512	303504	252	1771	766	2789	0.562387	0.625606
S=40, D=72, h=0.3, k=0.4, V=0	306088	1388	302537	316	1847	810	2973	0.525050	0.588254
S=40, D=72, h=0.3, k=0.5, V=1	307708	1542	304117	273	1776	732	2781	0.565335	0.625604
S=40, D=72, h=0.3, k=0.5, V=0	306904	1416	303282	346	1860	765	2971	0.526960	0.586357
S=40, D=72, h=0.3, k=0.6, V=1	308607	1556	304937	298	1816	681	2795	0.564159	0.619461
S=40, D=72, h=0.3, k=0.6, V=0	307670	1427	303973	381	1889	725	2995	0.524144	0.579668
S=40, D=72, h=0.3, k=0.7, V=1	308953	1560	305240	327	1826	667	2820	0.560541	0.614218
S=40, D=72, h=0.3, k=0.7, V=0	308189	1426	304435	414	1914	700	3028	0.519140	0.571989
S=40, D=72, h=0.3, k=0.8, V=1	309184	1582	305453	338	1811	660	2809	0.563542	0.616864
S=40, D=72, h=0.3, k=0.8, V=0	308400	1446	304631	424	1899	693	3016	0.522321	0.574915
S=40, D=72, h=0.3, k=0.9, V=1	309473	1573	305698	369	1833	647	2849	0.557022	0.608570
S=40, D=72, h=0.3, k=0.9, V=0	308758	1441	304947	455	1915	677	3047	0.517133	0.567922
S=40, D=72, h=0.3, k=1, V=1	309491	1547	305679	407	1858	647	2912	0.546003	0.596581
S=40, D=72, h=0.3, k=1, V=0	308854	1417	305004	491	1942	671	3104	0.506915	0.556274
S=40, D=72, h=0.2, k=0.3, V=1	308993	1657	305298	311	1727	659	2697	0.583995	0.639275
S=40, D=72, h=0.2, k=0.3, V=0	308362	1521	304628	390	1823	695	2908	0.543720	0.598584
S=40, D=72, h=0.2, k=0.4, V=1	310092	1747	306316	331	1698	598	2627	0.599301	0.650106
S=40, D=72, h=0.2, k=0.4, V=0	309463	1599	305638	423	1803	635	2861	0.555886	0.606506
S=40, D=72, h=0.2, k=0.5, V=1	310867	1813	307044	343	1667	567	2577	0.610368	0.659051
S=40, D=72, h=0.2, k=0.5, V=0	310116	1651	306250	441	1774	609	2824	0.564546	0.613616
S=40, D=72, h=0.2, k=0.6, V=1	311387	1846	307518	366	1657	544	2567	0.613548	0.660282
S=40, D=72, h=0.2, k=0.6, V=0	310794	1680	306868	468	1778	575	2821	0.566970	0.613187
S=40, D=72, h=0.2, k=0.7, V=1	311609	1859	307700	393	1657	532	2582	0.612216	0.657707
S=40, D=72, h=0.2, k=0.7, V=0	311004	1687	307031	502	1784	561	2847	0.563945	0.608696
S=40, D=72, h=0.2, k=0.8, V=1	311965	1859	308011	420	1675	514	2609	0.608493	0.652028
S=40, D=72, h=0.2, k=0.8, V=0	311282	1685	307272	526	1799	548	2873	0.560383	0.603716
S=40, D=72, h=0.2, k=0.9, V=1	312111	1860	308127	442	1682	507	2631	0.605625	0.648304
S=40, D=72, h=0.2, k=0.9, V=0	311399	1682	307356	557	1804	543	2904	0.555976	0.598586
S=40, D=72, h=0.2, k=1, V=1	312179	1885	308190	446	1658	507	2611	0.609896	0.652863
S=40, D=72, h=0.2, k=1, V=0	311518	1695	307462	571	1790	540	2901	0.557191	0.599684
S=40, D=72, F=0	289793	85	286354	679	2675	1274	4628	0.042739	0.053852
S=40, D=76, h=0.7, k=0.3, V=1	293551	772	290530	180	2069	1214	3463	0.389568	0.466838
S=40, D=76, h=0.7, k=0.3, V=0	293554	737	290509	213	2095	1214	3522	0.372428	0.446615
S=40, D=76, h=0.7, k=0.4, V=1	294261	768	291195	202	2096	1192	3490	0.383748	0.458097
S=40, D=76, h=0.7, k=0.4, V=0	294220	727	291132	236	2125	1195	3556	0.364675	0.435874
S=40, D=76, h=0.7, k=0.5, V=1	294329	758	291242	222	2107	1190	3519	0.376711	0.449616
S=40, D=76, h=0.7, k=0.5, V=0	294288	718	291184	253	2133	1193	3579	0.358676	0.428667
S=40, D=76, h=0.7, k=0.6, V=1	294447	728	291319	263	2137	1189	3589	0.359498	0.429138
S=40, D=76, h=0.7, k=0.6, V=0	294406	692	291265	290	2159	1192	3641	0.343478	0.410564
S=40, D=76, h=0.7, k=0.7, V=1	294902	712	291730	291	2169	1170	3630	0.349401	0.415826
S=40, D=76, h=0.7, k=0.7, V=0	294477	681	291312	308	2176	1186	3670	0.336669	0.402049
S=40, D=76, h=0.7, k=0.8, V=1	295022	687	291818	322	2195	1168	3685	0.335895	0.399727
S=40, D=76, h=0.7, k=0.8, V=0	294544	662	291357	331	2194	1187	3712	0.326402	0.389933
S=40, D=76, h=0.7, k=0.9, V=1	295228	678	292000	337	2213	1160	3710	0.330347	0.392594
S=40, D=76, h=0.7, k=0.9, V=0	294697	656	291496	343	2202	1184	3729	0.322414	0.385019
S=40, D=76, h=0.7, k=1, V=1	295228	661	291981	357	2229	1160	3746	0.321438	0.382092
S=40, D=76, h=0.7, k=1, V=0	294765	647	291547	358	2213	1182	3753	0.316909	0.378357
S=40, D=76, h=0.6, k=0.3, V=1	297183	957	294086	157	1983	1114	3254	0.447081	0.526308
S=40, D=76, h=0.6, k=0.3, V=0	296471	900	293379	195	1997	1148	3340	0.424235	0.502693
S=40, D=76, h=0.6, k=0.4, V=1	297585	946	294436	194	2009	1099	3302	0.436649	0.512781
S=40, D=76, h=0.6, k=0.4, V=0	296720	884	293584	231	2021	1140	3392	0.412701	0.488427
S=40, D=76, h=0.6, k=0.5, V=1	298045	952	294877	203	2013	1089	3305	0.436523	0.511769
S=40, D=76, h=0.6, k=0.5, V=0	297215	885	294057	245	2028	1129	3402	0.410500	0.484988
S=40, D=76, h=0.6, k=0.6, V=1	298396	937	295178	241	2040	1077	3358	0.425193	0.497545
S=40, D=76, h=0.6, k=0.6, V=0	297595	875	294393	281	2046	1118	3445	0.401201	0.473240
S=40, D=76, h=0.6, k=0.7, V=1	298717	916	295464	273	2064	1071	3408	0.413671	0.483703
S=40, D=76, h=0.6, k=0.7, V=0	297881	862	294649	306	2064	1113	3483	0.393033	0.463261
S=40, D=76, h=0.6, k=0.8, V=1	298773	889	295488	303	2093	1071	3467	0.400638	0.468495
S=40, D=76, h=0.6, k=0.8, V=0	298118	838	294848	333	2099	1103	3535	0.381334	0.448743
S=40, D=76, h=0.6, k=0.9, V=1	298849	869	295542	325	2113	1069	3507	0.391219	0.457420
S=40, D=76, h=0.6, k=0.9, V=0	298250	824	294959	352	2115	1101	3568	0.374017	0.440029
S=40, D=76, h=0.6, k=1, V=1	298912	857	295588	342	2125	1068	3535	0.384931	0.450052
S=40, D=76, h=0.6, k=1, V=0	298313	817	295007	366	2123	1100	3589	0.369640	0.434838
S=40, D=76, h=0.5, k=0.3, V=1	299554	1099	296383	166	1906	1048	3120	0.482097	0.561170
S=40, D=76, h=0.5, k=0.3, V=0	298866	1036	295693	207	1930	1080	3217	0.458538	0.536917
S=40, D=76, h=0.5, k=0.4, V=1	300529	1127	297304	191	1907	1021	3119	0.484148	0.560994
S=40, D=76, h=0.5, k=0.4, V=0	299597	1055	296378	236	1928	1063	3227	0.458080	0.534871
S=40, D=76, h=0.5, k=0.5, V=1	300691	1113	297429	222	1927	1015	3164	0.474900	0.549784
S=40, D=76, h=0.5, k=0.5, V=0	300052	1043	296782	269	1958	1045	3272	0.449042	0.522781
S=40, D=76, h=0.5, k=0.6, V=1	301159	1121	297872	234	1932	1002	3168	0.474731	0.548416
S=40, D=76, h=0.5, k=0.6, V=0	300476	1048	297183	283	1962	1033	3278	0.448077	0.520689
S=40, D=76, h=0.5, k=0.7, V=1	301559	1105	298229	270	1955	994	3219	0.464393	0.535844
S=40, D=76, h=0.5, k=0.7, V=0	301043	1034	297698	319	1992	1016	3327	0.438331	0.507994
S=40, D=76, h=0.5, k=0.8, V=1	301838	1105	298476	285	1972	977	3234	0.461809	0.531390
S=40, D=76, h=0.5, k=0.8, V=0	301411	1032	298028	339	2012	997	3348	0.434556	0.502073
S=40, D=76, h=0.5, k=0.9, V=1	302009	1073	298593	326	2017	962	3305	0.446833	0.513004
S=40, D=76, h=0.5, k=0.9, V=0	301716	1007	298283	375	2051	979	3405	0.422311	0.486612
S=40, D=76, h=0.5, k=1, V=1	302328	1059	298868	356	2045	949	3350	0.438270	0.502132
S=40, D=76, h=0.5, k=1, V=0	302047	990	298567	407	2083	964	3454	0.412744	0.474463
S=40, D=76, h=0.4, k=0.3, V=1	303053	1271	299731	194	1857	924	2975	0.518359	0.591154
S=40, D=76, h=0.4, k=0.3, V=0	302251	1191	298923	245	1892	963	3100	0.490598	0.563293
S=40, D=76, h=0.4, k=0.4, V=1	304507	1318	301113	214	1862	873	2949	0.525580	0.594488
S=40, D=76, h=0.4, k=0.4, V=0	303926	1226	300506	273	1921	898	3092	0.494308	0.561619
S=40, D=76, h=0.4, k=0.5, V=1	304736	1331	301312	235	1858	864	2957	0.524902	0.592895
S=40, D=76, h=0.4, k=0.5, V=0	304208	1235	300756	297	1920	890	3107	0.492456	0.558823
S=40, D=76, h=0.4, k=0.6, V=1	305110	1315	301643	269	1883	855	3007	0.515462	0.581446
S=40, D=76, h=0.4, k=0.6, V=0	304530	1217	301037	332	1944	883	3159	0.482477	0.546953
S=40, D=76, h=0.4, k=0.7, V=1	305464	1326	301971	277	1890	838	3005	0.516610	0.581161
S=40, D=76, h=0.4, k=0.7, V=0	304855	1221	301336	339	1959	863	3161	0.482395	0.545135
S=40, D=76, h=0.4, k=0.8, V=1	305713	1312	302180	308	1913	830	3051	0.508243	0.571050
S=40, D=76, h=0.4, k=0.8, V=0	305080	1204	301524	373	1979	857	3209	0.473098	0.534219
S=40, D=76, h=0.4, k=0.9, V=1	306106	1307	302526	334	1939	809	3082	0.502937	0.563259
S=40, D=76, h=0.4, k=0.9, V=0	305446	1198	301842	404	2002	836	3242	0.467141	0.525838
S=40, D=76, h=0.4, k=1, V=1	306354	1302	302746	351	1955	797	3103	0.499172	0.558033
S=40, D=76, h=0.4, k=1, V=0	305620	1188	301991	421	2020	828	3269	0.462134	0.519566
S=40, D=76, h=0.3, k=0.3, V=1	305871	1442	302399	236	1794	812	2842	0.549925	0.616154
S=40, D=76, h=0.3, k=0.3, V=0	305146	1334	301651	294	1867	844	3005	0.516243	0.581489
S=40, D=76, h=0.3, k=0.4, V=1	307039	1511	303507	249	1772	766	2787	0.562664	0.625911
S=40, D=76, h=0.3, k=0.4, V=0	306088	1387	302540	313	1848	810	2971	0.525299	0.588530
S=40, D=76, h=0.3, k=0.5, V=1	307708	1541	304121	269	1777	732	2778	0.565762	0.626073
S=40, D=76, h=0.3, k=0.5, V=0	306904	1415	303286	342	1861	765	2968	0.527351	0.586788
S=40, D=76, h=0.3, k=0.6, V=1	308607	1558	304939	296	1814	681	2791	0.564896	0.620268
S=40, D=76, h=0.3, k=0.6, V=0	307670	1429	303975	379	1887	725	2991	0.524891	0.580491
S=40, D=76, h=0.3, k=0.7, V=1	308953	1561	305241	326	1825	667	2818	0.560906	0.614617
S=40, D=76, h=0.3, k=0.7, V=0	308189	1427	304436	413	1913	700	3026	0.519510	0.572396
S=40, D=76, h=0.3, k=0.8, V=1	309184	1583	305454	337	1810	660	2807	0.563904	0.617260
S=40, D=76, h=0.3, k=0.8, V=0	308400	1446	304632	423	1899	693	3015	0.522465	0.575072
S=40, D=76, h=0.3, k=0.9, V=1	309473	1573	305698	369	1833	647	2849	0.557022	0.608570
S=40, D=76, h=0.3, k=0.9, V=0	308758	1441	304947	455	1915	677	3047	0.517133	0.567922
S=40, D=76, h=0.3, k=1, V=1	309491	1547	305680	406	1858	647	2911	0.546146	0.596737
S=40, D=76, h=0.3, k=1, V=0	308854	1417	305005	490	1942	671	3103	0.507052	0.556423
S=40, D=76, h=0.2, k=0.3, V=1	308979	1659	305290	306	1724	660	2690	0.585168	0.640651
S=40, D=76, h=0.2, k=0.3, V=0	308348	1523	304619	386	1820	696	2902	0.544739	0.599794
S=40, D=76, h=0.2, k=0.4, V=1	310078	1746	306304	330	1698	599	2627	0.599248	0.650144
S=40, D=76, h=0.2, k=0.4, V=0	309449	1598	305626	422	1803	636	2861	0.555814	0.606518
S=40, D=76, h=0.2, k=0.5, V=1	310768	1813	306956	338	1661	574	2573	0.611017	0.660410
S=40, D=76, h=0.2, k=0.5, V=0	310017	1651	306162	436	1768	616	2820	0.565167	0.614914
S=40, D=76, h=0.2, k=0.6, V=1	311373	1849	307510	361	1653	545	2559	0.614846	0.661771
S=40, D=76, h=0.2, k=0.6, V=0	310780	1683	306860	463	1774	576	2813	0.568271	0.614680
S=40, D=76, h=0.2, k=0.7, V=1	311595	1861	307691	389	1654	533	2576	0.613164	0.658818
S=40, D=76, h=0.2, k=0.7, V=0	310990	1689	307022	498	1781	562	2841	0.564890	0.609802
S=40, D=76, h=0.2, k=0.8, V=1	311905	1857	307960	415	1673	518	2606	0.608786	0.652715
S=40, D=76, h=0.2, k=0.8, V=0	311268	1685	307263	522	1798	549	2869	0.560904	0.604364
S=40, D=76, h=0.2, k=0.9, V=1	312051	1860	308075	437	1679	511	2627	0.606224	0.649303
S=40, D=76, h=0.2, k=0.9, V=0	311385	1684	307346	553	1802	544	2899	0.556833	0.599582
S=40, D=76, h=0.2, k=1, V=1	312119	1884	308137	441	1657	511	2609	0.610219	0.653558
S=40, D=76, h=0.2, k=1, V=0	311504	1696	307451	567	1790	541	2898	0.557764	0.600362
S=40, D=76, F=0	289793	85	286354	679	2675	1274	4628	0.042739	0.053852
S=40, D=80, h=0.7, k=0.3, V=1	293551	772	290530	180	2069	1214	3463	0.389568	0.466838
S=40, D=80, h=0.7, k=0.3, V=0	293554	737	290509	213	2095	1214	3522	0.372428	0.446615
S=40, D=80, h=0.7, k=0.4, V=1	294261	768	291195	202	2096	1192	3490	0.383748	0.458097
S=40, D=80, h=0.7, k=0.4, V=0	294220	727	291132	236	2125	1195	3556	0.364675	0.435874
S=40, D=80, h=0.7, k=0.5, V=1	294329	758	291242	222	2107	1190	3519	0.376711	0.449616
S=40, D=80, h=0.7, k=0.5, V=0	294288	718	291184	253	2133	1193	3579	0.358676	0.428667
S=40, D=80, h=0.7, k=0.6, V=1	294447	728	291319	263	2137	1189	3589	0.359498	0.429138
S=40, D=80, h=0.7, k=0.6, V=0	294406	692	291265	290	2159	1192	3641	0.343478	0.410564
S=40, D=80, h=0.7, k=0.7, V=1	294902	712	291730	291	2169	1170	3630	0.349401	0.415826
S=40, D=80, h=0.7, k=0.7, V=0	294477	681	291312	308	2176	1186	3670	0.336669	0.402049
S=40, D=80, h=0.7, k=0.8, V=1	295022	687	291818	322	2195	1168	3685	0.335895	0.399727
S=40, D=80, h=0.7, k=0.8, V=0	294544	662	291357	331	2194	1187	3712	0.326402	0.389933
S=40, D=80, h=0.7, k=0.9, V=1	295228	678	292000	337	2213	1160	3710	0.330347	0.392594
S=40, D=80, h=0.7, k=0.9, V=0	294697	656	291496	343	2202	1184	3729	0.322414	0.385019
S=40, D=80, h=0.7, k=1, V=1	295228	661	291981	357	2229	1160	3746	0.321438	0.382092
S=40, D=80, h=0.7, k=1, V=0	294765	647	291547	358	2213	1182	3753	0.316909	0.378357
S=40, D=80, h=0.6, k=0.3, V=1	297183	957	294086	157	1983	1114	3254	0.447081	0.526308
S=40, D=80, h=0.6, k=0.3, V=0	296471	900	293379	195	1997	1148	3340	0.424235	0.502693
S=40, D=80, h=0.6, k=0.4, V=1	297585	946	294436	194	2009	1099	3302	0.436649	0.512781
S=40, D=80, h=0.6, k=0.4, V=0	296720	884	293584	231	2021	1140	3392	0.412701	0.488427
S=40, D=80, h=0.6, k=0.5, V=1	298045	952	294877	203	2013	1089	3305	0.436523	0.511769
S=40, D=80, h=0.6, k=0.5, V=0	297215	885	294057	245	2028	1129	3402	0.410500	0.484988
S=40, D=80, h=0.6, k=0.6, V=1	298396	937	295178	241	2040	1077	3358	0.425193	0.497545
S=40, D=80, h=0.6, k=0.6, V=0	297595	875	294393	281	2046	1118	3445	0.401201	0.473240
S=40, D=80, h=0.6, k=0.7, V=1	298717	916	295464	273	2064	1071	3408	0.413671	0.483703
S=40, D=80, h=0.6, k=0.7, V=0	297881	862	294649	306	2064	1113	3483	0.393033	0.463261
S=40, D=80, h=0.6, k=0.8, V=1	298773	889	295488	303	2093	1071	3467	0.400638	0.468495
S=40, D=80, h=0.6, k=0.8, V=0	298118	838	294848	333	2099	1103	3535	0.381334	0.448743
S=40, D=80, h=0.6, k=0.9, V=1	298849	869	295542	325	2113	1069	3507	0.391219	0.457420
S=40, D=80, h=0.6, k=0.9, V=0	298250	824	294959	352	2115	1101	3568	0.374017	0.440029
S=40, D=80, h=0.6, k=1, V=1	298912	857	295588	342	2125	1068	3535	0.384931	0.450052
S=40, D=80, h=0.6, k=1, V=0	298313	817	295007	366	2123	1100	3589	0.369640	0.434838
S=40, D=80, h=0.5, k=0.3, V=1	299554	1099	296383	166	1906	1048	3120	0.482097	0.561170
S=40, D=80, h=0.5, k=0.3, V=0	298866	1036	295693	207	1930	1080	3217	0.458538	0.536917
S=40, D=80, h=0.5, k=0.4, V=1	300529	1127	297304	191	1907	1021	3119	0.484148	0.560994
S=40, D=80, h=0.5, k=0.4, V=0	299597	1055	296378	236	1928	1063	3227	0.458080	0.534871
S=40, D=80, h=0.5, k=0.5, V=1	300691	1113	297429	222	1927	1015	3164	0.474900	0.549784
S=40, D=80, h=0.5, k=0.5, V=0	300052	1043	296782	269	1958	1045	3272	0.449042	0.522781
S=40, D=80, h=0.5, k=0.6, V=1	301159	1121	297872	234	1932	1002	3168	0.474731	0.548416
S=40, D=80, h=0.5, k=0.6, V=0	300476	1048	297183	283	1962	1033	3278	0.448077	0.520689
S=40, D=80, h=0.5, k=0.7, V=1	301559	1105	298229	270	1955	994	3219	0.464393	0.535844
S=40, D=80, h=0.5, k=0.7, V=0	301043	1034	297698	319	1992	1016	3327	0.438331	0.507994
S=40, D=80, h=0.5, k=0.8, V=1	301838	1105	298476	285	1972	977	3234	0.461809	0.531390
S=40, D=80, h=0.5, k=0.8, V=0	301411	1032	298028	339	2012	997	3348	0.434556	0.502073
S=40, D=80, h=0.5, k=0.9, V=1	302009	1073	298593	326	2017	962	3305	0.446833	0.513004
S=40, D=80, h=0.5, k=0.9, V=0	301716	1007	298283	375	2051	979	3405	0.422311	0.486612
S=40, D=80, h=0.5, k=1, V=1	302328	1059	298868	356	2045	949	3350	0.438270	0.502132
S=40, D=80, h=0.5, k=1, V=0	302047	990	298567	407	2083	964	3454	0.412744	0.474463
S=40, D=80, h=0.4, k=0.3, V=1	303053	1274	299735	190	1854	924	2968	0.519784	0.592773
S=40, D=80, h=0.4, k=0.3, V=0	302216	1193	298894	240	1889	964	3093	0.491963	0.564945
S=40, D=80, h=0.4, k=0.4, V=1	304507	1319	301115	212	1861	873	2946	0.526162	0.595143
S=40, D=80, h=0.4, k=0.4, V=0	303926	1226	300508	271	1921	898	3090	0.494647	0.562002
S=40, D=80, h=0.4, k=0.5, V=1	304736	1330	301314	233	1859	864	2956	0.525018	0.593023
S=40, D=80, h=0.4, k=0.5, V=0	304208	1233	300758	295	1922	890	3107	0.492307	0.558652
S=40, D=80, h=0.4, k=0.6, V=1	305110	1314	301644	268	1884	855	3007	0.515398	0.581372
S=40, D=80, h=0.4, k=0.6, V=0	304530	1216	301038	331	1945	883	3159	0.482394	0.546858
S=40, D=80, h=0.4, k=0.7, V=1	305464	1324	301971	277	1892	838	3007	0.516149	0.580643
S=40, D=80, h=0.4, k=0.7, V=0	304855	1219	301336	339	1961	863	3163	0.481909	0.544587
S=40, D=80, h=0.4, k=0.8, V=1	305713	1311	302180	308	1914	830	3052	0.508010	0.570789
S=40, D=80, h=0.4, k=0.8, V=0	305080	1203	301524	373	1980	857	3210	0.472853	0.533942
S=40, D=80, h=0.4, k=0.9, V=1	306106	1307	302526	334	1939	809	3082	0.502937	0.563259
S=40, D=80, h=0.4, k=0.9, V=0	305446	1198	301842	404	2002	836	3242	0.467141	0.525838
S=40, D=80, h=0.4, k=1, V=1	306354	1301	302746	351	1956	797	3104	0.498938	0.557771
S=40, D=80, h=0.4, k=1, V=0	305620	1187	301991	421	2021	828	3270	0.461886	0.519287
S=40, D=80, h=0.3, k=0.3, V=1	305871	1443	302400	235	1793	812	2840	0.550312	0.616587
S=40, D=80, h=0.3, k=0.3, V=0	305146	1335	301652	293	1866	844	3003	0.516636	0.581931
S=40, D=80, h=0.3, k=0.4, V=1	307039	1513	303509	247	1770	766	2783	0.563420	0.626750
S=40, D=80, h=0.3, k=0.4, V=0	306088	1389	302542	311	1846	810	2967	0.526069	0.589390
S=40, D=80, h=0.3, k=0.5, V=1	307708	1542	304125	265	1776	732	2773	0.566617	0.627014
S=40, D=80, h=0.3, k=0.5, V=0	306904	1416	303290	338	1860	765	2963	0.528193	0.587720
S=40, D=80, h=0.3, k=0.6, V=1	308607	1558	304942	293	1814	681	2788	0.565365	0.620780
S=40, D=80, h=0.3, k=0.6, V=0	307670	1429	303978	376	1887	725	2988	0.525339	0.580984
S=40, D=80, h=0.3, k=0.7, V=1	308953	1560	305243	324	1826	667	2817	0.560999	0.614717
S=40, D=80, h=0.3, k=0.7, V=0	308189	1425	304438	411	1915	700	3026	0.519350	0.572219
S=40, D=80, h=0.3, k=0.8, V=1	309184	1584	305456	335	1809	660	2804	0.564417	0.617819
S=40, D=80, h=0.3, k=0.8, V=0	308400	1447	304634	421	1898	693	3012	0.522976	0.575633
S=40, D=80, h=0.3, k=0.9, V=1	309473	1575	305701	366	1831	647	2844	0.557889	0.609514
S=40, D=80, h=0.3, k=0.9, V=0	308758	1443	304950	452	1913	677	3042	0.518003	0.568875
S=40, D=80, h=0.3, k=1, V=1	309491	1549	305683	403	1856	647	2906	0.547008	0.597676
S=40, D=80, h=0.3, k=1, V=0	308854	1419	305008	487	1940	671	3098	0.507918	0.557370
S=40, D=80, h=0.2, k=0.3, V=1	308979	1660	305291	305	1723	660	2688	0.585526	0.641042
S=40, D=80, h=0.2, k=0.3, V=0	308348	1524	304620	385	1819	696	2900	0.545103	0.600193
S=40, D=80, h=0.2, k=0.4, V=1	310078	1752	306311	323	1692	599	2614	0.601488	0.652568
S=40, D=80, h=0.2, k=0.4, V=0	309449	1604	305632	416	1797	636	2849	0.557936	0.608827
S=40, D=80, h=0.2, k=0.5, V=1	310768	1817	306960	334	1657	574	2565	0.612386	0.661886
S=40, D=80, h=0.2, k=0.5, V=0	310017	1655	306166	432	1764	616	2812	0.566559	0.616424
S=40, D=80, h=0.2, k=0.6, V=1	311288	1853	307437	354	1644	551	2549	0.616547	0.664163
S=40, D=80, h=0.2, k=0.6, V=0	310695	1687	306787	456	1765	582	2803	0.569980	0.617056
S=40, D=80, h=0.2, k=0.7, V=1	311510	1864	307616	383	1647	539	2569	0.614433	0.660726
S=40, D=80, h=0.2, k=0.7, V=0	310905	1692	306947	492	1774	568	2834	0.566165	0.611688
S=40, D=80, h=0.2, k=0.8, V=1	311905	1860	307962	412	1671	518	2601	0.609708	0.653691
S=40, D=80, h=0.2, k=0.8, V=0	311268	1688	307265	519	1796	549	2864	0.561849	0.605367
S=40, D=80, h=0.2, k=0.9, V=1	312051	1862	308079	432	1678	511	2621	0.607217	0.650352
S=40, D=80, h=0.2, k=0.9, V=0	311385	1686	307350	548	1801	544	2893	0.557820	0.600629
S=40, D=80, h=0.2, k=1, V=1	312119	1887	308140	438	1654	511	2603	0.611207	0.654614
S=40, D=80, h=0.2, k=1, V=0	311504	1699	307454	564	1787	541	2892	0.558768	0.601440
S=40, D=80, F=0	289793	85	286354	679	2675	1274	4628	0.042739	0.053852
S=30, D=42, h=0.7, k=0.3, V=1	300759	1039	297432	288	2000	1017	3305	0.444126	0.514445
S=30, D=42, h=0.7, k=0.3, V=0	300568	969	297214	346	2039	1029	3414	0.416625	0.484083
S=30, D=42, h=0.7, k=0.4, V=1	301184	1028	297813	323	2020	1007	3350	0.435361	0.503533
S=30, D=42, h=0.7, k=0.4, V=0	301002	959	297602	380	2061	1014	3455	0.408573	0.473648
S=30, D=42, h=0.7, k=0.5, V=1	301644	998	298196	368	2082	976	3426	0.419979	0.483317
S=30, D=42, h=0.7, k=0.5, V=0	301409	927	297943	427	2112	990	3529	0.392667	0.453565
S=30, D=42, h=0.7, k=0.6, V=1	301819	949	298314	421	2135	971	3527	0.398423	0.458261
S=30, D=42, h=0.7, k=0.6, V=0	301565	895	298052	468	2150	986	3604	0.377450	0.435751
S=30, D=42, h=0.7, k=0.7, V=1	302024	928	298480	452	2164	963	3579	0.387971	0.445713
S=30, D=42, h=0.7, k=0.7, V=0	301834	878	298283	495	2178	976	3649	0.368687	0.424963
S=30, D=42, h=0.7, k=0.8, V=1	302295	902	298707	491	2195	955	3641	0.375199	0.430599
S=30, D=42, h=0.7, k=0.8, V=0	301940	865	298361	515	2199	972	3686	0.361971	0.416920
S=30, D=42, h=0.7, k=0.9, V=1	302374	872	298742	531	2229	950	3710	0.361159	0.414247
S=30, D=42, h=0.7, k=0.9, V=0	302019	844	298404	546	2225	967	3738	0.351671	0.404787
S=30, D=42, h=0.7, k=1, V=1	302508	856	298852	553	2247	948	3748	0.353604	0.405494
S=30, D=42, h=0.7, k=1, V=0	302239	828	298597	570	2244	963	3777	0.343873	0.395616
S=30, D=42, h=0.6, k=0.3, V=1	303860	1209	300414	273	1964	883	3120	0.489528	0.554643
S=30, D=42, h=0.6, k=0.3, V=0	303530	1134	300060	327	2009	898	3234	0.462912	0.526127
S=30, D=42, h=0.6, k=0.4, V=1	304186	1202	300701	297	1986	869	3152	0.483743	0.546879
S=30, D=42, h=0.6, k=0.4, V=0	303921	1125	300413	352	2031	885	3268	0.456610	0.517913
S=30, D=42, h=0.6, k=0.5, V=1	304557	1191	301020	334	2012	853	3199	0.475083	0.535792
S=30, D=42, h=0.6, k=0.5, V=0	304238	1110	300680	391	2057	870	3318	0.446916	0.505822
S=30, D=42, h=0.6, k=0.6, V=1	304831	1156	301239	384	2052	847	3283	0.458622	0.516828
S=30, D=42, h=0.6, k=0.6, V=0	304615	1081	300995	440	2099	857	3396	0.432069	0.488075
S=30, D=42, h=0.6, k=0.7, V=1	305000	1124	301366	421	2089	839	3349	0.445124	0.501089
S=30, D=42, h=0.6, k=0.7, V=0	304660	1051	301010	469	2130	856	3455	0.419994	0.474413
S=30, D=42, h=0.6, k=0.8, V=1	305219	1092	301534	468	2125	835	3428	0.430068	0.483904
S=30, D=42, h=0.6, k=0.8, V=0	304863	1025	301170	506	2162	851	3519	0.407828	0.460347
S=30, D=42, h=0.6, k=0.9, V=1	305437	1080	301723	488	2146	826	3460	0.424130	0.476574
S=30, D=42, h=0.6, k=0.9, V=0	305010	1021	301302	518	2169	846	3533	0.405215	0.457079
S=30, D=42, h=0.6, k=1, V=1	305587	1047	301832	528	2180	823	3531	0.410077	0.460659
S=30, D=42, h=0.6, k=1, V=0	305194	1000	301451	547	2196	838	3581	0.395750	0.445910
S=30, D=42, h=0.5, k=0.3, V=1	305600	1369	302117	266	1848	837	2951	0.528250	0.594138
S=30, D=42, h=0.5, k=0.3, V=0	304898	1266	301393	325	1914	862	3101	0.495504	0.559845
S=30, D=42, h=0.5, k=0.4, V=1	306389	1382	302825	304	1878	795	2977	0.524945	0.586566
S=30, D=42, h=0.5, k=0.4, V=0	305618	1270	302042	363	1943	828	3134	0.490549	0.551319
S=30, D=42, h=0.5, k=0.5, V=1	306778	1366	303159	338	1915	775	3028	0.515884	0.574677
S=30, D=42, h=0.5, k=0.5, V=0	306120	1250	302473	410	1987	801	3198	0.478819	0.535959
S=30, D=42, h=0.5, k=0.6, V=1	307133	1359	303471	366	1937	759	3062	0.510043	0.566814
S=30, D=42, h=0.5, k=0.6, V=0	306377	1242	302693	437	2005	790	3232	0.472982	0.528561
S=30, D=42, h=0.5, k=0.7, V=1	307517	1326	303792	414	1985	742	3141	0.495365	0.549152
S=30, D=42, h=0.5, k=0.7, V=0	306884	1221	303139	480	2044	768	3292	0.461970	0.514596
S=30, D=42, h=0.5, k=0.8, V=1	307688	1301	303913	455	2019	732	3206	0.483639	0.535394
S=30, D=42, h=0.5, k=0.8, V=0	307177	1199	303378	520	2080	752	3352	0.451153	0.501374
S=30, D=42, h=0.5, k=0.9, V=1	307794	1287	303977	494	2036	726	3256	0.475049	0.525486
S=30, D=42, h=0.5, k=0.9, V=0	307241	1194	303414	546	2087	748	3381	0.446541	0.495997
S=30, D=42, h=0.5, k=1, V=1	308016	1259	304144	537	2076	713	3326	0.462578	0.510738
S=30, D=42, h=0.5, k=1, V=0	307545	1167	303664	582	2132	729	3443	0.435145	0.481977
S=30, D=42, h=0.4, k=0.3, V=1	307763	1522	304159	284	1798	731	2813	0.559242	0.618764
S=30, D=42, h=0.4, k=0.3, V=0	307015	1403	303389	349	1874	763	2986	0.523638	0.582502
S=30, D=42, h=0.4, k=0.4, V=1	308860	1547	305161	319	1833	672	2824	0.559064	0.613071
S=30, D=42, h=0.4, k=0.4, V=0	308042	1416	304314	399	1913	709	3021	0.519205	0.572866
S=30, D=42, h=0.4, k=0.5, V=1	309239	1558	305489	355	1837	658	2850	0.555897	0.608332
S=30, D=42, h=0.4, k=0.5, V=0	308414	1425	304633	435	1921	692	3048	0.516027	0.567916
S=30, D=42, h=0.4, k=0.6, V=1	309526	1553	305725	394	1854	646	2894	0.549098	0.599848
S=30, D=42, h=0.4, k=0.6, V=0	308844	1426	305008	477	1933	674	3084	0.510687	0.560612
S=30, D=42, h=0.4, k=0.7, V=1	309737	1531	305887	435	1884	637	2956	0.538567	0.587605
S=30, D=42, h=0.4, k=0.7, V=0	309279	1403	305380	525	1971	657	3153	0.499072	0.546527
S=30, D=42, h=0.4, k=0.8, V=1	309862	1518	305975	467	1902	630	2999	0.531418	0.579256
S=30, D=42, h=0.4, k=0.8, V=0	309500	1395	305566	555	1984	648	3187	0.493536	0.539809
S=30, D=42, h=0.4, k=0.9, V=1	310066	1489	306124	509	1944	618	3071	0.519279	0.565042
S=30, D=42, h=0.4, k=0.9, V=0	309706	1372	305720	595	2019	637	3251	0.483022	0.527462
S=30, D=42, h=0.4, k=1, V=1	310098	1469	306120	547	1962	618	3127	0.509950	0.554950
S=30, D=42, h=0.4, k=1, V=0	309783	1359	305768	624	2032	634	3290	0.476546	0.520219
S=30, D=42, h=0.3, k=0.3, V=1	309929	1694	306158	333	1744	609	2686	0.587983	0.638819
S=30, D=42, h=0.3, k=0.3, V=0	309407	1555	305588	421	1843	638	2902	0.546828	0.596913
S=30, D=42, h=0.3, k=0.4, V=1	310632	1744	306810	350	1728	576	2654	0.595540	0.643887
S=30, D=42, h=0.3, k=0.4, V=0	310028	1597	306163	443	1825	613	2881	0.552804	0.601211
S=30, D=42, h=0.3, k=0.5, V=1	311366	1775	307463	396	1732	543	2671	0.595036	0.640258
S=30, D=42, h=0.3, k=0.5, V=0	310755	1620	306799	498	1838	577	2913	0.550203	0.595237
S=30, D=42, h=0.3, k=0.6, V=1	311571	1797	307635	418	1721	532	2671	0.596367	0.640681
S=30, D=42, h=0.3, k=0.6, V=0	310972	1627	306982	524	1839	565	2928	0.548530	0.592444
S=30, D=42, h=0.3, k=0.7, V=1	311847	1785	307857	462	1743	522	2727	0.587982	0.630789
S=30, D=42, h=0.3, k=0.7, V=0	311190	1620	307152	566	1852	556	2974	0.541824	0.584493
S=30, D=42, h=0.3, k=0.8, V=1	311958	1772	307926	500	1760	518	2778	0.580326	0.622241
S=30, D=42, h=0.3, k=0.8, V=0	311403	1604	307318	608	1873	548	3029	0.533331	0.574720
S=30, D=42, h=0.3, k=0.9, V=1	312049	1755	307978	536	1780	513	2829	0.572357	0.613301
S=30, D=42, h=0.3, k=0.9, V=0	311523	1591	307405	641	1886	542	3069	0.526889	0.567369
S=30, D=42, h=0.3, k=1, V=1	312092	1734	307985	571	1802	512	2885	0.563625	0.603880
S=30, D=42, h=0.3, k=1, V=0	311576	1575	307425	673	1903	542	3118	0.519512	0.559439
S=30, D=42, F=0	298548	115	294640	957	2836	1074	4867	0.048846	0.059098
S=30, D=45, h=0.7, k=0.3, V=1	300515	1034	297197	285	1999	1023	3307	0.443328	0.514034
S=30, D=45, h=0.7, k=0.3, V=0	300388	965	297041	343	2039	1033	3415	0.416016	0.483700
S=30, D=45, h=0.7, k=0.4, V=1	300885	1022	297526	319	2018	1015	3352	0.434432	0.503128
S=30, D=45, h=0.7, k=0.4, V=0	300822	954	297428	378	2062	1018	3458	0.407502	0.472726
S=30, D=45, h=0.7, k=0.5, V=1	301473	996	298032	365	2080	980	3425	0.419914	0.483558
S=30, D=45, h=0.7, k=0.5, V=0	301293	923	297830	426	2114	992	3532	0.391686	0.452587
S=30, D=45, h=0.7, k=0.6, V=1	301622	948	298126	418	2130	976	3524	0.398645	0.458911
S=30, D=45, h=0.7, k=0.6, V=0	301423	891	297915	466	2151	989	3606	0.376586	0.434974
S=30, D=45, h=0.7, k=0.7, V=1	301882	927	298345	449	2161	966	3576	0.388175	0.446182
S=30, D=45, h=0.7, k=0.7, V=0	301692	874	298147	492	2179	979	3650	0.367945	0.424319
S=30, D=45, h=0.7, k=0.8, V=1	302153	903	298571	488	2191	958	3637	0.375902	0.431614
S=30, D=45, h=0.7, k=0.8, V=0	301798	863	298224	513	2198	975	3686	0.361659	0.416769
S=30, D=45, h=0.7, k=0.9, V=1	302284	873	298658	528	2225	953	3706	0.361850	0.415239
S=30, D=45, h=0.7, k=0.9, V=0	301929	841	298320	543	2225	970	3738	0.351181	0.404424
S=30, D=45, h=0.7, k=1, V=1	302418	857	298768	550	2243	951	3744	0.354286	0.406473
S=30, D=45, h=0.7, k=1, V=0	302097	826	298462	566	2243	966	3775	0.343790	0.395715
S=30, D=45, h=0.6, k=0.3, V=1	303738	1202	300308	267	1961	892	3120	0.488916	0.554763
S=30, D=45, h=0.6, k=0.3, V=0	303408	1130	299956	321	2001	907	3229	0.463059	0.527113
S=30, D=45, h=0.6, k=0.4, V=1	304041	1200	300573	290	1978	879	3147	0.484421	0.548512
S=30, D=45, h=0.6, k=0.4, V=0	303831	1125	300339	346	2021	893	3260	0.457683	0.519829
S=30, D=45, h=0.6, k=0.5, V=1	304467	1191	300947	325	2004	861	3190	0.476532	0.538098
S=30, D=45, h=0.6, k=0.5, V=0	304148	1108	300609	381	2050	878	3309	0.448002	0.507710
S=30, D=45, h=0.6, k=0.6, V=1	304741	1152	301164	378	2047	855	3280	0.458601	0.517472
S=30, D=45, h=0.6, k=0.6, V=0	304473	1079	300871	432	2091	865	3388	0.432834	0.489592
S=30, D=45, h=0.6, k=0.7, V=1	304910	1125	301289	417	2079	847	3343	0.446030	0.502757
S=30, D=45, h=0.6, k=0.7, V=0	304518	1057	300883	463	2115	864	3442	0.422490	0.477851
S=30, D=45, h=0.6, k=0.8, V=1	305129	1095	301455	466	2113	843	3422	0.431182	0.485787
S=30, D=45, h=0.6, k=0.8, V=0	304721	1030	301041	502	2148	859	3509	0.409769	0.463140
S=30, D=45, h=0.6, k=0.9, V=1	305257	1084	301554	488	2131	837	3456	0.425169	0.478573
S=30, D=45, h=0.6, k=0.9, V=0	304778	1026	301083	516	2153	857	3526	0.406826	0.459702
S=30, D=45, h=0.6, k=1, V=1	305407	1052	301664	527	2164	834	3525	0.411532	0.463097
S=30, D=45, h=0.6, k=1, V=0	304962	1006	301233	544	2179	849	3572	0.397771	0.448971
S=30, D=45, h=0.5, k=0.3, V=1	305390	1374	301933	250	1833	846	2929	0.532115	0.599336
S=30, D=45, h=0.5, k=0.3, V=0	304778	1272	301291	313	1902	868	3083	0.498859	0.564159
S=30, D=45, h=0.5, k=0.4, V=1	306276	1385	302734	290	1867	802	2959	0.527939	0.590559
S=30, D=45, h=0.5, k=0.4, V=0	305560	1276	301997	355	1932	833	3120	0.493216	0.554744
S=30, D=45, h=0.5, k=0.5, V=1	306778	1374	303172	327	1905	775	3007	0.519557	0.578788
S=30, D=45, h=0.5, k=0.5, V=0	306030	1257	302398	399	1976	804	3179	0.482207	0.540008
S=30, D=45, h=0.5, k=0.6, V=1	307133	1361	303479	360	1933	759	3052	0.511545	0.568509
S=30, D=45, h=0.5, k=0.6, V=0	306287	1246	302614	430	1997	793	3220	0.475029	0.531105
S=30, D=45, h=0.5, k=0.7, V=1	307517	1326	303799	410	1982	742	3134	0.496140	0.550052
S=30, D=45, h=0.5, k=0.7, V=0	306794	1220	303057	477	2040	771	3288	0.462262	0.515190
S=30, D=45, h=0.5, k=0.8, V=1	307688	1300	303919	451	2018	732	3201	0.484094	0.535922
S=30, D=45, h=0.5, k=0.8, V=0	307177	1197	303380	519	2081	752	3352	0.450849	0.501051
S=30, D=45, h=0.5, k=0.9, V=1	307794	1284	303984	488	2038	726	3252	0.475221	0.525686
S=30, D=45, h=0.5, k=0.9, V=0	307241	1191	303419	541	2090	748	3379	0.446459	0.495902
S=30, D=45, h=0.5, k=1, V=1	307964	1257	304099	530	2078	714	3322	0.462969	0.511229
S=30, D=45, h=0.5, k=1, V=0	307493	1163	303620	575	2135	730	3440	0.435040	0.481931
S=30, D=45, h=0.4, k=0.3, V=1	307615	1526	304026	275	1788	735	2798	0.561672	0.621858
S=30, D=45, h=0.4, k=0.3, V=0	306919	1407	303307	339	1866	766	2971	0.526147	0.585572
S=30, D=45, h=0.4, k=0.4, V=1	308771	1552	305081	313	1825	674	2812	0.561124	0.615524
S=30, D=45, h=0.4, k=0.4, V=0	307986	1420	304263	396	1907	710	3013	0.520614	0.574520
S=30, D=45, h=0.4, k=0.5, V=1	309150	1564	305410	348	1828	660	2836	0.558292	0.611143
S=30, D=45, h=0.4, k=0.5, V=0	308358	1430	304584	430	1914	693	3037	0.517933	0.570110
S=30, D=45, h=0.4, k=0.6, V=1	309474	1558	305678	390	1848	647	2885	0.550750	0.601738
S=30, D=45, h=0.4, k=0.6, V=0	308825	1432	304994	472	1927	674	3073	0.512735	0.562854
S=30, D=45, h=0.4, k=0.7, V=1	309685	1536	305842	429	1878	638	2945	0.540496	0.589792
S=30, D=45, h=0.4, k=0.7, V=0	309260	1409	305367	519	1965	657	3141	0.501245	0.548899
S=30, D=45, h=0.4, k=0.8, V=1	309810	1523	305932	460	1895	631	2986	0.533542	0.581664
S=30, D=45, h=0.4, k=0.8, V=0	309429	1400	305504	548	1977	649	3174	0.495662	0.542221
S=30, D=45, h=0.4, k=0.9, V=1	310014	1492	306078	504	1940	619	3063	0.520612	0.566572
S=30, D=45, h=0.4, k=0.9, V=0	309635	1373	305654	591	2017	638	3246	0.483761	0.528344
S=30, D=45, h=0.4, k=1, V=1	310046	1470	306075	541	1960	619	3120	0.510955	0.556122
S=30, D=45, h=0.4, k=1, V=0	309712	1361	305703	618	2030	635	3283	0.477697	0.521536
S=30, D=45, h=0.3, k=0.3, V=1	309803	1698	306044	331	1730	617	2678	0.589242	0.640971
S=30, D=45, h=0.3, k=0.3, V=0	309262	1559	305454	418	1831	646	2895	0.548114	0.599031
S=30, D=45, h=0.3, k=0.4, V=1	310632	1753	306817	345	1717	576	2638	0.598227	0.646815
S=30, D=45, h=0.3, k=0.4, V=0	310028	1605	306169	438	1816	613	2867	0.555271	0.603902
S=30, D=45, h=0.3, k=0.5, V=1	311320	1782	307427	391	1720	546	2657	0.597288	0.642982
S=30, D=45, h=0.3, k=0.5, V=0	310755	1627	306804	494	1830	577	2901	0.552290	0.597502
S=30, D=45, h=0.3, k=0.6, V=1	311480	1802	307555	413	1710	537	2660	0.598128	0.643045
S=30, D=45, h=0.3, k=0.6, V=0	310881	1632	306902	518	1829	570	2917	0.550375	0.594869
S=30, D=45, h=0.3, k=0.7, V=1	311807	1791	307822	459	1735	524	2718	0.589587	0.632691
S=30, D=45, h=0.3, k=0.7, V=0	311150	1625	307118	562	1845	558	2965	0.543398	0.586359
S=30, D=45, h=0.3, k=0.8, V=1	311918	1776	307891	497	1754	520	2771	0.581526	0.623705
S=30, D=45, h=0.3, k=0.8, V=0	311363	1607	307283	605	1868	550	3023	0.534346	0.575980
S=30, D=45, h=0.3, k=0.9, V=1	312009	1758	307942	533	1776	515	2824	0.573280	0.614453
S=30, D=45, h=0.3, k=0.9, V=0	311483	1594	307369	638	1882	544	3064	0.527833	0.568539
S=30, D=45, h=0.3, k=1, V=1	312052	1736	307950	568	1798	514	2880	0.564411	0.604896
S=30, D=45, h=0.3, k=1, V=0	311536	1578	307391	669	1898	544	3111	0.520639	0.560814
S=30, D=45, F=0	298548	117	294641	956	2834	1074	4864	0.049787	0.060197
S=30, D=48, h=0.7, k=0.3, V=1	300343	1029	297035	282	1997	1028	3307	0.442641	0.513709
S=30, D=48, h=0.7, k=0.3, V=0	300263	965	296924	342	2032	1037	3411	0.416337	0.484463
S=30, D=48, h=0.7, k=0.4, V=1	300713	1022	297362	317	2012	1020	3349	0.434819	0.504016
S=30, D=48, h=0.7, k=0.4, V=0	300697	956	297310	377	2054	1022	3453	0.408316	0.474029
S=30, D=48, h=0.7, k=0.5, V=1	301284	997	297854	362	2071	986	3419	0.420766	0.485056
S=30, D=48, h=0.7, k=0.5, V=0	301104	928	297651	423	2102	998	3523	0.393596	0.455263
S=30, D=48, h=0.7, k=0.6, V=1	301497	950	298009	415	2123	980	3518	0.399703	0.460446
S=30, D=48, h=0.7, k=0.6, V=0	301298	897	297798	463	2140	993	3596	0.378788	0.437819
S=30, D=48, h=0.7, k=0.7, V=1	301702	926	298173	448	2155	972	3575	0.388087	0.446540
S=30, D=48, h=0.7, k=0.7, V=0	301567	877	298028	491	2171	983	3645	0.369000	0.425834
S=30, D=48, h=0.7, k=0.8, V=1	301973	902	298401	485	2185	964	3634	0.376083	0.432265
S=30, D=48, h=0.7, k=0.8, V=0	301673	865	298106	511	2191	979	3681	0.362560	0.418098
S=30, D=48, h=0.7, k=0.9, V=1	302116	870	298498	525	2223	957	3705	0.361427	0.415043
S=30, D=48, h=0.7, k=0.9, V=0	301816	841	298212	541	2222	972	3735	0.351488	0.404927
S=30, D=48, h=0.7, k=1, V=1	302250	853	298607	548	2242	955	3745	0.353423	0.405768
S=30, D=48, h=0.7, k=1, V=0	301984	825	298353	565	2241	968	3774	0.343664	0.395717
S=30, D=48, h=0.6, k=0.3, V=1	303648	1203	300225	264	1956	895	3115	0.489733	0.555973
S=30, D=48, h=0.6, k=0.3, V=0	303254	1131	299812	318	1993	912	3223	0.463921	0.528557
S=30, D=48, h=0.6, k=0.4, V=1	303951	1201	300491	287	1972	882	3141	0.485288	0.549790
S=30, D=48, h=0.6, k=0.4, V=0	303741	1125	300255	345	2016	896	3257	0.457958	0.520430
S=30, D=48, h=0.6, k=0.5, V=1	304322	1190	300811	323	1998	866	3187	0.476729	0.538783
S=30, D=48, h=0.6, k=0.5, V=0	304058	1106	300524	381	2047	881	3309	0.447601	0.507538
S=30, D=48, h=0.6, k=0.6, V=1	304660	1156	301090	375	2039	858	3272	0.460124	0.519450
S=30, D=48, h=0.6, k=0.6, V=0	304447	1080	300849	430	2088	866	3384	0.433445	0.490376
S=30, D=48, h=0.6, k=0.7, V=1	304829	1126	301214	415	2074	850	3339	0.446639	0.503697
S=30, D=48, h=0.6, k=0.7, V=0	304492	1055	300860	462	2115	865	3442	0.422160	0.477570
S=30, D=48, h=0.6, k=0.8, V=1	305074	1098	301406	463	2107	845	3415	0.432440	0.487370
S=30, D=48, h=0.6, k=0.8, V=0	304721	1031	301043	501	2146	859	3506	0.410227	0.463671
S=30, D=48, h=0.6, k=0.9, V=1	305257	1086	301558	485	2128	837	3450	0.426163	0.479703
S=30, D=48, h=0.6, k=0.9, V=0	304778	1027	301087	513	2151	857	3521	0.407556	0.460538
S=30, D=48, h=0.6, k=1, V=1	305407	1050	301665	527	2165	834	3526	0.411055	0.462577
S=30, D=48, h=0.6, k=1, V=0	304962	1002	301235	543	2182	849	3574	0.396871	0.447972
S=30, D=48, h=0.5, k=0.3, V=1	305390	1374	301933	251	1832	846	2929	0.532014	0.599243
S=30, D=48, h=0.5, k=0.3, V=0	304778	1273	301290	315	1900	868	3083	0.498836	0.564154
S=30, D=48, h=0.5, k=0.4, V=1	306276	1386	302736	288	1866	802	2956	0.528489	0.591171
S=30, D=48, h=0.5, k=0.4, V=0	305560	1276	301999	353	1932	833	3118	0.493528	0.555092
S=30, D=48, h=0.5, k=0.5, V=1	306720	1373	303122	324	1901	780	3005	0.519800	0.579505
S=30, D=48, h=0.5, k=0.5, V=0	305972	1256	302348	396	1972	809	3177	0.482416	0.540665
S=30, D=48, h=0.5, k=0.6, V=1	307075	1362	303428	358	1927	764	3049	0.512080	0.569541
S=30, D=48, h=0.5, k=0.6, V=0	306229	1247	302563	428	1991	798	3217	0.475563	0.532117
S=30, D=48, h=0.5, k=0.7, V=1	307459	1327	303748	408	1976	747	3131	0.496667	0.551059
S=30, D=48, h=0.5, k=0.7, V=0	306736	1219	303009	472	2036	776	3284	0.462720	0.516099
S=30, D=48, h=0.5, k=0.8, V=1	307688	1301	303919	451	2017	732	3200	0.484330	0.536183
S=30, D=48, h=0.5, k=0.8, V=0	307177	1200	303383	516	2078	752	3346	0.452001	0.502326
S=30, D=48, h=0.5, k=0.9, V=1	307794	1287	303979	493	2035	726	3254	0.475247	0.525718
S=30, D=48, h=0.5, k=0.9, V=0	307241	1194	303416	543	2088	748	3379	0.446883	0.496360
S=30, D=48, h=0.5, k=1, V=1	307964	1259	304094	535	2076	714	3325	0.462785	0.511029
S=30, D=48, h=0.5, k=1, V=0	307493	1166	303617	577	2133	730	3440	0.435481	0.482407
S=30, D=48, h=0.4, k=0.3, V=1	307598	1528	304012	274	1784	736	2794	0.562330	0.622698
S=30, D=48, h=0.4, k=0.3, V=0	306902	1410	303293	338	1861	767	2966	0.527044	0.586676
S=30, D=48, h=0.4, k=0.4, V=1	308771	1559	305084	310	1818	674	2802	0.563076	0.617661
S=30, D=48, h=0.4, k=0.4, V=0	307986	1427	304266	393	1900	710	3003	0.522633	0.576743
S=30, D=48, h=0.4, k=0.5, V=1	309150	1567	305409	348	1826	660	2834	0.558860	0.611750
S=30, D=48, h=0.4, k=0.5, V=0	308358	1432	304583	430	1913	693	3036	0.518318	0.570518
S=30, D=48, h=0.4, k=0.6, V=1	309474	1561	305677	391	1845	647	2883	0.551247	0.602281
S=30, D=48, h=0.4, k=0.6, V=0	308825	1433	304992	474	1926	674	3074	0.512684	0.562799
S=30, D=48, h=0.4, k=0.7, V=1	309685	1537	305841	430	1877	638	2945	0.540572	0.589875
S=30, D=48, h=0.4, k=0.7, V=0	309260	1409	305365	521	1965	657	3143	0.500977	0.548608
S=30, D=48, h=0.4, k=0.8, V=1	309810	1523	305929	463	1895	631	2989	0.533127	0.581214
S=30, D=48, h=0.4, k=0.8, V=0	309429	1400	305501	551	1977	649	3177	0.495269	0.541794
S=30, D=48, h=0.4, k=0.9, V=1	310014	1492	306075	507	1940	619	3066	0.520210	0.566136
S=30, D=48, h=0.4, k=0.9, V=0	309635	1373	305651	594	2017	638	3249	0.483380	0.527931
S=30, D=48, h=0.4, k=1, V=1	310046	1469	306073	543	1961	619	3123	0.510471	0.555596
S=30, D=48, h=0.4, k=1, V=0	309712	1360	305701	620	2031	635	3286	0.477215	0.521011
S=30, D=48, h=0.3, k=0.3, V=1	309803	1701	306045	330	1727	617	2674	0.590002	0.641796
S=30, D=48, h=0.3, k=0.3, V=0	309262	1561	305455	418	1828	646	2892	0.548614	0.599591
S=30, D=48, h=0.3, k=0.4, V=1	310632	1754	306818	345	1715	576	2636	0.598503	0.647126
S=30, D=48, h=0.3, k=0.4, V=0	310009	1605	306151	438	1815	613	2866	0.555341	0.603991
S=30, D=48, h=0.3, k=0.5, V=1	311320	1784	307426	392	1718	546	2656	0.597547	0.643261
S=30, D=48, h=0.3, k=0.5, V=0	310736	1629	306785	495	1827	577	2899	0.552649	0.597903
S=30, D=48, h=0.3, k=0.6, V=1	311480	1802	307553	415	1710	537	2662	0.597851	0.642749
S=30, D=48, h=0.3, k=0.6, V=0	310862	1632	306882	520	1828	570	2918	0.550182	0.594674
S=30, D=48, h=0.3, k=0.7, V=1	311807	1792	307822	459	1734	524	2717	0.589787	0.632905
S=30, D=48, h=0.3, k=0.7, V=0	311131	1625	307099	562	1845	558	2965	0.543398	0.586358
S=30, D=48, h=0.3, k=0.8, V=1	311918	1777	307891	497	1753	520	2770	0.581728	0.623921
S=30, D=48, h=0.3, k=0.8, V=0	311344	1607	307264	605	1868	550	3023	0.534346	0.575980
S=30, D=48, h=0.3, k=0.9, V=1	312009	1758	307941	534	1776	515	2825	0.573151	0.614316
S=30, D=48, h=0.3, k=0.9, V=0	311464	1594	307349	639	1882	544	3065	0.527711	0.568408
S=30, D=48, h=0.3, k=1, V=1	312052	1737	307951	567	1797	514	2878	0.564742	0.605249
S=30, D=48, h=0.3, k=1, V=0	311517	1579	307372	669	1897	544	3110	0.520856	0.561046
S=30, D=48, h=0.2, k=0.3, V=1	311767	1904	307864	381	1618	512	2511	0.623718	0.668291
S=30, D=48, h=0.2, k=0.3, V=0	311092	1736	307130	484	1742	547	2773	0.576943	0.621514
S=30, D=48, h=0.2, k=0.4, V=1	312414	1990	308446	410	1568	480	2458	0.635835	0.678110
S=30, D=48, h=0.2, k=0.4, V=0	311733	1797	307705	523	1708	519	2750	0.584285	0.626884
S=30, D=48, h=0.2, k=0.5, V=1	312816	2025	308786	445	1560	459	2464	0.637263	0.677552
S=30, D=48, h=0.2, k=0.5, V=0	312144	1822	308047	574	1701	501	2776	0.582835	0.623724
S=30, D=48, h=0.2, k=0.6, V=1	313009	2033	308930	483	1563	448	2494	0.633806	0.672845
S=30, D=48, h=0.2, k=0.6, V=0	312295	1828	308144	617	1706	492	2815	0.578596	0.618384
S=30, D=48, h=0.2, k=0.7, V=1	313173	2035	309070	500	1568	441	2509	0.632001	0.670273
S=30, D=48, h=0.2, k=0.7, V=0	312759	1830	308551	655	1723	470	2848	0.574656	0.612282
S=30, D=48, h=0.2, k=0.8, V=1	313574	2037	309402	545	1590	418	2553	0.626631	0.662440
S=30, D=48, h=0.2, k=0.8, V=0	313150	1837	308879	699	1735	446	2880	0.571271	0.606656
S=30, D=48, h=0.2, k=0.9, V=1	313738	2020	309509	591	1618	409	2618	0.617613	0.652087
S=30, D=48, h=0.2, k=0.9, V=0	313331	1820	309005	746	1760	435	2941	0.562695	0.596664
S=30, D=48, h=0.2, k=1, V=1	313852	2021	309586	624	1621	405	2650	0.613839	0.647753
S=30, D=48, h=0.2, k=1, V=0	313462	1820	309093	782	1767	427	2976	0.558750	0.591831
S=30, D=48, F=0	298389	118	294490	953	2828	1077	4858	0.050345	0.060888
S=30, D=51, h=0.7, k=0.3, V=1	300343	1028	297038	280	1997	1028	3305	0.442782	0.513891
S=30, D=51, h=0.7, k=0.3, V=0	300097	963	296767	339	2028	1042	3409	0.416332	0.484886
S=30, D=51, h=0.7, k=0.4, V=1	300713	1024	297365	315	2009	1020	3344	0.435740	0.505101
S=30, D=51, h=0.7, k=0.4, V=0	300531	956	297153	374	2048	1027	3449	0.408842	0.475056
S=30, D=51, h=0.7, k=0.5, V=1	301284	997	297854	363	2070	986	3419	0.420660	0.484954
S=30, D=51, h=0.7, k=0.5, V=0	301049	928	297600	422	2099	1000	3521	0.393796	0.455665
S=30, D=51, h=0.7, k=0.6, V=1	301497	951	298010	415	2121	980	3516	0.400031	0.460841
S=30, D=51, h=0.7, k=0.6, V=0	301243	897	297747	462	2137	995	3594	0.378980	0.438205
S=30, D=51, h=0.7, k=0.7, V=1	301702	930	298174	447	2151	972	3570	0.389357	0.447997
S=30, D=51, h=0.7, k=0.7, V=0	301512	880	297978	489	2165	985	3639	0.370195	0.427368
S=30, D=51, h=0.7, k=0.8, V=1	301973	904	298401	485	2183	964	3632	0.376653	0.432918
S=30, D=51, h=0.7, k=0.8, V=0	301618	866	298055	510	2187	981	3678	0.363033	0.418799
S=30, D=51, h=0.7, k=0.9, V=1	302052	872	298437	524	2219	959	3702	0.362141	0.415997
S=30, D=51, h=0.7, k=0.9, V=0	301697	843	298099	540	2215	976	3731	0.352253	0.406093
S=30, D=51, h=0.7, k=1, V=1	302186	856	298545	548	2237	957	3742	0.354298	0.406905
S=30, D=51, h=0.7, k=1, V=0	301865	828	298240	564	2233	972	3769	0.344726	0.397218
S=30, D=51, h=0.6, k=0.3, V=1	303648	1203	300225	265	1955	895	3115	0.489623	0.555869
S=30, D=51, h=0.6, k=0.3, V=0	303199	1131	299759	318	1991	914	3223	0.463920	0.528728
S=30, D=51, h=0.6, k=0.4, V=1	303951	1198	300491	288	1974	882	3144	0.484451	0.548864
S=30, D=51, h=0.6, k=0.4, V=0	303686	1122	300202	345	2017	898	3260	0.457196	0.519733
S=30, D=51, h=0.6, k=0.5, V=1	304322	1189	300811	323	1999	866	3188	0.476483	0.538506
S=30, D=51, h=0.6, k=0.5, V=0	304003	1104	300471	381	2047	883	3311	0.447086	0.507119
S=30, D=51, h=0.6, k=0.6, V=1	304660	1151	301090	375	2044	858	3277	0.458871	0.518038
S=30, D=51, h=0.6, k=0.6, V=0	304392	1076	300797	429	2090	868	3387	0.432549	0.489520
S=30, D=51, h=0.6, k=0.7, V=1	304829	1119	301213	416	2081	850	3347	0.444705	0.501521
S=30, D=51, h=0.6, k=0.7, V=0	304437	1050	300807	462	2118	867	3447	0.420837	0.476230
S=30, D=51, h=0.6, k=0.8, V=1	305048	1090	301379	465	2114	846	3425	0.430084	0.484798
S=30, D=51, h=0.6, k=0.8, V=0	304640	1025	300964	502	2149	862	3513	0.408481	0.461926
S=30, D=51, h=0.6, k=0.9, V=1	305231	1079	301530	488	2134	838	3460	0.423921	0.477262
S=30, D=51, h=0.6, k=0.9, V=0	304697	1020	301006	516	2155	860	3531	0.405266	0.458180
S=30, D=51, h=0.6, k=1, V=1	305381	1044	301638	529	2170	835	3534	0.409196	0.460564
S=30, D=51, h=0.6, k=1, V=0	304881	996	301155	545	2185	852	3582	0.394975	0.446053
S=30, D=51, h=0.5, k=0.3, V=1	305358	1371	301908	247	1832	849	2928	0.532011	0.599520
S=30, D=51, h=0.5, k=0.3, V=0	304691	1270	301214	309	1898	873	3080	0.499096	0.564894
S=30, D=51, h=0.5, k=0.4, V=1	306244	1386	302709	286	1863	805	2954	0.528813	0.591808
S=30, D=51, h=0.5, k=0.4, V=0	305473	1276	301920	350	1927	838	3115	0.493995	0.556055
S=30, D=51, h=0.5, k=0.5, V=1	306720	1375	303122	324	1899	780	3003	0.520255	0.580012
S=30, D=51, h=0.5, k=0.5, V=0	305917	1258	302296	395	1968	811	3174	0.483046	0.541540
S=30, D=51, h=0.5, k=0.6, V=1	307075	1360	303426	360	1929	764	3053	0.511315	0.568693
S=30, D=51, h=0.5, k=0.6, V=0	306174	1244	302509	429	1992	800	3221	0.474690	0.531310
S=30, D=51, h=0.5, k=0.7, V=1	307459	1326	303745	411	1977	747	3135	0.495992	0.550313
S=30, D=51, h=0.5, k=0.7, V=0	306681	1217	302954	474	2036	778	3288	0.461946	0.515400
S=30, D=51, h=0.5, k=0.8, V=1	307688	1301	303916	454	2017	732	3203	0.483903	0.535714
S=30, D=51, h=0.5, k=0.8, V=0	307122	1196	303329	517	2080	754	3351	0.450872	0.501231
S=30, D=51, h=0.5, k=0.9, V=1	307794	1289	303980	492	2033	726	3251	0.475861	0.526396
S=30, D=51, h=0.5, k=0.9, V=0	307186	1192	303366	540	2088	750	3378	0.446784	0.496402
S=30, D=51, h=0.5, k=1, V=1	307964	1262	304095	534	2073	714	3321	0.463642	0.511974
S=30, D=51, h=0.5, k=1, V=0	307438	1166	303567	574	2131	732	3437	0.435869	0.482983
S=30, D=51, h=0.4, k=0.3, V=1	307598	1531	304016	270	1781	736	2787	0.563612	0.624113
S=30, D=51, h=0.4, k=0.3, V=0	306847	1413	303243	335	1856	769	2960	0.528183	0.588124
S=30, D=51, h=0.4, k=0.4, V=1	308754	1561	305071	306	1816	675	2797	0.564049	0.618802
S=30, D=51, h=0.4, k=0.4, V=0	307914	1430	304199	390	1895	713	2998	0.523683	0.578148
S=30, D=51, h=0.4, k=0.5, V=1	309133	1568	305396	345	1824	661	2830	0.559522	0.612564
S=30, D=51, h=0.4, k=0.5, V=0	308286	1434	304516	428	1908	696	3032	0.519054	0.571586
S=30, D=51, h=0.4, k=0.6, V=1	309474	1563	305681	387	1843	647	2877	0.552256	0.603379
S=30, D=51, h=0.4, k=0.6, V=0	308770	1436	304943	470	1921	676	3067	0.513914	0.564317
S=30, D=51, h=0.4, k=0.7, V=1	309685	1539	305843	428	1875	638	2941	0.541287	0.590653
S=30, D=51, h=0.4, k=0.7, V=0	309205	1410	305314	519	1962	659	3140	0.501473	0.549314
S=30, D=51, h=0.4, k=0.8, V=1	309810	1523	305931	461	1895	631	2987	0.533404	0.581514
S=30, D=51, h=0.4, k=0.8, V=0	309429	1399	305501	551	1978	649	3178	0.495039	0.541543
S=30, D=51, h=0.4, k=0.9, V=1	310014	1493	306078	504	1939	619	3062	0.520833	0.566812
S=30, D=51, h=0.4, k=0.9, V=0	309635	1374	305652	593	2016	638	3247	0.483739	0.528321
S=30, D=51, h=0.4, k=1, V=1	310046	1471	306075	541	1959	619	3119	0.511179	0.556364
S=30, D=51, h=0.4, k=1, V=0	309712	1362	305702	619	2029	635	3283	0.477806	0.521655
S=30, D=51, h=0.3, k=0.3, V=1	309789	1703	306036	326	1724	618	2668	0.591005	0.642979
S=30, D=51, h=0.3, k=0.3, V=0	309248	1563	305446	414	1825	647	2886	0.549614	0.600770
S=30, D=51, h=0.3, k=0.4, V=1	310533	1756	306730	340	1707	583	2630	0.599559	0.648916
S=30, D=51, h=0.3, k=0.4, V=0	309910	1607	306063	433	1807	620	2860	0.556393	0.605748
S=30, D=51, h=0.3, k=0.5, V=1	311221	1782	307336	389	1714	553	2656	0.597494	0.643844
S=30, D=51, h=0.3, k=0.5, V=0	310637	1627	306695	492	1823	584	2899	0.552556	0.598406
S=30, D=51, h=0.3, k=0.6, V=1	311420	1800	307500	412	1708	541	2661	0.597868	0.643138
S=30, D=51, h=0.3, k=0.6, V=0	310848	1632	306871	518	1827	571	2916	0.550444	0.595044
S=30, D=51, h=0.3, k=0.7, V=1	311702	1789	307727	453	1733	530	2716	0.589845	0.633489
S=30, D=51, h=0.3, k=0.7, V=0	311026	1623	307003	557	1843	564	2964	0.543473	0.586931
S=30, D=51, h=0.3, k=0.8, V=1	311813	1773	307793	495	1752	526	2773	0.581109	0.623786
S=30, D=51, h=0.3, k=0.8, V=0	311239	1603	307166	603	1867	556	3026	0.533668	0.575745
S=30, D=51, h=0.3, k=0.9, V=1	311995	1757	307929	533	1776	516	2825	0.573076	0.614324
S=30, D=51, h=0.3, k=0.9, V=0	311450	1593	307337	638	1882	545	3065	0.527617	0.568390
S=30, D=51, h=0.3, k=1, V=1	312038	1734	307939	566	1799	515	2880	0.564253	0.604812
S=30, D=51, h=0.3, k=1, V=0	311503	1576	307360	668	1899	545	3112	0.520325	0.560557
S=30, D=51, h=0.2, k=0.3, V=1	311767	1903	307863	382	1619	512	2513	0.623386	0.667935
S=30, D=51, h=0.2, k=0.3, V=0	311092	1736	307128	486	1742	547	2775	0.576676	0.621228
S=30, D=51, h=0.2, k=0.4, V=1	312414	1994	308450	406	1564	480	2450	0.637133	0.679492
S=30, D=51, h=0.2, k=0.4, V=0	311733	1801	307708	520	1704	519	2743	0.585478	0.628162
S=30, D=51, h=0.2, k=0.5, V=1	312793	2024	308766	444	1559	461	2464	0.637207	0.677685
S=30, D=51, h=0.2, k=0.5, V=0	312102	1821	308009	572	1700	503	2775	0.582884	0.623956
S=30, D=51, h=0.2, k=0.6, V=1	312983	2033	308909	482	1559	452	2493	0.633934	0.673362
S=30, D=51, h=0.2, k=0.6, V=0	312269	1827	308123	616	1703	496	2815	0.578516	0.618655
S=30, D=51, h=0.2, k=0.7, V=1	313173	2036	309070	500	1567	441	2508	0.632189	0.670472
S=30, D=51, h=0.2, k=0.7, V=0	312691	1828	308489	653	1721	474	2848	0.574492	0.612458
S=30, D=51, h=0.2, k=0.8, V=1	313574	2038	309403	544	1589	418	2551	0.626944	0.662770
S=30, D=51, h=0.2, k=0.8, V=0	313150	1838	308880	698	1734	446	2878	0.571588	0.606991
S=30, D=51, h=0.2, k=0.9, V=1	313738	2020	309509	591	1618	409	2618	0.617613	0.652087
S=30, D=51, h=0.2, k=0.9, V=0	313331	1820	309005	746	1760	435	2941	0.562695	0.596664
S=30, D=51, h=0.2, k=1, V=1	313852	2021	309586	624	1621	405	2650	0.613839	0.647753
S=30, D=51, h=0.2, k=1, V=0	313462	1820	309093	782	1767	427	2976	0.558750	0.591831
S=30, D=51, F=0	298230	118	294337	951	2824	1082	4857	0.050394	0.061002
S=30, D=54, h=0.7, k=0.3, V=1	300343	1028	297037	282	1996	1028	3306	0.442489	0.513576
S=30, D=54, h=0.7, k=0.3, V=0	300097	963	296766	341	2027	1042	3410	0.416055	0.484588
S=30, D=54, h=0.7, k=0.4, V=1	300713	1023	297364	317	2009	1020	3346	0.435195	0.504493
S=30, D=54, h=0.7, k=0.4, V=0	300531	955	297151	377	2048	1027	3452	0.408141	0.474268
S=30, D=54, h=0.7, k=0.5, V=1	301284	996	297853	365	2070	986	3421	0.420124	0.484358
S=30, D=54, h=0.7, k=0.5, V=0	301049	927	297599	424	2099	1000	3523	0.393263	0.455071
S=30, D=54, h=0.7, k=0.6, V=1	301497	950	298007	419	2121	980	3520	0.399199	0.459908
S=30, D=54, h=0.7, k=0.6, V=0	301243	896	297744	466	2137	995	3598	0.378164	0.437287
S=30, D=54, h=0.7, k=0.7, V=1	301702	929	298170	451	2152	972	3575	0.388492	0.447009
S=30, D=54, h=0.7, k=0.7, V=0	301512	879	297974	493	2166	985	3644	0.369345	0.426395
S=30, D=54, h=0.7, k=0.8, V=1	301973	902	298397	489	2185	964	3638	0.375522	0.431626
S=30, D=54, h=0.7, k=0.8, V=0	301618	864	298049	516	2189	981	3686	0.361631	0.417193
S=30, D=54, h=0.7, k=0.9, V=1	302052	871	298434	527	2220	959	3706	0.361447	0.415206
S=30, D=54, h=0.7, k=0.9, V=0	301697	842	298095	544	2216	976	3736	0.351430	0.405151
S=30, D=54, h=0.7, k=1, V=1	302186	855	298543	550	2238	957	3745	0.353744	0.406272
S=30, D=54, h=0.7, k=1, V=0	301865	827	298236	568	2234	972	3774	0.343915	0.396290
S=30, D=54, h=0.6, k=0.3, V=1	303648	1202	300227	264	1955	895	3114	0.489614	0.555877
S=30, D=54, h=0.6, k=0.3, V=0	303199	1129	299761	317	1992	914	3223	0.463639	0.528426
S=30, D=54, h=0.6, k=0.4, V=1	303951	1197	300492	288	1974	882	3144	0.484268	0.548676
S=30, D=54, h=0.6, k=0.4, V=0	303686	1121	300203	345	2017	898	3260	0.456999	0.519529
S=30, D=54, h=0.6, k=0.5, V=1	304322	1186	300808	326	2002	866	3194	0.475260	0.537129
S=30, D=54, h=0.6, k=0.5, V=0	304003	1101	300468	384	2050	883	3317	0.445850	0.505721
S=30, D=54, h=0.6, k=0.6, V=1	304660	1149	301087	378	2046	858	3282	0.457905	0.516952
S=30, D=54, h=0.6, k=0.6, V=0	304392	1075	300794	432	2091	868	3391	0.431843	0.488726
S=30, D=54, h=0.6, k=0.7, V=1	304829	1119	301212	417	2081	850	3348	0.444556	0.501354
S=30, D=54, h=0.6, k=0.7, V=0	304437	1049	300806	463	2119	867	3449	0.420428	0.475769
S=30, D=54, h=0.6, k=0.8, V=1	305048	1091	301379	465	2113	846	3424	0.430343	0.485090
S=30, D=54, h=0.6, k=0.8, V=0	304640	1024	300963	503	2150	862	3515	0.408075	0.461468
S=30, D=54, h=0.6, k=0.9, V=1	305231	1080	301530	488	2133	838	3459	0.424181	0.477555
S=30, D=54, h=0.6, k=0.9, V=0	304697	1020	301006	516	2155	860	3531	0.405266	0.458180
S=30, D=54, h=0.6, k=1, V=1	305381	1045	301638	529	2169	835	3533	0.409461	0.460862
S=30, D=54, h=0.6, k=1, V=0	304881	996	301155	545	2185	852	3582	0.394975	0.446053
S=30, D=54, h=0.5, k=0.3, V=1	305358	1374	301912	244	1828	849	2921	0.533261	0.600943
S=30, D=54, h=0.5, k=0.3, V=0	304691	1272	301217	307	1895	873	3075	0.499958	0.565886
S=30, D=54, h=0.5, k=0.4, V=1	306244	1387	302711	284	1862	805	2951	0.529363	0.592422
S=30, D=54, h=0.5, k=0.4, V=0	305473	1276	301921	349	1927	838	3114	0.494151	0.556230
S=30, D=54, h=0.5, k=0.5, V=1	306720	1374	303125	321	1900	780	3001	0.520500	0.580282
S=30, D=54, h=0.5, k=0.5, V=0	305917	1257	302298	393	1969	811	3173	0.483107	0.541607
S=30, D=54, h=0.5, k=0.6, V=1	307075	1360	303426	360	1929	764	3053	0.511315	0.568693
S=30, D=54, h=0.5, k=0.6, V=0	306174	1244	302508	430	1992	800	3222	0.474543	0.531147
S=30, D=54, h=0.5, k=0.7, V=1	307459	1325	303745	411	1978	747	3136	0.495759	0.550054
S=30, D=54, h=0.5, k=0.7, V=0	306681	1215	302953	475	2038	778	3291	0.461314	0.514696
S=30, D=54, h=0.5, k=0.8, V=1	307688	1299	303916	454	2019	732	3205	0.483430	0.535191
S=30, D=54, h=0.5, k=0.8, V=0	307122	1194	303329	517	2082	754	3353	0.450375	0.500679
S=30, D=54, h=0.5, k=0.9, V=1	307794	1286	303980	492	2036	726	3254	0.475146	0.525606
S=30, D=54, h=0.5, k=0.9, V=0	307186	1189	303366	540	2091	750	3381	0.446037	0.495573
S=30, D=54, h=0.5, k=1, V=1	307964	1258	304095	534	2077	714	3325	0.462677	0.510909
S=30, D=54, h=0.5, k=1, V=0	307438	1163	303567	574	2134	732	3440	0.435113	0.482147
S=30, D=54, h=0.4, k=0.3, V=1	307598	1534	304021	266	1777	736	2779	0.564966	0.625624
S=30, D=54, h=0.4, k=0.3, V=0	306847	1415	303246	333	1853	769	2955	0.529010	0.589059
S=30, D=54, h=0.4, k=0.4, V=1	308754	1559	305076	301	1818	675	2794	0.564401	0.619184
S=30, D=54, h=0.4, k=0.4, V=0	307914	1428	304203	386	1897	713	2996	0.523827	0.578303
S=30, D=54, h=0.4, k=0.5, V=1	309133	1568	305402	339	1824	661	2824	0.560424	0.613547
S=30, D=54, h=0.4, k=0.5, V=0	308286	1434	304521	423	1908	696	3027	0.519772	0.572373
S=30, D=54, h=0.4, k=0.6, V=1	309457	1562	305669	383	1843	648	2874	0.552624	0.603869
S=30, D=54, h=0.4, k=0.6, V=0	308753	1434	304931	466	1922	677	3065	0.514019	0.564514
S=30, D=54, h=0.4, k=0.7, V=1	309668	1537	305830	425	1876	639	2940	0.541279	0.590731
S=30, D=54, h=0.4, k=0.7, V=0	309188	1408	305301	516	1963	660	3139	0.501418	0.549336
S=30, D=54, h=0.4, k=0.8, V=1	309793	1520	305916	460	1897	632	2989	0.532887	0.581037
S=30, D=54, h=0.4, k=0.8, V=0	309412	1397	305486	550	1979	650	3179	0.494711	0.541266
S=30, D=54, h=0.4, k=0.9, V=1	309997	1491	306064	502	1940	620	3062	0.520659	0.566706
S=30, D=54, h=0.4, k=0.9, V=0	309618	1373	305638	591	2016	639	3246	0.483761	0.528423
S=30, D=54, h=0.4, k=1, V=1	310029	1469	306061	539	1960	620	3119	0.510994	0.556245
S=30, D=54, h=0.4, k=1, V=0	309695	1361	305688	617	2029	636	3282	0.477821	0.521749
S=30, D=54, h=0.3, k=0.3, V=1	309789	1707	306038	324	1720	618	2662	0.592116	0.644186
S=30, D=54, h=0.3, k=0.3, V=0	309248	1567	305448	412	1821	647	2880	0.550758	0.602018
S=30, D=54, h=0.3, k=0.4, V=1	310533	1755	306729	341	1708	583	2632	0.599212	0.648542
S=30, D=54, h=0.3, k=0.4, V=0	309910	1606	306062	434	1808	620	2862	0.556041	0.605366
S=30, D=54, h=0.3, k=0.5, V=1	311221	1783	307337	388	1713	553	2654	0.597835	0.644210
S=30, D=54, h=0.3, k=0.5, V=0	310637	1628	306696	491	1822	584	2897	0.552902	0.598780
S=30, D=54, h=0.3, k=0.6, V=1	311335	1800	307422	409	1704	547	2660	0.598133	0.643956
S=30, D=54, h=0.3, k=0.6, V=0	310763	1632	306793	515	1823	577	2915	0.550699	0.595819
S=30, D=54, h=0.3, k=0.7, V=1	311656	1789	307687	450	1730	533	2713	0.590250	0.634197
S=30, D=54, h=0.3, k=0.7, V=0	311026	1625	307005	555	1841	564	2960	0.544155	0.587665
S=30, D=54, h=0.3, k=0.8, V=1	311767	1770	307751	494	1752	529	2775	0.580634	0.623546
S=30, D=54, h=0.3, k=0.8, V=0	311239	1602	307166	603	1868	556	3027	0.533454	0.575514
S=30, D=54, h=0.3, k=0.9, V=1	311858	1749	307802	531	1776	524	2831	0.571704	0.613561
S=30, D=54, h=0.3, k=0.9, V=0	311359	1587	307252	637	1883	550	3070	0.526443	0.567543
S=30, D=54, h=0.3, k=1, V=1	311901	1727	307812	564	1798	523	2885	0.563067	0.604239
S=30, D=54, h=0.3, k=1, V=0	311412	1571	307275	667	1899	550	3116	0.519357	0.559927
S=30, D=54, h=0.2, k=0.3, V=1	311755	1905	307858	378	1614	515	2507	0.624331	0.669235
S=30, D=54, h=0.2, k=0.3, V=0	311059	1737	307103	482	1737	551	2770	0.577414	0.622385
S=30, D=54, h=0.2, k=0.4, V=1	312385	1993	308428	403	1561	484	2448	0.637352	0.680112
S=30, D=54, h=0.2, k=0.4, V=0	311700	1800	307683	516	1701	523	2740	0.585795	0.628865
S=30, D=54, h=0.2, k=0.5, V=1	312764	2027	308747	438	1552	465	2455	0.638564	0.679510
S=30, D=54, h=0.2, k=0.5, V=0	312069	1824	307986	566	1693	507	2766	0.584237	0.625762
S=30, D=54, h=0.2, k=0.6, V=1	312931	2029	308871	474	1557	458	2489	0.634218	0.674233
S=30, D=54, h=0.2, k=0.6, V=0	312213	1824	308081	608	1700	502	2810	0.578889	0.619587
S=30, D=54, h=0.2, k=0.7, V=1	313144	2032	309053	492	1567	446	2505	0.632381	0.671137
S=30, D=54, h=0.2, k=0.7, V=0	312612	1822	308427	643	1720	482	2845	0.574405	0.613056
S=30, D=54, h=0.2, k=0.8, V=1	313568	2035	309405	539	1589	421	2549	0.627002	0.663109
S=30, D=54, h=0.2, k=0.8, V=0	313140	1835	308879	692	1734	449	2875	0.571682	0.607349
S=30, D=54, h=0.2, k=0.9, V=1	313712	2019	309495	582	1616	413	2611	0.618440	0.653312
S=30, D=54, h=0.2, k=0.9, V=0	313301	1819	308988	736	1758	439	2933	0.563552	0.597900
S=30, D=54, h=0.2, k=1, V=1	313826	2019	309573	615	1619	409	2643	0.614533	0.648845
S=30, D=54, h=0.2, k=1, V=0	313432	1818	309078	771	1765	431	2967	0.559565	0.593026
S=30, D=54, F=0	298230	118	294335	952	2825	1082	4859	0.050356	0.060956
S=30, D=57, h=0.7, k=0.3, V=1	300343	1028	297037	282	1996	1028	3306	0.442489	0.513576
S=30, D=57, h=0.7, k=0.3, V=0	300097	963	296765	342	2027	1042	3411	0.415890	0.484398
S=30, D=57, h=0.7, k=0.4, V=1	300713	1023	297363	318	2009	1020	3347	0.435027	0.504300
S=30, D=57, h=0.7, k=0.4, V=0	300531	955	297151	377	2048	1027	3452	0.408141	0.474268
S=30, D=57, h=0.7, k=0.5, V=1	301284	996	297852	366	2070	986	3422	0.419964	0.484176
S=30, D=57, h=0.7, k=0.5, V=0	301049	927	297598	425	2099	1000	3524	0.393112	0.454898
S=30, D=57, h=0.7, k=0.6, V=1	301497	950	298007	419	2121	980	3520	0.399199	0.459908
S=30, D=57, h=0.7, k=0.6, V=0	301243	896	297744	466	2137	995	3598	0.378164	0.437287
S=30, D=57, h=0.7, k=0.7, V=1	301702	929	298170	451	2152	972	3575	0.388492	0.447009
S=30, D=57, h=0.7, k=0.7, V=0	301512	879	297974	493	2166	985	3644	0.369345	0.426395
S=30, D=57, h=0.7, k=0.8, V=1	301973	903	298397	489	2184	964	3637	0.375807	0.431952
S=30, D=57, h=0.7, k=0.8, V=0	301618	864	298049	516	2189	981	3686	0.361631	0.417193
S=30, D=57, h=0.7, k=0.9, V=1	302052	872	298434	527	2219	959	3705	0.361737	0.415538
S=30, D=57, h=0.7, k=0.9, V=0	301697	842	298095	544	2216	976	3736	0.351430	0.405151
S=30, D=57, h=0.7, k=1, V=1	302186	855	298542	551	2238	957	3746	0.353613	0.406124
S=30, D=57, h=0.7, k=1, V=0	301865	827	298236	568	2234	972	3774	0.343915	0.396290
S=30, D=57, h=0.6, k=0.3, V=1	303648	1200	300228	263	1957	895	3115	0.489301	0.555520
S=30, D=57, h=0.6, k=0.3, V=0	303199	1126	299760	318	1995	914	3227	0.462715	0.527376
S=30, D=57, h=0.6, k=0.4, V=1	303951	1196	300492	288	1975	882	3145	0.484025	0.548400
S=30, D=57, h=0.6, k=0.4, V=0	303686	1120	300203	345	2018	898	3261	0.456745	0.519240
S=30, D=57, h=0.6, k=0.5, V=1	304322	1185	300808	326	2003	866	3195	0.475014	0.536852
S=30, D=57, h=0.6, k=0.5, V=0	304003	1100	300468	384	2051	883	3318	0.445592	0.505430
S=30, D=57, h=0.6, k=0.6, V=1	304660	1150	301087	378	2045	858	3281	0.458156	0.517235
S=30, D=57, h=0.6, k=0.6, V=0	304392	1074	300794	432	2092	868	3392	0.431582	0.488431
S=30, D=57, h=0.6, k=0.7, V=1	304829	1120	301212	417	2080	850	3347	0.444811	0.501641
S=30, D=57, h=0.6, k=0.7, V=0	304437	1049	300806	463	2119	867	3449	0.420428	0.475769
S=30, D=57, h=0.6, k=0.8, V=1	305048	1091	301379	465	2113	846	3424	0.430343	0.485090
S=30, D=57, h=0.6, k=0.8, V=0	304640	1024	300963	503	2150	862	3515	0.408075	0.461468
S=30, D=57, h=0.6, k=0.9, V=1	305231	1080	301530	488	2133	838	3459	0.424181	0.477555
S=30, D=57, h=0.6, k=0.9, V=0	304697	1020	301006	516	2155	860	3531	0.405266	0.458180
S=30, D=57, h=0.6, k=1, V=1	305381	1045	301638	529	2169	835	3533	0.409461	0.460862
S=30, D=57, h=0.6, k=1, V=0	304881	996	301155	545	2185	852	3582	0.394975	0.446053
S=30, D=57, h=0.5, k=0.3, V=1	305332	1374	301890	241	1827	850	2918	0.533769	0.601607
S=30, D=57, h=0.5, k=0.3, V=0	304665	1272	301195	304	1894	874	3072	0.500447	0.566526
S=30, D=57, h=0.5, k=0.4, V=1	306218	1384	302688	282	1864	806	2952	0.529013	0.592120
S=30, D=57, h=0.5, k=0.4, V=0	305447	1273	301898	347	1929	839	3115	0.493751	0.555867
S=30, D=57, h=0.5, k=0.5, V=1	306694	1369	303102	319	1904	781	3004	0.519678	0.579455
S=30, D=57, h=0.5, k=0.5, V=0	305891	1251	302275	391	1974	812	3177	0.481965	0.540411
S=30, D=57, h=0.5, k=0.6, V=1	307049	1353	303403	358	1935	765	3058	0.510012	0.567331
S=30, D=57, h=0.5, k=0.6, V=0	306148	1236	302485	428	1999	801	3228	0.472894	0.529386
S=30, D=57, h=0.5, k=0.7, V=1	307433	1321	303721	410	1981	748	3139	0.494970	0.549264
S=30, D=57, h=0.5, k=0.7, V=0	306655	1211	302929	474	2041	779	3294	0.460469	0.513836
S=30, D=57, h=0.5, k=0.8, V=1	307688	1294	303916	454	2024	732	3210	0.482245	0.533880
S=30, D=57, h=0.5, k=0.8, V=0	307122	1190	303329	517	2086	754	3357	0.449380	0.499575
S=30, D=57, h=0.5, k=0.9, V=1	307794	1282	303980	492	2040	726	3258	0.474191	0.524551
S=30, D=57, h=0.5, k=0.9, V=0	307186	1185	303366	540	2095	750	3385	0.445039	0.494467
S=30, D=57, h=0.5, k=1, V=1	307964	1255	304095	534	2080	714	3328	0.461952	0.510110
S=30, D=57, h=0.5, k=1, V=0	307438	1159	303567	574	2138	732	3444	0.434104	0.481031
S=30, D=57, h=0.4, k=0.3, V=1	307598	1535	304024	262	1777	736	2775	0.565752	0.626474
S=30, D=57, h=0.4, k=0.3, V=0	306847	1415	303249	329	1854	769	2952	0.529566	0.589656
S=30, D=57, h=0.4, k=0.4, V=1	308754	1561	305077	300	1816	675	2791	0.564981	0.619819
S=30, D=57, h=0.4, k=0.4, V=0	307914	1429	304204	385	1896	713	2994	0.524200	0.578714
S=30, D=57, h=0.4, k=0.5, V=1	309133	1570	305403	338	1822	661	2821	0.561000	0.614176
S=30, D=57, h=0.4, k=0.5, V=0	308286	1434	304522	422	1908	696	3026	0.519916	0.572530
S=30, D=57, h=0.4, k=0.6, V=1	309457	1561	305669	383	1844	648	2875	0.552410	0.603636
S=30, D=57, h=0.4, k=0.6, V=0	308753	1433	304931	466	1923	677	3066	0.513793	0.564267
S=30, D=57, h=0.4, k=0.7, V=1	309668	1538	305832	423	1875	639	2937	0.541779	0.591274
S=30, D=57, h=0.4, k=0.7, V=0	309188	1410	305303	514	1961	660	3135	0.502143	0.550128
S=30, D=57, h=0.4, k=0.8, V=1	309793	1522	305918	458	1895	632	2985	0.533600	0.581813
S=30, D=57, h=0.4, k=0.8, V=0	309412	1398	305488	548	1978	650	3176	0.495202	0.541802
S=30, D=57, h=0.4, k=0.9, V=1	309997	1493	306066	500	1938	620	3058	0.521370	0.567478
S=30, D=57, h=0.4, k=0.9, V=0	309618	1374	305640	589	2015	639	3243	0.484247	0.528953
S=30, D=57, h=0.4, k=1, V=1	310029	1471	306063	537	1958	620	3115	0.511702	0.557014
S=30, D=57, h=0.4, k=1, V=0	309695	1362	305690	615	2028	636	3279	0.478304	0.522274
S=30, D=57, h=0.3, k=0.3, V=1	309789	1708	306039	323	1719	618	2660	0.592468	0.644568
S=30, D=57, h=0.3, k=0.3, V=0	309248	1568	305449	411	1820	647	2878	0.551115	0.602408
S=30, D=57, h=0.3, k=0.4, V=1	310533	1758	306732	338	1705	583	2626	0.600253	0.649665
S=30, D=57, h=0.3, k=0.4, V=0	309910	1609	306065	431	1805	620	2856	0.557097	0.606513
S=30, D=57, h=0.3, k=0.5, V=1	311221	1786	307339	385	1711	553	2649	0.598781	0.645216
S=30, D=57, h=0.3, k=0.5, V=0	310637	1631	306698	488	1820	584	2892	0.553868	0.599811
S=30, D=57, h=0.3, k=0.6, V=1	311335	1803	307425	406	1701	547	2654	0.599146	0.645044
S=30, D=57, h=0.3, k=0.6, V=0	310763	1635	306796	512	1820	577	2909	0.551729	0.596930
S=30, D=57, h=0.3, k=0.7, V=1	311656	1789	307687	450	1730	533	2713	0.590250	0.634197
S=30, D=57, h=0.3, k=0.7, V=0	311026	1625	307005	555	1841	564	2960	0.544155	0.587665
S=30, D=57, h=0.3, k=0.8, V=1	311767	1771	307753	492	1751	529	2772	0.581100	0.624045
S=30, D=57, h=0.3, k=0.8, V=0	311239	1603	307168	601	1867	556	3024	0.533917	0.576012
S=30, D=57, h=0.3, k=0.9, V=1	311858	1749	307807	526	1776	524	2826	0.572349	0.614250
S=30, D=57, h=0.3, k=0.9, V=0	311359	1587	307257	632	1883	550	3065	0.527053	0.568198
S=30, D=57, h=0.3, k=1, V=1	311901	1728	307817	559	1797	523	2879	0.563905	0.605135
S=30, D=57, h=0.3, k=1, V=0	311412	1572	307280	662	1898	550	3110	0.520173	0.560803
S=30, D=57, h=0.2, k=0.3, V=1	311709	1901	307815	378	1615	518	2511	0.623558	0.668697
S=30, D=57, h=0.2, k=0.3, V=0	311059	1736	307102	483	1738	551	2772	0.577076	0.622021
S=30, D=57, h=0.2, k=0.4, V=1	312385	1993	308429	402	1561	484	2447	0.637488	0.680257
S=30, D=57, h=0.2, k=0.4, V=0	311700	1801	307684	515	1700	523	2738	0.586126	0.629219
S=30, D=57, h=0.2, k=0.5, V=1	312764	2027	308747	438	1552	465	2455	0.638564	0.679510
S=30, D=57, h=0.2, k=0.5, V=0	312069	1824	307986	566	1693	507	2766	0.584237	0.625762
S=30, D=57, h=0.2, k=0.6, V=1	312931	2029	308871	474	1557	458	2489	0.634218	0.674233
S=30, D=57, h=0.2, k=0.6, V=0	312213	1824	308081	608	1700	502	2810	0.578889	0.619587
S=30, D=57, h=0.2, k=0.7, V=1	313144	2033	309054	491	1566	446	2503	0.632698	0.671472
S=30, D=57, h=0.2, k=0.7, V=0	312612	1823	308428	642	1719	482	2843	0.574726	0.613398
S=30, D=57, h=0.2, k=0.8, V=1	313568	2035	309405	539	1589	421	2549	0.627002	0.663109
S=30, D=57, h=0.2, k=0.8, V=0	313140	1835	308879	692	1734	449	2875	0.571682	0.607349
S=30, D=57, h=0.2, k=0.9, V=1	313712	2019	309495	582	1616	413	2611	0.618440	0.653312
S=30, D=57, h=0.2, k=0.9, V=0	313301	1819	308988	736	1758	439	2933	0.563552	0.597900
S=30, D=57, h=0.2, k=1, V=1	313826	2020	309574	614	1618	409	2641	0.614843	0.649171
S=30, D=57, h=0.2, k=1, V=0	313432	1819	309079	770	1764	431	2965	0.559878	0.593358
S=30, D=57, F=0	298230	118	294333	954	2825	1082	4861	0.050296	0.060888
S=30, D=60, h=0.7, k=0.3, V=1	300343	1028	297037	282	1996	1028	3306	0.442489	0.513576
S=30, D=60, h=0.7, k=0.3, V=0	300097	963	296765	342	2027	1042	3411	0.415890	0.484398
S=30, D=60, h=0.7, k=0.4, V=1	300713	1023	297363	318	2009	1020	3347	0.435027	0.504300
S=30, D=60, h=0.7, k=0.4, V=0	300531	955	297151	377	2048	1027	3452	0.408141	0.474268
S=30, D=60, h=0.7, k=0.5, V=1	301284	997	297852	366	2069	986	3421	0.420234	0.484487
S=30, D=60, h=0.7, k=0.5, V=0	301049	927	297598	425	2099	1000	3524	0.393112	0.454898
S=30, D=60, h=0.7, k=0.6, V=1	301497	951	298007	419	2120	980	3519	0.399477	0.460228
S=30, D=60, h=0.7, k=0.6, V=0	301243	896	297744	466	2137	995	3598	0.378164	0.437287
S=30, D=60, h=0.7, k=0.7, V=1	301702	930	298170	451	2151	972	3574	0.388772	0.447331
S=30, D=60, h=0.7, k=0.7, V=0	301512	879	297974	493	2166	985	3644	0.369345	0.426395
S=30, D=60, h=0.7, k=0.8, V=1	301973	903	298397	489	2184	964	3637	0.375807	0.431952
S=30, D=60, h=0.7, k=0.8, V=0	301618	864	298049	516	2189	981	3686	0.361631	0.417193
S=30, D=60, h=0.7, k=0.9, V=1	302052	872	298434	527	2219	959	3705	0.361737	0.415538
S=30, D=60, h=0.7, k=0.9, V=0	301697	842	298095	544	2216	976	3736	0.351430	0.405151
S=30, D=60, h=0.7, k=1, V=1	302186	855	298542	551	2238	957	3746	0.353613	0.406124
S=30, D=60, h=0.7, k=1, V=0	301865	827	298236	568	2234	972	3774	0.343915	0.396290
S=30, D=60, h=0.6, k=0.3, V=1	303648	1199	300228	263	1958	895	3116	0.489058	0.555245
S=30, D=60, h=0.6, k=0.3, V=0	303199	1125	299760	318	1996	914	3228	0.462462	0.527088
S=30, D=60, h=0.6, k=0.4, V=1	303951	1195	300492	288	1976	882	3146	0.483781	0.548124
S=30, D=60, h=0.6, k=0.4, V=0	303686	1119	300203	345	2019	898	3262	0.456491	0.518951
S=30, D=60, h=0.6, k=0.5, V=1	304322	1186	300808	326	2002	866	3194	0.475260	0.537129
S=30, D=60, h=0.6, k=0.5, V=0	304003	1100	300468	384	2051	883	3318	0.445592	0.505430
S=30, D=60, h=0.6, k=0.6, V=1	304660	1150	301087	378	2045	858	3281	0.458156	0.517235
S=30, D=60, h=0.6, k=0.6, V=0	304392	1074	300794	432	2092	868	3392	0.431582	0.488431
S=30, D=60, h=0.6, k=0.7, V=1	304829	1120	301212	417	2080	850	3347	0.444811	0.501641
S=30, D=60, h=0.6, k=0.7, V=0	304437	1049	300806	463	2119	867	3449	0.420428	0.475769
S=30, D=60, h=0.6, k=0.8, V=1	305048	1091	301379	465	2113	846	3424	0.430343	0.485090
S=30, D=60, h=0.6, k=0.8, V=0	304640	1024	300963	503	2150	862	3515	0.408075	0.461468
S=30, D=60, h=0.6, k=0.9, V=1	305231	1080	301530	488	2133	838	3459	0.424181	0.477555
S=30, D=60, h=0.6, k=0.9, V=0	304697	1020	301006	516	2155	860	3531	0.405266	0.458180
S=30, D=60, h=0.6, k=1, V=1	305381	1045	301638	529	2169	835	3533	0.409461	0.460862
S=30, D=60, h=0.6, k=1, V=0	304881	996	301155	545	2185	852	3582	0.394975	0.446053
S=30, D=60, h=0.5, k=0.3, V=1	305332	1375	301891	240	1826	850	2916	0.534163	0.602050
S=30, D=60, h=0.5, k=0.3, V=0	304665	1273	301196	303	1893	874	3070	0.500847	0.566978
S=30, D=60, h=0.5, k=0.4, V=1	306218	1383	302688	282	1865	806	2953	0.528787	0.591868
S=30, D=60, h=0.5, k=0.4, V=0	305447	1272	301898	347	1930	839	3116	0.493514	0.555599
S=30, D=60, h=0.5, k=0.5, V=1	306694	1368	303102	319	1905	781	3005	0.519450	0.579201
S=30, D=60, h=0.5, k=0.5, V=0	305891	1250	302275	391	1975	812	3178	0.481724	0.540141
S=30, D=60, h=0.5, k=0.6, V=1	307049	1353	303403	358	1935	765	3058	0.510012	0.567331
S=30, D=60, h=0.5, k=0.6, V=0	306148	1236	302485	428	1999	801	3228	0.472894	0.529386
S=30, D=60, h=0.5, k=0.7, V=1	307433	1320	303721	410	1982	748	3140	0.494736	0.549004
S=30, D=60, h=0.5, k=0.7, V=0	306655	1211	302929	474	2041	779	3294	0.460469	0.513836
S=30, D=60, h=0.5, k=0.8, V=1	307688	1294	303916	454	2024	732	3210	0.482245	0.533880
S=30, D=60, h=0.5, k=0.8, V=0	307122	1189	303329	517	2087	754	3358	0.449131	0.499299
S=30, D=60, h=0.5, k=0.9, V=1	307794	1282	303980	492	2040	726	3258	0.474191	0.524551
S=30, D=60, h=0.5, k=0.9, V=0	307186	1185	303366	540	2095	750	3385	0.445039	0.494467
S=30, D=60, h=0.5, k=1, V=1	307964	1255	304095	534	2080	714	3328	0.461952	0.510110
S=30, D=60, h=0.5, k=1, V=0	307438	1159	303567	574	2138	732	3444	0.434104	0.481031
S=30, D=60, h=0.4, k=0.3, V=1	307598	1535	304027	259	1777	736	2772	0.566237	0.627008
S=30, D=60, h=0.4, k=0.3, V=0	306847	1415	303252	326	1854	769	2949	0.530034	0.590175
S=30, D=60, h=0.4, k=0.4, V=1	308754	1560	305079	298	1817	675	2790	0.565080	0.619927
S=30, D=60, h=0.4, k=0.4, V=0	307914	1429	304207	382	1896	713	2991	0.524646	0.579204
S=30, D=60, h=0.4, k=0.5, V=1	309133	1571	305405	336	1821	661	2818	0.561514	0.614737
S=30, D=60, h=0.4, k=0.5, V=0	308286	1435	304524	420	1907	696	3023	0.520429	0.573093
S=30, D=60, h=0.4, k=0.6, V=1	309457	1565	305673	379	1840	648	2867	0.553849	0.605204
S=30, D=60, h=0.4, k=0.6, V=0	308753	1437	304935	462	1919	677	3058	0.515253	0.565865
S=30, D=60, h=0.4, k=0.7, V=1	309668	1540	305834	421	1873	639	2933	0.542495	0.592054
S=30, D=60, h=0.4, k=0.7, V=0	309188	1411	305305	512	1960	660	3132	0.502640	0.550670
S=30, D=60, h=0.4, k=0.8, V=1	309793	1523	305920	456	1894	632	2982	0.534096	0.582351
S=30, D=60, h=0.4, k=0.8, V=0	309412	1399	305490	546	1977	650	3173	0.495694	0.542338
S=30, D=60, h=0.4, k=0.9, V=1	309997	1495	306068	498	1936	620	3054	0.522081	0.568249
S=30, D=60, h=0.4, k=0.9, V=0	309618	1376	305642	587	2013	639	3239	0.484965	0.529735
S=30, D=60, h=0.4, k=1, V=1	310029	1471	306064	536	1958	620	3114	0.511834	0.557156
S=30, D=60, h=0.4, k=1, V=0	309695	1362	305691	614	2028	636	3278	0.478429	0.522410
S=30, D=60, h=0.3, k=0.3, V=1	309772	1709	306030	316	1717	619	2652	0.593720	0.646020
S=30, D=60, h=0.3, k=0.3, V=0	309231	1569	305439	405	1818	648	2871	0.552189	0.603667
S=30, D=60, h=0.3, k=0.4, V=1	310533	1763	306738	332	1700	583	2615	0.602134	0.651697
S=30, D=60, h=0.3, k=0.4, V=0	309910	1614	306071	425	1800	620	2845	0.558998	0.608577
S=30, D=60, h=0.3, k=0.5, V=1	311221	1787	307342	382	1710	553	2645	0.599405	0.645886
S=30, D=60, h=0.3, k=0.5, V=0	310637	1633	306701	485	1818	584	2887	0.554693	0.600702
S=30, D=60, h=0.3, k=0.6, V=1	311335	1805	307429	402	1699	547	2648	0.600100	0.646069
S=30, D=60, h=0.3, k=0.6, V=0	310763	1637	306800	508	1818	577	2903	0.552680	0.597956
S=30, D=60, h=0.3, k=0.7, V=1	311656	1793	307694	443	1726	533	2702	0.591998	0.636071
S=30, D=60, h=0.3, k=0.7, V=0	311026	1629	307012	548	1837	564	2949	0.545904	0.589549
S=30, D=60, h=0.3, k=0.8, V=1	311767	1770	307758	487	1752	529	2768	0.581558	0.624534
S=30, D=60, h=0.3, k=0.8, V=0	311239	1602	307173	596	1868	556	3020	0.534327	0.576452
S=30, D=60, h=0.3, k=0.9, V=1	311858	1751	307809	524	1774	524	2822	0.573015	0.614963
S=30, D=60, h=0.3, k=0.9, V=0	311359	1589	307259	630	1881	550	3061	0.527730	0.568925
S=30, D=60, h=0.3, k=1, V=1	311901	1730	307820	556	1795	523	2874	0.564696	0.605981
S=30, D=60, h=0.3, k=1, V=0	311412	1575	307283	659	1895	550	3104	0.521185	0.561891
S=30, D=60, h=0.2, k=0.3, V=1	311731	1906	307843	369	1613	516	2498	0.625708	0.670790
S=30, D=60, h=0.2, k=0.3, V=0	311098	1741	307147	473	1737	548	2758	0.579363	0.624193
S=30, D=60, h=0.2, k=0.4, V=1	312407	1994	308455	395	1563	482	2440	0.638553	0.681183
S=30, D=60, h=0.2, k=0.4, V=0	311722	1804	307708	510	1700	521	2731	0.587305	0.630286
S=30, D=60, h=0.2, k=0.5, V=1	312786	2031	308772	432	1551	463	2446	0.640030	0.680862
S=30, D=60, h=0.2, k=0.5, V=0	312091	1827	308010	561	1693	505	2759	0.585392	0.626803
S=30, D=60, h=0.2, k=0.6, V=1	312953	2033	308896	468	1556	456	2480	0.635669	0.675570
S=30, D=60, h=0.2, k=0.6, V=0	312235	1827	308105	603	1700	500	2803	0.580030	0.620614
S=30, D=60, h=0.2, k=0.7, V=1	313166	2035	309079	485	1567	444	2496	0.633765	0.672401
S=30, D=60, h=0.2, k=0.7, V=0	312634	1826	308452	637	1719	480	2836	0.575856	0.614413
S=30, D=60, h=0.2, k=0.8, V=1	313590	2043	309437	524	1586	419	2529	0.630149	0.666213
S=30, D=60, h=0.2, k=0.8, V=0	313167	1843	308914	679	1731	447	2857	0.574584	0.610222
S=30, D=60, h=0.2, k=0.9, V=1	313734	2024	309523	573	1614	411	2598	0.620409	0.655195
S=30, D=60, h=0.2, k=0.9, V=0	313323	1824	309014	729	1756	437	2922	0.565285	0.599554
S=30, D=60, h=0.2, k=1, V=1	313848	2024	309599	608	1617	407	2632	0.616244	0.650456
S=30, D=60, h=0.2, k=1, V=0	313454	1822	309103	765	1764	429	2958	0.560970	0.594334
S=30, D=60, F=0	298230	118	294333	954	2825	1082	4861	0.050296	0.060888
S=25, D=35, h=0.7, k=0.3, V=1	304812	1127	301201	406	2078	847	3331	0.448131	0.505094
S=25, D=35, h=0.7, k=0.3, V=0	304739	1018	301065	496	2160	849	3505	0.407903	0.460444
S=25, D=35, h=0.7, k=0.4, V=1	305179	1104	301513	447	2115	833	3395	0.436186	0.490600
S=25, D=35, h=0.7, k=0.4, V=0	304987	1012	301282	521	2172	842	3535	0.402896	0.454332
S=25, D=35, h=0.7, k=0.5, V=1	305501	1080	301781	493	2147	826	3466	0.423380	0.475722
S=25, D=35, h=0.7, k=0.5, V=0	305160	996	301419	556	2189	839	3584	0.393978	0.444143
S=25, D=35, h=0.7, k=0.6, V=1	305581	1037	301815	543	2186	829	3558	0.405312	0.455735
S=25, D=35, h=0.7, k=0.6, V=0	305203	965	301435	592	2211	842	3645	0.381116	0.430003
S=25, D=35, h=0.7, k=0.7, V=1	305945	992	302106	604	2243	814	3661	0.385494	0.432564
S=25, D=35, h=0.7, k=0.7, V=0	305431	937	301615	630	2249	832	3711	0.368593	0.415272
S=25, D=35, h=0.7, k=0.8, V=1	306129	961	302244	643	2281	807	3731	0.372220	0.417275
S=25, D=35, h=0.7, k=0.8, V=0	305646	911	301789	664	2282	824	3770	0.357237	0.402036
S=25, D=35, h=0.7, k=0.9, V=1	306333	924	302391	693	2325	795	3813	0.356296	0.398814
S=25, D=35, h=0.7, k=0.9, V=0	305729	892	301842	686	2309	820	3815	0.349089	0.392607
S=25, D=35, h=0.7, k=1, V=1	306418	923	302462	705	2328	791	3824	0.354739	0.396858
S=25, D=35, h=0.7, k=1, V=0	305822	889	301917	702	2314	816	3832	0.346492	0.389484
S=25, D=35, h=0.6, k=0.3, V=1	306743	1360	303126	341	1916	777	3034	0.514239	0.573078
S=25, D=35, h=0.6, k=0.3, V=0	306230	1258	302586	409	1977	797	3183	0.481262	0.538449
S=25, D=35, h=0.6, k=0.4, V=1	307259	1351	303584	376	1948	755	3079	0.506753	0.562839
S=25, D=35, h=0.6, k=0.4, V=0	306661	1242	302954	451	2014	777	3242	0.471204	0.525581
S=25, D=35, h=0.6, k=0.5, V=1	307659	1302	303897	444	2016	736	3196	0.485321	0.537544
S=25, D=35, h=0.6, k=0.5, V=0	307112	1200	303333	512	2067	759	3338	0.452775	0.503790
S=25, D=35, h=0.6, k=0.6, V=1	307857	1277	304034	498	2048	725	3271	0.472052	0.522084
S=25, D=35, h=0.6, k=0.6, V=0	307322	1187	303491	554	2090	747	3391	0.444025	0.493206
S=25, D=35, h=0.6, k=0.7, V=1	308053	1249	304174	540	2090	712	3342	0.459586	0.507323
S=25, D=35, h=0.6, k=0.7, V=0	307632	1159	303747	588	2138	727	3453	0.432580	0.479050
S=25, D=35, h=0.6, k=0.8, V=1	308435	1214	304485	596	2140	694	3430	0.443950	0.488823
S=25, D=35, h=0.6, k=0.8, V=0	307940	1144	304005	626	2165	713	3504	0.424102	0.468714
S=25, D=35, h=0.6, k=0.9, V=1	308521	1177	304530	639	2175	695	3509	0.429469	0.473019
S=25, D=35, h=0.6, k=0.9, V=0	308006	1117	304032	662	2195	714	3571	0.412590	0.456061
S=25, D=35, h=0.6, k=1, V=1	308681	1137	304632	690	2222	687	3599	0.413332	0.454768
S=25, D=35, h=0.6, k=1, V=0	308183	1086	304158	708	2231	708	3647	0.399207	0.440933
S=25, D=35, h=0.5, k=0.3, V=1	308003	1463	304332	338	1870	717	2925	0.538056	0.594130
S=25, D=35, h=0.5, k=0.3, V=0	307468	1365	303765	408	1930	738	3076	0.506561	0.561511
S=25, D=35, h=0.5, k=0.4, V=1	308680	1472	304941	375	1892	688	2955	0.534326	0.587421
S=25, D=35, h=0.5, k=0.4, V=0	308028	1360	304263	448	1957	712	3117	0.499883	0.551994
S=25, D=35, h=0.5, k=0.5, V=1	309038	1458	305241	422	1917	677	3016	0.524369	0.575562
S=25, D=35, h=0.5, k=0.5, V=0	308446	1341	304617	500	1988	696	3184	0.488460	0.538168
S=25, D=35, h=0.5, k=0.6, V=1	309378	1427	305495	489	1967	657	3113	0.508113	0.556122
S=25, D=35, h=0.5, k=0.6, V=0	308816	1314	304909	561	2032	677	3270	0.474077	0.520898
S=25, D=35, h=0.5, k=0.7, V=1	309573	1391	305633	540	2009	647	3196	0.493332	0.539238
S=25, D=35, h=0.5, k=0.7, V=0	309083	1291	305122	605	2065	664	3334	0.463134	0.507951
S=25, D=35, h=0.5, k=0.8, V=1	309808	1355	305801	592	2060	632	3284	0.478292	0.521679
S=25, D=35, h=0.5, k=0.8, V=0	309488	1268	305462	654	2104	649	3407	0.451481	0.494081
S=25, D=35, h=0.5, k=0.9, V=1	309880	1342	305847	619	2072	633	3324	0.471868	0.514775
S=25, D=35, h=0.5, k=0.9, V=0	309612	1260	305563	675	2114	647	3436	0.447016	0.489067
S=25, D=35, h=0.5, k=1, V=1	310029	1303	305944	663	2119	623	3405	0.457405	0.498323
S=25, D=35, h=0.5, k=1, V=0	309758	1234	305667	705	2152	637	3494	0.437028	0.477429
S=25, D=35, h=0.4, k=0.3, V=1	310220	1675	306416	358	1771	602	2731	0.580334	0.629864
S=25, D=35, h=0.4, k=0.3, V=0	309585	1543	305750	443	1849	640	2932	0.541408	0.591249
S=25, D=35, h=0.4, k=0.4, V=1	310832	1689	306950	405	1788	572	2765	0.576390	0.622851
S=25, D=35, h=0.4, k=0.4, V=0	310366	1547	306432	504	1883	599	2986	0.534137	0.579833
S=25, D=35, h=0.4, k=0.5, V=1	311131	1695	307196	443	1797	557	2797	0.572336	0.617142
S=25, D=35, h=0.4, k=0.5, V=0	310532	1551	306562	538	1881	592	3011	0.530849	0.575751
S=25, D=35, h=0.4, k=0.6, V=1	311313	1690	307327	483	1813	547	2843	0.565813	0.609236
S=25, D=35, h=0.4, k=0.6, V=0	310764	1540	306730	586	1908	578	3072	0.522148	0.565152
S=25, D=35, h=0.4, k=0.7, V=1	311487	1654	307438	541	1854	541	2936	0.550769	0.592575
S=25, D=35, h=0.4, k=0.7, V=0	310902	1510	306821	632	1939	572	3143	0.510145	0.551767
S=25, D=35, h=0.4, k=0.8, V=1	311753	1627	307631	603	1892	529	3024	0.537303	0.577136
S=25, D=35, h=0.4, k=0.8, V=0	311196	1485	307046	687	1978	559	3224	0.497898	0.537520
S=25, D=35, h=0.4, k=0.9, V=1	311919	1597	307748	642	1932	516	3090	0.526326	0.564343
S=25, D=35, h=0.4, k=0.9, V=0	311299	1463	307115	718	2003	555	3276	0.489398	0.528070
S=25, D=35, h=0.4, k=1, V=1	312174	1572	307934	696	1972	502	3170	0.514449	0.550522
S=25, D=35, h=0.4, k=1, V=0	311527	1442	307284	768	2033	542	3343	0.479205	0.516160
S=25, D=35, h=0.3, k=0.3, V=1	311456	1811	307569	381	1695	537	2613	0.604845	0.650319
S=25, D=35, h=0.3, k=0.3, V=0	310835	1658	306904	475	1798	571	2844	0.561864	0.607391
S=25, D=35, h=0.3, k=0.4, V=1	311942	1847	307990	418	1687	511	2616	0.606643	0.649801
S=25, D=35, h=0.3, k=0.4, V=0	311359	1679	307349	523	1808	541	2872	0.559809	0.602527
S=25, D=35, h=0.3, k=0.5, V=1	312227	1860	308216	462	1689	498	2649	0.603099	0.644800
S=25, D=35, h=0.3, k=0.5, V=0	311580	1680	307508	579	1813	532	2924	0.553054	0.594543
S=25, D=35, h=0.3, k=0.6, V=1	312392	1860	308327	513	1692	494	2699	0.596494	0.637412
S=25, D=35, h=0.3, k=0.6, V=0	311844	1683	307719	627	1815	525	2967	0.547878	0.588429
S=25, D=35, h=0.3, k=0.7, V=1	312509	1854	308400	552	1703	489	2744	0.590341	0.630407
S=25, D=35, h=0.3, k=0.7, V=0	312050	1669	307869	676	1836	515	3027	0.539260	0.578393
S=25, D=35, h=0.3, k=0.8, V=1	312742	1816	308566	606	1754	475	2835	0.576146	0.614063
S=25, D=35, h=0.3, k=0.8, V=0	312367	1642	308130	724	1871	503	3098	0.528220	0.565638
S=25, D=35, h=0.3, k=0.9, V=1	312806	1786	308583	648	1789	470	2907	0.565025	0.601808
S=25, D=35, h=0.3, k=0.9, V=0	312453	1619	308167	764	1903	494	3161	0.518765	0.554815
S=25, D=35, h=0.3, k=1, V=1	312994	1764	308712	703	1815	463	2981	0.554302	0.589858
S=25, D=35, h=0.3, k=1, V=0	312636	1604	308294	806	1932	480	3218	0.510892	0.545314
S=25, D=35, F=0	302208	143	297991	1155	2919	959	5033	0.055546	0.065606
S=25, D=38, h=0.7, k=0.3, V=1	304670	1125	301079	394	2072	856	3322	0.449385	0.507202
S=25, D=38, h=0.7, k=0.3, V=0	304664	1015	301004	490	2155	854	3499	0.408089	0.461065
S=25, D=38, h=0.7, k=0.4, V=1	305095	1104	301439	440	2112	837	3389	0.437149	0.491972
S=25, D=38, h=0.7, k=0.4, V=0	304912	1007	301220	516	2169	847	3532	0.402379	0.454155
S=25, D=38, h=0.7, k=0.5, V=1	305417	1083	301705	489	2140	830	3459	0.424718	0.477521
S=25, D=38, h=0.7, k=0.5, V=0	305085	992	301357	552	2184	844	3580	0.393615	0.444148
S=25, D=38, h=0.7, k=0.6, V=1	305497	1041	301740	539	2177	833	3549	0.406958	0.457884
S=25, D=38, h=0.7, k=0.6, V=0	305144	965	301387	587	2205	845	3637	0.381899	0.431131
S=25, D=38, h=0.7, k=0.7, V=1	305861	997	302029	602	2233	818	3653	0.387149	0.434705
S=25, D=38, h=0.7, k=0.7, V=0	305372	938	301565	627	2242	835	3704	0.369382	0.416398
S=25, D=38, h=0.7, k=0.8, V=1	306045	966	302166	642	2271	811	3724	0.373762	0.419277
S=25, D=38, h=0.7, k=0.8, V=0	305587	914	301739	660	2274	827	3761	0.358650	0.403841
S=25, D=38, h=0.7, k=0.9, V=1	306249	930	302315	690	2314	799	3803	0.358363	0.401385
S=25, D=38, h=0.7, k=0.9, V=0	305670	898	301795	679	2298	823	3800	0.351698	0.395744
S=25, D=38, h=0.7, k=1, V=1	306334	927	302384	704	2319	795	3818	0.356015	0.398545
S=25, D=38, h=0.7, k=1, V=0	305763	894	301866	698	2305	819	3822	0.348418	0.391840
S=25, D=38, h=0.6, k=0.3, V=1	306706	1362	303096	335	1913	778	3026	0.515631	0.574711
S=25, D=38, h=0.6, k=0.3, V=0	306174	1260	302539	404	1971	798	3173	0.482670	0.540154
S=25, D=38, h=0.6, k=0.4, V=1	307222	1351	303555	369	1947	756	3072	0.507812	0.564095
S=25, D=38, h=0.6, k=0.4, V=0	306605	1243	302906	447	2009	778	3234	0.472201	0.526817
S=25, D=38, h=0.6, k=0.5, V=1	307622	1305	303870	436	2011	737	3184	0.487239	0.539758
S=25, D=38, h=0.6, k=0.5, V=0	307004	1203	303237	506	2058	761	3325	0.454570	0.505996
S=25, D=38, h=0.6, k=0.6, V=1	307820	1279	304006	491	2044	726	3261	0.473553	0.523830
S=25, D=38, h=0.6, k=0.6, V=0	307214	1190	303393	548	2083	749	3380	0.445678	0.495218
S=25, D=38, h=0.6, k=0.7, V=1	308016	1253	304145	534	2084	713	3331	0.461410	0.509421
S=25, D=38, h=0.6, k=0.7, V=0	307524	1164	303646	586	2128	729	3443	0.434263	0.481098
S=25, D=38, h=0.6, k=0.8, V=1	308322	1217	304383	589	2133	698	3420	0.445576	0.490905
S=25, D=38, h=0.6, k=0.8, V=0	307827	1147	303902	622	2156	717	3495	0.425468	0.470535
S=25, D=38, h=0.6, k=0.9, V=1	308290	1179	304319	628	2164	704	3496	0.431318	0.475699
S=25, D=38, h=0.6, k=0.9, V=0	307775	1118	303817	656	2184	723	3563	0.413619	0.457843
S=25, D=38, h=0.6, k=1, V=1	308447	1142	304418	679	2208	696	3583	0.415894	0.458204
S=25, D=38, h=0.6, k=1, V=0	307949	1089	303946	697	2217	717	3631	0.401363	0.443944
S=25, D=38, h=0.5, k=0.3, V=1	307907	1473	304244	331	1859	720	2910	0.541194	0.597828
S=25, D=38, h=0.5, k=0.3, V=0	307353	1372	303659	403	1919	741	3063	0.508972	0.564453
S=25, D=38, h=0.5, k=0.4, V=1	308643	1480	304911	367	1885	689	2941	0.537143	0.590568
S=25, D=38, h=0.5, k=0.4, V=0	307972	1369	304214	443	1946	713	3102	0.502740	0.555242
S=25, D=38, h=0.5, k=0.5, V=1	309001	1467	305207	419	1908	678	3005	0.526731	0.578223
S=25, D=38, h=0.5, k=0.5, V=0	308357	1349	304535	496	1977	698	3171	0.490939	0.541073
S=25, D=38, h=0.5, k=0.6, V=1	309301	1432	305426	483	1960	660	3103	0.509997	0.558416
S=25, D=38, h=0.5, k=0.6, V=0	308687	1320	304790	555	2022	681	3258	0.476281	0.523632
S=25, D=38, h=0.5, k=0.7, V=1	309493	1393	305564	531	2005	650	3186	0.494916	0.541193
S=25, D=38, h=0.5, k=0.7, V=0	309003	1291	305052	598	2062	667	3327	0.464018	0.509147
S=25, D=38, h=0.5, k=0.8, V=1	309685	1361	305690	584	2050	637	3271	0.480642	0.524614
S=25, D=38, h=0.5, k=0.8, V=0	309365	1268	305355	643	2099	654	3396	0.452820	0.495914
S=25, D=38, h=0.5, k=0.9, V=1	309757	1349	305736	610	2062	638	3310	0.474505	0.518006
S=25, D=38, h=0.5, k=0.9, V=0	309489	1262	305454	666	2107	652	3425	0.448578	0.491141
S=25, D=38, h=0.5, k=1, V=1	309909	1312	305833	657	2107	628	3392	0.460146	0.501653
S=25, D=38, h=0.5, k=1, V=0	309638	1238	305561	696	2143	642	3481	0.439058	0.480001
S=25, D=38, h=0.4, k=0.3, V=1	310165	1682	306371	350	1762	605	2717	0.582871	0.632877
S=25, D=38, h=0.4, k=0.3, V=0	309475	1550	305652	437	1836	645	2918	0.543833	0.594350
S=25, D=38, h=0.4, k=0.4, V=1	310652	1693	306788	397	1774	583	2754	0.578270	0.625871
S=25, D=38, h=0.4, k=0.4, V=0	310186	1551	306267	499	1869	610	2978	0.535606	0.582363
S=25, D=38, h=0.4, k=0.5, V=1	310905	1698	306991	434	1782	571	2787	0.574046	0.620220
S=25, D=38, h=0.4, k=0.5, V=0	310352	1555	306399	532	1866	603	3001	0.532503	0.578484
S=25, D=38, h=0.4, k=0.6, V=1	311213	1697	307240	475	1801	553	2829	0.568258	0.612385
S=25, D=38, h=0.4, k=0.6, V=0	310710	1548	306682	582	1898	581	3061	0.524335	0.567754
S=25, D=38, h=0.4, k=0.7, V=1	311473	1660	307427	540	1846	542	2928	0.552225	0.594238
S=25, D=38, h=0.4, k=0.7, V=0	310888	1514	306809	632	1933	573	3138	0.511095	0.552887
S=25, D=38, h=0.4, k=0.8, V=1	311652	1634	307550	589	1879	534	3002	0.540596	0.581096
S=25, D=38, h=0.4, k=0.8, V=0	311095	1491	306963	674	1967	564	3205	0.500779	0.541020
S=25, D=38, h=0.4, k=0.9, V=1	311842	1607	307682	636	1917	521	3074	0.529195	0.567824
S=25, D=38, h=0.4, k=0.9, V=0	311222	1473	307050	711	1988	560	3259	0.492458	0.531756
S=25, D=38, h=0.4, k=1, V=1	311987	1576	307770	686	1955	515	3156	0.516485	0.553733
S=25, D=38, h=0.4, k=1, V=0	311340	1448	307118	758	2016	555	3329	0.481564	0.519668
S=25, D=38, h=0.3, k=0.3, V=1	311436	1814	307550	382	1690	539	2611	0.605297	0.650994
S=25, D=38, h=0.3, k=0.3, V=0	310815	1663	306883	479	1790	573	2842	0.562441	0.608208
S=25, D=38, h=0.3, k=0.4, V=1	311853	1849	307909	415	1680	517	2612	0.607370	0.651128
S=25, D=38, h=0.3, k=0.4, V=0	311221	1681	307222	520	1798	549	2867	0.560616	0.604100
S=25, D=38, h=0.3, k=0.5, V=1	312167	1866	308163	459	1679	502	2640	0.604675	0.646854
S=25, D=38, h=0.3, k=0.5, V=0	311471	1685	307409	575	1802	538	2915	0.554601	0.596726
S=25, D=38, h=0.3, k=0.6, V=1	312372	1868	308311	511	1682	496	2689	0.598327	0.639552
S=25, D=38, h=0.3, k=0.6, V=0	311732	1684	307614	626	1808	531	2965	0.548208	0.589298
S=25, D=38, h=0.3, k=0.7, V=1	312477	1860	308370	553	1694	492	2739	0.591401	0.631811
S=25, D=38, h=0.3, k=0.7, V=0	311840	1669	307672	675	1824	527	3026	0.539376	0.579531
S=25, D=38, h=0.3, k=0.8, V=1	312742	1821	308564	609	1748	475	2832	0.576855	0.614830
S=25, D=38, h=0.3, k=0.8, V=0	312191	1643	307959	727	1862	510	3099	0.528153	0.566154
S=25, D=38, h=0.3, k=0.9, V=1	312806	1791	308578	653	1784	470	2907	0.565442	0.602254
S=25, D=38, h=0.3, k=0.9, V=0	312361	1619	308073	770	1899	498	3167	0.518092	0.554421
S=25, D=38, h=0.3, k=1, V=1	312994	1768	308709	707	1810	463	2980	0.554728	0.590322
S=25, D=38, h=0.3, k=1, V=0	312544	1604	308201	811	1928	484	3223	0.510345	0.545048
S=25, D=38, F=0	301864	143	297671	1154	2896	980	5030	0.055583	0.065925
S=25, D=40, h=0.7, k=0.3, V=1	304580	1127	300993	393	2067	859	3319	0.450044	0.508187
S=25, D=40, h=0.7, k=0.3, V=0	304516	1022	300868	485	2141	862	3488	0.410623	0.464500
S=25, D=40, h=0.7, k=0.4, V=1	304947	1109	301305	435	2098	845	3378	0.439220	0.494938
S=25, D=40, h=0.7, k=0.4, V=0	304764	1015	301085	510	2154	855	3519	0.405312	0.458026
S=25, D=40, h=0.7, k=0.5, V=1	305269	1085	301571	483	2130	838	3451	0.426076	0.479648
S=25, D=40, h=0.7, k=0.5, V=0	304937	998	301224	544	2171	852	3567	0.396259	0.447679
S=25, D=40, h=0.7, k=0.6, V=1	305439	1042	301691	535	2171	838	3544	0.407757	0.459142
S=25, D=40, h=0.7, k=0.6, V=0	305086	970	301339	581	2196	850	3627	0.383998	0.433826
S=25, D=40, h=0.7, k=0.7, V=1	305803	999	301982	596	2226	823	3645	0.388447	0.436499
S=25, D=40, h=0.7, k=0.7, V=0	305314	942	301517	621	2234	840	3695	0.371190	0.418750
S=25, D=40, h=0.7, k=0.8, V=1	305987	969	302119	636	2263	816	3715	0.375312	0.421340
S=25, D=40, h=0.7, k=0.8, V=0	305529	917	301692	653	2267	832	3752	0.360284	0.405983
S=25, D=40, h=0.7, k=0.9, V=1	306191	932	302265	687	2307	804	3798	0.359266	0.402710
S=25, D=40, h=0.7, k=0.9, V=0	305612	902	301746	674	2290	828	3792	0.353372	0.397925
S=25, D=40, h=0.7, k=1, V=1	306276	929	302333	702	2312	800	3814	0.356801	0.399737
S=25, D=40, h=0.7, k=1, V=0	305705	897	301818	693	2297	824	3814	0.349843	0.393750
S=25, D=40, h=0.6, k=0.3, V=1	306596	1358	303000	328	1910	784	3022	0.515876	0.575531
S=25, D=40, h=0.6, k=0.3, V=0	306048	1256	302429	396	1967	806	3169	0.482906	0.541092
S=25, D=40, h=0.6, k=0.4, V=1	307170	1352	303508	366	1944	757	3067	0.508562	0.565028
S=25, D=40, h=0.6, k=0.4, V=0	306537	1242	302845	443	2007	781	3231	0.472534	0.527433
S=25, D=40, h=0.6, k=0.5, V=1	307570	1306	303820	436	2008	738	3182	0.487536	0.540184
S=25, D=40, h=0.6, k=0.5, V=0	306936	1203	303174	504	2055	764	3323	0.454844	0.506536
S=25, D=40, h=0.6, k=0.6, V=1	307768	1283	303958	489	2038	727	3254	0.474844	0.525350
S=25, D=40, h=0.6, k=0.6, V=0	307214	1190	303395	546	2083	749	3378	0.445943	0.495510
S=25, D=40, h=0.6, k=0.7, V=1	307964	1256	304098	531	2079	714	3324	0.462594	0.510815
S=25, D=40, h=0.6, k=0.7, V=0	307524	1165	303649	583	2127	729	3439	0.434900	0.481801
S=25, D=40, h=0.6, k=0.8, V=1	308270	1220	304331	591	2128	699	3418	0.446114	0.491586
S=25, D=40, h=0.6, k=0.8, V=0	307775	1149	303851	622	2153	718	3493	0.425975	0.471168
S=25, D=40, h=0.6, k=0.9, V=1	308238	1181	304266	631	2160	705	3496	0.431502	0.475988
S=25, D=40, h=0.6, k=0.9, V=0	307723	1118	303765	657	2183	724	3564	0.413498	0.457781
S=25, D=40, h=0.6, k=1, V=1	308395	1145	304365	681	2204	697	3582	0.416417	0.458850
S=25, D=40, h=0.6, k=1, V=0	307897	1091	303894	698	2214	718	3630	0.401765	0.444458
S=25, D=40, h=0.5, k=0.3, V=1	307838	1474	304176	331	1857	722	2910	0.541344	0.598161
S=25, D=40, h=0.5, k=0.3, V=0	307268	1369	303578	403	1918	745	3066	0.508281	0.564037
S=25, D=40, h=0.5, k=0.4, V=1	308591	1485	304860	367	1879	690	2936	0.538239	0.591862
S=25, D=40, h=0.5, k=0.4, V=0	307972	1372	304214	443	1943	713	3099	0.503433	0.556005
S=25, D=40, h=0.5, k=0.5, V=1	308949	1471	305161	414	1903	679	2996	0.528335	0.580066
S=25, D=40, h=0.5, k=0.5, V=0	308338	1352	304519	493	1974	698	3165	0.492050	0.542295
S=25, D=40, h=0.5, k=0.6, V=1	309249	1440	305381	477	1951	661	3089	0.512621	0.561365
S=25, D=40, h=0.5, k=0.6, V=0	308668	1326	304776	550	2016	681	3247	0.478355	0.525905
S=25, D=40, h=0.5, k=0.7, V=1	309441	1398	305513	531	1999	651	3181	0.496061	0.542524
S=25, D=40, h=0.5, k=0.7, V=0	308932	1295	304983	596	2058	668	3322	0.465169	0.510472
S=25, D=40, h=0.5, k=0.8, V=1	309633	1363	305640	583	2047	638	3268	0.481234	0.525337
S=25, D=40, h=0.5, k=0.8, V=0	309294	1271	305286	641	2096	655	3392	0.453731	0.496973
S=25, D=40, h=0.5, k=0.9, V=1	309757	1349	305735	611	2062	638	3311	0.474380	0.517871
S=25, D=40, h=0.5, k=0.9, V=0	309470	1266	305436	664	2104	652	3420	0.449730	0.492386
S=25, D=40, h=0.5, k=1, V=1	309909	1312	305830	660	2107	628	3395	0.459784	0.501261
S=25, D=40, h=0.5, k=1, V=0	309619	1241	305537	700	2141	642	3483	0.439266	0.480219
S=25, D=40, h=0.4, k=0.3, V=1	310109	1689	306322	347	1751	608	2706	0.584819	0.635284
S=25, D=40, h=0.4, k=0.3, V=0	309456	1556	305637	434	1829	645	2908	0.545620	0.596313
S=25, D=40, h=0.4, k=0.4, V=1	310596	1697	306739	394	1766	586	2746	0.579588	0.627585
S=25, D=40, h=0.4, k=0.4, V=0	310186	1557	306273	494	1862	610	2966	0.537648	0.584590
S=25, D=40, h=0.4, k=0.5, V=1	310849	1701	306940	431	1777	574	2782	0.575004	0.621513
S=25, D=40, h=0.4, k=0.5, V=0	310352	1559	306402	528	1863	603	2994	0.533829	0.579908
S=25, D=40, h=0.4, k=0.6, V=1	311172	1701	307202	474	1795	555	2824	0.569216	0.613594
S=25, D=40, h=0.4, k=0.6, V=0	310669	1549	306645	580	1895	583	3058	0.524806	0.568431
S=25, D=40, h=0.4, k=0.7, V=1	311346	1663	307312	535	1836	549	2920	0.553498	0.596211
S=25, D=40, h=0.4, k=0.7, V=0	310807	1516	306737	627	1927	577	3131	0.512150	0.554353
S=25, D=40, h=0.4, k=0.8, V=1	311566	1637	307470	588	1871	539	2998	0.541355	0.582333
S=25, D=40, h=0.4, k=0.8, V=0	311055	1495	306929	670	1961	566	3197	0.502148	0.542655
S=25, D=40, h=0.4, k=0.9, V=1	311756	1604	307607	631	1914	526	3071	0.529227	0.568279
S=25, D=40, h=0.4, k=0.9, V=0	311182	1472	307019	704	1987	562	3253	0.493050	0.532548
S=25, D=40, h=0.4, k=1, V=1	311901	1573	307692	684	1952	520	3156	0.516136	0.553769
S=25, D=40, h=0.4, k=1, V=0	311300	1446	307085	753	2016	557	3326	0.481675	0.519939
S=25, D=40, h=0.3, k=0.3, V=1	311411	1822	307536	372	1681	539	2592	0.608369	0.654303
S=25, D=40, h=0.3, k=0.3, V=0	310790	1668	306867	470	1785	573	2828	0.564702	0.610646
S=25, D=40, h=0.3, k=0.4, V=1	311828	1857	307895	405	1671	517	2593	0.610393	0.654374
S=25, D=40, h=0.3, k=0.4, V=0	311196	1688	307205	511	1792	549	2852	0.563182	0.606846
S=25, D=40, h=0.3, k=0.5, V=1	312137	1868	308145	448	1676	504	2628	0.606462	0.648934
S=25, D=40, h=0.3, k=0.5, V=0	311441	1688	307388	567	1798	540	2905	0.556168	0.598570
S=25, D=40, h=0.3, k=0.6, V=1	312302	1871	308255	500	1676	500	2676	0.600264	0.641973
S=25, D=40, h=0.3, k=0.6, V=0	311662	1689	307555	618	1800	535	2953	0.550162	0.591727
S=25, D=40, h=0.3, k=0.7, V=1	312407	1863	308315	540	1689	496	2725	0.593484	0.634371
S=25, D=40, h=0.3, k=0.7, V=0	311770	1672	307616	663	1819	531	3013	0.541295	0.581903
S=25, D=40, h=0.3, k=0.8, V=1	312680	1824	308520	594	1742	480	2816	0.579146	0.617684
S=25, D=40, h=0.3, k=0.8, V=0	312103	1644	307891	712	1856	517	3085	0.529959	0.568641
S=25, D=40, h=0.3, k=0.9, V=1	312796	1796	308577	644	1779	471	2894	0.567455	0.604468
S=25, D=40, h=0.3, k=0.9, V=0	312325	1623	308049	760	1893	501	3154	0.520003	0.556692
S=25, D=40, h=0.3, k=1, V=1	313016	1767	308733	702	1814	461	2977	0.555031	0.590464
S=25, D=40, h=0.3, k=1, V=0	312566	1605	308224	807	1930	482	3219	0.510932	0.545505
S=25, D=40, F=0	301864	143	297673	1151	2897	980	5028	0.055656	0.066003
S=25, D=43, h=0.7, k=0.3, V=1	304435	1132	300857	389	2057	864	3310	0.451922	0.510708
S=25, D=43, h=0.7, k=0.3, V=0	304490	1023	300843	484	2140	863	3487	0.410980	0.464962
S=25, D=43, h=0.7, k=0.4, V=1	304866	1106	301228	434	2098	848	3380	0.438595	0.494470
S=25, D=43, h=0.7, k=0.4, V=0	304738	1013	301061	508	2156	856	3520	0.404995	0.457726
S=25, D=43, h=0.7, k=0.5, V=1	305243	1087	301548	481	2127	839	3447	0.426877	0.480622
S=25, D=43, h=0.7, k=0.5, V=0	304911	999	301200	542	2170	853	3565	0.396746	0.448284
S=25, D=43, h=0.7, k=0.6, V=1	305323	1039	301579	535	2170	842	3547	0.406958	0.458537
S=25, D=43, h=0.7, k=0.6, V=0	304970	967	301228	579	2196	854	3629	0.383376	0.433389
S=25, D=43, h=0.7, k=0.7, V=1	305687	996	301871	595	2225	827	3647	0.387758	0.436004
S=25, D=43, h=0.7, k=0.7, V=0	305198	940	301408	617	2233	844	3694	0.371076	0.418875
S=25, D=43, h=0.7, k=0.8, V=1	305871	964	302007	636	2264	820	3720	0.373937	0.420067
S=25, D=43, h=0.7, k=0.8, V=0	305413	914	301581	651	2267	836	3754	0.359627	0.405491
S=25, D=43, h=0.7, k=0.9, V=1	306165	930	302240	687	2308	805	3800	0.358708	0.402150
S=25, D=43, h=0.7, k=0.9, V=0	305496	896	301636	672	2292	832	3796	0.351896	0.396521
S=25, D=43, h=0.7, k=1, V=1	306250	926	302309	701	2314	801	3816	0.356076	0.398990
S=25, D=43, h=0.7, k=1, V=0	305679	892	301794	692	2301	825	3818	0.348533	0.392342
S=25, D=43, h=0.6, k=0.3, V=1	306509	1362	302922	325	1900	789	3014	0.517328	0.577612
S=25, D=43, h=0.6, k=0.3, V=0	305926	1258	302317	393	1958	812	3163	0.483899	0.542732
S=25, D=43, h=0.6, k=0.4, V=1	307112	1353	303458	364	1937	762	3063	0.509160	0.566143
S=25, D=43, h=0.6, k=0.4, V=0	306389	1241	302708	441	1999	789	3229	0.472639	0.528227
S=25, D=43, h=0.6, k=0.5, V=1	307512	1306	303769	435	2002	743	3180	0.487741	0.540841
S=25, D=43, h=0.6, k=0.5, V=0	306878	1201	303127	499	2051	769	3319	0.455095	0.507223
S=25, D=43, h=0.6, k=0.6, V=1	307768	1286	303955	492	2035	727	3254	0.475146	0.525686
S=25, D=43, h=0.6, k=0.6, V=0	307214	1191	303396	545	2082	749	3376	0.446325	0.495933
S=25, D=43, h=0.6, k=0.7, V=1	307964	1260	304093	536	2075	714	3325	0.462893	0.511149
S=25, D=43, h=0.6, k=0.7, V=0	307524	1167	303648	584	2125	729	3438	0.435276	0.482217
S=25, D=43, h=0.6, k=0.8, V=1	308270	1220	304327	595	2128	699	3422	0.445606	0.491030
S=25, D=43, h=0.6, k=0.8, V=0	307775	1149	303849	623	2154	718	3495	0.425796	0.470958
S=25, D=43, h=0.6, k=0.9, V=1	308238	1183	304261	636	2158	705	3499	0.431386	0.475864
S=25, D=43, h=0.6, k=0.9, V=0	307723	1122	303760	662	2179	724	3565	0.413922	0.458253
S=25, D=43, h=0.6, k=1, V=1	308395	1148	304360	686	2201	697	3584	0.416586	0.459040
S=25, D=43, h=0.6, k=1, V=0	307897	1095	303889	703	2210	718	3631	0.402222	0.444965
S=25, D=43, h=0.5, k=0.3, V=1	307838	1484	304188	320	1846	722	2888	0.545300	0.602536
S=25, D=43, h=0.5, k=0.3, V=0	307178	1375	303506	390	1907	748	3045	0.511716	0.568130
S=25, D=43, h=0.5, k=0.4, V=1	308574	1486	304853	359	1876	691	2926	0.539724	0.593592
S=25, D=43, h=0.5, k=0.4, V=0	307887	1371	304143	435	1938	717	3090	0.504475	0.557522
S=25, D=43, h=0.5, k=0.5, V=1	308932	1472	305146	414	1900	680	2994	0.528622	0.580483
S=25, D=43, h=0.5, k=0.5, V=0	308321	1352	304503	494	1972	699	3165	0.491975	0.542310
S=25, D=43, h=0.5, k=0.6, V=1	309232	1436	305363	479	1954	662	3095	0.511446	0.560166
S=25, D=43, h=0.5, k=0.6, V=0	308651	1326	304759	551	2015	682	3248	0.478224	0.525842
S=25, D=43, h=0.5, k=0.7, V=1	309424	1396	305497	531	2000	652	3183	0.495603	0.542106
S=25, D=43, h=0.5, k=0.7, V=0	308915	1296	304966	597	2056	669	3322	0.465281	0.510673
S=25, D=43, h=0.5, k=0.8, V=1	309616	1362	305622	585	2047	639	3271	0.480746	0.524886
S=25, D=43, h=0.5, k=0.8, V=0	309277	1272	305268	643	2094	656	3393	0.453728	0.497045
S=25, D=43, h=0.5, k=0.9, V=1	309688	1348	305666	613	2061	640	3314	0.473896	0.517499
S=25, D=43, h=0.5, k=0.9, V=0	309401	1266	305367	666	2102	654	3422	0.449488	0.492273
S=25, D=43, h=0.5, k=1, V=1	309840	1311	305765	658	2106	630	3394	0.459788	0.501414
S=25, D=43, h=0.5, k=1, V=0	309550	1241	305473	697	2139	644	3480	0.439616	0.480745
S=25, D=43, h=0.4, k=0.3, V=1	310109	1692	306326	345	1746	608	2699	0.585874	0.636456
S=25, D=43, h=0.4, k=0.3, V=0	309456	1558	305639	431	1828	645	2904	0.546405	0.597154
S=25, D=43, h=0.4, k=0.4, V=1	310596	1701	306739	394	1762	586	2742	0.580408	0.628471
S=25, D=43, h=0.4, k=0.4, V=0	310167	1559	306254	493	1861	610	2964	0.538147	0.585119
S=25, D=43, h=0.4, k=0.5, V=1	310849	1704	306942	430	1773	574	2777	0.575830	0.622418
S=25, D=43, h=0.4, k=0.5, V=0	310333	1561	306384	527	1861	603	2991	0.534394	0.580521
S=25, D=43, h=0.4, k=0.6, V=1	311172	1702	307202	474	1794	555	2823	0.569422	0.613816
S=25, D=43, h=0.4, k=0.6, V=0	310650	1548	306626	580	1896	583	3059	0.524587	0.568195
S=25, D=43, h=0.4, k=0.7, V=1	311346	1664	307312	535	1835	549	2919	0.553707	0.596436
S=25, D=43, h=0.4, k=0.7, V=0	310788	1514	306718	627	1929	577	3133	0.511708	0.553875
S=25, D=43, h=0.4, k=0.8, V=1	311566	1635	307471	587	1873	539	2999	0.541057	0.582012
S=25, D=43, h=0.4, k=0.8, V=0	311036	1492	306911	669	1964	566	3199	0.501599	0.542062
S=25, D=43, h=0.4, k=0.9, V=1	311756	1605	307607	631	1913	526	3070	0.529441	0.568508
S=25, D=43, h=0.4, k=0.9, V=0	311163	1472	307001	703	1987	562	3252	0.493166	0.532673
S=25, D=43, h=0.4, k=1, V=1	311901	1574	307693	683	1951	520	3154	0.516470	0.554126
S=25, D=43, h=0.4, k=1, V=0	311281	1447	307067	752	2015	557	3324	0.482014	0.520304
S=25, D=43, h=0.3, k=0.3, V=1	311342	1825	307479	365	1673	545	2583	0.609879	0.656481
S=25, D=43, h=0.3, k=0.3, V=0	310748	1671	306834	463	1780	576	2819	0.566207	0.612526
S=25, D=43, h=0.3, k=0.4, V=1	311805	1858	307876	403	1668	520	2591	0.610788	0.655068
S=25, D=43, h=0.3, k=0.4, V=0	311154	1688	307167	509	1790	552	2851	0.563373	0.607306
S=25, D=43, h=0.3, k=0.5, V=1	312114	1871	308128	444	1671	507	2622	0.607510	0.650321
S=25, D=43, h=0.3, k=0.5, V=0	311399	1690	307354	561	1794	543	2898	0.557275	0.600009
S=25, D=43, h=0.3, k=0.6, V=1	312279	1874	308240	493	1672	503	2668	0.601611	0.643664
S=25, D=43, h=0.3, k=0.6, V=0	311620	1691	307523	609	1797	538	2944	0.551546	0.593447
S=25, D=43, h=0.3, k=0.7, V=1	312384	1862	308298	535	1689	499	2723	0.593772	0.634926
S=25, D=43, h=0.3, k=0.7, V=0	311747	1672	307598	659	1818	534	3011	0.541635	0.582499
S=25, D=43, h=0.3, k=0.8, V=1	312617	1823	308466	589	1739	485	2813	0.579488	0.618478
S=25, D=43, h=0.3, k=0.8, V=0	312040	1645	307836	708	1851	522	3081	0.530567	0.569696
S=25, D=43, h=0.3, k=0.9, V=1	312710	1790	308505	636	1779	478	2893	0.567127	0.604711
S=25, D=43, h=0.3, k=0.9, V=0	312239	1621	307975	754	1889	508	3151	0.520184	0.557440
S=25, D=43, h=0.3, k=1, V=1	312970	1767	308698	695	1810	466	2971	0.555771	0.591660
S=25, D=43, h=0.3, k=1, V=0	312402	1605	308083	796	1918	495	3209	0.512070	0.547736
S=25, D=43, F=0	301800	143	297608	1154	2895	982	5031	0.055573	0.065936
S=25, D=45, h=0.7, k=0.3, V=1	304435	1129	300857	390	2059	864	3313	0.451065	0.509760
S=25, D=45, h=0.7, k=0.3, V=0	304490	1020	300842	486	2142	863	3491	0.409944	0.463810
S=25, D=45, h=0.7, k=0.4, V=1	304866	1105	301228	435	2098	848	3381	0.438247	0.494095
S=25, D=45, h=0.7, k=0.4, V=0	304738	1010	301058	511	2159	856	3526	0.403771	0.456349
S=25, D=45, h=0.7, k=0.5, V=1	305243	1084	301548	482	2129	839	3450	0.426010	0.479665
S=25, D=45, h=0.7, k=0.5, V=0	304911	995	301198	544	2174	853	3571	0.395391	0.446758
S=25, D=45, h=0.7, k=0.6, V=1	305323	1038	301577	538	2170	842	3550	0.406343	0.457863
S=25, D=45, h=0.7, k=0.6, V=0	304970	965	301224	583	2198	854	3635	0.382310	0.432190
S=25, D=45, h=0.7, k=0.7, V=1	305687	996	301866	600	2225	827	3652	0.387127	0.435300
S=25, D=45, h=0.7, k=0.7, V=0	305198	939	301401	624	2234	844	3702	0.369932	0.417594
S=25, D=45, h=0.7, k=0.8, V=1	305871	965	302003	640	2263	820	3723	0.373727	0.419835
S=25, D=45, h=0.7, k=0.8, V=0	305413	914	301576	656	2267	836	3759	0.359031	0.404825
S=25, D=45, h=0.7, k=0.9, V=1	306165	931	302237	690	2307	805	3802	0.358641	0.402077
S=25, D=45, h=0.7, k=0.9, V=0	305496	897	301632	676	2291	832	3799	0.351714	0.396321
S=25, D=45, h=0.7, k=1, V=1	306250	927	302305	705	2313	801	3819	0.355900	0.398797
S=25, D=45, h=0.7, k=1, V=0	305679	894	301790	696	2299	825	3820	0.348645	0.392471
S=25, D=45, h=0.6, k=0.3, V=1	306509	1362	302922	325	1900	789	3014	0.517328	0.577612
S=25, D=45, h=0.6, k=0.3, V=0	305926	1257	302317	393	1959	812	3164	0.483659	0.542463
S=25, D=45, h=0.6, k=0.4, V=1	307112	1353	303455	367	1937	762	3066	0.508703	0.565638
S=25, D=45, h=0.6, k=0.4, V=0	306389	1241	302705	444	1999	789	3232	0.472205	0.527745
S=25, D=45, h=0.6, k=0.5, V=1	307512	1304	303766	438	2004	743	3185	0.486837	0.539842
S=25, D=45, h=0.6, k=0.5, V=0	306878	1199	303123	503	2053	769	3325	0.454047	0.506061
S=25, D=45, h=0.6, k=0.6, V=1	307768	1283	303955	492	2038	727	3257	0.474430	0.524895
S=25, D=45, h=0.6, k=0.6, V=0	307214	1188	303396	545	2085	749	3379	0.445577	0.495103
S=25, D=45, h=0.6, k=0.7, V=1	307964	1257	304093	536	2078	714	3328	0.462169	0.510351
S=25, D=45, h=0.6, k=0.7, V=0	307524	1165	303647	585	2127	729	3441	0.434643	0.481518
S=25, D=45, h=0.6, k=0.8, V=1	308270	1218	304326	596	2130	699	3425	0.444988	0.490350
S=25, D=45, h=0.6, k=0.8, V=0	307775	1147	303849	623	2156	718	3497	0.425289	0.470398
S=25, D=45, h=0.6, k=0.9, V=1	308238	1181	304261	636	2160	705	3501	0.430887	0.475315
S=25, D=45, h=0.6, k=0.9, V=0	307723	1118	303760	662	2183	724	3569	0.412895	0.457119
S=25, D=45, h=0.6, k=1, V=1	308395	1145	304360	686	2204	697	3587	0.415827	0.458205
S=25, D=45, h=0.6, k=1, V=0	307897	1091	303888	704	2214	718	3636	0.401068	0.443692
S=25, D=45, h=0.5, k=0.3, V=1	307838	1481	304189	319	1849	722	2890	0.544801	0.601983
S=25, D=45, h=0.5, k=0.3, V=0	307178	1375	303504	392	1907	748	3047	0.511418	0.567801
S=25, D=45, h=0.5, k=0.4, V=1	308574	1486	304852	360	1876	691	2927	0.539574	0.593428
S=25, D=45, h=0.5, k=0.4, V=0	307887	1372	304142	436	1937	717	3090	0.504562	0.557618
S=25, D=45, h=0.5, k=0.5, V=1	308932	1470	305148	412	1902	680	2994	0.528468	0.580313
S=25, D=45, h=0.5, k=0.5, V=0	308321	1351	304504	493	1973	699	3165	0.491879	0.542204
S=25, D=45, h=0.5, k=0.6, V=1	309232	1435	305365	477	1955	662	3094	0.511496	0.560219
S=25, D=45, h=0.5, k=0.6, V=0	308651	1325	304760	550	2016	682	3248	0.478119	0.525726
S=25, D=45, h=0.5, k=0.7, V=1	309424	1396	305496	532	2000	652	3184	0.495470	0.541961
S=25, D=45, h=0.5, k=0.7, V=0	308915	1295	304966	597	2057	669	3323	0.465042	0.510411
S=25, D=45, h=0.5, k=0.8, V=1	309616	1362	305622	585	2047	639	3271	0.480746	0.524886
S=25, D=45, h=0.5, k=0.8, V=0	309277	1271	305268	643	2095	656	3394	0.453486	0.496781
S=25, D=45, h=0.5, k=0.9, V=1	309688	1348	305666	613	2061	640	3314	0.473896	0.517499
S=25, D=45, h=0.5, k=0.9, V=0	309401	1264	305366	667	2104	654	3425	0.448884	0.491613
S=25, D=45, h=0.5, k=1, V=1	309840	1311	305765	658	2106	630	3394	0.459788	0.501414
S=25, D=45, h=0.5, k=1, V=0	309550	1239	305472	698	2141	644	3483	0.439010	0.480085
S=25, D=45, h=0.4, k=0.3, V=1	310109	1692	306326	345	1746	608	2699	0.585874	0.636456
S=25, D=45, h=0.4, k=0.3, V=0	309456	1557	305639	431	1829	645	2905	0.546189	0.596919
S=25, D=45, h=0.4, k=0.4, V=1	310596	1702	306740	393	1761	586	2740	0.580754	0.628846
S=25, D=45, h=0.4, k=0.4, V=0	310167	1560	306254	493	1860	610	2963	0.538364	0.585354
S=25, D=45, h=0.4, k=0.5, V=1	310849	1706	306944	428	1771	574	2773	0.576517	0.623158
S=25, D=45, h=0.4, k=0.5, V=0	310333	1563	306386	525	1859	603	2987	0.535091	0.581276
S=25, D=45, h=0.4, k=0.6, V=1	311172	1702	307203	473	1794	555	2822	0.569556	0.613960
S=25, D=45, h=0.4, k=0.6, V=0	310650	1547	306627	579	1897	583	3059	0.524496	0.568096
S=25, D=45, h=0.4, k=0.7, V=1	311346	1662	307313	534	1837	549	2920	0.553418	0.596124
S=25, D=45, h=0.4, k=0.7, V=0	310788	1512	306720	625	1931	577	3133	0.511512	0.553662
S=25, D=45, h=0.4, k=0.8, V=1	311566	1636	307473	585	1872	539	2996	0.541520	0.582508
S=25, D=45, h=0.4, k=0.8, V=0	311036	1494	306913	667	1962	566	3195	0.502284	0.542800
S=25, D=45, h=0.4, k=0.9, V=1	311756	1606	307609	629	1912	526	3067	0.529899	0.568999
S=25, D=45, h=0.4, k=0.9, V=0	311163	1474	307003	701	1985	562	3248	0.493849	0.533409
S=25, D=45, h=0.4, k=1, V=1	311901	1575	307695	681	1950	520	3151	0.516923	0.554610
S=25, D=45, h=0.4, k=1, V=0	311281	1449	307069	750	2013	557	3320	0.482694	0.521036
S=25, D=45, h=0.3, k=0.3, V=1	311342	1828	307480	364	1670	545	2579	0.610612	0.657269
S=25, D=45, h=0.3, k=0.3, V=0	310748	1674	306835	462	1777	576	2815	0.566968	0.613348
S=25, D=45, h=0.3, k=0.4, V=1	311805	1859	307877	402	1667	520	2589	0.611122	0.655425
S=25, D=45, h=0.3, k=0.4, V=0	311154	1689	307168	508	1789	552	2849	0.563713	0.607671
S=25, D=45, h=0.3, k=0.5, V=1	312114	1873	308129	443	1669	507	2619	0.608035	0.650882
S=25, D=45, h=0.3, k=0.5, V=0	311399	1691	307355	560	1793	543	2896	0.557611	0.600369
S=25, D=45, h=0.3, k=0.6, V=1	312279	1875	308240	492	1672	503	2667	0.601862	0.643920
S=25, D=45, h=0.3, k=0.6, V=0	311620	1692	307522	609	1797	538	2944	0.551684	0.593584
S=25, D=45, h=0.3, k=0.7, V=1	312384	1861	308299	534	1690	499	2723	0.593702	0.634851
S=25, D=45, h=0.3, k=0.7, V=0	311747	1672	307598	659	1818	534	3011	0.541635	0.582499
S=25, D=45, h=0.3, k=0.8, V=1	312617	1820	308466	589	1742	485	2816	0.578887	0.617838
S=25, D=45, h=0.3, k=0.8, V=0	312040	1644	307836	708	1852	522	3082	0.530355	0.569468
S=25, D=45, h=0.3, k=0.9, V=1	312710	1791	308508	633	1778	478	2889	0.567690	0.605310
S=25, D=45, h=0.3, k=0.9, V=0	312239	1623	307978	751	1887	508	3146	0.520951	0.558260
S=25, D=45, h=0.3, k=1, V=1	312970	1768	308701	692	1809	466	2967	0.556324	0.592247
S=25, D=45, h=0.3, k=1, V=0	312402	1606	308085	794	1917	495	3206	0.512505	0.548201
S=25, D=45, F=0	301800	143	297606	1156	2895	982	5033	0.055519	0.065876
S=25, D=48, h=0.7, k=0.3, V=1	304435	1127	300856	391	2061	864	3316	0.450405	0.509015
S=25, D=48, h=0.7, k=0.3, V=0	304490	1018	300840	489	2143	863	3495	0.409036	0.462803
S=25, D=48, h=0.7, k=0.4, V=1	304866	1104	301226	437	2099	848	3384	0.437696	0.493477
S=25, D=48, h=0.7, k=0.4, V=0	304738	1010	301057	513	2158	856	3527	0.403548	0.456115
S=25, D=48, h=0.7, k=0.5, V=1	305243	1083	301545	485	2130	839	3454	0.425329	0.478902
S=25, D=48, h=0.7, k=0.5, V=0	304911	995	301194	549	2173	853	3575	0.394777	0.446086
S=25, D=48, h=0.7, k=0.6, V=1	305323	1037	301577	538	2171	842	3551	0.406077	0.457564
S=25, D=48, h=0.7, k=0.6, V=0	304970	965	301223	585	2197	854	3636	0.382103	0.431973
S=25, D=48, h=0.7, k=0.7, V=1	305687	995	301866	600	2226	827	3653	0.386856	0.434996
S=25, D=48, h=0.7, k=0.7, V=0	305198	939	301401	625	2233	844	3702	0.369857	0.417524
S=25, D=48, h=0.7, k=0.8, V=1	305871	964	302003	640	2264	820	3724	0.373452	0.419527
S=25, D=48, h=0.7, k=0.8, V=0	305413	914	301576	657	2266	836	3759	0.358958	0.404757
S=25, D=48, h=0.7, k=0.9, V=1	306165	930	302237	690	2308	805	3803	0.358362	0.401765
S=25, D=48, h=0.7, k=0.9, V=0	305496	897	301633	676	2290	832	3798	0.351760	0.396384
S=25, D=48, h=0.7, k=1, V=1	306250	927	302305	705	2313	801	3819	0.355900	0.398797
S=25, D=48, h=0.7, k=1, V=0	305679	894	301789	697	2299	825	3821	0.348531	0.392344
S=25, D=48, h=0.6, k=0.3, V=1	306483	1355	302896	326	1906	790	3022	0.515567	0.575740
S=25, D=48, h=0.6, k=0.3, V=0	305900	1250	302291	394	1965	813	3172	0.481821	0.540491
S=25, D=48, h=0.6, k=0.4, V=1	307086	1346	303432	365	1943	763	3071	0.507393	0.564269
S=25, D=48, h=0.6, k=0.4, V=0	306363	1233	302681	443	2006	790	3239	0.470402	0.525815
S=25, D=48, h=0.6, k=0.5, V=1	307486	1299	303742	437	2008	744	3189	0.485799	0.538775
S=25, D=48, h=0.6, k=0.5, V=0	306852	1195	303098	503	2056	770	3329	0.453053	0.505034
S=25, D=48, h=0.6, k=0.6, V=1	307768	1280	303954	493	2041	727	3261	0.473575	0.523952
S=25, D=48, h=0.6, k=0.6, V=0	307214	1184	303395	546	2089	749	3384	0.444445	0.493849
S=25, D=48, h=0.6, k=0.7, V=1	307964	1254	304092	537	2081	714	3332	0.461310	0.509405
S=25, D=48, h=0.6, k=0.7, V=0	307524	1160	303647	585	2132	729	3446	0.433381	0.480123
S=25, D=48, h=0.6, k=0.8, V=1	308270	1217	304326	596	2131	699	3426	0.444742	0.490080
S=25, D=48, h=0.6, k=0.8, V=0	307775	1144	303848	624	2159	718	3501	0.424402	0.469420
S=25, D=48, h=0.6, k=0.9, V=1	308238	1179	304261	636	2162	705	3503	0.430387	0.474765
S=25, D=48, h=0.6, k=0.9, V=0	307723	1116	303759	663	2185	724	3572	0.412261	0.456419
S=25, D=48, h=0.6, k=1, V=1	308395	1143	304360	686	2206	697	3589	0.415320	0.457648
S=25, D=48, h=0.6, k=1, V=0	307897	1088	303888	704	2217	718	3639	0.400288	0.442831
S=25, D=48, h=0.5, k=0.3, V=1	307838	1483	304190	318	1847	722	2887	0.545393	0.602636
S=25, D=48, h=0.5, k=0.3, V=0	307178	1374	303504	392	1908	748	3048	0.511188	0.567546
S=25, D=48, h=0.5, k=0.4, V=1	308574	1487	304853	359	1875	691	2925	0.539943	0.593832
S=25, D=48, h=0.5, k=0.4, V=0	307887	1372	304142	436	1937	717	3090	0.504562	0.557618
S=25, D=48, h=0.5, k=0.5, V=1	308932	1471	305148	412	1901	680	2993	0.528690	0.580555
S=25, D=48, h=0.5, k=0.5, V=0	308321	1350	304504	493	1974	699	3166	0.491646	0.541947
S=25, D=48, h=0.5, k=0.6, V=1	309232	1437	305366	476	1953	662	3091	0.512084	0.560862
S=25, D=48, h=0.5, k=0.6, V=0	308651	1325	304761	549	2016	682	3247	0.478250	0.525870
S=25, D=48, h=0.5, k=0.7, V=1	309424	1398	305498	530	1998	652	3180	0.496193	0.542750
S=25, D=48, h=0.5, k=0.7, V=0	308915	1296	304967	596	2056	669	3321	0.465408	0.510812
S=25, D=48, h=0.5, k=0.8, V=1	309616	1364	305624	583	2045	639	3267	0.481466	0.525669
S=25, D=48, h=0.5, k=0.8, V=0	309277	1272	305269	642	2094	656	3392	0.453850	0.497178
S=25, D=48, h=0.5, k=0.9, V=1	309688	1349	305668	611	2060	640	3311	0.474379	0.518025
S=25, D=48, h=0.5, k=0.9, V=0	309401	1266	305368	665	2102	654	3421	0.449608	0.492404
S=25, D=48, h=0.5, k=1, V=1	309840	1308	305765	658	2109	630	3397	0.459076	0.500639
S=25, D=48, h=0.5, k=1, V=0	309550	1237	305472	698	2143	644	3485	0.438521	0.479551
S=25, D=48, h=0.4, k=0.3, V=1	310092	1693	306314	341	1744	609	2694	0.586669	0.637410
S=25, D=48, h=0.4, k=0.3, V=0	309439	1558	305626	428	1827	646	2901	0.546828	0.597705
S=25, D=48, h=0.4, k=0.4, V=1	310596	1700	306744	389	1763	586	2738	0.580915	0.629017
S=25, D=48, h=0.4, k=0.4, V=0	310167	1559	306258	489	1861	610	2960	0.538687	0.585703
S=25, D=48, h=0.4, k=0.5, V=1	310849	1704	306945	427	1773	574	2774	0.576246	0.622865
S=25, D=48, h=0.4, k=0.5, V=0	310333	1561	306387	524	1861	603	2988	0.534789	0.580948
S=25, D=48, h=0.4, k=0.6, V=1	311172	1704	307206	470	1792	555	2817	0.570372	0.614837
S=25, D=48, h=0.4, k=0.6, V=0	310650	1550	306629	577	1894	583	3054	0.525405	0.569077
S=25, D=48, h=0.4, k=0.7, V=1	311346	1664	307316	531	1835	549	2915	0.554225	0.596992
S=25, D=48, h=0.4, k=0.7, V=0	310788	1515	306722	623	1928	577	3128	0.512422	0.554645
S=25, D=48, h=0.4, k=0.8, V=1	311566	1638	307475	583	1870	539	2992	0.542193	0.583231
S=25, D=48, h=0.4, k=0.8, V=0	311036	1496	306915	665	1960	566	3191	0.502969	0.543539
S=25, D=48, h=0.4, k=0.9, V=1	311756	1607	307610	628	1911	526	3065	0.530235	0.569359
S=25, D=48, h=0.4, k=0.9, V=0	311163	1475	307004	700	1984	562	3246	0.494191	0.533777
S=25, D=48, h=0.4, k=1, V=1	311901	1575	307695	681	1950	520	3151	0.516923	0.554610
S=25, D=48, h=0.4, k=1, V=0	311281	1449	307069	750	2013	557	3320	0.482694	0.521036
S=25, D=48, h=0.3, k=0.3, V=1	311342	1828	307480	364	1670	545	2579	0.610612	0.657269
S=25, D=48, h=0.3, k=0.3, V=0	310748	1674	306836	462	1776	576	2814	0.567040	0.613438
S=25, D=48, h=0.3, k=0.4, V=1	311759	1859	307836	400	1664	523	2587	0.611399	0.656005
S=25, D=48, h=0.3, k=0.4, V=0	311154	1690	307170	507	1787	552	2846	0.564124	0.608125
S=25, D=48, h=0.3, k=0.5, V=1	312114	1873	308129	443	1669	507	2619	0.608035	0.650882
S=25, D=48, h=0.3, k=0.5, V=0	311399	1691	307356	560	1792	543	2895	0.557682	0.600457
S=25, D=48, h=0.3, k=0.6, V=1	312279	1876	308240	492	1671	503	2666	0.602057	0.644129
S=25, D=48, h=0.3, k=0.6, V=0	311620	1693	307523	608	1796	538	2942	0.552016	0.593940
S=25, D=48, h=0.3, k=0.7, V=1	312384	1861	308299	534	1690	499	2723	0.593702	0.634851
S=25, D=48, h=0.3, k=0.7, V=0	311747	1672	307598	659	1818	534	3011	0.541635	0.582499
S=25, D=48, h=0.3, k=0.8, V=1	312617	1820	308466	589	1742	485	2816	0.578887	0.617838
S=25, D=48, h=0.3, k=0.8, V=0	312040	1644	307836	708	1852	522	3082	0.530355	0.569468
S=25, D=48, h=0.3, k=0.9, V=1	312710	1791	308508	633	1778	478	2889	0.567690	0.605310
S=25, D=48, h=0.3, k=0.9, V=0	312239	1623	307978	751	1887	508	3146	0.520951	0.558260
S=25, D=48, h=0.3, k=1, V=1	312970	1768	308701	692	1809	466	2967	0.556324	0.592247
S=25, D=48, h=0.3, k=1, V=0	312402	1606	308086	793	1917	495	3205	0.512615	0.548318
S=25, D=48, F=0	301736	143	297546	1155	2892	984	5031	0.055553	0.065943
S=25, D=50, h=0.7, k=0.3, V=1	304435	1127	300855	392	2061	864	3317	0.450252	0.508844
S=25, D=50, h=0.7, k=0.3, V=0	304490	1018	300839	490	2143	863	3496	0.408895	0.462646
S=25, D=50, h=0.7, k=0.4, V=1	304866	1104	301226	437	2099	848	3384	0.437696	0.493477
S=25, D=50, h=0.7, k=0.4, V=0	304738	1010	301056	514	2158	856	3528	0.403411	0.455961
S=25, D=50, h=0.7, k=0.5, V=1	305243	1083	301545	485	2130	839	3454	0.425329	0.478902
S=25, D=50, h=0.7, k=0.5, V=0	304911	995	301194	549	2173	853	3575	0.394777	0.446086
S=25, D=50, h=0.7, k=0.6, V=1	305323	1037	301577	538	2171	842	3551	0.406077	0.457564
S=25, D=50, h=0.7, k=0.6, V=0	304970	965	301223	585	2197	854	3636	0.382103	0.431973
S=25, D=50, h=0.7, k=0.7, V=1	305687	996	301866	600	2225	827	3652	0.387127	0.435300
S=25, D=50, h=0.7, k=0.7, V=0	305198	939	301401	625	2233	844	3702	0.369857	0.417524
S=25, D=50, h=0.7, k=0.8, V=1	305871	964	302002	641	2264	820	3725	0.373331	0.419392
S=25, D=50, h=0.7, k=0.8, V=0	305413	914	301576	657	2266	836	3759	0.358958	0.404757
S=25, D=50, h=0.7, k=0.9, V=1	306165	930	302236	691	2308	805	3804	0.358247	0.401637
S=25, D=50, h=0.7, k=0.9, V=0	305496	897	301632	677	2290	832	3799	0.351643	0.396254
S=25, D=50, h=0.7, k=1, V=1	306250	927	302305	705	2313	801	3819	0.355900	0.398797
S=25, D=50, h=0.7, k=1, V=0	305679	894	301789	697	2299	825	3821	0.348531	0.392344
S=25, D=50, h=0.6, k=0.3, V=1	306483	1353	302897	325	1908	790	3023	0.515267	0.575403
S=25, D=50, h=0.6, k=0.3, V=0	305900	1248	302290	395	1967	813	3175	0.481187	0.539782
S=25, D=50, h=0.6, k=0.4, V=1	307086	1346	303432	365	1943	763	3071	0.507393	0.564269
S=25, D=50, h=0.6, k=0.4, V=0	306363	1233	302681	443	2006	790	3239	0.470402	0.525815
S=25, D=50, h=0.6, k=0.5, V=1	307486	1300	303742	437	2007	744	3188	0.486036	0.539037
S=25, D=50, h=0.6, k=0.5, V=0	306852	1194	303098	503	2057	770	3330	0.452804	0.504757
S=25, D=50, h=0.6, k=0.6, V=1	307768	1280	303954	493	2041	727	3261	0.473575	0.523952
S=25, D=50, h=0.6, k=0.6, V=0	307214	1184	303395	546	2089	749	3384	0.444445	0.493849
S=25, D=50, h=0.6, k=0.7, V=1	307964	1254	304092	537	2081	714	3332	0.461310	0.509405
S=25, D=50, h=0.6, k=0.7, V=0	307524	1160	303646	586	2132	729	3447	0.433253	0.479982
S=25, D=50, h=0.6, k=0.8, V=1	308270	1217	304326	596	2131	699	3426	0.444742	0.490080
S=25, D=50, h=0.6, k=0.8, V=0	307775	1144	303848	624	2159	718	3501	0.424402	0.469420
S=25, D=50, h=0.6, k=0.9, V=1	308238	1179	304261	636	2162	705	3503	0.430387	0.474765
S=25, D=50, h=0.6, k=0.9, V=0	307723	1116	303759	663	2185	724	3572	0.412261	0.456419
S=25, D=50, h=0.6, k=1, V=1	308395	1143	304360	686	2206	697	3589	0.415320	0.457648
S=25, D=50, h=0.6, k=1, V=0	307897	1088	303888	704	2217	718	3639	0.400288	0.442831
S=25, D=50, h=0.5, k=0.3, V=1	307838	1485	304192	316	1845	722	2883	0.546140	0.603459
S=25, D=50, h=0.5, k=0.3, V=0	307178	1376	303505	391	1906	748	3045	0.511796	0.568220
S=25, D=50, h=0.5, k=0.4, V=1	308574	1489	304855	357	1873	691	2921	0.540681	0.594642
S=25, D=50, h=0.5, k=0.4, V=0	307887	1374	304144	434	1935	717	3086	0.505310	0.558443
S=25, D=50, h=0.5, k=0.5, V=1	308932	1473	305150	410	1899	680	2989	0.529421	0.581356
S=25, D=50, h=0.5, k=0.5, V=0	308321	1352	304506	491	1972	699	3162	0.492388	0.542762
S=25, D=50, h=0.5, k=0.6, V=1	309232	1435	305366	476	1955	662	3093	0.511634	0.560369
S=25, D=50, h=0.5, k=0.6, V=0	308651	1323	304760	550	2018	682	3250	0.477646	0.525207
S=25, D=50, h=0.5, k=0.7, V=1	309424	1396	305498	530	2000	652	3182	0.495736	0.542250
S=25, D=50, h=0.5, k=0.7, V=0	308915	1294	304967	596	2058	669	3323	0.464929	0.510288
S=25, D=50, h=0.5, k=0.8, V=1	309616	1361	305624	583	2048	639	3270	0.480769	0.524909
S=25, D=50, h=0.5, k=0.8, V=0	309277	1270	305269	642	2096	656	3394	0.453367	0.496650
S=25, D=50, h=0.5, k=0.9, V=1	309688	1346	305668	611	2063	640	3314	0.473678	0.517260
S=25, D=50, h=0.5, k=0.9, V=0	309401	1263	305368	665	2105	654	3424	0.448882	0.491610
S=25, D=50, h=0.5, k=1, V=1	309840	1307	305766	657	2110	630	3397	0.458959	0.500511
S=25, D=50, h=0.5, k=1, V=0	309550	1236	305473	697	2144	644	3485	0.438394	0.479411
S=25, D=50, h=0.4, k=0.3, V=1	310092	1692	306316	338	1746	609	2693	0.586835	0.637574
S=25, D=50, h=0.4, k=0.3, V=0	309439	1558	305629	426	1826	646	2898	0.547181	0.598102
S=25, D=50, h=0.4, k=0.4, V=1	310579	1700	306731	386	1762	587	2735	0.581343	0.629571
S=25, D=50, h=0.4, k=0.4, V=0	310150	1559	306246	486	1859	611	2956	0.539161	0.586317
S=25, D=50, h=0.4, k=0.5, V=1	310832	1706	306934	422	1770	575	2767	0.577350	0.624146
S=25, D=50, h=0.4, k=0.5, V=0	310316	1563	306377	519	1857	604	2980	0.535951	0.582305
S=25, D=50, h=0.4, k=0.6, V=1	311172	1705	307208	468	1791	555	2814	0.570847	0.615348
S=25, D=50, h=0.4, k=0.6, V=0	310650	1551	306631	575	1893	583	3051	0.525877	0.569587
S=25, D=50, h=0.4, k=0.7, V=1	311346	1666	307319	528	1833	549	2910	0.555033	0.597859
S=25, D=50, h=0.4, k=0.7, V=0	310788	1517	306725	620	1926	577	3123	0.513235	0.555522
S=25, D=50, h=0.4, k=0.8, V=1	311566	1639	307477	581	1869	539	2989	0.542656	0.583727
S=25, D=50, h=0.4, k=0.8, V=0	311036	1496	306917	663	1960	566	3189	0.503209	0.543797
S=25, D=50, h=0.4, k=0.9, V=1	311756	1609	307613	625	1909	526	3060	0.531029	0.570209
S=25, D=50, h=0.4, k=0.9, V=0	311163	1477	307007	697	1982	562	3241	0.494991	0.534639
S=25, D=50, h=0.4, k=1, V=1	311901	1578	307699	677	1947	520	3144	0.518044	0.555810
S=25, D=50, h=0.4, k=1, V=0	311281	1452	307073	746	2010	557	3313	0.483827	0.522255
S=25, D=50, h=0.3, k=0.3, V=1	311328	1830	307470	361	1667	546	2574	0.611433	0.658246
S=25, D=50, h=0.3, k=0.3, V=0	310734	1675	306826	459	1774	577	2810	0.567657	0.614194
S=25, D=50, h=0.3, k=0.4, V=1	311745	1858	307827	396	1664	524	2584	0.611759	0.656483
S=25, D=50, h=0.3, k=0.4, V=0	311140	1690	307161	503	1786	553	2842	0.564652	0.608781
S=25, D=50, h=0.3, k=0.5, V=1	312054	1872	308077	437	1668	511	2616	0.608495	0.651722
S=25, D=50, h=0.3, k=0.5, V=0	311385	1693	307346	555	1791	544	2890	0.558593	0.601500
S=25, D=50, h=0.3, k=0.6, V=1	312265	1877	308230	489	1669	504	2662	0.602645	0.644848
S=25, D=50, h=0.3, k=0.6, V=0	311606	1693	307512	606	1795	539	2940	0.552263	0.594292
S=25, D=50, h=0.3, k=0.7, V=1	312370	1863	308291	529	1687	500	2716	0.594733	0.636042
S=25, D=50, h=0.3, k=0.7, V=0	311733	1673	307589	655	1816	535	3006	0.542324	0.583323
S=25, D=50, h=0.3, k=0.8, V=1	312603	1822	308458	584	1739	486	2809	0.579905	0.619010
S=25, D=50, h=0.3, k=0.8, V=0	312026	1646	307828	703	1849	523	3075	0.531361	0.570628
S=25, D=50, h=0.3, k=0.9, V=1	312696	1792	308498	630	1776	479	2885	0.568254	0.605995
S=25, D=50, h=0.3, k=0.9, V=0	312225	1623	307968	748	1886	509	3143	0.521290	0.558703
S=25, D=50, h=0.3, k=1, V=1	312956	1768	308691	689	1808	467	2964	0.556673	0.592702
S=25, D=50, h=0.3, k=1, V=0	312388	1606	308075	791	1916	496	3203	0.512836	0.548632
S=25, D=50, F=0	301684	142	297495	1156	2891	986	5033	0.055110	0.065461
S=20, D=28, h=0.7, k=0.3, V=1	308887	1282	304944	571	2090	677	3338	0.463607	0.509084
S=20, D=28, h=0.7, k=0.3, V=0	308983	1136	304938	707	2202	670	3579	0.413105	0.453786
S=20, D=28, h=0.7, k=0.4, V=1	309202	1269	305212	604	2117	664	3385	0.456225	0.500015
S=20, D=28, h=0.7, k=0.4, V=0	309285	1142	305210	723	2210	656	3589	0.412791	0.452479
S=20, D=28, h=0.7, k=0.5, V=1	309390	1236	305344	654	2156	656	3466	0.442171	0.484107
S=20, D=28, h=0.7, k=0.5, V=0	309476	1131	305377	744	2224	650	3618	0.407757	0.446607
S=20, D=28, h=0.7, k=0.6, V=1	309558	1182	305438	724	2214	649	3587	0.420781	0.460317
S=20, D=28, h=0.7, k=0.6, V=0	309528	1095	305380	795	2258	649	3702	0.393017	0.430491
S=20, D=28, h=0.7, k=0.7, V=1	309680	1142	305505	777	2256	645	3678	0.404909	0.442772
S=20, D=28, h=0.7, k=0.7, V=0	309713	1074	305519	831	2289	640	3760	0.383680	0.419718
S=20, D=28, h=0.7, k=0.8, V=1	309725	1090	305493	838	2304	644	3786	0.385368	0.421469
S=20, D=28, h=0.7, k=0.8, V=0	309764	1056	305544	857	2307	639	3803	0.376326	0.411654
S=20, D=28, h=0.7, k=0.9, V=1	309832	1078	305573	860	2321	640	3821	0.379953	0.415311
S=20, D=28, h=0.7, k=0.9, V=0	309876	1042	305625	884	2325	635	3844	0.369911	0.404421
S=20, D=28, h=0.7, k=1, V=1	309880	1031	305560	920	2369	638	3927	0.361774	0.395408
S=20, D=28, h=0.7, k=1, V=0	309867	1011	305578	920	2358	633	3911	0.358153	0.391496
S=20, D=28, h=0.6, k=0.3, V=1	309961	1466	306030	506	1959	625	3090	0.514637	0.560590
S=20, D=28, h=0.6, k=0.3, V=0	309991	1347	305990	610	2044	624	3278	0.476095	0.519056
S=20, D=28, h=0.6, k=0.4, V=1	310282	1455	306296	544	1987	609	3140	0.507083	0.551070
S=20, D=28, h=0.6, k=0.4, V=0	310250	1333	306190	650	2077	610	3337	0.467558	0.508656
S=20, D=28, h=0.6, k=0.5, V=1	310454	1429	306410	599	2016	603	3218	0.494364	0.536854
S=20, D=28, h=0.6, k=0.5, V=0	310453	1304	306338	703	2108	602	3413	0.454704	0.494195
S=20, D=28, h=0.6, k=0.6, V=1	310491	1388	306393	652	2058	602	3312	0.478455	0.519552
S=20, D=28, h=0.6, k=0.6, V=0	310426	1279	306277	744	2126	603	3473	0.444323	0.483090
S=20, D=28, h=0.6, k=0.7, V=1	310648	1344	306474	725	2105	595	3425	0.459861	0.498954
S=20, D=28, h=0.6, k=0.7, V=0	310553	1249	306347	795	2162	599	3556	0.431261	0.468636
S=20, D=28, h=0.6, k=0.8, V=1	310964	1288	306687	806	2183	572	3561	0.437639	0.473316
S=20, D=28, h=0.6, k=0.8, V=0	310679	1203	306397	857	2222	587	3666	0.413255	0.448308
S=20, D=28, h=0.6, k=0.9, V=1	311038	1257	306726	841	2214	569	3624	0.426620	0.461261
S=20, D=28, h=0.6, k=0.9, V=0	310767	1177	306451	888	2251	584	3723	0.403614	0.437688
S=20, D=28, h=0.6, k=1, V=1	311208	1217	306831	896	2264	558	3718	0.411275	0.444011
S=20, D=28, h=0.6, k=1, V=0	310874	1153	306517	926	2278	578	3782	0.393961	0.426903
S=20, D=28, h=0.5, k=0.3, V=1	311129	1669	307186	456	1818	562	2836	0.565177	0.609880
S=20, D=28, h=0.5, k=0.3, V=0	310851	1546	306855	552	1898	579	3029	0.528010	0.571591
S=20, D=28, h=0.5, k=0.4, V=1	311393	1675	307388	500	1830	545	2875	0.560442	0.603291
S=20, D=28, h=0.5, k=0.4, V=0	311124	1533	307054	608	1929	561	3098	0.518056	0.559368
S=20, D=28, h=0.5, k=0.5, V=1	311614	1634	307523	576	1881	535	2992	0.542024	0.582674
S=20, D=28, h=0.5, k=0.5, V=0	311272	1489	307134	677	1972	553	3202	0.500489	0.539917
S=20, D=28, h=0.5, k=0.6, V=1	311946	1587	307770	646	1943	516	3105	0.523626	0.561443
S=20, D=28, h=0.5, k=0.6, V=0	311456	1459	307264	724	2009	545	3278	0.488304	0.526201
S=20, D=28, h=0.5, k=0.7, V=1	312203	1556	307954	706	1987	504	3197	0.509745	0.545646
S=20, D=28, h=0.5, k=0.7, V=0	311712	1435	307455	779	2043	533	3355	0.476755	0.512910
S=20, D=28, h=0.5, k=0.8, V=1	312258	1522	307961	755	2020	504	3279	0.496760	0.531792
S=20, D=28, h=0.5, k=0.8, V=0	311768	1413	307469	818	2068	531	3417	0.467387	0.502705
S=20, D=28, h=0.5, k=0.9, V=1	312372	1470	308007	816	2079	496	3391	0.478539	0.511753
S=20, D=28, h=0.5, k=0.9, V=0	311970	1375	307607	869	2119	520	3508	0.453079	0.486555
S=20, D=28, h=0.5, k=1, V=1	312401	1426	307964	889	2122	496	3507	0.460964	0.493021
S=20, D=28, h=0.5, k=1, V=0	312059	1338	307651	913	2157	520	3590	0.439860	0.472391
S=20, D=28, h=0.4, k=0.3, V=1	312098	1825	308104	453	1716	505	2674	0.597471	0.639436
S=20, D=28, h=0.4, k=0.3, V=0	311784	1683	307731	552	1818	522	2892	0.557252	0.598189
S=20, D=28, h=0.4, k=0.4, V=1	312458	1855	308394	507	1702	490	2699	0.596209	0.636729
S=20, D=28, h=0.4, k=0.4, V=0	312102	1693	307974	616	1819	509	2944	0.551458	0.590909
S=20, D=28, h=0.4, k=0.5, V=1	312569	1835	308446	562	1726	485	2773	0.585313	0.624689
S=20, D=28, h=0.4, k=0.5, V=0	312215	1662	308028	676	1849	504	3029	0.538129	0.576310
S=20, D=28, h=0.4, k=0.6, V=1	312926	1797	308716	627	1786	463	2876	0.569701	0.606160
S=20, D=28, h=0.4, k=0.6, V=0	312565	1631	308302	738	1894	487	3119	0.524543	0.560446
S=20, D=28, h=0.4, k=0.7, V=1	313091	1760	308808	697	1826	456	2979	0.554180	0.589138
S=20, D=28, h=0.4, k=0.7, V=0	312754	1605	308416	801	1932	473	3206	0.512049	0.546048
S=20, D=28, h=0.4, k=0.8, V=1	313282	1723	308923	768	1868	452	3088	0.538427	0.572098
S=20, D=28, h=0.4, k=0.8, V=0	313007	1578	308611	857	1961	468	3286	0.500360	0.533259
S=20, D=28, h=0.4, k=0.9, V=1	313626	1702	309188	825	1911	429	3165	0.527894	0.559118
S=20, D=28, h=0.4, k=0.9, V=0	313286	1570	308837	900	1979	455	3334	0.494312	0.525873
S=20, D=28, h=0.4, k=1, V=1	313710	1667	309216	880	1947	425	3252	0.514927	0.545131
S=20, D=28, h=0.4, k=1, V=0	313408	1549	308908	941	2010	447	3398	0.485414	0.515821
S=20, D=28, F=0	307414	189	302713	1433	3079	740	5252	0.066460	0.075200
S=20, D=30, h=0.7, k=0.3, V=1	308689	1279	304762	564	2084	685	3333	0.463851	0.509978
S=20, D=30, h=0.7, k=0.3, V=0	308738	1136	304713	698	2191	682	3571	0.414098	0.455698
S=20, D=30, h=0.7, k=0.4, V=1	309007	1271	305036	595	2105	673	3373	0.457898	0.502535
S=20, D=30, h=0.7, k=0.4, V=0	309167	1145	305100	721	2201	661	3583	0.413835	0.453979
S=20, D=30, h=0.7, k=0.5, V=1	309215	1239	305185	646	2145	664	3455	0.443872	0.486548
S=20, D=30, h=0.7, k=0.5, V=0	309378	1137	305283	745	2213	654	3612	0.409227	0.448500
S=20, D=30, h=0.7, k=0.6, V=1	309484	1187	305368	722	2207	651	3580	0.422254	0.462064
S=20, D=30, h=0.7, k=0.6, V=0	309430	1102	305290	791	2247	653	3691	0.395259	0.433205
S=20, D=30, h=0.7, k=0.7, V=1	309606	1145	305435	775	2251	647	3673	0.405886	0.443971
S=20, D=30, h=0.7, k=0.7, V=0	309670	1077	305478	831	2284	642	3757	0.384461	0.420700
S=20, D=30, h=0.7, k=0.8, V=1	309682	1090	305450	840	2302	646	3788	0.385159	0.421370
S=20, D=30, h=0.7, k=0.8, V=0	309721	1061	305504	855	2301	641	3797	0.377793	0.413370
S=20, D=30, h=0.7, k=0.9, V=1	309789	1079	305531	861	2318	642	3821	0.380109	0.415607
S=20, D=30, h=0.7, k=0.9, V=0	309876	1046	305625	883	2322	635	3840	0.371017	0.405616
S=20, D=30, h=0.7, k=1, V=1	309850	1034	305530	922	2364	640	3926	0.362368	0.396177
S=20, D=30, h=0.7, k=1, V=0	309880	1018	305593	918	2351	633	3902	0.360209	0.393736
S=20, D=30, h=0.6, k=0.3, V=1	309912	1469	305992	498	1953	627	3078	0.516448	0.562735
S=20, D=30, h=0.6, k=0.3, V=0	309893	1348	305899	607	2039	628	3274	0.476705	0.520032
S=20, D=30, h=0.6, k=0.4, V=1	310205	1460	306227	539	1979	611	3129	0.508921	0.553238
S=20, D=30, h=0.6, k=0.4, V=0	310207	1332	306152	650	2073	612	3335	0.467501	0.508781
S=20, D=30, h=0.6, k=0.5, V=1	310334	1428	306296	596	2014	607	3217	0.494451	0.537253
S=20, D=30, h=0.6, k=0.5, V=0	310367	1306	306262	699	2100	606	3405	0.455766	0.495665
S=20, D=30, h=0.6, k=0.6, V=1	310428	1393	306338	648	2049	606	3303	0.480089	0.521632
S=20, D=30, h=0.6, k=0.6, V=0	310366	1285	306231	736	2114	607	3457	0.446793	0.486081
S=20, D=30, h=0.6, k=0.7, V=1	310628	1344	306457	724	2103	597	3424	0.459976	0.499226
S=20, D=30, h=0.6, k=0.7, V=0	310493	1248	306293	794	2158	603	3555	0.431181	0.468842
S=20, D=30, h=0.6, k=0.8, V=1	310924	1293	306653	805	2173	577	3555	0.438939	0.475071
S=20, D=30, h=0.6, k=0.8, V=0	310599	1207	306329	853	2210	594	3657	0.414712	0.450367
S=20, D=30, h=0.6, k=0.9, V=1	310998	1261	306689	843	2205	574	3622	0.427374	0.462417
S=20, D=30, h=0.6, k=0.9, V=0	310687	1181	306381	886	2239	591	3716	0.404865	0.439512
S=20, D=30, h=0.6, k=1, V=1	311168	1221	306794	899	2254	563	3716	0.412001	0.445133
S=20, D=30, h=0.6, k=1, V=0	310794	1156	306450	920	2268	585	3773	0.395306	0.428805
S=20, D=30, h=0.5, k=0.3, V=1	310923	1673	307003	443	1804	571	2818	0.567859	0.613584
S=20, D=30, h=0.5, k=0.3, V=0	310688	1547	306707	544	1890	586	3020	0.529265	0.573539
S=20, D=30, h=0.5, k=0.4, V=1	311271	1677	307279	493	1822	551	2866	0.561785	0.605260
S=20, D=30, h=0.5, k=0.4, V=0	310959	1535	306906	598	1920	568	3086	0.519743	0.561762
S=20, D=30, h=0.5, k=0.5, V=1	311529	1641	307450	567	1871	538	2976	0.544640	0.585734
S=20, D=30, h=0.5, k=0.5, V=0	311144	1490	307023	665	1966	558	3189	0.502146	0.542097
S=20, D=30, h=0.5, k=0.6, V=1	311948	1599	307776	641	1932	515	3088	0.526810	0.564769
S=20, D=30, h=0.5, k=0.6, V=0	311415	1466	307227	721	2001	546	3268	0.490229	0.528349
S=20, D=30, h=0.5, k=0.7, V=1	312173	1567	307936	696	1974	506	3176	0.513301	0.549601
[truncated: 2,217 more rows]
