# Supplementary material for: Highly improved homopolymer aware nucleotide-protein alignments with 454 data
Source: BMC Bioinformatics. 2012 Sep 12;13:230. doi: 10.1186/1471-2105-13-230 (PMC3568017; doi:10.1186/1471-2105-13-230)
Supplement: Additional file 1 — HAXAT parameter evaluation setup. Name: haxat-parameter-evaluation.zip. Format: Zip compressed evaluation code. Title: HAXAT parameter evaluation setup. The file contains scripts for running the evaluation as well as all the binaries and results included in the manuscript. See the enclosed README for more information. [file 1471-2105-13-230-S1.zip › haxat-parameter-evaluation/output/fasta.db100.analyze.tsv]

parameters	aligned-positions	tp	tn	fp	fn	missed	errors	mcc-missed	mcc
S=40, D=56, h=0.7, k=0.3, V=1	323406	1345	319381	377	2303	374	3054	0.507451	0.533314
S=40, D=56, h=0.7, k=0.3, V=0	323506	1291	319422	438	2355	368	3161	0.486230	0.510670
S=40, D=56, h=0.7, k=0.4, V=1	323623	1361	319551	426	2285	367	3078	0.504484	0.529758
S=40, D=56, h=0.7, k=0.4, V=0	323664	1289	319519	501	2355	365	3221	0.477186	0.501022
S=40, D=56, h=0.7, k=0.5, V=1	323773	1350	319659	467	2297	361	3125	0.496394	0.520878
S=40, D=56, h=0.7, k=0.5, V=0	323814	1273	319618	547	2376	359	3282	0.467205	0.490159
S=40, D=56, h=0.7, k=0.6, V=1	324124	1402	320008	455	2259	348	3062	0.510040	0.534208
S=40, D=56, h=0.7, k=0.6, V=0	324127	1419	320028	440	2240	348	3028	0.516173	0.540636
S=40, D=56, h=0.7, k=0.7, V=1	324127	1415	320013	457	2242	348	3047	0.512986	0.537318
S=40, D=56, h=0.7, k=0.7, V=0	324127	1427	320028	445	2227	348	3020	0.517606	0.542170
S=40, D=56, h=0.7, k=0.8, V=1	324137	1446	320043	442	2206	348	2996	0.522457	0.547261
S=40, D=56, h=0.7, k=0.8, V=0	324137	1452	320052	436	2197	348	2981	0.524862	0.549796
S=40, D=56, h=0.7, k=0.9, V=1	324198	1447	320084	454	2213	343	3010	0.520787	0.545117
S=40, D=56, h=0.7, k=0.9, V=0	324198	1453	320093	448	2204	343	2995	0.523182	0.547640
S=40, D=56, h=0.7, k=1, V=1	324287	1470	320178	450	2189	338	2977	0.526911	0.551177
S=40, D=56, h=0.7, k=1, V=0	324287	1475	320186	445	2181	338	2964	0.528935	0.553311
S=40, D=56, h=0.6, k=0.3, V=1	323613	1361	319553	407	2292	366	3065	0.506875	0.532147
S=40, D=56, h=0.6, k=0.3, V=0	323720	1302	319596	473	2349	359	3181	0.484114	0.507848
S=40, D=56, h=0.6, k=0.4, V=1	323851	1346	319710	491	2304	357	3152	0.492184	0.516189
S=40, D=56, h=0.6, k=0.4, V=0	323892	1276	319675	564	2377	355	3296	0.465697	0.488310
S=40, D=56, h=0.6, k=0.5, V=1	324220	1337	319994	562	2327	346	3235	0.480376	0.503045
S=40, D=56, h=0.6, k=0.5, V=0	324220	1290	319946	609	2375	346	3330	0.463129	0.485006
S=40, D=56, h=0.6, k=0.6, V=1	324328	1405	320140	521	2262	339	3122	0.501848	0.525015
S=40, D=56, h=0.6, k=0.6, V=0	324328	1416	320152	512	2248	339	3099	0.505768	0.529129
S=40, D=56, h=0.6, k=0.7, V=1	324369	1465	320213	494	2197	338	3029	0.519496	0.543420
S=40, D=56, h=0.6, k=0.7, V=0	324369	1470	320219	489	2191	338	3018	0.521366	0.545379
S=40, D=56, h=0.6, k=0.8, V=1	324530	1481	320362	499	2188	329	3016	0.522532	0.545924
S=40, D=56, h=0.6, k=0.8, V=0	324530	1485	320366	495	2184	329	3008	0.523966	0.547421
S=40, D=56, h=0.6, k=0.9, V=1	324588	1500	320420	503	2165	329	2997	0.526487	0.550080
S=40, D=56, h=0.6, k=0.9, V=0	324588	1503	320423	500	2162	329	2991	0.527557	0.551197
S=40, D=56, h=0.6, k=1, V=1	324669	1527	320513	482	2147	321	2950	0.535232	0.558578
S=40, D=56, h=0.6, k=1, V=0	324669	1528	320514	481	2146	321	2948	0.535588	0.558950
S=40, D=56, h=0.5, k=0.3, V=1	323817	1361	319703	453	2300	358	3111	0.500232	0.524607
S=40, D=56, h=0.5, k=0.3, V=0	323881	1309	319710	512	2350	353	3215	0.480275	0.503402
S=40, D=56, h=0.5, k=0.4, V=1	324314	1337	320072	576	2329	342	3247	0.478686	0.501013
S=40, D=56, h=0.5, k=0.4, V=0	324314	1297	320029	618	2370	342	3330	0.463798	0.485449
S=40, D=56, h=0.5, k=0.5, V=1	324506	1337	320202	629	2338	333	3300	0.471996	0.493413
S=40, D=56, h=0.5, k=0.5, V=0	324506	1311	320177	655	2363	333	3351	0.462707	0.483723
S=40, D=56, h=0.5, k=0.6, V=1	324552	1398	320265	613	2276	333	3222	0.488270	0.510415
S=40, D=56, h=0.5, k=0.6, V=0	324552	1404	320273	607	2268	333	3208	0.490529	0.512784
S=40, D=56, h=0.5, k=0.7, V=1	324737	1482	320478	574	2203	317	3094	0.512606	0.534668
S=40, D=56, h=0.5, k=0.7, V=0	324737	1485	320481	571	2200	317	3088	0.513662	0.535767
S=40, D=56, h=0.5, k=0.8, V=1	325020	1540	320747	577	2156	298	3031	0.525611	0.546832
S=40, D=56, h=0.5, k=0.8, V=0	325020	1541	320745	579	2155	298	3032	0.525575	0.546796
S=40, D=56, h=0.5, k=0.9, V=1	325020	1577	320773	554	2116	298	2968	0.536842	0.558522
S=40, D=56, h=0.5, k=0.9, V=0	325020	1578	320774	553	2115	298	2966	0.537188	0.558882
S=40, D=56, h=0.5, k=1, V=1	325120	1611	320859	562	2088	291	2941	0.543213	0.564609
S=40, D=56, h=0.5, k=1, V=0	325120	1611	320859	562	2088	291	2941	0.543213	0.564609
S=40, D=56, h=0.4, k=0.3, V=1	323967	1367	319803	499	2298	355	3152	0.495165	0.519089
S=40, D=56, h=0.4, k=0.3, V=0	324031	1311	319804	561	2355	350	3266	0.473989	0.496603
S=40, D=56, h=0.4, k=0.4, V=1	324526	1352	320231	619	2324	332	3275	0.476765	0.498323
S=40, D=56, h=0.4, k=0.4, V=0	324526	1319	320196	654	2357	332	3343	0.464672	0.485702
S=40, D=56, h=0.4, k=0.5, V=1	324655	1394	320313	663	2285	327	3275	0.481271	0.502704
S=40, D=56, h=0.4, k=0.5, V=0	324655	1371	320289	686	2309	327	3322	0.473123	0.494200
S=40, D=56, h=0.4, k=0.6, V=1	325028	1449	320635	688	2256	300	3244	0.490940	0.510894
S=40, D=56, h=0.4, k=0.6, V=0	325028	1448	320635	689	2256	300	3245	0.490658	0.510606
S=40, D=56, h=0.4, k=0.7, V=1	325145	1517	320763	674	2191	292	3157	0.508169	0.528251
S=40, D=56, h=0.4, k=0.7, V=0	325145	1518	320761	676	2190	292	3158	0.508152	0.528234
S=40, D=56, h=0.4, k=0.8, V=1	325447	1572	321033	692	2150	277	3119	0.518189	0.537560
S=40, D=56, h=0.4, k=0.8, V=0	325447	1573	321034	691	2149	277	3117	0.518524	0.537908
S=40, D=56, h=0.4, k=0.9, V=1	325468	1635	321108	643	2082	276	3001	0.538037	0.558082
S=40, D=56, h=0.4, k=0.9, V=0	325468	1635	321108	643	2082	276	3001	0.538037	0.558082
S=40, D=56, h=0.4, k=1, V=1	325604	1671	321245	635	2053	268	2956	0.546721	0.566466
S=40, D=56, h=0.4, k=1, V=0	325604	1671	321245	635	2053	268	2956	0.546721	0.566466
S=40, D=56, h=0.3, k=0.3, V=1	324019	1359	319822	535	2303	351	3189	0.488896	0.512291
S=40, D=56, h=0.3, k=0.3, V=0	324060	1299	319799	598	2364	349	3311	0.466612	0.488846
S=40, D=56, h=0.3, k=0.4, V=1	324665	1378	320309	677	2301	327	3305	0.475884	0.497084
S=40, D=56, h=0.3, k=0.4, V=0	324665	1357	320284	701	2323	327	3351	0.468083	0.488944
S=40, D=56, h=0.3, k=0.5, V=1	325142	1442	320697	735	2268	296	3299	0.483817	0.503215
S=40, D=56, h=0.3, k=0.5, V=0	325142	1425	320681	752	2284	296	3332	0.478066	0.497247
S=40, D=56, h=0.3, k=0.6, V=1	325294	1510	320840	740	2204	289	3233	0.498718	0.518219
S=40, D=56, h=0.3, k=0.6, V=0	325294	1511	320838	742	2203	289	3234	0.498712	0.518213
S=40, D=56, h=0.3, k=0.7, V=1	325607	1558	321116	756	2177	267	3200	0.507555	0.525813
S=40, D=56, h=0.3, k=0.7, V=0	325607	1559	321117	755	2176	267	3198	0.507887	0.526157
S=40, D=56, h=0.3, k=0.8, V=1	325711	1640	321234	741	2096	260	3097	0.527379	0.545841
S=40, D=56, h=0.3, k=0.8, V=0	325711	1640	321234	741	2096	260	3097	0.527379	0.545841
S=40, D=56, h=0.3, k=0.9, V=1	325835	1669	321331	761	2074	252	3087	0.531348	0.549354
S=40, D=56, h=0.3, k=0.9, V=0	325835	1669	321331	761	2074	252	3087	0.531348	0.549354
S=40, D=56, h=0.3, k=1, V=1	325947	1732	321474	729	2012	248	2989	0.548399	0.566672
S=40, D=56, h=0.3, k=1, V=0	325947	1732	321474	729	2012	248	2989	0.548399	0.566672
S=40, D=56, h=0.2, k=0.3, V=1	324138	1356	319888	581	2313	347	3241	0.482010	0.504795
S=40, D=56, h=0.2, k=0.3, V=0	324179	1301	319866	641	2371	345	3357	0.461435	0.483141
S=40, D=56, h=0.2, k=0.4, V=1	324931	1425	320512	715	2279	309	3303	0.481815	0.501993
S=40, D=56, h=0.2, k=0.4, V=0	324931	1406	320492	734	2299	309	3342	0.475209	0.495115
S=40, D=56, h=0.2, k=0.5, V=1	325350	1487	320848	784	2231	287	3302	0.488509	0.507479
S=40, D=56, h=0.2, k=0.5, V=0	325350	1478	320839	793	2240	287	3320	0.485496	0.504353
S=40, D=56, h=0.2, k=0.6, V=1	325758	1584	321196	820	2158	257	3235	0.506335	0.523860
S=40, D=56, h=0.2, k=0.6, V=0	325758	1585	321197	819	2157	257	3233	0.506661	0.524197
S=40, D=56, h=0.2, k=0.7, V=1	326017	1656	321424	837	2100	242	3179	0.520037	0.536934
S=40, D=56, h=0.2, k=0.7, V=0	326017	1656	321424	837	2100	242	3179	0.520037	0.536934
S=40, D=56, h=0.2, k=0.8, V=1	326177	1693	321548	864	2072	228	3164	0.525319	0.541379
S=40, D=56, h=0.2, k=0.8, V=0	326177	1693	321548	864	2072	228	3164	0.525319	0.541379
S=40, D=56, h=0.2, k=0.9, V=1	326371	1755	321721	878	2017	216	3111	0.537118	0.552653
S=40, D=56, h=0.2, k=0.9, V=0	326371	1755	321721	878	2017	216	3111	0.537118	0.552653
S=40, D=56, h=0.2, k=1, V=1	326524	1792	321859	881	1992	204	3077	0.544417	0.559250
S=40, D=56, h=0.2, k=1, V=0	326524	1792	321859	881	1992	204	3077	0.544417	0.559250
S=40, D=56, F=0	322512	548	317824	1080	3060	387	4527	0.208801	0.220385
S=40, D=60, h=0.7, k=0.3, V=1	323424	1349	319398	376	2301	370	3047	0.508659	0.534298
S=40, D=60, h=0.7, k=0.3, V=0	323526	1296	319441	438	2351	367	3156	0.487420	0.511848
S=40, D=60, h=0.7, k=0.4, V=1	323687	1363	319613	425	2286	362	3073	0.505222	0.530175
S=40, D=60, h=0.7, k=0.4, V=0	323684	1288	319540	500	2356	364	3220	0.477145	0.500914
S=40, D=60, h=0.7, k=0.5, V=1	323784	1351	319670	465	2298	358	3121	0.496972	0.521271
S=40, D=60, h=0.7, k=0.5, V=0	323845	1271	319647	546	2381	355	3282	0.466914	0.489586
S=40, D=60, h=0.7, k=0.6, V=1	324071	1402	319960	453	2256	350	3059	0.510386	0.534725
S=40, D=60, h=0.7, k=0.6, V=0	324094	1418	319999	438	2239	349	3026	0.516297	0.540847
S=40, D=60, h=0.7, k=0.7, V=1	324094	1413	319984	455	2242	349	3046	0.512877	0.537285
S=40, D=60, h=0.7, k=0.7, V=0	324094	1425	319999	443	2227	349	3019	0.517503	0.542143
S=40, D=60, h=0.7, k=0.8, V=1	324104	1448	320016	437	2203	349	2989	0.523619	0.548552
S=40, D=60, h=0.7, k=0.8, V=0	324104	1454	320025	431	2194	349	2974	0.526025	0.551089
S=40, D=60, h=0.7, k=0.9, V=1	324165	1447	320056	450	2212	344	3006	0.521350	0.545781
S=40, D=60, h=0.7, k=0.9, V=0	324165	1453	320065	444	2203	344	2991	0.523748	0.548307
S=40, D=60, h=0.7, k=1, V=1	324254	1468	320147	448	2191	339	2978	0.526678	0.551004
S=40, D=60, h=0.7, k=1, V=0	324254	1473	320155	443	2183	339	2965	0.528704	0.553139
S=40, D=60, h=0.6, k=0.3, V=1	323677	1364	319614	406	2293	361	3060	0.507781	0.532732
S=40, D=60, h=0.6, k=0.3, V=0	323740	1305	319617	471	2347	358	3176	0.485108	0.508818
S=40, D=60, h=0.6, k=0.4, V=1	323862	1349	319719	491	2303	354	3148	0.492949	0.516780
S=40, D=60, h=0.6, k=0.4, V=0	323923	1276	319702	565	2380	351	3296	0.465627	0.487970
S=40, D=60, h=0.6, k=0.5, V=1	324187	1334	319965	560	2328	347	3235	0.479991	0.502718
S=40, D=60, h=0.6, k=0.5, V=0	324187	1287	319917	607	2376	347	3330	0.462719	0.484650
S=40, D=60, h=0.6, k=0.6, V=1	324326	1402	320138	521	2265	338	3124	0.501223	0.524295
S=40, D=60, h=0.6, k=0.6, V=0	324326	1412	320150	511	2253	338	3102	0.504989	0.528240
S=40, D=60, h=0.6, k=0.7, V=1	324389	1460	320230	496	2203	337	3036	0.518102	0.541887
S=40, D=60, h=0.6, k=0.7, V=0	324389	1465	320236	491	2197	337	3025	0.519972	0.543847
S=40, D=60, h=0.6, k=0.8, V=1	324550	1475	320376	505	2194	328	3027	0.520446	0.543678
S=40, D=60, h=0.6, k=0.8, V=0	324550	1479	320380	501	2190	328	3019	0.521881	0.545176
S=40, D=60, h=0.6, k=0.9, V=1	324588	1499	320415	508	2166	329	3003	0.525591	0.549146
S=40, D=60, h=0.6, k=0.9, V=0	324588	1502	320418	505	2163	329	2997	0.526661	0.550262
S=40, D=60, h=0.6, k=1, V=1	324669	1526	320508	488	2147	321	2956	0.534262	0.557574
S=40, D=60, h=0.6, k=1, V=0	324669	1527	320509	487	2146	321	2954	0.534617	0.557945
S=40, D=60, h=0.5, k=0.3, V=1	323850	1361	319737	450	2302	355	3107	0.500722	0.524907
S=40, D=60, h=0.5, k=0.3, V=0	323870	1304	319703	509	2354	354	3217	0.479494	0.502653
S=40, D=60, h=0.5, k=0.4, V=1	324312	1336	320067	578	2331	341	3250	0.478193	0.500428
S=40, D=60, h=0.5, k=0.4, V=0	324312	1294	320024	620	2374	341	3335	0.462830	0.484370
S=40, D=60, h=0.5, k=0.5, V=1	324526	1331	320224	627	2344	332	3303	0.470888	0.492192
S=40, D=60, h=0.5, k=0.5, V=0	324526	1305	320199	653	2369	332	3354	0.461578	0.482482
S=40, D=60, h=0.5, k=0.6, V=1	324552	1393	320254	624	2281	333	3238	0.485747	0.507782
S=40, D=60, h=0.5, k=0.6, V=0	324552	1399	320262	618	2273	333	3224	0.488002	0.510147
S=40, D=60, h=0.5, k=0.7, V=1	324718	1477	320452	581	2208	318	3107	0.510526	0.532569
S=40, D=60, h=0.5, k=0.7, V=0	324718	1480	320455	578	2205	318	3101	0.511581	0.533668
S=40, D=60, h=0.5, k=0.8, V=1	325001	1537	320722	582	2160	299	3041	0.524180	0.545410
S=40, D=60, h=0.5, k=0.8, V=0	325001	1538	320720	584	2159	299	3042	0.524146	0.545375
S=40, D=60, h=0.5, k=0.9, V=1	325001	1573	320754	554	2120	299	2973	0.535906	0.557620
S=40, D=60, h=0.5, k=0.9, V=0	325001	1574	320755	553	2119	299	2971	0.536252	0.557980
S=40, D=60, h=0.5, k=1, V=1	325101	1617	320839	564	2081	292	2937	0.544242	0.565757
S=40, D=60, h=0.5, k=1, V=0	325101	1617	320839	564	2081	292	2937	0.544242	0.565757
S=40, D=60, h=0.4, k=0.3, V=1	324000	1370	319835	498	2297	352	3147	0.496061	0.519816
S=40, D=60, h=0.4, k=0.3, V=0	324020	1309	319795	560	2356	351	3267	0.473644	0.496310
S=40, D=60, h=0.4, k=0.4, V=1	324546	1348	320248	621	2329	331	3281	0.475578	0.497014
S=40, D=60, h=0.4, k=0.4, V=0	324546	1314	320213	655	2364	331	3350	0.463303	0.484200
S=40, D=60, h=0.4, k=0.5, V=1	324636	1380	320285	672	2299	328	3299	0.476885	0.498192
S=40, D=60, h=0.4, k=0.5, V=0	324636	1357	320261	695	2323	328	3346	0.468729	0.489678
S=40, D=60, h=0.4, k=0.6, V=1	324965	1439	320569	694	2263	305	3262	0.487834	0.508006
S=40, D=60, h=0.4, k=0.6, V=0	324965	1438	320569	695	2263	305	3263	0.487551	0.507717
S=40, D=60, h=0.4, k=0.7, V=1	325107	1516	320723	675	2193	293	3161	0.507697	0.527824
S=40, D=60, h=0.4, k=0.7, V=0	325107	1517	320721	677	2192	293	3162	0.507681	0.527807
S=40, D=60, h=0.4, k=0.8, V=1	325421	1572	321007	693	2149	278	3120	0.518071	0.537512
S=40, D=60, h=0.4, k=0.8, V=0	325421	1573	321008	692	2148	278	3118	0.518406	0.537859
S=40, D=60, h=0.4, k=0.9, V=1	325449	1639	321089	641	2080	276	2997	0.538995	0.559064
S=40, D=60, h=0.4, k=0.9, V=0	325449	1639	321089	641	2080	276	2997	0.538995	0.559064
S=40, D=60, h=0.4, k=1, V=1	325578	1672	321222	631	2053	269	2953	0.547279	0.567111
S=40, D=60, h=0.4, k=1, V=0	325578	1672	321222	631	2053	269	2953	0.547279	0.567111
S=40, D=60, h=0.3, k=0.3, V=1	324083	1358	319884	533	2308	346	3187	0.488991	0.512040
S=40, D=60, h=0.3, k=0.3, V=0	324080	1297	319818	598	2367	348	3313	0.466134	0.488277
S=40, D=60, h=0.3, k=0.4, V=1	324647	1370	320292	676	2309	327	3312	0.474141	0.495265
S=40, D=60, h=0.3, k=0.4, V=0	324647	1349	320267	700	2331	327	3358	0.466324	0.487108
S=40, D=60, h=0.3, k=0.5, V=1	325157	1441	320703	740	2273	293	3306	0.482956	0.502108
S=40, D=60, h=0.3, k=0.5, V=0	325157	1424	320687	757	2289	293	3339	0.477211	0.496149
S=40, D=60, h=0.3, k=0.6, V=1	325309	1512	320849	741	2207	286	3234	0.498921	0.518206
S=40, D=60, h=0.3, k=0.6, V=0	325309	1513	320847	743	2206	286	3235	0.498915	0.518200
S=40, D=60, h=0.3, k=0.7, V=1	325607	1564	321115	755	2173	267	3195	0.508850	0.527144
S=40, D=60, h=0.3, k=0.7, V=0	325607	1565	321116	754	2172	267	3193	0.509181	0.527487
S=40, D=60, h=0.3, k=0.8, V=1	325711	1638	321229	743	2101	260	3104	0.526522	0.544940
S=40, D=60, h=0.3, k=0.8, V=0	325711	1638	321229	743	2101	260	3104	0.526522	0.544940
S=40, D=60, h=0.3, k=0.9, V=1	325812	1663	321304	764	2081	254	3099	0.529536	0.547618
S=40, D=60, h=0.3, k=0.9, V=0	325812	1663	321304	764	2081	254	3099	0.529536	0.547618
S=40, D=60, h=0.3, k=1, V=1	325919	1729	321440	733	2017	249	2999	0.547108	0.565402
S=40, D=60, h=0.3, k=1, V=0	325919	1729	321440	733	2017	249	2999	0.547108	0.565402
S=40, D=60, h=0.2, k=0.3, V=1	324183	1356	319926	584	2317	342	3243	0.481687	0.504114
S=40, D=60, h=0.2, k=0.3, V=0	324180	1297	319863	643	2377	344	3364	0.460175	0.481751
S=40, D=60, h=0.2, k=0.4, V=1	324912	1418	320487	720	2287	309	3316	0.479573	0.499655
S=40, D=60, h=0.2, k=0.4, V=0	324912	1399	320467	739	2307	309	3355	0.472965	0.492775
S=40, D=60, h=0.2, k=0.5, V=1	325384	1487	320874	787	2236	284	3307	0.488052	0.506786
S=40, D=60, h=0.2, k=0.5, V=0	325384	1478	320865	796	2245	284	3325	0.485042	0.503664
S=40, D=60, h=0.2, k=0.6, V=1	325738	1577	321175	820	2166	259	3245	0.504619	0.522214
S=40, D=60, h=0.2, k=0.6, V=0	325738	1578	321176	819	2165	259	3243	0.504945	0.522552
S=40, D=60, h=0.2, k=0.7, V=1	325961	1652	321375	833	2101	245	3179	0.519616	0.536718
S=40, D=60, h=0.2, k=0.7, V=0	325961	1652	321375	833	2101	245	3179	0.519616	0.536718
S=40, D=60, h=0.2, k=0.8, V=1	326144	1689	321521	858	2076	229	3163	0.525045	0.541165
S=40, D=60, h=0.2, k=0.8, V=0	326144	1689	321521	858	2076	229	3163	0.525045	0.541165
S=40, D=60, h=0.2, k=0.9, V=1	326346	1753	321697	878	2018	217	3113	0.536704	0.552302
S=40, D=60, h=0.2, k=0.9, V=0	326346	1753	321697	878	2018	217	3113	0.536704	0.552302
S=40, D=60, h=0.2, k=1, V=1	326463	1795	321799	886	1983	210	3079	0.544507	0.559798
S=40, D=60, h=0.2, k=1, V=0	326463	1795	321799	886	1983	210	3079	0.544507	0.559798
S=40, D=60, F=0	322449	548	317769	1076	3056	390	4522	0.209103	0.220802
S=40, D=64, h=0.7, k=0.3, V=1	323310	1353	319289	375	2293	374	3042	0.509736	0.535727
S=40, D=64, h=0.7, k=0.3, V=0	323476	1299	319393	436	2348	366	3150	0.488485	0.512899
S=40, D=64, h=0.7, k=0.4, V=1	323656	1366	319582	425	2283	362	3070	0.505916	0.530903
S=40, D=64, h=0.7, k=0.4, V=0	323717	1290	319567	502	2358	359	3219	0.477411	0.500849
S=40, D=64, h=0.7, k=0.5, V=1	323784	1352	319667	467	2298	358	3123	0.496861	0.521149
S=40, D=64, h=0.7, k=0.5, V=0	323845	1273	319645	548	2379	355	3282	0.467133	0.489815
S=40, D=64, h=0.7, k=0.6, V=1	324071	1400	319960	454	2257	350	3061	0.509852	0.534173
S=40, D=64, h=0.7, k=0.6, V=0	324094	1416	319999	439	2240	349	3028	0.515765	0.540297
S=40, D=64, h=0.7, k=0.7, V=1	324094	1413	319983	455	2243	349	3047	0.512811	0.537210
S=40, D=64, h=0.7, k=0.7, V=0	324094	1425	319998	443	2228	349	3020	0.517437	0.542068
S=40, D=64, h=0.7, k=0.8, V=1	324104	1447	320016	435	2206	349	2990	0.523546	0.548462
S=40, D=64, h=0.7, k=0.8, V=0	324104	1453	320025	429	2197	349	2975	0.525953	0.551000
S=40, D=64, h=0.7, k=0.9, V=1	324165	1450	320055	450	2210	344	3004	0.521959	0.546411
S=40, D=64, h=0.7, k=0.9, V=0	324165	1456	320064	444	2201	344	2989	0.524355	0.548935
S=40, D=64, h=0.7, k=1, V=1	324254	1474	320145	449	2186	339	2974	0.527810	0.552180
S=40, D=64, h=0.7, k=1, V=0	324254	1479	320153	444	2178	339	2961	0.529832	0.554313
S=40, D=64, h=0.6, k=0.3, V=1	323677	1368	319615	406	2288	361	3055	0.508769	0.533775
S=40, D=64, h=0.6, k=0.3, V=0	323804	1311	319676	471	2346	353	3170	0.486533	0.509956
S=40, D=64, h=0.6, k=0.4, V=1	323862	1347	319716	493	2306	354	3153	0.492142	0.515930
S=40, D=64, h=0.6, k=0.4, V=0	323923	1276	319700	566	2381	351	3298	0.465437	0.487765
S=40, D=64, h=0.6, k=0.5, V=1	324187	1334	319957	566	2330	347	3243	0.479088	0.501762
S=40, D=64, h=0.6, k=0.5, V=0	324187	1287	319910	613	2377	347	3337	0.461906	0.483795
S=40, D=64, h=0.6, k=0.6, V=1	324295	1401	320105	523	2266	340	3129	0.500598	0.523775
S=40, D=64, h=0.6, k=0.6, V=0	324295	1411	320118	513	2253	340	3106	0.504425	0.527793
S=40, D=64, h=0.6, k=0.7, V=1	324336	1464	320181	493	2198	339	3030	0.519342	0.543327
S=40, D=64, h=0.6, k=0.7, V=0	324336	1469	320187	488	2192	339	3019	0.521212	0.545287
S=40, D=64, h=0.6, k=0.8, V=1	324497	1481	320330	498	2188	330	3016	0.522600	0.546065
S=40, D=64, h=0.6, k=0.8, V=0	324497	1485	320334	494	2184	330	3008	0.524035	0.547562
S=40, D=64, h=0.6, k=0.9, V=1	324577	1503	320405	508	2161	330	2999	0.526478	0.550149
S=40, D=64, h=0.6, k=0.9, V=0	324577	1506	320408	505	2158	330	2993	0.527547	0.551264
S=40, D=64, h=0.6, k=1, V=1	324658	1531	320499	486	2142	322	2950	0.535563	0.559003
S=40, D=64, h=0.6, k=1, V=0	324658	1532	320500	485	2141	322	2948	0.535919	0.559373
S=40, D=64, h=0.5, k=0.3, V=1	323850	1364	319734	453	2299	355	3107	0.500992	0.525191
S=40, D=64, h=0.5, k=0.3, V=0	323934	1313	319760	510	2351	349	3210	0.481436	0.504330
S=40, D=64, h=0.5, k=0.4, V=1	324281	1333	320035	580	2333	343	3256	0.477167	0.499489
S=40, D=64, h=0.5, k=0.4, V=0	324281	1290	319992	623	2376	343	3342	0.461497	0.483111
S=40, D=64, h=0.5, k=0.5, V=1	324473	1329	320168	630	2346	334	3310	0.469922	0.491310
S=40, D=64, h=0.5, k=0.5, V=0	324473	1303	320143	656	2371	334	3361	0.460617	0.481602
S=40, D=64, h=0.5, k=0.6, V=1	324541	1393	320244	623	2281	334	3238	0.485808	0.507911
S=40, D=64, h=0.5, k=0.6, V=0	324541	1399	320252	617	2273	334	3224	0.488064	0.510277
S=40, D=64, h=0.5, k=0.7, V=1	324707	1482	320439	584	2202	319	3105	0.511263	0.533412
S=40, D=64, h=0.5, k=0.7, V=0	324707	1485	320442	581	2199	319	3099	0.512316	0.534510
S=40, D=64, h=0.5, k=0.8, V=1	325001	1540	320715	588	2158	299	3045	0.524011	0.545231
S=40, D=64, h=0.5, k=0.8, V=0	325001	1541	320713	590	2157	299	3046	0.523978	0.545196
S=40, D=64, h=0.5, k=0.9, V=1	325001	1578	320749	560	2114	299	2973	0.536284	0.558020
S=40, D=64, h=0.5, k=0.9, V=0	325001	1579	320750	559	2113	299	2971	0.536630	0.558380
S=40, D=64, h=0.5, k=1, V=1	325101	1618	320835	568	2080	292	2940	0.543945	0.565449
S=40, D=64, h=0.5, k=1, V=0	325101	1618	320835	568	2080	292	2940	0.543945	0.565449
S=40, D=64, h=0.4, k=0.3, V=1	323998	1371	319833	498	2296	352	3146	0.496292	0.520059
S=40, D=64, h=0.4, k=0.3, V=0	324084	1311	319852	561	2360	346	3267	0.473930	0.496258
S=40, D=64, h=0.4, k=0.4, V=1	324515	1346	320213	625	2331	333	3289	0.474489	0.496005
S=40, D=64, h=0.4, k=0.4, V=0	324515	1311	320178	660	2366	333	3359	0.461924	0.482890
S=40, D=64, h=0.4, k=0.5, V=1	324656	1380	320300	674	2302	327	3303	0.476524	0.497735
S=40, D=64, h=0.4, k=0.5, V=0	324656	1357	320276	697	2326	327	3350	0.468374	0.489229
S=40, D=64, h=0.4, k=0.6, V=1	324965	1439	320563	699	2264	305	3268	0.487184	0.507325
S=40, D=64, h=0.4, k=0.6, V=0	324965	1438	320563	700	2264	305	3269	0.486901	0.507037
S=40, D=64, h=0.4, k=0.7, V=1	325107	1514	320717	680	2196	293	3169	0.506594	0.526673
S=40, D=64, h=0.4, k=0.7, V=0	325107	1515	320715	682	2195	293	3170	0.506578	0.526657
S=40, D=64, h=0.4, k=0.8, V=1	325402	1569	320982	698	2153	279	3130	0.516697	0.536152
S=40, D=64, h=0.4, k=0.8, V=0	325402	1570	320983	697	2152	279	3128	0.517032	0.536499
S=40, D=64, h=0.4, k=0.9, V=1	325449	1639	321085	646	2079	276	3001	0.538457	0.558513
S=40, D=64, h=0.4, k=0.9, V=0	325449	1639	321085	646	2079	276	3001	0.538457	0.558513
S=40, D=64, h=0.4, k=1, V=1	325578	1672	321217	637	2052	269	2958	0.546618	0.566433
S=40, D=64, h=0.4, k=1, V=0	325578	1672	321217	637	2052	269	2958	0.546618	0.566433
S=40, D=64, h=0.3, k=0.3, V=1	324050	1354	319850	536	2310	348	3194	0.487658	0.510788
S=40, D=64, h=0.3, k=0.3, V=0	324113	1291	319845	601	2376	345	3322	0.464317	0.486173
S=40, D=64, h=0.3, k=0.4, V=1	324647	1367	320282	683	2315	327	3325	0.472426	0.493460
S=40, D=64, h=0.3, k=0.4, V=0	324647	1346	320257	707	2337	327	3371	0.464621	0.485316
S=40, D=64, h=0.3, k=0.5, V=1	325138	1439	320680	743	2276	294	3313	0.482035	0.501212
S=40, D=64, h=0.3, k=0.5, V=0	325138	1422	320664	760	2292	294	3346	0.476293	0.495254
S=40, D=64, h=0.3, k=0.6, V=1	325309	1509	320844	746	2210	286	3242	0.497685	0.516924
S=40, D=64, h=0.3, k=0.6, V=0	325309	1510	320842	748	2209	286	3243	0.497680	0.516919
S=40, D=64, h=0.3, k=0.7, V=1	325607	1556	321109	761	2181	267	3209	0.506424	0.524634
S=40, D=64, h=0.3, k=0.7, V=0	325607	1557	321110	760	2180	267	3207	0.506755	0.524977
S=40, D=64, h=0.3, k=0.8, V=1	325711	1632	321224	748	2107	260	3115	0.524671	0.543027
S=40, D=64, h=0.3, k=0.8, V=0	325711	1632	321224	748	2107	260	3115	0.524671	0.543027
S=40, D=64, h=0.3, k=0.9, V=1	325812	1658	321300	768	2086	254	3108	0.528027	0.546059
S=40, D=64, h=0.3, k=0.9, V=0	325812	1658	321300	768	2086	254	3108	0.528027	0.546059
S=40, D=64, h=0.3, k=1, V=1	325896	1728	321417	735	2016	251	3002	0.546671	0.565106
S=40, D=64, h=0.3, k=1, V=0	325896	1728	321417	735	2016	251	3002	0.546671	0.565106
S=40, D=64, h=0.2, k=0.3, V=1	324150	1353	319891	587	2319	344	3250	0.480541	0.503050
S=40, D=64, h=0.2, k=0.3, V=0	324211	1295	319887	647	2382	341	3370	0.459208	0.480540
S=40, D=64, h=0.2, k=0.4, V=1	324911	1415	320483	722	2291	309	3322	0.478593	0.498631
S=40, D=64, h=0.2, k=0.4, V=0	324911	1396	320463	741	2311	309	3361	0.471985	0.491750
S=40, D=64, h=0.2, k=0.5, V=1	325384	1482	320873	788	2241	284	3313	0.486822	0.505509
S=40, D=64, h=0.2, k=0.5, V=0	325384	1473	320864	797	2250	284	3331	0.483809	0.502385
S=40, D=64, h=0.2, k=0.6, V=1	325738	1573	321172	823	2170	259	3252	0.503423	0.520978
S=40, D=64, h=0.2, k=0.6, V=0	325738	1574	321173	822	2169	259	3250	0.503749	0.521315
S=40, D=64, h=0.2, k=0.7, V=1	325941	1647	321357	832	2105	247	3184	0.518592	0.535803
S=40, D=64, h=0.2, k=0.7, V=0	325941	1647	321357	832	2105	247	3184	0.518592	0.535803
S=40, D=64, h=0.2, k=0.8, V=1	326121	1686	321498	859	2078	231	3168	0.524240	0.540478
S=40, D=64, h=0.2, k=0.8, V=0	326121	1686	321498	859	2078	231	3168	0.524240	0.540478
S=40, D=64, h=0.2, k=0.9, V=1	326313	1753	321663	880	2017	218	3115	0.536494	0.552161
S=40, D=64, h=0.2, k=0.9, V=0	326313	1753	321663	880	2017	218	3115	0.536494	0.552161
S=40, D=64, h=0.2, k=1, V=1	326463	1789	321793	893	1988	210	3091	0.542619	0.557862
S=40, D=64, h=0.2, k=1, V=0	326463	1789	321793	893	1988	210	3091	0.542619	0.557862
S=40, D=64, F=0	322482	546	317802	1073	3061	386	4520	0.208683	0.220234
S=40, D=68, h=0.7, k=0.3, V=1	323279	1350	319258	377	2294	375	3046	0.508803	0.534829
S=40, D=68, h=0.7, k=0.3, V=0	323397	1302	319317	435	2343	368	3146	0.489341	0.513941
S=40, D=68, h=0.7, k=0.4, V=1	323588	1361	319513	429	2285	365	3079	0.504178	0.529303
S=40, D=68, h=0.7, k=0.4, V=0	323649	1289	319498	505	2357	362	3224	0.476699	0.500308
S=40, D=68, h=0.7, k=0.5, V=1	323685	1351	319569	468	2297	361	3126	0.496422	0.520902
S=40, D=68, h=0.7, k=0.5, V=0	323746	1273	319548	548	2377	358	3283	0.467072	0.489951
S=40, D=68, h=0.7, k=0.6, V=1	324040	1401	319926	457	2256	350	3063	0.509658	0.533970
S=40, D=68, h=0.7, k=0.6, V=0	324063	1418	319965	441	2239	349	3029	0.515868	0.540399
S=40, D=68, h=0.7, k=0.7, V=1	324063	1414	319951	458	2240	349	3047	0.512747	0.537156
S=40, D=68, h=0.7, k=0.7, V=0	324063	1426	319966	446	2225	349	3020	0.517369	0.542011
S=40, D=68, h=0.7, k=0.8, V=1	324073	1451	319986	437	2199	349	2985	0.524360	0.549334
S=40, D=68, h=0.7, k=0.8, V=0	324073	1457	319995	431	2190	349	2970	0.526765	0.551871
S=40, D=68, h=0.7, k=0.9, V=1	324134	1453	320025	450	2206	344	3000	0.522699	0.547192
S=40, D=68, h=0.7, k=0.9, V=0	324134	1459	320034	444	2197	344	2985	0.525094	0.549715
S=40, D=68, h=0.7, k=1, V=1	324223	1479	320118	448	2178	339	2965	0.529267	0.553723
S=40, D=68, h=0.7, k=1, V=0	324223	1484	320126	443	2170	339	2952	0.531289	0.555855
S=40, D=68, h=0.6, k=0.3, V=1	323578	1363	319518	408	2289	364	3061	0.507383	0.532552
S=40, D=68, h=0.6, k=0.3, V=0	323703	1308	319577	473	2345	356	3174	0.485601	0.509200
S=40, D=68, h=0.6, k=0.4, V=1	323794	1346	319649	493	2306	356	3155	0.491845	0.515756
S=40, D=68, h=0.6, k=0.4, V=0	323855	1274	319633	567	2381	353	3301	0.464823	0.487259
S=40, D=68, h=0.6, k=0.5, V=1	324156	1335	319927	566	2328	347	3241	0.479384	0.502079
S=40, D=68, h=0.6, k=0.5, V=0	324156	1288	319880	613	2375	347	3335	0.462205	0.484113
S=40, D=68, h=0.6, k=0.6, V=1	324264	1403	320070	527	2264	340	3131	0.500522	0.523697
S=40, D=68, h=0.6, k=0.6, V=0	324264	1413	320084	517	2250	340	3107	0.504409	0.527783
S=40, D=68, h=0.6, k=0.7, V=1	324336	1465	320177	498	2196	339	3033	0.518952	0.542928
S=40, D=68, h=0.6, k=0.7, V=0	324336	1470	320183	493	2190	339	3022	0.520819	0.544885
S=40, D=68, h=0.6, k=0.8, V=1	324497	1479	320325	504	2189	330	3023	0.521408	0.544828
S=40, D=68, h=0.6, k=0.8, V=0	324497	1483	320329	500	2185	330	3015	0.522842	0.546324
S=40, D=68, h=0.6, k=0.9, V=1	324577	1501	320402	512	2162	330	3004	0.525565	0.549203
S=40, D=68, h=0.6, k=0.9, V=0	324577	1504	320405	509	2159	330	2998	0.526633	0.550317
S=40, D=68, h=0.6, k=1, V=1	324658	1531	320497	490	2140	322	2952	0.535155	0.558591
S=40, D=68, h=0.6, k=1, V=0	324658	1532	320498	489	2139	322	2950	0.535511	0.558961
S=40, D=68, h=0.5, k=0.3, V=1	323782	1361	319666	456	2299	357	3112	0.499934	0.524236
S=40, D=68, h=0.5, k=0.3, V=0	323864	1310	319691	513	2350	351	3214	0.480438	0.503439
S=40, D=68, h=0.5, k=0.4, V=1	324281	1335	320034	582	2330	343	3255	0.477443	0.499785
S=40, D=68, h=0.5, k=0.4, V=0	324281	1292	319991	625	2373	343	3341	0.461787	0.483421
S=40, D=68, h=0.5, k=0.5, V=1	324473	1328	320161	636	2348	334	3318	0.468886	0.490223
S=40, D=68, h=0.5, k=0.5, V=0	324473	1302	320136	662	2373	334	3369	0.459594	0.480529
S=40, D=68, h=0.5, k=0.6, V=1	324541	1391	320236	631	2283	334	3248	0.484356	0.506396
S=40, D=68, h=0.5, k=0.6, V=0	324541	1398	320244	624	2275	334	3233	0.486900	0.509058
S=40, D=68, h=0.5, k=0.7, V=1	324707	1479	320437	585	2206	319	3110	0.510399	0.532506
S=40, D=68, h=0.5, k=0.7, V=0	324707	1482	320440	582	2203	319	3104	0.511453	0.533604
S=40, D=68, h=0.5, k=0.8, V=1	325001	1537	320708	594	2162	299	3055	0.522527	0.543684
S=40, D=68, h=0.5, k=0.8, V=0	325001	1538	320706	596	2161	299	3056	0.522495	0.543651
S=40, D=68, h=0.5, k=0.9, V=1	325001	1577	320743	565	2116	299	2980	0.535356	0.557050
S=40, D=68, h=0.5, k=0.9, V=0	325001	1578	320744	564	2115	299	2978	0.535701	0.557409
S=40, D=68, h=0.5, k=1, V=1	325101	1619	320831	572	2079	292	2943	0.543648	0.565142
S=40, D=68, h=0.5, k=1, V=0	325101	1619	320831	572	2079	292	2943	0.543648	0.565142
S=40, D=68, h=0.4, k=0.3, V=1	323998	1372	319830	501	2295	352	3148	0.496115	0.519874
S=40, D=68, h=0.4, k=0.3, V=0	324082	1312	319847	564	2359	346	3269	0.473776	0.496098
S=40, D=68, h=0.4, k=0.4, V=1	324515	1345	320207	630	2333	333	3296	0.473574	0.495045
S=40, D=68, h=0.4, k=0.4, V=0	324515	1310	320173	665	2367	333	3365	0.461082	0.482012
S=40, D=68, h=0.4, k=0.5, V=1	324656	1378	320293	680	2305	327	3312	0.475283	0.496436
S=40, D=68, h=0.4, k=0.5, V=0	324656	1355	320270	703	2328	327	3358	0.467201	0.488007
S=40, D=68, h=0.4, k=0.6, V=1	324965	1434	320561	701	2269	305	3275	0.485811	0.505897
S=40, D=68, h=0.4, k=0.6, V=0	324965	1434	320561	701	2269	305	3275	0.485811	0.505897
S=40, D=68, h=0.4, k=0.7, V=1	325107	1512	320711	686	2198	293	3177	0.505438	0.525474
S=40, D=68, h=0.4, k=0.7, V=0	325107	1513	320709	688	2197	293	3178	0.505423	0.525459
S=40, D=68, h=0.4, k=0.8, V=1	325402	1567	320975	704	2156	279	3139	0.515492	0.534899
S=40, D=68, h=0.4, k=0.8, V=0	325402	1568	320976	703	2155	279	3137	0.515827	0.535246
S=40, D=68, h=0.4, k=0.9, V=1	325449	1638	321081	651	2079	276	3006	0.537708	0.557743
S=40, D=68, h=0.4, k=0.9, V=0	325449	1638	321081	651	2079	276	3006	0.537708	0.557743
S=40, D=68, h=0.4, k=1, V=1	325578	1672	321211	645	2050	269	2964	0.545787	0.565584
S=40, D=68, h=0.4, k=1, V=0	325578	1672	321211	645	2050	269	2964	0.545787	0.565584
S=40, D=68, h=0.3, k=0.3, V=1	324050	1353	319846	539	2312	348	3199	0.486965	0.510056
S=40, D=68, h=0.3, k=0.3, V=0	324111	1290	319839	604	2378	345	3327	0.463639	0.485459
S=40, D=68, h=0.3, k=0.4, V=1	324647	1363	320275	689	2320	327	3336	0.470720	0.491676
S=40, D=68, h=0.3, k=0.4, V=0	324647	1342	320251	713	2341	327	3381	0.462981	0.483606
S=40, D=68, h=0.3, k=0.5, V=1	325138	1435	320676	747	2280	294	3321	0.480670	0.499794
S=40, D=68, h=0.3, k=0.5, V=0	325138	1418	320659	764	2297	294	3355	0.474867	0.493768
S=40, D=68, h=0.3, k=0.6, V=1	325309	1505	320837	753	2214	286	3253	0.496001	0.515178
S=40, D=68, h=0.3, k=0.6, V=0	325309	1506	320835	755	2213	286	3254	0.495997	0.515174
S=40, D=68, h=0.3, k=0.7, V=1	325607	1553	321103	767	2184	267	3218	0.505092	0.523256
S=40, D=68, h=0.3, k=0.7, V=0	325607	1554	321104	766	2183	267	3216	0.505424	0.523599
S=40, D=68, h=0.3, k=0.8, V=1	325711	1629	321220	753	2109	260	3122	0.523530	0.541852
S=40, D=68, h=0.3, k=0.8, V=0	325711	1629	321220	753	2109	260	3122	0.523530	0.541852
S=40, D=68, h=0.3, k=0.9, V=1	325812	1657	321295	774	2086	254	3114	0.527211	0.545222
S=40, D=68, h=0.3, k=0.9, V=0	325812	1657	321295	774	2086	254	3114	0.527211	0.545222
S=40, D=68, h=0.3, k=1, V=1	325889	1725	321406	741	2017	252	3010	0.545434	0.563910
S=40, D=68, h=0.3, k=1, V=0	325889	1725	321406	741	2017	252	3010	0.545434	0.563910
S=40, D=68, h=0.2, k=0.3, V=1	324150	1349	319886	592	2323	344	3259	0.478967	0.501405
S=40, D=68, h=0.2, k=0.3, V=0	324211	1290	319881	653	2387	341	3381	0.457280	0.478526
S=40, D=68, h=0.2, k=0.4, V=1	324911	1413	320477	727	2294	309	3330	0.477497	0.497486
S=40, D=68, h=0.2, k=0.4, V=0	324911	1394	320458	746	2313	309	3368	0.470954	0.490679
S=40, D=68, h=0.2, k=0.5, V=1	325384	1480	320867	794	2243	284	3321	0.485711	0.504358
S=40, D=68, h=0.2, k=0.5, V=0	325384	1471	320857	803	2253	284	3340	0.482639	0.501167
S=40, D=68, h=0.2, k=0.6, V=1	325738	1574	321171	824	2169	259	3252	0.503533	0.521092
S=40, D=68, h=0.2, k=0.6, V=0	325738	1575	321172	823	2168	259	3250	0.503859	0.521429
S=40, D=68, h=0.2, k=0.7, V=1	325941	1642	321352	837	2110	247	3194	0.516988	0.534148
S=40, D=68, h=0.2, k=0.7, V=0	325941	1642	321352	837	2110	247	3194	0.516988	0.534148
S=40, D=68, h=0.2, k=0.8, V=1	326101	1678	321476	863	2084	233	3180	0.522128	0.538449
S=40, D=68, h=0.2, k=0.8, V=0	326101	1678	321476	863	2084	233	3180	0.522128	0.538449
S=40, D=68, h=0.2, k=0.9, V=1	326313	1746	321663	881	2023	218	3122	0.535008	0.550637
S=40, D=68, h=0.2, k=0.9, V=0	326313	1746	321663	881	2023	218	3122	0.535008	0.550637
S=40, D=68, h=0.2, k=1, V=1	326463	1786	321797	889	1991	210	3090	0.542421	0.557658
S=40, D=68, h=0.2, k=1, V=0	326463	1786	321797	889	1991	210	3090	0.542421	0.557658
S=40, D=68, F=0	322400	552	317733	1063	3052	388	4503	0.211370	0.223126
S=40, D=72, h=0.7, k=0.3, V=1	323279	1346	319254	380	2299	375	3054	0.507357	0.533305
S=40, D=72, h=0.7, k=0.3, V=0	323397	1297	319314	437	2349	368	3154	0.487801	0.512319
S=40, D=72, h=0.7, k=0.4, V=1	323588	1362	319511	430	2285	365	3080	0.504201	0.529321
S=40, D=72, h=0.7, k=0.4, V=0	323649	1289	319497	505	2358	362	3225	0.476638	0.500238
S=40, D=72, h=0.7, k=0.5, V=1	323685	1351	319568	469	2297	361	3127	0.496282	0.520755
S=40, D=72, h=0.7, k=0.5, V=0	323746	1273	319545	549	2379	358	3286	0.466821	0.489676
S=40, D=72, h=0.7, k=0.6, V=1	324009	1399	319895	458	2257	351	3066	0.509058	0.533417
S=40, D=72, h=0.7, k=0.6, V=0	324032	1417	319934	441	2240	350	3031	0.515575	0.540161
S=40, D=72, h=0.7, k=0.7, V=1	324063	1413	319949	460	2241	349	3050	0.512238	0.536624
S=40, D=72, h=0.7, k=0.7, V=0	324063	1426	319964	447	2226	349	3022	0.517161	0.541787
S=40, D=72, h=0.7, k=0.8, V=1	324073	1450	319983	439	2201	349	2989	0.523783	0.548725
S=40, D=72, h=0.7, k=0.8, V=0	324073	1456	319992	433	2192	349	2974	0.526187	0.551260
S=40, D=72, h=0.7, k=0.9, V=1	324134	1452	320021	453	2208	344	3005	0.521985	0.546440
S=40, D=72, h=0.7, k=0.9, V=0	324134	1458	320030	447	2199	344	2990	0.524378	0.548961
S=40, D=72, h=0.7, k=1, V=1	324223	1480	320116	449	2178	339	2966	0.529281	0.553732
S=40, D=72, h=0.7, k=1, V=0	324223	1485	320124	444	2170	339	2953	0.531302	0.555863
S=40, D=72, h=0.6, k=0.3, V=1	323578	1361	319511	412	2294	364	3070	0.506140	0.531229
S=40, D=72, h=0.6, k=0.3, V=0	323703	1305	319572	476	2350	356	3182	0.484345	0.507872
S=40, D=72, h=0.6, k=0.4, V=1	323763	1346	319619	493	2305	357	3155	0.491844	0.515828
S=40, D=72, h=0.6, k=0.4, V=0	323824	1274	319601	567	2382	354	3303	0.464704	0.487191
S=40, D=72, h=0.6, k=0.5, V=1	324156	1335	319925	568	2328	347	3243	0.479125	0.501808
S=40, D=72, h=0.6, k=0.5, V=0	324156	1288	319878	615	2375	347	3337	0.461954	0.483852
S=40, D=72, h=0.6, k=0.6, V=1	324264	1402	320069	529	2264	340	3133	0.500090	0.523252
S=40, D=72, h=0.6, k=0.6, V=0	324264	1413	320082	518	2251	340	3109	0.504210	0.527569
S=40, D=72, h=0.6, k=0.7, V=1	324305	1464	320144	500	2197	339	3036	0.518456	0.542410
S=40, D=72, h=0.6, k=0.7, V=0	324305	1469	320150	495	2191	339	3025	0.520322	0.544366
S=40, D=72, h=0.6, k=0.8, V=1	324466	1478	320291	506	2191	330	3027	0.520848	0.544237
S=40, D=72, h=0.6, k=0.8, V=0	324466	1482	320295	502	2187	330	3019	0.522281	0.545733
S=40, D=72, h=0.6, k=0.9, V=1	324546	1499	320368	515	2164	330	3009	0.524719	0.548320
S=40, D=72, h=0.6, k=0.9, V=0	324546	1502	320371	512	2161	330	3003	0.525786	0.549434
S=40, D=72, h=0.6, k=1, V=1	324627	1531	320462	493	2141	322	2956	0.534679	0.558089
S=40, D=72, h=0.6, k=1, V=0	324627	1532	320463	492	2140	322	2954	0.535034	0.558459
S=40, D=72, h=0.5, k=0.3, V=1	323751	1358	319631	459	2303	358	3120	0.498686	0.522989
S=40, D=72, h=0.5, k=0.3, V=0	323833	1308	319658	515	2352	352	3219	0.479630	0.502658
S=40, D=72, h=0.5, k=0.4, V=1	324250	1335	320002	583	2330	343	3256	0.477314	0.499650
S=40, D=72, h=0.5, k=0.4, V=0	324250	1292	319959	626	2373	343	3342	0.461662	0.483291
S=40, D=72, h=0.5, k=0.5, V=1	324442	1329	320130	636	2347	334	3317	0.469122	0.490470
S=40, D=72, h=0.5, k=0.5, V=0	324442	1303	320104	662	2373	334	3369	0.459773	0.480711
S=40, D=72, h=0.5, k=0.6, V=1	324510	1391	320204	632	2283	334	3249	0.484233	0.506267
S=40, D=72, h=0.5, k=0.6, V=0	324510	1398	320211	625	2276	334	3235	0.486714	0.508857
S=40, D=72, h=0.5, k=0.7, V=1	324676	1477	320405	587	2207	319	3113	0.509762	0.531848
S=40, D=72, h=0.5, k=0.7, V=0	324676	1480	320408	584	2204	319	3107	0.510815	0.532945
S=40, D=72, h=0.5, k=0.8, V=1	325001	1535	320705	598	2163	299	3060	0.521651	0.542779
S=40, D=72, h=0.5, k=0.8, V=0	325001	1536	320703	600	2162	299	3061	0.521620	0.542747
S=40, D=72, h=0.5, k=0.9, V=1	325001	1577	320739	568	2117	299	2984	0.534903	0.556574
S=40, D=72, h=0.5, k=0.9, V=0	325001	1578	320740	567	2116	299	2982	0.535248	0.556933
S=40, D=72, h=0.5, k=1, V=1	325101	1619	320826	576	2080	292	2948	0.543070	0.564536
S=40, D=72, h=0.5, k=1, V=0	325101	1619	320826	576	2080	292	2948	0.543070	0.564536
S=40, D=72, h=0.4, k=0.3, V=1	323936	1372	319769	501	2294	353	3148	0.496114	0.519945
S=40, D=72, h=0.4, k=0.3, V=0	324020	1312	319785	564	2359	347	3270	0.473715	0.496098
S=40, D=72, h=0.4, k=0.4, V=1	324515	1346	320207	630	2332	333	3295	0.473809	0.495291
S=40, D=72, h=0.4, k=0.4, V=0	324515	1311	320172	665	2367	333	3365	0.461261	0.482194
S=40, D=72, h=0.4, k=0.5, V=1	324656	1378	320291	682	2305	327	3314	0.475045	0.496188
S=40, D=72, h=0.4, k=0.5, V=0	324656	1355	320267	705	2329	327	3361	0.466907	0.487695
S=40, D=72, h=0.4, k=0.6, V=1	324965	1434	320560	702	2269	305	3276	0.485694	0.505775
S=40, D=72, h=0.4, k=0.6, V=0	324965	1434	320560	702	2269	305	3276	0.485694	0.505775
S=40, D=72, h=0.4, k=0.7, V=1	325107	1510	320710	688	2199	293	3180	0.504822	0.524840
S=40, D=72, h=0.4, k=0.7, V=0	325107	1511	320708	690	2198	293	3181	0.504808	0.524825
S=40, D=72, h=0.4, k=0.8, V=1	325402	1565	320972	707	2158	279	3144	0.514706	0.534084
S=40, D=72, h=0.4, k=0.8, V=0	325402	1566	320973	706	2157	279	3142	0.515041	0.534431
S=40, D=72, h=0.4, k=0.9, V=1	325449	1638	321077	655	2079	276	3010	0.537226	0.557244
S=40, D=72, h=0.4, k=0.9, V=0	325449	1638	321077	655	2079	276	3010	0.537226	0.557244
S=40, D=72, h=0.4, k=1, V=1	325578	1672	321211	645	2050	269	2964	0.545787	0.565584
S=40, D=72, h=0.4, k=1, V=0	325578	1672	321211	645	2050	269	2964	0.545787	0.565584
S=40, D=72, h=0.3, k=0.3, V=1	324050	1354	319844	541	2311	348	3200	0.486934	0.510025
S=40, D=72, h=0.3, k=0.3, V=0	324111	1291	319836	606	2378	345	3329	0.463567	0.485379
S=40, D=72, h=0.3, k=0.4, V=1	324647	1364	320273	690	2320	327	3337	0.470775	0.491728
S=40, D=72, h=0.3, k=0.4, V=0	324647	1343	320248	714	2342	327	3383	0.462982	0.483596
S=40, D=72, h=0.3, k=0.5, V=1	325138	1434	320676	747	2281	294	3322	0.480442	0.499557
S=40, D=72, h=0.3, k=0.5, V=0	325138	1417	320659	764	2298	294	3356	0.474638	0.493530
S=40, D=72, h=0.3, k=0.6, V=1	325309	1502	320835	755	2217	286	3258	0.495106	0.514250
S=40, D=72, h=0.3, k=0.6, V=0	325309	1503	320833	757	2216	286	3259	0.495103	0.514247
S=40, D=72, h=0.3, k=0.7, V=1	325607	1551	321100	770	2186	267	3223	0.504318	0.522455
S=40, D=72, h=0.3, k=0.7, V=0	325607	1552	321101	769	2185	267	3221	0.504649	0.522798
S=40, D=72, h=0.3, k=0.8, V=1	325711	1627	321217	756	2111	260	3127	0.522763	0.541059
S=40, D=72, h=0.3, k=0.8, V=0	325711	1627	321217	756	2111	260	3127	0.522763	0.541059
S=40, D=72, h=0.3, k=0.9, V=1	325812	1655	321295	774	2088	254	3116	0.526786	0.544783
S=40, D=72, h=0.3, k=0.9, V=0	325812	1655	321295	774	2088	254	3116	0.526786	0.544783
S=40, D=72, h=0.3, k=1, V=1	325889	1723	321406	741	2019	252	3012	0.545017	0.563480
S=40, D=72, h=0.3, k=1, V=0	325889	1723	321406	741	2019	252	3012	0.545017	0.563480
S=40, D=72, h=0.2, k=0.3, V=1	324150	1351	319885	592	2322	344	3258	0.479375	0.501826
S=40, D=72, h=0.2, k=0.3, V=0	324211	1292	319879	653	2387	341	3381	0.457643	0.478894
S=40, D=72, h=0.2, k=0.4, V=1	324911	1412	320474	730	2295	309	3334	0.476923	0.496889
S=40, D=72, h=0.2, k=0.4, V=0	324911	1393	320454	749	2315	309	3373	0.470323	0.490017
S=40, D=72, h=0.2, k=0.5, V=1	325384	1478	320866	795	2245	284	3324	0.485152	0.503778
S=40, D=72, h=0.2, k=0.5, V=0	325384	1469	320856	804	2255	284	3343	0.482079	0.500587
S=40, D=72, h=0.2, k=0.6, V=1	325738	1574	321169	826	2169	259	3254	0.503316	0.520868
S=40, D=72, h=0.2, k=0.6, V=0	325738	1575	321170	825	2168	259	3252	0.503642	0.521205
S=40, D=72, h=0.2, k=0.7, V=1	325941	1642	321351	838	2110	247	3195	0.516881	0.534037
S=40, D=72, h=0.2, k=0.7, V=0	325941	1642	321351	838	2110	247	3195	0.516881	0.534037
S=40, D=72, h=0.2, k=0.8, V=1	326101	1678	321476	863	2084	233	3180	0.522128	0.538449
S=40, D=72, h=0.2, k=0.8, V=0	326101	1678	321476	863	2084	233	3180	0.522128	0.538449
S=40, D=72, h=0.2, k=0.9, V=1	326313	1746	321663	881	2023	218	3122	0.535008	0.550637
S=40, D=72, h=0.2, k=0.9, V=0	326313	1746	321663	881	2023	218	3122	0.535008	0.550637
S=40, D=72, h=0.2, k=1, V=1	326463	1786	321797	889	1991	210	3090	0.542421	0.557658
S=40, D=72, h=0.2, k=1, V=0	326463	1786	321797	889	1991	210	3090	0.542421	0.557658
S=40, D=72, F=0	322345	549	317681	1062	3053	391	4506	0.210428	0.222229
S=40, D=76, h=0.7, k=0.3, V=1	323279	1345	319254	381	2299	375	3055	0.507039	0.532977
S=40, D=76, h=0.7, k=0.3, V=0	323397	1297	319312	436	2352	368	3156	0.487760	0.512256
S=40, D=76, h=0.7, k=0.4, V=1	323588	1362	319511	430	2285	365	3080	0.504201	0.529321
S=40, D=76, h=0.7, k=0.4, V=0	323649	1289	319495	505	2360	362	3227	0.476517	0.500098
S=40, D=76, h=0.7, k=0.5, V=1	323685	1352	319568	469	2296	361	3126	0.496516	0.521000
S=40, D=76, h=0.7, k=0.5, V=0	323746	1274	319544	549	2379	358	3286	0.467002	0.489860
S=40, D=76, h=0.7, k=0.6, V=1	324009	1400	319895	458	2256	351	3065	0.509287	0.533657
S=40, D=76, h=0.7, k=0.6, V=0	324032	1418	319934	441	2239	350	3030	0.515802	0.540399
S=40, D=76, h=0.7, k=0.7, V=1	324063	1413	319949	460	2241	349	3050	0.512238	0.536624
S=40, D=76, h=0.7, k=0.7, V=0	324063	1426	319964	447	2226	349	3022	0.517161	0.541787
S=40, D=76, h=0.7, k=0.8, V=1	324073	1449	319982	441	2201	349	2991	0.523341	0.548269
S=40, D=76, h=0.7, k=0.8, V=0	324073	1455	319991	435	2192	349	2976	0.525744	0.550803
S=40, D=76, h=0.7, k=0.9, V=1	324134	1451	320020	455	2208	344	3007	0.521546	0.545987
S=40, D=76, h=0.7, k=0.9, V=0	324134	1457	320029	449	2199	344	2992	0.523938	0.548508
S=40, D=76, h=0.7, k=1, V=1	324223	1479	320115	451	2178	339	2968	0.528844	0.553282
S=40, D=76, h=0.7, k=1, V=0	324223	1484	320123	446	2170	339	2955	0.530865	0.555413
S=40, D=76, h=0.6, k=0.3, V=1	323578	1360	319511	413	2294	364	3071	0.505826	0.530907
S=40, D=76, h=0.6, k=0.3, V=0	323703	1304	319569	477	2353	356	3186	0.483844	0.507335
S=40, D=76, h=0.6, k=0.4, V=1	323763	1346	319619	493	2305	357	3155	0.491844	0.515828
S=40, D=76, h=0.6, k=0.4, V=0	323824	1274	319600	567	2383	354	3304	0.464645	0.487123
S=40, D=76, h=0.6, k=0.5, V=1	324156	1335	319925	568	2328	347	3243	0.479125	0.501808
S=40, D=76, h=0.6, k=0.5, V=0	324156	1288	319877	615	2376	347	3338	0.461895	0.483784
S=40, D=76, h=0.6, k=0.6, V=1	324264	1402	320069	529	2264	340	3133	0.500090	0.523252
S=40, D=76, h=0.6, k=0.6, V=0	324264	1413	320082	518	2251	340	3109	0.504210	0.527569
S=40, D=76, h=0.6, k=0.7, V=1	324305	1464	320143	501	2197	339	3037	0.518320	0.542268
S=40, D=76, h=0.6, k=0.7, V=0	324305	1469	320149	496	2191	339	3026	0.520186	0.544224
S=40, D=76, h=0.6, k=0.8, V=1	324466	1478	320290	507	2191	330	3028	0.520713	0.544097
S=40, D=76, h=0.6, k=0.8, V=0	324466	1482	320294	503	2187	330	3020	0.522146	0.545592
S=40, D=76, h=0.6, k=0.9, V=1	324546	1499	320367	516	2164	330	3010	0.524585	0.548180
S=40, D=76, h=0.6, k=0.9, V=0	324546	1502	320370	513	2161	330	3004	0.525652	0.549294
S=40, D=76, h=0.6, k=1, V=1	324627	1531	320462	493	2141	322	2956	0.534679	0.558089
S=40, D=76, h=0.6, k=1, V=0	324627	1532	320463	492	2140	322	2954	0.535034	0.558459
S=40, D=76, h=0.5, k=0.3, V=1	323751	1358	319631	459	2303	358	3120	0.498686	0.522989
S=40, D=76, h=0.5, k=0.3, V=0	323833	1308	319655	515	2355	352	3222	0.479447	0.502448
S=40, D=76, h=0.5, k=0.4, V=1	324250	1335	320002	583	2330	343	3256	0.477314	0.499650
S=40, D=76, h=0.5, k=0.4, V=0	324250	1292	319958	626	2374	343	3343	0.461603	0.483224
S=40, D=76, h=0.5, k=0.5, V=1	324442	1329	320130	636	2347	334	3317	0.469122	0.490470
S=40, D=76, h=0.5, k=0.5, V=0	324442	1303	320104	662	2373	334	3369	0.459773	0.480711
S=40, D=76, h=0.5, k=0.6, V=1	324510	1391	320203	633	2283	334	3250	0.484109	0.506138
S=40, D=76, h=0.5, k=0.6, V=0	324510	1398	320210	626	2276	334	3236	0.486590	0.508728
S=40, D=76, h=0.5, k=0.7, V=1	324676	1477	320404	588	2207	319	3114	0.509635	0.531716
S=40, D=76, h=0.5, k=0.7, V=0	324676	1480	320407	585	2204	319	3108	0.510688	0.532813
S=40, D=76, h=0.5, k=0.8, V=1	325001	1535	320705	598	2163	299	3060	0.521651	0.542779
S=40, D=76, h=0.5, k=0.8, V=0	325001	1536	320703	600	2162	299	3061	0.521620	0.542747
S=40, D=76, h=0.5, k=0.9, V=1	325001	1577	320739	568	2117	299	2984	0.534903	0.556574
S=40, D=76, h=0.5, k=0.9, V=0	325001	1578	320740	567	2116	299	2982	0.535248	0.556933
S=40, D=76, h=0.5, k=1, V=1	325101	1619	320826	576	2080	292	2948	0.543070	0.564536
S=40, D=76, h=0.5, k=1, V=0	325101	1619	320826	576	2080	292	2948	0.543070	0.564536
S=40, D=76, h=0.4, k=0.3, V=1	323936	1372	319769	501	2294	353	3148	0.496114	0.519945
S=40, D=76, h=0.4, k=0.3, V=0	324020	1312	319783	564	2361	347	3272	0.473595	0.495960
S=40, D=76, h=0.4, k=0.4, V=1	324484	1346	320177	629	2332	333	3294	0.473933	0.495419
S=40, D=76, h=0.4, k=0.4, V=0	324484	1311	320141	664	2368	333	3365	0.461322	0.482252
S=40, D=76, h=0.4, k=0.5, V=1	324625	1378	320260	682	2305	327	3314	0.475044	0.496187
S=40, D=76, h=0.4, k=0.5, V=0	324625	1355	320236	705	2329	327	3361	0.466907	0.487695
S=40, D=76, h=0.4, k=0.6, V=1	324934	1434	320529	702	2269	305	3276	0.485693	0.505775
S=40, D=76, h=0.4, k=0.6, V=0	324934	1434	320529	702	2269	305	3276	0.485693	0.505775
S=40, D=76, h=0.4, k=0.7, V=1	325107	1510	320708	690	2199	293	3182	0.504586	0.524595
S=40, D=76, h=0.4, k=0.7, V=0	325107	1511	320706	692	2198	293	3183	0.504572	0.524581
S=40, D=76, h=0.4, k=0.8, V=1	325402	1565	320972	707	2158	279	3144	0.514706	0.534084
S=40, D=76, h=0.4, k=0.8, V=0	325402	1566	320973	706	2157	279	3142	0.515041	0.534431
S=40, D=76, h=0.4, k=0.9, V=1	325449	1638	321077	655	2079	276	3010	0.537226	0.557244
S=40, D=76, h=0.4, k=0.9, V=0	325449	1638	321077	655	2079	276	3010	0.537226	0.557244
S=40, D=76, h=0.4, k=1, V=1	325578	1672	321211	645	2050	269	2964	0.545787	0.565584
S=40, D=76, h=0.4, k=1, V=0	325578	1672	321211	645	2050	269	2964	0.545787	0.565584
S=40, D=76, h=0.3, k=0.3, V=1	324019	1354	319814	540	2311	348	3199	0.487065	0.510162
S=40, D=76, h=0.3, k=0.3, V=0	324080	1291	319804	605	2380	345	3330	0.463575	0.485375
S=40, D=76, h=0.3, k=0.4, V=1	324616	1364	320243	689	2320	327	3336	0.470893	0.491851
S=40, D=76, h=0.3, k=0.4, V=0	324616	1343	320218	713	2342	327	3382	0.463098	0.483716
S=40, D=76, h=0.3, k=0.5, V=1	325138	1434	320675	748	2281	294	3323	0.480328	0.499440
S=40, D=76, h=0.3, k=0.5, V=0	325138	1417	320658	765	2298	294	3357	0.474525	0.493414
S=40, D=76, h=0.3, k=0.6, V=1	325309	1502	320834	756	2217	286	3259	0.494993	0.514133
S=40, D=76, h=0.3, k=0.6, V=0	325309	1503	320832	758	2216	286	3260	0.494990	0.514130
S=40, D=76, h=0.3, k=0.7, V=1	325607	1551	321100	770	2186	267	3223	0.504318	0.522455
S=40, D=76, h=0.3, k=0.7, V=0	325607	1552	321101	769	2185	267	3221	0.504649	0.522798
S=40, D=76, h=0.3, k=0.8, V=1	325711	1627	321217	756	2111	260	3127	0.522763	0.541059
S=40, D=76, h=0.3, k=0.8, V=0	325711	1627	321217	756	2111	260	3127	0.522763	0.541059
S=40, D=76, h=0.3, k=0.9, V=1	325812	1655	321295	774	2088	254	3116	0.526786	0.544783
S=40, D=76, h=0.3, k=0.9, V=0	325812	1655	321295	774	2088	254	3116	0.526786	0.544783
S=40, D=76, h=0.3, k=1, V=1	325889	1723	321406	741	2019	252	3012	0.545017	0.563480
S=40, D=76, h=0.3, k=1, V=0	325889	1723	321406	741	2019	252	3012	0.545017	0.563480
S=40, D=76, h=0.2, k=0.3, V=1	324119	1351	319855	591	2322	344	3257	0.479502	0.501958
S=40, D=76, h=0.2, k=0.3, V=0	324180	1292	319847	652	2389	341	3382	0.457647	0.478887
S=40, D=76, h=0.2, k=0.4, V=1	324911	1412	320473	731	2295	309	3335	0.476808	0.496770
S=40, D=76, h=0.2, k=0.4, V=0	324911	1393	320453	750	2315	309	3374	0.470210	0.489899
S=40, D=76, h=0.2, k=0.5, V=1	325384	1477	320865	796	2246	284	3326	0.484817	0.503431
S=40, D=76, h=0.2, k=0.5, V=0	325384	1468	320855	805	2256	284	3345	0.481744	0.500240
S=40, D=76, h=0.2, k=0.6, V=1	325738	1572	321168	827	2171	259	3257	0.502773	0.520306
S=40, D=76, h=0.2, k=0.6, V=0	325738	1573	321169	826	2170	259	3255	0.503098	0.520643
S=40, D=76, h=0.2, k=0.7, V=1	325941	1640	321351	838	2112	247	3197	0.516454	0.533596
S=40, D=76, h=0.2, k=0.7, V=0	325941	1640	321351	838	2112	247	3197	0.516454	0.533596
S=40, D=76, h=0.2, k=0.8, V=1	326101	1677	321476	863	2085	233	3181	0.521917	0.538231
S=40, D=76, h=0.2, k=0.8, V=0	326101	1677	321476	863	2085	233	3181	0.521917	0.538231
S=40, D=76, h=0.2, k=0.9, V=1	326313	1746	321663	881	2023	218	3122	0.535008	0.550637
S=40, D=76, h=0.2, k=0.9, V=0	326313	1746	321663	881	2023	218	3122	0.535008	0.550637
S=40, D=76, h=0.2, k=1, V=1	326463	1786	321797	889	1991	210	3090	0.542421	0.557658
S=40, D=76, h=0.2, k=1, V=0	326463	1786	321797	889	1991	210	3090	0.542421	0.557658
S=40, D=76, F=0	322345	547	317679	1061	3058	391	4510	0.209758	0.221514
S=40, D=80, h=0.7, k=0.3, V=1	323279	1345	319254	381	2299	375	3055	0.507039	0.532977
S=40, D=80, h=0.7, k=0.3, V=0	323397	1297	319312	436	2352	368	3156	0.487760	0.512256
S=40, D=80, h=0.7, k=0.4, V=1	323588	1362	319511	430	2285	365	3080	0.504201	0.529321
S=40, D=80, h=0.7, k=0.4, V=0	323649	1289	319495	505	2360	362	3227	0.476517	0.500098
S=40, D=80, h=0.7, k=0.5, V=1	323685	1352	319568	469	2296	361	3126	0.496516	0.521000
S=40, D=80, h=0.7, k=0.5, V=0	323746	1274	319544	549	2379	358	3286	0.467002	0.489860
S=40, D=80, h=0.7, k=0.6, V=1	324009	1400	319895	458	2256	351	3065	0.509287	0.533657
S=40, D=80, h=0.7, k=0.6, V=0	324032	1418	319934	441	2239	350	3030	0.515802	0.540399
S=40, D=80, h=0.7, k=0.7, V=1	324063	1413	319949	460	2241	349	3050	0.512238	0.536624
S=40, D=80, h=0.7, k=0.7, V=0	324063	1426	319964	447	2226	349	3022	0.517161	0.541787
S=40, D=80, h=0.7, k=0.8, V=1	324073	1449	319982	441	2201	349	2991	0.523341	0.548269
S=40, D=80, h=0.7, k=0.8, V=0	324073	1455	319991	435	2192	349	2976	0.525744	0.550803
S=40, D=80, h=0.7, k=0.9, V=1	324134	1451	320020	455	2208	344	3007	0.521546	0.545987
S=40, D=80, h=0.7, k=0.9, V=0	324134	1457	320029	449	2199	344	2992	0.523938	0.548508
S=40, D=80, h=0.7, k=1, V=1	324223	1479	320115	451	2178	339	2968	0.528844	0.553282
S=40, D=80, h=0.7, k=1, V=0	324223	1484	320123	446	2170	339	2955	0.530865	0.555413
S=40, D=80, h=0.6, k=0.3, V=1	323578	1360	319511	413	2294	364	3071	0.505826	0.530907
S=40, D=80, h=0.6, k=0.3, V=0	323703	1304	319569	477	2353	356	3186	0.483844	0.507335
S=40, D=80, h=0.6, k=0.4, V=1	323763	1346	319619	493	2305	357	3155	0.491844	0.515828
S=40, D=80, h=0.6, k=0.4, V=0	323824	1274	319600	567	2383	354	3304	0.464645	0.487123
S=40, D=80, h=0.6, k=0.5, V=1	324156	1335	319925	568	2328	347	3243	0.479125	0.501808
S=40, D=80, h=0.6, k=0.5, V=0	324156	1288	319877	615	2376	347	3338	0.461895	0.483784
S=40, D=80, h=0.6, k=0.6, V=1	324264	1402	320069	529	2264	340	3133	0.500090	0.523252
S=40, D=80, h=0.6, k=0.6, V=0	324264	1413	320082	518	2251	340	3109	0.504210	0.527569
S=40, D=80, h=0.6, k=0.7, V=1	324305	1464	320143	501	2197	339	3037	0.518320	0.542268
S=40, D=80, h=0.6, k=0.7, V=0	324305	1469	320149	496	2191	339	3026	0.520186	0.544224
S=40, D=80, h=0.6, k=0.8, V=1	324466	1478	320290	507	2191	330	3028	0.520713	0.544097
S=40, D=80, h=0.6, k=0.8, V=0	324466	1482	320294	503	2187	330	3020	0.522146	0.545592
S=40, D=80, h=0.6, k=0.9, V=1	324546	1499	320367	516	2164	330	3010	0.524585	0.548180
S=40, D=80, h=0.6, k=0.9, V=0	324546	1502	320370	513	2161	330	3004	0.525652	0.549294
S=40, D=80, h=0.6, k=1, V=1	324627	1531	320462	493	2141	322	2956	0.534679	0.558089
S=40, D=80, h=0.6, k=1, V=0	324627	1532	320463	492	2140	322	2954	0.535034	0.558459
S=40, D=80, h=0.5, k=0.3, V=1	323751	1358	319631	459	2303	358	3120	0.498686	0.522989
S=40, D=80, h=0.5, k=0.3, V=0	323833	1308	319655	515	2355	352	3222	0.479447	0.502448
S=40, D=80, h=0.5, k=0.4, V=1	324250	1335	320002	583	2330	343	3256	0.477314	0.499650
S=40, D=80, h=0.5, k=0.4, V=0	324250	1292	319958	626	2374	343	3343	0.461603	0.483224
S=40, D=80, h=0.5, k=0.5, V=1	324442	1329	320130	636	2347	334	3317	0.469122	0.490470
S=40, D=80, h=0.5, k=0.5, V=0	324442	1303	320104	662	2373	334	3369	0.459773	0.480711
S=40, D=80, h=0.5, k=0.6, V=1	324510	1391	320203	633	2283	334	3250	0.484109	0.506138
S=40, D=80, h=0.5, k=0.6, V=0	324510	1398	320210	626	2276	334	3236	0.486590	0.508728
S=40, D=80, h=0.5, k=0.7, V=1	324676	1477	320404	588	2207	319	3114	0.509635	0.531716
S=40, D=80, h=0.5, k=0.7, V=0	324676	1480	320407	585	2204	319	3108	0.510688	0.532813
S=40, D=80, h=0.5, k=0.8, V=1	325001	1535	320705	598	2163	299	3060	0.521651	0.542779
S=40, D=80, h=0.5, k=0.8, V=0	325001	1536	320703	600	2162	299	3061	0.521620	0.542747
S=40, D=80, h=0.5, k=0.9, V=1	325001	1577	320739	568	2117	299	2984	0.534903	0.556574
S=40, D=80, h=0.5, k=0.9, V=0	325001	1578	320740	567	2116	299	2982	0.535248	0.556933
S=40, D=80, h=0.5, k=1, V=1	325101	1619	320826	576	2080	292	2948	0.543070	0.564536
S=40, D=80, h=0.5, k=1, V=0	325101	1619	320826	576	2080	292	2948	0.543070	0.564536
S=40, D=80, h=0.4, k=0.3, V=1	323936	1372	319769	501	2294	353	3148	0.496114	0.519945
S=40, D=80, h=0.4, k=0.3, V=0	324020	1312	319783	564	2361	347	3272	0.473595	0.495960
S=40, D=80, h=0.4, k=0.4, V=1	324484	1346	320177	629	2332	333	3294	0.473933	0.495419
S=40, D=80, h=0.4, k=0.4, V=0	324484	1311	320141	664	2368	333	3365	0.461322	0.482252
S=40, D=80, h=0.4, k=0.5, V=1	324625	1378	320260	682	2305	327	3314	0.475044	0.496187
S=40, D=80, h=0.4, k=0.5, V=0	324625	1355	320236	705	2329	327	3361	0.466907	0.487695
S=40, D=80, h=0.4, k=0.6, V=1	324934	1434	320529	702	2269	305	3276	0.485693	0.505775
S=40, D=80, h=0.4, k=0.6, V=0	324934	1434	320529	702	2269	305	3276	0.485693	0.505775
S=40, D=80, h=0.4, k=0.7, V=1	325107	1510	320708	690	2199	293	3182	0.504586	0.524595
S=40, D=80, h=0.4, k=0.7, V=0	325107	1511	320706	692	2198	293	3183	0.504572	0.524581
S=40, D=80, h=0.4, k=0.8, V=1	325402	1565	320972	707	2158	279	3144	0.514706	0.534084
S=40, D=80, h=0.4, k=0.8, V=0	325402	1566	320973	706	2157	279	3142	0.515041	0.534431
S=40, D=80, h=0.4, k=0.9, V=1	325449	1638	321077	655	2079	276	3010	0.537226	0.557244
S=40, D=80, h=0.4, k=0.9, V=0	325449	1638	321077	655	2079	276	3010	0.537226	0.557244
S=40, D=80, h=0.4, k=1, V=1	325578	1672	321211	645	2050	269	2964	0.545787	0.565584
S=40, D=80, h=0.4, k=1, V=0	325578	1672	321211	645	2050	269	2964	0.545787	0.565584
S=40, D=80, h=0.3, k=0.3, V=1	324019	1354	319814	540	2311	348	3199	0.487065	0.510162
S=40, D=80, h=0.3, k=0.3, V=0	324080	1291	319804	605	2380	345	3330	0.463575	0.485375
S=40, D=80, h=0.3, k=0.4, V=1	324616	1364	320243	689	2320	327	3336	0.470893	0.491851
S=40, D=80, h=0.3, k=0.4, V=0	324616	1343	320218	713	2342	327	3382	0.463098	0.483716
S=40, D=80, h=0.3, k=0.5, V=1	325107	1434	320645	747	2281	294	3322	0.480441	0.499557
S=40, D=80, h=0.3, k=0.5, V=0	325107	1417	320628	764	2298	294	3356	0.474637	0.493530
S=40, D=80, h=0.3, k=0.6, V=1	325309	1502	320834	756	2217	286	3259	0.494993	0.514133
S=40, D=80, h=0.3, k=0.6, V=0	325309	1503	320832	758	2216	286	3260	0.494990	0.514130
S=40, D=80, h=0.3, k=0.7, V=1	325607	1551	321100	770	2186	267	3223	0.504318	0.522455
S=40, D=80, h=0.3, k=0.7, V=0	325607	1552	321101	769	2185	267	3221	0.504649	0.522798
S=40, D=80, h=0.3, k=0.8, V=1	325711	1627	321217	756	2111	260	3127	0.522763	0.541059
S=40, D=80, h=0.3, k=0.8, V=0	325711	1627	321217	756	2111	260	3127	0.522763	0.541059
S=40, D=80, h=0.3, k=0.9, V=1	325812	1655	321295	774	2088	254	3116	0.526786	0.544783
S=40, D=80, h=0.3, k=0.9, V=0	325812	1655	321295	774	2088	254	3116	0.526786	0.544783
S=40, D=80, h=0.3, k=1, V=1	325889	1723	321406	741	2019	252	3012	0.545017	0.563480
S=40, D=80, h=0.3, k=1, V=0	325889	1723	321406	741	2019	252	3012	0.545017	0.563480
S=40, D=80, h=0.2, k=0.3, V=1	324119	1351	319855	591	2322	344	3257	0.479502	0.501958
S=40, D=80, h=0.2, k=0.3, V=0	324180	1292	319847	652	2389	341	3382	0.457647	0.478887
S=40, D=80, h=0.2, k=0.4, V=1	324911	1412	320473	731	2295	309	3335	0.476808	0.496770
S=40, D=80, h=0.2, k=0.4, V=0	324911	1393	320453	750	2315	309	3374	0.470210	0.489899
S=40, D=80, h=0.2, k=0.5, V=1	325384	1477	320865	796	2246	284	3326	0.484817	0.503431
S=40, D=80, h=0.2, k=0.5, V=0	325384	1468	320855	805	2256	284	3345	0.481744	0.500240
S=40, D=80, h=0.2, k=0.6, V=1	325738	1572	321168	827	2171	259	3257	0.502773	0.520306
S=40, D=80, h=0.2, k=0.6, V=0	325738	1573	321169	826	2170	259	3255	0.503098	0.520643
S=40, D=80, h=0.2, k=0.7, V=1	325941	1640	321351	838	2112	247	3197	0.516454	0.533596
S=40, D=80, h=0.2, k=0.7, V=0	325941	1640	321351	838	2112	247	3197	0.516454	0.533596
S=40, D=80, h=0.2, k=0.8, V=1	326101	1676	321476	863	2086	233	3182	0.521705	0.538013
S=40, D=80, h=0.2, k=0.8, V=0	326101	1676	321476	863	2086	233	3182	0.521705	0.538013
S=40, D=80, h=0.2, k=0.9, V=1	326313	1744	321663	881	2025	218	3124	0.534593	0.550210
S=40, D=80, h=0.2, k=0.9, V=0	326313	1744	321663	881	2025	218	3124	0.534593	0.550210
S=40, D=80, h=0.2, k=1, V=1	326463	1786	321798	888	1991	210	3089	0.542525	0.557765
S=40, D=80, h=0.2, k=1, V=0	326463	1786	321798	888	1991	210	3089	0.542525	0.557765
S=40, D=80, F=0	322345	547	317679	1060	3059	391	4510	0.209800	0.221555
S=30, D=42, h=0.7, k=0.3, V=1	324788	1592	320651	459	2086	315	2860	0.552639	0.576262
S=30, D=42, h=0.7, k=0.3, V=0	324934	1540	320724	524	2146	306	2976	0.532637	0.554748
S=30, D=42, h=0.7, k=0.4, V=1	324926	1627	320763	469	2067	305	2841	0.558306	0.581332
S=30, D=42, h=0.7, k=0.4, V=0	325047	1568	320813	539	2127	298	2964	0.536704	0.558362
S=30, D=42, h=0.7, k=0.5, V=1	325099	1626	320875	527	2071	296	2894	0.550753	0.572811
S=30, D=42, h=0.7, k=0.5, V=0	325183	1546	320870	612	2155	291	3058	0.522653	0.543251
S=30, D=42, h=0.7, k=0.6, V=1	325235	1666	321010	514	2045	286	2845	0.560644	0.582265
S=30, D=42, h=0.7, k=0.6, V=0	325257	1729	321088	453	1987	285	2725	0.581621	0.603920
S=30, D=42, h=0.7, k=0.7, V=1	325399	1701	321171	515	2012	277	2804	0.568336	0.589561
S=30, D=42, h=0.7, k=0.7, V=0	325413	1744	321228	473	1968	276	2717	0.582950	0.604633
S=30, D=42, h=0.7, k=0.8, V=1	325399	1708	321172	514	2005	277	2796	0.569922	0.591205
S=30, D=42, h=0.7, k=0.8, V=0	325413	1750	321228	473	1962	276	2711	0.584178	0.605906
S=30, D=42, h=0.7, k=0.9, V=1	325469	1711	321230	529	1999	274	2802	0.569019	0.590063
S=30, D=42, h=0.7, k=0.9, V=0	325483	1736	321269	506	1972	273	2751	0.577426	0.598706
S=30, D=42, h=0.7, k=1, V=1	325507	1731	321278	526	1972	272	2770	0.574213	0.595333
S=30, D=42, h=0.7, k=1, V=0	325521	1748	321309	511	1953	271	2735	0.579904	0.601161
S=30, D=42, h=0.6, k=0.3, V=1	324864	1604	320698	476	2086	310	2872	0.552383	0.575560
S=30, D=42, h=0.6, k=0.3, V=0	324985	1558	320750	541	2136	302	2979	0.534061	0.555904
S=30, D=42, h=0.6, k=0.4, V=1	325227	1646	320978	539	2064	286	2889	0.553223	0.574573
S=30, D=42, h=0.6, k=0.4, V=0	325311	1564	320973	627	2147	281	3055	0.524736	0.544669
S=30, D=42, h=0.6, k=0.5, V=1	325265	1635	320972	582	2076	285	2943	0.545379	0.566363
S=30, D=42, h=0.6, k=0.5, V=0	325315	1549	320934	673	2159	282	3114	0.516006	0.535707
S=30, D=42, h=0.6, k=0.6, V=1	325587	1706	321296	567	2018	268	2853	0.562514	0.582807
S=30, D=42, h=0.6, k=0.6, V=0	325601	1734	321335	542	1990	267	2799	0.571586	0.592120
S=30, D=42, h=0.6, k=0.7, V=1	325695	1723	321395	576	2001	262	2839	0.565342	0.585288
S=30, D=42, h=0.6, k=0.7, V=0	325709	1744	321428	558	1979	261	2798	0.572111	0.592218
S=30, D=42, h=0.6, k=0.8, V=1	325724	1764	321454	555	1951	261	2767	0.577192	0.597517
S=30, D=42, h=0.6, k=0.8, V=0	325738	1776	321478	546	1938	260	2744	0.580946	0.601328
S=30, D=42, h=0.6, k=0.9, V=1	325761	1762	321465	575	1959	259	2793	0.573951	0.593984
S=30, D=42, h=0.6, k=0.9, V=0	325775	1772	321489	566	1948	258	2772	0.577284	0.597358
S=30, D=42, h=0.6, k=1, V=1	325815	1785	321524	574	1932	253	2759	0.579523	0.599308
S=30, D=42, h=0.6, k=1, V=0	325829	1794	321547	566	1922	252	2740	0.582516	0.602328
S=30, D=42, h=0.5, k=0.3, V=1	324955	1619	320743	515	2078	306	2899	0.550139	0.572899
S=30, D=42, h=0.5, k=0.3, V=0	325076	1568	320798	580	2130	298	3008	0.531213	0.552648
S=30, D=42, h=0.5, k=0.4, V=1	325349	1633	321029	607	2080	282	2969	0.541892	0.562523
S=30, D=42, h=0.5, k=0.4, V=0	325399	1556	320997	690	2156	279	3125	0.515458	0.534916
S=30, D=42, h=0.5, k=0.5, V=1	325611	1608	321196	687	2120	267	3074	0.526846	0.545805
S=30, D=42, h=0.5, k=0.5, V=0	325625	1564	321164	734	2163	266	3163	0.511960	0.530339
S=30, D=42, h=0.5, k=0.6, V=1	325771	1682	321370	665	2054	257	2976	0.545354	0.564202
S=30, D=42, h=0.5, k=0.6, V=0	325785	1703	321406	645	2031	256	2932	0.552373	0.571393
S=30, D=42, h=0.5, k=0.7, V=1	325838	1740	321454	651	1993	254	2898	0.559561	0.578683
S=30, D=42, h=0.5, k=0.7, V=0	325852	1751	321479	641	1981	253	2875	0.563182	0.582354
S=30, D=42, h=0.5, k=0.8, V=1	325942	1819	321601	608	1914	247	2769	0.581454	0.600766
S=30, D=42, h=0.5, k=0.8, V=0	325956	1828	321623	600	1905	246	2751	0.584330	0.603658
S=30, D=42, h=0.5, k=0.9, V=1	326040	1837	321686	617	1900	239	2756	0.584282	0.603050
S=30, D=42, h=0.5, k=0.9, V=0	326040	1845	321694	609	1892	239	2740	0.586869	0.605717
S=30, D=42, h=0.5, k=1, V=1	326088	1862	321735	620	1871	236	2727	0.589460	0.608178
S=30, D=42, h=0.5, k=1, V=0	326088	1868	321741	614	1865	236	2715	0.591391	0.610168
S=30, D=42, h=0.4, k=0.3, V=1	325072	1639	320830	536	2067	296	2899	0.551706	0.573751
S=30, D=42, h=0.4, k=0.3, V=0	325176	1578	320865	609	2124	290	3023	0.530011	0.550819
S=30, D=42, h=0.4, k=0.4, V=1	325550	1638	321170	652	2090	271	3013	0.537176	0.556779
S=30, D=42, h=0.4, k=0.4, V=0	325564	1560	321109	734	2161	270	3165	0.511215	0.529869
S=30, D=42, h=0.4, k=0.5, V=1	325741	1627	321261	748	2105	260	3113	0.524071	0.542440
S=30, D=42, h=0.4, k=0.5, V=0	325755	1595	321238	782	2140	259	3181	0.513222	0.531142
S=30, D=42, h=0.4, k=0.6, V=1	325907	1720	321449	715	2023	250	2988	0.547442	0.565831
S=30, D=42, h=0.4, k=0.6, V=0	325921	1734	321477	702	2008	249	2959	0.552002	0.570470
S=30, D=42, h=0.4, k=0.7, V=1	326184	1774	321680	745	1985	228	2958	0.555608	0.572583
S=30, D=42, h=0.4, k=0.7, V=0	326184	1780	321686	739	1979	228	2946	0.557521	0.574552
S=30, D=42, h=0.4, k=0.8, V=1	326247	1845	321808	689	1905	223	2817	0.577516	0.594799
S=30, D=42, h=0.4, k=0.8, V=0	326247	1851	321814	683	1899	223	2805	0.579427	0.596764
S=30, D=42, h=0.4, k=0.9, V=1	326345	1888	321886	704	1867	216	2787	0.584535	0.601463
S=30, D=42, h=0.4, k=0.9, V=0	326345	1892	321890	700	1863	216	2779	0.585794	0.602758
S=30, D=42, h=0.4, k=1, V=1	326396	1923	321933	708	1832	213	2753	0.591240	0.608126
S=30, D=42, h=0.4, k=1, V=0	326396	1924	321934	707	1831	213	2751	0.591553	0.608448
S=30, D=42, h=0.3, k=0.3, V=1	325153	1638	320878	564	2073	293	2930	0.547744	0.569394
S=30, D=42, h=0.3, k=0.3, V=0	325280	1588	320940	627	2125	285	3037	0.529547	0.549930
S=30, D=42, h=0.3, k=0.4, V=1	325666	1622	321206	732	2106	266	3104	0.524689	0.543512
S=30, D=42, h=0.3, k=0.4, V=0	325680	1584	321176	774	2146	265	3185	0.511661	0.529956
S=30, D=42, h=0.3, k=0.5, V=1	326045	1662	321463	830	2090	241	3161	0.522400	0.539319
S=30, D=42, h=0.3, k=0.5, V=0	326045	1636	321435	856	2118	241	3215	0.513943	0.530589
S=30, D=42, h=0.3, k=0.6, V=1	326291	1723	321684	839	2045	219	3103	0.534679	0.550367
S=30, D=42, h=0.3, k=0.6, V=0	326291	1734	321696	828	2033	219	3080	0.538225	0.554017
S=30, D=42, h=0.3, k=0.7, V=1	326402	1817	321831	801	1953	213	2967	0.558442	0.574358
S=30, D=42, h=0.3, k=0.7, V=0	326402	1823	321837	795	1947	213	2955	0.560319	0.576287
S=30, D=42, h=0.3, k=0.8, V=1	326569	1882	321999	793	1895	199	2887	0.572930	0.588163
S=30, D=42, h=0.3, k=0.8, V=0	326569	1883	322000	792	1894	199	2885	0.573239	0.588481
S=30, D=42, h=0.3, k=0.9, V=1	326639	1914	322057	799	1869	192	2860	0.578713	0.593541
S=30, D=42, h=0.3, k=0.9, V=0	326639	1915	322058	798	1868	192	2858	0.579021	0.593856
S=30, D=42, h=0.3, k=1, V=1	326776	1996	322221	771	1788	182	2741	0.598564	0.613095
S=30, D=42, h=0.3, k=1, V=0	326776	1996	322221	771	1788	182	2741	0.598564	0.613095
S=30, D=42, F=0	324633	692	319641	1327	2973	318	4618	0.237492	0.248185
S=30, D=45, h=0.7, k=0.3, V=1	324788	1588	320648	459	2093	315	2867	0.551569	0.575129
S=30, D=45, h=0.7, k=0.3, V=0	324906	1541	320699	519	2147	308	2974	0.533247	0.555512
S=30, D=45, h=0.7, k=0.4, V=1	324907	1624	320745	467	2071	305	2843	0.557872	0.580873
S=30, D=45, h=0.7, k=0.4, V=0	325000	1569	320769	533	2129	300	2962	0.537363	0.559173
S=30, D=45, h=0.7, k=0.5, V=1	325080	1618	320855	528	2079	296	2903	0.548915	0.570900
S=30, D=45, h=0.7, k=0.5, V=0	325136	1540	320823	614	2159	293	3066	0.521085	0.541773
S=30, D=45, h=0.7, k=0.6, V=1	325188	1667	320973	506	2042	288	2836	0.561912	0.583739
S=30, D=45, h=0.7, k=0.6, V=0	325210	1728	321046	452	1984	287	2723	0.581700	0.604179
S=30, D=45, h=0.7, k=0.7, V=1	325340	1702	321119	513	2006	281	2800	0.568879	0.590453
S=30, D=45, h=0.7, k=0.7, V=0	325354	1743	321174	472	1965	280	2717	0.582879	0.604891
S=30, D=45, h=0.7, k=0.8, V=1	325340	1712	321123	509	1996	281	2786	0.571482	0.593153
S=30, D=45, h=0.7, k=0.8, V=0	325354	1752	321177	469	1956	280	2705	0.585125	0.607220
S=30, D=45, h=0.7, k=0.9, V=1	325384	1710	321153	525	1996	279	2800	0.569259	0.590711
S=30, D=45, h=0.7, k=0.9, V=0	325398	1734	321191	503	1970	278	2751	0.577336	0.599018
S=30, D=45, h=0.7, k=1, V=1	325397	1733	321180	521	1963	278	2762	0.575352	0.597010
S=30, D=45, h=0.7, k=1, V=0	325411	1748	321210	507	1946	277	2730	0.580504	0.602285
S=30, D=45, h=0.6, k=0.3, V=1	324845	1602	320678	475	2090	310	2875	0.551951	0.575097
S=30, D=45, h=0.6, k=0.3, V=0	324938	1559	320707	534	2138	304	2976	0.534853	0.556852
S=30, D=45, h=0.6, k=0.4, V=1	325164	1641	320921	537	2065	290	2892	0.552423	0.574058
S=30, D=45, h=0.6, k=0.4, V=0	325220	1559	320887	628	2146	287	3061	0.523520	0.543856
S=30, D=45, h=0.6, k=0.5, V=1	325252	1634	320963	581	2074	287	2942	0.545362	0.566507
S=30, D=45, h=0.6, k=0.5, V=0	325274	1548	320894	674	2158	286	3118	0.515535	0.535503
S=30, D=45, h=0.6, k=0.6, V=1	325514	1704	321228	567	2015	274	2856	0.562025	0.582773
S=30, D=45, h=0.6, k=0.6, V=0	325528	1733	321267	541	1987	273	2801	0.571362	0.592363
S=30, D=45, h=0.6, k=0.7, V=1	325622	1723	321331	571	1997	268	2836	0.565828	0.586261
S=30, D=45, h=0.6, k=0.7, V=0	325636	1745	321364	552	1975	267	2794	0.572862	0.593465
S=30, D=45, h=0.6, k=0.8, V=1	325626	1764	321370	547	1945	268	2760	0.578140	0.599066
S=30, D=45, h=0.6, k=0.8, V=0	325640	1776	321394	538	1932	267	2737	0.581899	0.602886
S=30, D=45, h=0.6, k=0.9, V=1	325690	1765	321405	568	1952	263	2783	0.575449	0.595859
S=30, D=45, h=0.6, k=0.9, V=0	325704	1775	321429	559	1941	262	2762	0.578784	0.599237
S=30, D=45, h=0.6, k=1, V=1	325742	1786	321462	567	1927	257	2751	0.580610	0.600759
S=30, D=45, h=0.6, k=1, V=0	325756	1795	321485	559	1917	256	2732	0.583607	0.603784
S=30, D=45, h=0.5, k=0.3, V=1	324989	1617	320769	519	2084	303	2906	0.549114	0.571592
S=30, D=45, h=0.5, k=0.3, V=0	325082	1567	320796	583	2136	297	3016	0.530344	0.551646
S=30, D=45, h=0.5, k=0.4, V=1	325343	1631	321022	610	2080	283	2973	0.541162	0.561848
S=30, D=45, h=0.5, k=0.4, V=0	325365	1552	320959	696	2158	282	3136	0.513807	0.533420
S=30, D=45, h=0.5, k=0.5, V=1	325572	1601	321153	692	2126	270	3088	0.524612	0.543707
S=30, D=45, h=0.5, k=0.5, V=0	325586	1559	321121	737	2169	269	3175	0.510260	0.528778
S=30, D=45, h=0.5, k=0.6, V=1	325700	1679	321304	660	2057	261	2978	0.545040	0.564165
S=30, D=45, h=0.5, k=0.6, V=0	325714	1701	321342	638	2033	260	2931	0.552518	0.571834
S=30, D=45, h=0.5, k=0.7, V=1	325793	1744	321414	649	1986	257	2892	0.560628	0.580023
S=30, D=45, h=0.5, k=0.7, V=0	325807	1755	321439	639	1974	256	2869	0.564248	0.583695
S=30, D=45, h=0.5, k=0.8, V=1	325874	1820	321550	597	1907	252	2756	0.583086	0.602866
S=30, D=45, h=0.5, k=0.8, V=0	325888	1829	321572	589	1898	251	2738	0.585968	0.605765
S=30, D=45, h=0.5, k=0.9, V=1	325954	1838	321613	613	1890	246	2749	0.585121	0.604502
S=30, D=45, h=0.5, k=0.9, V=0	325954	1846	321621	605	1882	246	2733	0.587710	0.607174
S=30, D=45, h=0.5, k=1, V=1	326050	1862	321703	619	1866	240	2725	0.589658	0.608719
S=30, D=45, h=0.5, k=1, V=0	326050	1868	321709	613	1860	240	2713	0.591589	0.610711
S=30, D=45, h=0.4, k=0.3, V=1	325106	1636	320858	539	2073	293	2905	0.550680	0.572449
S=30, D=45, h=0.4, k=0.3, V=0	325182	1576	320865	610	2131	289	3030	0.529182	0.549860
S=30, D=45, h=0.4, k=0.4, V=1	325484	1637	321105	655	2087	276	3018	0.536533	0.556489
S=30, D=45, h=0.4, k=0.4, V=0	325498	1559	321043	736	2160	275	3171	0.510569	0.529550
S=30, D=45, h=0.4, k=0.5, V=1	325677	1626	321197	748	2106	263	3117	0.523655	0.542217
S=30, D=45, h=0.4, k=0.5, V=0	325691	1594	321177	780	2140	262	3182	0.513096	0.531219
S=30, D=45, h=0.4, k=0.6, V=1	325846	1721	321399	708	2018	254	2980	0.548460	0.567191
S=30, D=45, h=0.4, k=0.6, V=0	325860	1735	321427	695	2003	253	2951	0.553025	0.571838
S=30, D=45, h=0.4, k=0.7, V=1	326164	1773	321667	739	1985	230	2954	0.556013	0.573149
S=30, D=45, h=0.4, k=0.7, V=0	326164	1779	321673	733	1979	230	2942	0.557927	0.575121
S=30, D=45, h=0.4, k=0.8, V=1	326196	1840	321763	688	1905	228	2821	0.576625	0.594286
S=30, D=45, h=0.4, k=0.8, V=0	326196	1846	321769	682	1899	228	2809	0.578537	0.596255
S=30, D=45, h=0.4, k=0.9, V=1	326294	1881	321837	706	1870	221	2797	0.582832	0.600116
S=30, D=45, h=0.4, k=0.9, V=0	326294	1885	321841	702	1866	221	2789	0.584093	0.601412
S=30, D=45, h=0.4, k=1, V=1	326365	1917	321901	710	1837	216	2763	0.589672	0.606753
S=30, D=45, h=0.4, k=1, V=0	326365	1918	321902	709	1836	216	2761	0.589985	0.607075
S=30, D=45, h=0.3, k=0.3, V=1	325153	1639	320878	564	2072	293	2929	0.547956	0.569615
S=30, D=45, h=0.3, k=0.3, V=0	325252	1587	320912	626	2127	287	3040	0.529250	0.549757
S=30, D=45, h=0.3, k=0.4, V=1	325600	1622	321143	732	2103	271	3106	0.524554	0.543735
S=30, D=45, h=0.3, k=0.4, V=0	325614	1584	321114	773	2143	270	3186	0.511641	0.530289
S=30, D=45, h=0.3, k=0.5, V=1	325964	1652	321398	817	2097	247	3161	0.521481	0.538796
S=30, D=45, h=0.3, k=0.5, V=0	325964	1626	321371	843	2124	247	3214	0.513055	0.530096
S=30, D=45, h=0.3, k=0.6, V=1	326229	1719	321629	836	2045	226	3107	0.533960	0.550137
S=30, D=45, h=0.3, k=0.6, V=0	326229	1730	321641	825	2033	226	3084	0.537509	0.553794
S=30, D=45, h=0.3, k=0.7, V=1	326340	1818	321774	800	1948	220	2968	0.558539	0.574990
S=30, D=45, h=0.3, k=0.7, V=0	326340	1824	321780	794	1942	220	2956	0.560415	0.576920
S=30, D=45, h=0.3, k=0.8, V=1	326477	1879	321912	794	1892	208	2894	0.571998	0.587911
S=30, D=45, h=0.3, k=0.8, V=0	326477	1880	321913	793	1891	208	2892	0.572308	0.588229
S=30, D=45, h=0.3, k=0.9, V=1	326608	1920	322029	797	1862	195	2854	0.579971	0.595063
S=30, D=45, h=0.3, k=0.9, V=0	326608	1921	322030	796	1861	195	2852	0.580278	0.595379
S=30, D=45, h=0.3, k=1, V=1	326763	2001	322203	775	1784	182	2741	0.599013	0.613552
S=30, D=45, h=0.3, k=1, V=0	326763	2001	322203	775	1784	182	2741	0.599013	0.613552
S=30, D=45, F=0	324605	694	319616	1324	2971	320	4615	0.238203	0.248991
S=30, D=48, h=0.7, k=0.3, V=1	324769	1588	320630	458	2093	316	2867	0.551637	0.575272
S=30, D=48, h=0.7, k=0.3, V=0	324906	1553	320699	517	2137	308	2962	0.535997	0.558363
S=30, D=48, h=0.7, k=0.4, V=1	324888	1624	320726	469	2069	306	2844	0.557669	0.580749
S=30, D=48, h=0.7, k=0.4, V=0	325000	1573	320767	534	2126	300	2960	0.538031	0.559861
S=30, D=48, h=0.7, k=0.5, V=1	325061	1625	320836	528	2072	297	2897	0.550338	0.572452
S=30, D=48, h=0.7, k=0.5, V=0	325136	1546	320822	612	2156	293	3061	0.522451	0.543176
S=30, D=48, h=0.7, k=0.6, V=1	325188	1668	320969	510	2041	288	2839	0.561592	0.583408
S=30, D=48, h=0.7, k=0.6, V=0	325210	1732	321045	450	1983	287	2720	0.582572	0.605065
S=30, D=48, h=0.7, k=0.7, V=1	325340	1706	321119	512	2003	281	2796	0.569769	0.591371
S=30, D=48, h=0.7, k=0.7, V=0	325354	1749	321174	470	1961	280	2711	0.584228	0.606278
S=30, D=48, h=0.7, k=0.8, V=1	325340	1714	321122	509	1995	281	2785	0.571824	0.593502
S=30, D=48, h=0.7, k=0.8, V=0	325354	1756	321176	468	1954	280	2702	0.585927	0.608040
S=30, D=48, h=0.7, k=0.9, V=1	325384	1717	321153	525	1989	279	2793	0.570712	0.592217
S=30, D=48, h=0.7, k=0.9, V=0	325398	1741	321191	503	1963	278	2744	0.578776	0.600512
S=30, D=48, h=0.7, k=1, V=1	325397	1736	321178	523	1960	278	2761	0.575710	0.597382
S=30, D=48, h=0.7, k=1, V=0	325411	1753	321209	508	1941	277	2726	0.581399	0.603213
S=30, D=48, h=0.6, k=0.3, V=1	324826	1600	320657	479	2090	311	2880	0.551048	0.574244
S=30, D=48, h=0.6, k=0.3, V=0	324938	1562	320705	535	2136	304	2975	0.535306	0.557318
S=30, D=48, h=0.6, k=0.4, V=1	325164	1644	320919	539	2062	290	2891	0.552799	0.574449
S=30, D=48, h=0.6, k=0.4, V=0	325220	1559	320883	629	2149	287	3065	0.523196	0.543504
S=30, D=48, h=0.6, k=0.5, V=1	325233	1635	320941	583	2074	287	2944	0.545253	0.566388
S=30, D=48, h=0.6, k=0.5, V=0	325255	1545	320870	676	2164	286	3126	0.514439	0.534350
S=30, D=48, h=0.6, k=0.6, V=1	325495	1711	321213	563	2008	274	2845	0.563990	0.584809
S=30, D=48, h=0.6, k=0.6, V=0	325509	1738	321248	540	1983	273	2796	0.572448	0.593483
S=30, D=48, h=0.6, k=0.7, V=1	325603	1727	321311	573	1992	268	2833	0.566476	0.586938
S=30, D=48, h=0.6, k=0.7, V=0	325617	1749	321344	554	1970	267	2791	0.573502	0.594134
S=30, D=48, h=0.6, k=0.8, V=1	325607	1769	321351	548	1939	268	2755	0.579109	0.600076
S=30, D=48, h=0.6, k=0.8, V=0	325621	1781	321375	539	1926	267	2732	0.582864	0.603891
S=30, D=48, h=0.6, k=0.9, V=1	325677	1765	321390	571	1951	262	2784	0.575217	0.595548
S=30, D=48, h=0.6, k=0.9, V=0	325691	1775	321414	562	1940	261	2763	0.578551	0.598925
S=30, D=48, h=0.6, k=1, V=1	325729	1787	321449	569	1924	256	2749	0.580785	0.600874
S=30, D=48, h=0.6, k=1, V=0	325743	1796	321472	561	1914	255	2730	0.583781	0.603898
S=30, D=48, h=0.5, k=0.3, V=1	324970	1618	320750	520	2082	303	2905	0.549266	0.571755
S=30, D=48, h=0.5, k=0.3, V=0	325063	1571	320778	581	2133	297	3011	0.531399	0.552737
S=30, D=48, h=0.5, k=0.4, V=1	325324	1637	321001	611	2075	283	2969	0.542247	0.562970
S=30, D=48, h=0.5, k=0.4, V=0	325346	1552	320935	698	2161	282	3141	0.513374	0.532957
S=30, D=48, h=0.5, k=0.5, V=1	325553	1605	321133	693	2122	270	3085	0.525357	0.544479
S=30, D=48, h=0.5, k=0.5, V=0	325567	1561	321098	742	2166	269	3177	0.510191	0.528713
S=30, D=48, h=0.5, k=0.6, V=1	325687	1682	321287	663	2055	260	2978	0.545313	0.564371
S=30, D=48, h=0.5, k=0.6, V=0	325701	1704	321325	642	2030	259	2931	0.552731	0.571982
S=30, D=48, h=0.5, k=0.7, V=1	325773	1740	321391	650	1992	257	2899	0.559537	0.578885
S=30, D=48, h=0.5, k=0.7, V=0	325787	1751	321416	640	1980	256	2876	0.563158	0.582558
S=30, D=48, h=0.5, k=0.8, V=1	325852	1816	321522	602	1912	252	2766	0.581585	0.601311
S=30, D=48, h=0.5, k=0.8, V=0	325866	1825	321544	594	1903	251	2748	0.584466	0.604209
S=30, D=48, h=0.5, k=0.9, V=1	325926	1834	321578	619	1895	247	2761	0.583433	0.602832
S=30, D=48, h=0.5, k=0.9, V=0	325926	1842	321586	611	1887	247	2745	0.586020	0.605502
S=30, D=48, h=0.5, k=1, V=1	325974	1859	321627	624	1864	244	2732	0.588524	0.607887
S=30, D=48, h=0.5, k=1, V=0	325974	1865	321633	618	1858	244	2720	0.590455	0.609880
S=30, D=48, h=0.4, k=0.3, V=1	325087	1641	320841	538	2067	293	2898	0.551940	0.573764
S=30, D=48, h=0.4, k=0.3, V=0	325163	1578	320845	610	2130	289	3029	0.529548	0.550235
S=30, D=48, h=0.4, k=0.4, V=1	325518	1640	321135	656	2087	273	3016	0.537052	0.556798
S=30, D=48, h=0.4, k=0.4, V=0	325532	1559	321066	741	2166	272	3179	0.509802	0.528523
S=30, D=48, h=0.4, k=0.5, V=1	325683	1624	321196	751	2112	262	3125	0.522685	0.541125
S=30, D=48, h=0.4, k=0.5, V=0	325697	1591	321175	785	2146	261	3192	0.511759	0.529755
S=30, D=48, h=0.4, k=0.6, V=1	325826	1717	321375	708	2026	254	2988	0.547346	0.566020
S=30, D=48, h=0.4, k=0.6, V=0	325840	1731	321403	695	2011	253	2959	0.551912	0.570668
S=30, D=48, h=0.4, k=0.7, V=1	326096	1770	321607	734	1985	235	2954	0.555822	0.573333
S=30, D=48, h=0.4, k=0.7, V=0	326096	1776	321613	728	1979	235	2942	0.557739	0.575309
S=30, D=48, h=0.4, k=0.8, V=1	326171	1842	321741	685	1903	229	2817	0.577305	0.595062
S=30, D=48, h=0.4, k=0.8, V=0	326171	1848	321747	679	1897	229	2805	0.579218	0.597032
S=30, D=48, h=0.4, k=0.9, V=1	326269	1884	321809	709	1867	222	2798	0.583009	0.600375
S=30, D=48, h=0.4, k=0.9, V=0	326269	1888	321813	705	1863	222	2790	0.584268	0.601671
S=30, D=48, h=0.4, k=1, V=1	326345	1920	321879	714	1832	218	2764	0.589805	0.607055
S=30, D=48, h=0.4, k=1, V=0	326345	1921	321880	713	1831	218	2762	0.590118	0.607376
S=30, D=48, h=0.3, k=0.3, V=1	325187	1642	320908	566	2071	290	2927	0.548408	0.569855
S=30, D=48, h=0.3, k=0.3, V=0	325286	1589	320939	629	2129	284	3042	0.529247	0.549523
S=30, D=48, h=0.3, k=0.4, V=1	325634	1622	321169	735	2108	268	3111	0.524076	0.543008
S=30, D=48, h=0.3, k=0.4, V=0	325648	1583	321138	779	2148	267	3194	0.510689	0.529082
S=30, D=48, h=0.3, k=0.5, V=1	325931	1653	321362	819	2097	248	3164	0.521342	0.538718
S=30, D=48, h=0.3, k=0.5, V=0	325931	1625	321333	847	2126	248	3221	0.512280	0.529361
S=30, D=48, h=0.3, k=0.6, V=1	326191	1722	321598	830	2041	228	3099	0.535163	0.551521
S=30, D=48, h=0.3, k=0.6, V=0	326191	1733	321610	819	2029	228	3076	0.538714	0.555180
S=30, D=48, h=0.3, k=0.7, V=1	326315	1819	321746	804	1946	221	2971	0.558304	0.574827
S=30, D=48, h=0.3, k=0.7, V=0	326315	1825	321752	798	1940	221	2959	0.560178	0.576755
S=30, D=48, h=0.3, k=0.8, V=1	326477	1880	321904	803	1890	208	2901	0.571285	0.587184
S=30, D=48, h=0.3, k=0.8, V=0	326477	1881	321905	802	1889	208	2899	0.571594	0.587501
S=30, D=48, h=0.3, k=0.9, V=1	326608	1921	322022	806	1859	195	2860	0.579334	0.594419
S=30, D=48, h=0.3, k=0.9, V=0	326608	1922	322023	805	1858	195	2858	0.579641	0.594734
S=30, D=48, h=0.3, k=1, V=1	326732	2003	322170	781	1778	185	2744	0.598814	0.613602
S=30, D=48, h=0.3, k=1, V=0	326732	2003	322170	781	1778	185	2744	0.598814	0.613602
S=30, D=48, h=0.2, k=0.3, V=1	325389	1649	321045	614	2081	277	2972	0.543595	0.563841
S=30, D=48, h=0.2, k=0.3, V=0	325437	1583	321021	684	2149	274	3107	0.521058	0.540276
S=30, D=48, h=0.2, k=0.4, V=1	325812	1634	321272	798	2108	253	3159	0.519783	0.537484
S=30, D=48, h=0.2, k=0.4, V=0	325826	1603	321252	830	2141	252	3223	0.509565	0.526854
S=30, D=48, h=0.2, k=0.5, V=1	326252	1699	321608	869	2076	219	3164	0.525986	0.541400
S=30, D=48, h=0.2, k=0.5, V=0	326252	1672	321579	896	2105	219	3220	0.517336	0.532498
S=30, D=48, h=0.2, k=0.6, V=1	326495	1771	321793	917	2014	207	3138	0.536096	0.550920
S=30, D=48, h=0.2, k=0.6, V=0	326495	1771	321794	917	2013	207	3137	0.536165	0.550995
S=30, D=48, h=0.2, k=0.7, V=1	326682	1839	321967	916	1960	188	3064	0.550416	0.564199
S=30, D=48, h=0.2, k=0.7, V=0	326682	1840	321968	915	1959	188	3062	0.550721	0.564512
S=30, D=48, h=0.2, k=0.8, V=1	326922	1915	322159	949	1899	168	3016	0.562628	0.575184
S=30, D=48, h=0.2, k=0.8, V=0	326922	1916	322160	948	1898	168	3014	0.562927	0.575489
S=30, D=48, h=0.2, k=0.9, V=1	327009	2030	322313	886	1780	160	2826	0.592469	0.605062
S=30, D=48, h=0.2, k=0.9, V=0	327009	2030	322313	886	1780	160	2826	0.592469	0.605062
S=30, D=48, h=0.2, k=1, V=1	327057	2088	322361	881	1727	153	2761	0.604247	0.616513
S=30, D=48, h=0.2, k=1, V=0	327057	2088	322361	881	1727	153	2761	0.604247	0.616513
S=30, D=48, F=0	324605	701	319623	1315	2966	320	4601	0.240757	0.251648
S=30, D=51, h=0.7, k=0.3, V=1	324769	1593	320629	459	2088	316	2863	0.552571	0.576247
S=30, D=51, h=0.7, k=0.3, V=0	324887	1554	320676	522	2135	309	2966	0.535551	0.557977
S=30, D=51, h=0.7, k=0.4, V=1	324888	1629	320724	470	2065	306	2841	0.558522	0.581631
S=30, D=51, h=0.7, k=0.4, V=0	324981	1578	320747	536	2120	301	2957	0.538851	0.560792
S=30, D=51, h=0.7, k=0.5, V=1	325061	1628	320834	531	2068	297	2896	0.550654	0.572788
S=30, D=51, h=0.7, k=0.5, V=0	325117	1548	320797	618	2154	294	3066	0.522078	0.542859
S=30, D=51, h=0.7, k=0.6, V=1	325169	1672	320951	510	2036	289	2835	0.562431	0.584359
S=30, D=51, h=0.7, k=0.6, V=0	325191	1738	321027	451	1975	288	2714	0.583737	0.606365
S=30, D=51, h=0.7, k=0.7, V=1	325321	1709	321098	516	1998	282	2796	0.569938	0.591634
S=30, D=51, h=0.7, k=0.7, V=0	325335	1752	321153	474	1956	281	2711	0.584376	0.606522
S=30, D=51, h=0.7, k=0.8, V=1	325321	1717	321101	513	1990	282	2785	0.571991	0.593763
S=30, D=51, h=0.7, k=0.8, V=0	325335	1759	321155	472	1949	281	2702	0.586074	0.608283
S=30, D=51, h=0.7, k=0.9, V=1	325365	1719	321132	529	1985	280	2794	0.570678	0.592270
S=30, D=51, h=0.7, k=0.9, V=0	325379	1742	321171	508	1958	279	2745	0.578544	0.600372
S=30, D=51, h=0.7, k=1, V=1	325378	1738	321159	525	1956	279	2760	0.575935	0.597704
S=30, D=51, h=0.7, k=1, V=0	325392	1755	321191	510	1936	278	2724	0.581695	0.603615
S=30, D=51, h=0.6, k=0.3, V=1	324826	1604	320656	479	2087	311	2877	0.551834	0.575056
S=30, D=51, h=0.6, k=0.3, V=0	324919	1568	320687	535	2129	305	2969	0.536609	0.558751
S=30, D=51, h=0.6, k=0.4, V=1	325145	1648	320900	540	2057	291	2888	0.553516	0.575273
S=30, D=51, h=0.6, k=0.4, V=0	325201	1564	320860	633	2144	288	3065	0.523729	0.544129
S=30, D=51, h=0.6, k=0.5, V=1	325214	1636	320918	587	2073	288	2948	0.544891	0.566086
S=30, D=51, h=0.6, k=0.5, V=0	325236	1549	320847	679	2161	287	3127	0.514828	0.534818
S=30, D=51, h=0.6, k=0.6, V=1	325476	1712	321191	566	2007	275	2848	0.563744	0.584630
S=30, D=51, h=0.6, k=0.6, V=0	325490	1742	321228	540	1980	274	2794	0.573124	0.594254
S=30, D=51, h=0.6, k=0.7, V=1	325584	1728	321290	574	1992	269	2835	0.566412	0.586941
S=30, D=51, h=0.6, k=0.7, V=0	325598	1751	321323	555	1969	268	2792	0.573638	0.594346
S=30, D=51, h=0.6, k=0.8, V=1	325607	1769	321347	552	1939	268	2759	0.578597	0.599547
S=30, D=51, h=0.6, k=0.8, V=0	325621	1782	321371	543	1925	267	2735	0.582554	0.603571
S=30, D=51, h=0.6, k=0.9, V=1	325677	1765	321380	579	1953	262	2794	0.574062	0.594344
S=30, D=51, h=0.6, k=0.9, V=0	325691	1777	321405	569	1940	261	2770	0.577925	0.598268
S=30, D=51, h=0.6, k=1, V=1	325729	1790	321443	574	1922	256	2752	0.580691	0.600772
S=30, D=51, h=0.6, k=1, V=0	325743	1799	321466	566	1912	255	2733	0.583682	0.603791
S=30, D=51, h=0.5, k=0.3, V=1	324951	1619	320730	520	2082	304	2906	0.549339	0.571898
S=30, D=51, h=0.5, k=0.3, V=0	325044	1574	320756	585	2129	298	3012	0.531543	0.552964
S=30, D=51, h=0.5, k=0.4, V=1	325305	1636	320977	615	2077	284	2976	0.541401	0.562159
S=30, D=51, h=0.5, k=0.4, V=0	325327	1555	320911	701	2160	283	3144	0.513483	0.533128
S=30, D=51, h=0.5, k=0.5, V=1	325553	1604	321129	695	2125	270	3090	0.524772	0.543864
S=30, D=51, h=0.5, k=0.5, V=0	325567	1561	321094	743	2169	269	3181	0.509881	0.528378
S=30, D=51, h=0.5, k=0.6, V=1	325687	1681	321284	664	2058	260	2982	0.544843	0.563876
S=30, D=51, h=0.5, k=0.6, V=0	325701	1705	321321	643	2032	259	2934	0.552607	0.571839
S=30, D=51, h=0.5, k=0.7, V=1	325773	1739	321382	658	1994	257	2909	0.558299	0.577602
S=30, D=51, h=0.5, k=0.7, V=0	325787	1751	321407	648	1981	256	2885	0.562121	0.581483
S=30, D=51, h=0.5, k=0.8, V=1	325852	1815	321517	607	1913	252	2772	0.580767	0.600467
S=30, D=51, h=0.5, k=0.8, V=0	325866	1826	321540	598	1902	251	2751	0.584173	0.603907
S=30, D=51, h=0.5, k=0.9, V=1	325926	1831	321572	625	1898	247	2770	0.582098	0.601454
S=30, D=51, h=0.5, k=0.9, V=0	325926	1841	321581	616	1888	247	2751	0.585207	0.604664
S=30, D=51, h=0.5, k=1, V=1	325974	1861	321624	628	1861	244	2733	0.588514	0.607884
S=30, D=51, h=0.5, k=1, V=0	325974	1867	321630	622	1855	244	2721	0.590443	0.609874
S=30, D=51, h=0.4, k=0.3, V=1	325068	1638	320820	539	2071	294	2904	0.551033	0.572890
S=30, D=51, h=0.4, k=0.3, V=0	325144	1584	320826	610	2124	290	3024	0.530781	0.551586
S=30, D=51, h=0.4, k=0.4, V=1	325499	1638	321112	658	2091	273	3022	0.536248	0.555956
S=30, D=51, h=0.4, k=0.4, V=0	325513	1559	321044	742	2168	272	3182	0.509557	0.528259
S=30, D=51, h=0.4, k=0.5, V=1	325683	1624	321195	752	2112	262	3126	0.522571	0.541008
S=30, D=51, h=0.4, k=0.5, V=0	325697	1593	321173	786	2145	261	3192	0.512016	0.530016
S=30, D=51, h=0.4, k=0.6, V=1	325826	1718	321370	713	2025	254	2992	0.546975	0.565638
S=30, D=51, h=0.4, k=0.6, V=0	325840	1733	321398	700	2009	253	2962	0.551744	0.570495
S=30, D=51, h=0.4, k=0.7, V=1	326063	1769	321571	737	1986	236	2959	0.555203	0.572769
S=30, D=51, h=0.4, k=0.7, V=0	326063	1776	321577	731	1979	236	2946	0.557325	0.574955
S=30, D=51, h=0.4, k=0.8, V=1	326108	1840	321682	684	1902	233	2819	0.576945	0.595010
S=30, D=51, h=0.4, k=0.8, V=0	326108	1847	321689	677	1895	233	2805	0.579177	0.597310
S=30, D=51, h=0.4, k=0.9, V=1	326236	1883	321776	711	1866	223	2800	0.582653	0.600096
S=30, D=51, h=0.4, k=0.9, V=0	326236	1887	321780	707	1862	223	2792	0.583912	0.601391
S=30, D=51, h=0.4, k=1, V=1	326345	1918	321872	722	1833	218	2773	0.588569	0.605789
S=30, D=51, h=0.4, k=1, V=0	326345	1919	321873	721	1832	218	2771	0.588881	0.606110
S=30, D=51, h=0.3, k=0.3, V=1	325149	1641	320868	566	2074	291	2931	0.547986	0.569478
S=30, D=51, h=0.3, k=0.3, V=0	325248	1593	320899	630	2126	285	3041	0.529853	0.550217
S=30, D=51, h=0.3, k=0.4, V=1	325634	1620	321167	737	2110	268	3115	0.523418	0.542327
S=30, D=51, h=0.3, k=0.4, V=0	325648	1583	321137	779	2149	267	3195	0.510623	0.529009
S=30, D=51, h=0.3, k=0.5, V=1	325931	1649	321358	822	2102	248	3172	0.520099	0.537430
S=30, D=51, h=0.3, k=0.5, V=0	325931	1622	321329	850	2130	248	3228	0.511251	0.528294
S=30, D=51, h=0.3, k=0.6, V=1	326115	1716	321527	830	2042	233	3105	0.533909	0.550604
S=30, D=51, h=0.3, k=0.6, V=0	326115	1728	321539	819	2029	233	3081	0.537672	0.554485
S=30, D=51, h=0.3, k=0.7, V=1	326315	1813	321745	805	1952	221	2978	0.556975	0.573460
S=30, D=51, h=0.3, k=0.7, V=0	326315	1820	321752	798	1945	221	2964	0.559164	0.575711
S=30, D=51, h=0.3, k=0.8, V=1	326477	1884	321902	808	1883	208	2899	0.571759	0.587684
S=30, D=51, h=0.3, k=0.8, V=0	326477	1885	321903	807	1882	208	2897	0.572068	0.588001
S=30, D=51, h=0.3, k=0.9, V=1	326547	1922	321969	805	1851	201	2857	0.579715	0.595297
S=30, D=51, h=0.3, k=0.9, V=0	326547	1923	321970	804	1850	201	2855	0.580022	0.595611
S=30, D=51, h=0.3, k=1, V=1	326732	2003	322165	786	1778	185	2749	0.598263	0.613038
S=30, D=51, h=0.3, k=1, V=0	326732	2003	322165	786	1778	185	2749	0.598263	0.613038
S=30, D=51, h=0.2, k=0.3, V=1	325389	1650	321042	616	2081	277	2974	0.543491	0.563728
S=30, D=51, h=0.2, k=0.3, V=0	325437	1591	321018	685	2143	274	3102	0.522539	0.541800
S=30, D=51, h=0.2, k=0.4, V=1	325812	1632	321271	798	2111	253	3162	0.519288	0.536968
S=30, D=51, h=0.2, k=0.4, V=0	325826	1603	321250	830	2143	252	3225	0.509434	0.526710
S=30, D=51, h=0.2, k=0.5, V=1	326252	1693	321602	875	2082	219	3176	0.524093	0.539454
S=30, D=51, h=0.2, k=0.5, V=0	326252	1667	321573	902	2110	219	3231	0.515656	0.530771
S=30, D=51, h=0.2, k=0.6, V=1	326495	1770	321785	925	2015	207	3147	0.535070	0.549868
S=30, D=51, h=0.2, k=0.6, V=0	326495	1771	321787	924	2013	207	3144	0.535447	0.550259
S=30, D=51, h=0.2, k=0.7, V=1	326682	1837	321962	921	1962	188	3071	0.549499	0.563260
S=30, D=51, h=0.2, k=0.7, V=0	326682	1839	321964	919	1960	188	3067	0.550108	0.563884
S=30, D=51, h=0.2, k=0.8, V=1	326922	1914	322153	955	1900	168	3023	0.561824	0.574363
S=30, D=51, h=0.2, k=0.8, V=0	326922	1915	322154	954	1899	168	3021	0.562123	0.574669
S=30, D=51, h=0.2, k=0.9, V=1	327009	2030	322308	891	1780	160	2831	0.591948	0.604531
S=30, D=51, h=0.2, k=0.9, V=0	327009	2030	322308	891	1780	160	2831	0.591948	0.604531
S=30, D=51, h=0.2, k=1, V=1	327057	2090	322363	879	1725	153	2757	0.604836	0.617114
S=30, D=51, h=0.2, k=1, V=0	327057	2090	322363	879	1725	153	2757	0.604836	0.617114
S=30, D=51, F=0	324564	706	319587	1310	2961	321	4592	0.242504	0.253502
S=30, D=54, h=0.7, k=0.3, V=1	324738	1596	320599	462	2081	318	2861	0.552941	0.576805
S=30, D=54, h=0.7, k=0.3, V=0	324887	1558	320675	521	2133	309	2963	0.536418	0.558868
S=30, D=54, h=0.7, k=0.4, V=1	324857	1634	320693	475	2055	308	2838	0.559113	0.582427
S=30, D=54, h=0.7, k=0.4, V=0	324981	1583	320746	535	2117	301	2953	0.539924	0.561897
S=30, D=54, h=0.7, k=0.5, V=1	325061	1630	320828	537	2066	297	2900	0.550296	0.572417
S=30, D=54, h=0.7, k=0.5, V=0	325117	1552	320793	620	2152	294	3066	0.522573	0.543363
S=30, D=54, h=0.7, k=0.6, V=1	325169	1674	320944	517	2034	289	2840	0.561927	0.583838
S=30, D=54, h=0.7, k=0.6, V=0	325191	1743	321022	454	1972	288	2714	0.584201	0.606835
S=30, D=54, h=0.7, k=0.7, V=1	325321	1713	321095	518	1995	282	2795	0.570433	0.592142
S=30, D=54, h=0.7, k=0.7, V=0	325335	1759	321150	476	1950	281	2707	0.585462	0.607643
S=30, D=54, h=0.7, k=0.8, V=1	325321	1721	321098	515	1987	282	2784	0.572482	0.594268
S=30, D=54, h=0.7, k=0.8, V=0	325335	1766	321152	474	1943	281	2698	0.587156	0.609400
S=30, D=54, h=0.7, k=0.9, V=1	325365	1723	321130	530	1982	280	2792	0.571303	0.592913
S=30, D=54, h=0.7, k=0.9, V=0	325379	1749	321171	507	1952	279	2738	0.580040	0.601917
S=30, D=54, h=0.7, k=1, V=1	325378	1742	321156	529	1951	279	2759	0.576313	0.598102
S=30, D=54, h=0.7, k=1, V=0	325392	1759	321188	514	1931	278	2723	0.582064	0.604005
S=30, D=54, h=0.6, k=0.3, V=1	324795	1609	320627	481	2078	313	2872	0.552770	0.576203
S=30, D=54, h=0.6, k=0.3, V=0	324919	1571	320685	535	2128	305	2968	0.537122	0.559273
S=30, D=54, h=0.6, k=0.4, V=1	325145	1650	320895	545	2055	291	2891	0.553291	0.575040
S=30, D=54, h=0.6, k=0.4, V=0	325201	1566	320856	635	2144	288	3067	0.523787	0.544178
S=30, D=54, h=0.6, k=0.5, V=1	325214	1640	320917	588	2069	288	2945	0.545617	0.566839
S=30, D=54, h=0.6, k=0.5, V=0	325236	1551	320843	681	2161	287	3129	0.514897	0.534880
S=30, D=54, h=0.6, k=0.6, V=1	325476	1714	321186	571	2005	275	2851	0.563526	0.584404
S=30, D=54, h=0.6, k=0.6, V=0	325490	1744	321223	545	1978	274	2797	0.572893	0.594015
S=30, D=54, h=0.6, k=0.7, V=1	325584	1730	321285	579	1990	269	2838	0.566196	0.586718
S=30, D=54, h=0.6, k=0.7, V=0	325598	1753	321319	559	1967	268	2794	0.573540	0.594245
S=30, D=54, h=0.6, k=0.8, V=1	325607	1772	321344	556	1935	268	2759	0.578775	0.599737
S=30, D=54, h=0.6, k=0.8, V=0	325621	1785	321368	547	1921	267	2735	0.582727	0.603756
S=30, D=54, h=0.6, k=0.9, V=1	325677	1767	321379	581	1950	262	2793	0.574295	0.594591
S=30, D=54, h=0.6, k=0.9, V=0	325691	1779	321404	571	1937	261	2769	0.578155	0.598512
S=30, D=54, h=0.6, k=1, V=1	325729	1791	321437	581	1920	256	2757	0.580090	0.600157
S=30, D=54, h=0.6, k=1, V=0	325743	1800	321460	573	1910	255	2738	0.583077	0.603172
S=30, D=54, h=0.5, k=0.3, V=1	324951	1623	320726	524	2078	304	2906	0.549664	0.572238
S=30, D=54, h=0.5, k=0.3, V=0	325044	1577	320752	586	2129	298	3013	0.531864	0.553280
S=30, D=54, h=0.5, k=0.4, V=1	325305	1638	320977	616	2074	284	2974	0.541773	0.562550
S=30, D=54, h=0.5, k=0.4, V=0	325327	1557	320909	702	2159	283	3144	0.513738	0.533387
S=30, D=54, h=0.5, k=0.5, V=1	325553	1604	321124	700	2125	270	3095	0.524186	0.543258
S=30, D=54, h=0.5, k=0.5, V=0	325567	1561	321090	747	2169	269	3185	0.509426	0.527908
S=30, D=54, h=0.5, k=0.6, V=1	325687	1680	321280	668	2059	260	2987	0.544156	0.563166
S=30, D=54, h=0.5, k=0.6, V=0	325701	1704	321318	646	2033	259	2938	0.552036	0.571249
S=30, D=54, h=0.5, k=0.7, V=1	325773	1740	321382	659	1992	257	2908	0.558458	0.577771
S=30, D=54, h=0.5, k=0.7, V=0	325787	1752	321408	648	1979	256	2883	0.562399	0.581775
S=30, D=54, h=0.5, k=0.8, V=1	325852	1816	321510	615	1911	252	2778	0.580063	0.599745
S=30, D=54, h=0.5, k=0.8, V=0	325866	1827	321533	606	1900	251	2757	0.583463	0.603181
S=30, D=54, h=0.5, k=0.9, V=1	325926	1832	321566	632	1896	247	2775	0.581525	0.600869
S=30, D=54, h=0.5, k=0.9, V=0	325926	1842	321575	623	1886	247	2756	0.584630	0.604075
S=30, D=54, h=0.5, k=1, V=1	325974	1861	321619	633	1861	244	2738	0.587909	0.607260
S=30, D=54, h=0.5, k=1, V=0	325974	1867	321625	627	1855	244	2726	0.589836	0.609248
S=30, D=54, h=0.4, k=0.3, V=1	325068	1644	320816	544	2064	294	2902	0.551727	0.573617
S=30, D=54, h=0.4, k=0.3, V=0	325144	1586	320822	611	2125	290	3026	0.530886	0.551679
S=30, D=54, h=0.4, k=0.4, V=1	325499	1635	321105	665	2094	273	3032	0.534770	0.554426
S=30, D=54, h=0.4, k=0.4, V=0	325513	1556	321038	748	2171	272	3191	0.508217	0.526873
S=30, D=54, h=0.4, k=0.5, V=1	325683	1620	321192	755	2116	262	3133	0.521374	0.539770
S=30, D=54, h=0.4, k=0.5, V=0	325697	1589	321171	788	2149	261	3198	0.510927	0.528891
S=30, D=54, h=0.4, k=0.6, V=1	325826	1714	321368	715	2029	254	2998	0.545910	0.564537
S=30, D=54, h=0.4, k=0.6, V=0	325840	1729	321397	701	2013	253	2967	0.550797	0.569517
S=30, D=54, h=0.4, k=0.7, V=1	326063	1765	321565	744	1989	236	2969	0.553656	0.571179
S=30, D=54, h=0.4, k=0.7, V=0	326063	1772	321572	737	1982	236	2955	0.555891	0.573482
S=30, D=54, h=0.4, k=0.8, V=1	326108	1838	321676	691	1903	233	2827	0.575796	0.593832
S=30, D=54, h=0.4, k=0.8, V=0	326108	1845	321683	684	1896	233	2813	0.578026	0.596130
S=30, D=54, h=0.4, k=0.9, V=1	326236	1881	321772	715	1868	223	2806	0.581794	0.599212
S=30, D=54, h=0.4, k=0.9, V=0	326236	1885	321776	711	1864	223	2798	0.583052	0.600507
S=30, D=54, h=0.4, k=1, V=1	326345	1914	321871	723	1837	218	2778	0.587663	0.604857
S=30, D=54, h=0.4, k=1, V=0	326345	1915	321872	722	1836	218	2776	0.587975	0.605179
S=30, D=54, h=0.3, k=0.3, V=1	325149	1645	320866	570	2068	291	2929	0.548464	0.569987
S=30, D=54, h=0.3, k=0.3, V=0	325248	1594	320898	629	2127	285	3041	0.530056	0.550417
S=30, D=54, h=0.3, k=0.4, V=1	325634	1618	321160	744	2112	268	3124	0.522191	0.541057
S=30, D=54, h=0.3, k=0.4, V=0	325648	1581	321131	785	2151	267	3203	0.509522	0.527870
S=30, D=54, h=0.3, k=0.5, V=1	325931	1648	321354	826	2103	248	3177	0.519453	0.536764
S=30, D=54, h=0.3, k=0.5, V=0	325931	1621	321326	853	2131	248	3232	0.510717	0.527743
S=30, D=54, h=0.3, k=0.6, V=1	326115	1714	321521	835	2045	233	3113	0.532884	0.549543
S=30, D=54, h=0.3, k=0.6, V=0	326115	1726	321534	823	2032	233	3088	0.536753	0.553533
S=30, D=54, h=0.3, k=0.7, V=1	326262	1811	321691	810	1950	224	2984	0.556093	0.572791
S=30, D=54, h=0.3, k=0.7, V=0	326262	1818	321698	803	1943	224	2970	0.558281	0.575042
S=30, D=54, h=0.3, k=0.8, V=1	326477	1880	321899	811	1887	208	2906	0.570632	0.586527
S=30, D=54, h=0.3, k=0.8, V=0	326477	1881	321900	810	1886	208	2904	0.570941	0.586844
S=30, D=54, h=0.3, k=0.9, V=1	326547	1920	321971	803	1853	201	2857	0.579537	0.595114
S=30, D=54, h=0.3, k=0.9, V=0	326547	1921	321972	802	1852	201	2855	0.579844	0.595429
S=30, D=54, h=0.3, k=1, V=1	326732	2003	322167	784	1778	185	2747	0.598484	0.613263
S=30, D=54, h=0.3, k=1, V=0	326732	2003	322167	784	1778	185	2747	0.598484	0.613263
S=30, D=54, h=0.2, k=0.3, V=1	325370	1648	321020	621	2081	277	2979	0.542590	0.562806
S=30, D=54, h=0.2, k=0.3, V=0	325437	1587	321016	687	2147	274	3108	0.521437	0.540659
S=30, D=54, h=0.2, k=0.4, V=1	325812	1632	321268	801	2111	253	3165	0.518958	0.536628
S=30, D=54, h=0.2, k=0.4, V=0	325826	1603	321248	832	2143	252	3227	0.509219	0.526488
S=30, D=54, h=0.2, k=0.5, V=1	326219	1694	321567	878	2080	220	3178	0.523988	0.539419
S=30, D=54, h=0.2, k=0.5, V=0	326219	1668	321539	904	2108	220	3232	0.515661	0.530848
S=30, D=54, h=0.2, k=0.6, V=1	326495	1768	321784	926	2017	207	3150	0.534556	0.549340
S=30, D=54, h=0.2, k=0.6, V=0	326495	1769	321786	925	2015	207	3147	0.534933	0.549731
S=30, D=54, h=0.2, k=0.7, V=1	326682	1839	321961	923	1959	188	3070	0.549769	0.563541
S=30, D=54, h=0.2, k=0.7, V=0	326682	1841	321963	921	1957	188	3066	0.550378	0.564164
S=30, D=54, h=0.2, k=0.8, V=1	326922	1914	322155	953	1900	168	3021	0.562026	0.574569
S=30, D=54, h=0.2, k=0.8, V=0	326922	1915	322156	952	1899	168	3019	0.562325	0.574875
S=30, D=54, h=0.2, k=0.9, V=1	327009	2032	322311	888	1778	160	2826	0.592646	0.605243
S=30, D=54, h=0.2, k=0.9, V=0	327009	2032	322311	888	1778	160	2826	0.592646	0.605243
S=30, D=54, h=0.2, k=1, V=1	327057	2093	322366	876	1722	153	2751	0.605719	0.618015
S=30, D=54, h=0.2, k=1, V=0	327057	2093	322366	876	1722	153	2751	0.605719	0.618015
S=30, D=54, F=0	324564	707	319590	1307	2960	321	4588	0.242989	0.254007
S=30, D=57, h=0.7, k=0.3, V=1	324738	1599	320599	461	2079	318	2858	0.553650	0.577538
S=30, D=57, h=0.7, k=0.3, V=0	324856	1559	320646	523	2128	311	2962	0.536507	0.559128
S=30, D=57, h=0.7, k=0.4, V=1	324857	1638	320692	475	2052	308	2835	0.559888	0.583227
S=30, D=57, h=0.7, k=0.4, V=0	324981	1585	320741	541	2114	301	2956	0.539641	0.561610
S=30, D=57, h=0.7, k=0.5, V=1	325061	1632	320826	539	2064	297	2900	0.550462	0.572590
S=30, D=57, h=0.7, k=0.5, V=0	325117	1551	320788	627	2151	294	3072	0.521623	0.542389
S=30, D=57, h=0.7, k=0.6, V=1	325169	1675	320942	519	2033	289	2841	0.561873	0.583783
S=30, D=57, h=0.7, k=0.6, V=0	325191	1744	321019	457	1971	288	2716	0.583997	0.606624
S=30, D=57, h=0.7, k=0.7, V=1	325321	1713	321091	523	1994	282	2799	0.569851	0.591546
S=30, D=57, h=0.7, k=0.7, V=0	325335	1761	321145	480	1949	281	2710	0.585259	0.607427
S=30, D=57, h=0.7, k=0.8, V=1	325321	1721	321094	520	1986	282	2788	0.571900	0.593671
S=30, D=57, h=0.7, k=0.8, V=0	325335	1768	321147	478	1942	281	2701	0.586951	0.609183
S=30, D=57, h=0.7, k=0.9, V=1	325365	1724	321125	536	1980	280	2796	0.570804	0.592403
S=30, D=57, h=0.7, k=0.9, V=0	325379	1751	321165	513	1950	279	2742	0.579661	0.601526
S=30, D=57, h=0.7, k=1, V=1	325378	1743	321151	534	1950	279	2763	0.575870	0.597644
S=30, D=57, h=0.7, k=1, V=0	325392	1760	321183	519	1930	278	2727	0.581614	0.603539
S=30, D=57, h=0.6, k=0.3, V=1	324795	1609	320625	482	2079	313	2874	0.552564	0.575983
S=30, D=57, h=0.6, k=0.3, V=0	324919	1571	320683	539	2126	305	2970	0.536736	0.558884
S=30, D=57, h=0.6, k=0.4, V=1	325145	1651	320892	548	2054	291	2893	0.553115	0.574858
S=30, D=57, h=0.6, k=0.4, V=0	325201	1565	320851	642	2143	288	3073	0.522848	0.543215
S=30, D=57, h=0.6, k=0.5, V=1	325214	1640	320914	591	2069	288	2948	0.545240	0.566448
S=30, D=57, h=0.6, k=0.5, V=0	325236	1550	320839	687	2160	287	3134	0.514099	0.534063
S=30, D=57, h=0.6, k=0.6, V=1	325476	1715	321182	576	2003	275	2854	0.563174	0.584046
S=30, D=57, h=0.6, k=0.6, V=0	325490	1745	321221	547	1977	274	2798	0.572842	0.593963
S=30, D=57, h=0.6, k=0.7, V=1	325584	1731	321280	585	1988	269	2842	0.565722	0.586234
S=30, D=57, h=0.6, k=0.7, V=0	325598	1756	321314	563	1965	268	2796	0.573574	0.594276
S=30, D=57, h=0.6, k=0.8, V=1	325607	1773	321340	560	1934	268	2762	0.578470	0.599422
S=30, D=57, h=0.6, k=0.8, V=0	325621	1786	321364	551	1920	267	2738	0.582419	0.603438
S=30, D=57, h=0.6, k=0.9, V=1	325677	1767	321375	585	1950	262	2797	0.573794	0.594073
S=30, D=57, h=0.6, k=0.9, V=0	325691	1779	321400	575	1937	261	2773	0.577651	0.597992
S=30, D=57, h=0.6, k=1, V=1	325729	1791	321436	582	1920	256	2758	0.579964	0.600028
S=30, D=57, h=0.6, k=1, V=0	325743	1800	321459	574	1910	255	2739	0.582951	0.603042
S=30, D=57, h=0.5, k=0.3, V=1	324951	1623	320725	524	2079	304	2907	0.549594	0.572159
S=30, D=57, h=0.5, k=0.3, V=0	325044	1576	320751	588	2129	298	3015	0.531462	0.552869
S=30, D=57, h=0.5, k=0.4, V=1	325305	1638	320973	620	2074	284	2978	0.541279	0.562039
S=30, D=57, h=0.5, k=0.4, V=0	325327	1556	320905	707	2159	283	3149	0.513000	0.532628
S=30, D=57, h=0.5, k=0.5, V=1	325553	1603	321119	704	2127	270	3101	0.523436	0.542477
S=30, D=57, h=0.5, k=0.5, V=0	325567	1560	321086	750	2171	269	3190	0.508802	0.527257
S=30, D=57, h=0.5, k=0.6, V=1	325687	1678	321274	674	2061	260	2995	0.543022	0.561994
S=30, D=57, h=0.5, k=0.6, V=0	325701	1703	321314	649	2035	259	2943	0.551395	0.570582
S=30, D=57, h=0.5, k=0.7, V=1	325773	1740	321376	666	1991	257	2914	0.557694	0.576988
S=30, D=57, h=0.5, k=0.7, V=0	325787	1753	321402	654	1978	256	2888	0.561885	0.581245
S=30, D=57, h=0.5, k=0.8, V=1	325852	1816	321510	615	1911	252	2778	0.580063	0.599745
S=30, D=57, h=0.5, k=0.8, V=0	325866	1827	321533	606	1900	251	2757	0.583463	0.603181
S=30, D=57, h=0.5, k=0.9, V=1	325926	1832	321566	632	1896	247	2775	0.581525	0.600869
S=30, D=57, h=0.5, k=0.9, V=0	325926	1842	321575	623	1886	247	2756	0.584630	0.604075
S=30, D=57, h=0.5, k=1, V=1	325974	1861	321619	633	1861	244	2738	0.587909	0.607260
S=30, D=57, h=0.5, k=1, V=0	325974	1867	321625	627	1855	244	2726	0.589836	0.609248
S=30, D=57, h=0.4, k=0.3, V=1	325068	1648	320814	545	2061	294	2900	0.552373	0.574284
S=30, D=57, h=0.4, k=0.3, V=0	325144	1588	320818	615	2123	290	3028	0.530822	0.551614
S=30, D=57, h=0.4, k=0.4, V=1	325499	1634	321101	669	2095	273	3037	0.534079	0.553711
S=30, D=57, h=0.4, k=0.4, V=0	325513	1556	321036	750	2171	272	3193	0.507990	0.526638
S=30, D=57, h=0.4, k=0.5, V=1	325683	1619	321189	758	2117	262	3137	0.520820	0.539198
S=30, D=57, h=0.4, k=0.5, V=0	325697	1588	321168	790	2151	261	3202	0.510424	0.528366
S=30, D=57, h=0.4, k=0.6, V=1	325826	1713	321362	722	2029	254	3005	0.544965	0.563566
S=30, D=57, h=0.4, k=0.6, V=0	325840	1730	321391	706	2013	253	2972	0.550353	0.569054
S=30, D=57, h=0.4, k=0.7, V=1	326063	1765	321562	747	1989	236	2972	0.553316	0.570830
S=30, D=57, h=0.4, k=0.7, V=0	326063	1772	321569	740	1982	236	2958	0.555550	0.573131
S=30, D=57, h=0.4, k=0.8, V=1	326108	1838	321676	691	1903	233	2827	0.575796	0.593832
S=30, D=57, h=0.4, k=0.8, V=0	326108	1845	321683	684	1896	233	2813	0.578026	0.596130
S=30, D=57, h=0.4, k=0.9, V=1	326236	1881	321772	715	1868	223	2806	0.581794	0.599212
S=30, D=57, h=0.4, k=0.9, V=0	326236	1885	321776	711	1864	223	2798	0.583052	0.600507
S=30, D=57, h=0.4, k=1, V=1	326345	1914	321871	723	1837	218	2778	0.587663	0.604857
S=30, D=57, h=0.4, k=1, V=0	326345	1915	321872	722	1836	218	2776	0.587975	0.605179
S=30, D=57, h=0.3, k=0.3, V=1	325149	1649	320863	572	2065	291	2928	0.548987	0.570525
S=30, D=57, h=0.3, k=0.3, V=0	325248	1596	320894	633	2125	285	3043	0.529998	0.550357
S=30, D=57, h=0.3, k=0.4, V=1	325634	1616	321156	748	2114	268	3130	0.521306	0.540142
S=30, D=57, h=0.3, k=0.4, V=0	325648	1579	321128	787	2154	267	3208	0.508800	0.527118
S=30, D=57, h=0.3, k=0.5, V=1	325931	1645	321349	830	2107	248	3185	0.518315	0.535585
S=30, D=57, h=0.3, k=0.5, V=0	325931	1618	321321	857	2135	248	3240	0.509582	0.526568
S=30, D=57, h=0.3, k=0.6, V=1	326115	1710	321516	841	2048	233	3122	0.531471	0.548092
S=30, D=57, h=0.3, k=0.6, V=0	326115	1724	321529	827	2035	233	3095	0.535834	0.552583
S=30, D=57, h=0.3, k=0.7, V=1	326262	1809	321691	810	1952	224	2986	0.555686	0.572371
S=30, D=57, h=0.3, k=0.7, V=0	326262	1816	321698	803	1945	224	2972	0.557875	0.574624
S=30, D=57, h=0.3, k=0.8, V=1	326477	1879	321899	811	1888	208	2907	0.570432	0.586321
S=30, D=57, h=0.3, k=0.8, V=0	326477	1880	321900	810	1887	208	2905	0.570741	0.586639
S=30, D=57, h=0.3, k=0.9, V=1	326547	1919	321971	803	1854	201	2858	0.579339	0.594911
S=30, D=57, h=0.3, k=0.9, V=0	326547	1920	321972	802	1853	201	2856	0.579647	0.595226
S=30, D=57, h=0.3, k=1, V=1	326732	2002	322168	783	1779	185	2747	0.598400	0.613178
S=30, D=57, h=0.3, k=1, V=0	326732	2002	322168	783	1779	185	2747	0.598400	0.613178
S=30, D=57, h=0.2, k=0.3, V=1	325370	1650	321016	625	2079	277	2981	0.542523	0.562738
S=30, D=57, h=0.2, k=0.3, V=0	325437	1587	321011	692	2147	274	3113	0.520848	0.540050
S=30, D=57, h=0.2, k=0.4, V=1	325812	1628	321263	806	2115	253	3174	0.517553	0.535177
S=30, D=57, h=0.2, k=0.4, V=0	325826	1599	321242	836	2149	252	3237	0.507794	0.525007
S=30, D=57, h=0.2, k=0.5, V=1	326219	1692	321563	881	2083	220	3184	0.523186	0.538590
S=30, D=57, h=0.2, k=0.5, V=0	326219	1666	321536	907	2110	220	3237	0.514928	0.530094
S=30, D=57, h=0.2, k=0.6, V=1	326495	1767	321782	929	2017	207	3153	0.534113	0.548889
S=30, D=57, h=0.2, k=0.6, V=0	326495	1769	321784	927	2015	207	3149	0.534729	0.549521
S=30, D=57, h=0.2, k=0.7, V=1	326682	1834	321962	922	1964	188	3074	0.548860	0.562609
S=30, D=57, h=0.2, k=0.7, V=0	326682	1836	321964	920	1962	188	3070	0.549470	0.563234
S=30, D=57, h=0.2, k=0.8, V=1	326922	1913	322155	953	1901	168	3022	0.561827	0.574366
S=30, D=57, h=0.2, k=0.8, V=0	326922	1914	322156	952	1900	168	3020	0.562127	0.574672
S=30, D=57, h=0.2, k=0.9, V=1	327009	2033	322312	887	1777	160	2824	0.592943	0.605546
S=30, D=57, h=0.2, k=0.9, V=0	327009	2033	322312	887	1777	160	2824	0.592943	0.605546
S=30, D=57, h=0.2, k=1, V=1	327057	2094	322366	876	1721	153	2750	0.605909	0.618208
S=30, D=57, h=0.2, k=1, V=0	327057	2094	322366	876	1721	153	2750	0.605909	0.618208
S=30, D=57, F=0	324502	711	319533	1303	2955	323	4581	0.244380	0.255527
S=30, D=60, h=0.7, k=0.3, V=1	324738	1601	320596	464	2077	318	2859	0.553665	0.577554
S=30, D=60, h=0.7, k=0.3, V=0	324856	1564	320639	526	2127	311	2964	0.536923	0.559538
S=30, D=60, h=0.7, k=0.4, V=1	324857	1639	320688	479	2051	308	2838	0.559557	0.582884
S=30, D=60, h=0.7, k=0.4, V=0	324981	1589	320734	546	2112	301	2959	0.539716	0.561678
S=30, D=60, h=0.7, k=0.5, V=1	325061	1632	320822	542	2065	297	2904	0.550001	0.572106
S=30, D=60, h=0.7, k=0.5, V=0	325117	1553	320783	631	2150	294	3075	0.521503	0.542259
S=30, D=60, h=0.7, k=0.6, V=1	325169	1676	320938	524	2031	289	2844	0.561499	0.583401
S=30, D=60, h=0.7, k=0.6, V=0	325191	1749	321016	458	1968	288	2714	0.584732	0.607376
S=30, D=60, h=0.7, k=0.7, V=1	325321	1713	321090	524	1994	282	2800	0.569720	0.591410
S=30, D=60, h=0.7, k=0.7, V=0	325335	1761	321145	480	1949	281	2710	0.585259	0.607427
S=30, D=60, h=0.7, k=0.8, V=1	325321	1721	321093	521	1986	282	2789	0.571769	0.593536
S=30, D=60, h=0.7, k=0.8, V=0	325335	1768	321147	478	1942	281	2701	0.586951	0.609183
S=30, D=60, h=0.7, k=0.9, V=1	325365	1724	321124	537	1980	280	2797	0.570675	0.592269
S=30, D=60, h=0.7, k=0.9, V=0	325379	1751	321165	513	1950	279	2742	0.579661	0.601526
S=30, D=60, h=0.7, k=1, V=1	325378	1743	321151	534	1950	279	2763	0.575870	0.597644
S=30, D=60, h=0.7, k=1, V=0	325392	1760	321183	519	1930	278	2727	0.581614	0.603539
S=30, D=60, h=0.6, k=0.3, V=1	324795	1611	320621	486	2077	313	2876	0.552450	0.575864
S=30, D=60, h=0.6, k=0.3, V=0	324919	1576	320676	542	2125	305	2972	0.537154	0.559296
S=30, D=60, h=0.6, k=0.4, V=1	325145	1651	320887	552	2055	291	2898	0.552529	0.574244
S=30, D=60, h=0.6, k=0.4, V=0	325201	1567	320846	646	2142	288	3076	0.522731	0.543089
S=30, D=60, h=0.6, k=0.5, V=1	325214	1639	320908	595	2072	288	2955	0.544386	0.565553
S=30, D=60, h=0.6, k=0.5, V=0	325236	1551	320834	690	2161	287	3138	0.513832	0.533776
S=30, D=60, h=0.6, k=0.6, V=1	325476	1716	321179	579	2002	275	2856	0.563003	0.583870
S=30, D=60, h=0.6, k=0.6, V=0	325490	1749	321217	549	1975	274	2798	0.573261	0.594387
S=30, D=60, h=0.6, k=0.7, V=1	325584	1731	321280	585	1988	269	2842	0.565722	0.586234
S=30, D=60, h=0.6, k=0.7, V=0	325598	1756	321314	563	1965	268	2796	0.573574	0.594276
S=30, D=60, h=0.6, k=0.8, V=1	325607	1773	321340	560	1934	268	2762	0.578470	0.599422
S=30, D=60, h=0.6, k=0.8, V=0	325621	1786	321364	551	1920	267	2738	0.582419	0.603438
S=30, D=60, h=0.6, k=0.9, V=1	325677	1767	321375	585	1950	262	2797	0.573794	0.594073
S=30, D=60, h=0.6, k=0.9, V=0	325691	1779	321400	575	1937	261	2773	0.577651	0.597992
S=30, D=60, h=0.6, k=1, V=1	325729	1791	321436	582	1920	256	2758	0.579964	0.600028
S=30, D=60, h=0.6, k=1, V=0	325743	1800	321459	574	1910	255	2739	0.582951	0.603042
S=30, D=60, h=0.5, k=0.3, V=1	324951	1625	320720	529	2077	304	2910	0.549364	0.571921
S=30, D=60, h=0.5, k=0.3, V=0	325044	1581	320744	591	2128	298	3017	0.531896	0.553298
S=30, D=60, h=0.5, k=0.4, V=1	325305	1637	320968	623	2077	284	2984	0.540559	0.561282
S=30, D=60, h=0.5, k=0.4, V=0	325327	1557	320900	710	2160	283	3153	0.512738	0.532347
S=30, D=60, h=0.5, k=0.5, V=1	325553	1602	321116	706	2129	270	3105	0.522920	0.541938
S=30, D=60, h=0.5, k=0.5, V=0	325567	1560	321082	752	2173	269	3194	0.508445	0.526878
S=30, D=60, h=0.5, k=0.6, V=1	325687	1678	321271	677	2061	260	2998	0.542666	0.561626
S=30, D=60, h=0.5, k=0.6, V=0	325701	1706	321310	651	2034	259	2944	0.551640	0.570825
S=30, D=60, h=0.5, k=0.7, V=1	325773	1740	321376	666	1991	257	2914	0.557694	0.576988
S=30, D=60, h=0.5, k=0.7, V=0	325787	1753	321402	654	1978	256	2888	0.561885	0.581245
S=30, D=60, h=0.5, k=0.8, V=1	325852	1816	321510	615	1911	252	2778	0.580063	0.599745
S=30, D=60, h=0.5, k=0.8, V=0	325866	1827	321533	606	1900	251	2757	0.583463	0.603181
S=30, D=60, h=0.5, k=0.9, V=1	325926	1832	321566	632	1896	247	2775	0.581525	0.600869
S=30, D=60, h=0.5, k=0.9, V=0	325926	1842	321575	623	1886	247	2756	0.584630	0.604075
S=30, D=60, h=0.5, k=1, V=1	325974	1861	321619	633	1861	244	2738	0.587909	0.607260
S=30, D=60, h=0.5, k=1, V=0	325974	1867	321625	627	1855	244	2726	0.589836	0.609248
S=30, D=60, h=0.4, k=0.3, V=1	325068	1647	320807	551	2063	294	2908	0.551317	0.573182
S=30, D=60, h=0.4, k=0.3, V=0	325144	1591	320811	620	2122	290	3032	0.530717	0.551495
S=30, D=60, h=0.4, k=0.4, V=1	325499	1633	321095	674	2097	273	3044	0.533203	0.552799
S=30, D=60, h=0.4, k=0.4, V=0	325513	1556	321027	756	2174	272	3202	0.507116	0.525719
S=30, D=60, h=0.4, k=0.5, V=1	325683	1619	321185	761	2118	262	3141	0.520416	0.538775
S=30, D=60, h=0.4, k=0.5, V=0	325697	1589	321163	793	2152	261	3206	0.510178	0.528103
S=30, D=60, h=0.4, k=0.6, V=1	325826	1713	321362	722	2029	254	3005	0.544965	0.563566
S=30, D=60, h=0.4, k=0.6, V=0	325840	1730	321391	706	2013	253	2972	0.550353	0.569054
S=30, D=60, h=0.4, k=0.7, V=1	326063	1765	321562	747	1989	236	2972	0.553316	0.570830
S=30, D=60, h=0.4, k=0.7, V=0	326063	1772	321569	740	1982	236	2958	0.555550	0.573131
S=30, D=60, h=0.4, k=0.8, V=1	326108	1838	321676	691	1903	233	2827	0.575796	0.593832
S=30, D=60, h=0.4, k=0.8, V=0	326108	1845	321683	684	1896	233	2813	0.578026	0.596130
S=30, D=60, h=0.4, k=0.9, V=1	326236	1881	321772	715	1868	223	2806	0.581794	0.599212
S=30, D=60, h=0.4, k=0.9, V=0	326236	1885	321776	711	1864	223	2798	0.583052	0.600507
S=30, D=60, h=0.4, k=1, V=1	326345	1914	321871	723	1837	218	2778	0.587663	0.604857
S=30, D=60, h=0.4, k=1, V=0	326345	1915	321872	722	1836	218	2776	0.587975	0.605179
S=30, D=60, h=0.3, k=0.3, V=1	325149	1648	320857	577	2067	291	2935	0.548072	0.569571
S=30, D=60, h=0.3, k=0.3, V=0	325248	1599	320887	638	2124	285	3047	0.529899	0.550246
S=30, D=60, h=0.3, k=0.4, V=1	325634	1616	321152	751	2115	268	3134	0.520899	0.539717
S=30, D=60, h=0.3, k=0.4, V=0	325648	1580	321122	791	2155	267	3213	0.508445	0.526742
S=30, D=60, h=0.3, k=0.5, V=1	325931	1645	321348	831	2107	248	3186	0.518207	0.535474
S=30, D=60, h=0.3, k=0.5, V=0	325931	1619	321319	858	2135	248	3241	0.509626	0.526608
S=30, D=60, h=0.3, k=0.6, V=1	326115	1709	321516	841	2049	233	3123	0.531262	0.547877
S=30, D=60, h=0.3, k=0.6, V=0	326115	1723	321529	827	2036	233	3096	0.535626	0.552368
S=30, D=60, h=0.3, k=0.7, V=1	326262	1808	321691	810	1953	224	2987	0.555482	0.572162
S=30, D=60, h=0.3, k=0.7, V=0	326262	1815	321698	803	1946	224	2973	0.557671	0.574414
S=30, D=60, h=0.3, k=0.8, V=1	326477	1879	321900	810	1888	208	2906	0.570541	0.586433
S=30, D=60, h=0.3, k=0.8, V=0	326477	1880	321901	809	1887	208	2904	0.570850	0.586750
S=30, D=60, h=0.3, k=0.9, V=1	326547	1919	321972	802	1854	201	2857	0.579449	0.595023
S=30, D=60, h=0.3, k=0.9, V=0	326547	1920	321973	801	1853	201	2855	0.579756	0.595338
S=30, D=60, h=0.3, k=1, V=1	326732	2002	322168	783	1779	185	2747	0.598400	0.613178
S=30, D=60, h=0.3, k=1, V=0	326732	2002	322168	783	1779	185	2747	0.598400	0.613178
S=30, D=60, h=0.2, k=0.3, V=1	325370	1649	321011	630	2080	277	2987	0.541700	0.561885
S=30, D=60, h=0.2, k=0.3, V=0	325437	1587	321002	700	2148	274	3122	0.519844	0.539006
S=30, D=60, h=0.2, k=0.4, V=1	325812	1627	321259	809	2117	253	3179	0.516944	0.534544
S=30, D=60, h=0.2, k=0.4, V=0	325826	1599	321238	839	2150	252	3241	0.507407	0.524603
S=30, D=60, h=0.2, k=0.5, V=1	326219	1691	321562	882	2084	220	3186	0.522871	0.538266
S=30, D=60, h=0.2, k=0.5, V=0	326219	1665	321534	908	2112	220	3240	0.514546	0.529698
S=30, D=60, h=0.2, k=0.6, V=1	326495	1765	321781	930	2019	207	3156	0.533599	0.548361
S=30, D=60, h=0.2, k=0.6, V=0	326495	1767	321783	928	2017	207	3152	0.534215	0.548994
S=30, D=60, h=0.2, k=0.7, V=1	326682	1834	321961	923	1964	188	3075	0.548758	0.562504
S=30, D=60, h=0.2, k=0.7, V=0	326682	1836	321963	921	1962	188	3071	0.549367	0.563129
S=30, D=60, h=0.2, k=0.8, V=1	326922	1913	322155	953	1901	168	3022	0.561827	0.574366
S=30, D=60, h=0.2, k=0.8, V=0	326922	1914	322156	952	1900	168	3020	0.562127	0.574672
S=30, D=60, h=0.2, k=0.9, V=1	327009	2033	322312	887	1777	160	2824	0.592943	0.605546
S=30, D=60, h=0.2, k=0.9, V=0	327009	2033	322312	887	1777	160	2824	0.592943	0.605546
S=30, D=60, h=0.2, k=1, V=1	327057	2094	322367	875	1721	153	2749	0.606013	0.618315
S=30, D=60, h=0.2, k=1, V=0	327057	2094	322367	875	1721	153	2749	0.606013	0.618315
S=30, D=60, F=0	324502	713	319530	1304	2955	323	4582	0.244833	0.255994
S=25, D=35, h=0.7, k=0.3, V=1	325546	1762	321323	505	1956	266	2727	0.582668	0.603543
S=25, D=35, h=0.7, k=0.3, V=0	325566	1705	321276	568	2017	265	2850	0.562538	0.582619
S=25, D=35, h=0.7, k=0.4, V=1	325794	1798	321536	520	1940	253	2713	0.587500	0.607432
S=25, D=35, h=0.7, k=0.4, V=0	325814	1747	321498	580	1989	252	2821	0.569654	0.588935
S=25, D=35, h=0.7, k=0.5, V=1	325803	1808	321520	542	1933	253	2728	0.586458	0.606345
S=25, D=35, h=0.7, k=0.5, V=0	325834	1749	321484	608	1993	252	2853	0.566147	0.585287
S=25, D=35, h=0.7, k=0.6, V=1	325834	1835	321562	529	1908	250	2687	0.593625	0.613504
S=25, D=35, h=0.7, k=0.6, V=0	325865	1939	321689	429	1808	249	2486	0.627026	0.647886
S=25, D=35, h=0.7, k=0.7, V=1	325918	1834	321617	561	1906	245	2712	0.589953	0.609342
S=25, D=35, h=0.7, k=0.7, V=0	325949	1919	321725	480	1825	244	2549	0.616975	0.637123
S=25, D=35, h=0.7, k=0.8, V=1	325981	1865	321688	556	1872	242	2670	0.597235	0.616639
S=25, D=35, h=0.7, k=0.8, V=0	326012	1936	321786	489	1801	241	2531	0.619893	0.639929
S=25, D=35, h=0.7, k=0.9, V=1	325981	1865	321688	556	1872	242	2670	0.597235	0.616639
S=25, D=35, h=0.7, k=0.9, V=0	326012	1936	321786	489	1801	241	2531	0.619893	0.639929
S=25, D=35, h=0.7, k=1, V=1	325981	1870	321698	558	1855	242	2655	0.598899	0.618417
S=25, D=35, h=0.7, k=1, V=0	326012	1929	321782	504	1797	241	2542	0.617447	0.637465
S=25, D=35, h=0.6, k=0.3, V=1	325693	1785	321437	527	1944	260	2731	0.584107	0.604515
S=25, D=35, h=0.6, k=0.3, V=0	325713	1727	321391	591	2004	259	2854	0.564000	0.583642
S=25, D=35, h=0.6, k=0.4, V=1	325846	1818	321544	556	1928	250	2734	0.586542	0.606177
S=25, D=35, h=0.6, k=0.4, V=0	325877	1751	321503	629	1994	249	2872	0.563988	0.582822
S=25, D=35, h=0.6, k=0.5, V=1	325951	1810	321601	607	1933	246	2786	0.579088	0.598196
S=25, D=35, h=0.6, k=0.5, V=0	325982	1727	321544	697	2014	245	2956	0.551485	0.569648
S=25, D=35, h=0.6, k=0.6, V=1	326040	1873	321708	585	1874	239	2698	0.594662	0.613703
S=25, D=35, h=0.6, k=0.6, V=0	326043	1928	321759	535	1821	240	2596	0.611537	0.631173
S=25, D=35, h=0.6, k=0.7, V=1	326088	1894	321753	588	1853	236	2677	0.598682	0.617613
S=25, D=35, h=0.6, k=0.7, V=0	326091	1944	321803	543	1801	237	2581	0.614189	0.633687
S=25, D=35, h=0.6, k=0.8, V=1	326179	1910	321825	607	1837	229	2673	0.600044	0.618467
S=25, D=35, h=0.6, k=0.8, V=0	326181	1937	321856	583	1805	229	2617	0.608684	0.627388
S=25, D=35, h=0.6, k=0.9, V=1	326179	1913	321827	605	1834	229	2668	0.600879	0.619327
S=25, D=35, h=0.6, k=0.9, V=0	326181	1940	321858	581	1802	229	2612	0.609518	0.628247
S=25, D=35, h=0.6, k=1, V=1	326304	1909	321917	651	1827	219	2697	0.596151	0.613725
S=25, D=35, h=0.6, k=1, V=0	326304	1927	321938	633	1806	219	2658	0.602098	0.619855
S=25, D=35, h=0.5, k=0.3, V=1	325695	1795	321421	540	1939	259	2738	0.584161	0.604470
S=25, D=35, h=0.5, k=0.3, V=0	325726	1741	321392	602	1991	258	2851	0.565527	0.585144
S=25, D=35, h=0.5, k=0.4, V=1	325928	1814	321581	607	1926	248	2781	0.579971	0.599276
S=25, D=35, h=0.5, k=0.4, V=0	325959	1731	321523	698	2007	247	2952	0.552271	0.570620
S=25, D=35, h=0.5, k=0.5, V=1	326039	1799	321625	669	1946	240	2855	0.569670	0.588022
S=25, D=35, h=0.5, k=0.5, V=0	326042	1710	321537	764	2031	241	3036	0.540540	0.558075
S=25, D=35, h=0.5, k=0.6, V=1	326244	1862	321825	658	1899	221	2778	0.583912	0.601174
S=25, D=35, h=0.5, k=0.6, V=0	326246	1898	321860	627	1861	221	2709	0.594939	0.612526
S=25, D=35, h=0.5, k=0.7, V=1	326352	1894	321915	675	1868	213	2756	0.588808	0.605589
S=25, D=35, h=0.5, k=0.7, V=0	326352	1919	321940	652	1841	213	2706	0.596626	0.613632
S=25, D=35, h=0.5, k=0.8, V=1	326418	1948	322008	657	1805	207	2669	0.602735	0.619466
S=25, D=35, h=0.5, k=0.8, V=0	326418	1963	322024	644	1787	207	2638	0.607448	0.624320
S=25, D=35, h=0.5, k=0.9, V=1	326536	1955	322088	679	1814	198	2691	0.600973	0.616877
S=25, D=35, h=0.5, k=0.9, V=0	326536	1969	322102	667	1798	198	2663	0.605269	0.621291
S=25, D=35, h=0.5, k=1, V=1	326553	1976	322117	679	1781	198	2658	0.606005	0.622091
S=25, D=35, h=0.5, k=1, V=0	326553	1989	322130	668	1766	198	2632	0.609980	0.626176
S=25, D=35, h=0.4, k=0.3, V=1	325740	1789	321430	575	1946	258	2779	0.578505	0.598545
S=25, D=35, h=0.4, k=0.3, V=0	325771	1726	321392	648	2005	257	2910	0.556946	0.576211
S=25, D=35, h=0.4, k=0.4, V=1	326159	1795	321705	700	1959	230	2889	0.565290	0.582719
S=25, D=35, h=0.4, k=0.4, V=0	326162	1714	321624	787	2037	231	3055	0.538813	0.555538
S=25, D=35, h=0.4, k=0.5, V=1	326373	1771	321787	817	1998	214	3029	0.547285	0.562967
S=25, D=35, h=0.4, k=0.5, V=0	326373	1727	321742	863	2041	214	3118	0.533298	0.548597
S=25, D=35, h=0.4, k=0.6, V=1	326554	1855	321985	786	1928	201	2915	0.567703	0.582925
S=25, D=35, h=0.4, k=0.6, V=0	326554	1881	322013	761	1899	201	2861	0.575910	0.591357
S=25, D=35, h=0.4, k=0.7, V=1	326624	1923	322081	761	1859	194	2814	0.584623	0.599752
S=25, D=35, h=0.4, k=0.7, V=0	326624	1937	322097	747	1843	194	2784	0.589104	0.604354
S=25, D=35, h=0.4, k=0.8, V=1	326700	2012	322205	718	1765	189	2672	0.607622	0.622951
S=25, D=35, h=0.4, k=0.8, V=0	326700	2024	322218	706	1752	189	2647	0.611385	0.626810
S=25, D=35, h=0.4, k=0.9, V=1	326792	2036	322286	724	1746	180	2650	0.611873	0.626563
S=25, D=35, h=0.4, k=0.9, V=0	326792	2046	322296	714	1736	180	2630	0.614928	0.629689
S=25, D=35, h=0.4, k=1, V=1	326831	2065	322316	741	1709	177	2627	0.616374	0.630959
S=25, D=35, h=0.4, k=1, V=0	326831	2073	322324	733	1701	177	2611	0.618802	0.633442
S=25, D=35, h=0.3, k=0.3, V=1	325948	1809	321600	599	1940	242	2781	0.579723	0.598514
S=25, D=35, h=0.3, k=0.3, V=0	325979	1744	321559	676	2000	241	2917	0.557552	0.575599
S=25, D=35, h=0.3, k=0.4, V=1	326183	1806	321696	733	1948	228	2909	0.563876	0.581119
S=25, D=35, h=0.3, k=0.4, V=0	326186	1728	321619	816	2023	229	3068	0.538691	0.555275
S=25, D=35, h=0.3, k=0.5, V=1	326540	1777	321891	868	2004	203	3075	0.542987	0.557720
S=25, D=35, h=0.3, k=0.5, V=0	326540	1740	321853	904	2043	203	3150	0.531439	0.545862
S=25, D=35, h=0.3, k=0.6, V=1	326652	1893	322045	815	1899	192	2906	0.572133	0.586763
S=25, D=35, h=0.3, k=0.6, V=0	326652	1912	322066	796	1878	192	2866	0.578125	0.592911
S=25, D=35, h=0.3, k=0.7, V=1	326775	1963	322168	813	1831	180	2824	0.586913	0.600981
S=25, D=35, h=0.3, k=0.7, V=0	326775	1973	322178	803	1821	180	2804	0.589955	0.604093
S=25, D=35, h=0.3, k=0.8, V=1	326943	2008	322311	826	1798	166	2790	0.594421	0.607530
S=25, D=35, h=0.3, k=0.8, V=0	326943	2016	322319	818	1790	166	2774	0.596831	0.609991
S=25, D=35, h=0.3, k=0.9, V=1	327044	2113	322466	777	1688	156	2621	0.621001	0.633882
S=25, D=35, h=0.3, k=0.9, V=0	327044	2119	322472	771	1682	156	2609	0.622794	0.635711
S=25, D=35, h=0.3, k=1, V=1	327100	2156	322519	778	1647	153	2578	0.629047	0.641838
S=25, D=35, h=0.3, k=1, V=0	327100	2160	322523	774	1643	153	2570	0.630234	0.643048
S=25, D=35, F=0	325541	770	320375	1454	2942	263	4659	0.252248	0.261550
S=25, D=38, h=0.7, k=0.3, V=1	325452	1766	321243	498	1945	274	2717	0.584333	0.605923
S=25, D=38, h=0.7, k=0.3, V=0	325497	1713	321216	562	2006	272	2840	0.564677	0.585371
S=25, D=38, h=0.7, k=0.4, V=1	325731	1798	321482	517	1934	258	2709	0.587964	0.608331
S=25, D=38, h=0.7, k=0.4, V=0	325776	1745	321464	578	1989	256	2823	0.569347	0.588929
S=25, D=38, h=0.7, k=0.5, V=1	325740	1804	321466	538	1932	258	2728	0.586163	0.606452
S=25, D=38, h=0.7, k=0.5, V=0	325796	1749	321454	602	1991	256	2849	0.566742	0.586211
S=25, D=38, h=0.7, k=0.6, V=1	325796	1833	321533	525	1905	254	2684	0.593816	0.614039
S=25, D=38, h=0.7, k=0.6, V=0	325827	1946	321664	420	1797	253	2470	0.629596	0.650891
S=25, D=38, h=0.7, k=0.7, V=1	325880	1832	321589	555	1904	249	2708	0.590310	0.610042
S=25, D=38, h=0.7, k=0.7, V=0	325911	1923	321699	471	1818	248	2537	0.618862	0.639411
S=25, D=38, h=0.7, k=0.8, V=1	325958	1863	321669	554	1872	244	2670	0.597090	0.616656
S=25, D=38, h=0.7, k=0.8, V=0	325989	1937	321770	484	1798	243	2525	0.620743	0.640979
S=25, D=38, h=0.7, k=0.9, V=1	325958	1863	321669	554	1872	244	2670	0.597090	0.616656
S=25, D=38, h=0.7, k=0.9, V=0	325989	1937	321770	484	1798	243	2525	0.620743	0.640979
S=25, D=38, h=0.7, k=1, V=1	325958	1870	321679	555	1854	244	2653	0.599201	0.618892
S=25, D=38, h=0.7, k=1, V=0	325989	1931	321767	498	1793	243	2534	0.618618	0.638847
S=25, D=38, h=0.6, k=0.3, V=1	325632	1789	321386	522	1935	265	2722	0.585567	0.606437
S=25, D=38, h=0.6, k=0.3, V=0	325677	1730	321358	589	2000	263	2852	0.564654	0.584622
S=25, D=38, h=0.6, k=0.4, V=1	325783	1820	321494	548	1921	255	2724	0.587959	0.608053
S=25, D=38, h=0.6, k=0.4, V=0	325839	1759	321475	620	1985	253	2858	0.566513	0.585733
S=25, D=38, h=0.6, k=0.5, V=1	325865	1814	321528	601	1922	253	2776	0.580634	0.600364
S=25, D=38, h=0.6, k=0.5, V=0	325896	1732	321466	693	2005	252	2950	0.552779	0.571515
S=25, D=38, h=0.6, k=0.6, V=1	325979	1871	321659	579	1870	245	2694	0.595009	0.614562
S=25, D=38, h=0.6, k=0.6, V=0	325982	1930	321713	526	1813	246	2585	0.613074	0.633273
S=25, D=38, h=0.6, k=0.7, V=1	326081	1894	321752	583	1852	237	2672	0.599300	0.618335
S=25, D=38, h=0.6, k=0.7, V=0	326084	1946	321805	536	1797	238	2571	0.615543	0.635174
S=25, D=38, h=0.6, k=0.8, V=1	326172	1913	321825	600	1834	230	2664	0.601414	0.619957
S=25, D=38, h=0.6, k=0.8, V=0	326174	1941	321857	575	1801	230	2606	0.610379	0.629214
S=25, D=38, h=0.6, k=0.9, V=1	326172	1915	321825	600	1832	230	2662	0.601808	0.620363
S=25, D=38, h=0.6, k=0.9, V=0	326174	1943	321857	575	1799	230	2604	0.610769	0.629617
S=25, D=38, h=0.6, k=1, V=1	326304	1912	321923	645	1824	219	2688	0.597462	0.615073
S=25, D=38, h=0.6, k=1, V=0	326304	1930	321944	627	1803	219	2649	0.603413	0.621208
S=25, D=38, h=0.5, k=0.3, V=1	325634	1797	321372	533	1932	264	2729	0.585465	0.606230
S=25, D=38, h=0.5, k=0.3, V=0	325690	1742	321361	597	1990	262	2849	0.566064	0.585998
S=25, D=38, h=0.5, k=0.4, V=1	325872	1820	321533	602	1917	252	2771	0.581723	0.601407
S=25, D=38, h=0.5, k=0.4, V=0	325903	1737	321470	695	2001	251	2947	0.553582	0.572267
S=25, D=38, h=0.5, k=0.5, V=1	326008	1802	321599	664	1943	243	2850	0.570654	0.589262
S=25, D=38, h=0.5, k=0.5, V=0	326011	1711	321510	760	2030	244	3034	0.540991	0.558754
S=25, D=38, h=0.5, k=0.6, V=1	326182	1870	321776	652	1884	228	2764	0.586224	0.604126
S=25, D=38, h=0.5, k=0.6, V=0	326184	1906	321810	621	1847	228	2696	0.597168	0.615399
S=25, D=38, h=0.5, k=0.7, V=1	326301	1896	321875	671	1859	219	2749	0.589751	0.607056
S=25, D=38, h=0.5, k=0.7, V=0	326301	1922	321901	647	1831	219	2697	0.597888	0.615435
S=25, D=38, h=0.5, k=0.8, V=1	326367	1947	321968	652	1800	213	2665	0.603132	0.620379
S=25, D=38, h=0.5, k=0.8, V=0	326367	1962	321984	639	1782	213	2634	0.607850	0.625242
S=25, D=38, h=0.5, k=0.9, V=1	326411	1950	321980	675	1806	210	2691	0.600539	0.617439
S=25, D=38, h=0.5, k=0.9, V=0	326411	1964	321994	663	1790	210	2663	0.604842	0.621868
S=25, D=38, h=0.5, k=1, V=1	326448	1973	322024	679	1772	208	2659	0.605576	0.622504
S=25, D=38, h=0.5, k=1, V=0	326448	1986	322037	668	1757	208	2633	0.609554	0.626599
S=25, D=38, h=0.4, k=0.3, V=1	325686	1786	321382	572	1946	262	2780	0.578197	0.598548
S=25, D=38, h=0.4, k=0.3, V=0	325742	1728	321362	646	2006	260	2912	0.557174	0.576653
S=25, D=38, h=0.4, k=0.4, V=1	326054	1796	321617	691	1950	241	2882	0.566324	0.584644
S=25, D=38, h=0.4, k=0.4, V=0	326057	1714	321536	778	2029	242	3049	0.539604	0.557173
S=25, D=38, h=0.4, k=0.5, V=1	326311	1775	321739	810	1987	221	3018	0.548870	0.565132
S=25, D=38, h=0.4, k=0.5, V=0	326311	1730	321693	858	2030	221	3109	0.534522	0.550382
S=25, D=38, h=0.4, k=0.6, V=1	326449	1861	321896	780	1912	211	2903	0.569570	0.585632
S=25, D=38, h=0.4, k=0.6, V=0	326449	1888	321924	756	1881	211	2848	0.577939	0.594246
S=25, D=38, h=0.4, k=0.7, V=1	326519	1924	321983	764	1848	204	2816	0.584484	0.600422
S=25, D=38, h=0.4, k=0.7, V=0	326519	1939	322000	749	1831	204	2784	0.589271	0.605343
S=25, D=38, h=0.4, k=0.8, V=1	326687	2010	322184	726	1767	189	2682	0.606325	0.621623
S=25, D=38, h=0.4, k=0.8, V=0	326687	2022	322197	714	1754	189	2657	0.610084	0.625478
S=25, D=38, h=0.4, k=0.9, V=1	326779	2034	322261	736	1748	180	2664	0.610129	0.624780
S=25, D=38, h=0.4, k=0.9, V=0	326779	2044	322271	726	1738	180	2644	0.613179	0.627901
S=25, D=38, h=0.4, k=1, V=1	326818	2064	322305	741	1708	177	2626	0.616342	0.630934
S=25, D=38, h=0.4, k=1, V=0	326818	2072	322313	733	1700	177	2610	0.618771	0.633419
S=25, D=38, h=0.3, k=0.3, V=1	325841	1808	321505	597	1931	252	2780	0.579766	0.599374
S=25, D=38, h=0.3, k=0.3, V=0	325897	1744	321483	674	1996	250	2920	0.557431	0.576156
S=25, D=38, h=0.3, k=0.4, V=1	326121	1808	321644	728	1941	235	2904	0.564709	0.582522
S=25, D=38, h=0.3, k=0.4, V=0	326124	1731	321567	811	2015	236	3062	0.539722	0.556859
S=25, D=38, h=0.3, k=0.5, V=1	326466	1786	321826	865	1989	209	3063	0.545151	0.560397
S=25, D=38, h=0.3, k=0.5, V=0	326466	1748	321786	904	2028	209	3141	0.533166	0.548084
S=25, D=38, h=0.3, k=0.6, V=1	326639	1894	322021	824	1900	192	2916	0.571211	0.585812
S=25, D=38, h=0.3, k=0.6, V=0	326639	1914	322043	804	1878	192	2874	0.577498	0.592262
S=25, D=38, h=0.3, k=0.7, V=1	326762	1960	322152	814	1836	180	2830	0.586066	0.600107
S=25, D=38, h=0.3, k=0.7, V=0	326762	1970	322162	804	1826	180	2810	0.589109	0.603220
S=25, D=38, h=0.3, k=0.8, V=1	326926	2011	322288	833	1794	168	2795	0.594173	0.607437
S=25, D=38, h=0.3, k=0.8, V=0	326926	2019	322296	825	1786	168	2779	0.596578	0.609894
S=25, D=38, h=0.3, k=0.9, V=1	327044	2116	322458	783	1687	156	2626	0.620748	0.633617
S=25, D=38, h=0.3, k=0.9, V=0	327044	2122	322464	777	1681	156	2614	0.622538	0.635443
S=25, D=38, h=0.3, k=1, V=1	327100	2160	322505	790	1645	153	2588	0.628319	0.641089
S=25, D=38, h=0.3, k=1, V=0	327100	2164	322509	786	1641	153	2580	0.629502	0.642295
S=25, D=38, F=0	325453	779	320310	1436	2928	270	4634	0.255786	0.265468
S=25, D=40, h=0.7, k=0.3, V=1	325439	1763	321231	499	1946	275	2720	0.583663	0.605318
S=25, D=40, h=0.7, k=0.3, V=0	325497	1717	321216	562	2002	272	2836	0.565507	0.586232
S=25, D=40, h=0.7, k=0.4, V=1	325680	1797	321437	514	1932	263	2709	0.588002	0.608774
S=25, D=40, h=0.7, k=0.4, V=0	325738	1750	321430	576	1982	260	2818	0.570482	0.590414
S=25, D=40, h=0.7, k=0.5, V=1	325729	1803	321458	535	1933	259	2727	0.586271	0.606641
S=25, D=40, h=0.7, k=0.5, V=0	325798	1748	321455	603	1992	256	2851	0.566413	0.585870
S=25, D=40, h=0.7, k=0.6, V=1	325758	1837	321499	522	1900	256	2678	0.594927	0.615350
S=25, D=40, h=0.7, k=0.6, V=0	325827	1952	321665	419	1791	253	2463	0.630885	0.652223
S=25, D=40, h=0.7, k=0.7, V=1	325842	1837	321555	552	1898	251	2701	0.591617	0.611553
S=25, D=40, h=0.7, k=0.7, V=0	325911	1930	321703	467	1811	248	2526	0.620752	0.641362
S=25, D=40, h=0.7, k=0.8, V=1	325927	1865	321644	551	1867	247	2665	0.597868	0.617711
S=25, D=40, h=0.7, k=0.8, V=0	325958	1940	321746	481	1791	246	2518	0.621798	0.642336
S=25, D=40, h=0.7, k=0.9, V=1	325927	1865	321644	551	1867	247	2665	0.597868	0.617711
S=25, D=40, h=0.7, k=0.9, V=0	325958	1940	321746	481	1791	246	2518	0.621798	0.642336
S=25, D=40, h=0.7, k=1, V=1	325933	1875	321657	556	1845	246	2647	0.600223	0.620128
S=25, D=40, h=0.7, k=1, V=0	325964	1936	321745	500	1783	245	2528	0.619571	0.640021
S=25, D=40, h=0.6, k=0.3, V=1	325579	1788	321339	520	1932	270	2722	0.585548	0.606828
S=25, D=40, h=0.6, k=0.3, V=0	325637	1734	321323	586	1994	267	2847	0.565711	0.586025
S=25, D=40, h=0.6, k=0.4, V=1	325772	1817	321486	544	1925	256	2725	0.587716	0.607872
S=25, D=40, h=0.6, k=0.4, V=0	325841	1757	321477	619	1988	253	2860	0.566152	0.585355
S=25, D=40, h=0.6, k=0.5, V=1	325827	1817	321497	597	1916	255	2768	0.581808	0.601746
S=25, D=40, h=0.6, k=0.5, V=0	325896	1736	321469	689	2002	252	2943	0.554007	0.572778
S=25, D=40, h=0.6, k=0.6, V=1	325954	1872	321636	579	1867	246	2692	0.595284	0.614934
S=25, D=40, h=0.6, k=0.6, V=0	325982	1934	321713	527	1808	246	2581	0.613804	0.634032
S=25, D=40, h=0.6, k=0.7, V=1	326027	1896	321706	581	1844	242	2667	0.600020	0.619503
S=25, D=40, h=0.6, k=0.7, V=0	326030	1949	321758	536	1787	243	2566	0.616283	0.636381
S=25, D=40, h=0.6, k=0.8, V=1	326118	1910	321774	605	1829	235	2669	0.600442	0.619392
S=25, D=40, h=0.6, k=0.8, V=0	326120	1938	321807	580	1795	235	2610	0.609485	0.628742
S=25, D=40, h=0.6, k=0.9, V=1	326141	1917	321795	605	1824	233	2662	0.601821	0.620644
S=25, D=40, h=0.6, k=0.9, V=0	326143	1945	321828	580	1790	233	2603	0.610853	0.629981
S=25, D=40, h=0.6, k=1, V=1	326304	1907	321922	648	1827	219	2694	0.596267	0.613853
S=25, D=40, h=0.6, k=1, V=0	326304	1925	321943	630	1806	219	2655	0.602221	0.619991
S=25, D=40, h=0.5, k=0.3, V=1	325581	1796	321326	530	1929	269	2728	0.585574	0.606751
S=25, D=40, h=0.5, k=0.3, V=0	325650	1747	321328	592	1983	266	2841	0.567570	0.587866
S=25, D=40, h=0.5, k=0.4, V=1	325827	1819	321496	598	1914	255	2767	0.582088	0.602035
S=25, D=40, h=0.5, k=0.4, V=0	325896	1739	321468	690	1999	252	2941	0.554511	0.573300
S=25, D=40, h=0.5, k=0.5, V=1	325940	1799	321542	658	1941	248	2847	0.570757	0.589769
S=25, D=40, h=0.5, k=0.5, V=0	325981	1711	321484	758	2028	247	3033	0.541146	0.559139
S=25, D=40, h=0.5, k=0.6, V=1	326175	1869	321770	651	1885	229	2765	0.586068	0.604043
S=25, D=40, h=0.5, k=0.6, V=0	326177	1908	321806	619	1844	229	2692	0.597805	0.616138
S=25, D=40, h=0.5, k=0.7, V=1	326270	1894	321849	670	1857	222	2749	0.589547	0.607099
S=25, D=40, h=0.5, k=0.7, V=0	326270	1921	321875	646	1828	222	2696	0.597887	0.615689
S=25, D=40, h=0.5, k=0.8, V=1	326367	1948	321961	660	1798	213	2671	0.602456	0.619690
S=25, D=40, h=0.5, k=0.8, V=0	326367	1965	321978	646	1778	213	2637	0.607678	0.625071
S=25, D=40, h=0.5, k=0.9, V=1	326411	1950	321973	681	1807	210	2698	0.599759	0.616634
S=25, D=40, h=0.5, k=0.9, V=0	326411	1966	321988	668	1789	210	2667	0.604565	0.621580
S=25, D=40, h=0.5, k=1, V=1	326428	1968	322003	682	1775	210	2667	0.604249	0.621310
S=25, D=40, h=0.5, k=1, V=0	326428	1981	322016	671	1760	210	2641	0.608229	0.625408
S=25, D=40, h=0.4, k=0.3, V=1	325633	1787	321337	567	1942	267	2776	0.578882	0.599653
S=25, D=40, h=0.4, k=0.3, V=0	325702	1731	321328	642	2001	264	2907	0.558136	0.577952
S=25, D=40, h=0.4, k=0.4, V=1	326016	1796	321584	688	1948	243	2879	0.566675	0.585165
S=25, D=40, h=0.4, k=0.4, V=0	326057	1716	321532	780	2029	242	3051	0.539661	0.557224
S=25, D=40, h=0.4, k=0.5, V=1	326291	1773	321716	812	1990	223	3025	0.548029	0.564408
S=25, D=40, h=0.4, k=0.5, V=0	326291	1729	321670	859	2033	223	3115	0.533932	0.549909
S=25, D=40, h=0.4, k=0.6, V=1	326418	1860	321868	777	1913	214	2904	0.569483	0.585766
S=25, D=40, h=0.4, k=0.6, V=0	326418	1888	321897	752	1881	214	2847	0.578166	0.594707
S=25, D=40, h=0.4, k=0.7, V=1	326488	1924	321952	765	1847	207	2819	0.584222	0.600388
S=25, D=40, h=0.4, k=0.7, V=0	326488	1940	321969	750	1829	207	2786	0.589204	0.605512
S=25, D=40, h=0.4, k=0.8, V=1	326687	2013	322185	725	1764	189	2678	0.607017	0.622333
S=25, D=40, h=0.4, k=0.8, V=0	326687	2026	322198	713	1750	189	2652	0.610968	0.626383
S=25, D=40, h=0.4, k=0.9, V=1	326779	2041	322259	737	1742	180	2659	0.611281	0.625956
S=25, D=40, h=0.4, k=0.9, V=0	326779	2053	322270	726	1730	180	2636	0.614822	0.629579
S=25, D=40, h=0.4, k=1, V=1	326818	2075	322310	735	1698	177	2610	0.619037	0.633687
S=25, D=40, h=0.4, k=1, V=0	326818	2083	322318	727	1690	177	2594	0.621463	0.636169
S=25, D=40, h=0.3, k=0.3, V=1	325790	1804	321466	588	1932	257	2777	0.579924	0.599933
S=25, D=40, h=0.3, k=0.3, V=0	325859	1745	321456	665	1993	254	2912	0.558563	0.577629
S=25, D=40, h=0.3, k=0.4, V=1	326088	1807	321620	717	1944	236	2897	0.565549	0.583452
S=25, D=40, h=0.3, k=0.4, V=0	326129	1732	321572	805	2020	235	3060	0.540240	0.557293
S=25, D=40, h=0.3, k=0.5, V=1	326435	1786	321797	863	1989	212	3064	0.545152	0.560613
S=25, D=40, h=0.3, k=0.5, V=0	326435	1748	321757	902	2028	212	3142	0.533167	0.548296
S=25, D=40, h=0.3, k=0.6, V=1	326547	1900	321942	819	1886	201	2906	0.572870	0.588221
S=25, D=40, h=0.3, k=0.6, V=0	326547	1921	321964	799	1863	201	2863	0.579353	0.594881
S=25, D=40, h=0.3, k=0.7, V=1	326762	1966	322147	819	1830	180	2829	0.586699	0.600755
S=25, D=40, h=0.3, k=0.7, V=0	326762	1977	322157	809	1819	180	2808	0.589931	0.604062
S=25, D=40, h=0.3, k=0.8, V=1	326926	2013	322287	834	1792	168	2794	0.594453	0.607723
S=25, D=40, h=0.3, k=0.8, V=0	326926	2022	322295	826	1783	168	2777	0.597049	0.610376
S=25, D=40, h=0.3, k=0.9, V=1	327027	2120	322445	781	1681	158	2620	0.621721	0.634781
S=25, D=40, h=0.3, k=0.9, V=0	327027	2126	322451	775	1675	158	2608	0.623510	0.636606
S=25, D=40, h=0.3, k=1, V=1	327083	2162	322498	783	1640	155	2578	0.629538	0.642508
S=25, D=40, h=0.3, k=1, V=0	327083	2166	322502	779	1636	155	2570	0.630722	0.643716
S=25, D=40, F=0	325453	784	320315	1429	2925	270	4624	0.257542	0.267280
S=25, D=43, h=0.7, k=0.3, V=1	325392	1769	321185	500	1938	276	2714	0.584829	0.606616
S=25, D=43, h=0.7, k=0.3, V=0	325444	1720	321166	560	1998	274	2832	0.566311	0.587220
S=25, D=43, h=0.7, k=0.4, V=1	325633	1803	321390	516	1924	264	2704	0.589028	0.609925
S=25, D=43, h=0.7, k=0.4, V=0	325685	1754	321378	574	1979	262	2815	0.571335	0.591442
S=25, D=43, h=0.7, k=0.5, V=1	325688	1807	321417	537	1927	259	2723	0.586971	0.607375
S=25, D=43, h=0.7, k=0.5, V=0	325751	1752	321407	602	1990	257	2849	0.567142	0.586688
S=25, D=43, h=0.7, k=0.6, V=1	325717	1839	321457	526	1895	256	2677	0.595038	0.615481
S=25, D=43, h=0.7, k=0.6, V=0	325780	1953	321619	419	1789	254	2462	0.631077	0.652510
S=25, D=43, h=0.7, k=0.7, V=1	325801	1836	321513	556	1896	251	2703	0.591136	0.611073
S=25, D=43, h=0.7, k=0.7, V=0	325864	1933	321655	469	1807	249	2525	0.621068	0.641777
S=25, D=43, h=0.7, k=0.8, V=1	325861	1864	321582	551	1864	248	2663	0.597898	0.617843
S=25, D=43, h=0.7, k=0.8, V=0	325911	1941	321699	482	1789	247	2518	0.621860	0.642488
S=25, D=43, h=0.7, k=0.9, V=1	325861	1864	321582	551	1864	248	2663	0.597898	0.617843
S=25, D=43, h=0.7, k=0.9, V=0	325911	1941	321699	482	1789	247	2518	0.621860	0.642488
S=25, D=43, h=0.7, k=1, V=1	325880	1879	321605	558	1838	248	2644	0.600841	0.620942
S=25, D=43, h=0.7, k=1, V=0	325911	1942	321696	499	1774	247	2520	0.620948	0.641624
S=25, D=43, h=0.6, k=0.3, V=1	325532	1795	321294	521	1922	271	2714	0.586986	0.608411
S=25, D=43, h=0.6, k=0.3, V=0	325584	1741	321272	584	1987	269	2840	0.567260	0.587779
S=25, D=43, h=0.6, k=0.4, V=1	325750	1819	321461	549	1921	256	2726	0.587631	0.607796
S=25, D=43, h=0.6, k=0.4, V=0	325794	1758	321427	620	1989	254	2863	0.566018	0.585281
S=25, D=43, h=0.6, k=0.5, V=1	325805	1813	321471	599	1922	255	2776	0.580604	0.600491
S=25, D=43, h=0.6, k=0.5, V=0	325849	1732	321417	692	2008	253	2953	0.552612	0.571401
S=25, D=43, h=0.6, k=0.6, V=1	325926	1870	321600	586	1870	247	2703	0.593865	0.613543
S=25, D=43, h=0.6, k=0.6, V=0	325929	1932	321656	530	1811	248	2589	0.612796	0.633148
S=25, D=43, h=0.6, k=0.7, V=1	325974	1894	321648	588	1844	244	2676	0.598757	0.618369
S=25, D=43, h=0.6, k=0.7, V=0	325977	1950	321702	538	1787	245	2570	0.615986	0.636233
S=25, D=43, h=0.6, k=0.8, V=1	326065	1912	321721	606	1826	237	2669	0.600636	0.619756
S=25, D=43, h=0.6, k=0.8, V=0	326067	1942	321755	580	1790	237	2607	0.610188	0.629634
S=25, D=43, h=0.6, k=0.9, V=1	326065	1918	321722	605	1820	237	2662	0.601939	0.621100
S=25, D=43, h=0.6, k=0.9, V=0	326067	1948	321756	579	1784	237	2600	0.611483	0.630969
S=25, D=43, h=0.6, k=1, V=1	326248	1914	321869	648	1817	223	2688	0.597575	0.615531
S=25, D=43, h=0.6, k=1, V=0	326248	1932	321890	630	1796	223	2649	0.603521	0.621664
S=25, D=43, h=0.5, k=0.3, V=1	325553	1801	321299	532	1921	270	2723	0.586476	0.607781
S=25, D=43, h=0.5, k=0.3, V=0	325597	1750	321276	591	1980	268	2839	0.568166	0.588633
S=25, D=43, h=0.5, k=0.4, V=1	325805	1814	321470	600	1921	255	2776	0.580683	0.600573
S=25, D=43, h=0.5, k=0.4, V=0	325849	1734	321416	693	2006	253	2952	0.552910	0.571709
S=25, D=43, h=0.5, k=0.5, V=1	325912	1798	321510	661	1943	249	2853	0.570050	0.589110
S=25, D=43, h=0.5, k=0.5, V=0	325928	1710	321429	758	2031	249	3038	0.540659	0.558769
S=25, D=43, h=0.5, k=0.6, V=1	326127	1868	321724	651	1884	232	2767	0.585793	0.604001
S=25, D=43, h=0.5, k=0.6, V=0	326129	1907	321758	619	1845	232	2696	0.597377	0.615935
S=25, D=43, h=0.5, k=0.7, V=1	326245	1891	321818	674	1862	223	2759	0.588253	0.605836
S=25, D=43, h=0.5, k=0.7, V=0	326245	1919	321844	650	1832	223	2705	0.596786	0.614626
S=25, D=43, h=0.5, k=0.8, V=1	326311	1946	321913	655	1797	217	2669	0.602579	0.620149
S=25, D=43, h=0.5, k=0.8, V=0	326311	1963	321930	641	1777	217	2635	0.607806	0.625537
S=25, D=43, h=0.5, k=0.9, V=1	326380	1947	321941	685	1807	213	2705	0.598704	0.615801
S=25, D=43, h=0.5, k=0.9, V=0	326380	1963	321956	672	1789	213	2674	0.603509	0.620748
S=25, D=43, h=0.5, k=1, V=1	326397	1969	321975	682	1771	213	2666	0.604444	0.621765
S=25, D=43, h=0.5, k=1, V=0	326397	1982	321988	671	1756	213	2640	0.608423	0.625864
S=25, D=43, h=0.4, k=0.3, V=1	325605	1792	321307	570	1936	268	2774	0.579519	0.600396
S=25, D=43, h=0.4, k=0.3, V=0	325649	1734	321272	644	1999	266	2909	0.558301	0.578266
S=25, D=43, h=0.4, k=0.4, V=1	325983	1795	321550	688	1950	244	2882	0.566325	0.584874
S=25, D=43, h=0.4, k=0.4, V=0	325999	1715	321476	777	2031	244	3052	0.539577	0.557275
S=25, D=43, h=0.4, k=0.5, V=1	326266	1769	321692	811	1994	224	3029	0.547244	0.563672
S=25, D=43, h=0.4, k=0.5, V=0	326266	1727	321647	857	2035	224	3116	0.533659	0.549697
S=25, D=43, h=0.4, k=0.6, V=1	326398	1856	321839	788	1915	216	2919	0.567463	0.583850
S=25, D=43, h=0.4, k=0.6, V=0	326398	1886	321869	762	1881	216	2859	0.576646	0.593307
S=25, D=43, h=0.4, k=0.7, V=1	326468	1925	321932	769	1842	209	2820	0.584124	0.600459
S=25, D=43, h=0.4, k=0.7, V=0	326468	1942	321951	752	1823	209	2784	0.589523	0.606013
S=25, D=43, h=0.4, k=0.8, V=1	326595	2012	322101	727	1755	198	2680	0.606674	0.622743
S=25, D=43, h=0.4, k=0.8, V=0	326595	2026	322115	714	1740	198	2652	0.610931	0.627113
S=25, D=43, h=0.4, k=0.9, V=1	326687	2042	322177	737	1731	189	2657	0.611551	0.626997
S=25, D=43, h=0.4, k=0.9, V=0	326687	2054	322188	726	1719	189	2634	0.615092	0.630624
S=25, D=43, h=0.4, k=1, V=1	326818	2079	322300	746	1693	177	2616	0.618640	0.633287
S=25, D=43, h=0.4, k=1, V=0	326818	2087	322308	738	1685	177	2600	0.621061	0.635762
S=25, D=43, h=0.3, k=0.3, V=1	325762	1808	321434	590	1930	258	2778	0.580262	0.600350
S=25, D=43, h=0.3, k=0.3, V=0	325806	1746	321399	666	1995	256	2917	0.558292	0.577483
S=25, D=43, h=0.3, k=0.4, V=1	326068	1801	321604	715	1948	238	2901	0.564558	0.582588
S=25, D=43, h=0.3, k=0.4, V=0	326084	1726	321534	800	2024	238	3062	0.539469	0.556721
S=25, D=43, h=0.3, k=0.5, V=1	326435	1784	321792	868	1991	212	3071	0.544214	0.559649
S=25, D=43, h=0.3, k=0.5, V=0	326435	1748	321753	906	2028	212	3146	0.532754	0.547872
S=25, D=43, h=0.3, k=0.6, V=1	326547	1899	321935	826	1887	201	2914	0.571915	0.587242
S=25, D=43, h=0.3, k=0.6, V=0	326547	1921	321957	806	1863	201	2870	0.578589	0.594097
S=25, D=43, h=0.3, k=0.7, V=1	326731	1969	322117	823	1822	183	2828	0.587004	0.601318
S=25, D=43, h=0.3, k=0.7, V=0	326731	1980	322128	812	1811	183	2806	0.590341	0.604734
S=25, D=43, h=0.3, k=0.8, V=1	326895	2014	322257	839	1785	171	2795	0.594340	0.607864
S=25, D=43, h=0.3, k=0.8, V=0	326895	2023	322266	830	1776	171	2777	0.597043	0.610626
S=25, D=43, h=0.3, k=0.9, V=1	327027	2125	322440	787	1675	158	2620	0.622085	0.635156
S=25, D=43, h=0.3, k=0.9, V=0	327027	2131	322446	781	1669	158	2608	0.623871	0.636979
S=25, D=43, h=0.3, k=1, V=1	327083	2165	322493	788	1637	155	2580	0.629551	0.642521
S=25, D=43, h=0.3, k=1, V=0	327083	2169	322497	784	1633	155	2572	0.630733	0.643728
S=25, D=43, F=0	325400	789	320265	1427	2919	272	4618	0.259021	0.268886
S=25, D=45, h=0.7, k=0.3, V=1	325373	1773	321168	499	1933	277	2709	0.585776	0.607681
S=25, D=45, h=0.7, k=0.3, V=0	325444	1730	321164	558	1992	274	2824	0.568345	0.589306
S=25, D=45, h=0.7, k=0.4, V=1	325633	1805	321389	520	1919	264	2703	0.589137	0.610056
S=25, D=45, h=0.7, k=0.4, V=0	325685	1760	321377	574	1974	262	2810	0.572493	0.592635
S=25, D=45, h=0.7, k=0.5, V=1	325688	1807	321408	544	1929	259	2732	0.585925	0.606284
S=25, D=45, h=0.7, k=0.5, V=0	325751	1756	321401	606	1988	257	2851	0.567325	0.586868
S=25, D=45, h=0.7, k=0.6, V=1	325717	1839	321452	529	1897	256	2682	0.594499	0.614915
S=25, D=45, h=0.7, k=0.6, V=0	325780	1960	321615	421	1784	254	2459	0.631986	0.653440
S=25, D=45, h=0.7, k=0.7, V=1	325801	1843	321511	557	1890	251	2698	0.592336	0.612308
S=25, D=45, h=0.7, k=0.7, V=0	325864	1941	321653	470	1800	249	2519	0.622406	0.643155
S=25, D=45, h=0.7, k=0.8, V=1	325861	1868	321579	553	1861	248	2662	0.598364	0.618319
S=25, D=45, h=0.7, k=0.8, V=0	325911	1949	321696	485	1781	247	2513	0.623017	0.643684
S=25, D=45, h=0.7, k=0.9, V=1	325861	1868	321579	553	1861	248	2662	0.598364	0.618319
S=25, D=45, h=0.7, k=0.9, V=0	325911	1949	321696	485	1781	247	2513	0.623017	0.643684
S=25, D=45, h=0.7, k=1, V=1	325880	1880	321602	562	1836	248	2646	0.600613	0.620712
S=25, D=45, h=0.7, k=1, V=0	325911	1945	321694	502	1770	247	2519	0.621221	0.641913
S=25, D=45, h=0.6, k=0.3, V=1	325532	1795	321292	524	1921	271	2716	0.586671	0.608092
S=25, D=45, h=0.6, k=0.3, V=0	325584	1743	321270	585	1986	269	2840	0.567474	0.587996
S=25, D=45, h=0.6, k=0.4, V=1	325750	1821	321454	554	1921	256	2731	0.587248	0.607391
S=25, D=45, h=0.6, k=0.4, V=0	325794	1759	321420	625	1990	254	2869	0.565469	0.584705
S=25, D=45, h=0.6, k=0.5, V=1	325805	1817	321468	602	1918	255	2775	0.581042	0.600944
S=25, D=45, h=0.6, k=0.5, V=0	325849	1732	321410	698	2009	253	2960	0.551840	0.570600
S=25, D=45, h=0.6, k=0.6, V=1	325926	1873	321597	589	1867	247	2703	0.594090	0.613776
S=25, D=45, h=0.6, k=0.6, V=0	325929	1935	321652	533	1809	248	2590	0.612920	0.633271
S=25, D=45, h=0.6, k=0.7, V=1	325974	1899	321648	588	1839	244	2671	0.599745	0.619389
S=25, D=45, h=0.6, k=0.7, V=0	325977	1953	321700	540	1784	245	2569	0.616315	0.636573
S=25, D=45, h=0.6, k=0.8, V=1	326065	1912	321719	608	1826	237	2671	0.600392	0.619504
S=25, D=45, h=0.6, k=0.8, V=0	326067	1941	321752	582	1792	237	2611	0.609666	0.629091
S=25, D=45, h=0.6, k=0.9, V=1	326065	1918	321720	607	1820	237	2664	0.601695	0.620849
S=25, D=45, h=0.6, k=0.9, V=0	326067	1947	321753	581	1786	237	2604	0.610961	0.630427
S=25, D=45, h=0.6, k=1, V=1	326248	1915	321863	655	1815	223	2693	0.597015	0.614960
S=25, D=45, h=0.6, k=1, V=0	326248	1931	321882	639	1796	223	2658	0.602319	0.620432
S=25, D=45, h=0.5, k=0.3, V=1	325534	1803	321276	535	1920	270	2725	0.586419	0.607716
S=25, D=45, h=0.5, k=0.3, V=0	325597	1753	321271	594	1979	268	2841	0.568264	0.588725
S=25, D=45, h=0.5, k=0.4, V=1	325805	1818	321467	603	1917	255	2775	0.581121	0.601026
S=25, D=45, h=0.5, k=0.4, V=0	325849	1732	321408	700	2009	253	2962	0.551607	0.570359
S=25, D=45, h=0.5, k=0.5, V=1	325912	1800	321509	662	1941	249	2852	0.570337	0.589407
S=25, D=45, h=0.5, k=0.5, V=0	325928	1710	321423	764	2031	249	3044	0.539984	0.558073
S=25, D=45, h=0.5, k=0.6, V=1	326094	1870	321690	653	1881	233	2767	0.585953	0.604248
S=25, D=45, h=0.5, k=0.6, V=0	326096	1907	321725	620	1844	233	2697	0.597256	0.615893
S=25, D=45, h=0.5, k=0.7, V=1	326212	1893	321787	673	1859	224	2756	0.588767	0.606448
S=25, D=45, h=0.5, k=0.7, V=0	326212	1921	321814	648	1829	224	2701	0.597418	0.615359
S=25, D=45, h=0.5, k=0.8, V=1	326311	1945	321907	662	1797	217	2676	0.601631	0.619179
S=25, D=45, h=0.5, k=0.8, V=0	326311	1962	321923	649	1777	217	2643	0.606734	0.624441
S=25, D=45, h=0.5, k=0.9, V=1	326380	1947	321936	691	1806	213	2710	0.598083	0.615168
S=25, D=45, h=0.5, k=0.9, V=0	326380	1963	321950	679	1788	213	2680	0.602767	0.619991
S=25, D=45, h=0.5, k=1, V=1	326397	1968	321971	686	1772	213	2671	0.603782	0.621085
S=25, D=45, h=0.5, k=1, V=0	326397	1981	321983	676	1757	213	2646	0.607642	0.625061
S=25, D=45, h=0.4, k=0.3, V=1	325605	1791	321304	573	1937	268	2778	0.578939	0.599796
S=25, D=45, h=0.4, k=0.3, V=0	325649	1732	321269	646	2002	266	2914	0.557575	0.577509
S=25, D=45, h=0.4, k=0.4, V=1	325983	1795	321548	690	1950	244	2884	0.566091	0.584633
S=25, D=45, h=0.4, k=0.4, V=0	325999	1715	321470	782	2032	244	3058	0.538952	0.556626
S=25, D=45, h=0.4, k=0.5, V=1	326266	1769	321690	813	1994	224	3031	0.547026	0.563448
S=25, D=45, h=0.4, k=0.5, V=0	326266	1727	321645	859	2035	224	3118	0.533446	0.549479
S=25, D=45, h=0.4, k=0.6, V=1	326398	1857	321834	793	1914	216	2923	0.567113	0.583491
S=25, D=45, h=0.4, k=0.6, V=0	326398	1887	321865	764	1882	216	2862	0.576474	0.593122
S=25, D=45, h=0.4, k=0.7, V=1	326468	1922	321929	773	1844	209	2826	0.583162	0.599475
S=25, D=45, h=0.4, k=0.7, V=0	326468	1940	321949	754	1825	209	2788	0.588906	0.605379
S=25, D=45, h=0.4, k=0.8, V=1	326595	2010	322098	730	1757	198	2685	0.605948	0.621998
S=25, D=45, h=0.4, k=0.8, V=0	326595	2024	322112	717	1742	198	2657	0.610204	0.626367
S=25, D=45, h=0.4, k=0.9, V=1	326687	2039	322178	736	1734	189	2659	0.611088	0.626523
S=25, D=45, h=0.4, k=0.9, V=0	326687	2051	322189	725	1722	189	2636	0.614632	0.630153
S=25, D=45, h=0.4, k=1, V=1	326818	2079	322302	744	1693	177	2614	0.618865	0.633516
S=25, D=45, h=0.4, k=1, V=0	326818	2087	322310	736	1685	177	2598	0.621286	0.635993
S=25, D=45, h=0.3, k=0.3, V=1	325762	1810	321433	594	1925	258	2777	0.580393	0.600502
S=25, D=45, h=0.3, k=0.3, V=0	325806	1749	321398	666	1993	256	2915	0.558840	0.578044
S=25, D=45, h=0.3, k=0.4, V=1	326035	1802	321572	716	1945	239	2900	0.564718	0.582838
S=25, D=45, h=0.3, k=0.4, V=0	326051	1727	321498	804	2022	239	3065	0.539238	0.556559
S=25, D=45, h=0.3, k=0.5, V=1	326435	1782	321786	874	1993	212	3079	0.543171	0.558578
S=25, D=45, h=0.3, k=0.5, V=0	326435	1746	321747	910	2032	212	3154	0.531789	0.546874
S=25, D=45, h=0.3, k=0.6, V=1	326547	1896	321936	825	1890	201	2916	0.571426	0.586741
S=25, D=45, h=0.3, k=0.6, V=0	326547	1918	321960	803	1866	201	2870	0.578323	0.593824
S=25, D=45, h=0.3, k=0.7, V=1	326731	1970	322111	830	1820	183	2833	0.586521	0.600828
S=25, D=45, h=0.3, k=0.7, V=0	326731	1981	322122	819	1809	183	2811	0.589854	0.604239
S=25, D=45, h=0.3, k=0.8, V=1	326895	2014	322253	843	1785	171	2799	0.593913	0.607428
S=25, D=45, h=0.3, k=0.8, V=0	326895	2023	322262	834	1776	171	2781	0.596614	0.610188
S=25, D=45, h=0.3, k=0.9, V=1	327027	2127	322443	784	1673	158	2615	0.622790	0.635876
S=25, D=45, h=0.3, k=0.9, V=0	327027	2133	322449	778	1667	158	2603	0.624576	0.637698
S=25, D=45, h=0.3, k=1, V=1	327083	2169	322497	784	1633	155	2572	0.630733	0.643728
S=25, D=45, h=0.3, k=1, V=0	327083	2173	322501	780	1629	155	2564	0.631916	0.644934
S=25, D=45, F=0	325400	790	320262	1428	2920	272	4620	0.259167	0.269033
S=25, D=48, h=0.7, k=0.3, V=1	325373	1778	321165	502	1928	277	2707	0.586397	0.608326
S=25, D=48, h=0.7, k=0.3, V=0	325444	1735	321163	559	1987	274	2820	0.569250	0.590243
S=25, D=48, h=0.7, k=0.4, V=1	325614	1810	321370	518	1916	265	2699	0.590179	0.611200
S=25, D=48, h=0.7, k=0.4, V=0	325685	1765	321372	578	1970	262	2810	0.572940	0.593094
S=25, D=48, h=0.7, k=0.5, V=1	325688	1811	321405	547	1925	259	2731	0.586349	0.606723
S=25, D=48, h=0.7, k=0.5, V=0	325751	1757	321396	611	1987	257	2855	0.566915	0.586445
S=25, D=48, h=0.7, k=0.6, V=1	325717	1843	321450	533	1891	256	2680	0.594937	0.615378
S=25, D=48, h=0.7, k=0.6, V=0	325780	1964	321613	423	1780	254	2457	0.632481	0.653951
S=25, D=48, h=0.7, k=0.7, V=1	325801	1844	321506	563	1888	251	2702	0.591854	0.611817
S=25, D=48, h=0.7, k=0.7, V=0	325864	1947	321647	474	1796	249	2519	0.622880	0.643634
S=25, D=48, h=0.7, k=0.8, V=1	325861	1869	321574	559	1859	248	2666	0.597881	0.617827
S=25, D=48, h=0.7, k=0.8, V=0	325911	1952	321691	489	1779	247	2515	0.622995	0.643656
S=25, D=48, h=0.7, k=0.9, V=1	325861	1869	321574	559	1859	248	2666	0.597881	0.617827
S=25, D=48, h=0.7, k=0.9, V=0	325911	1952	321691	489	1779	247	2515	0.622995	0.643656
S=25, D=48, h=0.7, k=1, V=1	325880	1881	321598	566	1835	248	2649	0.600308	0.620398
S=25, D=48, h=0.7, k=1, V=0	325911	1946	321688	508	1769	247	2524	0.620637	0.641311
S=25, D=48, h=0.6, k=0.3, V=1	325513	1800	321272	525	1916	272	2713	0.587478	0.609006
S=25, D=48, h=0.6, k=0.3, V=0	325584	1748	321265	589	1982	269	2840	0.567931	0.588465
S=25, D=48, h=0.6, k=0.4, V=1	325750	1825	321451	557	1917	256	2730	0.587672	0.607830
S=25, D=48, h=0.6, k=0.4, V=0	325794	1761	321416	629	1988	254	2871	0.565393	0.584627
S=25, D=48, h=0.6, k=0.5, V=1	325805	1819	321465	605	1916	255	2776	0.581077	0.600981
S=25, D=48, h=0.6, k=0.5, V=0	325849	1733	321408	701	2007	253	2961	0.551769	0.570531
S=25, D=48, h=0.6, k=0.6, V=1	325926	1872	321591	596	1867	247	2710	0.593103	0.612764
S=25, D=48, h=0.6, k=0.6, V=0	325929	1941	321647	536	1805	248	2589	0.613549	0.633911
S=25, D=48, h=0.6, k=0.7, V=1	325974	1899	321642	595	1838	244	2677	0.598958	0.618583
S=25, D=48, h=0.6, k=0.7, V=0	325977	1956	321695	544	1782	245	2571	0.616313	0.636566
S=25, D=48, h=0.6, k=0.8, V=1	326065	1911	321714	613	1827	237	2677	0.599585	0.618673
S=25, D=48, h=0.6, k=0.8, V=0	326067	1942	321748	586	1791	237	2614	0.609367	0.628783
S=25, D=48, h=0.6, k=0.9, V=1	326065	1917	321715	612	1821	237	2670	0.600889	0.620018
S=25, D=48, h=0.6, k=0.9, V=0	326067	1948	321749	585	1785	237	2607	0.610662	0.630119
S=25, D=48, h=0.6, k=1, V=1	326248	1912	321861	656	1819	223	2698	0.596225	0.614142
S=25, D=48, h=0.6, k=1, V=0	326248	1930	321882	638	1798	223	2659	0.602164	0.620268
S=25, D=48, h=0.5, k=0.3, V=1	325534	1806	321275	537	1916	270	2723	0.586843	0.608161
S=25, D=48, h=0.5, k=0.3, V=0	325597	1755	321268	597	1977	268	2842	0.568303	0.588765
S=25, D=48, h=0.5, k=0.4, V=1	325805	1819	321463	607	1916	255	2778	0.580831	0.600727
S=25, D=48, h=0.5, k=0.4, V=0	325849	1733	321406	703	2007	253	2963	0.551536	0.570291
S=25, D=48, h=0.5, k=0.5, V=1	325912	1801	321507	666	1938	249	2853	0.570212	0.589288
S=25, D=48, h=0.5, k=0.5, V=0	325928	1708	321420	767	2033	249	3049	0.539229	0.557294
S=25, D=48, h=0.5, k=0.6, V=1	326094	1869	321685	658	1882	233	2773	0.585159	0.603431
S=25, D=48, h=0.5, k=0.6, V=0	326096	1910	321720	622	1844	233	2699	0.597376	0.616003
S=25, D=48, h=0.5, k=0.7, V=1	326212	1891	321781	679	1861	224	2764	0.587665	0.605314
S=25, D=48, h=0.5, k=0.7, V=0	326212	1923	321809	652	1828	224	2704	0.597259	0.615192
S=25, D=48, h=0.5, k=0.8, V=1	326311	1944	321906	662	1799	217	2678	0.601357	0.618893
S=25, D=48, h=0.5, k=0.8, V=0	326311	1963	321923	649	1776	217	2642	0.606929	0.624642
S=25, D=48, h=0.5, k=0.9, V=1	326380	1947	321934	693	1806	213	2712	0.597851	0.614929
S=25, D=48, h=0.5, k=0.9, V=0	326380	1963	321949	680	1788	213	2681	0.602650	0.619871
S=25, D=48, h=0.5, k=1, V=1	326397	1968	321969	688	1772	213	2673	0.603549	0.620845
S=25, D=48, h=0.5, k=1, V=0	326397	1981	321982	677	1757	213	2647	0.607525	0.624941
S=25, D=48, h=0.4, k=0.3, V=1	325605	1794	321303	575	1933	268	2776	0.579370	0.600249
S=25, D=48, h=0.4, k=0.3, V=0	325649	1735	321267	647	2000	266	2913	0.558004	0.577949
S=25, D=48, h=0.4, k=0.4, V=1	325983	1796	321544	695	1948	244	2887	0.565784	0.584321
S=25, D=48, h=0.4, k=0.4, V=0	325999	1712	321467	785	2035	244	3064	0.537992	0.555636
S=25, D=48, h=0.4, k=0.5, V=1	326233	1767	321653	817	1996	225	3038	0.546108	0.562576
S=25, D=48, h=0.4, k=0.5, V=0	326233	1726	321610	860	2037	225	3122	0.532994	0.549080
S=25, D=48, h=0.4, k=0.6, V=1	326398	1854	321826	802	1916	216	2934	0.565596	0.581937
S=25, D=48, h=0.4, k=0.6, V=0	326398	1887	321856	771	1884	216	2871	0.575546	0.592160
S=25, D=48, h=0.4, k=0.7, V=1	326468	1921	321925	777	1845	209	2831	0.582520	0.598817
S=25, D=48, h=0.4, k=0.7, V=0	326468	1939	321944	759	1826	209	2794	0.588149	0.604602
S=25, D=48, h=0.4, k=0.8, V=1	326595	2010	322099	729	1757	198	2684	0.606061	0.622114
S=25, D=48, h=0.4, k=0.8, V=0	326595	2024	322113	716	1742	198	2656	0.610318	0.626484
S=25, D=48, h=0.4, k=0.9, V=1	326687	2039	322179	735	1734	189	2658	0.611201	0.626638
S=25, D=48, h=0.4, k=0.9, V=0	326687	2051	322190	724	1722	189	2635	0.614745	0.630269
S=25, D=48, h=0.4, k=1, V=1	326818	2079	322303	743	1693	177	2613	0.618977	0.633631
S=25, D=48, h=0.4, k=1, V=0	326818	2087	322311	735	1685	177	2597	0.621399	0.636108
S=25, D=48, h=0.3, k=0.3, V=1	325762	1814	321432	594	1922	258	2774	0.581127	0.601255
S=25, D=48, h=0.3, k=0.3, V=0	325806	1749	321395	668	1994	256	2918	0.558531	0.577720
S=25, D=48, h=0.3, k=0.4, V=1	326035	1803	321568	720	1944	239	2903	0.564462	0.582574
S=25, D=48, h=0.3, k=0.4, V=0	326051	1728	321496	806	2021	239	3066	0.539227	0.556548
S=25, D=48, h=0.3, k=0.5, V=1	326435	1782	321782	878	1993	212	3083	0.542751	0.558147
S=25, D=48, h=0.3, k=0.5, V=0	326435	1746	321744	913	2032	212	3157	0.531480	0.546556
S=25, D=48, h=0.3, k=0.6, V=1	326547	1895	321929	833	1890	201	2924	0.570440	0.585733
S=25, D=48, h=0.3, k=0.6, V=0	326547	1919	321953	809	1866	201	2876	0.577793	0.593277
S=25, D=48, h=0.3, k=0.7, V=1	326731	1970	322113	828	1820	183	2831	0.586736	0.601048
S=25, D=48, h=0.3, k=0.7, V=0	326731	1981	322124	817	1809	183	2809	0.590070	0.604460
S=25, D=48, h=0.3, k=0.8, V=1	326895	2016	322255	841	1783	171	2795	0.594513	0.608041
S=25, D=48, h=0.3, k=0.8, V=0	326895	2025	322264	832	1774	171	2777	0.597214	0.610801
S=25, D=48, h=0.3, k=0.9, V=1	327027	2127	322443	784	1673	158	2615	0.622790	0.635876
S=25, D=48, h=0.3, k=0.9, V=0	327027	2133	322449	778	1667	158	2603	0.624576	0.637698
S=25, D=48, h=0.3, k=1, V=1	327083	2170	322498	783	1632	155	2570	0.631029	0.644029
S=25, D=48, h=0.3, k=1, V=0	327083	2174	322502	779	1628	155	2562	0.632212	0.645235
S=25, D=48, F=0	325400	794	320264	1427	2915	272	4614	0.260374	0.270285
S=25, D=50, h=0.7, k=0.3, V=1	325373	1780	321161	507	1925	277	2709	0.586221	0.608150
S=25, D=50, h=0.7, k=0.3, V=0	325425	1740	321134	567	1984	275	2826	0.569047	0.590099
S=25, D=50, h=0.7, k=0.4, V=1	325614	1811	321365	524	1914	265	2703	0.589677	0.610688
S=25, D=50, h=0.7, k=0.4, V=0	325666	1768	321346	584	1968	263	2815	0.572656	0.592872
S=25, D=50, h=0.7, k=0.5, V=1	325688	1812	321401	552	1923	259	2734	0.585989	0.606358
S=25, D=50, h=0.7, k=0.5, V=0	325751	1759	321387	619	1986	257	2862	0.566272	0.585778
S=25, D=50, h=0.7, k=0.6, V=1	325717	1844	321447	536	1890	256	2682	0.594752	0.615188
S=25, D=50, h=0.7, k=0.6, V=0	325780	1968	321609	425	1778	254	2457	0.632814	0.654285
S=25, D=50, h=0.7, k=0.7, V=1	325801	1844	321505	564	1888	251	2703	0.591728	0.611687
S=25, D=50, h=0.7, k=0.7, V=0	325864	1947	321647	474	1796	249	2519	0.622880	0.643634
S=25, D=50, h=0.7, k=0.8, V=1	325861	1869	321573	560	1859	248	2667	0.597755	0.617697
S=25, D=50, h=0.7, k=0.8, V=0	325911	1952	321691	489	1779	247	2515	0.622995	0.643656
S=25, D=50, h=0.7, k=0.9, V=1	325861	1869	321573	560	1859	248	2667	0.597755	0.617697
S=25, D=50, h=0.7, k=0.9, V=0	325911	1952	321691	489	1779	247	2515	0.622995	0.643656
S=25, D=50, h=0.7, k=1, V=1	325880	1881	321597	567	1835	248	2650	0.600182	0.620268
S=25, D=50, h=0.7, k=1, V=0	325911	1946	321688	508	1769	247	2524	0.620637	0.641311
S=25, D=50, h=0.6, k=0.3, V=1	325513	1801	321267	531	1914	272	2717	0.586980	0.608496
S=25, D=50, h=0.6, k=0.3, V=0	325565	1751	321239	595	1980	270	2845	0.567656	0.588251
S=25, D=50, h=0.6, k=0.4, V=1	325750	1826	321446	563	1915	256	2734	0.587190	0.607338
S=25, D=50, h=0.6, k=0.4, V=0	325794	1763	321407	637	1987	254	2878	0.564762	0.583971
S=25, D=50, h=0.6, k=0.5, V=1	325805	1820	321460	611	1914	255	2780	0.580617	0.600512
S=25, D=50, h=0.6, k=0.5, V=0	325849	1735	321400	708	2006	253	2967	0.551299	0.570043
S=25, D=50, h=0.6, k=0.6, V=1	325926	1872	321590	597	1867	247	2711	0.592980	0.612637
S=25, D=50, h=0.6, k=0.6, V=0	325929	1941	321647	536	1805	248	2589	0.613549	0.633911
S=25, D=50, h=0.6, k=0.7, V=1	325974	1899	321642	595	1838	244	2677	0.598958	0.618583
S=25, D=50, h=0.6, k=0.7, V=0	325977	1956	321695	544	1782	245	2571	0.616313	0.636566
S=25, D=50, h=0.6, k=0.8, V=1	326065	1911	321714	613	1827	237	2677	0.599585	0.618673
S=25, D=50, h=0.6, k=0.8, V=0	326067	1942	321748	586	1791	237	2614	0.609367	0.628783
S=25, D=50, h=0.6, k=0.9, V=1	326065	1917	321715	612	1821	237	2670	0.600889	0.620018
S=25, D=50, h=0.6, k=0.9, V=0	326067	1948	321749	585	1785	237	2607	0.610662	0.630119
S=25, D=50, h=0.6, k=1, V=1	326248	1912	321861	656	1819	223	2698	0.596225	0.614142
S=25, D=50, h=0.6, k=1, V=0	326248	1930	321882	638	1798	223	2659	0.602164	0.620268
S=25, D=50, h=0.5, k=0.3, V=1	325534	1807	321270	543	1914	270	2727	0.586351	0.607659
S=25, D=50, h=0.5, k=0.3, V=0	325597	1759	321259	604	1975	268	2847	0.568112	0.588559
S=25, D=50, h=0.5, k=0.4, V=1	325805	1820	321458	613	1914	255	2782	0.580372	0.600259
S=25, D=50, h=0.5, k=0.4, V=0	325849	1735	321398	710	2006	253	2969	0.551068	0.569804
S=25, D=50, h=0.5, k=0.5, V=1	325912	1801	321500	672	1939	249	2860	0.569428	0.588475
S=25, D=50, h=0.5, k=0.5, V=0	325928	1710	321410	774	2034	249	3057	0.538658	0.556691
S=25, D=50, h=0.5, k=0.6, V=1	326094	1869	321685	658	1882	233	2773	0.585159	0.603431
S=25, D=50, h=0.5, k=0.6, V=0	326096	1910	321720	622	1844	233	2699	0.597376	0.616003
S=25, D=50, h=0.5, k=0.7, V=1	326212	1891	321781	679	1861	224	2764	0.587665	0.605314
S=25, D=50, h=0.5, k=0.7, V=0	326212	1923	321809	652	1828	224	2704	0.597259	0.615192
S=25, D=50, h=0.5, k=0.8, V=1	326311	1943	321906	662	1800	217	2679	0.601161	0.618691
S=25, D=50, h=0.5, k=0.8, V=0	326311	1961	321922	650	1778	217	2645	0.606420	0.624118
S=25, D=50, h=0.5, k=0.9, V=1	326380	1945	321933	694	1808	213	2715	0.597342	0.614406
S=25, D=50, h=0.5, k=0.9, V=0	326380	1961	321948	681	1790	213	2684	0.602143	0.619349
S=25, D=50, h=0.5, k=1, V=1	326397	1966	321968	689	1774	213	2676	0.603042	0.620324
S=25, D=50, h=0.5, k=1, V=0	326397	1979	321981	678	1759	213	2650	0.607018	0.624420
S=25, D=50, h=0.4, k=0.3, V=1	325605	1795	321297	582	1931	268	2781	0.578771	0.599635
S=25, D=50, h=0.4, k=0.3, V=0	325649	1739	321258	654	1998	266	2918	0.557849	0.577779
S=25, D=50, h=0.4, k=0.4, V=1	325983	1795	321539	700	1949	244	2893	0.564998	0.583511
S=25, D=50, h=0.4, k=0.4, V=0	325999	1714	321457	792	2036	244	3072	0.537429	0.555043
S=25, D=50, h=0.4, k=0.5, V=1	326233	1766	321649	821	1997	225	3043	0.545468	0.561917
S=25, D=50, h=0.4, k=0.5, V=0	326233	1727	321605	863	2038	225	3126	0.532748	0.548819
S=25, D=50, h=0.4, k=0.6, V=1	326398	1853	321826	802	1917	216	2935	0.565395	0.581730
S=25, D=50, h=0.4, k=0.6, V=0	326398	1886	321856	771	1885	216	2872	0.575347	0.591955
S=25, D=50, h=0.4, k=0.7, V=1	326468	1921	321925	777	1845	209	2831	0.582520	0.598817
S=25, D=50, h=0.4, k=0.7, V=0	326468	1939	321943	760	1826	209	2795	0.588037	0.604487
S=25, D=50, h=0.4, k=0.8, V=1	326595	2010	322099	729	1757	198	2684	0.606061	0.622114
S=25, D=50, h=0.4, k=0.8, V=0	326595	2024	322112	717	1742	198	2657	0.610204	0.626367
S=25, D=50, h=0.4, k=0.9, V=1	326687	2039	322179	735	1734	189	2658	0.611201	0.626638
S=25, D=50, h=0.4, k=0.9, V=0	326687	2051	322189	725	1722	189	2636	0.614632	0.630153
S=25, D=50, h=0.4, k=1, V=1	326818	2079	322302	744	1693	177	2614	0.618865	0.633516
S=25, D=50, h=0.4, k=1, V=0	326818	2087	322310	736	1685	177	2598	0.621286	0.635993
S=25, D=50, h=0.3, k=0.3, V=1	325762	1812	321424	602	1924	258	2784	0.579735	0.599818
S=25, D=50, h=0.3, k=0.3, V=0	325806	1753	321386	675	1992	256	2923	0.558384	0.577559
S=25, D=50, h=0.3, k=0.4, V=1	326035	1801	321563	725	1946	239	2910	0.563481	0.581563
S=25, D=50, h=0.3, k=0.4, V=0	326051	1728	321485	814	2024	239	3077	0.538146	0.555422
S=25, D=50, h=0.3, k=0.5, V=1	326435	1780	321778	882	1995	212	3089	0.541921	0.557294
S=25, D=50, h=0.3, k=0.5, V=0	326435	1745	321737	918	2035	212	3165	0.530623	0.545668
S=25, D=50, h=0.3, k=0.6, V=1	326547	1895	321930	832	1890	201	2923	0.570547	0.585843
S=25, D=50, h=0.3, k=0.6, V=0	326547	1919	321953	809	1866	201	2876	0.577793	0.593277
S=25, D=50, h=0.3, k=0.7, V=1	326731	1971	322114	827	1819	183	2829	0.587039	0.601358
S=25, D=50, h=0.3, k=0.7, V=0	326731	1982	322124	817	1808	183	2808	0.590265	0.604660
S=25, D=50, h=0.3, k=0.8, V=1	326895	2015	322256	840	1784	171	2795	0.594427	0.607953
S=25, D=50, h=0.3, k=0.8, V=0	326895	2024	322264	832	1775	171	2778	0.597021	0.610604
S=25, D=50, h=0.3, k=0.9, V=1	327027	2126	322443	784	1674	158	2616	0.622602	0.635684
S=25, D=50, h=0.3, k=0.9, V=0	327027	2132	322449	778	1668	158	2604	0.624389	0.637507
S=25, D=50, h=0.3, k=1, V=1	327083	2168	322497	784	1634	155	2573	0.630547	0.643538
S=25, D=50, h=0.3, k=1, V=0	327083	2172	322501	780	1630	155	2565	0.631730	0.644744
S=25, D=50, F=0	325381	794	320237	1433	2917	273	4623	0.259896	0.269822
S=20, D=28, h=0.7, k=0.3, V=1	326255	1945	321938	565	1807	220	2592	0.612406	0.630444
S=20, D=28, h=0.7, k=0.3, V=0	326338	1924	321960	616	1838	214	2668	0.601704	0.618918
S=20, D=28, h=0.7, k=0.4, V=1	326356	1957	321999	594	1806	213	2613	0.610840	0.628223
S=20, D=28, h=0.7, k=0.4, V=0	326427	1938	322014	642	1833	207	2682	0.601167	0.617776
S=20, D=28, h=0.7, k=0.5, V=1	326457	1979	322077	607	1794	205	2606	0.613365	0.630130
S=20, D=28, h=0.7, k=0.5, V=0	326512	1963	322084	649	1816	200	2665	0.605139	0.621265
S=20, D=28, h=0.7, k=0.6, V=1	326499	2000	322126	604	1769	202	2575	0.618337	0.635009
S=20, D=28, h=0.7, k=0.6, V=0	326532	2167	322292	458	1615	198	2271	0.667282	0.684825
S=20, D=28, h=0.7, k=0.7, V=1	326604	2032	322203	619	1750	193	2562	0.622342	0.638331
S=20, D=28, h=0.7, k=0.7, V=0	326615	2175	322341	485	1614	191	2290	0.665266	0.682119
S=20, D=28, h=0.7, k=0.8, V=1	326604	2030	322200	622	1752	193	2567	0.621600	0.637570
S=20, D=28, h=0.7, k=0.8, V=0	326615	2174	322337	488	1616	191	2295	0.664615	0.681448
S=20, D=28, h=0.7, k=0.9, V=1	326643	2043	322240	631	1729	190	2550	0.624046	0.639874
S=20, D=28, h=0.7, k=0.9, V=0	326643	2173	322357	513	1600	190	2303	0.662792	0.679569
S=20, D=28, h=0.7, k=1, V=1	326741	2038	322298	669	1736	182	2587	0.619076	0.634123
S=20, D=28, h=0.7, k=1, V=0	326741	2143	322393	576	1629	182	2387	0.650188	0.665977
S=20, D=28, h=0.6, k=0.3, V=1	326303	1944	321956	591	1812	216	2619	0.608988	0.626591
S=20, D=28, h=0.6, k=0.3, V=0	326386	1925	321973	645	1843	210	2698	0.598258	0.615037
S=20, D=28, h=0.6, k=0.4, V=1	326487	1996	322095	615	1781	202	2598	0.615600	0.632166
S=20, D=28, h=0.6, k=0.4, V=0	326542	1972	322095	662	1813	197	2672	0.605119	0.620983
S=20, D=28, h=0.6, k=0.5, V=1	326538	2005	322118	637	1778	199	2614	0.614458	0.630730
S=20, D=28, h=0.6, k=0.5, V=0	326593	1960	322105	698	1830	194	2722	0.598433	0.613874
S=20, D=28, h=0.6, k=0.6, V=1	326703	2041	322253	662	1747	188	2597	0.618877	0.634353
S=20, D=28, h=0.6, k=0.6, V=0	326714	2141	322346	572	1655	186	2413	0.647972	0.663950
S=20, D=28, h=0.6, k=0.7, V=1	326737	2060	322287	662	1728	185	2575	0.622736	0.638061
S=20, D=28, h=0.6, k=0.7, V=0	326748	2160	322385	568	1635	183	2386	0.652306	0.668137
S=20, D=28, h=0.6, k=0.8, V=1	326822	2075	322343	694	1710	177	2581	0.622750	0.637436
S=20, D=28, h=0.6, k=0.8, V=0	326822	2149	322416	622	1635	177	2434	0.645169	0.660371
S=20, D=28, h=0.6, k=0.9, V=1	326887	2111	322413	688	1675	172	2535	0.630571	0.645019
S=20, D=28, h=0.6, k=0.9, V=0	326887	2166	322473	633	1615	172	2420	0.647685	0.662532
S=20, D=28, h=0.6, k=1, V=1	326887	2110	322412	689	1676	172	2537	0.630267	0.644709
S=20, D=28, h=0.6, k=1, V=0	326887	2165	322472	634	1616	172	2422	0.647381	0.662222
S=20, D=28, h=0.5, k=0.3, V=1	326402	1968	322030	608	1796	211	2615	0.611347	0.628581
S=20, D=28, h=0.5, k=0.3, V=0	326473	1940	322037	662	1834	205	2701	0.599108	0.615493
S=20, D=28, h=0.5, k=0.4, V=1	326591	2015	322153	651	1772	197	2620	0.614562	0.630660
S=20, D=28, h=0.5, k=0.4, V=0	326646	1965	322142	713	1826	192	2731	0.597761	0.613026
S=20, D=28, h=0.5, k=0.5, V=1	326719	2004	322218	711	1786	186	2683	0.606097	0.621097
S=20, D=28, h=0.5, k=0.5, V=0	326752	1926	322165	796	1865	183	2844	0.581492	0.595670
S=20, D=28, h=0.5, k=0.6, V=1	326811	2069	322326	689	1727	178	2594	0.621227	0.635917
S=20, D=28, h=0.5, k=0.6, V=0	326822	2139	322400	621	1662	176	2459	0.642106	0.657086
S=20, D=28, h=0.5, k=0.7, V=1	326850	2096	322356	703	1695	175	2573	0.625372	0.639933
S=20, D=28, h=0.5, k=0.7, V=0	326850	2159	322418	640	1633	175	2448	0.644396	0.659382
S=20, D=28, h=0.5, k=0.8, V=1	327017	2135	322497	716	1669	160	2545	0.631388	0.644796
S=20, D=28, h=0.5, k=0.8, V=0	327017	2167	322534	684	1632	160	2476	0.641419	0.655052
S=20, D=28, h=0.5, k=0.9, V=1	327038	2152	322518	713	1655	157	2525	0.634904	0.648125
S=20, D=28, h=0.5, k=0.9, V=0	327038	2184	322555	681	1618	157	2456	0.644914	0.658355
S=20, D=28, h=0.5, k=1, V=1	327062	2152	322519	758	1633	155	2546	0.631813	0.644883
S=20, D=28, h=0.5, k=1, V=0	327062	2173	322544	737	1608	155	2500	0.638411	0.651628
S=20, D=28, h=0.4, k=0.3, V=1	326427	1983	322033	623	1788	208	2619	0.612126	0.629111
S=20, D=28, h=0.4, k=0.3, V=0	326498	1954	322041	678	1825	202	2705	0.599814	0.615963
S=20, D=28, h=0.4, k=0.4, V=1	326719	2009	322213	716	1781	186	2683	0.606491	0.621501
S=20, D=28, h=0.4, k=0.4, V=0	326752	1930	322161	800	1861	183	2844	0.581844	0.596031
S=20, D=28, h=0.4, k=0.5, V=1	326794	1991	322213	782	1808	178	2768	0.595532	0.609624
S=20, D=28, h=0.4, k=0.5, V=0	326827	1902	322158	873	1894	175	2942	0.568682	0.581945
S=20, D=28, h=0.4, k=0.6, V=1	327013	2094	322434	766	1719	159	2644	0.617428	0.630438
S=20, D=28, h=0.4, k=0.6, V=0	327024	2136	322484	725	1679	157	2561	0.629908	0.643001
S=20, D=28, h=0.4, k=0.7, V=1	327106	2133	322512	783	1678	152	2613	0.623626	0.636200
S=20, D=28, h=0.4, k=0.7, V=0	327106	2162	322543	754	1647	152	2553	0.632411	0.645163
S=20, D=28, h=0.4, k=0.8, V=1	327137	2193	322577	764	1603	149	2516	0.638377	0.651039
S=20, D=28, h=0.4, k=0.8, V=0	327137	2208	322596	749	1584	149	2482	0.643148	0.655916
S=20, D=28, h=0.4, k=0.9, V=1	327168	2199	322580	779	1610	144	2533	0.637178	0.649358
S=20, D=28, h=0.4, k=0.9, V=0	327168	2212	322596	766	1594	144	2504	0.641256	0.653521
S=20, D=28, h=0.4, k=1, V=1	327194	2218	322616	782	1578	142	2502	0.641602	0.653737
S=20, D=28, h=0.4, k=1, V=0	327194	2230	322630	770	1564	142	2476	0.645298	0.657507
S=20, D=28, F=0	326270	910	320920	1591	2849	216	4656	0.281751	0.290176
S=20, D=30, h=0.7, k=0.3, V=1	326140	1938	321837	562	1803	232	2597	0.611336	0.630365
S=20, D=30, h=0.7, k=0.3, V=0	326316	1931	321940	615	1830	215	2660	0.603200	0.620539
S=20, D=30, h=0.7, k=0.4, V=1	326282	1953	321931	592	1806	219	2617	0.610150	0.628014
S=20, D=30, h=0.7, k=0.4, V=0	326392	1944	321987	634	1827	208	2669	0.603221	0.619964
S=20, D=30, h=0.7, k=0.5, V=1	326383	1980	322012	603	1788	211	2602	0.613966	0.631254
S=20, D=30, h=0.7, k=0.5, V=0	326477	1971	322052	648	1806	201	2655	0.606890	0.623151
S=20, D=30, h=0.7, k=0.6, V=1	326405	2005	322049	593	1758	210	2561	0.620480	0.637888
S=20, D=30, h=0.7, k=0.6, V=0	326499	2183	322273	448	1595	200	2243	0.671671	0.689521
S=20, D=30, h=0.7, k=0.7, V=1	326562	2035	322175	609	1743	197	2549	0.624120	0.640497
S=20, D=30, h=0.7, k=0.7, V=0	326595	2180	322330	479	1606	193	2278	0.667032	0.684116
S=20, D=30, h=0.7, k=0.8, V=1	326562	2034	322174	610	1744	197	2551	0.623808	0.640178
S=20, D=30, h=0.7, k=0.8, V=0	326595	2179	322329	480	1607	193	2280	0.666721	0.683797
S=20, D=30, h=0.7, k=0.9, V=1	326601	2038	322214	620	1729	194	2543	0.624490	0.640678
S=20, D=30, h=0.7, k=0.9, V=0	326623	2169	322349	506	1599	192	2297	0.663198	0.680181
S=20, D=30, h=0.7, k=1, V=1	326722	2039	322287	665	1731	184	2580	0.619896	0.635142
S=20, D=30, h=0.7, k=1, V=0	326722	2147	322385	568	1622	184	2374	0.651995	0.668011
S=20, D=30, h=0.6, k=0.3, V=1	326242	1941	321898	594	1809	222	2625	0.608032	0.626118
S=20, D=30, h=0.6, k=0.3, V=0	326364	1931	321951	646	1836	211	2693	0.599317	0.616209
S=20, D=30, h=0.6, k=0.4, V=1	326393	1993	322017	606	1777	210	2593	0.616032	0.633287
S=20, D=30, h=0.6, k=0.4, V=0	326487	1980	322047	658	1802	200	2660	0.607142	0.623310
S=20, D=30, h=0.6, k=0.5, V=1	326538	2004	322124	631	1779	199	2609	0.614981	0.631266
S=20, D=30, h=0.6, k=0.5, V=0	326571	1963	322090	694	1824	195	2713	0.599634	0.615195
S=20, D=30, h=0.6, k=0.6, V=1	326662	2053	322218	659	1732	192	2583	0.621436	0.637314
S=20, D=30, h=0.6, k=0.6, V=0	326695	2156	322338	564	1637	188	2389	0.651807	0.668061
S=20, D=30, h=0.6, k=0.7, V=1	326696	2067	322257	655	1717	189	2561	0.624886	0.640608
S=20, D=30, h=0.6, k=0.7, V=0	326729	2172	322380	557	1620	185	2362	0.655947	0.672048
S=20, D=30, h=0.6, k=0.8, V=1	326803	2079	322329	692	1703	179	2574	0.623820	0.638706
S=20, D=30, h=0.6, k=0.8, V=0	326803	2153	322403	619	1628	179	2426	0.646352	0.661764
S=20, D=30, h=0.6, k=0.9, V=1	326868	2115	322401	685	1667	174	2526	0.631832	0.646490
S=20, D=30, h=0.6, k=0.9, V=0	326868	2170	322460	632	1606	174	2412	0.648795	0.663858
S=20, D=30, h=0.6, k=1, V=1	326868	2117	322401	685	1665	174	2524	0.632209	0.646875
S=20, D=30, h=0.6, k=1, V=0	326868	2172	322460	632	1604	174	2410	0.649166	0.664237
S=20, D=30, h=0.5, k=0.3, V=1	326328	1967	321963	606	1792	217	2615	0.611317	0.629056
S=20, D=30, h=0.5, k=0.3, V=0	326438	1955	322008	655	1820	206	2681	0.602713	0.619270
S=20, D=30, h=0.5, k=0.4, V=1	326591	2018	322157	647	1769	197	2613	0.615610	0.631735
S=20, D=30, h=0.5, k=0.4, V=0	326624	1971	322128	707	1818	193	2718	0.599694	0.615093
S=20, D=30, h=0.5, k=0.5, V=1	326678	2009	322188	704	1777	190	2671	0.607864	0.623241
S=20, D=30, h=0.5, k=0.5, V=0	326711	1931	322132	789	1859	186	2834	0.583098	0.597547
S=20, D=30, h=0.5, k=0.6, V=1	326792	2078	322317	682	1715	180	2577	0.623822	0.638747
S=20, D=30, h=0.5, k=0.6, V=0	326803	2151	322393	612	1647	178	2437	0.645489	0.660728
S=20, D=30, h=0.5, k=0.7, V=1	326831	2104	322345	698	1684	177	2559	0.627535	0.642321
[truncated: 2,217 more rows]
