# Supplementary material for: Highly improved homopolymer aware nucleotide-protein alignments with 454 data
Source: BMC Bioinformatics. 2012 Sep 12;13:230. doi: 10.1186/1471-2105-13-230 (PMC3568017; doi:10.1186/1471-2105-13-230)
Supplement: Additional file 1 — HAXAT parameter evaluation setup. Name: haxat-parameter-evaluation.zip. Format: Zip compressed evaluation code. Title: HAXAT parameter evaluation setup. The file contains scripts for running the evaluation as well as all the binaries and results included in the manuscript. See the enclosed README for more information. [file 1471-2105-13-230-S1.zip › haxat-parameter-evaluation/output/fasta.db90.analyze.tsv]

parameters	aligned-positions	tp	tn	fp	fn	missed	errors	mcc-missed	mcc
S=40, D=56, h=0.7, k=0.3, V=1	322671	1216	318632	406	2417	389	3212	0.472311	0.497458
S=40, D=56, h=0.7, k=0.3, V=0	322659	1160	318567	467	2465	389	3321	0.449937	0.473984
S=40, D=56, h=0.7, k=0.4, V=1	322990	1243	318904	443	2400	374	3217	0.473763	0.497986
S=40, D=56, h=0.7, k=0.4, V=0	323008	1180	318858	510	2460	373	3343	0.449020	0.471978
S=40, D=56, h=0.7, k=0.5, V=1	323194	1231	319064	482	2417	365	3264	0.465529	0.488760
S=40, D=56, h=0.7, k=0.5, V=0	323212	1169	319014	547	2482	364	3393	0.441160	0.463139
S=40, D=56, h=0.7, k=0.6, V=1	323487	1279	319359	471	2378	356	3205	0.478712	0.501956
S=40, D=56, h=0.7, k=0.6, V=0	323467	1294	319355	457	2361	357	3175	0.484342	0.507928
S=40, D=56, h=0.7, k=0.7, V=1	323562	1294	319429	477	2362	354	3193	0.481645	0.504909
S=40, D=56, h=0.7, k=0.7, V=0	323562	1304	319442	467	2349	354	3170	0.485617	0.509085
S=40, D=56, h=0.7, k=0.8, V=1	323616	1313	319495	468	2340	352	3160	0.487737	0.511176
S=40, D=56, h=0.7, k=0.8, V=0	323616	1317	319502	464	2333	352	3149	0.489435	0.512972
S=40, D=56, h=0.7, k=0.9, V=1	323801	1323	319662	476	2340	345	3161	0.488795	0.511769
S=40, D=56, h=0.7, k=0.9, V=0	323801	1327	319668	472	2334	345	3151	0.490423	0.513483
S=40, D=56, h=0.7, k=1, V=1	323775	1345	319650	466	2314	346	3126	0.495555	0.518930
S=40, D=56, h=0.7, k=1, V=0	323775	1349	319656	462	2308	346	3116	0.497181	0.520642
S=40, D=56, h=0.6, k=0.3, V=1	322924	1240	318849	434	2401	380	3215	0.474098	0.498727
S=40, D=56, h=0.6, k=0.3, V=0	322965	1187	318835	493	2450	376	3319	0.453115	0.476473
S=40, D=56, h=0.6, k=0.4, V=1	323270	1224	319104	514	2428	361	3303	0.459395	0.482065
S=40, D=56, h=0.6, k=0.4, V=0	323288	1171	319062	569	2486	360	3415	0.438662	0.460257
S=40, D=56, h=0.6, k=0.5, V=1	323620	1231	319375	581	2433	352	3366	0.452076	0.473799
S=40, D=56, h=0.6, k=0.5, V=0	323620	1198	319342	614	2466	352	3432	0.439731	0.460883
S=40, D=56, h=0.6, k=0.6, V=1	323830	1289	319612	553	2376	345	3274	0.470144	0.492266
S=40, D=56, h=0.6, k=0.6, V=0	323830	1299	319624	543	2364	345	3252	0.473978	0.496286
S=40, D=56, h=0.6, k=0.7, V=1	323930	1354	319752	514	2310	342	3166	0.490979	0.513864
S=40, D=56, h=0.6, k=0.7, V=0	323930	1358	319757	510	2305	342	3157	0.492517	0.515478
S=40, D=56, h=0.6, k=0.8, V=1	323926	1370	319746	517	2293	343	3153	0.494302	0.517412
S=40, D=56, h=0.6, k=0.8, V=0	323926	1373	319749	514	2290	343	3147	0.495403	0.518563
S=40, D=56, h=0.6, k=0.9, V=1	323906	1386	319739	512	2269	350	3131	0.498745	0.522575
S=40, D=56, h=0.6, k=0.9, V=0	323906	1388	319741	510	2267	350	3127	0.499477	0.523341
S=40, D=56, h=0.6, k=1, V=1	323944	1410	319789	499	2246	347	3092	0.506155	0.530120
S=40, D=56, h=0.6, k=1, V=0	323944	1411	319790	498	2245	347	3090	0.506520	0.530501
S=40, D=56, h=0.5, k=0.3, V=1	323248	1239	319103	487	2419	364	3270	0.466253	0.489398
S=40, D=56, h=0.5, k=0.3, V=0	323289	1190	319093	541	2465	360	3366	0.447221	0.469232
S=40, D=56, h=0.5, k=0.4, V=1	323759	1245	319500	593	2421	348	3362	0.454083	0.475651
S=40, D=56, h=0.5, k=0.4, V=0	323759	1213	319468	625	2453	348	3426	0.442194	0.463217
S=40, D=56, h=0.5, k=0.5, V=1	323957	1243	319647	635	2432	340	3407	0.448277	0.469058
S=40, D=56, h=0.5, k=0.5, V=0	323957	1227	319632	651	2447	340	3438	0.442453	0.462979
S=40, D=56, h=0.5, k=0.6, V=1	323971	1297	319680	622	2372	345	3339	0.462999	0.484789
S=40, D=56, h=0.5, k=0.6, V=0	323971	1302	319687	617	2365	345	3327	0.464936	0.486826
S=40, D=56, h=0.5, k=0.7, V=1	324080	1363	319819	593	2305	339	3237	0.482666	0.504977
S=40, D=56, h=0.5, k=0.7, V=0	324080	1365	319821	591	2303	339	3233	0.483387	0.505730
S=40, D=56, h=0.5, k=0.8, V=1	324352	1415	320082	593	2262	324	3179	0.495072	0.516902
S=40, D=56, h=0.5, k=0.8, V=0	324352	1415	320082	593	2262	324	3179	0.495072	0.516902
S=40, D=56, h=0.5, k=0.9, V=1	324406	1454	320161	569	2222	323	3114	0.507146	0.529432
S=40, D=56, h=0.5, k=0.9, V=0	324406	1454	320161	569	2222	323	3114	0.507146	0.529432
S=40, D=56, h=0.5, k=1, V=1	324528	1478	320260	588	2202	317	3107	0.510248	0.532242
S=40, D=56, h=0.5, k=1, V=0	324528	1478	320260	588	2202	317	3107	0.510248	0.532242
S=40, D=56, h=0.4, k=0.3, V=1	323504	1248	319305	528	2423	355	3306	0.462610	0.484958
S=40, D=56, h=0.4, k=0.3, V=0	323545	1197	319292	583	2473	351	3407	0.443133	0.464342
S=40, D=56, h=0.4, k=0.4, V=1	324035	1254	319720	639	2422	336	3397	0.450640	0.471284
S=40, D=56, h=0.4, k=0.4, V=0	324035	1229	319695	664	2447	336	3447	0.441485	0.461724
S=40, D=56, h=0.4, k=0.5, V=1	324103	1283	319760	671	2389	340	3400	0.453775	0.474833
S=40, D=56, h=0.4, k=0.5, V=0	324103	1269	319745	685	2404	340	3429	0.448671	0.469496
S=40, D=56, h=0.4, k=0.6, V=1	324378	1332	319998	693	2355	324	3372	0.462902	0.483311
S=40, D=56, h=0.4, k=0.6, V=0	324378	1331	319998	694	2355	324	3373	0.462607	0.483009
S=40, D=56, h=0.4, k=0.7, V=1	324589	1394	320190	701	2304	307	3312	0.476811	0.496685
S=40, D=56, h=0.4, k=0.7, V=0	324589	1394	320190	701	2304	307	3312	0.476811	0.496685
S=40, D=56, h=0.4, k=0.8, V=1	324934	1446	320506	712	2270	289	3271	0.487441	0.506493
S=40, D=56, h=0.4, k=0.8, V=0	324934	1446	320506	712	2270	289	3271	0.487441	0.506493
S=40, D=56, h=0.4, k=0.9, V=1	325066	1496	320654	695	2221	281	3197	0.501134	0.520170
S=40, D=56, h=0.4, k=0.9, V=0	325066	1496	320654	695	2221	281	3197	0.501134	0.520170
S=40, D=56, h=0.4, k=1, V=1	325154	1539	320750	684	2181	277	3142	0.512035	0.531189
S=40, D=56, h=0.4, k=1, V=0	325154	1539	320750	684	2181	277	3142	0.512035	0.531189
S=40, D=56, h=0.3, k=0.3, V=1	323607	1260	319374	562	2411	350	3323	0.461318	0.483309
S=40, D=56, h=0.3, k=0.3, V=0	323625	1205	319335	620	2465	349	3434	0.440552	0.461534
S=40, D=56, h=0.3, k=0.4, V=1	324184	1276	319821	682	2405	332	3419	0.450719	0.471111
S=40, D=56, h=0.3, k=0.4, V=0	324184	1263	319807	695	2419	332	3446	0.445981	0.466161
S=40, D=56, h=0.3, k=0.5, V=1	324525	1338	320083	744	2360	313	3417	0.458414	0.477913
S=40, D=56, h=0.3, k=0.5, V=0	324525	1329	320074	753	2369	313	3435	0.455270	0.474640
S=40, D=56, h=0.3, k=0.6, V=1	324816	1401	320346	762	2307	300	3369	0.471241	0.490412
S=40, D=56, h=0.3, k=0.6, V=0	324816	1401	320346	762	2307	300	3369	0.471241	0.490412
S=40, D=56, h=0.3, k=0.7, V=1	325114	1453	320599	789	2273	282	3344	0.480113	0.498406
S=40, D=56, h=0.3, k=0.7, V=0	325114	1453	320599	789	2273	282	3344	0.480113	0.498406
S=40, D=56, h=0.3, k=0.8, V=1	325181	1512	320664	793	2212	279	3284	0.493212	0.511809
S=40, D=56, h=0.3, k=0.8, V=0	325181	1512	320664	793	2212	279	3284	0.493212	0.511809
S=40, D=56, h=0.3, k=0.9, V=1	325352	1547	320814	806	2185	270	3261	0.499581	0.517781
S=40, D=56, h=0.3, k=0.9, V=0	325352	1547	320814	806	2185	270	3261	0.499581	0.517781
S=40, D=56, h=0.3, k=1, V=1	325562	1615	321041	781	2125	259	3165	0.517317	0.535354
S=40, D=56, h=0.3, k=1, V=0	325562	1615	321041	781	2125	259	3165	0.517317	0.535354
S=40, D=56, h=0.2, k=0.3, V=1	323726	1239	319423	624	2440	344	3408	0.448199	0.469191
S=40, D=56, h=0.2, k=0.3, V=0	323744	1193	319391	673	2487	343	3503	0.430884	0.451032
S=40, D=56, h=0.2, k=0.4, V=1	324383	1311	319962	723	2387	318	3428	0.454133	0.473750
S=40, D=56, h=0.2, k=0.4, V=0	324383	1298	319947	736	2402	318	3456	0.449426	0.468838
S=40, D=56, h=0.2, k=0.5, V=1	324811	1399	320310	796	2306	305	3407	0.466882	0.486214
S=40, D=56, h=0.2, k=0.5, V=0	324811	1389	320300	806	2316	305	3427	0.463479	0.482675
S=40, D=56, h=0.2, k=0.6, V=1	325263	1471	320681	852	2259	277	3388	0.477417	0.495288
S=40, D=56, h=0.2, k=0.6, V=0	325263	1471	320681	852	2259	277	3388	0.477417	0.495288
S=40, D=56, h=0.2, k=0.7, V=1	325615	1544	320990	874	2207	254	3335	0.491451	0.508246
S=40, D=56, h=0.2, k=0.7, V=0	325615	1544	320990	874	2207	254	3335	0.491451	0.508246
S=40, D=56, h=0.2, k=0.8, V=1	325767	1593	321104	902	2168	242	3312	0.499350	0.515579
S=40, D=56, h=0.2, k=0.8, V=0	325767	1593	321104	902	2168	242	3312	0.499350	0.515579
S=40, D=56, h=0.2, k=0.9, V=1	326006	1649	321310	921	2126	222	3269	0.509810	0.524970
S=40, D=56, h=0.2, k=0.9, V=0	326006	1649	321310	921	2126	222	3269	0.509810	0.524970
S=40, D=56, h=0.2, k=1, V=1	326137	1681	321421	934	2101	213	3248	0.515401	0.530086
S=40, D=56, h=0.2, k=1, V=0	326137	1681	321421	934	2101	213	3248	0.515401	0.530086
S=40, D=56, F=0	321812	466	317142	1069	3135	397	4601	0.181985	0.192438
S=40, D=60, h=0.7, k=0.3, V=1	322584	1218	318551	403	2412	392	3207	0.473250	0.498655
S=40, D=60, h=0.7, k=0.3, V=0	322592	1163	318503	463	2463	391	3317	0.451091	0.475311
S=40, D=60, h=0.7, k=0.4, V=1	322959	1241	318879	438	2401	375	3214	0.474001	0.498303
S=40, D=60, h=0.7, k=0.4, V=0	322997	1178	318850	505	2464	373	3342	0.449090	0.472038
S=40, D=60, h=0.7, k=0.5, V=1	323132	1229	319007	479	2417	368	3264	0.465399	0.488822
S=40, D=60, h=0.7, k=0.5, V=0	323170	1168	318976	544	2482	366	3392	0.441249	0.463356
S=40, D=60, h=0.7, k=0.6, V=1	323456	1280	319329	471	2376	358	3205	0.478891	0.502277
S=40, D=60, h=0.7, k=0.6, V=0	323456	1295	319345	456	2360	358	3174	0.484661	0.508326
S=40, D=60, h=0.7, k=0.7, V=1	323502	1295	319376	473	2358	357	3188	0.482443	0.505956
S=40, D=60, h=0.7, k=0.7, V=0	323502	1305	319388	463	2346	357	3166	0.486357	0.510066
S=40, D=60, h=0.7, k=0.8, V=1	323568	1319	319454	464	2331	355	3150	0.489720	0.513467
S=40, D=60, h=0.7, k=0.8, V=0	323568	1323	319461	460	2324	355	3139	0.491419	0.515264
S=40, D=60, h=0.7, k=0.9, V=1	323753	1329	319622	472	2330	348	3150	0.490831	0.514119
S=40, D=60, h=0.7, k=0.9, V=0	323753	1333	319628	468	2324	348	3140	0.492459	0.515834
S=40, D=60, h=0.7, k=1, V=1	323727	1349	319607	465	2306	349	3120	0.496694	0.520345
S=40, D=60, h=0.7, k=1, V=0	323727	1353	319613	461	2300	349	3110	0.498319	0.522057
S=40, D=60, h=0.6, k=0.3, V=1	322868	1236	318800	429	2403	382	3214	0.473854	0.498609
S=40, D=60, h=0.6, k=0.3, V=0	322929	1185	318802	489	2453	377	3319	0.453056	0.476465
S=40, D=60, h=0.6, k=0.4, V=1	323239	1222	319071	517	2429	363	3309	0.458436	0.481189
S=40, D=60, h=0.6, k=0.4, V=0	323277	1167	319047	573	2490	361	3424	0.437079	0.458658
S=40, D=60, h=0.6, k=0.5, V=1	323572	1226	319329	581	2436	355	3372	0.450789	0.472644
S=40, D=60, h=0.6, k=0.5, V=0	323572	1194	319296	613	2469	355	3437	0.438748	0.460034
S=40, D=60, h=0.6, k=0.6, V=1	323813	1288	319593	555	2377	346	3278	0.469581	0.491741
S=40, D=60, h=0.6, k=0.6, V=0	323813	1298	319605	545	2365	346	3256	0.473413	0.495760
S=40, D=60, h=0.6, k=0.7, V=1	323913	1351	319734	517	2311	343	3171	0.489935	0.512850
S=40, D=60, h=0.6, k=0.7, V=0	323913	1355	319739	513	2306	343	3162	0.491473	0.514464
S=40, D=60, h=0.6, k=0.8, V=1	323946	1367	319762	521	2296	342	3159	0.493129	0.516121
S=40, D=60, h=0.6, k=0.8, V=0	323946	1370	319765	518	2293	342	3153	0.494230	0.517272
S=40, D=60, h=0.6, k=0.9, V=1	323906	1385	319736	515	2270	350	3135	0.498109	0.521910
S=40, D=60, h=0.6, k=0.9, V=0	323906	1387	319738	513	2268	350	3131	0.498841	0.522675
S=40, D=60, h=0.6, k=1, V=1	323944	1409	319786	502	2247	347	3096	0.505517	0.529454
S=40, D=60, h=0.6, k=1, V=0	323944	1410	319787	501	2246	347	3094	0.505882	0.529835
S=40, D=60, h=0.5, k=0.3, V=1	323192	1233	319049	488	2422	367	3277	0.464649	0.487919
S=40, D=60, h=0.5, k=0.3, V=0	323253	1183	319057	541	2472	362	3375	0.445358	0.467398
S=40, D=60, h=0.5, k=0.4, V=1	323743	1243	319481	595	2424	349	3368	0.453224	0.474807
S=40, D=60, h=0.5, k=0.4, V=0	323742	1211	319448	627	2456	349	3432	0.441338	0.462376
S=40, D=60, h=0.5, k=0.5, V=1	323977	1237	319666	635	2439	339	3413	0.446809	0.467459
S=40, D=60, h=0.5, k=0.5, V=0	323977	1220	319650	652	2455	339	3446	0.440608	0.460986
S=40, D=60, h=0.5, k=0.6, V=1	323971	1291	319671	630	2379	345	3354	0.460511	0.482183
S=40, D=60, h=0.5, k=0.6, V=0	323971	1296	319678	625	2372	345	3342	0.462446	0.484217
S=40, D=60, h=0.5, k=0.7, V=1	324061	1356	319792	600	2313	340	3253	0.480020	0.502270
S=40, D=60, h=0.5, k=0.7, V=0	324061	1358	319794	598	2311	340	3249	0.480741	0.503023
S=40, D=60, h=0.5, k=0.8, V=1	324333	1412	320058	597	2266	325	3188	0.493750	0.515585
S=40, D=60, h=0.5, k=0.8, V=0	324333	1412	320058	597	2266	325	3188	0.493750	0.515585
S=40, D=60, h=0.5, k=0.9, V=1	324387	1450	320145	566	2226	324	3116	0.506564	0.528891
S=40, D=60, h=0.5, k=0.9, V=0	324387	1450	320145	566	2226	324	3116	0.506564	0.528891
S=40, D=60, h=0.5, k=1, V=1	324509	1483	320248	582	2196	318	3096	0.512132	0.534279
S=40, D=60, h=0.5, k=1, V=0	324509	1483	320248	582	2196	318	3096	0.512132	0.534279
S=40, D=60, h=0.4, k=0.3, V=1	323437	1240	319238	532	2427	359	3318	0.460125	0.482624
S=40, D=60, h=0.4, k=0.3, V=0	323497	1188	319241	586	2482	354	3422	0.440336	0.461592
S=40, D=60, h=0.4, k=0.4, V=1	324056	1249	319735	642	2430	335	3407	0.448940	0.469431
S=40, D=60, h=0.4, k=0.4, V=0	324056	1225	319711	666	2454	335	3455	0.440148	0.460253
S=40, D=60, h=0.4, k=0.5, V=1	324085	1272	319735	676	2402	341	3419	0.450352	0.471305
S=40, D=60, h=0.4, k=0.5, V=0	324085	1258	319720	690	2417	341	3448	0.445242	0.465961
S=40, D=60, h=0.4, k=0.6, V=1	324315	1324	319932	699	2360	329	3388	0.460185	0.480801
S=40, D=60, h=0.4, k=0.6, V=0	324315	1323	319932	700	2360	329	3389	0.459890	0.480499
S=40, D=60, h=0.4, k=0.7, V=1	324551	1393	320155	697	2306	308	3311	0.476928	0.496864
S=40, D=60, h=0.4, k=0.7, V=0	324551	1393	320155	697	2306	308	3311	0.476928	0.496864
S=40, D=60, h=0.4, k=0.8, V=1	324908	1446	320481	712	2269	290	3271	0.487440	0.506562
S=40, D=60, h=0.4, k=0.8, V=0	324908	1446	320481	712	2269	290	3271	0.487440	0.506562
S=40, D=60, h=0.4, k=0.9, V=1	325047	1500	320637	693	2217	281	3191	0.502262	0.521340
S=40, D=60, h=0.4, k=0.9, V=0	325047	1500	320637	693	2217	281	3191	0.502262	0.521340
S=40, D=60, h=0.4, k=1, V=1	325128	1545	320729	679	2175	278	3132	0.513882	0.533171
S=40, D=60, h=0.4, k=1, V=0	325128	1545	320729	679	2175	278	3132	0.513882	0.533171
S=40, D=60, h=0.3, k=0.3, V=1	323571	1256	319336	566	2413	352	3331	0.459826	0.481882
S=40, D=60, h=0.3, k=0.3, V=0	323608	1202	319314	623	2469	350	3442	0.439321	0.460300
S=40, D=60, h=0.3, k=0.4, V=1	324167	1269	319801	683	2414	332	3429	0.448794	0.469090
S=40, D=60, h=0.3, k=0.4, V=0	324167	1256	319787	696	2428	332	3456	0.444051	0.464135
S=40, D=60, h=0.3, k=0.5, V=1	324507	1332	320060	747	2368	313	3428	0.456541	0.475952
S=40, D=60, h=0.3, k=0.5, V=0	324507	1323	320051	756	2377	313	3446	0.453396	0.472678
S=40, D=60, h=0.3, k=0.6, V=1	324797	1401	320325	762	2309	300	3371	0.471121	0.490277
S=40, D=60, h=0.3, k=0.6, V=0	324797	1401	320325	762	2309	300	3371	0.471121	0.490277
S=40, D=60, h=0.3, k=0.7, V=1	325114	1455	320596	790	2273	282	3345	0.480332	0.498624
S=40, D=60, h=0.3, k=0.7, V=0	325114	1455	320596	790	2273	282	3345	0.480332	0.498624
S=40, D=60, h=0.3, k=0.8, V=1	325181	1510	320657	798	2216	279	3293	0.492091	0.510638
S=40, D=60, h=0.3, k=0.8, V=0	325181	1510	320657	798	2216	279	3293	0.492091	0.510638
S=40, D=60, h=0.3, k=0.9, V=1	325352	1541	320803	815	2193	270	3278	0.497152	0.515258
S=40, D=60, h=0.3, k=0.9, V=0	325352	1541	320803	815	2193	270	3278	0.497152	0.515258
S=40, D=60, h=0.3, k=1, V=1	325511	1610	320985	787	2129	262	3178	0.515442	0.533625
S=40, D=60, h=0.3, k=1, V=0	325511	1610	320985	787	2129	262	3178	0.515442	0.533625
S=40, D=60, h=0.2, k=0.3, V=1	323708	1240	319398	631	2439	344	3414	0.447577	0.468542
S=40, D=60, h=0.2, k=0.3, V=0	323746	1194	319385	678	2489	342	3509	0.430428	0.450483
S=40, D=60, h=0.2, k=0.4, V=1	324365	1303	319937	729	2396	318	3443	0.451479	0.470980
S=40, D=60, h=0.2, k=0.4, V=0	324365	1290	319922	742	2411	318	3471	0.446771	0.466067
S=40, D=60, h=0.2, k=0.5, V=1	324811	1400	320310	794	2307	305	3406	0.467213	0.486547
S=40, D=60, h=0.2, k=0.5, V=0	324811	1390	320300	804	2317	305	3426	0.463810	0.483008
S=40, D=60, h=0.2, k=0.6, V=1	325235	1469	320649	855	2262	278	3395	0.476527	0.494424
S=40, D=60, h=0.2, k=0.6, V=0	325235	1469	320649	855	2262	278	3395	0.476527	0.494424
S=40, D=60, h=0.2, k=0.7, V=1	325592	1535	320971	872	2214	256	3342	0.489680	0.506554
S=40, D=60, h=0.2, k=0.7, V=0	325592	1535	320971	872	2214	256	3342	0.489680	0.506554
S=40, D=60, h=0.2, k=0.8, V=1	325767	1587	321109	896	2175	242	3313	0.498607	0.514807
S=40, D=60, h=0.2, k=0.8, V=0	325767	1587	321109	896	2175	242	3313	0.498607	0.514807
S=40, D=60, h=0.2, k=0.9, V=1	326006	1647	321316	914	2129	222	3265	0.510036	0.525197
S=40, D=60, h=0.2, k=0.9, V=0	326006	1647	321316	914	2129	222	3265	0.510036	0.525197
S=40, D=60, h=0.2, k=1, V=1	326112	1687	321397	934	2094	214	3242	0.516665	0.531457
S=40, D=60, h=0.2, k=1, V=0	326112	1687	321397	934	2094	214	3242	0.516665	0.531457
S=40, D=60, F=0	321699	465	317042	1059	3133	401	4593	0.182258	0.192835
S=40, D=64, h=0.7, k=0.3, V=1	322452	1222	318426	402	2402	398	3202	0.474377	0.500264
S=40, D=64, h=0.7, k=0.3, V=0	322516	1163	318431	462	2460	393	3315	0.451290	0.475662
S=40, D=64, h=0.7, k=0.4, V=1	322873	1244	318795	439	2395	377	3211	0.474644	0.499126
S=40, D=64, h=0.7, k=0.4, V=0	322911	1182	318768	503	2458	375	3336	0.450366	0.473510
S=40, D=64, h=0.7, k=0.5, V=1	323077	1230	318953	480	2414	370	3264	0.465503	0.489068
S=40, D=64, h=0.7, k=0.5, V=0	323115	1169	318924	543	2479	368	3390	0.441633	0.463888
S=40, D=64, h=0.7, k=0.6, V=1	323370	1277	319248	470	2375	361	3206	0.478372	0.501949
S=40, D=64, h=0.7, k=0.6, V=0	323370	1292	319262	457	2359	361	3177	0.483864	0.507710
S=40, D=64, h=0.7, k=0.7, V=1	323441	1294	319316	473	2358	359	3190	0.482143	0.505775
S=40, D=64, h=0.7, k=0.7, V=0	323441	1304	319329	463	2345	359	3167	0.486118	0.509959
S=40, D=64, h=0.7, k=0.8, V=1	323507	1317	319393	464	2333	357	3154	0.489122	0.512971
S=40, D=64, h=0.7, k=0.8, V=0	323507	1321	319400	460	2326	357	3143	0.490820	0.514769
S=40, D=64, h=0.7, k=0.9, V=1	323692	1328	319560	472	2332	350	3154	0.490407	0.513800
S=40, D=64, h=0.7, k=0.9, V=0	323692	1332	319566	468	2326	350	3144	0.492035	0.515515
S=40, D=64, h=0.7, k=1, V=1	323666	1348	319547	463	2308	351	3122	0.496551	0.520321
S=40, D=64, h=0.7, k=1, V=0	323666	1352	319553	459	2302	351	3112	0.498177	0.522035
S=40, D=64, h=0.6, k=0.3, V=1	322782	1241	318719	430	2392	387	3209	0.474984	0.500154
S=40, D=64, h=0.6, k=0.3, V=0	322899	1189	318772	488	2450	378	3316	0.454078	0.477592
S=40, D=64, h=0.6, k=0.4, V=1	323153	1219	318990	515	2429	366	3310	0.457968	0.480900
S=40, D=64, h=0.6, k=0.4, V=0	323191	1165	318965	572	2489	364	3425	0.436704	0.458456
S=40, D=64, h=0.6, k=0.5, V=1	323542	1224	319296	584	2438	356	3378	0.449854	0.471726
S=40, D=64, h=0.6, k=0.5, V=0	323542	1192	319264	616	2470	356	3442	0.437874	0.459183
S=40, D=64, h=0.6, k=0.6, V=1	323752	1284	319532	557	2379	349	3285	0.468298	0.490598
S=40, D=64, h=0.6, k=0.6, V=0	323752	1294	319545	547	2366	349	3262	0.472191	0.494689
S=40, D=64, h=0.6, k=0.7, V=1	323852	1346	319676	515	2315	346	3176	0.488908	0.511977
S=40, D=64, h=0.6, k=0.7, V=0	323852	1350	319681	511	2310	346	3167	0.490449	0.513594
S=40, D=64, h=0.6, k=0.8, V=1	323916	1363	319734	519	2300	344	3163	0.492341	0.515428
S=40, D=64, h=0.6, k=0.8, V=0	323916	1366	319737	516	2297	344	3157	0.493444	0.516580
S=40, D=64, h=0.6, k=0.9, V=1	323896	1383	319728	513	2272	351	3136	0.497854	0.521708
S=40, D=64, h=0.6, k=0.9, V=0	323896	1385	319730	511	2270	351	3132	0.498586	0.522474
S=40, D=64, h=0.6, k=1, V=1	323934	1412	319780	498	2244	348	3090	0.506683	0.530741
S=40, D=64, h=0.6, k=1, V=0	323934	1413	319781	497	2243	348	3088	0.507048	0.531122
S=40, D=64, h=0.5, k=0.3, V=1	323131	1236	318994	484	2417	369	3270	0.465938	0.489407
S=40, D=64, h=0.5, k=0.3, V=0	323192	1187	319000	537	2468	364	3369	0.446777	0.469004
S=40, D=64, h=0.5, k=0.4, V=1	323681	1236	319421	596	2428	352	3376	0.451384	0.473079
S=40, D=64, h=0.5, k=0.4, V=0	323681	1204	319389	628	2460	352	3440	0.439479	0.460622
S=40, D=64, h=0.5, k=0.5, V=1	323947	1233	319631	638	2445	341	3424	0.445232	0.465919
S=40, D=64, h=0.5, k=0.5, V=0	323947	1216	319616	655	2460	341	3456	0.439088	0.459510
S=40, D=64, h=0.5, k=0.6, V=1	323961	1290	319661	629	2381	346	3356	0.460277	0.481994
S=40, D=64, h=0.5, k=0.6, V=0	323961	1295	319668	624	2374	346	3344	0.462213	0.484029
S=40, D=64, h=0.5, k=0.7, V=1	324051	1358	319778	603	2312	341	3256	0.479986	0.502294
S=40, D=64, h=0.5, k=0.7, V=0	324051	1360	319780	601	2310	341	3252	0.480706	0.503046
S=40, D=64, h=0.5, k=0.8, V=1	324333	1417	320051	604	2261	325	3190	0.494013	0.515861
S=40, D=64, h=0.5, k=0.8, V=0	324333	1417	320051	604	2261	325	3190	0.494013	0.515861
S=40, D=64, h=0.5, k=0.9, V=1	324387	1457	320139	573	2218	324	3115	0.507308	0.529676
S=40, D=64, h=0.5, k=0.9, V=0	324387	1457	320139	573	2218	324	3115	0.507308	0.529676
S=40, D=64, h=0.5, k=1, V=1	324509	1486	320241	589	2193	318	3100	0.511913	0.534052
S=40, D=64, h=0.5, k=1, V=0	324509	1486	320241	589	2193	318	3100	0.511913	0.534052
S=40, D=64, h=0.4, k=0.3, V=1	323406	1243	319215	525	2423	360	3308	0.461795	0.484440
S=40, D=64, h=0.4, k=0.3, V=0	323467	1192	319215	582	2478	355	3415	0.441790	0.463172
S=40, D=64, h=0.4, k=0.4, V=1	324025	1245	319698	649	2433	337	3419	0.447051	0.467585
S=40, D=64, h=0.4, k=0.4, V=0	324025	1221	319674	673	2457	337	3467	0.438268	0.458413
S=40, D=64, h=0.4, k=0.5, V=1	324105	1269	319749	678	2409	340	3427	0.449216	0.470036
S=40, D=64, h=0.4, k=0.5, V=0	324105	1255	319735	692	2423	340	3455	0.444164	0.464759
S=40, D=64, h=0.4, k=0.6, V=1	324315	1324	319924	706	2361	329	3396	0.459307	0.479881
S=40, D=64, h=0.4, k=0.6, V=0	324315	1324	319925	706	2360	329	3395	0.459366	0.479948
S=40, D=64, h=0.4, k=0.7, V=1	324551	1393	320146	705	2307	308	3320	0.475928	0.495820
S=40, D=64, h=0.4, k=0.7, V=0	324551	1393	320146	705	2307	308	3320	0.475928	0.495820
S=40, D=64, h=0.4, k=0.8, V=1	324889	1443	320457	716	2273	291	3280	0.486169	0.505303
S=40, D=64, h=0.4, k=0.8, V=0	324889	1443	320457	716	2273	291	3280	0.486169	0.505303
S=40, D=64, h=0.4, k=0.9, V=1	325047	1499	320634	697	2217	281	3195	0.501632	0.520692
S=40, D=64, h=0.4, k=0.9, V=0	325047	1499	320634	697	2217	281	3195	0.501632	0.520692
S=40, D=64, h=0.4, k=1, V=1	325128	1546	320725	684	2173	278	3135	0.513574	0.532858
S=40, D=64, h=0.4, k=1, V=0	325128	1546	320725	684	2173	278	3135	0.513574	0.532858
S=40, D=64, h=0.3, k=0.3, V=1	323540	1252	319307	566	2415	354	3335	0.458854	0.480999
S=40, D=64, h=0.3, k=0.3, V=0	323578	1197	319287	622	2472	352	3446	0.438203	0.459257
S=40, D=64, h=0.3, k=0.4, V=1	324167	1264	319795	685	2423	332	3440	0.447118	0.467320
S=40, D=64, h=0.3, k=0.4, V=0	324167	1251	319782	698	2436	332	3466	0.442430	0.462427
S=40, D=64, h=0.3, k=0.5, V=1	324488	1333	320034	753	2368	314	3435	0.455981	0.475426
S=40, D=64, h=0.3, k=0.5, V=0	324488	1324	320025	762	2377	314	3453	0.452842	0.472158
S=40, D=64, h=0.3, k=0.6, V=1	324797	1399	320318	769	2311	300	3380	0.469875	0.488983
S=40, D=64, h=0.3, k=0.6, V=0	324797	1399	320318	769	2311	300	3380	0.469875	0.488983
S=40, D=64, h=0.3, k=0.7, V=1	325114	1450	320591	795	2278	282	3355	0.478649	0.496880
S=40, D=64, h=0.3, k=0.7, V=0	325114	1450	320591	795	2278	282	3355	0.478649	0.496880
S=40, D=64, h=0.3, k=0.8, V=1	325181	1507	320656	799	2219	279	3297	0.491314	0.509833
S=40, D=64, h=0.3, k=0.8, V=0	325181	1507	320656	799	2219	279	3297	0.491314	0.509833
S=40, D=64, h=0.3, k=0.9, V=1	325352	1539	320802	816	2195	270	3281	0.496603	0.514689
S=40, D=64, h=0.3, k=0.9, V=0	325352	1539	320802	816	2195	270	3281	0.496603	0.514689
S=40, D=64, h=0.3, k=1, V=1	325511	1613	320987	785	2126	262	3173	0.516310	0.534523
S=40, D=64, h=0.3, k=1, V=0	325511	1613	320987	785	2126	262	3173	0.516310	0.534523
S=40, D=64, h=0.2, k=0.3, V=1	323677	1237	319366	633	2441	346	3420	0.446539	0.467582
S=40, D=64, h=0.2, k=0.3, V=0	323715	1191	319353	680	2491	344	3515	0.429388	0.449516
S=40, D=64, h=0.2, k=0.4, V=1	324366	1301	319938	726	2401	318	3445	0.451173	0.470646
S=40, D=64, h=0.2, k=0.4, V=0	324366	1288	319924	739	2415	318	3472	0.446519	0.465793
S=40, D=64, h=0.2, k=0.5, V=1	324811	1396	320303	801	2311	305	3417	0.465523	0.484790
S=40, D=64, h=0.2, k=0.5, V=0	324811	1386	320292	811	2322	305	3438	0.462063	0.481188
S=40, D=64, h=0.2, k=0.6, V=1	325235	1465	320647	857	2266	278	3401	0.475415	0.493271
S=40, D=64, h=0.2, k=0.6, V=0	325235	1465	320647	857	2266	278	3401	0.475415	0.493271
S=40, D=64, h=0.2, k=0.7, V=1	325559	1532	320938	873	2216	257	3346	0.488914	0.505831
S=40, D=64, h=0.2, k=0.7, V=0	325559	1532	320938	873	2216	257	3346	0.488914	0.505831
S=40, D=64, h=0.2, k=0.8, V=1	325744	1582	321085	899	2178	244	3321	0.497212	0.513507
S=40, D=64, h=0.2, k=0.8, V=0	325744	1582	321085	899	2178	244	3321	0.497212	0.513507
S=40, D=64, h=0.2, k=0.9, V=1	326006	1641	321315	915	2135	222	3272	0.508654	0.523775
S=40, D=64, h=0.2, k=0.9, V=0	326006	1641	321315	915	2135	222	3272	0.508654	0.523775
S=40, D=64, h=0.2, k=1, V=1	326112	1679	321390	941	2102	214	3257	0.514269	0.528995
S=40, D=64, h=0.2, k=1, V=0	326112	1679	321390	941	2102	214	3257	0.514269	0.528995
S=40, D=64, F=0	321700	465	317048	1054	3133	401	4588	0.182582	0.193174
S=40, D=68, h=0.7, k=0.3, V=1	322452	1219	318424	405	2404	398	3207	0.473253	0.499087
S=40, D=68, h=0.7, k=0.3, V=0	322516	1166	318428	463	2459	393	3315	0.451787	0.476172
S=40, D=68, h=0.7, k=0.4, V=1	322873	1242	318791	443	2397	377	3217	0.473578	0.498008
S=40, D=68, h=0.7, k=0.4, V=0	322911	1180	318765	507	2459	375	3341	0.449373	0.472474
S=40, D=68, h=0.7, k=0.5, V=1	323046	1230	318920	480	2416	370	3266	0.465384	0.488931
S=40, D=68, h=0.7, k=0.5, V=0	323084	1169	318893	543	2479	368	3390	0.441633	0.463888
S=40, D=68, h=0.7, k=0.6, V=1	323339	1277	319216	471	2375	361	3207	0.478230	0.501801
S=40, D=68, h=0.7, k=0.6, V=0	323339	1292	319232	456	2359	361	3176	0.484006	0.507859
S=40, D=68, h=0.7, k=0.7, V=1	323385	1291	319263	473	2358	360	3191	0.481548	0.505235
S=40, D=68, h=0.7, k=0.7, V=0	323385	1301	319276	463	2345	360	3168	0.485528	0.509424
S=40, D=68, h=0.7, k=0.8, V=1	323476	1317	319363	465	2331	357	3153	0.489105	0.512966
S=40, D=68, h=0.7, k=0.8, V=0	323476	1321	319370	461	2324	357	3142	0.490804	0.514764
S=40, D=68, h=0.7, k=0.9, V=1	323661	1327	319530	473	2331	350	3154	0.490156	0.513550
S=40, D=68, h=0.7, k=0.9, V=0	323661	1331	319536	469	2325	350	3144	0.491784	0.515265
S=40, D=68, h=0.7, k=1, V=1	323635	1350	319518	463	2304	351	3118	0.497145	0.520955
S=40, D=68, h=0.7, k=1, V=0	323635	1354	319524	459	2298	351	3108	0.498770	0.522669
S=40, D=68, h=0.6, k=0.3, V=1	322751	1238	318686	433	2394	387	3214	0.473876	0.498996
S=40, D=68, h=0.6, k=0.3, V=0	322868	1189	318741	489	2449	378	3316	0.453996	0.477513
S=40, D=68, h=0.6, k=0.4, V=1	323122	1219	318957	515	2431	366	3312	0.457851	0.480765
S=40, D=68, h=0.6, k=0.4, V=0	323160	1165	318936	570	2489	364	3423	0.436963	0.458727
S=40, D=68, h=0.6, k=0.5, V=1	323480	1223	319240	579	2438	357	3374	0.450250	0.472205
S=40, D=68, h=0.6, k=0.5, V=0	323480	1191	319209	611	2469	357	3437	0.438306	0.459704
S=40, D=68, h=0.6, k=0.6, V=1	323690	1285	319473	555	2377	350	3282	0.468799	0.491191
S=40, D=68, h=0.6, k=0.6, V=0	323690	1296	319488	544	2362	350	3256	0.473126	0.495742
S=40, D=68, h=0.6, k=0.7, V=1	323821	1350	319646	516	2309	347	3172	0.489772	0.512959
S=40, D=68, h=0.6, k=0.7, V=0	323821	1354	319651	512	2304	347	3163	0.491311	0.514575
S=40, D=68, h=0.6, k=0.8, V=1	323885	1366	319703	521	2295	345	3161	0.492833	0.516021
S=40, D=68, h=0.6, k=0.8, V=0	323885	1369	319706	518	2292	345	3155	0.493934	0.517172
S=40, D=68, h=0.6, k=0.9, V=1	323865	1385	319696	516	2268	352	3136	0.497974	0.521914
S=40, D=68, h=0.6, k=0.9, V=0	323865	1387	319698	514	2266	352	3132	0.498706	0.522680
S=40, D=68, h=0.6, k=1, V=1	323903	1414	319748	502	2239	349	3090	0.506725	0.530872
S=40, D=68, h=0.6, k=1, V=0	323903	1415	319749	501	2238	349	3088	0.507089	0.531253
S=40, D=68, h=0.5, k=0.3, V=1	323100	1235	318963	485	2417	369	3271	0.465613	0.489073
S=40, D=68, h=0.5, k=0.3, V=0	323161	1189	318973	534	2465	364	3363	0.447734	0.470013
S=40, D=68, h=0.5, k=0.4, V=1	323650	1237	319394	593	2426	353	3372	0.452010	0.473800
S=40, D=68, h=0.5, k=0.4, V=0	323650	1205	319363	625	2457	353	3435	0.440155	0.461399
S=40, D=68, h=0.5, k=0.5, V=1	323916	1235	319599	640	2442	342	3424	0.445476	0.466240
S=40, D=68, h=0.5, k=0.5, V=0	323916	1218	319583	657	2458	342	3457	0.439283	0.459773
S=40, D=68, h=0.5, k=0.6, V=1	323961	1288	319651	639	2383	346	3368	0.458565	0.480205
S=40, D=68, h=0.5, k=0.6, V=0	323961	1294	319657	633	2377	346	3356	0.460742	0.482481
S=40, D=68, h=0.5, k=0.7, V=1	324051	1355	319774	606	2316	341	3263	0.478845	0.501096
S=40, D=68, h=0.5, k=0.7, V=0	324051	1357	319776	604	2314	341	3259	0.479565	0.501848
S=40, D=68, h=0.5, k=0.8, V=1	324333	1414	320044	609	2266	325	3200	0.492572	0.514347
S=40, D=68, h=0.5, k=0.8, V=0	324333	1414	320044	609	2266	325	3200	0.492572	0.514347
S=40, D=68, h=0.5, k=0.9, V=1	324387	1457	320135	576	2219	324	3119	0.506858	0.529202
S=40, D=68, h=0.5, k=0.9, V=0	324387	1457	320135	576	2219	324	3119	0.506858	0.529202
S=40, D=68, h=0.5, k=1, V=1	324509	1486	320239	590	2194	318	3102	0.511720	0.533846
S=40, D=68, h=0.5, k=1, V=0	324509	1486	320239	590	2194	318	3102	0.511720	0.533846
S=40, D=68, h=0.4, k=0.3, V=1	323375	1244	319185	525	2421	361	3307	0.462038	0.484763
S=40, D=68, h=0.4, k=0.3, V=0	323436	1192	319187	579	2478	356	3413	0.442120	0.463575
S=40, D=68, h=0.4, k=0.4, V=1	323994	1243	319666	650	2435	338	3423	0.446383	0.466947
S=40, D=68, h=0.4, k=0.4, V=0	323994	1219	319643	674	2458	338	3470	0.437655	0.457836
S=40, D=68, h=0.4, k=0.5, V=1	324105	1268	319743	684	2410	340	3434	0.448261	0.469040
S=40, D=68, h=0.4, k=0.5, V=0	324105	1254	319728	698	2425	340	3463	0.443159	0.463704
S=40, D=68, h=0.4, k=0.6, V=1	324315	1321	319920	709	2365	329	3403	0.458187	0.478708
S=40, D=68, h=0.4, k=0.6, V=0	324315	1321	319920	709	2365	329	3403	0.458187	0.478708
S=40, D=68, h=0.4, k=0.7, V=1	324551	1390	320142	708	2311	308	3327	0.474823	0.494665
S=40, D=68, h=0.4, k=0.7, V=0	324551	1390	320142	708	2311	308	3327	0.474823	0.494665
S=40, D=68, h=0.4, k=0.8, V=1	324889	1440	320450	722	2277	291	3290	0.484731	0.503805
S=40, D=68, h=0.4, k=0.8, V=0	324889	1440	320450	722	2277	291	3290	0.484731	0.503805
S=40, D=68, h=0.4, k=0.9, V=1	325047	1497	320630	700	2220	281	3201	0.500769	0.519793
S=40, D=68, h=0.4, k=0.9, V=0	325047	1497	320630	700	2220	281	3201	0.500769	0.519793
S=40, D=68, h=0.4, k=1, V=1	325128	1545	320719	691	2173	278	3142	0.512593	0.531846
S=40, D=68, h=0.4, k=1, V=0	325128	1545	320719	691	2173	278	3142	0.512593	0.531846
S=40, D=68, h=0.3, k=0.3, V=1	323509	1250	319276	567	2416	355	3338	0.458238	0.480420
S=40, D=68, h=0.3, k=0.3, V=0	323547	1195	319255	623	2474	353	3450	0.437525	0.458606
S=40, D=68, h=0.3, k=0.4, V=1	324167	1261	319788	692	2426	332	3450	0.445564	0.465699
S=40, D=68, h=0.3, k=0.4, V=0	324167	1248	319774	705	2440	332	3477	0.440825	0.460748
S=40, D=68, h=0.3, k=0.5, V=1	324488	1330	320031	755	2372	314	3441	0.454989	0.474388
S=40, D=68, h=0.3, k=0.5, V=0	324488	1321	320021	764	2382	314	3460	0.451792	0.471055
S=40, D=68, h=0.3, k=0.6, V=1	324797	1396	320313	774	2314	300	3388	0.468624	0.487684
S=40, D=68, h=0.3, k=0.6, V=0	324797	1396	320313	774	2314	300	3388	0.468624	0.487684
S=40, D=68, h=0.3, k=0.7, V=1	325114	1448	320587	799	2280	282	3361	0.477756	0.495955
S=40, D=68, h=0.3, k=0.7, V=0	325114	1448	320587	799	2280	282	3361	0.477756	0.495955
S=40, D=68, h=0.3, k=0.8, V=1	325181	1504	320652	803	2222	279	3304	0.490208	0.508686
S=40, D=68, h=0.3, k=0.8, V=0	325181	1504	320652	803	2222	279	3304	0.490208	0.508686
S=40, D=68, h=0.3, k=0.9, V=1	325352	1536	320796	822	2198	270	3290	0.495291	0.513332
S=40, D=68, h=0.3, k=0.9, V=0	325352	1536	320796	822	2198	270	3290	0.495291	0.513332
S=40, D=68, h=0.3, k=1, V=1	325504	1609	320975	792	2128	263	3183	0.514740	0.532977
S=40, D=68, h=0.3, k=1, V=0	325504	1609	320975	792	2128	263	3183	0.514740	0.532977
S=40, D=68, h=0.2, k=0.3, V=1	323646	1232	319331	638	2445	347	3430	0.444699	0.465723
S=40, D=68, h=0.2, k=0.3, V=0	323684	1186	319318	685	2495	345	3525	0.427549	0.447657
S=40, D=68, h=0.2, k=0.4, V=1	324366	1300	319933	731	2402	318	3451	0.450360	0.469800
S=40, D=68, h=0.2, k=0.4, V=0	324366	1287	319918	744	2417	318	3479	0.445654	0.464888
S=40, D=68, h=0.2, k=0.5, V=1	324811	1394	320298	806	2313	305	3424	0.464516	0.483743
S=40, D=68, h=0.2, k=0.5, V=0	324811	1384	320287	816	2324	305	3445	0.461058	0.480143
S=40, D=68, h=0.2, k=0.6, V=1	325235	1463	320645	859	2268	278	3405	0.474753	0.492586
S=40, D=68, h=0.2, k=0.6, V=0	325235	1463	320645	859	2268	278	3405	0.474753	0.492586
S=40, D=68, h=0.2, k=0.7, V=1	325559	1528	320934	877	2220	257	3354	0.487612	0.504486
S=40, D=68, h=0.2, k=0.7, V=0	325559	1528	320934	877	2220	257	3354	0.487612	0.504486
S=40, D=68, h=0.2, k=0.8, V=1	325744	1576	321084	900	2184	244	3328	0.495805	0.512055
S=40, D=68, h=0.2, k=0.8, V=0	325744	1576	321084	900	2184	244	3328	0.495805	0.512055
S=40, D=68, h=0.2, k=0.9, V=1	325983	1636	321294	915	2138	224	3277	0.507586	0.522817
S=40, D=68, h=0.2, k=0.9, V=0	325983	1636	321294	915	2138	224	3277	0.507586	0.522817
S=40, D=68, h=0.2, k=1, V=1	326112	1673	321395	936	2108	214	3258	0.513508	0.528212
S=40, D=68, h=0.2, k=1, V=0	326112	1673	321395	936	2108	214	3258	0.513508	0.528212
S=40, D=68, F=0	321700	468	317052	1051	3129	401	4581	0.183834	0.194497
S=40, D=72, h=0.7, k=0.3, V=1	322452	1215	318421	407	2409	398	3214	0.471913	0.497669
S=40, D=72, h=0.7, k=0.3, V=0	322516	1162	318426	465	2463	393	3321	0.450495	0.474812
S=40, D=72, h=0.7, k=0.4, V=1	322873	1240	318789	445	2399	377	3221	0.472803	0.497193
S=40, D=72, h=0.7, k=0.4, V=0	322911	1179	318765	508	2459	375	3342	0.449042	0.472133
S=40, D=72, h=0.7, k=0.5, V=1	323046	1228	318920	482	2416	370	3268	0.464733	0.488260
S=40, D=72, h=0.7, k=0.5, V=0	323084	1168	318892	544	2480	368	3392	0.441248	0.463485
S=40, D=72, h=0.7, k=0.6, V=1	323339	1277	319216	472	2374	361	3207	0.478150	0.501724
S=40, D=72, h=0.7, k=0.6, V=0	323339	1293	319232	456	2358	361	3175	0.484245	0.508109
S=40, D=72, h=0.7, k=0.7, V=1	323385	1292	319263	474	2356	360	3190	0.481708	0.505410
S=40, D=72, h=0.7, k=0.7, V=0	323385	1303	319276	463	2343	360	3166	0.486004	0.509923
S=40, D=72, h=0.7, k=0.8, V=1	323476	1316	319361	467	2332	357	3156	0.488586	0.512423
S=40, D=72, h=0.7, k=0.8, V=0	323476	1320	319368	463	2325	357	3145	0.490284	0.514221
S=40, D=72, h=0.7, k=0.9, V=1	323661	1328	319528	475	2330	350	3155	0.490112	0.513504
S=40, D=72, h=0.7, k=0.9, V=0	323661	1332	319534	471	2324	350	3145	0.491739	0.515219
S=40, D=72, h=0.7, k=1, V=1	323635	1353	319518	463	2301	351	3115	0.497845	0.521689
S=40, D=72, h=0.7, k=1, V=0	323635	1357	319524	459	2295	351	3105	0.499469	0.523401
S=40, D=72, h=0.6, k=0.3, V=1	322751	1237	318684	433	2397	387	3217	0.473512	0.498600
S=40, D=72, h=0.6, k=0.3, V=0	322868	1188	318740	489	2451	378	3318	0.453689	0.477184
S=40, D=72, h=0.6, k=0.4, V=1	323122	1217	318957	517	2431	366	3314	0.457203	0.480098
S=40, D=72, h=0.6, k=0.4, V=0	323160	1164	318935	571	2490	364	3425	0.436581	0.458327
S=40, D=72, h=0.6, k=0.5, V=1	323480	1222	319240	581	2437	357	3375	0.449861	0.471810
S=40, D=72, h=0.6, k=0.5, V=0	323480	1190	319207	613	2470	357	3440	0.437805	0.459181
S=40, D=72, h=0.6, k=0.6, V=1	323690	1286	319474	556	2374	350	3280	0.469028	0.491443
S=40, D=72, h=0.6, k=0.6, V=0	323690	1297	319487	545	2361	350	3256	0.473233	0.495854
S=40, D=72, h=0.6, k=0.7, V=1	323790	1349	319614	518	2309	347	3174	0.489330	0.512503
S=40, D=72, h=0.6, k=0.7, V=0	323790	1353	319619	514	2304	347	3165	0.490869	0.514119
S=40, D=72, h=0.6, k=0.8, V=1	323854	1365	319669	524	2296	345	3165	0.492197	0.515357
S=40, D=72, h=0.6, k=0.8, V=0	323854	1368	319672	521	2293	345	3159	0.493298	0.516507
S=40, D=72, h=0.6, k=0.9, V=1	323834	1383	319662	519	2270	352	3141	0.497108	0.521008
S=40, D=72, h=0.6, k=0.9, V=0	323834	1385	319664	517	2268	352	3137	0.497839	0.521773
S=40, D=72, h=0.6, k=1, V=1	323872	1414	319713	505	2240	349	3094	0.506253	0.530372
S=40, D=72, h=0.6, k=1, V=0	323872	1415	319714	504	2239	349	3092	0.506617	0.530753
S=40, D=72, h=0.5, k=0.3, V=1	323100	1232	318960	487	2421	369	3277	0.464542	0.487944
S=40, D=72, h=0.5, k=0.3, V=0	323161	1186	318971	536	2468	364	3368	0.446718	0.468948
S=40, D=72, h=0.5, k=0.4, V=1	323619	1236	319364	594	2425	353	3372	0.451753	0.473543
S=40, D=72, h=0.5, k=0.4, V=0	323619	1204	319331	626	2458	353	3437	0.439782	0.461009
S=40, D=72, h=0.5, k=0.5, V=1	323885	1236	319568	641	2440	342	3423	0.445655	0.466432
S=40, D=72, h=0.5, k=0.5, V=0	323885	1219	319551	658	2457	342	3457	0.439408	0.459905
S=40, D=72, h=0.5, k=0.6, V=1	323930	1288	319620	639	2383	346	3368	0.458565	0.480205
S=40, D=72, h=0.5, k=0.6, V=0	323930	1294	319626	633	2377	346	3356	0.460741	0.482481
S=40, D=72, h=0.5, k=0.7, V=1	324020	1354	319743	607	2316	341	3264	0.478546	0.500790
S=40, D=72, h=0.5, k=0.7, V=0	324020	1356	319745	605	2314	341	3260	0.479266	0.501542
S=40, D=72, h=0.5, k=0.8, V=1	324333	1413	320042	612	2266	325	3203	0.492030	0.513788
S=40, D=72, h=0.5, k=0.8, V=0	324333	1413	320042	612	2266	325	3203	0.492030	0.513788
S=40, D=72, h=0.5, k=0.9, V=1	324387	1457	320131	579	2220	324	3123	0.506409	0.528728
S=40, D=72, h=0.5, k=0.9, V=0	324387	1457	320131	579	2220	324	3123	0.506409	0.528728
S=40, D=72, h=0.5, k=1, V=1	324509	1486	320235	593	2195	318	3106	0.511275	0.533377
S=40, D=72, h=0.5, k=1, V=0	324509	1486	320235	593	2195	318	3106	0.511275	0.533377
S=40, D=72, h=0.4, k=0.3, V=1	323344	1240	319152	528	2424	361	3313	0.460718	0.483386
S=40, D=72, h=0.4, k=0.3, V=0	323405	1189	319155	581	2480	356	3417	0.441170	0.462587
S=40, D=72, h=0.4, k=0.4, V=1	323994	1245	319667	650	2432	338	3420	0.446929	0.467523
S=40, D=72, h=0.4, k=0.4, V=0	323994	1221	319642	674	2457	338	3469	0.438092	0.458288
S=40, D=72, h=0.4, k=0.5, V=1	324105	1268	319742	685	2410	340	3435	0.448143	0.468916
S=40, D=72, h=0.4, k=0.5, V=0	324105	1254	319727	699	2425	340	3464	0.443042	0.463582
S=40, D=72, h=0.4, k=0.6, V=1	324315	1321	319920	709	2365	329	3403	0.458187	0.478708
S=40, D=72, h=0.4, k=0.6, V=0	324315	1321	319920	709	2365	329	3403	0.458187	0.478708
S=40, D=72, h=0.4, k=0.7, V=1	324551	1389	320142	709	2311	308	3328	0.474536	0.494371
S=40, D=72, h=0.4, k=0.7, V=0	324551	1389	320142	709	2311	308	3328	0.474536	0.494371
S=40, D=72, h=0.4, k=0.8, V=1	324889	1439	320448	724	2278	291	3293	0.484272	0.503329
S=40, D=72, h=0.4, k=0.8, V=0	324889	1439	320448	724	2278	291	3293	0.484272	0.503329
S=40, D=72, h=0.4, k=0.9, V=1	325047	1497	320626	704	2220	281	3205	0.500300	0.519307
S=40, D=72, h=0.4, k=0.9, V=0	325047	1497	320626	704	2220	281	3205	0.500300	0.519307
S=40, D=72, h=0.4, k=1, V=1	325128	1545	320719	691	2173	278	3142	0.512593	0.531846
S=40, D=72, h=0.4, k=1, V=0	325128	1545	320719	691	2173	278	3142	0.512593	0.531846
S=40, D=72, h=0.3, k=0.3, V=1	323509	1247	319274	570	2418	355	3343	0.457176	0.479314
S=40, D=72, h=0.3, k=0.3, V=0	323547	1193	319254	625	2475	353	3453	0.436834	0.457889
S=40, D=72, h=0.3, k=0.4, V=1	324167	1262	319787	693	2425	332	3450	0.445689	0.465829
S=40, D=72, h=0.3, k=0.4, V=0	324167	1249	319773	706	2439	332	3477	0.440952	0.460880
S=40, D=72, h=0.3, k=0.5, V=1	324488	1329	320031	755	2373	314	3442	0.454753	0.474142
S=40, D=72, h=0.3, k=0.5, V=0	324488	1320	320021	764	2383	314	3461	0.451555	0.470808
S=40, D=72, h=0.3, k=0.6, V=1	324797	1393	320311	776	2317	300	3393	0.467709	0.486732
S=40, D=72, h=0.3, k=0.6, V=0	324797	1393	320311	776	2317	300	3393	0.467709	0.486732
S=40, D=72, h=0.3, k=0.7, V=1	325114	1446	320584	802	2282	282	3366	0.476974	0.495144
S=40, D=72, h=0.3, k=0.7, V=0	325114	1446	320584	802	2282	282	3366	0.476974	0.495144
S=40, D=72, h=0.3, k=0.8, V=1	325181	1502	320649	806	2224	279	3309	0.489434	0.507885
S=40, D=72, h=0.3, k=0.8, V=0	325181	1502	320649	806	2224	279	3309	0.489434	0.507885
S=40, D=72, h=0.3, k=0.9, V=1	325352	1534	320796	822	2200	270	3292	0.494850	0.512875
S=40, D=72, h=0.3, k=0.9, V=0	325352	1534	320796	822	2200	270	3292	0.494850	0.512875
S=40, D=72, h=0.3, k=1, V=1	325504	1606	320975	792	2131	263	3186	0.514093	0.532308
S=40, D=72, h=0.3, k=1, V=0	325504	1606	320975	792	2131	263	3186	0.514093	0.532308
S=40, D=72, h=0.2, k=0.3, V=1	323646	1230	319329	640	2447	347	3434	0.443963	0.464954
S=40, D=72, h=0.2, k=0.3, V=0	323684	1185	319316	686	2497	345	3528	0.427127	0.447210
S=40, D=72, h=0.2, k=0.4, V=1	324366	1299	319931	733	2403	318	3454	0.449893	0.469313
S=40, D=72, h=0.2, k=0.4, V=0	324366	1286	319916	746	2418	318	3482	0.445188	0.464402
S=40, D=72, h=0.2, k=0.5, V=1	324811	1392	320297	807	2315	305	3427	0.463945	0.483149
S=40, D=72, h=0.2, k=0.5, V=0	324811	1382	320286	817	2326	305	3448	0.460487	0.479548
S=40, D=72, h=0.2, k=0.6, V=1	325235	1463	320643	861	2268	278	3407	0.474542	0.492367
S=40, D=72, h=0.2, k=0.6, V=0	325235	1463	320643	861	2268	278	3407	0.474542	0.492367
S=40, D=72, h=0.2, k=0.7, V=1	325559	1527	320933	878	2221	257	3356	0.487287	0.504149
S=40, D=72, h=0.2, k=0.7, V=0	325559	1527	320933	878	2221	257	3356	0.487287	0.504149
S=40, D=72, h=0.2, k=0.8, V=1	325744	1576	321084	900	2184	244	3328	0.495805	0.512055
S=40, D=72, h=0.2, k=0.8, V=0	325744	1576	321084	900	2184	244	3328	0.495805	0.512055
S=40, D=72, h=0.2, k=0.9, V=1	325983	1636	321294	915	2138	224	3277	0.507586	0.522817
S=40, D=72, h=0.2, k=0.9, V=0	325983	1636	321294	915	2138	224	3277	0.507586	0.522817
S=40, D=72, h=0.2, k=1, V=1	326112	1673	321395	936	2108	214	3258	0.513508	0.528212
S=40, D=72, h=0.2, k=1, V=0	326112	1673	321395	936	2108	214	3258	0.513508	0.528212
S=40, D=72, F=0	321645	467	316998	1052	3128	404	4584	0.183399	0.194122
S=40, D=76, h=0.7, k=0.3, V=1	322452	1214	318421	408	2409	398	3215	0.471578	0.497323
S=40, D=76, h=0.7, k=0.3, V=0	322516	1161	318424	466	2465	393	3324	0.450043	0.474330
S=40, D=76, h=0.7, k=0.4, V=1	322873	1240	318789	445	2399	377	3221	0.472803	0.497193
S=40, D=76, h=0.7, k=0.4, V=0	322911	1179	318763	508	2461	375	3344	0.448928	0.472001
S=40, D=76, h=0.7, k=0.5, V=1	323046	1229	318920	482	2415	370	3267	0.464978	0.488517
S=40, D=76, h=0.7, k=0.5, V=0	323084	1169	318891	544	2480	368	3392	0.441444	0.463684
S=40, D=76, h=0.7, k=0.6, V=1	323339	1278	319216	472	2373	361	3206	0.478391	0.501976
S=40, D=76, h=0.7, k=0.6, V=0	323339	1294	319232	456	2357	361	3174	0.484483	0.508359
S=40, D=76, h=0.7, k=0.7, V=1	323385	1292	319263	474	2356	360	3190	0.481708	0.505410
S=40, D=76, h=0.7, k=0.7, V=0	323385	1303	319276	463	2343	360	3166	0.486004	0.509923
S=40, D=76, h=0.7, k=0.8, V=1	323476	1315	319360	469	2332	357	3158	0.488130	0.511952
S=40, D=76, h=0.7, k=0.8, V=0	323476	1319	319367	465	2325	357	3147	0.489828	0.513749
S=40, D=76, h=0.7, k=0.9, V=1	323661	1327	319527	477	2330	350	3157	0.489659	0.513037
S=40, D=76, h=0.7, k=0.9, V=0	323661	1331	319533	473	2324	350	3147	0.491286	0.514751
S=40, D=76, h=0.7, k=1, V=1	323635	1352	319517	465	2301	351	3117	0.497393	0.521223
S=40, D=76, h=0.7, k=1, V=0	323635	1356	319523	461	2295	351	3107	0.499017	0.522935
S=40, D=76, h=0.6, k=0.3, V=1	322751	1236	318684	434	2397	387	3218	0.473183	0.498260
S=40, D=76, h=0.6, k=0.3, V=0	322868	1187	318738	490	2453	378	3321	0.453242	0.476709
S=40, D=76, h=0.6, k=0.4, V=1	323122	1217	318957	517	2431	366	3314	0.457203	0.480098
S=40, D=76, h=0.6, k=0.4, V=0	323160	1164	318934	571	2491	364	3426	0.436525	0.458263
S=40, D=76, h=0.6, k=0.5, V=1	323480	1222	319240	581	2437	357	3375	0.449861	0.471810
S=40, D=76, h=0.6, k=0.5, V=0	323480	1190	319207	613	2470	357	3440	0.437805	0.459181
S=40, D=76, h=0.6, k=0.6, V=1	323690	1286	319474	556	2374	350	3280	0.469028	0.491443
S=40, D=76, h=0.6, k=0.6, V=0	323690	1297	319487	545	2361	350	3256	0.473233	0.495854
S=40, D=76, h=0.6, k=0.7, V=1	323790	1349	319613	519	2309	347	3175	0.489195	0.512363
S=40, D=76, h=0.6, k=0.7, V=0	323790	1353	319618	515	2304	347	3166	0.490734	0.513978
S=40, D=76, h=0.6, k=0.8, V=1	323854	1365	319668	525	2296	345	3166	0.492063	0.515217
S=40, D=76, h=0.6, k=0.8, V=0	323854	1368	319671	522	2293	345	3160	0.493164	0.516367
S=40, D=76, h=0.6, k=0.9, V=1	323834	1383	319661	520	2270	352	3142	0.496974	0.520868
S=40, D=76, h=0.6, k=0.9, V=0	323834	1385	319663	518	2268	352	3138	0.497705	0.521633
S=40, D=76, h=0.6, k=1, V=1	323872	1414	319713	505	2240	349	3094	0.506253	0.530372
S=40, D=76, h=0.6, k=1, V=0	323872	1415	319714	504	2239	349	3092	0.506617	0.530753
S=40, D=76, h=0.5, k=0.3, V=1	323100	1232	318960	487	2421	369	3277	0.464542	0.487944
S=40, D=76, h=0.5, k=0.3, V=0	323161	1186	318969	536	2470	364	3370	0.446604	0.468816
S=40, D=76, h=0.5, k=0.4, V=1	323619	1236	319364	594	2425	353	3372	0.451753	0.473543
S=40, D=76, h=0.5, k=0.4, V=0	323619	1204	319331	626	2458	353	3437	0.439782	0.461009
S=40, D=76, h=0.5, k=0.5, V=1	323885	1236	319568	641	2440	342	3423	0.445655	0.466432
S=40, D=76, h=0.5, k=0.5, V=0	323885	1219	319551	658	2457	342	3457	0.439408	0.459905
S=40, D=76, h=0.5, k=0.6, V=1	323930	1288	319619	640	2383	346	3369	0.458442	0.480077
S=40, D=76, h=0.5, k=0.6, V=0	323930	1294	319625	634	2377	346	3357	0.460618	0.482352
S=40, D=76, h=0.5, k=0.7, V=1	324020	1354	319742	608	2316	341	3265	0.478420	0.500658
S=40, D=76, h=0.5, k=0.7, V=0	324020	1356	319744	606	2314	341	3261	0.479140	0.501410
S=40, D=76, h=0.5, k=0.8, V=1	324333	1413	320042	612	2266	325	3203	0.492030	0.513788
S=40, D=76, h=0.5, k=0.8, V=0	324333	1413	320042	612	2266	325	3203	0.492030	0.513788
S=40, D=76, h=0.5, k=0.9, V=1	324387	1457	320131	579	2220	324	3123	0.506409	0.528728
S=40, D=76, h=0.5, k=0.9, V=0	324387	1457	320131	579	2220	324	3123	0.506409	0.528728
S=40, D=76, h=0.5, k=1, V=1	324509	1486	320235	593	2195	318	3106	0.511275	0.533377
S=40, D=76, h=0.5, k=1, V=0	324509	1486	320235	593	2195	318	3106	0.511275	0.533377
S=40, D=76, h=0.4, k=0.3, V=1	323344	1240	319152	528	2424	361	3313	0.460718	0.483386
S=40, D=76, h=0.4, k=0.3, V=0	323405	1189	319153	581	2482	356	3419	0.441058	0.462458
S=40, D=76, h=0.4, k=0.4, V=1	323963	1245	319637	649	2432	338	3419	0.447050	0.467649
S=40, D=76, h=0.4, k=0.4, V=0	323963	1221	319612	673	2457	338	3468	0.438211	0.458412
S=40, D=76, h=0.4, k=0.5, V=1	324074	1268	319711	685	2410	340	3435	0.448142	0.468916
S=40, D=76, h=0.4, k=0.5, V=0	324074	1254	319696	699	2425	340	3464	0.443041	0.463582
S=40, D=76, h=0.4, k=0.6, V=1	324284	1321	319889	709	2365	329	3403	0.458187	0.478707
S=40, D=76, h=0.4, k=0.6, V=0	324284	1321	319889	709	2365	329	3403	0.458187	0.478707
S=40, D=76, h=0.4, k=0.7, V=1	324551	1389	320140	711	2311	308	3330	0.474302	0.494129
S=40, D=76, h=0.4, k=0.7, V=0	324551	1389	320140	711	2311	308	3330	0.474302	0.494129
S=40, D=76, h=0.4, k=0.8, V=1	324889	1439	320448	724	2278	291	3293	0.484272	0.503329
S=40, D=76, h=0.4, k=0.8, V=0	324889	1439	320448	724	2278	291	3293	0.484272	0.503329
S=40, D=76, h=0.4, k=0.9, V=1	325047	1497	320626	704	2220	281	3205	0.500300	0.519307
S=40, D=76, h=0.4, k=0.9, V=0	325047	1497	320626	704	2220	281	3205	0.500300	0.519307
S=40, D=76, h=0.4, k=1, V=1	325128	1545	320719	691	2173	278	3142	0.512593	0.531846
S=40, D=76, h=0.4, k=1, V=0	325128	1545	320719	691	2173	278	3142	0.512593	0.531846
S=40, D=76, h=0.3, k=0.3, V=1	323478	1247	319244	569	2418	355	3342	0.457305	0.479449
S=40, D=76, h=0.3, k=0.3, V=0	323516	1193	319222	624	2477	353	3454	0.436846	0.457890
S=40, D=76, h=0.3, k=0.4, V=1	324136	1262	319757	692	2425	332	3449	0.445806	0.465951
S=40, D=76, h=0.3, k=0.4, V=0	324136	1249	319743	705	2439	332	3476	0.441068	0.461002
S=40, D=76, h=0.3, k=0.5, V=1	324488	1329	320030	756	2373	314	3443	0.454640	0.474025
S=40, D=76, h=0.3, k=0.5, V=0	324488	1320	320020	765	2383	314	3462	0.451443	0.470691
S=40, D=76, h=0.3, k=0.6, V=1	324797	1393	320310	777	2317	300	3394	0.467598	0.486617
S=40, D=76, h=0.3, k=0.6, V=0	324797	1393	320310	777	2317	300	3394	0.467598	0.486617
S=40, D=76, h=0.3, k=0.7, V=1	325114	1446	320584	802	2282	282	3366	0.476974	0.495144
S=40, D=76, h=0.3, k=0.7, V=0	325114	1446	320584	802	2282	282	3366	0.476974	0.495144
S=40, D=76, h=0.3, k=0.8, V=1	325181	1502	320649	806	2224	279	3309	0.489434	0.507885
S=40, D=76, h=0.3, k=0.8, V=0	325181	1502	320649	806	2224	279	3309	0.489434	0.507885
S=40, D=76, h=0.3, k=0.9, V=1	325352	1534	320796	822	2200	270	3292	0.494850	0.512875
S=40, D=76, h=0.3, k=0.9, V=0	325352	1534	320796	822	2200	270	3292	0.494850	0.512875
S=40, D=76, h=0.3, k=1, V=1	325504	1606	320975	792	2131	263	3186	0.514093	0.532308
S=40, D=76, h=0.3, k=1, V=0	325504	1606	320975	792	2131	263	3186	0.514093	0.532308
S=40, D=76, h=0.2, k=0.3, V=1	323615	1230	319299	639	2447	347	3433	0.444086	0.465082
S=40, D=76, h=0.2, k=0.3, V=0	323653	1185	319284	685	2499	345	3529	0.427136	0.447208
S=40, D=76, h=0.2, k=0.4, V=1	324366	1299	319930	734	2403	318	3455	0.449778	0.469194
S=40, D=76, h=0.2, k=0.4, V=0	324366	1286	319915	747	2418	318	3483	0.445075	0.464285
S=40, D=76, h=0.2, k=0.5, V=1	324811	1391	320296	808	2316	305	3429	0.463605	0.482796
S=40, D=76, h=0.2, k=0.5, V=0	324811	1381	320285	818	2327	305	3450	0.460147	0.479195
S=40, D=76, h=0.2, k=0.6, V=1	325235	1461	320642	862	2270	278	3410	0.473985	0.491791
S=40, D=76, h=0.2, k=0.6, V=0	325235	1461	320642	862	2270	278	3410	0.473985	0.491791
S=40, D=76, h=0.2, k=0.7, V=1	325559	1525	320933	878	2223	257	3358	0.486845	0.503693
S=40, D=76, h=0.2, k=0.7, V=0	325559	1525	320933	878	2223	257	3358	0.486845	0.503693
S=40, D=76, h=0.2, k=0.8, V=1	325744	1574	321084	900	2186	244	3330	0.495370	0.511606
S=40, D=76, h=0.2, k=0.8, V=0	325744	1574	321084	900	2186	244	3330	0.495370	0.511606
S=40, D=76, h=0.2, k=0.9, V=1	325983	1635	321294	915	2139	224	3278	0.507372	0.522597
S=40, D=76, h=0.2, k=0.9, V=0	325983	1635	321294	915	2139	224	3278	0.507372	0.522597
S=40, D=76, h=0.2, k=1, V=1	326112	1672	321395	936	2109	214	3259	0.513296	0.527994
S=40, D=76, h=0.2, k=1, V=0	326112	1672	321395	936	2109	214	3259	0.513296	0.527994
S=40, D=76, F=0	321645	465	316994	1053	3133	404	4590	0.182572	0.193241
S=40, D=80, h=0.7, k=0.3, V=1	322452	1214	318421	408	2409	398	3215	0.471578	0.497323
S=40, D=80, h=0.7, k=0.3, V=0	322516	1161	318424	466	2465	393	3324	0.450043	0.474330
S=40, D=80, h=0.7, k=0.4, V=1	322873	1240	318789	445	2399	377	3221	0.472803	0.497193
S=40, D=80, h=0.7, k=0.4, V=0	322911	1179	318763	508	2461	375	3344	0.448928	0.472001
S=40, D=80, h=0.7, k=0.5, V=1	323046	1229	318920	482	2415	370	3267	0.464978	0.488517
S=40, D=80, h=0.7, k=0.5, V=0	323084	1169	318891	544	2480	368	3392	0.441444	0.463684
S=40, D=80, h=0.7, k=0.6, V=1	323339	1278	319216	472	2373	361	3206	0.478391	0.501976
S=40, D=80, h=0.7, k=0.6, V=0	323339	1294	319232	456	2357	361	3174	0.484483	0.508359
S=40, D=80, h=0.7, k=0.7, V=1	323385	1292	319263	474	2356	360	3190	0.481708	0.505410
S=40, D=80, h=0.7, k=0.7, V=0	323385	1303	319276	463	2343	360	3166	0.486004	0.509923
S=40, D=80, h=0.7, k=0.8, V=1	323476	1315	319360	469	2332	357	3158	0.488130	0.511952
S=40, D=80, h=0.7, k=0.8, V=0	323476	1319	319367	465	2325	357	3147	0.489828	0.513749
S=40, D=80, h=0.7, k=0.9, V=1	323661	1327	319527	477	2330	350	3157	0.489659	0.513037
S=40, D=80, h=0.7, k=0.9, V=0	323661	1331	319533	473	2324	350	3147	0.491286	0.514751
S=40, D=80, h=0.7, k=1, V=1	323635	1352	319517	465	2301	351	3117	0.497393	0.521223
S=40, D=80, h=0.7, k=1, V=0	323635	1356	319523	461	2295	351	3107	0.499017	0.522935
S=40, D=80, h=0.6, k=0.3, V=1	322751	1236	318684	434	2397	387	3218	0.473183	0.498260
S=40, D=80, h=0.6, k=0.3, V=0	322868	1187	318738	490	2453	378	3321	0.453242	0.476709
S=40, D=80, h=0.6, k=0.4, V=1	323122	1217	318957	517	2431	366	3314	0.457203	0.480098
S=40, D=80, h=0.6, k=0.4, V=0	323160	1164	318934	571	2491	364	3426	0.436525	0.458263
S=40, D=80, h=0.6, k=0.5, V=1	323480	1222	319240	581	2437	357	3375	0.449861	0.471810
S=40, D=80, h=0.6, k=0.5, V=0	323480	1190	319207	613	2470	357	3440	0.437805	0.459181
S=40, D=80, h=0.6, k=0.6, V=1	323690	1286	319474	556	2374	350	3280	0.469028	0.491443
S=40, D=80, h=0.6, k=0.6, V=0	323690	1297	319487	545	2361	350	3256	0.473233	0.495854
S=40, D=80, h=0.6, k=0.7, V=1	323790	1349	319613	519	2309	347	3175	0.489195	0.512363
S=40, D=80, h=0.6, k=0.7, V=0	323790	1353	319618	515	2304	347	3166	0.490734	0.513978
S=40, D=80, h=0.6, k=0.8, V=1	323854	1365	319668	525	2296	345	3166	0.492063	0.515217
S=40, D=80, h=0.6, k=0.8, V=0	323854	1368	319671	522	2293	345	3160	0.493164	0.516367
S=40, D=80, h=0.6, k=0.9, V=1	323834	1383	319661	520	2270	352	3142	0.496974	0.520868
S=40, D=80, h=0.6, k=0.9, V=0	323834	1385	319663	518	2268	352	3138	0.497705	0.521633
S=40, D=80, h=0.6, k=1, V=1	323872	1414	319713	505	2240	349	3094	0.506253	0.530372
S=40, D=80, h=0.6, k=1, V=0	323872	1415	319714	504	2239	349	3092	0.506617	0.530753
S=40, D=80, h=0.5, k=0.3, V=1	323100	1232	318960	487	2421	369	3277	0.464542	0.487944
S=40, D=80, h=0.5, k=0.3, V=0	323161	1186	318969	536	2470	364	3370	0.446604	0.468816
S=40, D=80, h=0.5, k=0.4, V=1	323619	1236	319364	594	2425	353	3372	0.451753	0.473543
S=40, D=80, h=0.5, k=0.4, V=0	323619	1204	319331	626	2458	353	3437	0.439782	0.461009
S=40, D=80, h=0.5, k=0.5, V=1	323885	1236	319568	641	2440	342	3423	0.445655	0.466432
S=40, D=80, h=0.5, k=0.5, V=0	323885	1219	319551	658	2457	342	3457	0.439408	0.459905
S=40, D=80, h=0.5, k=0.6, V=1	323930	1288	319619	640	2383	346	3369	0.458442	0.480077
S=40, D=80, h=0.5, k=0.6, V=0	323930	1294	319625	634	2377	346	3357	0.460618	0.482352
S=40, D=80, h=0.5, k=0.7, V=1	324020	1354	319742	608	2316	341	3265	0.478420	0.500658
S=40, D=80, h=0.5, k=0.7, V=0	324020	1356	319744	606	2314	341	3261	0.479140	0.501410
S=40, D=80, h=0.5, k=0.8, V=1	324333	1413	320042	612	2266	325	3203	0.492030	0.513788
S=40, D=80, h=0.5, k=0.8, V=0	324333	1413	320042	612	2266	325	3203	0.492030	0.513788
S=40, D=80, h=0.5, k=0.9, V=1	324387	1457	320131	579	2220	324	3123	0.506409	0.528728
S=40, D=80, h=0.5, k=0.9, V=0	324387	1457	320131	579	2220	324	3123	0.506409	0.528728
S=40, D=80, h=0.5, k=1, V=1	324509	1486	320235	593	2195	318	3106	0.511275	0.533377
S=40, D=80, h=0.5, k=1, V=0	324509	1486	320235	593	2195	318	3106	0.511275	0.533377
S=40, D=80, h=0.4, k=0.3, V=1	323344	1240	319152	528	2424	361	3313	0.460718	0.483386
S=40, D=80, h=0.4, k=0.3, V=0	323405	1189	319153	581	2482	356	3419	0.441058	0.462458
S=40, D=80, h=0.4, k=0.4, V=1	323963	1245	319637	649	2432	338	3419	0.447050	0.467649
S=40, D=80, h=0.4, k=0.4, V=0	323963	1221	319612	673	2457	338	3468	0.438211	0.458412
S=40, D=80, h=0.4, k=0.5, V=1	324074	1268	319711	685	2410	340	3435	0.448142	0.468916
S=40, D=80, h=0.4, k=0.5, V=0	324074	1254	319696	699	2425	340	3464	0.443041	0.463582
S=40, D=80, h=0.4, k=0.6, V=1	324284	1321	319889	709	2365	329	3403	0.458187	0.478707
S=40, D=80, h=0.4, k=0.6, V=0	324284	1321	319889	709	2365	329	3403	0.458187	0.478707
S=40, D=80, h=0.4, k=0.7, V=1	324551	1389	320140	711	2311	308	3330	0.474302	0.494129
S=40, D=80, h=0.4, k=0.7, V=0	324551	1389	320140	711	2311	308	3330	0.474302	0.494129
S=40, D=80, h=0.4, k=0.8, V=1	324889	1439	320448	724	2278	291	3293	0.484272	0.503329
S=40, D=80, h=0.4, k=0.8, V=0	324889	1439	320448	724	2278	291	3293	0.484272	0.503329
S=40, D=80, h=0.4, k=0.9, V=1	325047	1497	320626	704	2220	281	3205	0.500300	0.519307
S=40, D=80, h=0.4, k=0.9, V=0	325047	1497	320626	704	2220	281	3205	0.500300	0.519307
S=40, D=80, h=0.4, k=1, V=1	325128	1545	320719	691	2173	278	3142	0.512593	0.531846
S=40, D=80, h=0.4, k=1, V=0	325128	1545	320719	691	2173	278	3142	0.512593	0.531846
S=40, D=80, h=0.3, k=0.3, V=1	323478	1247	319244	569	2418	355	3342	0.457305	0.479449
S=40, D=80, h=0.3, k=0.3, V=0	323516	1193	319222	624	2477	353	3454	0.436846	0.457890
S=40, D=80, h=0.3, k=0.4, V=1	324136	1262	319757	692	2425	332	3449	0.445806	0.465951
S=40, D=80, h=0.3, k=0.4, V=0	324136	1249	319743	705	2439	332	3476	0.441068	0.461002
S=40, D=80, h=0.3, k=0.5, V=1	324457	1329	320000	755	2373	314	3442	0.454753	0.474142
S=40, D=80, h=0.3, k=0.5, V=0	324457	1320	319990	764	2383	314	3461	0.451554	0.470807
S=40, D=80, h=0.3, k=0.6, V=1	324797	1393	320310	777	2317	300	3394	0.467598	0.486617
S=40, D=80, h=0.3, k=0.6, V=0	324797	1393	320310	777	2317	300	3394	0.467598	0.486617
S=40, D=80, h=0.3, k=0.7, V=1	325114	1446	320584	802	2282	282	3366	0.476974	0.495144
S=40, D=80, h=0.3, k=0.7, V=0	325114	1446	320584	802	2282	282	3366	0.476974	0.495144
S=40, D=80, h=0.3, k=0.8, V=1	325181	1502	320649	806	2224	279	3309	0.489434	0.507885
S=40, D=80, h=0.3, k=0.8, V=0	325181	1502	320649	806	2224	279	3309	0.489434	0.507885
S=40, D=80, h=0.3, k=0.9, V=1	325352	1534	320796	822	2200	270	3292	0.494850	0.512875
S=40, D=80, h=0.3, k=0.9, V=0	325352	1534	320796	822	2200	270	3292	0.494850	0.512875
S=40, D=80, h=0.3, k=1, V=1	325504	1606	320975	792	2131	263	3186	0.514093	0.532308
S=40, D=80, h=0.3, k=1, V=0	325504	1606	320975	792	2131	263	3186	0.514093	0.532308
S=40, D=80, h=0.2, k=0.3, V=1	323615	1230	319299	639	2447	347	3433	0.444086	0.465082
S=40, D=80, h=0.2, k=0.3, V=0	323653	1185	319284	685	2499	345	3529	0.427136	0.447208
S=40, D=80, h=0.2, k=0.4, V=1	324366	1299	319930	734	2403	318	3455	0.449778	0.469194
S=40, D=80, h=0.2, k=0.4, V=0	324366	1286	319915	747	2418	318	3483	0.445075	0.464285
S=40, D=80, h=0.2, k=0.5, V=1	324811	1391	320296	808	2316	305	3429	0.463605	0.482796
S=40, D=80, h=0.2, k=0.5, V=0	324811	1381	320285	818	2327	305	3450	0.460147	0.479195
S=40, D=80, h=0.2, k=0.6, V=1	325235	1461	320642	862	2270	278	3410	0.473985	0.491791
S=40, D=80, h=0.2, k=0.6, V=0	325235	1461	320642	862	2270	278	3410	0.473985	0.491791
S=40, D=80, h=0.2, k=0.7, V=1	325559	1525	320933	878	2223	257	3358	0.486845	0.503693
S=40, D=80, h=0.2, k=0.7, V=0	325559	1525	320933	878	2223	257	3358	0.486845	0.503693
S=40, D=80, h=0.2, k=0.8, V=1	325744	1573	321084	900	2187	244	3331	0.495152	0.511382
S=40, D=80, h=0.2, k=0.8, V=0	325744	1573	321084	900	2187	244	3331	0.495152	0.511382
S=40, D=80, h=0.2, k=0.9, V=1	325983	1633	321294	915	2141	224	3280	0.506944	0.522157
S=40, D=80, h=0.2, k=0.9, V=0	325983	1633	321294	915	2141	224	3280	0.506944	0.522157
S=40, D=80, h=0.2, k=1, V=1	326112	1672	321396	935	2109	214	3258	0.513398	0.528098
S=40, D=80, h=0.2, k=1, V=0	326112	1672	321396	935	2109	214	3258	0.513398	0.528098
S=40, D=80, F=0	321645	465	316995	1051	3134	404	4589	0.182678	0.193349
S=30, D=42, h=0.7, k=0.3, V=1	324135	1442	319970	506	2217	339	3062	0.512814	0.536525
S=30, D=42, h=0.7, k=0.3, V=0	324215	1380	319971	585	2279	336	3200	0.488392	0.510817
S=30, D=42, h=0.7, k=0.4, V=1	324298	1487	320119	505	2187	329	3021	0.522722	0.546094
S=30, D=42, h=0.7, k=0.4, V=0	324397	1428	320148	575	2246	323	3144	0.500599	0.522615
S=30, D=42, h=0.7, k=0.5, V=1	324517	1500	320284	553	2180	319	3052	0.519527	0.542043
S=30, D=42, h=0.7, k=0.5, V=0	324579	1425	320266	633	2255	315	3203	0.492741	0.513873
S=30, D=42, h=0.7, k=0.6, V=1	324592	1532	320358	548	2154	315	3017	0.527115	0.549639
S=30, D=42, h=0.7, k=0.6, V=0	324660	1581	320465	506	2108	311	2925	0.543394	0.566285
S=30, D=42, h=0.7, k=0.7, V=1	324782	1567	320545	547	2123	304	2974	0.535371	0.557435
S=30, D=42, h=0.7, k=0.7, V=0	324816	1597	320609	518	2092	302	2912	0.545871	0.568215
S=30, D=42, h=0.7, k=0.8, V=1	324782	1573	320544	547	2118	304	2969	0.536605	0.558714
S=30, D=42, h=0.7, k=0.8, V=0	324816	1602	320607	519	2088	302	2909	0.546742	0.569116
S=30, D=42, h=0.7, k=0.9, V=1	324895	1556	320620	583	2136	297	3016	0.528688	0.549986
S=30, D=42, h=0.7, k=0.9, V=0	324929	1577	320671	567	2114	295	2976	0.535510	0.556937
S=30, D=42, h=0.7, k=1, V=1	325007	1590	320732	580	2105	286	2971	0.537011	0.557836
S=30, D=42, h=0.7, k=1, V=0	325041	1602	320775	572	2092	284	2948	0.540830	0.561660
S=30, D=42, h=0.6, k=0.3, V=1	324272	1465	320077	521	2209	331	3061	0.515525	0.538722
S=30, D=42, h=0.6, k=0.3, V=0	324301	1408	320043	590	2260	330	3180	0.494035	0.516268
S=30, D=42, h=0.6, k=0.4, V=1	324591	1511	320334	568	2178	313	3059	0.519829	0.541895
S=30, D=42, h=0.6, k=0.4, V=0	324653	1432	320315	652	2254	309	3215	0.492015	0.512694
S=30, D=42, h=0.6, k=0.5, V=1	324714	1499	320399	617	2199	303	3119	0.511039	0.532021
S=30, D=42, h=0.6, k=0.5, V=0	324776	1423	320381	698	2274	299	3271	0.484393	0.504065
S=30, D=42, h=0.6, k=0.6, V=1	324993	1562	320679	602	2150	286	3038	0.526996	0.547352
S=30, D=42, h=0.6, k=0.6, V=0	325027	1584	320728	586	2129	284	2999	0.533856	0.554322
S=30, D=42, h=0.6, k=0.7, V=1	325144	1582	320818	609	2135	276	3020	0.530811	0.550583
S=30, D=42, h=0.6, k=0.7, V=0	325178	1598	320861	600	2119	274	2993	0.535532	0.555333
S=30, D=42, h=0.6, k=0.8, V=1	325279	1627	320957	609	2086	269	2964	0.541262	0.560936
S=30, D=42, h=0.6, k=0.8, V=0	325313	1637	320995	605	2076	267	2948	0.544037	0.563664
S=30, D=42, h=0.6, k=0.9, V=1	325315	1642	320984	615	2074	269	2958	0.543512	0.563252
S=30, D=42, h=0.6, k=0.9, V=0	325349	1653	321020	612	2064	267	2943	0.546293	0.565981
S=30, D=42, h=0.6, k=1, V=1	325371	1663	321045	613	2050	265	2928	0.548711	0.568360
S=30, D=42, h=0.6, k=1, V=0	325405	1675	321083	608	2039	263	2910	0.551938	0.571549
S=30, D=42, h=0.5, k=0.3, V=1	324353	1472	320115	557	2209	328	3094	0.512098	0.534906
S=30, D=42, h=0.5, k=0.3, V=0	324435	1419	320135	627	2254	323	3204	0.492044	0.513709
S=30, D=42, h=0.5, k=0.4, V=1	324750	1491	320408	643	2208	302	3153	0.506054	0.526768
S=30, D=42, h=0.5, k=0.4, V=0	324812	1426	320395	716	2275	298	3289	0.482789	0.502317
S=30, D=42, h=0.5, k=0.5, V=1	325202	1492	320755	717	2238	272	3227	0.497415	0.515660
S=30, D=42, h=0.5, k=0.5, V=0	325236	1460	320750	756	2270	270	3296	0.485881	0.503589
S=30, D=42, h=0.5, k=0.6, V=1	325215	1556	320781	710	2168	277	3155	0.512452	0.531607
S=30, D=42, h=0.5, k=0.6, V=0	325249	1579	320831	695	2144	275	3114	0.519423	0.538697
S=30, D=42, h=0.5, k=0.7, V=1	325394	1630	320984	684	2096	267	3047	0.532056	0.551210
S=30, D=42, h=0.5, k=0.7, V=0	325428	1644	321027	675	2082	265	3022	0.536250	0.555408
S=30, D=42, h=0.5, k=0.8, V=1	325457	1690	321084	652	2031	265	2948	0.549082	0.568712
S=30, D=42, h=0.5, k=0.8, V=0	325491	1701	321123	646	2021	263	2930	0.552184	0.571770
S=30, D=42, h=0.5, k=0.9, V=1	325614	1728	321222	662	2002	253	2917	0.556037	0.574984
S=30, D=42, h=0.5, k=0.9, V=0	325614	1736	321230	654	1994	253	2901	0.558656	0.577689
S=30, D=42, h=0.5, k=1, V=1	325683	1739	321279	677	1988	249	2914	0.557039	0.575741
S=30, D=42, h=0.5, k=1, V=0	325683	1744	321284	672	1983	249	2904	0.558668	0.577423
S=30, D=42, h=0.4, k=0.3, V=1	324503	1497	320231	579	2196	313	3088	0.515048	0.536894
S=30, D=42, h=0.4, k=0.3, V=0	324585	1440	320248	651	2246	308	3205	0.494023	0.514719
S=30, D=42, h=0.4, k=0.4, V=1	325068	1499	320645	702	2222	285	3209	0.500469	0.519727
S=30, D=42, h=0.4, k=0.4, V=0	325102	1444	320620	765	2273	283	3321	0.481238	0.499675
S=30, D=42, h=0.4, k=0.5, V=1	325222	1508	320707	791	2216	277	3284	0.492671	0.511117
S=30, D=42, h=0.4, k=0.5, V=0	325256	1485	320714	817	2240	275	3332	0.484750	0.502776
S=30, D=42, h=0.4, k=0.6, V=1	325484	1591	320975	772	2146	263	3181	0.513072	0.531248
S=30, D=42, h=0.4, k=0.6, V=0	325518	1607	321020	761	2130	261	3152	0.517897	0.536101
S=30, D=42, h=0.4, k=0.7, V=1	325767	1656	321224	789	2098	243	3130	0.525332	0.542468
S=30, D=42, h=0.4, k=0.7, V=0	325767	1662	321230	783	2092	243	3118	0.527270	0.544467
S=30, D=42, h=0.4, k=0.8, V=1	325830	1729	321353	732	2016	238	2986	0.548063	0.565596
S=30, D=42, h=0.4, k=0.8, V=0	325830	1735	321359	726	2010	238	2974	0.549999	0.567591
S=30, D=42, h=0.4, k=0.9, V=1	325992	1769	321485	751	1987	224	2962	0.554397	0.571056
S=30, D=42, h=0.4, k=0.9, V=0	325992	1773	321489	747	1983	224	2954	0.555673	0.572369
S=30, D=42, h=0.4, k=1, V=1	326077	1813	321573	746	1945	218	2909	0.564257	0.580750
S=30, D=42, h=0.4, k=1, V=0	326077	1814	321574	745	1944	218	2907	0.564574	0.581076
S=30, D=42, h=0.3, k=0.3, V=1	324559	1481	320247	615	2216	310	3141	0.506877	0.528167
S=30, D=42, h=0.3, k=0.3, V=0	324641	1433	320271	676	2261	305	3242	0.489099	0.509360
S=30, D=42, h=0.3, k=0.4, V=1	325184	1501	320696	768	2219	281	3268	0.493671	0.512430
S=30, D=42, h=0.3, k=0.4, V=0	325218	1470	320692	805	2251	279	3335	0.482687	0.500911
S=30, D=42, h=0.3, k=0.5, V=1	325685	1548	321071	861	2205	248	3314	0.493952	0.510427
S=30, D=42, h=0.3, k=0.5, V=0	325685	1533	321054	877	2221	248	3346	0.488905	0.505214
S=30, D=42, h=0.3, k=0.6, V=1	325848	1611	321213	875	2149	237	3261	0.506436	0.522554
S=30, D=42, h=0.3, k=0.6, V=0	325848	1622	321225	864	2137	237	3238	0.510026	0.526259
S=30, D=42, h=0.3, k=0.7, V=1	326034	1690	321406	858	2080	222	3160	0.525389	0.541013
S=30, D=42, h=0.3, k=0.7, V=0	326034	1696	321412	852	2074	222	3148	0.527289	0.542967
S=30, D=42, h=0.3, k=0.8, V=1	326185	1752	321553	857	2023	208	3088	0.539059	0.554064
S=30, D=42, h=0.3, k=0.8, V=0	326185	1753	321554	856	2022	208	3086	0.539372	0.554386
S=30, D=42, h=0.3, k=0.9, V=1	326271	1802	321636	853	1980	199	3032	0.549908	0.564529
S=30, D=42, h=0.3, k=0.9, V=0	326271	1803	321637	852	1979	199	3030	0.550219	0.564848
S=30, D=42, h=0.3, k=1, V=1	326399	1880	321782	832	1905	189	2926	0.568430	0.582771
S=30, D=42, h=0.3, k=1, V=0	326399	1880	321782	832	1905	189	2926	0.568430	0.582771
S=30, D=42, F=0	323925	594	318979	1312	3040	349	4701	0.208988	0.219453
S=30, D=45, h=0.7, k=0.3, V=1	324135	1439	319970	504	2222	339	3065	0.512274	0.535948
S=30, D=45, h=0.7, k=0.3, V=0	324187	1379	319949	582	2277	338	3197	0.488606	0.511189
S=30, D=45, h=0.7, k=0.4, V=1	324279	1486	320103	502	2188	329	3019	0.522904	0.546283
S=30, D=45, h=0.7, k=0.4, V=0	324350	1424	320102	574	2250	325	3149	0.499686	0.521796
S=30, D=45, h=0.7, k=0.5, V=1	324498	1493	320267	550	2188	319	3057	0.518293	0.540751
S=30, D=45, h=0.7, k=0.5, V=0	324532	1421	320221	632	2258	317	3207	0.491885	0.513117
S=30, D=45, h=0.7, k=0.6, V=1	324545	1531	320321	539	2154	317	3010	0.528003	0.550708
S=30, D=45, h=0.7, k=0.6, V=0	324613	1581	320424	502	2106	313	2921	0.543929	0.566997
S=30, D=45, h=0.7, k=0.7, V=1	324729	1571	320500	545	2113	308	2966	0.536637	0.559073
S=30, D=45, h=0.7, k=0.7, V=0	324763	1600	320562	517	2084	306	2907	0.546717	0.569416
S=30, D=45, h=0.7, k=0.8, V=1	324729	1576	320499	545	2109	308	2962	0.537653	0.560125
S=30, D=45, h=0.7, k=0.8, V=0	324763	1604	320560	518	2081	306	2905	0.547373	0.570093
S=30, D=45, h=0.7, k=0.9, V=1	324848	1561	320578	581	2128	298	3007	0.530170	0.551613
S=30, D=45, h=0.7, k=0.9, V=0	324882	1580	320627	567	2108	296	2971	0.536297	0.557844
S=30, D=45, h=0.7, k=1, V=1	324960	1592	320690	577	2101	287	2965	0.537894	0.558834
S=30, D=45, h=0.7, k=1, V=0	324994	1604	320733	569	2088	285	2942	0.541714	0.562659
S=30, D=45, h=0.6, k=0.3, V=1	324253	1465	320058	520	2210	331	3061	0.515593	0.538786
S=30, D=45, h=0.6, k=0.3, V=0	324254	1406	319998	588	2262	332	3182	0.493703	0.516053
S=30, D=45, h=0.6, k=0.4, V=1	324528	1505	320278	565	2180	317	3062	0.518884	0.541210
S=30, D=45, h=0.6, k=0.4, V=0	324562	1430	320230	651	2251	315	3217	0.491616	0.512700
S=30, D=45, h=0.6, k=0.5, V=1	324707	1499	320393	618	2197	304	3119	0.510981	0.532039
S=30, D=45, h=0.6, k=0.5, V=0	324741	1423	320347	700	2271	302	3273	0.484158	0.504030
S=30, D=45, h=0.6, k=0.6, V=1	324924	1560	320615	604	2145	292	3041	0.526376	0.547166
S=30, D=45, h=0.6, k=0.6, V=0	324958	1584	320664	587	2123	290	3000	0.533728	0.554648
S=30, D=45, h=0.6, k=0.7, V=1	325109	1584	320786	608	2131	278	3017	0.531368	0.551312
S=30, D=45, h=0.6, k=0.7, V=0	325143	1602	320830	597	2114	276	2987	0.536700	0.556691
S=30, D=45, h=0.6, k=0.8, V=1	325244	1625	320927	606	2086	271	2963	0.541207	0.561032
S=30, D=45, h=0.6, k=0.8, V=0	325278	1634	320965	602	2077	269	2948	0.543770	0.563542
S=30, D=45, h=0.6, k=0.9, V=1	325267	1637	320943	612	2075	272	2959	0.542887	0.562841
S=30, D=45, h=0.6, k=0.9, V=0	325301	1648	320979	609	2065	270	2944	0.545672	0.565576
S=30, D=45, h=0.6, k=1, V=1	325298	1662	320982	607	2047	269	2923	0.549242	0.569222
S=30, D=45, h=0.6, k=1, V=0	325332	1673	321018	604	2037	267	2908	0.552012	0.571939
S=30, D=45, h=0.5, k=0.3, V=1	324353	1472	320114	556	2211	328	3095	0.512097	0.534893
S=30, D=45, h=0.5, k=0.3, V=0	324407	1418	320105	628	2256	325	3209	0.491501	0.513270
S=30, D=45, h=0.5, k=0.4, V=1	324750	1487	320402	650	2211	302	3163	0.504372	0.525025
S=30, D=45, h=0.5, k=0.4, V=0	324784	1422	320361	725	2276	300	3301	0.480893	0.500491
S=30, D=45, h=0.5, k=0.5, V=1	325167	1489	320712	726	2240	274	3240	0.495639	0.513958
S=30, D=45, h=0.5, k=0.5, V=0	325201	1458	320708	764	2271	272	3307	0.484464	0.502257
S=30, D=45, h=0.5, k=0.6, V=1	325167	1549	320732	713	2173	280	3166	0.510503	0.529800
S=30, D=45, h=0.5, k=0.6, V=0	325201	1573	320784	696	2148	278	3122	0.517933	0.537370
S=30, D=45, h=0.5, k=0.7, V=1	325349	1626	320940	686	2097	270	3053	0.530963	0.550305
S=30, D=45, h=0.5, k=0.7, V=0	325383	1640	320983	677	2083	268	3028	0.535159	0.554507
S=30, D=45, h=0.5, k=0.8, V=1	325412	1689	321047	649	2027	268	2944	0.549374	0.569258
S=30, D=45, h=0.5, k=0.8, V=0	325446	1700	321086	643	2017	266	2926	0.552478	0.572320
S=30, D=45, h=0.5, k=0.9, V=1	325517	1728	321142	654	1993	261	2908	0.557066	0.576682
S=30, D=45, h=0.5, k=0.9, V=0	325517	1736	321150	646	1985	261	2892	0.559689	0.579395
S=30, D=45, h=0.5, k=1, V=1	325584	1734	321192	674	1984	257	2915	0.556427	0.575744
S=30, D=45, h=0.5, k=1, V=0	325584	1739	321197	669	1979	257	2905	0.558059	0.577431
S=30, D=45, h=0.4, k=0.3, V=1	324503	1497	320231	578	2197	313	3088	0.515110	0.536953
S=30, D=45, h=0.4, k=0.3, V=0	324557	1439	320219	651	2248	310	3209	0.493605	0.514410
S=30, D=45, h=0.4, k=0.4, V=1	325040	1498	320613	707	2222	286	3215	0.499661	0.518961
S=30, D=45, h=0.4, k=0.4, V=0	325074	1443	320589	769	2273	284	3326	0.480561	0.499042
S=30, D=45, h=0.4, k=0.5, V=1	325181	1501	320663	795	2222	279	3296	0.490607	0.509113
S=30, D=45, h=0.4, k=0.5, V=0	325215	1478	320671	820	2246	277	3343	0.482791	0.500880
S=30, D=45, h=0.4, k=0.6, V=1	325423	1580	320916	773	2154	267	3194	0.510507	0.528878
S=30, D=45, h=0.4, k=0.6, V=0	325457	1596	320961	762	2138	265	3165	0.515342	0.533745
S=30, D=45, h=0.4, k=0.7, V=1	325721	1655	321181	788	2097	246	3131	0.525162	0.542510
S=30, D=45, h=0.4, k=0.7, V=0	325721	1661	321187	782	2091	246	3119	0.527101	0.544510
S=30, D=45, h=0.4, k=0.8, V=1	325774	1726	321303	731	2014	242	2987	0.547623	0.565454
S=30, D=45, h=0.4, k=0.8, V=0	325774	1732	321309	725	2008	242	2975	0.549560	0.567453
S=30, D=45, h=0.4, k=0.9, V=1	325958	1762	321455	748	1993	227	2968	0.553152	0.569997
S=30, D=45, h=0.4, k=0.9, V=0	325958	1766	321459	744	1989	227	2960	0.554429	0.571313
S=30, D=45, h=0.4, k=1, V=1	326046	1809	321541	748	1948	221	2917	0.563071	0.579759
S=30, D=45, h=0.4, k=1, V=0	326046	1810	321542	747	1947	221	2915	0.563388	0.580084
S=30, D=45, h=0.3, k=0.3, V=1	324559	1486	320253	608	2212	310	3130	0.508803	0.530165
S=30, D=45, h=0.3, k=0.3, V=0	324613	1435	320247	672	2259	307	3238	0.489908	0.510332
S=30, D=45, h=0.3, k=0.4, V=1	325156	1499	320660	776	2221	282	3279	0.492267	0.511041
S=30, D=45, h=0.3, k=0.4, V=0	325190	1469	320658	811	2252	280	3343	0.481744	0.499999
S=30, D=45, h=0.3, k=0.5, V=1	325626	1544	321021	854	2207	252	3313	0.493687	0.510423
S=30, D=45, h=0.3, k=0.5, V=0	325626	1529	321002	872	2223	252	3347	0.488420	0.504979
S=30, D=45, h=0.3, k=0.6, V=1	325794	1607	321161	872	2154	241	3267	0.505564	0.521918
S=30, D=45, h=0.3, k=0.6, V=0	325794	1618	321173	861	2142	241	3244	0.509157	0.525627
S=30, D=45, h=0.3, k=0.7, V=1	326000	1696	321378	852	2074	225	3151	0.527086	0.542967
S=30, D=45, h=0.3, k=0.7, V=0	326000	1702	321384	846	2068	225	3139	0.528986	0.544922
S=30, D=45, h=0.3, k=0.8, V=1	326154	1750	321520	859	2025	211	3095	0.538224	0.553420
S=30, D=45, h=0.3, k=0.8, V=0	326154	1751	321521	858	2024	211	3093	0.538537	0.553742
S=30, D=45, h=0.3, k=0.9, V=1	326240	1807	321606	852	1975	202	3029	0.550822	0.565685
S=30, D=45, h=0.3, k=0.9, V=0	326240	1808	321607	851	1974	202	3027	0.551133	0.566004
S=30, D=45, h=0.3, k=1, V=1	326386	1886	321766	834	1900	189	2923	0.569341	0.583702
S=30, D=45, h=0.3, k=1, V=0	326386	1886	321766	834	1900	189	2923	0.569341	0.583702
S=30, D=45, F=0	323897	597	318956	1309	3035	351	4695	0.210086	0.220667
S=30, D=48, h=0.7, k=0.3, V=1	324116	1441	319949	504	2222	340	3066	0.512530	0.536272
S=30, D=48, h=0.7, k=0.3, V=0	324187	1383	319946	583	2275	338	3196	0.489281	0.511883
S=30, D=48, h=0.7, k=0.4, V=1	324260	1487	320082	502	2189	330	3021	0.522926	0.546364
S=30, D=48, h=0.7, k=0.4, V=0	324350	1429	320101	573	2247	325	3145	0.500828	0.522975
S=30, D=48, h=0.7, k=0.5, V=1	324479	1499	320253	544	2183	320	3047	0.520279	0.542883
S=30, D=48, h=0.7, k=0.5, V=0	324532	1425	320224	626	2257	317	3200	0.493353	0.514629
S=30, D=48, h=0.7, k=0.6, V=1	324545	1533	320323	536	2153	317	3006	0.528769	0.551499
S=30, D=48, h=0.7, k=0.6, V=0	324613	1583	320426	497	2107	313	2917	0.544823	0.567909
S=30, D=48, h=0.7, k=0.7, V=1	324729	1570	320499	546	2114	308	2968	0.536289	0.558711
S=30, D=48, h=0.7, k=0.7, V=0	324763	1601	320561	517	2084	306	2907	0.546862	0.569560
S=30, D=48, h=0.7, k=0.8, V=1	324729	1576	320500	544	2109	308	2961	0.537783	0.560260
S=30, D=48, h=0.7, k=0.8, V=0	324763	1606	320561	516	2080	306	2902	0.547997	0.570736
S=30, D=48, h=0.7, k=0.9, V=1	324848	1563	320577	582	2126	298	3006	0.530479	0.551935
S=30, D=48, h=0.7, k=0.9, V=0	324882	1584	320627	567	2104	296	2967	0.537164	0.558746
S=30, D=48, h=0.7, k=1, V=1	324960	1596	320689	579	2096	287	2962	0.538573	0.559545
S=30, D=48, h=0.7, k=1, V=0	324994	1608	320732	571	2083	285	2939	0.542389	0.563366
S=30, D=48, h=0.6, k=0.3, V=1	324234	1466	320037	520	2211	332	3063	0.515620	0.538871
S=30, D=48, h=0.6, k=0.3, V=0	324254	1409	319995	589	2261	332	3182	0.494139	0.516496
S=30, D=48, h=0.6, k=0.4, V=1	324528	1509	320281	560	2178	317	3055	0.520284	0.542655
S=30, D=48, h=0.6, k=0.4, V=0	324562	1430	320231	647	2254	315	3216	0.491914	0.512993
S=30, D=48, h=0.6, k=0.5, V=1	324688	1499	320379	612	2198	304	3114	0.511661	0.532740
S=30, D=48, h=0.6, k=0.5, V=0	324722	1423	320330	695	2274	302	3271	0.484560	0.504431
S=30, D=48, h=0.6, k=0.6, V=1	324905	1565	320600	600	2140	292	3032	0.527967	0.548817
S=30, D=48, h=0.6, k=0.6, V=0	324939	1589	320647	584	2119	290	2993	0.535120	0.556087
S=30, D=48, h=0.6, k=0.7, V=1	325090	1588	320768	609	2125	278	3012	0.532246	0.552233
S=30, D=48, h=0.6, k=0.7, V=0	325124	1606	320812	598	2108	276	2982	0.537574	0.557607
S=30, D=48, h=0.6, k=0.8, V=1	325225	1629	320908	607	2081	271	2959	0.542008	0.561867
S=30, D=48, h=0.6, k=0.8, V=0	325259	1638	320946	603	2072	269	2944	0.544569	0.564375
S=30, D=48, h=0.6, k=0.9, V=1	325248	1640	320924	614	2070	272	2956	0.543418	0.563402
S=30, D=48, h=0.6, k=0.9, V=0	325282	1651	320960	611	2060	270	2941	0.546201	0.566135
S=30, D=48, h=0.6, k=1, V=1	325279	1664	320963	610	2042	269	2921	0.549505	0.569511
S=30, D=48, h=0.6, k=1, V=0	325313	1675	320999	607	2032	267	2906	0.552274	0.572226
S=30, D=48, h=0.5, k=0.3, V=1	324334	1476	320096	553	2209	328	3090	0.513251	0.536085
S=30, D=48, h=0.5, k=0.3, V=0	324388	1422	320086	626	2254	325	3205	0.492539	0.514340
S=30, D=48, h=0.5, k=0.4, V=1	324731	1491	320390	642	2208	302	3152	0.506176	0.526894
S=30, D=48, h=0.5, k=0.4, V=0	324765	1427	320346	718	2274	300	3292	0.482662	0.502313
S=30, D=48, h=0.5, k=0.5, V=1	325148	1492	320692	727	2237	274	3238	0.496194	0.514534
S=30, D=48, h=0.5, k=0.5, V=0	325182	1461	320687	767	2267	272	3306	0.484867	0.502680
S=30, D=48, h=0.5, k=0.6, V=1	325148	1552	320709	717	2170	280	3167	0.510697	0.530002
S=30, D=48, h=0.5, k=0.6, V=0	325182	1576	320761	701	2144	278	3123	0.518066	0.537514
S=30, D=48, h=0.5, k=0.7, V=1	325321	1630	320912	687	2092	271	3050	0.531701	0.551145
S=30, D=48, h=0.5, k=0.7, V=0	325355	1644	320955	678	2078	269	3025	0.535893	0.555344
S=30, D=48, h=0.5, k=0.8, V=1	325384	1690	321014	654	2026	269	2949	0.548911	0.568853
S=30, D=48, h=0.5, k=0.8, V=0	325418	1701	321053	648	2016	267	2931	0.552012	0.571912
S=30, D=48, h=0.5, k=0.9, V=1	325489	1728	321107	661	1993	262	2916	0.556155	0.575816
S=30, D=48, h=0.5, k=0.9, V=0	325489	1736	321115	653	1985	262	2900	0.558774	0.578524
S=30, D=48, h=0.5, k=1, V=1	325556	1736	321163	677	1980	258	2915	0.556558	0.575965
S=30, D=48, h=0.5, k=1, V=0	325556	1741	321168	672	1975	258	2905	0.558188	0.577650
S=30, D=48, h=0.4, k=0.3, V=1	324484	1499	320214	574	2197	313	3084	0.515934	0.537799
S=30, D=48, h=0.4, k=0.3, V=0	324538	1440	320201	648	2249	310	3207	0.494071	0.514884
S=30, D=48, h=0.4, k=0.4, V=1	325040	1503	320612	708	2217	286	3211	0.500658	0.519997
S=30, D=48, h=0.4, k=0.4, V=0	325074	1446	320583	773	2272	284	3329	0.480672	0.499149
S=30, D=48, h=0.4, k=0.5, V=1	325181	1502	320657	799	2223	279	3301	0.490264	0.508749
S=30, D=48, h=0.4, k=0.5, V=0	325215	1479	320665	825	2246	277	3348	0.482412	0.500484
S=30, D=48, h=0.4, k=0.6, V=1	325395	1582	320888	772	2153	268	3193	0.510922	0.529371
S=30, D=48, h=0.4, k=0.6, V=0	325429	1598	320933	761	2137	266	3164	0.515755	0.534235
S=30, D=48, h=0.4, k=0.7, V=1	325701	1655	321161	788	2097	248	3133	0.525027	0.542509
S=30, D=48, h=0.4, k=0.7, V=0	325701	1661	321167	782	2091	248	3121	0.526966	0.544510
S=30, D=48, h=0.4, k=0.8, V=1	325738	1729	321271	729	2009	245	2983	0.548406	0.566490
S=30, D=48, h=0.4, k=0.8, V=0	325738	1735	321277	723	2003	245	2971	0.550342	0.568488
S=30, D=48, h=0.4, k=0.9, V=1	325933	1766	321430	749	1988	228	2965	0.553863	0.570807
S=30, D=48, h=0.4, k=0.9, V=0	325933	1770	321434	745	1984	228	2957	0.555139	0.572122
S=30, D=48, h=0.4, k=1, V=1	326018	1813	321516	746	1943	222	2911	0.564111	0.580908
S=30, D=48, h=0.4, k=1, V=0	326018	1814	321517	745	1942	222	2909	0.564428	0.581233
S=30, D=48, h=0.3, k=0.3, V=1	324559	1489	320249	611	2210	310	3131	0.509034	0.530401
S=30, D=48, h=0.3, k=0.3, V=0	324613	1440	320244	674	2255	307	3236	0.490744	0.511198
S=30, D=48, h=0.3, k=0.4, V=1	325156	1500	320656	778	2222	282	3282	0.492141	0.510901
S=30, D=48, h=0.3, k=0.4, V=0	325190	1470	320653	815	2252	280	3347	0.481472	0.499713
S=30, D=48, h=0.3, k=0.5, V=1	325593	1541	320981	860	2211	253	3324	0.492265	0.509015
S=30, D=48, h=0.3, k=0.5, V=0	325593	1526	320962	878	2227	253	3358	0.487004	0.503577
S=30, D=48, h=0.3, k=0.6, V=1	325758	1608	321130	870	2150	244	3264	0.505989	0.522570
S=30, D=48, h=0.3, k=0.6, V=0	325758	1619	321142	859	2138	244	3241	0.509583	0.526281
S=30, D=48, h=0.3, k=0.7, V=1	325975	1697	321349	857	2072	226	3155	0.526764	0.542710
S=30, D=48, h=0.3, k=0.7, V=0	325975	1703	321355	851	2066	226	3143	0.528661	0.544663
S=30, D=48, h=0.3, k=0.8, V=1	326126	1749	321493	860	2024	212	3096	0.537979	0.553248
S=30, D=48, h=0.3, k=0.8, V=0	326126	1750	321494	859	2023	212	3094	0.538293	0.553570
S=30, D=48, h=0.3, k=0.9, V=1	326237	1805	321599	858	1975	202	3035	0.549918	0.564765
S=30, D=48, h=0.3, k=0.9, V=0	326237	1806	321600	857	1974	202	3033	0.550228	0.565084
S=30, D=48, h=0.3, k=1, V=1	326355	1886	321731	842	1896	192	2930	0.568556	0.583138
S=30, D=48, h=0.3, k=1, V=0	326355	1886	321731	842	1896	192	2930	0.568556	0.583138
S=30, D=48, h=0.2, k=0.3, V=1	324777	1507	320401	665	2204	303	3172	0.506116	0.526840
S=30, D=48, h=0.2, k=0.3, V=0	324811	1453	320375	729	2254	301	3284	0.486872	0.506728
S=30, D=48, h=0.2, k=0.4, V=1	325358	1516	320787	836	2219	268	3323	0.489424	0.507123
S=30, D=48, h=0.2, k=0.4, V=0	325392	1499	320795	859	2239	266	3364	0.483131	0.500471
S=30, D=48, h=0.2, k=0.5, V=1	325860	1585	321167	919	2189	229	3337	0.495873	0.511088
S=30, D=48, h=0.2, k=0.5, V=0	325860	1573	321153	931	2203	229	3363	0.491918	0.507009
S=30, D=48, h=0.2, k=0.6, V=1	326144	1664	321394	962	2124	211	3297	0.508723	0.523069
S=30, D=48, h=0.2, k=0.6, V=0	326144	1664	321395	962	2123	211	3296	0.508788	0.523140
S=30, D=48, h=0.2, k=0.7, V=1	326285	1721	321528	961	2075	198	3234	0.521137	0.534904
S=30, D=48, h=0.2, k=0.7, V=0	326285	1722	321529	960	2074	198	3232	0.521446	0.535220
S=30, D=48, h=0.2, k=0.8, V=1	326512	1810	321706	997	1999	180	3176	0.536246	0.549093
S=30, D=48, h=0.2, k=0.8, V=0	326512	1810	321706	997	1999	180	3176	0.536246	0.549093
S=30, D=48, h=0.2, k=0.9, V=1	326593	1892	321834	954	1913	172	3039	0.557905	0.570681
S=30, D=48, h=0.2, k=0.9, V=0	326593	1892	321834	954	1913	172	3039	0.557905	0.570681
S=30, D=48, h=0.2, k=1, V=1	326635	1961	321885	940	1849	166	2955	0.573043	0.585689
S=30, D=48, h=0.2, k=1, V=0	326635	1961	321885	940	1849	166	2955	0.573043	0.585689
S=30, D=48, F=0	323897	599	318964	1299	3035	351	4685	0.211239	0.221867
S=30, D=51, h=0.7, k=0.3, V=1	324116	1445	319948	504	2219	340	3063	0.513369	0.537143
S=30, D=51, h=0.7, k=0.3, V=0	324168	1385	319923	586	2274	339	3199	0.489235	0.511896
S=30, D=51, h=0.7, k=0.4, V=1	324260	1492	320082	501	2185	330	3016	0.524106	0.547589
S=30, D=51, h=0.7, k=0.4, V=0	324331	1431	320080	574	2246	326	3146	0.501026	0.523244
S=30, D=51, h=0.7, k=0.5, V=1	324479	1501	320252	546	2180	320	3046	0.520528	0.543149
S=30, D=51, h=0.7, k=0.5, V=0	324513	1428	320205	626	2254	318	3198	0.493975	0.515343
S=30, D=51, h=0.7, k=0.6, V=1	324526	1538	320306	535	2147	318	3000	0.529996	0.552855
S=30, D=51, h=0.7, k=0.6, V=0	324594	1591	320412	493	2098	314	2905	0.547081	0.570340
S=30, D=51, h=0.7, k=0.7, V=1	324710	1577	320482	545	2106	309	2960	0.537938	0.560505
S=30, D=51, h=0.7, k=0.7, V=0	324744	1608	320543	518	2075	307	2900	0.548301	0.571143
S=30, D=51, h=0.7, k=0.8, V=1	324710	1583	320483	543	2101	309	2953	0.539428	0.562050
S=30, D=51, h=0.7, k=0.8, V=0	324744	1613	320543	517	2071	307	2895	0.549433	0.572316
S=30, D=51, h=0.7, k=0.9, V=1	324829	1568	320558	584	2119	299	3002	0.531383	0.552958
S=30, D=51, h=0.7, k=0.9, V=0	324863	1588	320609	570	2096	297	2963	0.537852	0.559556
S=30, D=51, h=0.7, k=1, V=1	324941	1599	320670	580	2092	288	2960	0.539093	0.560163
S=30, D=51, h=0.7, k=1, V=0	324975	1611	320714	572	2078	286	2936	0.542976	0.564059
S=30, D=51, h=0.6, k=0.3, V=1	324234	1469	320037	519	2209	332	3060	0.516360	0.539637
S=30, D=51, h=0.6, k=0.3, V=0	324235	1412	319976	588	2259	333	3180	0.494828	0.517276
S=30, D=51, h=0.6, k=0.4, V=1	324509	1512	320261	562	2174	318	3054	0.520689	0.543154
S=30, D=51, h=0.6, k=0.4, V=0	324543	1434	320210	649	2250	316	3215	0.492520	0.513690
S=30, D=51, h=0.6, k=0.5, V=1	324669	1500	320358	614	2197	305	3116	0.511569	0.532713
S=30, D=51, h=0.6, k=0.5, V=0	324703	1428	320310	696	2269	303	3268	0.485523	0.505499
S=30, D=51, h=0.6, k=0.6, V=1	324886	1568	320579	601	2138	293	3032	0.528359	0.549290
S=30, D=51, h=0.6, k=0.6, V=0	324920	1595	320627	584	2114	291	2989	0.536278	0.557355
S=30, D=51, h=0.6, k=0.7, V=1	325071	1595	320748	609	2119	279	3007	0.533623	0.553727
S=30, D=51, h=0.6, k=0.7, V=0	325105	1614	320792	598	2101	277	2976	0.539154	0.559312
S=30, D=51, h=0.6, k=0.8, V=1	325225	1632	320904	611	2078	271	2960	0.542152	0.562017
S=30, D=51, h=0.6, k=0.8, V=0	325259	1643	320943	606	2067	269	2942	0.545260	0.565092
S=30, D=51, h=0.6, k=0.9, V=1	325248	1645	320917	619	2067	272	2958	0.543726	0.563712
S=30, D=51, h=0.6, k=0.9, V=0	325282	1658	320954	615	2055	270	2940	0.547051	0.567007
S=30, D=51, h=0.6, k=1, V=1	325279	1671	320960	612	2036	269	2917	0.550667	0.570710
S=30, D=51, h=0.6, k=1, V=0	325313	1682	320996	609	2026	267	2902	0.553430	0.573419
S=30, D=51, h=0.5, k=0.3, V=1	324315	1477	320077	552	2209	329	3090	0.513474	0.536380
S=30, D=51, h=0.5, k=0.3, V=0	324369	1425	320067	625	2252	326	3203	0.493222	0.515113
S=30, D=51, h=0.5, k=0.4, V=1	324712	1491	320367	645	2209	303	3157	0.505680	0.526441
S=30, D=51, h=0.5, k=0.4, V=0	324746	1429	320323	721	2273	301	3295	0.482647	0.502358
S=30, D=51, h=0.5, k=0.5, V=1	325148	1493	320685	732	2238	274	3244	0.495716	0.514030
S=30, D=51, h=0.5, k=0.5, V=0	325182	1465	320681	769	2267	272	3308	0.485297	0.503108
S=30, D=51, h=0.5, k=0.6, V=1	325148	1555	320706	718	2169	280	3167	0.511107	0.530418
S=30, D=51, h=0.5, k=0.6, V=0	325182	1581	320757	702	2142	278	3122	0.518836	0.538298
S=30, D=51, h=0.5, k=0.7, V=1	325321	1633	320904	694	2090	271	3055	0.531451	0.550882
S=30, D=51, h=0.5, k=0.7, V=0	325355	1648	320947	685	2075	269	3029	0.535847	0.555293
S=30, D=51, h=0.5, k=0.8, V=1	325384	1691	321009	659	2025	269	2953	0.548520	0.568450
S=30, D=51, h=0.5, k=0.8, V=0	325418	1704	321049	652	2013	267	2932	0.552158	0.572064
S=30, D=51, h=0.5, k=0.9, V=1	325489	1726	321102	666	1995	262	2923	0.555143	0.574769
S=30, D=51, h=0.5, k=0.9, V=0	325489	1736	321111	657	1985	262	2904	0.558295	0.578029
S=30, D=51, h=0.5, k=1, V=1	325556	1739	321160	681	1976	258	2915	0.556779	0.576200
S=30, D=51, h=0.5, k=1, V=0	325556	1744	321165	676	1971	258	2905	0.558407	0.577883
S=30, D=51, h=0.4, k=0.3, V=1	324465	1498	320194	574	2199	314	3087	0.515580	0.537493
S=30, D=51, h=0.4, k=0.3, V=0	324519	1444	320183	645	2247	311	3203	0.495156	0.516068
S=30, D=51, h=0.4, k=0.4, V=1	325021	1502	320591	708	2220	286	3214	0.500307	0.519623
S=30, D=51, h=0.4, k=0.4, V=0	325055	1448	320561	773	2273	284	3330	0.480941	0.499413
S=30, D=51, h=0.4, k=0.5, V=1	325181	1502	320654	802	2223	279	3304	0.489935	0.508408
S=30, D=51, h=0.4, k=0.5, V=0	325215	1482	320661	827	2245	277	3349	0.482746	0.500821
S=30, D=51, h=0.4, k=0.6, V=1	325395	1580	320880	780	2155	268	3203	0.509595	0.527999
S=30, D=51, h=0.4, k=0.6, V=0	325429	1597	320925	769	2138	266	3173	0.514640	0.533084
S=30, D=51, h=0.4, k=0.7, V=1	325668	1653	321127	790	2098	249	3137	0.524381	0.541916
S=30, D=51, h=0.4, k=0.7, V=0	325668	1660	321133	784	2091	249	3124	0.526531	0.544136
S=30, D=51, h=0.4, k=0.8, V=1	325698	1729	321232	730	2007	247	2984	0.548291	0.566526
S=30, D=51, h=0.4, k=0.8, V=0	325698	1736	321239	723	2000	247	2970	0.550550	0.568858
S=30, D=51, h=0.4, k=0.9, V=1	325877	1763	321380	747	1987	231	2965	0.553541	0.570713
S=30, D=51, h=0.4, k=0.9, V=0	325877	1767	321384	743	1983	231	2957	0.554819	0.572030
S=30, D=51, h=0.4, k=1, V=1	326018	1810	321515	748	1945	222	2915	0.563347	0.580126
S=30, D=51, h=0.4, k=1, V=0	326018	1811	321516	747	1944	222	2913	0.563664	0.580451
S=30, D=51, h=0.3, k=0.3, V=1	324522	1487	320211	610	2214	311	3135	0.508517	0.529919
S=30, D=51, h=0.3, k=0.3, V=0	324575	1440	320205	672	2258	308	3238	0.490732	0.511234
S=30, D=51, h=0.3, k=0.4, V=1	325156	1499	320651	783	2223	282	3288	0.491362	0.510094
S=30, D=51, h=0.3, k=0.4, V=0	325190	1472	320649	817	2252	280	3349	0.481581	0.499818
S=30, D=51, h=0.3, k=0.5, V=1	325593	1537	320976	865	2215	253	3333	0.490857	0.507561
S=30, D=51, h=0.3, k=0.5, V=0	325593	1523	320957	883	2230	253	3366	0.485819	0.502354
S=30, D=51, h=0.3, k=0.6, V=1	325758	1598	321129	871	2160	244	3275	0.503726	0.520234
S=30, D=51, h=0.3, k=0.6, V=0	325758	1610	321141	860	2147	244	3251	0.507541	0.524174
S=30, D=51, h=0.3, k=0.7, V=1	325952	1690	321333	852	2077	228	3157	0.525824	0.541888
S=30, D=51, h=0.3, k=0.7, V=0	325952	1697	321340	845	2070	228	3143	0.528042	0.544172
S=30, D=51, h=0.3, k=0.8, V=1	326126	1750	321492	864	2020	212	3096	0.537970	0.553251
S=30, D=51, h=0.3, k=0.8, V=0	326126	1751	321493	863	2019	212	3094	0.538283	0.553573
S=30, D=51, h=0.3, k=0.9, V=1	326237	1803	321598	860	1976	202	3038	0.549368	0.564205
S=30, D=51, h=0.3, k=0.9, V=0	326237	1804	321599	859	1975	202	3036	0.549678	0.564523
S=30, D=51, h=0.3, k=1, V=1	326355	1883	321728	845	1899	192	2936	0.567635	0.582194
S=30, D=51, h=0.3, k=1, V=0	326355	1883	321728	845	1899	192	2936	0.567635	0.582194
S=30, D=51, h=0.2, k=0.3, V=1	324778	1506	320398	668	2206	303	3177	0.505470	0.526163
S=30, D=51, h=0.2, k=0.3, V=0	324811	1456	320371	729	2255	301	3285	0.487301	0.507155
S=30, D=51, h=0.2, k=0.4, V=1	325358	1517	320786	837	2218	268	3323	0.489538	0.507242
S=30, D=51, h=0.2, k=0.4, V=0	325392	1502	320793	860	2237	266	3363	0.483632	0.500985
S=30, D=51, h=0.2, k=0.5, V=1	325860	1579	321162	923	2196	229	3348	0.494099	0.509258
S=30, D=51, h=0.2, k=0.5, V=0	325860	1568	321150	934	2208	229	3371	0.490525	0.505575
S=30, D=51, h=0.2, k=0.6, V=1	326144	1659	321385	971	2129	211	3311	0.506766	0.521060
S=30, D=51, h=0.2, k=0.6, V=0	326144	1661	321389	968	2126	211	3305	0.507554	0.521873
S=30, D=51, h=0.2, k=0.7, V=1	326285	1719	321522	967	2077	198	3242	0.520120	0.533861
S=30, D=51, h=0.2, k=0.7, V=0	326285	1721	321524	965	2075	198	3238	0.520737	0.534494
S=30, D=51, h=0.2, k=0.8, V=1	326512	1808	321698	1004	2002	180	3186	0.535083	0.547900
S=30, D=51, h=0.2, k=0.8, V=0	326512	1808	321698	1004	2002	180	3186	0.535083	0.547900
S=30, D=51, h=0.2, k=0.9, V=1	326593	1893	321830	958	1912	172	3042	0.557701	0.570473
S=30, D=51, h=0.2, k=0.9, V=0	326593	1893	321830	958	1912	172	3042	0.557701	0.570473
S=30, D=51, h=0.2, k=1, V=1	326635	1963	321887	938	1847	166	2951	0.573638	0.586296
S=30, D=51, h=0.2, k=1, V=0	326635	1963	321887	938	1847	166	2951	0.573638	0.586296
S=30, D=51, F=0	323878	601	318949	1294	3034	352	4680	0.212096	0.222790
S=30, D=54, h=0.7, k=0.3, V=1	324085	1445	319917	508	2215	342	3065	0.512959	0.536877
S=30, D=54, h=0.7, k=0.3, V=0	324168	1389	319923	585	2271	339	3195	0.490227	0.512926
S=30, D=54, h=0.7, k=0.4, V=1	324230	1496	320052	505	2177	332	3014	0.524588	0.548258
S=30, D=54, h=0.7, k=0.4, V=0	324331	1438	320080	573	2240	326	3139	0.502683	0.524966
S=30, D=54, h=0.7, k=0.5, V=1	324479	1508	320248	550	2173	320	3043	0.521559	0.544225
S=30, D=54, h=0.7, k=0.5, V=0	324513	1435	320199	630	2249	318	3197	0.494950	0.516350
S=30, D=54, h=0.7, k=0.6, V=1	324526	1541	320299	542	2144	318	3004	0.529736	0.552586
S=30, D=54, h=0.7, k=0.6, V=0	324594	1597	320405	498	2094	314	2906	0.547557	0.570825
S=30, D=54, h=0.7, k=0.7, V=1	324710	1582	320481	545	2102	309	2956	0.538951	0.561555
S=30, D=54, h=0.7, k=0.7, V=0	324744	1616	320543	516	2069	307	2892	0.550136	0.573042
S=30, D=54, h=0.7, k=0.8, V=1	324710	1588	320482	543	2097	309	2949	0.540439	0.563097
S=30, D=54, h=0.7, k=0.8, V=0	324744	1621	320543	515	2065	307	2887	0.551266	0.574212
S=30, D=54, h=0.7, k=0.9, V=1	324829	1575	320560	581	2113	299	2993	0.533218	0.554860
S=30, D=54, h=0.7, k=0.9, V=0	324863	1598	320613	565	2087	297	2949	0.540585	0.562390
S=30, D=54, h=0.7, k=1, V=1	324941	1606	320670	581	2084	288	2953	0.540545	0.561676
S=30, D=54, h=0.7, k=1, V=0	324975	1618	320714	573	2070	286	2929	0.544421	0.565566
S=30, D=54, h=0.6, k=0.3, V=1	324203	1472	320008	521	2202	334	3057	0.516896	0.540360
S=30, D=54, h=0.6, k=0.3, V=0	324235	1416	319975	588	2256	333	3177	0.495682	0.518162
S=30, D=54, h=0.6, k=0.4, V=1	324509	1514	320256	567	2172	318	3057	0.520488	0.542945
S=30, D=54, h=0.6, k=0.4, V=0	324543	1437	320204	652	2250	316	3218	0.492649	0.513809
S=30, D=54, h=0.6, k=0.5, V=1	324669	1503	320353	619	2194	305	3118	0.511616	0.532762
S=30, D=54, h=0.6, k=0.5, V=0	324703	1430	320303	699	2271	303	3273	0.485378	0.505328
S=30, D=54, h=0.6, k=0.6, V=1	324886	1570	320576	604	2136	293	3033	0.528419	0.549353
S=30, D=54, h=0.6, k=0.6, V=0	324920	1597	320625	585	2113	291	2989	0.536514	0.557595
S=30, D=54, h=0.6, k=0.7, V=1	325071	1598	320745	611	2117	279	3007	0.533953	0.554065
S=30, D=54, h=0.6, k=0.7, V=0	325105	1617	320790	599	2099	277	2975	0.539603	0.559773
S=30, D=54, h=0.6, k=0.8, V=1	325225	1637	320901	615	2072	271	2958	0.542793	0.562688
S=30, D=54, h=0.6, k=0.8, V=0	325259	1648	320940	610	2061	269	2940	0.545898	0.565758
S=30, D=54, h=0.6, k=0.9, V=1	325248	1648	320915	622	2063	272	2957	0.544064	0.564069
S=30, D=54, h=0.6, k=0.9, V=0	325282	1661	320952	618	2051	270	2939	0.547387	0.567360
S=30, D=54, h=0.6, k=1, V=1	325279	1673	320954	619	2033	269	2921	0.550295	0.570332
S=30, D=54, h=0.6, k=1, V=0	325313	1684	320990	616	2023	267	2906	0.553056	0.573039
S=30, D=54, h=0.5, k=0.3, V=1	324316	1477	320073	557	2209	329	3095	0.512825	0.535704
S=30, D=54, h=0.5, k=0.3, V=0	324369	1427	320062	627	2253	326	3206	0.493242	0.515118
S=30, D=54, h=0.5, k=0.4, V=1	324712	1492	320363	650	2207	303	3160	0.505360	0.526115
S=30, D=54, h=0.5, k=0.4, V=0	324746	1431	320318	723	2274	301	3298	0.482687	0.502385
S=30, D=54, h=0.5, k=0.5, V=1	325148	1494	320682	735	2237	274	3246	0.495595	0.513906
S=30, D=54, h=0.5, k=0.5, V=0	325182	1466	320678	771	2267	272	3310	0.485237	0.503041
S=30, D=54, h=0.5, k=0.6, V=1	325148	1554	320702	722	2170	280	3172	0.510426	0.529712
S=30, D=54, h=0.5, k=0.6, V=0	325182	1580	320754	705	2143	278	3126	0.518269	0.537710
S=30, D=54, h=0.5, k=0.7, V=1	325321	1634	320905	694	2088	271	3053	0.531733	0.551180
S=30, D=54, h=0.5, k=0.7, V=0	325355	1649	320949	684	2073	269	3026	0.536247	0.555712
S=30, D=54, h=0.5, k=0.8, V=1	325384	1692	321004	665	2023	269	2957	0.548083	0.568003
S=30, D=54, h=0.5, k=0.8, V=0	325418	1705	321044	658	2011	267	2936	0.551717	0.571614
S=30, D=54, h=0.5, k=0.9, V=1	325489	1727	321098	671	1993	262	2926	0.554827	0.574448
S=30, D=54, h=0.5, k=0.9, V=0	325489	1737	321107	662	1983	262	2907	0.557976	0.577705
S=30, D=54, h=0.5, k=1, V=1	325556	1740	321157	684	1975	258	2917	0.556632	0.576049
S=30, D=54, h=0.5, k=1, V=0	325556	1745	321162	679	1970	258	2907	0.558259	0.577731
S=30, D=54, h=0.4, k=0.3, V=1	324466	1501	320189	580	2196	314	3090	0.515480	0.537391
S=30, D=54, h=0.4, k=0.3, V=0	324519	1446	320177	648	2248	311	3207	0.495054	0.515946
S=30, D=54, h=0.4, k=0.4, V=1	325021	1501	320587	712	2221	286	3219	0.499619	0.518909
S=30, D=54, h=0.4, k=0.4, V=0	325055	1447	320559	774	2275	284	3333	0.480541	0.498994
S=30, D=54, h=0.4, k=0.5, V=1	325181	1500	320652	804	2225	279	3308	0.489270	0.507719
S=30, D=54, h=0.4, k=0.5, V=0	325215	1480	320660	828	2247	277	3352	0.482189	0.500244
S=30, D=54, h=0.4, k=0.6, V=1	325395	1578	320880	780	2157	268	3205	0.509161	0.527548
S=30, D=54, h=0.4, k=0.6, V=0	325429	1595	320926	768	2140	266	3174	0.514320	0.532751
S=30, D=54, h=0.4, k=0.7, V=1	325668	1649	321123	795	2101	249	3145	0.523045	0.540542
S=30, D=54, h=0.4, k=0.7, V=0	325668	1656	321130	788	2094	249	3131	0.525307	0.542876
S=30, D=54, h=0.4, k=0.8, V=1	325698	1727	321228	735	2008	247	2990	0.547372	0.565583
S=30, D=54, h=0.4, k=0.8, V=0	325698	1734	321235	728	2001	247	2976	0.549630	0.567914
S=30, D=54, h=0.4, k=0.9, V=1	325877	1761	321377	750	1989	231	2970	0.552789	0.569939
S=30, D=54, h=0.4, k=0.9, V=0	325877	1765	321381	746	1985	231	2962	0.554067	0.571255
S=30, D=54, h=0.4, k=1, V=1	326018	1806	321514	749	1949	222	2920	0.562419	0.579171
S=30, D=54, h=0.4, k=1, V=0	326018	1807	321515	748	1948	222	2918	0.562736	0.579497
S=30, D=54, h=0.3, k=0.3, V=1	324522	1488	320207	615	2212	311	3138	0.508182	0.529577
S=30, D=54, h=0.3, k=0.3, V=0	324575	1441	320202	673	2259	308	3240	0.490714	0.511205
S=30, D=54, h=0.3, k=0.4, V=1	325156	1499	320649	785	2223	282	3290	0.491140	0.509864
S=30, D=54, h=0.3, k=0.4, V=0	325190	1472	320647	818	2253	280	3351	0.481411	0.499637
S=30, D=54, h=0.3, k=0.5, V=1	325593	1535	320973	867	2218	253	3338	0.490143	0.506819
S=30, D=54, h=0.3, k=0.5, V=0	325593	1521	320956	884	2232	253	3369	0.485272	0.501789
S=30, D=54, h=0.3, k=0.6, V=1	325758	1595	321122	878	2163	244	3285	0.502343	0.518808
S=30, D=54, h=0.3, k=0.6, V=0	325758	1608	321137	864	2149	244	3257	0.506687	0.523293
S=30, D=54, h=0.3, k=0.7, V=1	325952	1689	321327	859	2077	228	3164	0.524936	0.540980
S=30, D=54, h=0.3, k=0.7, V=0	325952	1696	321334	852	2070	228	3150	0.527153	0.543261
S=30, D=54, h=0.3, k=0.8, V=1	326126	1744	321491	865	2026	212	3103	0.536620	0.551863
S=30, D=54, h=0.3, k=0.8, V=0	326126	1745	321492	864	2025	212	3101	0.536933	0.552185
S=30, D=54, h=0.3, k=0.9, V=1	326237	1800	321601	857	1979	202	3038	0.549074	0.563902
S=30, D=54, h=0.3, k=0.9, V=0	326237	1801	321602	856	1978	202	3036	0.549384	0.564221
S=30, D=54, h=0.3, k=1, V=1	326355	1884	321731	842	1898	192	2932	0.568156	0.582728
S=30, D=54, h=0.3, k=1, V=0	326355	1884	321731	842	1898	192	2932	0.568156	0.582728
S=30, D=54, h=0.2, k=0.3, V=1	324759	1504	320377	671	2207	303	3181	0.504731	0.525401
S=30, D=54, h=0.2, k=0.3, V=0	324811	1454	320369	731	2257	301	3289	0.486619	0.506446
S=30, D=54, h=0.2, k=0.4, V=1	325358	1516	320784	839	2219	268	3326	0.489102	0.506791
S=30, D=54, h=0.2, k=0.4, V=0	325392	1501	320792	861	2238	266	3365	0.483304	0.500645
S=30, D=54, h=0.2, k=0.5, V=1	325860	1578	321158	927	2197	229	3353	0.493474	0.508615
S=30, D=54, h=0.2, k=0.5, V=0	325860	1567	321147	937	2209	229	3375	0.490004	0.505039
S=30, D=54, h=0.2, k=0.6, V=1	326144	1654	321386	970	2134	211	3315	0.505804	0.520071
S=30, D=54, h=0.2, k=0.6, V=0	326144	1656	321388	968	2132	211	3311	0.506428	0.520712
S=30, D=54, h=0.2, k=0.7, V=1	326285	1719	321519	970	2077	198	3245	0.519821	0.533555
S=30, D=54, h=0.2, k=0.7, V=0	326285	1721	321521	968	2075	198	3241	0.520438	0.534187
S=30, D=54, h=0.2, k=0.8, V=1	326512	1808	321701	1001	2002	180	3183	0.535377	0.548200
S=30, D=54, h=0.2, k=0.8, V=0	326512	1808	321701	1001	2002	180	3183	0.535377	0.548200
S=30, D=54, h=0.2, k=0.9, V=1	326593	1893	321833	955	1912	172	3039	0.558003	0.570782
S=30, D=54, h=0.2, k=0.9, V=0	326593	1893	321833	955	1912	172	3039	0.558003	0.570782
S=30, D=54, h=0.2, k=1, V=1	326635	1965	321891	934	1845	166	2945	0.574437	0.587112
S=30, D=54, h=0.2, k=1, V=0	326635	1965	321891	934	1845	166	2945	0.574437	0.587112
S=30, D=54, F=0	323878	602	318949	1295	3032	352	4679	0.212371	0.223081
S=30, D=57, h=0.7, k=0.3, V=1	324086	1451	319919	507	2209	342	3058	0.514449	0.538435
S=30, D=57, h=0.7, k=0.3, V=0	324137	1392	319892	588	2265	341	3194	0.490600	0.513467
S=30, D=57, h=0.7, k=0.4, V=1	324230	1497	320049	506	2178	332	3016	0.524541	0.548197
S=30, D=57, h=0.7, k=0.4, V=0	324331	1441	320074	579	2237	326	3142	0.502594	0.524876
S=30, D=57, h=0.7, k=0.5, V=1	324479	1508	320246	551	2174	320	3045	0.521362	0.544014
S=30, D=57, h=0.7, k=0.5, V=0	324513	1434	320194	635	2250	318	3203	0.494106	0.515472
S=30, D=57, h=0.7, k=0.6, V=1	324526	1540	320295	546	2145	318	3009	0.528995	0.551815
S=30, D=57, h=0.7, k=0.6, V=0	324594	1597	320401	502	2094	314	2910	0.547021	0.570268
S=30, D=57, h=0.7, k=0.7, V=1	324710	1583	320476	551	2100	309	2960	0.538458	0.561048
S=30, D=57, h=0.7, k=0.7, V=0	324744	1619	320538	520	2067	307	2894	0.550178	0.573080
S=30, D=57, h=0.7, k=0.8, V=1	324710	1589	320477	549	2095	309	2953	0.539944	0.562590
S=30, D=57, h=0.7, k=0.8, V=0	324744	1624	320538	519	2063	307	2889	0.551306	0.574248
S=30, D=57, h=0.7, k=0.9, V=1	324829	1576	320554	588	2111	299	2998	0.532616	0.554242
S=30, D=57, h=0.7, k=0.9, V=0	324863	1600	320607	571	2085	297	2953	0.540247	0.562041
S=30, D=57, h=0.7, k=1, V=1	324941	1607	320666	585	2083	288	2956	0.540253	0.561374
S=30, D=57, h=0.7, k=1, V=0	324975	1619	320710	577	2069	286	2932	0.544126	0.565261
S=30, D=57, h=0.6, k=0.3, V=1	324204	1471	320005	524	2204	334	3062	0.516207	0.539635
S=30, D=57, h=0.6, k=0.3, V=0	324235	1417	319972	592	2254	333	3179	0.495465	0.517943
S=30, D=57, h=0.6, k=0.4, V=1	324509	1514	320254	568	2173	318	3059	0.520293	0.542736
S=30, D=57, h=0.6, k=0.4, V=0	324543	1436	320200	657	2250	316	3223	0.491878	0.513013
S=30, D=57, h=0.6, k=0.5, V=1	324669	1503	320350	622	2194	305	3121	0.511244	0.532376
S=30, D=57, h=0.6, k=0.5, V=0	324703	1429	320300	704	2270	303	3277	0.484688	0.504621
S=30, D=57, h=0.6, k=0.6, V=1	324886	1570	320573	608	2135	293	3036	0.527988	0.548911
S=30, D=57, h=0.6, k=0.6, V=0	324920	1597	320624	586	2113	291	2990	0.536388	0.557464
S=30, D=57, h=0.6, k=0.7, V=1	325071	1599	320741	616	2115	279	3010	0.533617	0.553722
S=30, D=57, h=0.6, k=0.7, V=0	325105	1620	320786	602	2097	277	2976	0.539802	0.559975
S=30, D=57, h=0.6, k=0.8, V=1	325225	1638	320898	618	2071	271	2960	0.542636	0.562526
S=30, D=57, h=0.6, k=0.8, V=0	325259	1649	320937	613	2060	269	2942	0.545738	0.565594
S=30, D=57, h=0.6, k=0.9, V=1	325248	1649	320912	625	2062	272	2959	0.543908	0.563907
S=30, D=57, h=0.6, k=0.9, V=0	325282	1662	320949	621	2050	270	2941	0.547229	0.567197
S=30, D=57, h=0.6, k=1, V=1	325279	1673	320954	619	2033	269	2921	0.550295	0.570332
S=30, D=57, h=0.6, k=1, V=0	325313	1684	320990	616	2023	267	2906	0.553056	0.573039
S=30, D=57, h=0.5, k=0.3, V=1	324316	1477	320070	559	2210	329	3098	0.512500	0.535360
S=30, D=57, h=0.5, k=0.3, V=0	324369	1427	320061	629	2252	326	3207	0.493058	0.514932
S=30, D=57, h=0.5, k=0.4, V=1	324712	1492	320360	653	2207	303	3163	0.504996	0.525737
S=30, D=57, h=0.5, k=0.4, V=0	324746	1430	320315	727	2274	301	3302	0.482059	0.501738
S=30, D=57, h=0.5, k=0.5, V=1	325148	1493	320677	738	2240	274	3252	0.494902	0.513178
S=30, D=57, h=0.5, k=0.5, V=0	325182	1465	320676	773	2268	272	3313	0.484788	0.502576
S=30, D=57, h=0.5, k=0.6, V=1	325148	1552	320697	726	2173	280	3179	0.509461	0.528708
S=30, D=57, h=0.5, k=0.6, V=0	325182	1579	320751	707	2145	278	3130	0.517752	0.537170
S=30, D=57, h=0.5, k=0.7, V=1	325321	1634	320900	700	2087	271	3058	0.531097	0.550528
S=30, D=57, h=0.5, k=0.7, V=0	325355	1650	320944	689	2072	269	3030	0.535870	0.555322
S=30, D=57, h=0.5, k=0.8, V=1	325384	1692	321004	665	2023	269	2957	0.548083	0.568003
S=30, D=57, h=0.5, k=0.8, V=0	325418	1705	321044	658	2011	267	2936	0.551717	0.571614
S=30, D=57, h=0.5, k=0.9, V=1	325489	1727	321098	671	1993	262	2926	0.554827	0.574448
S=30, D=57, h=0.5, k=0.9, V=0	325489	1737	321107	662	1983	262	2907	0.557976	0.577705
S=30, D=57, h=0.5, k=1, V=1	325556	1740	321157	684	1975	258	2917	0.556632	0.576049
S=30, D=57, h=0.5, k=1, V=0	325556	1745	321162	679	1970	258	2907	0.558259	0.577731
S=30, D=57, h=0.4, k=0.3, V=1	324466	1503	320186	581	2196	314	3091	0.515666	0.537573
S=30, D=57, h=0.4, k=0.3, V=0	324519	1449	320174	651	2245	311	3207	0.495370	0.516276
S=30, D=57, h=0.4, k=0.4, V=1	325021	1500	320583	715	2223	286	3224	0.498984	0.518246
S=30, D=57, h=0.4, k=0.4, V=0	325055	1447	320558	775	2275	284	3334	0.480429	0.498878
S=30, D=57, h=0.4, k=0.5, V=1	325181	1499	320648	807	2227	279	3313	0.488656	0.507078
S=30, D=57, h=0.4, k=0.5, V=0	325215	1479	320657	830	2249	277	3356	0.481688	0.499720
S=30, D=57, h=0.4, k=0.6, V=1	325395	1577	320874	787	2157	268	3212	0.508231	0.526592
S=30, D=57, h=0.4, k=0.6, V=0	325429	1596	320920	773	2140	266	3179	0.513911	0.532324
S=30, D=57, h=0.4, k=0.7, V=1	325668	1649	321120	798	2101	249	3148	0.522715	0.540201
S=30, D=57, h=0.4, k=0.7, V=0	325668	1656	321127	791	2094	249	3134	0.524975	0.542534
S=30, D=57, h=0.4, k=0.8, V=1	325698	1727	321228	735	2008	247	2990	0.547372	0.565583
S=30, D=57, h=0.4, k=0.8, V=0	325698	1734	321235	728	2001	247	2976	0.549630	0.567914
S=30, D=57, h=0.4, k=0.9, V=1	325877	1761	321377	750	1989	231	2970	0.552789	0.569939
S=30, D=57, h=0.4, k=0.9, V=0	325877	1765	321381	746	1985	231	2962	0.554067	0.571255
S=30, D=57, h=0.4, k=1, V=1	326018	1806	321514	749	1949	222	2920	0.562419	0.579171
S=30, D=57, h=0.4, k=1, V=0	326018	1807	321515	748	1948	222	2918	0.562736	0.579497
S=30, D=57, h=0.3, k=0.3, V=1	324522	1490	320204	616	2212	311	3139	0.508375	0.529767
S=30, D=57, h=0.3, k=0.3, V=0	324575	1444	320199	676	2256	308	3240	0.491037	0.511542
S=30, D=57, h=0.3, k=0.4, V=1	325156	1497	320644	789	2226	282	3297	0.490188	0.508873
S=30, D=57, h=0.3, k=0.4, V=0	325190	1470	320645	820	2255	280	3355	0.480744	0.498945
S=30, D=57, h=0.3, k=0.5, V=1	325593	1534	320970	870	2219	253	3342	0.489607	0.506266
S=30, D=57, h=0.3, k=0.5, V=0	325593	1520	320952	887	2234	253	3374	0.484677	0.501170
S=30, D=57, h=0.3, k=0.6, V=1	325758	1594	321119	881	2164	244	3289	0.501812	0.518261
S=30, D=57, h=0.3, k=0.6, V=0	325758	1607	321132	868	2151	244	3263	0.505984	0.522565
S=30, D=57, h=0.3, k=0.7, V=1	325952	1687	321327	859	2079	228	3166	0.524515	0.540546
S=30, D=57, h=0.3, k=0.7, V=0	325952	1694	321334	852	2072	228	3152	0.526733	0.542828
S=30, D=57, h=0.3, k=0.8, V=1	326126	1743	321491	865	2027	212	3104	0.536412	0.551650
S=30, D=57, h=0.3, k=0.8, V=0	326126	1744	321492	864	2026	212	3102	0.536726	0.551972
S=30, D=57, h=0.3, k=0.9, V=1	326237	1800	321601	857	1979	202	3038	0.549074	0.563902
S=30, D=57, h=0.3, k=0.9, V=0	326237	1801	321602	856	1978	202	3036	0.549384	0.564221
S=30, D=57, h=0.3, k=1, V=1	326355	1883	321732	841	1899	192	2932	0.568063	0.582633
S=30, D=57, h=0.3, k=1, V=0	326355	1883	321732	841	1899	192	2932	0.568063	0.582633
S=30, D=57, h=0.2, k=0.3, V=1	324759	1505	320374	672	2208	303	3183	0.504705	0.525363
S=30, D=57, h=0.2, k=0.3, V=0	324811	1454	320365	735	2257	301	3293	0.486161	0.505970
S=30, D=57, h=0.2, k=0.4, V=1	325358	1514	320779	843	2222	268	3333	0.488168	0.505819
S=30, D=57, h=0.2, k=0.4, V=0	325392	1499	320787	864	2242	266	3372	0.482418	0.499720
S=30, D=57, h=0.2, k=0.5, V=1	325860	1577	321156	929	2198	229	3356	0.493054	0.508183
S=30, D=57, h=0.2, k=0.5, V=0	325860	1566	321143	940	2211	229	3380	0.489421	0.504434
S=30, D=57, h=0.2, k=0.6, V=1	326144	1654	321385	971	2134	211	3316	0.505705	0.519969
S=30, D=57, h=0.2, k=0.6, V=0	326144	1656	321387	969	2132	211	3312	0.506328	0.520610
S=30, D=57, h=0.2, k=0.7, V=1	326285	1715	321521	968	2081	198	3247	0.519185	0.532902
S=30, D=57, h=0.2, k=0.7, V=0	326285	1717	321523	966	2079	198	3243	0.519802	0.533535
S=30, D=57, h=0.2, k=0.8, V=1	326512	1807	321702	1000	2003	180	3183	0.535271	0.548092
S=30, D=57, h=0.2, k=0.8, V=0	326512	1807	321702	1000	2003	180	3183	0.535271	0.548092
S=30, D=57, h=0.2, k=0.9, V=1	326593	1894	321835	953	1911	172	3036	0.558404	0.571192
S=30, D=57, h=0.2, k=0.9, V=0	326593	1894	321835	953	1911	172	3036	0.558404	0.571192
S=30, D=57, h=0.2, k=1, V=1	326635	1966	321892	933	1844	166	2943	0.574734	0.587416
S=30, D=57, h=0.2, k=1, V=0	326635	1966	321892	933	1844	166	2943	0.574734	0.587416
S=30, D=57, F=0	323785	608	318864	1289	3024	355	4668	0.214543	0.225450
S=30, D=60, h=0.7, k=0.3, V=1	324086	1453	319915	511	2207	342	3060	0.514361	0.538344
S=30, D=60, h=0.7, k=0.3, V=0	324137	1397	319885	591	2264	341	3196	0.491121	0.513989
S=30, D=60, h=0.7, k=0.4, V=1	324230	1498	320045	510	2177	332	3019	0.524226	0.547869
S=30, D=60, h=0.7, k=0.4, V=0	324331	1444	320068	582	2237	326	3145	0.502698	0.524968
S=30, D=60, h=0.7, k=0.5, V=1	324479	1508	320242	554	2175	320	3049	0.520905	0.543533
S=30, D=60, h=0.7, k=0.5, V=0	324513	1436	320190	638	2249	318	3205	0.494130	0.515492
S=30, D=60, h=0.7, k=0.6, V=1	324526	1541	320292	550	2143	318	3011	0.528761	0.551578
S=30, D=60, h=0.7, k=0.6, V=0	324594	1601	320398	503	2092	314	2909	0.547605	0.570865
S=30, D=60, h=0.7, k=0.7, V=1	324710	1583	320476	551	2100	309	2960	0.538458	0.561048
S=30, D=60, h=0.7, k=0.7, V=0	324744	1619	320538	520	2067	307	2894	0.550178	0.573080
S=30, D=60, h=0.7, k=0.8, V=1	324710	1589	320477	549	2095	309	2953	0.539944	0.562590
S=30, D=60, h=0.7, k=0.8, V=0	324744	1624	320538	519	2063	307	2889	0.551306	0.574248
S=30, D=60, h=0.7, k=0.9, V=1	324829	1576	320554	588	2111	299	2998	0.532616	0.554242
S=30, D=60, h=0.7, k=0.9, V=0	324863	1600	320607	571	2085	297	2953	0.540247	0.562041
S=30, D=60, h=0.7, k=1, V=1	324941	1607	320666	585	2083	288	2956	0.540253	0.561374
S=30, D=60, h=0.7, k=1, V=0	324975	1619	320710	577	2069	286	2932	0.544126	0.565261
S=30, D=60, h=0.6, k=0.3, V=1	324204	1473	320001	528	2202	334	3064	0.516123	0.539549
S=30, D=60, h=0.6, k=0.3, V=0	324235	1422	319965	595	2253	333	3181	0.495976	0.518453
S=30, D=60, h=0.6, k=0.4, V=1	324509	1514	320250	571	2174	318	3063	0.519842	0.542261
S=30, D=60, h=0.6, k=0.4, V=0	324543	1438	320196	660	2249	316	3225	0.491908	0.513039
S=30, D=60, h=0.6, k=0.5, V=1	324669	1502	320345	625	2197	305	3127	0.510520	0.531613
S=30, D=60, h=0.6, k=0.5, V=0	324703	1430	320296	707	2270	303	3280	0.484503	0.504424
S=30, D=60, h=0.6, k=0.6, V=1	324886	1571	320570	611	2134	293	3038	0.527832	0.548750
S=30, D=60, h=0.6, k=0.6, V=0	324920	1601	320620	588	2111	291	2990	0.536859	0.557943
S=30, D=60, h=0.6, k=0.7, V=1	325071	1599	320741	616	2115	279	3010	0.533617	0.553722
S=30, D=60, h=0.6, k=0.7, V=0	325105	1620	320786	602	2097	277	2976	0.539802	0.559975
S=30, D=60, h=0.6, k=0.8, V=1	325225	1638	320898	618	2071	271	2960	0.542636	0.562526
S=30, D=60, h=0.6, k=0.8, V=0	325259	1649	320937	613	2060	269	2942	0.545738	0.565594
S=30, D=60, h=0.6, k=0.9, V=1	325248	1649	320912	625	2062	272	2959	0.543908	0.563907
S=30, D=60, h=0.6, k=0.9, V=0	325282	1662	320949	621	2050	270	2941	0.547229	0.567197
S=30, D=60, h=0.6, k=1, V=1	325279	1673	320954	619	2033	269	2921	0.550295	0.570332
S=30, D=60, h=0.6, k=1, V=0	325313	1684	320990	616	2023	267	2906	0.553056	0.573039
S=30, D=60, h=0.5, k=0.3, V=1	324316	1479	320066	563	2208	329	3100	0.512431	0.535288
S=30, D=60, h=0.5, k=0.3, V=0	324369	1432	320054	632	2251	326	3209	0.493576	0.515450
S=30, D=60, h=0.5, k=0.4, V=1	324712	1491	320355	656	2210	303	3169	0.504280	0.524983
S=30, D=60, h=0.5, k=0.4, V=0	324746	1431	320311	730	2274	301	3305	0.481880	0.501547
S=30, D=60, h=0.5, k=0.5, V=1	325148	1492	320675	740	2241	274	3255	0.494450	0.512710
S=30, D=60, h=0.5, k=0.5, V=0	325182	1465	320672	775	2270	272	3317	0.484440	0.502207
S=30, D=60, h=0.5, k=0.6, V=1	325148	1552	320694	729	2173	280	3182	0.509116	0.528350
S=30, D=60, h=0.5, k=0.6, V=0	325182	1582	320747	709	2144	278	3131	0.518038	0.537457
S=30, D=60, h=0.5, k=0.7, V=1	325321	1634	320900	700	2087	271	3058	0.531097	0.550528
S=30, D=60, h=0.5, k=0.7, V=0	325355	1650	320944	689	2072	269	3030	0.535870	0.555322
S=30, D=60, h=0.5, k=0.8, V=1	325384	1692	321004	665	2023	269	2957	0.548083	0.568003
S=30, D=60, h=0.5, k=0.8, V=0	325418	1705	321044	658	2011	267	2936	0.551717	0.571614
S=30, D=60, h=0.5, k=0.9, V=1	325489	1727	321098	671	1993	262	2926	0.554827	0.574448
S=30, D=60, h=0.5, k=0.9, V=0	325489	1737	321107	662	1983	262	2907	0.557976	0.577705
S=30, D=60, h=0.5, k=1, V=1	325556	1740	321157	684	1975	258	2917	0.556632	0.576049
S=30, D=60, h=0.5, k=1, V=0	325556	1745	321162	679	1970	258	2907	0.558259	0.577731
S=30, D=60, h=0.4, k=0.3, V=1	324466	1502	320180	586	2198	314	3098	0.514743	0.536607
S=30, D=60, h=0.4, k=0.3, V=0	324519	1451	320168	654	2246	311	3211	0.495269	0.516155
S=30, D=60, h=0.4, k=0.4, V=1	325021	1499	320578	720	2224	286	3230	0.498182	0.517414
S=30, D=60, h=0.4, k=0.4, V=0	325055	1447	320550	781	2277	284	3342	0.479638	0.498049
S=30, D=60, h=0.4, k=0.5, V=1	325181	1499	320645	810	2227	279	3316	0.488328	0.506739
S=30, D=60, h=0.4, k=0.5, V=0	325215	1479	320652	833	2251	277	3361	0.481242	0.499249
S=30, D=60, h=0.4, k=0.6, V=1	325395	1577	320874	787	2157	268	3212	0.508231	0.526592
S=30, D=60, h=0.4, k=0.6, V=0	325429	1596	320920	773	2140	266	3179	0.513911	0.532324
S=30, D=60, h=0.4, k=0.7, V=1	325668	1649	321120	798	2101	249	3148	0.522715	0.540201
S=30, D=60, h=0.4, k=0.7, V=0	325668	1656	321127	791	2094	249	3134	0.524975	0.542534
S=30, D=60, h=0.4, k=0.8, V=1	325698	1727	321228	735	2008	247	2990	0.547372	0.565583
S=30, D=60, h=0.4, k=0.8, V=0	325698	1734	321235	728	2001	247	2976	0.549630	0.567914
S=30, D=60, h=0.4, k=0.9, V=1	325877	1761	321377	750	1989	231	2970	0.552789	0.569939
S=30, D=60, h=0.4, k=0.9, V=0	325877	1765	321381	746	1985	231	2962	0.554067	0.571255
S=30, D=60, h=0.4, k=1, V=1	326018	1806	321514	749	1949	222	2920	0.562419	0.579171
S=30, D=60, h=0.4, k=1, V=0	326018	1807	321515	748	1948	222	2918	0.562736	0.579497
S=30, D=60, h=0.3, k=0.3, V=1	324522	1489	320198	621	2214	311	3146	0.507467	0.528817
S=30, D=60, h=0.3, k=0.3, V=0	324575	1446	320193	679	2257	308	3244	0.490945	0.511431
S=30, D=60, h=0.3, k=0.4, V=1	325156	1497	320641	792	2226	282	3300	0.489857	0.508530
S=30, D=60, h=0.3, k=0.4, V=0	325190	1471	320639	824	2256	280	3360	0.480414	0.498594
S=30, D=60, h=0.3, k=0.5, V=1	325593	1534	320969	871	2219	253	3343	0.489502	0.506158
S=30, D=60, h=0.3, k=0.5, V=0	325593	1520	320950	888	2235	253	3376	0.484511	0.500995
S=30, D=60, h=0.3, k=0.6, V=1	325758	1593	321119	881	2165	244	3290	0.501596	0.518037
S=30, D=60, h=0.3, k=0.6, V=0	325758	1606	321132	868	2152	244	3264	0.505769	0.522342
S=30, D=60, h=0.3, k=0.7, V=1	325952	1686	321327	859	2080	228	3167	0.524304	0.540329
S=30, D=60, h=0.3, k=0.7, V=0	325952	1693	321334	852	2073	228	3153	0.526522	0.542612
S=30, D=60, h=0.3, k=0.8, V=1	326126	1743	321492	864	2027	212	3103	0.536518	0.551759
S=30, D=60, h=0.3, k=0.8, V=0	326126	1744	321493	863	2026	212	3101	0.536832	0.552081
S=30, D=60, h=0.3, k=0.9, V=1	326237	1799	321602	856	1980	202	3038	0.548976	0.563802
S=30, D=60, h=0.3, k=0.9, V=0	326237	1800	321603	855	1979	202	3036	0.549286	0.564120
S=30, D=60, h=0.3, k=1, V=1	326355	1883	321732	841	1899	192	2932	0.568063	0.582633
S=30, D=60, h=0.3, k=1, V=0	326355	1883	321732	841	1899	192	2932	0.568063	0.582633
S=30, D=60, h=0.2, k=0.3, V=1	324759	1504	320369	677	2209	303	3189	0.503887	0.524514
S=30, D=60, h=0.2, k=0.3, V=0	324811	1454	320357	740	2260	301	3301	0.485403	0.505168
S=30, D=60, h=0.2, k=0.4, V=1	325358	1513	320776	846	2223	268	3337	0.487625	0.505259
S=30, D=60, h=0.2, k=0.4, V=0	325392	1498	320783	867	2244	266	3377	0.481817	0.499094
S=30, D=60, h=0.2, k=0.5, V=1	325860	1576	321155	930	2199	229	3358	0.492735	0.507854
S=30, D=60, h=0.2, k=0.5, V=0	325860	1565	321142	941	2212	229	3382	0.489102	0.504106
S=30, D=60, h=0.2, k=0.6, V=1	326144	1653	321385	971	2135	211	3317	0.505492	0.519751
S=30, D=60, h=0.2, k=0.6, V=0	326144	1655	321387	969	2133	211	3313	0.506116	0.520391
S=30, D=60, h=0.2, k=0.7, V=1	326285	1715	321521	968	2081	198	3247	0.519185	0.532902
S=30, D=60, h=0.2, k=0.7, V=0	326285	1717	321523	966	2079	198	3243	0.519802	0.533535
S=30, D=60, h=0.2, k=0.8, V=1	326512	1807	321702	1000	2003	180	3183	0.535271	0.548092
S=30, D=60, h=0.2, k=0.8, V=0	326512	1807	321702	1000	2003	180	3183	0.535271	0.548092
S=30, D=60, h=0.2, k=0.9, V=1	326593	1894	321835	953	1911	172	3036	0.558404	0.571192
S=30, D=60, h=0.2, k=0.9, V=0	326593	1894	321835	953	1911	172	3036	0.558404	0.571192
S=30, D=60, h=0.2, k=1, V=1	326635	1966	321893	932	1844	166	2942	0.574836	0.587520
S=30, D=60, h=0.2, k=1, V=0	326635	1966	321893	932	1844	166	2942	0.574836	0.587520
S=30, D=60, F=0	323785	610	318861	1290	3024	355	4669	0.215036	0.225962
S=25, D=35, h=0.7, k=0.3, V=1	325060	1608	320782	568	2102	279	2949	0.541869	0.562291
S=25, D=35, h=0.7, k=0.3, V=0	325139	1481	320726	699	2233	274	3206	0.497944	0.516413
S=25, D=35, h=0.7, k=0.4, V=1	325263	1649	320965	577	2072	268	2917	0.549477	0.569323
S=25, D=35, h=0.7, k=0.4, V=0	325344	1532	320905	708	2199	262	3169	0.507932	0.525876
S=25, D=35, h=0.7, k=0.5, V=1	325353	1678	321040	590	2045	266	2901	0.553964	0.573816
S=25, D=35, h=0.7, k=0.5, V=0	325425	1607	321021	672	2125	262	3059	0.528475	0.547120
S=25, D=35, h=0.7, k=0.6, V=1	325384	1701	321074	582	2027	263	2872	0.559645	0.579448
S=25, D=35, h=0.7, k=0.6, V=0	325456	1785	321212	508	1951	259	2718	0.586131	0.606490
S=25, D=35, h=0.7, k=0.7, V=1	325441	1683	321094	626	2038	262	2926	0.550980	0.570452
S=25, D=35, h=0.7, k=0.7, V=0	325513	1750	321217	570	1976	258	2804	0.571820	0.591677
S=25, D=35, h=0.7, k=0.8, V=1	325488	1728	321150	620	1990	261	2871	0.561408	0.581183
S=25, D=35, h=0.7, k=0.8, V=0	325560	1793	321278	561	1928	257	2746	0.582196	0.602356
S=25, D=35, h=0.7, k=0.9, V=1	325488	1728	321150	620	1990	261	2871	0.561408	0.581183
S=25, D=35, h=0.7, k=0.9, V=0	325560	1793	321278	561	1928	257	2746	0.582196	0.602356
S=25, D=35, h=0.7, k=1, V=1	325516	1710	321149	646	2011	259	2916	0.554421	0.573797
S=25, D=35, h=0.7, k=1, V=0	325583	1763	321259	599	1962	255	2816	0.571154	0.590773
S=25, D=35, h=0.6, k=0.3, V=1	325174	1635	320876	581	2082	273	2936	0.545923	0.566027
S=25, D=35, h=0.6, k=0.3, V=0	325278	1569	320886	661	2162	266	3089	0.521354	0.540031
S=25, D=35, h=0.6, k=0.4, V=1	325337	1686	321006	608	2037	270	2915	0.553119	0.573238
S=25, D=35, h=0.6, k=0.4, V=0	325409	1626	320997	681	2105	266	3052	0.531283	0.550313
S=25, D=35, h=0.6, k=0.5, V=1	325460	1683	321078	658	2041	265	2964	0.546678	0.566210
S=25, D=35, h=0.6, k=0.5, V=0	325532	1612	321059	744	2117	261	3122	0.521433	0.539794
S=25, D=35, h=0.6, k=0.6, V=1	325608	1755	321241	633	1979	254	2866	0.564756	0.584044
S=25, D=35, h=0.6, k=0.6, V=0	325632	1803	321305	590	1934	253	2777	0.579693	0.599384
S=25, D=35, h=0.6, k=0.7, V=1	325655	1761	321274	649	1971	252	2872	0.564348	0.583486
S=25, D=35, h=0.6, k=0.7, V=0	325679	1803	321337	611	1928	251	2790	0.577693	0.597199
S=25, D=35, h=0.6, k=0.8, V=1	325728	1783	321340	652	1953	247	2852	0.568573	0.587457
S=25, D=35, h=0.6, k=0.8, V=0	325730	1807	321369	631	1923	247	2801	0.576436	0.595603
S=25, D=35, h=0.6, k=0.9, V=1	325728	1785	321339	652	1952	247	2851	0.568909	0.587799
S=25, D=35, h=0.6, k=0.9, V=0	325730	1809	321368	631	1922	247	2800	0.576768	0.595941
S=25, D=35, h=0.6, k=1, V=1	325833	1770	321393	714	1956	239	2909	0.559910	0.577975
S=25, D=35, h=0.6, k=1, V=0	325833	1785	321411	699	1938	239	2876	0.564955	0.583193
S=25, D=35, h=0.5, k=0.3, V=1	325260	1646	320933	601	2080	268	2949	0.545473	0.565157
S=25, D=35, h=0.5, k=0.3, V=0	325355	1586	320948	676	2145	263	3084	0.523458	0.542003
S=25, D=35, h=0.5, k=0.4, V=1	325460	1685	321078	659	2038	265	2962	0.547049	0.566599
S=25, D=35, h=0.5, k=0.4, V=0	325532	1614	321058	746	2114	261	3121	0.521703	0.540078
S=25, D=35, h=0.5, k=0.5, V=1	325601	1673	321149	720	2059	257	3036	0.537274	0.555878
S=25, D=35, h=0.5, k=0.5, V=0	325625	1603	321093	798	2131	256	3185	0.513444	0.531175
S=25, D=35, h=0.5, k=0.6, V=1	325819	1743	321364	704	2008	238	2950	0.553775	0.571455
S=25, D=35, h=0.5, k=0.6, V=0	325826	1776	321399	677	1974	238	2889	0.563806	0.581800
S=25, D=35, h=0.5, k=0.7, V=1	325907	1780	321443	711	1973	231	2915	0.560943	0.578321
S=25, D=35, h=0.5, k=0.7, V=0	325912	1802	321470	690	1950	231	2871	0.567953	0.585546
S=25, D=35, h=0.5, k=0.8, V=1	326055	1816	321584	717	1938	217	2872	0.568544	0.585097
S=25, D=35, h=0.5, k=0.8, V=0	326055	1827	321598	706	1924	217	2847	0.572268	0.588940
S=25, D=35, h=0.5, k=0.9, V=1	326141	1843	321655	722	1921	211	2854	0.573142	0.589332
S=25, D=35, h=0.5, k=0.9, V=0	326141	1854	321667	711	1909	211	2831	0.576696	0.592987
S=25, D=35, h=0.5, k=1, V=1	326158	1855	321678	725	1900	211	2836	0.575882	0.592185
S=25, D=35, h=0.5, k=1, V=0	326158	1866	321690	714	1888	211	2813	0.579430	0.595835
S=25, D=35, h=0.4, k=0.3, V=1	325232	1649	320872	639	2072	277	2988	0.541155	0.561365
S=25, D=35, h=0.4, k=0.3, V=0	325327	1588	320890	716	2133	272	3121	0.519259	0.538336
S=25, D=35, h=0.4, k=0.4, V=1	325737	1658	321235	760	2084	247	3091	0.529534	0.547134
S=25, D=35, h=0.4, k=0.4, V=0	325761	1594	321186	830	2151	246	3227	0.507943	0.524770
S=25, D=35, h=0.4, k=0.5, V=1	326020	1666	321396	855	2103	222	3180	0.520703	0.536193
S=25, D=35, h=0.4, k=0.5, V=0	326025	1633	321369	889	2134	222	3245	0.510222	0.525419
S=25, D=35, h=0.4, k=0.6, V=1	326165	1747	321550	834	2034	210	3078	0.539928	0.555073
S=25, D=35, h=0.4, k=0.6, V=0	326170	1773	321584	808	2005	210	3023	0.548323	0.563707
S=25, D=35, h=0.4, k=0.7, V=1	326233	1816	321656	798	1963	203	2964	0.558637	0.573785
S=25, D=35, h=0.4, k=0.7, V=0	326233	1830	321672	784	1947	203	2934	0.563166	0.578440
S=25, D=35, h=0.4, k=0.8, V=1	326317	1893	321765	776	1883	198	2857	0.577147	0.592416
S=25, D=35, h=0.4, k=0.8, V=0	326317	1904	321777	765	1871	198	2834	0.580634	0.595997
S=25, D=35, h=0.4, k=0.9, V=1	326436	1921	321868	784	1863	186	2833	0.582120	0.596567
S=25, D=35, h=0.4, k=0.9, V=0	326436	1930	321877	775	1854	186	2815	0.584895	0.599409
S=25, D=35, h=0.4, k=1, V=1	326462	1930	321871	815	1846	185	2846	0.581179	0.595561
S=25, D=35, h=0.4, k=1, V=0	326462	1936	321877	809	1840	185	2834	0.583018	0.597443
S=25, D=35, h=0.3, k=0.3, V=1	325371	1669	320983	666	2053	271	2990	0.542488	0.562316
S=25, D=35, h=0.3, k=0.3, V=0	325443	1612	320982	736	2113	267	3116	0.522212	0.541033
S=25, D=35, h=0.3, k=0.4, V=1	325797	1670	321258	791	2078	240	3109	0.528690	0.545751
S=25, D=35, h=0.3, k=0.4, V=0	325821	1612	321218	852	2139	239	3230	0.509541	0.525925
S=25, D=35, h=0.3, k=0.5, V=1	326151	1683	321465	908	2095	212	3215	0.518817	0.533540
S=25, D=35, h=0.3, k=0.5, V=0	326156	1660	321446	931	2119	212	3262	0.511525	0.526045
S=25, D=35, h=0.3, k=0.6, V=1	326284	1769	321624	869	2022	199	3090	0.540814	0.555167
S=25, D=35, h=0.3, k=0.6, V=0	326284	1788	321645	850	2001	199	3050	0.546871	0.561386
S=25, D=35, h=0.3, k=0.7, V=1	326398	1837	321724	880	1957	187	3024	0.554171	0.567987
S=25, D=35, h=0.3, k=0.7, V=0	326398	1846	321733	871	1948	187	3006	0.556936	0.570818
S=25, D=35, h=0.3, k=0.8, V=1	326539	1891	321858	878	1912	176	2966	0.565376	0.578615
S=25, D=35, h=0.3, k=0.8, V=0	326539	1898	321865	871	1905	176	2952	0.567507	0.580794
S=25, D=35, h=0.3, k=0.9, V=1	326607	1972	321972	839	1824	171	2834	0.586398	0.599755
S=25, D=35, h=0.3, k=0.9, V=0	326607	1977	321977	834	1819	171	2824	0.587911	0.601301
S=25, D=35, h=0.3, k=1, V=1	326664	2022	322029	836	1777	167	2780	0.596511	0.609769
S=25, D=35, h=0.3, k=1, V=0	326664	2026	322033	832	1773	167	2772	0.597712	0.610996
S=25, D=35, F=0	325044	685	319889	1460	3010	282	4752	0.227696	0.236782
S=25, D=38, h=0.7, k=0.3, V=1	324961	1609	320699	562	2091	287	2940	0.542991	0.564084
S=25, D=38, h=0.7, k=0.3, V=0	325108	1483	320702	697	2226	277	3200	0.498757	0.517478
S=25, D=38, h=0.7, k=0.4, V=1	325206	1651	320917	574	2064	272	2910	0.550422	0.570624
S=25, D=38, h=0.7, k=0.4, V=0	325312	1535	320878	708	2191	265	3164	0.508725	0.526922
S=25, D=38, h=0.7, k=0.5, V=1	325298	1675	320987	592	2044	270	2906	0.553082	0.573217
S=25, D=38, h=0.7, k=0.5, V=0	325395	1605	320994	673	2123	265	3061	0.527992	0.546850
S=25, D=38, h=0.7, k=0.6, V=1	325329	1703	321028	577	2021	267	2865	0.560692	0.580848
S=25, D=38, h=0.7, k=0.6, V=0	325426	1790	321191	502	1943	262	2707	0.587930	0.608598
S=25, D=38, h=0.7, k=0.7, V=1	325411	1681	321069	623	2038	265	2926	0.550856	0.570552
S=25, D=38, h=0.7, k=0.7, V=0	325483	1750	321196	562	1975	261	2798	0.572687	0.592805
S=25, D=38, h=0.7, k=0.8, V=1	325496	1724	321158	616	1998	260	2874	0.560853	0.580513
S=25, D=38, h=0.7, k=0.8, V=0	325568	1789	321287	557	1935	256	2748	0.581741	0.601792
S=25, D=38, h=0.7, k=0.9, V=1	325496	1724	321158	616	1998	260	2874	0.560853	0.580513
S=25, D=38, h=0.7, k=0.9, V=0	325568	1789	321287	557	1935	256	2748	0.581741	0.601792
S=25, D=38, h=0.7, k=1, V=1	325499	1710	321139	638	2012	260	2910	0.555248	0.574719
S=25, D=38, h=0.7, k=1, V=0	325566	1763	321251	591	1961	256	2808	0.572149	0.591881
S=25, D=38, h=0.6, k=0.3, V=1	325117	1634	320825	581	2077	277	2935	0.545849	0.566271
S=25, D=38, h=0.6, k=0.3, V=0	325240	1572	320853	661	2154	270	3085	0.522074	0.541077
S=25, D=38, h=0.6, k=0.4, V=1	325282	1684	320953	610	2035	274	2919	0.552451	0.572861
S=25, D=38, h=0.6, k=0.4, V=0	325379	1626	320970	680	2103	269	3052	0.531333	0.550586
S=25, D=38, h=0.6, k=0.5, V=1	325380	1687	321005	654	2034	270	2958	0.547859	0.567810
S=25, D=38, h=0.6, k=0.5, V=0	325477	1611	321006	744	2116	265	3125	0.521083	0.539718
S=25, D=38, h=0.6, k=0.6, V=1	325555	1750	321195	629	1981	259	2869	0.564067	0.583720
S=25, D=38, h=0.6, k=0.6, V=0	325579	1800	321259	586	1934	258	2778	0.579434	0.599514
S=25, D=38, h=0.6, k=0.7, V=1	325653	1757	321269	651	1976	252	2879	0.563212	0.582308
S=25, D=38, h=0.6, k=0.7, V=0	325677	1800	321333	613	1931	251	2795	0.576839	0.596316
S=25, D=38, h=0.6, k=0.8, V=1	325723	1787	321342	644	1950	247	2841	0.570278	0.589212
S=25, D=38, h=0.6, k=0.8, V=0	325725	1810	321370	624	1921	247	2792	0.577821	0.597028
S=25, D=38, h=0.6, k=0.9, V=1	325746	1790	321361	645	1950	245	2840	0.570697	0.589479
S=25, D=38, h=0.6, k=0.9, V=0	325748	1813	321389	625	1921	245	2791	0.578234	0.597286
S=25, D=38, h=0.6, k=1, V=1	325861	1775	321422	708	1956	236	2900	0.561490	0.579358
S=25, D=38, h=0.6, k=1, V=0	325861	1790	321440	693	1938	236	2867	0.566536	0.584573
S=25, D=38, h=0.5, k=0.3, V=1	325203	1643	320878	605	2077	272	2954	0.544476	0.564445
S=25, D=38, h=0.5, k=0.3, V=0	325317	1581	320909	680	2147	267	3094	0.521830	0.540611
S=25, D=38, h=0.5, k=0.4, V=1	325387	1692	321013	653	2029	269	2951	0.549099	0.569022
S=25, D=38, h=0.5, k=0.4, V=0	325484	1615	321013	743	2113	264	3120	0.522059	0.540653
S=25, D=38, h=0.5, k=0.5, V=1	325577	1673	321124	720	2060	259	3039	0.537067	0.555802
S=25, D=38, h=0.5, k=0.5, V=0	325601	1600	321069	797	2135	258	3190	0.512708	0.530545
S=25, D=38, h=0.5, k=0.6, V=1	325785	1749	321335	702	1999	241	2942	0.555248	0.573208
S=25, D=38, h=0.5, k=0.6, V=0	325792	1782	321370	674	1966	241	2881	0.565315	0.583591
S=25, D=38, h=0.5, k=0.7, V=1	325907	1778	321451	704	1974	231	2909	0.561416	0.578812
S=25, D=38, h=0.5, k=0.7, V=0	325912	1799	321478	684	1951	231	2866	0.568191	0.585799
S=25, D=38, h=0.5, k=0.8, V=1	326024	1814	321566	706	1938	221	2865	0.569262	0.586145
S=25, D=38, h=0.5, k=0.8, V=0	326024	1825	321580	695	1924	221	2840	0.572994	0.589997
S=25, D=38, h=0.5, k=0.9, V=1	326097	1838	321621	716	1922	215	2853	0.572822	0.589321
S=25, D=38, h=0.5, k=0.9, V=0	326097	1849	321633	705	1910	215	2830	0.576384	0.592986
S=25, D=38, h=0.5, k=1, V=1	326114	1857	321641	723	1893	215	2831	0.576587	0.593237
S=25, D=38, h=0.5, k=1, V=0	326114	1868	321653	712	1881	215	2808	0.580136	0.596889
S=25, D=38, h=0.4, k=0.3, V=1	325182	1646	320825	640	2071	280	2991	0.540465	0.560885
S=25, D=38, h=0.4, k=0.3, V=0	325296	1583	320858	719	2136	275	3130	0.517759	0.536999
S=25, D=38, h=0.4, k=0.4, V=1	325685	1662	321189	756	2078	252	3086	0.530630	0.548626
S=25, D=38, h=0.4, k=0.4, V=0	325709	1598	321142	824	2145	251	3220	0.509262	0.526477
S=25, D=38, h=0.4, k=0.5, V=1	325958	1660	321349	845	2104	229	3178	0.520362	0.536342
S=25, D=38, h=0.4, k=0.5, V=0	325963	1629	321322	879	2133	229	3241	0.510278	0.525968
S=25, D=38, h=0.4, k=0.6, V=1	326121	1743	321512	832	2034	214	3080	0.539314	0.554742
S=25, D=38, h=0.4, k=0.6, V=0	326126	1769	321546	807	2004	214	3025	0.547679	0.563354
S=25, D=38, h=0.4, k=0.7, V=1	326189	1817	321611	802	1959	207	2968	0.558330	0.573776
S=25, D=38, h=0.4, k=0.7, V=0	326189	1831	321627	788	1943	207	2938	0.562853	0.578429
S=25, D=38, h=0.4, k=0.8, V=1	326304	1887	321745	782	1890	198	2870	0.575212	0.590428
S=25, D=38, h=0.4, k=0.8, V=0	326304	1898	321757	771	1878	198	2847	0.578698	0.594007
S=25, D=38, h=0.4, k=0.9, V=1	326400	1917	321832	788	1863	190	2841	0.580886	0.595626
S=25, D=38, h=0.4, k=0.9, V=0	326400	1926	321841	779	1854	190	2823	0.583661	0.598469
S=25, D=38, h=0.4, k=1, V=1	326449	1930	321864	811	1844	185	2840	0.581764	0.596167
S=25, D=38, h=0.4, k=1, V=0	326449	1936	321870	805	1838	185	2828	0.583605	0.598052
S=25, D=38, h=0.3, k=0.3, V=1	325343	1672	320959	663	2049	272	2984	0.543480	0.563420
S=25, D=38, h=0.3, k=0.3, V=0	325440	1614	320976	739	2111	267	3117	0.522299	0.541124
S=25, D=38, h=0.3, k=0.4, V=1	325714	1669	321183	789	2073	249	3111	0.528495	0.546206
S=25, D=38, h=0.3, k=0.4, V=0	325738	1609	321142	851	2136	248	3235	0.508803	0.525797
S=25, D=38, h=0.3, k=0.5, V=1	326138	1684	321451	908	2095	212	3215	0.518961	0.533684
S=25, D=38, h=0.3, k=0.5, V=0	326143	1661	321432	932	2118	212	3262	0.511635	0.526158
S=25, D=38, h=0.3, k=0.6, V=1	326271	1770	321600	877	2024	199	3100	0.539970	0.554291
S=25, D=38, h=0.3, k=0.6, V=0	326271	1789	321621	858	2003	199	3060	0.546014	0.560497
S=25, D=38, h=0.3, k=0.7, V=1	326385	1837	321706	883	1959	187	3029	0.553714	0.567512
S=25, D=38, h=0.3, k=0.7, V=0	326385	1846	321715	874	1950	187	3011	0.556477	0.570341
S=25, D=38, h=0.3, k=0.8, V=1	326522	1895	321839	881	1907	178	2966	0.565786	0.579187
S=25, D=38, h=0.3, k=0.8, V=0	326522	1902	321846	874	1900	178	2952	0.567914	0.581364
S=25, D=38, h=0.3, k=0.9, V=1	326607	1977	321964	845	1821	171	2837	0.586583	0.599937
S=25, D=38, h=0.3, k=0.9, V=0	326607	1982	321969	840	1816	171	2827	0.588092	0.601480
S=25, D=38, h=0.3, k=1, V=1	326664	2025	322017	846	1776	167	2789	0.595868	0.609107
S=25, D=38, h=0.3, k=1, V=0	326664	2029	322021	842	1772	167	2781	0.597066	0.610330
S=25, D=38, F=0	324994	685	319855	1448	3006	285	4739	0.228412	0.237627
S=25, D=40, h=0.7, k=0.3, V=1	324948	1609	320685	563	2091	288	2942	0.542793	0.563951
S=25, D=40, h=0.7, k=0.3, V=0	325052	1483	320647	702	2220	282	3204	0.498232	0.517297
S=25, D=40, h=0.7, k=0.4, V=1	325193	1648	320905	573	2067	273	2913	0.549842	0.570096
S=25, D=40, h=0.7, k=0.4, V=0	325299	1536	320868	706	2189	266	3161	0.509179	0.527464
S=25, D=40, h=0.7, k=0.5, V=1	325285	1669	320976	591	2049	271	2911	0.551942	0.572115
S=25, D=40, h=0.7, k=0.5, V=0	325382	1605	320985	671	2121	266	3058	0.528298	0.547246
S=25, D=40, h=0.7, k=0.6, V=1	325316	1701	321015	578	2022	268	2868	0.560148	0.580365
S=25, D=40, h=0.7, k=0.6, V=0	325413	1791	321179	503	1940	263	2706	0.588076	0.608838
S=25, D=40, h=0.7, k=0.7, V=1	325373	1683	321034	622	2034	267	2923	0.551399	0.571271
S=25, D=40, h=0.7, k=0.7, V=0	325470	1758	321185	562	1965	262	2789	0.574403	0.594667
S=25, D=40, h=0.7, k=0.8, V=1	325427	1726	321099	612	1990	265	2867	0.561832	0.581929
S=25, D=40, h=0.7, k=0.8, V=0	325524	1795	321251	555	1923	260	2738	0.583364	0.603810
S=25, D=40, h=0.7, k=0.9, V=1	325427	1726	321099	612	1990	265	2867	0.561832	0.581929
S=25, D=40, h=0.7, k=0.9, V=0	325524	1795	321251	555	1923	260	2738	0.583364	0.603810
S=25, D=40, h=0.7, k=1, V=1	325455	1710	321100	639	2006	264	2909	0.555268	0.575066
S=25, D=40, h=0.7, k=1, V=0	325522	1766	321212	593	1951	260	2804	0.572735	0.592827
S=25, D=40, h=0.6, k=0.3, V=1	325104	1635	320813	579	2077	278	2934	0.546176	0.566677
S=25, D=40, h=0.6, k=0.3, V=0	325233	1572	320845	663	2153	270	3086	0.521901	0.540903
S=25, D=40, h=0.6, k=0.4, V=1	325269	1686	320942	608	2033	275	2916	0.553047	0.573551
S=25, D=40, h=0.6, k=0.4, V=0	325366	1629	320958	681	2098	270	3049	0.531924	0.551280
S=25, D=40, h=0.6, k=0.5, V=1	325367	1687	320997	651	2032	271	2954	0.548290	0.568339
S=25, D=40, h=0.6, k=0.5, V=0	325464	1616	320999	739	2110	266	3115	0.522730	0.541496
S=25, D=40, h=0.6, k=0.6, V=1	325517	1755	321163	626	1973	261	2860	0.565534	0.585402
S=25, D=40, h=0.6, k=0.6, V=0	325566	1808	321253	581	1924	259	2764	0.581751	0.601996
S=25, D=40, h=0.6, k=0.7, V=1	325584	1761	321211	646	1966	257	2869	0.564708	0.584257
S=25, D=40, h=0.6, k=0.7, V=0	325633	1805	321299	609	1920	255	2784	0.578493	0.598362
S=25, D=40, h=0.6, k=0.8, V=1	325692	1787	321313	648	1944	250	2842	0.570016	0.589198
S=25, D=40, h=0.6, k=0.8, V=0	325694	1810	321342	628	1914	250	2792	0.577631	0.597097
S=25, D=40, h=0.6, k=0.9, V=1	325692	1792	321314	646	1940	250	2836	0.571204	0.590420
S=25, D=40, h=0.6, k=0.9, V=0	325694	1815	321343	626	1910	250	2786	0.578814	0.598314
S=25, D=40, h=0.6, k=1, V=1	325835	1772	321401	707	1955	238	2900	0.561133	0.579157
S=25, D=40, h=0.6, k=1, V=0	325835	1787	321419	692	1937	238	2867	0.566185	0.584380
S=25, D=40, h=0.5, k=0.3, V=1	325190	1644	320865	604	2077	273	2954	0.544674	0.564716
S=25, D=40, h=0.5, k=0.3, V=0	325310	1582	320899	683	2146	267	3096	0.521691	0.540468
S=25, D=40, h=0.5, k=0.4, V=1	325367	1688	320998	650	2031	271	2952	0.548620	0.568681
S=25, D=40, h=0.5, k=0.4, V=0	325464	1617	320999	739	2109	266	3114	0.522945	0.541718
S=25, D=40, h=0.5, k=0.5, V=1	325532	1676	321088	713	2055	262	3030	0.538441	0.557445
S=25, D=40, h=0.5, k=0.5, V=0	325581	1605	321056	792	2128	260	3180	0.514340	0.532378
S=25, D=40, h=0.5, k=0.6, V=1	325730	1749	321285	701	1995	245	2941	0.555364	0.573640
S=25, D=40, h=0.5, k=0.6, V=0	325762	1782	321344	675	1961	244	2880	0.565342	0.583866
S=25, D=40, h=0.5, k=0.7, V=1	325873	1781	321419	706	1967	234	2907	0.561871	0.579522
S=25, D=40, h=0.5, k=0.7, V=0	325878	1802	321445	687	1944	234	2865	0.568522	0.586385
S=25, D=40, h=0.5, k=0.8, V=1	326021	1812	321563	706	1940	221	2867	0.568855	0.585726
S=25, D=40, h=0.5, k=0.8, V=0	326021	1825	321578	694	1924	221	2839	0.573111	0.590117
S=25, D=40, h=0.5, k=0.9, V=1	326097	1837	321615	720	1925	215	2860	0.572013	0.588482
S=25, D=40, h=0.5, k=0.9, V=0	326097	1850	321628	708	1911	215	2834	0.576090	0.592676
S=25, D=40, h=0.5, k=1, V=1	326114	1851	321640	724	1899	215	2838	0.575264	0.591877
S=25, D=40, h=0.5, k=1, V=0	326114	1862	321652	713	1887	215	2815	0.578816	0.595533
S=25, D=40, h=0.4, k=0.3, V=1	325169	1646	320810	641	2072	281	2994	0.540205	0.560682
S=25, D=40, h=0.4, k=0.3, V=0	325289	1585	320848	722	2134	275	3131	0.517847	0.537090
S=25, D=40, h=0.4, k=0.4, V=1	325647	1659	321155	754	2079	254	3087	0.530219	0.548350
S=25, D=40, h=0.4, k=0.4, V=0	325696	1596	321127	827	2146	252	3225	0.508504	0.525767
S=25, D=40, h=0.4, k=0.5, V=1	325932	1661	321319	848	2104	231	3183	0.520053	0.536158
S=25, D=40, h=0.4, k=0.5, V=0	325937	1631	321292	882	2132	231	3245	0.510195	0.526015
S=25, D=40, h=0.4, k=0.6, V=1	326090	1744	321482	831	2033	217	3081	0.539421	0.555066
S=25, D=40, h=0.4, k=0.6, V=0	326095	1772	321515	807	2001	217	3025	0.548085	0.563989
S=25, D=40, h=0.4, k=0.7, V=1	326158	1814	321583	800	1961	210	2971	0.557795	0.573452
S=25, D=40, h=0.4, k=0.7, V=0	326158	1829	321599	786	1944	210	2940	0.562524	0.578317
S=25, D=40, h=0.4, k=0.8, V=1	326304	1889	321744	783	1888	198	2869	0.575500	0.590724
S=25, D=40, h=0.4, k=0.8, V=0	326304	1901	321756	772	1875	198	2845	0.579183	0.594505
S=25, D=40, h=0.4, k=0.9, V=1	326400	1922	321828	791	1859	190	2840	0.581471	0.596222
S=25, D=40, h=0.4, k=0.9, V=0	326400	1933	321838	781	1848	190	2819	0.584746	0.599577
S=25, D=40, h=0.4, k=1, V=1	326449	1939	321866	808	1836	185	2829	0.583794	0.598242
S=25, D=40, h=0.4, k=1, V=0	326449	1945	321872	802	1830	185	2817	0.585632	0.600124
S=25, D=40, h=0.3, k=0.3, V=1	325330	1669	320946	662	2053	273	2988	0.542827	0.562810
S=25, D=40, h=0.3, k=0.3, V=0	325427	1611	320966	737	2113	268	3118	0.521882	0.540765
S=25, D=40, h=0.3, k=0.4, V=1	325676	1668	321157	777	2074	251	3102	0.529479	0.547361
S=25, D=40, h=0.3, k=0.4, V=0	325725	1611	321135	844	2135	249	3228	0.509851	0.526941
S=25, D=40, h=0.3, k=0.5, V=1	326107	1682	321420	908	2097	215	3220	0.518338	0.533250
S=25, D=40, h=0.3, k=0.5, V=0	326112	1660	321401	932	2119	215	3266	0.511225	0.525940
S=25, D=40, h=0.3, k=0.6, V=1	326240	1774	321573	875	2018	202	3095	0.540933	0.555499
S=25, D=40, h=0.3, k=0.6, V=0	326240	1794	321594	856	1996	202	3054	0.547179	0.561916
S=25, D=40, h=0.3, k=0.7, V=1	326385	1841	321706	883	1955	187	3025	0.554523	0.568341
S=25, D=40, h=0.3, k=0.7, V=0	326385	1851	321715	874	1945	187	3006	0.557485	0.571374
S=25, D=40, h=0.3, k=0.8, V=1	326522	1897	321839	881	1905	178	2964	0.566184	0.579595
S=25, D=40, h=0.3, k=0.8, V=0	326522	1905	321846	874	1897	178	2949	0.568510	0.581974
S=25, D=40, h=0.3, k=0.9, V=1	326590	1982	321950	844	1814	173	2831	0.587665	0.601205
S=25, D=40, h=0.3, k=0.9, V=0	326590	1987	321955	839	1809	173	2821	0.589173	0.602747
S=25, D=40, h=0.3, k=1, V=1	326647	2027	322008	841	1771	169	2781	0.596864	0.610291
S=25, D=40, h=0.3, k=1, V=0	326647	2031	322012	837	1767	169	2773	0.598062	0.611516
S=25, D=40, F=0	324938	688	319804	1449	2997	290	4736	0.229251	0.238673
S=25, D=43, h=0.7, k=0.3, V=1	324901	1614	320638	564	2085	289	2938	0.543736	0.565009
S=25, D=43, h=0.7, k=0.3, V=0	324999	1484	320594	703	2218	284	3205	0.498274	0.517479
S=25, D=43, h=0.7, k=0.4, V=1	325146	1657	320861	572	2056	274	2902	0.551946	0.572360
S=25, D=43, h=0.7, k=0.4, V=0	325246	1539	320816	706	2185	268	3159	0.509774	0.528221
S=25, D=43, h=0.7, k=0.5, V=1	325238	1676	320932	591	2039	272	2902	0.553558	0.573879
S=25, D=43, h=0.7, k=0.5, V=0	325329	1607	320933	671	2118	268	3057	0.528661	0.547767
S=25, D=43, h=0.7, k=0.6, V=1	325269	1707	320970	580	2012	269	2861	0.561362	0.581718
S=25, D=43, h=0.7, k=0.6, V=0	325360	1795	321129	502	1934	265	2701	0.589015	0.609976
S=25, D=43, h=0.7, k=0.7, V=1	325326	1689	320990	623	2024	268	2915	0.552749	0.572764
S=25, D=43, h=0.7, k=0.7, V=0	325417	1762	321134	562	1959	264	2785	0.575223	0.595678
S=25, D=43, h=0.7, k=0.8, V=1	325380	1730	321052	615	1983	266	2864	0.562436	0.582646
S=25, D=43, h=0.7, k=0.8, V=0	325471	1797	321197	558	1919	262	2739	0.583388	0.604001
S=25, D=43, h=0.7, k=0.9, V=1	325380	1730	321052	615	1983	266	2864	0.562436	0.582646
S=25, D=43, h=0.7, k=0.9, V=0	325471	1797	321197	558	1919	262	2739	0.583388	0.604001
S=25, D=43, h=0.7, k=1, V=1	325402	1716	321048	640	1998	266	2904	0.556399	0.576395
S=25, D=43, h=0.7, k=1, V=0	325469	1771	321162	592	1944	262	2798	0.573884	0.594179
S=25, D=43, h=0.6, k=0.3, V=1	325057	1637	320765	582	2073	279	2934	0.546291	0.566881
S=25, D=43, h=0.6, k=0.3, V=0	325180	1574	320792	664	2150	272	3086	0.522149	0.541303
S=25, D=43, h=0.6, k=0.4, V=1	325241	1686	320911	614	2030	276	2920	0.552447	0.573020
S=25, D=43, h=0.6, k=0.4, V=0	325313	1628	320903	684	2098	272	3054	0.531287	0.550766
S=25, D=43, h=0.6, k=0.5, V=1	325339	1687	320965	655	2032	272	2959	0.547738	0.567841
S=25, D=43, h=0.6, k=0.5, V=0	325411	1612	320941	745	2113	268	3126	0.521117	0.539971
S=25, D=43, h=0.6, k=0.6, V=1	325489	1754	321129	632	1974	262	2868	0.564525	0.584434
S=25, D=43, h=0.6, k=0.6, V=0	325513	1808	321195	586	1924	261	2771	0.580979	0.601352
S=25, D=43, h=0.6, k=0.7, V=1	325556	1759	321180	651	1966	258	2875	0.563767	0.583370
S=25, D=43, h=0.6, k=0.7, V=0	325580	1805	321244	611	1920	257	2788	0.578098	0.598108
S=25, D=43, h=0.6, k=0.8, V=1	325626	1789	321251	646	1940	253	2839	0.570591	0.590029
S=25, D=43, h=0.6, k=0.8, V=0	325628	1814	321281	625	1908	253	2786	0.578732	0.598475
S=25, D=43, h=0.6, k=0.9, V=1	325626	1793	321252	644	1937	253	2834	0.571574	0.591039
S=25, D=43, h=0.6, k=0.9, V=0	325628	1818	321282	623	1905	253	2781	0.579711	0.599481
S=25, D=43, h=0.6, k=1, V=1	325779	1781	321350	705	1943	242	2890	0.563144	0.581545
S=25, D=43, h=0.6, k=1, V=0	325779	1796	321368	690	1925	242	2857	0.568188	0.586763
S=25, D=43, h=0.5, k=0.3, V=1	325162	1645	320837	606	2074	274	2954	0.544707	0.564834
S=25, D=43, h=0.5, k=0.3, V=0	325257	1584	320847	683	2143	269	3095	0.522058	0.540991
S=25, D=43, h=0.5, k=0.4, V=1	325339	1686	320965	655	2033	272	2960	0.547528	0.567623
S=25, D=43, h=0.5, k=0.4, V=0	325411	1610	320940	746	2115	268	3129	0.520573	0.539407
S=25, D=43, h=0.5, k=0.5, V=1	325504	1671	321055	717	2061	263	3041	0.536784	0.555798
S=25, D=43, h=0.5, k=0.5, V=0	325528	1599	320998	796	2135	262	3193	0.512404	0.530507
S=25, D=43, h=0.5, k=0.6, V=1	325717	1749	321270	703	1995	246	2944	0.555060	0.573400
S=25, D=43, h=0.5, k=0.6, V=0	325724	1782	321304	676	1962	246	2884	0.565006	0.583665
S=25, D=43, h=0.5, k=0.7, V=1	325825	1779	321371	707	1968	237	2912	0.561200	0.579058
S=25, D=43, h=0.5, k=0.7, V=0	325830	1801	321397	688	1944	237	2869	0.568055	0.586134
S=25, D=43, h=0.5, k=0.8, V=1	325942	1815	321491	705	1931	227	2863	0.569580	0.586951
S=25, D=43, h=0.5, k=0.8, V=0	325942	1828	321506	693	1915	227	2835	0.573835	0.591345
S=25, D=43, h=0.5, k=0.9, V=1	326038	1834	321561	719	1924	219	2862	0.571522	0.588295
S=25, D=43, h=0.5, k=0.9, V=0	326038	1847	321574	707	1910	219	2836	0.575601	0.592495
S=25, D=43, h=0.5, k=1, V=1	326055	1854	321588	721	1892	219	2832	0.576212	0.593174
S=25, D=43, h=0.5, k=1, V=0	326055	1865	321600	710	1880	219	2809	0.579764	0.596832
S=25, D=43, h=0.4, k=0.3, V=1	325141	1647	320780	643	2071	282	2996	0.540105	0.560651
S=25, D=43, h=0.4, k=0.3, V=0	325236	1583	320793	724	2136	277	3137	0.517048	0.536400
S=25, D=43, h=0.4, k=0.4, V=1	325614	1657	321118	757	2082	255	3094	0.529319	0.547486
S=25, D=43, h=0.4, k=0.4, V=0	325638	1591	321067	828	2152	254	3234	0.507116	0.524463
S=25, D=43, h=0.4, k=0.5, V=1	325907	1659	321296	847	2105	232	3184	0.519735	0.535903
S=25, D=43, h=0.4, k=0.5, V=0	325912	1628	321268	881	2135	232	3248	0.509591	0.525460
S=25, D=43, h=0.4, k=0.6, V=1	326062	1741	321450	836	2035	218	3089	0.538261	0.553948
S=25, D=43, h=0.4, k=0.6, V=0	326067	1769	321484	811	2003	218	3032	0.547031	0.562981
S=25, D=43, h=0.4, k=0.7, V=1	326155	1817	321578	804	1956	210	2970	0.558110	0.573784
S=25, D=43, h=0.4, k=0.7, V=0	326155	1833	321596	788	1938	210	2936	0.563258	0.579079
S=25, D=43, h=0.4, k=0.8, V=1	326270	1886	321709	788	1887	201	2876	0.574423	0.589862
S=25, D=43, h=0.4, k=0.8, V=0	326270	1899	321722	776	1873	201	2850	0.578415	0.593963
S=25, D=43, h=0.4, k=0.9, V=1	326369	1920	321795	797	1857	193	2847	0.580490	0.595463
S=25, D=43, h=0.4, k=0.9, V=0	326369	1931	321805	787	1846	193	2826	0.583764	0.598818
S=25, D=43, h=0.4, k=1, V=1	326449	1942	321857	818	1832	185	2835	0.583373	0.597816
S=25, D=43, h=0.4, k=1, V=0	326449	1948	321863	812	1826	185	2823	0.585207	0.599694
S=25, D=43, h=0.3, k=0.3, V=1	325302	1668	320914	665	2055	274	2994	0.542118	0.562142
S=25, D=43, h=0.3, k=0.3, V=0	325374	1608	320910	739	2117	270	3126	0.520805	0.539785
S=25, D=43, h=0.3, k=0.4, V=1	325676	1663	321153	781	2079	251	3111	0.527974	0.545807
S=25, D=43, h=0.3, k=0.4, V=0	325700	1605	321108	846	2141	250	3237	0.508277	0.525383
S=25, D=43, h=0.3, k=0.5, V=1	326079	1676	321394	907	2102	216	3225	0.517174	0.532125
S=25, D=43, h=0.3, k=0.5, V=0	326084	1657	321374	931	2122	216	3269	0.510624	0.525388
S=25, D=43, h=0.3, k=0.6, V=1	326237	1773	321567	878	2019	202	3099	0.540412	0.554966
S=25, D=43, h=0.3, k=0.6, V=0	326237	1794	321588	859	1996	202	3057	0.546861	0.561589
S=25, D=43, h=0.3, k=0.7, V=1	326354	1840	321675	888	1951	190	3029	0.553941	0.567981
S=25, D=43, h=0.3, k=0.7, V=0	326354	1850	321685	878	1941	190	3009	0.557007	0.571122
S=25, D=43, h=0.3, k=0.8, V=1	326491	1894	321810	885	1902	181	2968	0.565386	0.579023
S=25, D=43, h=0.3, k=0.8, V=0	326491	1902	321818	877	1894	181	2952	0.567818	0.581511
S=25, D=43, h=0.3, k=0.9, V=1	326590	1986	321947	848	1809	173	2830	0.588094	0.601648
S=25, D=43, h=0.3, k=0.9, V=0	326590	1991	321952	843	1804	173	2820	0.589600	0.603188
S=25, D=43, h=0.3, k=1, V=1	326647	2027	322003	846	1771	169	2786	0.596331	0.609747
S=25, D=43, h=0.3, k=1, V=0	326647	2031	322007	842	1767	169	2778	0.597528	0.610970
S=25, D=43, F=0	324885	687	319752	1450	2996	292	4738	0.228903	0.238381
S=25, D=45, h=0.7, k=0.3, V=1	324882	1615	320620	564	2083	290	2937	0.543951	0.565309
S=25, D=45, h=0.7, k=0.3, V=0	324999	1493	320594	702	2210	284	3196	0.500346	0.519624
S=25, D=45, h=0.7, k=0.4, V=1	325146	1661	320861	574	2050	274	2898	0.552679	0.573132
S=25, D=45, h=0.7, k=0.4, V=0	325246	1546	320814	708	2178	268	3154	0.511082	0.529575
S=25, D=45, h=0.7, k=0.5, V=1	325238	1679	320925	597	2037	272	2906	0.553368	0.573678
S=25, D=45, h=0.7, k=0.5, V=0	325329	1614	320928	675	2112	268	3055	0.529623	0.548759
S=25, D=45, h=0.7, k=0.6, V=1	325269	1710	320967	581	2011	269	2861	0.561717	0.582075
S=25, D=45, h=0.7, k=0.6, V=0	325360	1804	321125	505	1926	265	2696	0.590362	0.611365
S=25, D=45, h=0.7, k=0.7, V=1	325326	1696	320988	624	2018	268	2910	0.554025	0.574080
S=25, D=45, h=0.7, k=0.7, V=0	325417	1769	321132	563	1953	264	2780	0.576455	0.596949
S=25, D=45, h=0.7, k=0.8, V=1	325380	1734	321050	616	1980	266	2862	0.563071	0.583298
S=25, D=45, h=0.7, k=0.8, V=0	325471	1803	321194	560	1914	262	2736	0.584276	0.604915
S=25, D=45, h=0.7, k=0.9, V=1	325380	1734	321050	616	1980	266	2862	0.563071	0.583298
S=25, D=45, h=0.7, k=0.9, V=0	325471	1803	321194	560	1914	262	2736	0.584276	0.604915
S=25, D=45, h=0.7, k=1, V=1	325402	1718	321047	642	1995	266	2903	0.556645	0.576655
S=25, D=45, h=0.7, k=1, V=0	325469	1773	321161	594	1941	262	2797	0.574118	0.594427
S=25, D=45, h=0.6, k=0.3, V=1	325057	1640	320765	583	2069	279	2931	0.546874	0.567490
S=25, D=45, h=0.6, k=0.3, V=0	325180	1578	320790	666	2146	272	3084	0.522779	0.541957
S=25, D=45, h=0.6, k=0.4, V=1	325241	1688	320904	619	2030	276	2925	0.552110	0.572661
S=25, D=45, h=0.6, k=0.4, V=0	325313	1630	320895	691	2097	272	3060	0.530822	0.550280
S=25, D=45, h=0.6, k=0.5, V=1	325339	1690	320961	659	2029	272	2960	0.547888	0.567997
S=25, D=45, h=0.6, k=0.5, V=0	325411	1613	320933	752	2113	268	3133	0.520471	0.539298
S=25, D=45, h=0.6, k=0.6, V=1	325489	1755	321125	636	1973	262	2871	0.564246	0.584146
S=25, D=45, h=0.6, k=0.6, V=0	325513	1809	321192	588	1924	261	2773	0.580858	0.601222
S=25, D=45, h=0.6, k=0.7, V=1	325556	1765	321179	652	1960	258	2870	0.564881	0.584523
S=25, D=45, h=0.6, k=0.7, V=0	325580	1811	321243	612	1914	257	2783	0.579192	0.599239
S=25, D=45, h=0.6, k=0.8, V=1	325626	1790	321249	649	1938	253	2840	0.570508	0.589948
S=25, D=45, h=0.6, k=0.8, V=0	325628	1815	321279	627	1907	253	2787	0.578691	0.598433
S=25, D=45, h=0.6, k=0.9, V=1	325626	1794	321250	647	1935	253	2835	0.571490	0.590959
S=25, D=45, h=0.6, k=0.9, V=0	325628	1819	321280	625	1904	253	2782	0.579670	0.599439
S=25, D=45, h=0.6, k=1, V=1	325779	1781	321344	712	1942	242	2896	0.562404	0.580787
S=25, D=45, h=0.6, k=1, V=0	325779	1796	321362	697	1924	242	2863	0.567442	0.585999
S=25, D=45, h=0.5, k=0.3, V=1	325143	1647	320814	609	2073	274	2956	0.544689	0.564811
S=25, D=45, h=0.5, k=0.3, V=0	325257	1588	320842	687	2140	269	3096	0.522385	0.541326
S=25, D=45, h=0.5, k=0.4, V=1	325339	1689	320961	659	2030	272	2961	0.547678	0.567780
S=25, D=45, h=0.5, k=0.4, V=0	325411	1611	320932	753	2115	268	3136	0.519927	0.538735
S=25, D=45, h=0.5, k=0.5, V=1	325504	1675	321053	720	2056	263	3039	0.537351	0.556390
S=25, D=45, h=0.5, k=0.5, V=0	325528	1600	320992	802	2134	262	3198	0.511960	0.530049
S=25, D=45, h=0.5, k=0.6, V=1	325684	1751	321237	704	1992	247	2943	0.555356	0.573784
S=25, D=45, h=0.5, k=0.6, V=0	325691	1781	321272	676	1962	247	2885	0.564801	0.583533
S=25, D=45, h=0.5, k=0.7, V=1	325792	1780	321338	708	1966	238	2912	0.561289	0.579229
S=25, D=45, h=0.5, k=0.7, V=0	325797	1802	321366	687	1942	238	2867	0.568375	0.586544
S=25, D=45, h=0.5, k=0.8, V=1	325942	1813	321486	711	1932	227	2870	0.568552	0.585898
S=25, D=45, h=0.5, k=0.8, V=0	325942	1826	321501	699	1916	227	2842	0.572804	0.590289
S=25, D=45, h=0.5, k=0.9, V=1	326038	1833	321557	724	1924	219	2867	0.570819	0.587577
S=25, D=45, h=0.5, k=0.9, V=0	326038	1846	321570	712	1910	219	2841	0.574896	0.591775
S=25, D=45, h=0.5, k=1, V=1	326055	1851	321585	724	1895	219	2838	0.575264	0.592199
S=25, D=45, h=0.5, k=1, V=0	326055	1862	321597	713	1883	219	2815	0.578816	0.595857
S=25, D=45, h=0.4, k=0.3, V=1	325141	1646	320776	647	2072	282	3001	0.539409	0.559930
S=25, D=45, h=0.4, k=0.3, V=0	325236	1584	320791	726	2135	277	3138	0.517035	0.536387
S=25, D=45, h=0.4, k=0.4, V=1	325614	1657	321116	760	2081	255	3096	0.529049	0.547212
S=25, D=45, h=0.4, k=0.4, V=0	325638	1590	321062	832	2154	254	3240	0.506403	0.523722
S=25, D=45, h=0.4, k=0.5, V=1	325907	1657	321293	850	2107	232	3189	0.518990	0.535136
S=25, D=45, h=0.4, k=0.5, V=0	325912	1626	321266	883	2137	232	3252	0.508953	0.524802
S=25, D=45, h=0.4, k=0.6, V=1	326062	1741	321446	840	2035	218	3093	0.537831	0.553507
S=25, D=45, h=0.4, k=0.6, V=0	326067	1769	321481	812	2005	218	3035	0.546781	0.562717
S=25, D=45, h=0.4, k=0.7, V=1	326155	1815	321577	806	1957	210	2973	0.557557	0.573220
S=25, D=45, h=0.4, k=0.7, V=0	326155	1832	321596	788	1939	210	2937	0.563055	0.578871
S=25, D=45, h=0.4, k=0.8, V=1	326270	1884	321709	788	1889	201	2878	0.574023	0.589453
S=25, D=45, h=0.4, k=0.8, V=0	326270	1897	321722	776	1875	201	2852	0.578017	0.593554
S=25, D=45, h=0.4, k=0.9, V=1	326369	1916	321798	794	1861	193	2848	0.580027	0.594988
S=25, D=45, h=0.4, k=0.9, V=0	326369	1927	321808	784	1850	193	2827	0.583305	0.598347
S=25, D=45, h=0.4, k=1, V=1	326449	1942	321860	815	1832	185	2832	0.583699	0.598149
S=25, D=45, h=0.4, k=1, V=0	326449	1948	321866	809	1826	185	2820	0.585534	0.600028
S=25, D=45, h=0.3, k=0.3, V=1	325302	1670	320912	669	2051	274	2994	0.542202	0.562241
S=25, D=45, h=0.3, k=0.3, V=0	325374	1611	320908	741	2114	270	3125	0.521223	0.540218
S=25, D=45, h=0.3, k=0.4, V=1	325676	1661	321151	784	2080	251	3115	0.527284	0.545099
S=25, D=45, h=0.3, k=0.4, V=0	325700	1601	321104	849	2146	250	3245	0.507028	0.524089
S=25, D=45, h=0.3, k=0.5, V=1	326079	1672	321388	913	2106	216	3235	0.515711	0.530620
S=25, D=45, h=0.3, k=0.5, V=0	326084	1651	321368	935	2130	216	3281	0.508811	0.523517
S=25, D=45, h=0.3, k=0.6, V=1	326237	1768	321569	876	2024	202	3102	0.539593	0.554125
S=25, D=45, h=0.3, k=0.6, V=0	326237	1789	321592	855	2001	202	3058	0.546262	0.560975
S=25, D=45, h=0.3, k=0.7, V=1	326354	1840	321669	895	1950	190	3035	0.553282	0.567311
S=25, D=45, h=0.3, k=0.7, V=0	326354	1850	321679	885	1940	190	3015	0.556345	0.570449
S=25, D=45, h=0.3, k=0.8, V=1	326491	1893	321805	890	1903	181	2974	0.564664	0.578285
S=25, D=45, h=0.3, k=0.8, V=0	326491	1901	321813	882	1895	181	2958	0.567094	0.580771
S=25, D=45, h=0.3, k=0.9, V=1	326590	1987	321950	845	1808	173	2826	0.588608	0.602174
S=25, D=45, h=0.3, k=0.9, V=0	326590	1992	321955	840	1803	173	2816	0.590115	0.603714
S=25, D=45, h=0.3, k=1, V=1	326647	2030	322007	842	1768	169	2779	0.597336	0.610773
S=25, D=45, h=0.3, k=1, V=0	326647	2034	322011	838	1764	169	2771	0.598533	0.611997
S=25, D=45, F=0	324885	691	319755	1446	2993	292	4731	0.230258	0.239785
S=25, D=48, h=0.7, k=0.3, V=1	324882	1622	320617	566	2077	290	2933	0.545123	0.566522
S=25, D=48, h=0.7, k=0.3, V=0	324999	1497	320590	704	2208	284	3196	0.500878	0.520166
S=25, D=48, h=0.7, k=0.4, V=1	325127	1665	320839	576	2047	275	2898	0.553129	0.573666
S=25, D=48, h=0.7, k=0.4, V=0	325246	1551	320807	713	2175	268	3156	0.511466	0.529965
S=25, D=48, h=0.7, k=0.5, V=1	325238	1683	320920	602	2033	272	2907	0.553586	0.573905
S=25, D=48, h=0.7, k=0.5, V=0	325329	1614	320920	682	2113	268	3063	0.528724	0.547825
S=25, D=48, h=0.7, k=0.6, V=1	325269	1714	320963	587	2005	269	2861	0.561940	0.582318
S=25, D=48, h=0.7, k=0.6, V=0	325360	1807	321122	508	1923	265	2696	0.590573	0.611585
S=25, D=48, h=0.7, k=0.7, V=1	325326	1698	320982	631	2015	268	2914	0.553659	0.573708
S=25, D=48, h=0.7, k=0.7, V=0	325417	1776	321126	567	1948	264	2779	0.577231	0.597742
S=25, D=48, h=0.7, k=0.8, V=1	325380	1736	321044	623	1977	266	2866	0.562698	0.582919
S=25, D=48, h=0.7, k=0.8, V=0	325471	1807	321189	564	1911	262	2737	0.584504	0.605148
S=25, D=48, h=0.7, k=0.9, V=1	325380	1736	321044	623	1977	266	2866	0.562698	0.582919
S=25, D=48, h=0.7, k=0.9, V=0	325471	1807	321189	564	1911	262	2737	0.584504	0.605148
S=25, D=48, h=0.7, k=1, V=1	325402	1720	321041	648	1993	266	2907	0.556336	0.576337
S=25, D=48, h=0.7, k=1, V=0	325469	1775	321154	601	1939	262	2802	0.573659	0.593953
S=25, D=48, h=0.6, k=0.3, V=1	325038	1644	320743	585	2066	280	2931	0.547331	0.568033
S=25, D=48, h=0.6, k=0.3, V=0	325180	1584	320783	671	2142	272	3085	0.523350	0.542540
S=25, D=48, h=0.6, k=0.4, V=1	325241	1693	320899	624	2025	276	2925	0.552545	0.573113
S=25, D=48, h=0.6, k=0.4, V=0	325313	1631	320889	696	2097	272	3065	0.530381	0.549819
S=25, D=48, h=0.6, k=0.5, V=1	325339	1694	320958	662	2025	272	2959	0.548369	0.568496
S=25, D=48, h=0.6, k=0.5, V=0	325411	1614	320930	755	2112	268	3135	0.520347	0.539170
S=25, D=48, h=0.6, k=0.6, V=1	325489	1756	321120	642	1971	262	2875	0.563798	0.583690
S=25, D=48, h=0.6, k=0.6, V=0	325513	1815	321187	591	1920	261	2772	0.581549	0.601927
S=25, D=48, h=0.6, k=0.7, V=1	325556	1766	321174	658	1958	258	2874	0.564441	0.584074
S=25, D=48, h=0.6, k=0.7, V=0	325580	1814	321238	616	1912	257	2785	0.579235	0.599280
S=25, D=48, h=0.6, k=0.8, V=1	325626	1791	321246	652	1937	253	2842	0.570352	0.589788
S=25, D=48, h=0.6, k=0.8, V=0	325628	1816	321275	631	1906	253	2790	0.578408	0.598142
S=25, D=48, h=0.6, k=0.9, V=1	325626	1795	321247	650	1934	253	2837	0.571334	0.590798
S=25, D=48, h=0.6, k=0.9, V=0	325628	1820	321276	629	1903	253	2785	0.579386	0.599147
S=25, D=48, h=0.6, k=1, V=1	325779	1780	321345	711	1943	242	2896	0.562314	0.580694
S=25, D=48, h=0.6, k=1, V=0	325779	1795	321363	696	1925	242	2863	0.567354	0.585908
S=25, D=48, h=0.5, k=0.3, V=1	325143	1653	320811	612	2067	274	2953	0.545591	0.565746
S=25, D=48, h=0.5, k=0.3, V=0	325257	1591	320837	691	2138	269	3098	0.522496	0.541437
S=25, D=48, h=0.5, k=0.4, V=1	325339	1692	320957	663	2027	272	2962	0.547829	0.567938
S=25, D=48, h=0.5, k=0.4, V=0	325411	1612	320929	756	2114	268	3138	0.519803	0.538608
S=25, D=48, h=0.5, k=0.5, V=1	325504	1677	321052	723	2052	263	3038	0.537565	0.556623
S=25, D=48, h=0.5, k=0.5, V=0	325528	1600	320991	803	2134	262	3199	0.511850	0.529936
S=25, D=48, h=0.5, k=0.6, V=1	325684	1752	321233	709	1990	247	2946	0.555054	0.573478
S=25, D=48, h=0.5, k=0.6, V=0	325691	1787	321268	678	1958	247	2883	0.565647	0.584396
S=25, D=48, h=0.5, k=0.7, V=1	325792	1780	321335	712	1965	238	2915	0.560898	0.578831
S=25, D=48, h=0.5, k=0.7, V=0	325797	1804	321363	689	1941	238	2868	0.568475	0.586643
S=25, D=48, h=0.5, k=0.8, V=1	325942	1812	321487	710	1933	227	2870	0.568464	0.585807
S=25, D=48, h=0.5, k=0.8, V=0	325942	1825	321502	698	1917	227	2842	0.572717	0.590200
S=25, D=48, h=0.5, k=0.9, V=1	326038	1832	321556	725	1925	219	2869	0.570502	0.587252
S=25, D=48, h=0.5, k=0.9, V=0	326038	1845	321569	713	1911	219	2843	0.574579	0.591449
S=25, D=48, h=0.5, k=1, V=1	326055	1850	321584	725	1896	219	2840	0.574948	0.591874
S=25, D=48, h=0.5, k=1, V=0	326055	1861	321596	714	1884	219	2817	0.578500	0.595531
S=25, D=48, h=0.4, k=0.3, V=1	325141	1652	320774	649	2066	282	2997	0.540441	0.561001
S=25, D=48, h=0.4, k=0.3, V=0	325236	1588	320787	728	2133	277	3138	0.517540	0.536901
S=25, D=48, h=0.4, k=0.4, V=1	325614	1658	321113	764	2079	255	3098	0.528879	0.547042
S=25, D=48, h=0.4, k=0.4, V=0	325638	1589	321061	833	2155	254	3242	0.506079	0.523387
S=25, D=48, h=0.4, k=0.5, V=1	325874	1654	321259	851	2110	233	3194	0.518179	0.534368
S=25, D=48, h=0.4, k=0.5, V=0	325879	1623	321232	883	2141	233	3257	0.508178	0.524067
S=25, D=48, h=0.4, k=0.6, V=1	326062	1736	321438	849	2039	218	3106	0.535900	0.551526
S=25, D=48, h=0.4, k=0.6, V=0	326067	1767	321472	819	2009	218	3046	0.545469	0.561360
S=25, D=48, h=0.4, k=0.7, V=1	326155	1812	321572	811	1960	210	2981	0.556400	0.572032
S=25, D=48, h=0.4, k=0.7, V=0	326155	1829	321590	794	1942	210	2946	0.561786	0.577568
S=25, D=48, h=0.4, k=0.8, V=1	326270	1882	321709	788	1891	201	2880	0.573624	0.589042
S=25, D=48, h=0.4, k=0.8, V=0	326270	1895	321722	776	1877	201	2854	0.577619	0.593146
S=25, D=48, h=0.4, k=0.9, V=1	326369	1915	321799	793	1862	193	2848	0.579939	0.594897
S=25, D=48, h=0.4, k=0.9, V=0	326369	1926	321809	783	1851	193	2827	0.583218	0.598258
S=25, D=48, h=0.4, k=1, V=1	326449	1941	321861	814	1833	185	2832	0.583610	0.598059
S=25, D=48, h=0.4, k=1, V=0	326449	1947	321867	808	1827	185	2820	0.585446	0.599938
S=25, D=48, h=0.3, k=0.3, V=1	325302	1674	320910	670	2048	274	2992	0.542858	0.562916
S=25, D=48, h=0.3, k=0.3, V=0	325374	1612	320903	744	2115	270	3129	0.520963	0.539940
S=25, D=48, h=0.3, k=0.4, V=1	325676	1663	321148	788	2077	251	3116	0.527333	0.545155
S=25, D=48, h=0.3, k=0.4, V=0	325700	1601	321103	850	2146	250	3246	0.506921	0.523979
S=25, D=48, h=0.3, k=0.5, V=1	326079	1671	321382	918	2108	216	3242	0.514919	0.529804
S=25, D=48, h=0.3, k=0.5, V=0	326084	1650	321365	938	2131	216	3285	0.508294	0.522986
S=25, D=48, h=0.3, k=0.6, V=1	326237	1766	321561	885	2025	202	3112	0.538308	0.552810
S=25, D=48, h=0.3, k=0.6, V=0	326237	1789	321584	862	2002	202	3066	0.545450	0.560138
S=25, D=48, h=0.3, k=0.7, V=1	326354	1841	321672	892	1949	190	3031	0.553797	0.567838
S=25, D=48, h=0.3, k=0.7, V=0	326354	1851	321682	882	1939	190	3011	0.556860	0.570977
S=25, D=48, h=0.3, k=0.8, V=1	326491	1895	321807	888	1901	181	2970	0.565272	0.578906
S=25, D=48, h=0.3, k=0.8, V=0	326491	1903	321815	880	1893	181	2954	0.567702	0.581393
S=25, D=48, h=0.3, k=0.9, V=1	326590	1987	321950	845	1808	173	2826	0.588608	0.602174
S=25, D=48, h=0.3, k=0.9, V=0	326590	1992	321955	840	1803	173	2816	0.590115	0.603714
S=25, D=48, h=0.3, k=1, V=1	326647	2032	322009	840	1766	169	2775	0.597934	0.611385
S=25, D=48, h=0.3, k=1, V=0	326647	2036	322013	836	1762	169	2767	0.599132	0.612609
S=25, D=48, F=0	324885	696	319753	1450	2986	292	4728	0.231530	0.241112
S=25, D=50, h=0.7, k=0.3, V=1	324882	1624	320612	572	2074	290	2936	0.544855	0.566250
S=25, D=50, h=0.7, k=0.3, V=0	324980	1502	320561	712	2205	285	3202	0.500866	0.520213
S=25, D=50, h=0.7, k=0.4, V=1	325127	1666	320834	582	2045	275	2902	0.552652	0.573179
S=25, D=50, h=0.7, k=0.4, V=0	325227	1554	320781	719	2173	269	3161	0.511297	0.529854
S=25, D=50, h=0.7, k=0.5, V=1	325238	1684	320916	607	2031	272	2910	0.553246	0.573559
S=25, D=50, h=0.7, k=0.5, V=0	325329	1616	320911	690	2112	268	3070	0.528142	0.547219
S=25, D=50, h=0.7, k=0.6, V=1	325269	1715	320960	590	2004	269	2863	0.561773	0.582145
S=25, D=50, h=0.7, k=0.6, V=0	325360	1811	321118	510	1921	265	2696	0.590966	0.611981
S=25, D=50, h=0.7, k=0.7, V=1	325326	1698	320982	631	2015	268	2914	0.553659	0.573708
S=25, D=50, h=0.7, k=0.7, V=0	325417	1776	321126	567	1948	264	2779	0.577231	0.597742
S=25, D=50, h=0.7, k=0.8, V=1	325380	1736	321044	623	1977	266	2866	0.562698	0.582919
S=25, D=50, h=0.7, k=0.8, V=0	325471	1807	321189	564	1911	262	2737	0.584504	0.605148
S=25, D=50, h=0.7, k=0.9, V=1	325380	1736	321044	623	1977	266	2866	0.562698	0.582919
S=25, D=50, h=0.7, k=0.9, V=0	325471	1807	321189	564	1911	262	2737	0.584504	0.605148
S=25, D=50, h=0.7, k=1, V=1	325402	1720	321041	648	1993	266	2907	0.556336	0.576337
S=25, D=50, h=0.7, k=1, V=0	325469	1775	321154	601	1939	262	2802	0.573659	0.593953
S=25, D=50, h=0.6, k=0.3, V=1	325038	1645	320738	591	2064	280	2935	0.546859	0.567549
S=25, D=50, h=0.6, k=0.3, V=0	325161	1587	320757	677	2140	273	3090	0.523151	0.542400
S=25, D=50, h=0.6, k=0.4, V=1	325241	1694	320895	629	2023	276	2928	0.552213	0.572776
S=25, D=50, h=0.6, k=0.4, V=0	325313	1633	320880	704	2096	272	3072	0.529805	0.549220
S=25, D=50, h=0.6, k=0.5, V=1	325339	1695	320954	667	2023	272	2962	0.548052	0.568174
S=25, D=50, h=0.6, k=0.5, V=0	325411	1616	320922	762	2111	268	3141	0.519921	0.538726
S=25, D=50, h=0.6, k=0.6, V=1	325489	1756	321120	642	1971	262	2875	0.563798	0.583690
S=25, D=50, h=0.6, k=0.6, V=0	325513	1815	321187	591	1920	261	2772	0.581549	0.601927
S=25, D=50, h=0.6, k=0.7, V=1	325556	1766	321174	658	1958	258	2874	0.564441	0.584074
S=25, D=50, h=0.6, k=0.7, V=0	325580	1814	321238	616	1912	257	2785	0.579235	0.599280
S=25, D=50, h=0.6, k=0.8, V=1	325626	1791	321246	652	1937	253	2842	0.570352	0.589788
S=25, D=50, h=0.6, k=0.8, V=0	325628	1816	321275	631	1906	253	2790	0.578408	0.598142
S=25, D=50, h=0.6, k=0.9, V=1	325626	1795	321247	650	1934	253	2837	0.571334	0.590798
S=25, D=50, h=0.6, k=0.9, V=0	325628	1820	321276	629	1903	253	2785	0.579386	0.599147
S=25, D=50, h=0.6, k=1, V=1	325779	1780	321345	711	1943	242	2896	0.562314	0.580694
S=25, D=50, h=0.6, k=1, V=0	325779	1795	321363	696	1925	242	2863	0.567354	0.585908
S=25, D=50, h=0.5, k=0.3, V=1	325143	1654	320806	618	2065	274	2957	0.545132	0.565277
S=25, D=50, h=0.5, k=0.3, V=0	325257	1595	320828	698	2136	269	3103	0.522406	0.541335
S=25, D=50, h=0.5, k=0.4, V=1	325339	1693	320953	668	2025	272	2965	0.547513	0.567616
S=25, D=50, h=0.5, k=0.4, V=0	325411	1614	320921	763	2113	268	3144	0.519378	0.538164
S=25, D=50, h=0.5, k=0.5, V=1	325504	1677	321045	729	2053	263	3045	0.536807	0.555834
S=25, D=50, h=0.5, k=0.5, V=0	325528	1602	320981	810	2135	262	3207	0.511320	0.529374
S=25, D=50, h=0.5, k=0.6, V=1	325684	1752	321233	709	1990	247	2946	0.555054	0.573478
S=25, D=50, h=0.5, k=0.6, V=0	325691	1787	321268	678	1958	247	2883	0.565647	0.584396
S=25, D=50, h=0.5, k=0.7, V=1	325792	1780	321335	712	1965	238	2915	0.560898	0.578831
S=25, D=50, h=0.5, k=0.7, V=0	325797	1804	321363	689	1941	238	2868	0.568475	0.586643
S=25, D=50, h=0.5, k=0.8, V=1	325942	1812	321487	710	1933	227	2870	0.568464	0.585807
S=25, D=50, h=0.5, k=0.8, V=0	325942	1825	321502	698	1917	227	2842	0.572717	0.590200
S=25, D=50, h=0.5, k=0.9, V=1	326038	1832	321556	725	1925	219	2869	0.570502	0.587252
S=25, D=50, h=0.5, k=0.9, V=0	326038	1845	321569	713	1911	219	2843	0.574579	0.591449
S=25, D=50, h=0.5, k=1, V=1	326055	1850	321584	725	1896	219	2840	0.574948	0.591874
S=25, D=50, h=0.5, k=1, V=0	326055	1861	321596	714	1884	219	2817	0.578500	0.595531
S=25, D=50, h=0.4, k=0.3, V=1	325141	1653	320769	655	2064	282	3001	0.540000	0.560550
S=25, D=50, h=0.4, k=0.3, V=0	325236	1592	320778	735	2131	277	3143	0.517471	0.536821
S=25, D=50, h=0.4, k=0.4, V=1	325614	1658	321108	769	2079	255	3103	0.528318	0.546464
S=25, D=50, h=0.4, k=0.4, V=0	325638	1591	321051	840	2156	254	3250	0.505566	0.522844
S=25, D=50, h=0.4, k=0.5, V=1	325874	1654	321254	855	2111	233	3199	0.517687	0.533858
S=25, D=50, h=0.4, k=0.5, V=0	325879	1626	321228	885	2140	233	3258	0.508483	0.524373
S=25, D=50, h=0.4, k=0.6, V=1	326062	1736	321438	849	2039	218	3106	0.535900	0.551526
S=25, D=50, h=0.4, k=0.6, V=0	326067	1767	321472	819	2009	218	3046	0.545469	0.561360
S=25, D=50, h=0.4, k=0.7, V=1	326155	1812	321572	811	1960	210	2981	0.556400	0.572032
S=25, D=50, h=0.4, k=0.7, V=0	326155	1829	321590	794	1942	210	2946	0.561786	0.577568
S=25, D=50, h=0.4, k=0.8, V=1	326270	1882	321709	788	1891	201	2880	0.573624	0.589042
S=25, D=50, h=0.4, k=0.8, V=0	326270	1895	321722	776	1877	201	2854	0.577619	0.593146
S=25, D=50, h=0.4, k=0.9, V=1	326369	1915	321799	793	1862	193	2848	0.579939	0.594897
S=25, D=50, h=0.4, k=0.9, V=0	326369	1926	321809	783	1851	193	2827	0.583218	0.598258
S=25, D=50, h=0.4, k=1, V=1	326449	1941	321861	814	1833	185	2832	0.583610	0.598059
S=25, D=50, h=0.4, k=1, V=0	326449	1947	321867	808	1827	185	2820	0.585446	0.599938
S=25, D=50, h=0.3, k=0.3, V=1	325302	1674	320903	677	2048	274	2999	0.542026	0.562056
S=25, D=50, h=0.3, k=0.3, V=0	325374	1616	320894	751	2113	270	3134	0.520896	0.539861
S=25, D=50, h=0.3, k=0.4, V=1	325676	1661	321143	793	2079	251	3123	0.526356	0.544146
S=25, D=50, h=0.3, k=0.4, V=0	325700	1601	321093	857	2149	250	3256	0.505982	0.522997
S=25, D=50, h=0.3, k=0.5, V=1	326079	1668	321379	921	2111	216	3248	0.513977	0.528835
S=25, D=50, h=0.3, k=0.5, V=0	326084	1648	321359	942	2135	216	3293	0.507333	0.521991
S=25, D=50, h=0.3, k=0.6, V=1	326237	1765	321562	884	2026	202	3112	0.538206	0.552706
S=25, D=50, h=0.3, k=0.6, V=0	326237	1788	321585	861	2003	202	3066	0.545351	0.560036
S=25, D=50, h=0.3, k=0.7, V=1	326354	1842	321673	891	1948	190	3029	0.554103	0.568152
S=25, D=50, h=0.3, k=0.7, V=0	326354	1852	321683	881	1938	190	3009	0.557167	0.571290
S=25, D=50, h=0.3, k=0.8, V=1	326491	1895	321809	886	1901	181	2968	0.565481	0.579120
S=25, D=50, h=0.3, k=0.8, V=0	326491	1903	321817	878	1893	181	2952	0.567911	0.581607
S=25, D=50, h=0.3, k=0.9, V=1	326590	1986	321951	844	1809	173	2826	0.588520	0.602083
S=25, D=50, h=0.3, k=0.9, V=0	326590	1991	321956	839	1804	173	2816	0.590028	0.603625
S=25, D=50, h=0.3, k=1, V=1	326647	2030	322009	840	1768	169	2777	0.597549	0.610991
S=25, D=50, h=0.3, k=1, V=0	326647	2034	322013	836	1764	169	2769	0.598747	0.612215
S=25, D=50, F=0	324866	696	319727	1454	2989	293	4736	0.231175	0.240769
S=20, D=28, h=0.7, k=0.3, V=1	325765	1795	321384	647	1939	244	2830	0.571989	0.590767
S=20, D=28, h=0.7, k=0.3, V=0	325907	1669	321368	796	2074	232	3102	0.528811	0.545337
S=20, D=28, h=0.7, k=0.4, V=1	325893	1812	321483	665	1933	234	2832	0.573225	0.591234
S=20, D=28, h=0.7, k=0.4, V=0	326035	1713	321482	795	2045	222	3062	0.537856	0.553883
S=20, D=28, h=0.7, k=0.5, V=1	325985	1851	321569	665	1900	227	2792	0.581173	0.598862
S=20, D=28, h=0.7, k=0.5, V=0	326113	1748	321556	792	2017	216	3025	0.545410	0.561195
S=20, D=28, h=0.7, k=0.6, V=1	326007	1863	321585	675	1884	226	2785	0.582772	0.600452
S=20, D=28, h=0.7, k=0.6, V=0	326113	1927	321727	624	1835	216	2675	0.601168	0.618527
S=20, D=28, h=0.7, k=0.7, V=1	326180	1892	321724	693	1871	210	2774	0.586454	0.602936
S=20, D=28, h=0.7, k=0.7, V=0	326185	1938	321764	653	1830	210	2693	0.599855	0.616680
S=20, D=28, h=0.7, k=0.8, V=1	326180	1888	321720	697	1875	210	2782	0.585193	0.601641
S=20, D=28, h=0.7, k=0.8, V=0	326185	1935	321759	657	1834	210	2701	0.598716	0.615506
S=20, D=28, h=0.7, k=0.9, V=1	326206	1880	321716	725	1885	209	2819	0.580298	0.596529
S=20, D=28, h=0.7, k=0.9, V=0	326211	1916	321752	697	1846	209	2752	0.590899	0.607431
S=20, D=28, h=0.7, k=1, V=1	326294	1867	321748	779	1900	201	2880	0.572058	0.587458
S=20, D=28, h=0.7, k=1, V=0	326294	1879	321761	771	1883	201	2855	0.575724	0.591240
S=20, D=28, h=0.6, k=0.3, V=1	325852	1784	321428	681	1959	237	2877	0.565552	0.583561
S=20, D=28, h=0.6, k=0.3, V=0	325994	1677	321426	815	2076	225	3116	0.528219	0.544198
S=20, D=28, h=0.6, k=0.4, V=1	326056	1860	321612	685	1899	220	2804	0.580549	0.597650
S=20, D=28, h=0.6, k=0.4, V=0	326123	1814	321610	743	1956	215	2914	0.564148	0.580364
S=20, D=28, h=0.6, k=0.5, V=1	326136	1886	321675	696	1879	214	2789	0.584460	0.601187
S=20, D=28, h=0.6, k=0.5, V=0	326163	1824	321624	765	1950	213	2928	0.563557	0.579594
S=20, D=28, h=0.6, k=0.6, V=1	326313	1919	321814	722	1858	199	2779	0.588236	0.603860
S=20, D=28, h=0.6, k=0.6, V=0	326313	2000	321885	649	1779	199	2627	0.612382	0.628618
S=20, D=28, h=0.6, k=0.7, V=1	326347	1933	321844	726	1844	196	2766	0.590768	0.606225
S=20, D=28, h=0.6, k=0.7, V=0	326347	2015	321919	649	1764	196	2609	0.615505	0.631580
S=20, D=28, h=0.6, k=0.8, V=1	326434	1920	321880	776	1858	187	2821	0.583183	0.597755
S=20, D=28, h=0.6, k=0.8, V=0	326434	1980	321938	721	1795	187	2703	0.601385	0.616409
S=20, D=28, h=0.6, k=0.9, V=1	326486	1960	321944	762	1820	182	2764	0.592849	0.607258
S=20, D=28, h=0.6, k=0.9, V=0	326486	2004	321991	720	1771	182	2673	0.606549	0.621299
S=20, D=28, h=0.6, k=1, V=1	326486	1961	321944	762	1819	182	2763	0.593045	0.607458
S=20, D=28, h=0.6, k=1, V=0	326486	2005	321991	720	1770	182	2672	0.606742	0.621497
S=20, D=28, h=0.5, k=0.3, V=1	325919	1825	321494	679	1921	234	2834	0.574131	0.592166
S=20, D=28, h=0.5, k=0.3, V=0	326061	1779	321552	750	1980	222	2952	0.556496	0.573057
S=20, D=28, h=0.5, k=0.4, V=1	326213	1896	321718	721	1878	207	2806	0.583418	0.599543
S=20, D=28, h=0.5, k=0.4, V=0	326240	1839	321679	782	1940	206	2928	0.564845	0.580379
S=20, D=28, h=0.5, k=0.5, V=1	326352	1894	321791	779	1888	195	2862	0.576791	0.591800
S=20, D=28, h=0.5, k=0.5, V=0	326374	1816	321731	862	1965	194	3021	0.552234	0.566556
S=20, D=28, h=0.5, k=0.6, V=1	326436	1949	321888	759	1840	186	2785	0.590037	0.604656
S=20, D=28, h=0.5, k=0.6, V=0	326436	2007	321943	703	1783	186	2672	0.607590	0.622625
S=20, D=28, h=0.5, k=0.7, V=1	326462	1959	321895	783	1825	185	2793	0.589788	0.604345
S=20, D=28, h=0.5, k=0.7, V=0	326462	2009	321947	733	1773	185	2691	0.605257	0.620191
S=20, D=28, h=0.5, k=0.8, V=1	326588	1996	322015	779	1798	173	2750	0.597598	0.611363
S=20, D=28, h=0.5, k=0.8, V=0	326588	2022	322048	753	1765	173	2691	0.606063	0.620041
S=20, D=28, h=0.5, k=0.9, V=1	326609	2007	322034	778	1790	170	2738	0.599841	0.613409
S=20, D=28, h=0.5, k=0.9, V=0	326609	2033	322067	752	1757	170	2679	0.608293	0.622071
S=20, D=28, h=0.5, k=1, V=1	326625	1984	322003	847	1791	170	2808	0.589561	0.602984
S=20, D=28, h=0.5, k=1, V=0	326625	2001	322024	830	1770	170	2770	0.595010	0.608567
S=20, D=28, h=0.4, k=0.3, V=1	325944	1836	321489	703	1916	231	2850	0.573330	0.591089
S=20, D=28, h=0.4, k=0.3, V=0	326086	1791	321550	775	1970	219	2964	0.556222	0.572550
S=20, D=28, h=0.4, k=0.4, V=1	326352	1892	321786	784	1890	195	2869	0.575840	0.590825
S=20, D=28, h=0.4, k=0.4, V=0	326374	1813	321727	866	1968	194	3028	0.551199	0.565496
S=20, D=28, h=0.4, k=0.5, V=1	326419	1864	321769	857	1929	186	2972	0.562186	0.576124
S=20, D=28, h=0.4, k=0.5, V=0	326441	1785	321718	935	2003	185	3123	0.538447	0.551763
S=20, D=28, h=0.4, k=0.6, V=1	326589	1959	321954	832	1844	172	2848	0.584001	0.597356
S=20, D=28, h=0.4, k=0.6, V=0	326589	1994	321992	796	1807	172	2775	0.594881	0.608483
S=20, D=28, h=0.4, k=0.7, V=1	326640	2000	322003	837	1800	170	2807	0.591839	0.605225
S=20, D=28, h=0.4, k=0.7, V=0	326640	2024	322030	813	1773	170	2756	0.599297	0.612857
S=20, D=28, h=0.4, k=0.8, V=1	326698	2042	322062	847	1747	163	2757	0.600274	0.613333
S=20, D=28, h=0.4, k=0.8, V=0	326698	2054	322078	835	1731	163	2729	0.604176	0.617330
S=20, D=28, h=0.4, k=0.9, V=1	326771	2063	322116	851	1741	155	2747	0.603335	0.615774
S=20, D=28, h=0.4, k=0.9, V=0	326771	2074	322129	840	1728	155	2723	0.606765	0.619279
S=20, D=28, h=0.4, k=1, V=1	326808	2088	322154	860	1706	151	2717	0.608253	0.620503
S=20, D=28, h=0.4, k=1, V=0	326808	2099	322166	849	1694	151	2694	0.611592	0.623911
S=20, D=28, F=0	325848	785	320481	1631	2951	232	4814	0.246451	0.254470
S=20, D=30, h=0.7, k=0.3, V=1	325711	1789	321335	647	1940	250	2837	0.570691	0.589905
S=20, D=30, h=0.7, k=0.3, V=0	325885	1663	321340	803	2079	233	3115	0.526765	0.543304
S=20, D=30, h=0.7, k=0.4, V=1	325877	1805	321463	667	1942	235	2844	0.571345	0.589363
S=20, D=30, h=0.7, k=0.4, V=0	326000	1703	321446	799	2052	223	3074	0.535456	0.551496
S=20, D=30, h=0.7, k=0.5, V=1	325969	1852	321554	664	1899	228	2791	0.581417	0.599191
S=20, D=30, h=0.7, k=0.5, V=0	326073	1747	321523	787	2016	217	3020	0.545825	0.561702
S=20, D=30, h=0.7, k=0.6, V=1	325991	1864	321576	667	1884	227	2778	0.583766	0.601548
S=20, D=30, h=0.7, k=0.6, V=0	326095	1931	321718	616	1830	216	2662	0.602998	0.620412
S=20, D=30, h=0.7, k=0.7, V=1	326208	1890	321756	686	1876	207	2769	0.586873	0.603120
S=20, D=30, h=0.7, k=0.7, V=0	326208	1936	321790	648	1834	207	2689	0.600134	0.616720
S=20, D=30, h=0.7, k=0.8, V=1	326208	1890	321756	686	1876	207	2769	0.586873	0.603120
S=20, D=30, h=0.7, k=0.8, V=0	326208	1936	321790	648	1834	207	2689	0.600134	0.616720
S=20, D=30, h=0.7, k=0.9, V=1	326234	1877	321750	717	1890	206	2813	0.580690	0.596693
S=20, D=30, h=0.7, k=0.9, V=0	326239	1913	321785	691	1850	206	2747	0.591155	0.607455
S=20, D=30, h=0.7, k=1, V=1	326286	1863	321747	772	1904	201	2877	0.572033	0.587431
S=20, D=30, h=0.7, k=1, V=0	326286	1881	321763	763	1879	201	2843	0.577167	0.592728
S=20, D=30, h=0.6, k=0.3, V=1	325826	1776	321401	684	1965	240	2889	0.563487	0.581664
S=20, D=30, h=0.6, k=0.3, V=0	325972	1669	321401	819	2083	226	3128	0.526087	0.542077
S=20, D=30, h=0.6, k=0.4, V=1	326071	1855	321628	679	1909	217	2805	0.580101	0.596937
S=20, D=30, h=0.6, k=0.4, V=0	326111	1814	321602	738	1957	213	2908	0.564788	0.580868
S=20, D=30, h=0.6, k=0.5, V=1	326164	1885	321703	692	1884	211	2787	0.584651	0.601135
S=20, D=30, h=0.6, k=0.5, V=0	326164	1828	321632	759	1945	211	2915	0.565256	0.581195
S=20, D=30, h=0.6, k=0.6, V=1	326277	1925	321788	715	1849	202	2766	0.590221	0.606141
S=20, D=30, h=0.6, k=0.6, V=0	326277	2007	321861	641	1768	202	2611	0.614757	0.631314
S=20, D=30, h=0.6, k=0.7, V=1	326311	1938	321824	713	1836	199	2748	0.593238	0.609003
S=20, D=30, h=0.6, k=0.7, V=0	326311	2023	321898	638	1752	199	2589	0.618424	0.634834
S=20, D=30, h=0.6, k=0.8, V=1	326411	1925	321865	773	1848	191	2812	0.584581	0.599515
S=20, D=30, h=0.6, k=0.8, V=0	326411	1984	321925	716	1786	191	2693	0.602812	0.618208
S=20, D=30, h=0.6, k=0.9, V=1	326463	1963	321930	759	1811	186	2756	0.593925	0.608696
S=20, D=30, h=0.6, k=0.9, V=0	326463	2007	321976	719	1761	186	2666	0.607478	0.622599
S=20, D=30, h=0.6, k=1, V=1	326463	1965	321930	759	1809	186	2754	0.594316	0.609097
S=20, D=30, h=0.6, k=1, V=0	326463	2009	321976	719	1759	186	2664	0.607865	0.622995
S=20, D=30, h=0.5, k=0.3, V=1	325911	1822	321488	675	1926	233	2834	0.573921	0.591864
S=20, D=30, h=0.5, k=0.3, V=0	326026	1778	321518	750	1980	223	2953	0.556290	0.572923
S=20, D=30, h=0.5, k=0.4, V=1	326213	1894	321723	715	1881	207	2803	0.583633	0.599759
S=20, D=30, h=0.5, k=0.4, V=0	326213	1840	321660	777	1936	207	2920	0.565746	0.581390
S=20, D=30, h=0.5, k=0.5, V=1	326316	1889	321767	771	1889	198	2858	0.576757	0.592008
S=20, D=30, h=0.5, k=0.5, V=0	326316	1813	321687	851	1965	198	3014	0.552721	0.567357
S=20, D=30, h=0.5, k=0.6, V=1	326413	1954	321883	745	1831	190	2766	0.592588	0.607594
S=20, D=30, h=0.5, k=0.6, V=0	326413	2013	321938	689	1773	190	2652	0.610360	0.625799
S=20, D=30, h=0.5, k=0.7, V=1	326462	1960	321899	779	1824	185	2788	0.590425	0.604997
[truncated: 2,217 more rows]
