# Supplementary material for: Highly improved homopolymer aware nucleotide-protein alignments with 454 data
Source: BMC Bioinformatics. 2012 Sep 12;13:230. doi: 10.1186/1471-2105-13-230 (PMC3568017; doi:10.1186/1471-2105-13-230)
Supplement: Additional file 1 — HAXAT parameter evaluation setup. Name: haxat-parameter-evaluation.zip. Format: Zip compressed evaluation code. Title: HAXAT parameter evaluation setup. The file contains scripts for running the evaluation as well as all the binaries and results included in the manuscript. See the enclosed README for more information. [file 1471-2105-13-230-S1.zip › haxat-parameter-evaluation/output/fasta.db80.analyze.tsv]

parameters	aligned-positions	tp	tn	fp	fn	missed	errors	mcc-missed	mcc
S=40, D=56, h=0.7, k=0.3, V=1	319528	1028	315600	446	2454	543	3443	0.418032	0.450167
S=40, D=56, h=0.7, k=0.3, V=0	319602	992	315644	490	2476	540	3506	0.402872	0.433839
S=40, D=56, h=0.7, k=0.4, V=1	319675	1047	315705	481	2442	538	3461	0.417961	0.449764
S=40, D=56, h=0.7, k=0.4, V=0	319706	1009	315697	525	2475	537	3537	0.402001	0.432621
S=40, D=56, h=0.7, k=0.5, V=1	319888	1052	315885	510	2441	530	3481	0.415463	0.446605
S=40, D=56, h=0.7, k=0.5, V=0	319919	1019	315882	549	2469	529	3547	0.401694	0.431830
S=40, D=56, h=0.7, k=0.6, V=1	320267	1090	316254	509	2414	516	3439	0.425750	0.456740
S=40, D=56, h=0.7, k=0.6, V=0	320298	1105	316301	497	2395	515	3407	0.431577	0.462953
S=40, D=56, h=0.7, k=0.7, V=1	320523	1108	316500	513	2402	506	3421	0.430093	0.460758
S=40, D=56, h=0.7, k=0.7, V=0	320554	1121	316542	502	2389	505	3396	0.435012	0.465957
S=40, D=56, h=0.7, k=0.8, V=1	320641	1133	316620	514	2374	500	3388	0.436885	0.467693
S=40, D=56, h=0.7, k=0.8, V=0	320672	1141	316658	507	2366	499	3372	0.439945	0.470903
S=40, D=56, h=0.7, k=0.9, V=1	320726	1138	316686	529	2373	497	3399	0.436069	0.466617
S=40, D=56, h=0.7, k=0.9, V=0	320757	1147	316724	522	2364	496	3382	0.439367	0.470078
S=40, D=56, h=0.7, k=1, V=1	320783	1157	316755	514	2357	493	3364	0.442995	0.473745
S=40, D=56, h=0.7, k=1, V=0	320814	1165	316792	508	2349	492	3349	0.445897	0.476780
S=40, D=56, h=0.6, k=0.3, V=1	319539	1071	315598	457	2413	546	3416	0.427557	0.460576
S=40, D=56, h=0.6, k=0.3, V=0	319668	1033	315691	503	2441	542	3486	0.411734	0.443438
S=40, D=56, h=0.6, k=0.4, V=1	320003	1062	315980	526	2435	527	3488	0.415874	0.446851
S=40, D=56, h=0.6, k=0.4, V=0	320034	1034	315983	560	2457	526	3543	0.404273	0.434412
S=40, D=56, h=0.6, k=0.5, V=1	320697	1069	316593	585	2450	499	3534	0.410271	0.439119
S=40, D=56, h=0.6, k=0.5, V=0	320728	1050	316605	607	2466	498	3571	0.402664	0.430966
S=40, D=56, h=0.6, k=0.6, V=1	321056	1129	316948	574	2405	482	3461	0.427378	0.456289
S=40, D=56, h=0.6, k=0.6, V=0	321087	1140	316989	563	2395	481	3439	0.431622	0.460744
S=40, D=56, h=0.6, k=0.7, V=1	321129	1168	317042	554	2365	480	3399	0.440068	0.469702
S=40, D=56, h=0.6, k=0.7, V=0	321160	1175	317078	548	2359	479	3386	0.442623	0.472354
S=40, D=56, h=0.6, k=0.8, V=1	321561	1191	317437	568	2365	457	3390	0.444006	0.472337
S=40, D=56, h=0.6, k=0.8, V=0	321561	1196	317442	563	2360	457	3380	0.445905	0.474353
S=40, D=56, h=0.6, k=0.9, V=1	321869	1207	317730	572	2360	442	3374	0.447698	0.475268
S=40, D=56, h=0.6, k=0.9, V=0	321869	1210	317733	569	2357	442	3368	0.448832	0.476469
S=40, D=56, h=0.6, k=1, V=1	321889	1219	317757	567	2346	440	3353	0.451548	0.479242
S=40, D=56, h=0.6, k=1, V=0	321889	1220	317758	566	2345	440	3351	0.451926	0.479642
S=40, D=56, h=0.5, k=0.3, V=1	319768	1083	315794	479	2412	538	3429	0.427393	0.459847
S=40, D=56, h=0.5, k=0.3, V=0	319842	1050	315839	520	2433	535	3488	0.413828	0.445225
S=40, D=56, h=0.5, k=0.4, V=1	321008	1089	316870	604	2445	482	3531	0.413201	0.441185
S=40, D=56, h=0.5, k=0.4, V=0	321039	1070	316881	626	2462	481	3569	0.405634	0.433085
S=40, D=56, h=0.5, k=0.5, V=1	321353	1110	317164	646	2433	473	3552	0.413447	0.440890
S=40, D=56, h=0.5, k=0.5, V=0	321353	1106	317159	650	2438	473	3561	0.411874	0.439210
S=40, D=56, h=0.5, k=0.6, V=1	321956	1148	317719	664	2425	441	3530	0.421113	0.447013
S=40, D=56, h=0.5, k=0.6, V=0	321956	1153	317724	659	2420	441	3520	0.422984	0.448995
S=40, D=56, h=0.5, k=0.7, V=1	322117	1203	317903	634	2377	433	3444	0.438637	0.465055
S=40, D=56, h=0.5, k=0.7, V=0	322117	1206	317906	631	2374	433	3438	0.439752	0.466235
S=40, D=56, h=0.5, k=0.8, V=1	322371	1240	318138	635	2358	415	3408	0.447637	0.473372
S=40, D=56, h=0.5, k=0.8, V=0	322371	1240	318138	635	2358	415	3408	0.447637	0.473372
S=40, D=56, h=0.5, k=0.9, V=1	322397	1280	318189	614	2314	415	3343	0.460191	0.486655
S=40, D=56, h=0.5, k=0.9, V=0	322397	1280	318189	614	2314	415	3343	0.460191	0.486655
S=40, D=56, h=0.5, k=1, V=1	322556	1301	318330	632	2293	414	3339	0.463053	0.489622
S=40, D=56, h=0.5, k=1, V=0	322556	1301	318330	632	2293	414	3339	0.463053	0.489622
S=40, D=56, h=0.4, k=0.3, V=1	320298	1089	316257	525	2427	515	3467	0.422714	0.453338
S=40, D=56, h=0.4, k=0.3, V=0	320317	1055	316244	566	2452	515	3533	0.408820	0.438548
S=40, D=56, h=0.4, k=0.4, V=1	321473	1136	317280	642	2415	465	3522	0.420611	0.448001
S=40, D=56, h=0.4, k=0.4, V=0	321473	1123	317269	655	2426	465	3546	0.415808	0.442912
S=40, D=56, h=0.4, k=0.5, V=1	322201	1178	317924	690	2409	428	3527	0.425538	0.450868
S=40, D=56, h=0.4, k=0.5, V=0	322201	1173	317918	695	2415	428	3538	0.423641	0.448856
S=40, D=56, h=0.4, k=0.6, V=1	322504	1209	318195	702	2398	407	3507	0.431911	0.456257
S=40, D=56, h=0.4, k=0.6, V=0	322504	1209	318195	702	2398	407	3507	0.431911	0.456257
S=40, D=56, h=0.4, k=0.7, V=1	322675	1258	318358	709	2350	404	3463	0.443223	0.468009
S=40, D=56, h=0.4, k=0.7, V=0	322675	1258	318358	709	2350	404	3463	0.443223	0.468009
S=40, D=56, h=0.4, k=0.8, V=1	323023	1295	318664	739	2325	391	3455	0.448750	0.472984
S=40, D=56, h=0.4, k=0.8, V=0	323023	1295	318664	739	2325	391	3455	0.448750	0.472984
S=40, D=56, h=0.4, k=0.9, V=1	323058	1356	318730	707	2265	390	3362	0.466886	0.492000
S=40, D=56, h=0.4, k=0.9, V=0	323058	1356	318730	707	2265	390	3362	0.466886	0.492000
S=40, D=56, h=0.4, k=1, V=1	323318	1378	318962	723	2255	377	3355	0.470223	0.494616
S=40, D=56, h=0.4, k=1, V=0	323318	1378	318962	723	2255	377	3355	0.470223	0.494616
S=40, D=56, h=0.3, k=0.3, V=1	320558	1098	316468	571	2421	507	3499	0.419229	0.449145
S=40, D=56, h=0.3, k=0.3, V=0	320589	1065	316465	611	2448	506	3565	0.405868	0.434860
S=40, D=56, h=0.3, k=0.4, V=1	322111	1170	317838	690	2413	434	3537	0.423420	0.448998
S=40, D=56, h=0.3, k=0.4, V=0	322111	1167	317834	693	2417	434	3544	0.422258	0.447761
S=40, D=56, h=0.3, k=0.5, V=1	322578	1218	318223	745	2392	403	3540	0.429246	0.453209
S=40, D=56, h=0.3, k=0.5, V=0	322578	1212	318216	751	2399	403	3553	0.427034	0.450871
S=40, D=56, h=0.3, k=0.6, V=1	323066	1279	318673	768	2346	386	3500	0.441639	0.465177
S=40, D=56, h=0.3, k=0.6, V=0	323066	1279	318673	768	2346	386	3500	0.441639	0.465177
S=40, D=56, h=0.3, k=0.7, V=1	323309	1327	318882	787	2313	371	3471	0.450986	0.474014
S=40, D=56, h=0.3, k=0.7, V=0	323309	1327	318882	787	2313	371	3471	0.450986	0.474014
S=40, D=56, h=0.3, k=0.8, V=1	323641	1389	319189	798	2265	353	3416	0.464516	0.487014
S=40, D=56, h=0.3, k=0.8, V=0	323641	1389	319189	798	2265	353	3416	0.464516	0.487014
S=40, D=56, h=0.3, k=0.9, V=1	323809	1417	319334	815	2243	346	3404	0.469170	0.491418
S=40, D=56, h=0.3, k=0.9, V=0	323809	1417	319334	815	2243	346	3404	0.469170	0.491418
S=40, D=56, h=0.3, k=1, V=1	323996	1468	319508	814	2206	332	3352	0.480867	0.502674
S=40, D=56, h=0.3, k=1, V=0	323996	1468	319508	814	2206	332	3352	0.480867	0.502674
S=40, D=56, h=0.2, k=0.3, V=1	320841	1121	316696	609	2415	494	3518	0.420102	0.449218
S=40, D=56, h=0.2, k=0.3, V=0	320841	1091	316669	641	2440	494	3575	0.408654	0.437044
S=40, D=56, h=0.2, k=0.4, V=1	322479	1201	318136	738	2404	413	3555	0.425561	0.449927
S=40, D=56, h=0.2, k=0.4, V=0	322479	1200	318134	739	2406	413	3558	0.425145	0.449482
S=40, D=56, h=0.2, k=0.5, V=1	323190	1286	318761	790	2353	375	3518	0.440719	0.463477
S=40, D=56, h=0.2, k=0.5, V=0	323190	1284	318758	792	2356	375	3523	0.439963	0.462677
S=40, D=56, h=0.2, k=0.6, V=1	323705	1374	319210	833	2288	349	3470	0.457011	0.478871
S=40, D=56, h=0.2, k=0.6, V=0	323705	1374	319210	833	2288	349	3470	0.457011	0.478871
S=40, D=56, h=0.2, k=0.7, V=1	324010	1425	319458	872	2255	326	3453	0.464930	0.485636
S=40, D=56, h=0.2, k=0.7, V=0	324010	1425	319458	872	2255	326	3453	0.464930	0.485636
S=40, D=56, h=0.2, k=0.8, V=1	324247	1466	319654	898	2229	309	3436	0.471649	0.491503
S=40, D=56, h=0.2, k=0.8, V=0	324247	1466	319654	898	2229	309	3436	0.471649	0.491503
S=40, D=56, h=0.2, k=0.9, V=1	324638	1519	320002	915	2202	281	3398	0.481866	0.500213
S=40, D=56, h=0.2, k=0.9, V=0	324638	1519	320002	915	2202	281	3398	0.481866	0.500213
S=40, D=56, h=0.2, k=1, V=1	324822	1554	320156	936	2176	270	3382	0.487564	0.505371
S=40, D=56, h=0.2, k=1, V=0	324822	1554	320156	936	2176	270	3382	0.487564	0.505371
S=40, D=56, F=0	318422	337	313931	1056	3098	569	4723	0.136446	0.148316
S=40, D=60, h=0.7, k=0.3, V=1	319286	1025	315365	450	2446	553	3449	0.416694	0.449399
S=40, D=60, h=0.7, k=0.3, V=0	319395	991	315447	488	2469	547	3504	0.402929	0.434356
S=40, D=60, h=0.7, k=0.4, V=1	319388	1045	315437	476	2430	552	3458	0.418135	0.450873
S=40, D=60, h=0.7, k=0.4, V=0	319444	1005	315452	520	2467	548	3535	0.401645	0.432943
S=40, D=60, h=0.7, k=0.5, V=1	319653	1053	315667	504	2429	542	3475	0.416499	0.448494
S=40, D=60, h=0.7, k=0.5, V=0	319709	1017	315688	543	2461	538	3542	0.402001	0.432736
S=40, D=60, h=0.7, k=0.6, V=1	320155	1091	316150	507	2407	522	3436	0.426284	0.457712
S=40, D=60, h=0.7, k=0.6, V=0	320155	1105	316171	492	2387	522	3401	0.432327	0.464237
S=40, D=60, h=0.7, k=0.7, V=1	320466	1110	316450	511	2395	510	3416	0.430938	0.461938
S=40, D=60, h=0.7, k=0.7, V=0	320466	1122	316462	499	2383	510	3392	0.435683	0.467013
S=40, D=60, h=0.7, k=0.8, V=1	320641	1137	316622	512	2370	500	3382	0.438181	0.469079
S=40, D=60, h=0.7, k=0.8, V=0	320641	1145	316631	504	2361	500	3365	0.441378	0.472501
S=40, D=60, h=0.7, k=0.9, V=1	320780	1137	316740	526	2377	493	3396	0.436276	0.466573
S=40, D=60, h=0.7, k=0.9, V=0	320780	1145	316749	518	2368	493	3379	0.439459	0.469977
S=40, D=60, h=0.7, k=1, V=1	320839	1156	316809	514	2360	489	3363	0.442856	0.473337
S=40, D=60, h=0.7, k=1, V=0	320839	1163	316817	507	2352	489	3348	0.445644	0.476319
S=40, D=60, h=0.6, k=0.3, V=1	319359	1066	315425	458	2410	554	3422	0.426098	0.459546
S=40, D=60, h=0.6, k=0.3, V=0	319513	1028	315544	501	2440	547	3488	0.410722	0.442683
S=40, D=60, h=0.6, k=0.4, V=1	319835	1063	315827	521	2424	537	3482	0.416814	0.448513
S=40, D=60, h=0.6, k=0.4, V=0	319891	1034	315850	558	2449	533	3540	0.404585	0.435202
S=40, D=60, h=0.6, k=0.5, V=1	320539	1067	316446	582	2444	507	3533	0.410128	0.439476
S=40, D=60, h=0.6, k=0.5, V=0	320539	1047	316427	604	2461	507	3572	0.402191	0.431017
S=40, D=60, h=0.6, k=0.6, V=1	321064	1125	316957	571	2411	480	3462	0.426742	0.455478
S=40, D=60, h=0.6, k=0.6, V=0	321064	1136	316968	560	2400	480	3440	0.430994	0.460006
S=40, D=60, h=0.6, k=0.7, V=1	321115	1165	317024	556	2370	478	3404	0.439048	0.468480
S=40, D=60, h=0.6, k=0.7, V=0	321115	1172	317031	549	2363	478	3390	0.441736	0.471341
S=40, D=60, h=0.6, k=0.8, V=1	321566	1191	317436	572	2367	454	3393	0.443543	0.471651
S=40, D=60, h=0.6, k=0.8, V=0	321566	1196	317441	567	2362	454	3383	0.445440	0.473664
S=40, D=60, h=0.6, k=0.9, V=1	321839	1208	317695	576	2360	441	3377	0.447427	0.474915
S=40, D=60, h=0.6, k=0.9, V=0	321839	1211	317698	573	2357	441	3371	0.448559	0.476114
S=40, D=60, h=0.6, k=1, V=1	321859	1217	317721	571	2350	439	3360	0.450476	0.478030
S=40, D=60, h=0.6, k=1, V=0	321859	1218	317722	570	2349	439	3358	0.450853	0.478430
S=40, D=60, h=0.5, k=0.3, V=1	319655	1080	315687	480	2408	544	3432	0.426522	0.459323
S=40, D=60, h=0.5, k=0.3, V=0	319754	1045	315755	520	2434	538	3492	0.412551	0.444056
S=40, D=60, h=0.5, k=0.4, V=1	320850	1084	316723	601	2442	490	3533	0.412273	0.440705
S=40, D=60, h=0.5, k=0.4, V=0	320850	1064	316703	623	2460	490	3573	0.404371	0.432294
S=40, D=60, h=0.5, k=0.5, V=1	321257	1103	317068	647	2439	474	3560	0.411514	0.438896
S=40, D=60, h=0.5, k=0.5, V=0	321257	1098	317062	652	2445	474	3571	0.409558	0.436808
S=40, D=60, h=0.5, k=0.6, V=1	321926	1144	317682	668	2432	440	3540	0.419509	0.445236
S=40, D=60, h=0.5, k=0.6, V=0	321926	1149	317687	663	2427	440	3530	0.421379	0.447217
S=40, D=60, h=0.5, k=0.7, V=1	322031	1199	317817	635	2380	436	3451	0.437406	0.463937
S=40, D=60, h=0.5, k=0.7, V=0	322031	1202	317820	632	2377	436	3445	0.438522	0.465118
S=40, D=60, h=0.5, k=0.8, V=1	322338	1237	318100	639	2362	416	3417	0.446296	0.472010
S=40, D=60, h=0.5, k=0.8, V=0	322338	1237	318100	639	2362	416	3417	0.446296	0.472010
S=40, D=60, h=0.5, k=0.9, V=1	322364	1269	318154	616	2325	416	3357	0.457226	0.483585
S=40, D=60, h=0.5, k=0.9, V=0	322364	1269	318154	616	2325	416	3357	0.457226	0.483585
S=40, D=60, h=0.5, k=1, V=1	322554	1299	318322	637	2296	414	3347	0.461899	0.488398
S=40, D=60, h=0.5, k=1, V=0	322554	1299	318322	637	2296	414	3347	0.461899	0.488398
S=40, D=60, h=0.4, k=0.3, V=1	320195	1087	316158	526	2424	519	3469	0.422111	0.452963
S=40, D=60, h=0.4, k=0.3, V=0	320183	1052	316116	566	2449	520	3535	0.408076	0.438079
S=40, D=60, h=0.4, k=0.4, V=1	321445	1132	317255	638	2420	464	3522	0.420079	0.447369
S=40, D=60, h=0.4, k=0.4, V=0	321445	1118	317243	652	2432	464	3548	0.414886	0.441866
S=40, D=60, h=0.4, k=0.5, V=1	322224	1169	317941	692	2422	425	3539	0.422988	0.447972
S=40, D=60, h=0.4, k=0.5, V=0	322224	1163	317934	698	2429	425	3552	0.420720	0.445568
S=40, D=60, h=0.4, k=0.6, V=1	322479	1198	318168	705	2408	409	3522	0.428777	0.453073
S=40, D=60, h=0.4, k=0.6, V=0	322479	1198	318168	705	2408	409	3522	0.428777	0.453073
S=40, D=60, h=0.4, k=0.7, V=1	322650	1249	318336	707	2358	406	3471	0.441209	0.466011
S=40, D=60, h=0.4, k=0.7, V=0	322650	1249	318336	707	2358	406	3471	0.441209	0.466011
S=40, D=60, h=0.4, k=0.8, V=1	322980	1287	318618	743	2332	392	3467	0.446376	0.470552
S=40, D=60, h=0.4, k=0.8, V=0	322980	1287	318618	743	2332	392	3467	0.446376	0.470552
S=40, D=60, h=0.4, k=0.9, V=1	323015	1347	318687	708	2273	391	3372	0.464658	0.489724
S=40, D=60, h=0.4, k=0.9, V=0	323015	1347	318687	708	2273	391	3372	0.464658	0.489724
S=40, D=60, h=0.4, k=1, V=1	323318	1374	318959	725	2260	377	3362	0.469002	0.493327
S=40, D=60, h=0.4, k=1, V=0	323318	1374	318959	725	2260	377	3362	0.469002	0.493327
S=40, D=60, h=0.3, k=0.3, V=1	320400	1097	316318	570	2415	515	3500	0.419044	0.449462
S=40, D=60, h=0.3, k=0.3, V=0	320400	1063	316284	610	2443	515	3568	0.405360	0.434871
S=40, D=60, h=0.3, k=0.4, V=1	322023	1162	317752	691	2418	437	3546	0.421286	0.446930
S=40, D=60, h=0.3, k=0.4, V=0	322023	1158	317747	695	2423	437	3555	0.419752	0.445300
S=40, D=60, h=0.3, k=0.5, V=1	322576	1213	318219	746	2398	403	3547	0.427845	0.451725
S=40, D=60, h=0.3, k=0.5, V=0	322576	1206	318211	753	2406	403	3562	0.425271	0.449006
S=40, D=60, h=0.3, k=0.6, V=1	323021	1276	318631	765	2349	387	3501	0.441194	0.464767
S=40, D=60, h=0.3, k=0.6, V=0	323021	1276	318631	765	2349	387	3501	0.441194	0.464767
S=40, D=60, h=0.3, k=0.7, V=1	323292	1325	318859	795	2313	373	3481	0.449634	0.472729
S=40, D=60, h=0.3, k=0.7, V=0	323292	1325	318859	795	2313	373	3481	0.449634	0.472729
S=40, D=60, h=0.3, k=0.8, V=1	323593	1384	319137	804	2268	356	3428	0.462642	0.485251
S=40, D=60, h=0.3, k=0.8, V=0	323593	1384	319137	804	2268	356	3428	0.462642	0.485251
S=40, D=60, h=0.3, k=0.9, V=1	323809	1414	319330	818	2247	346	3411	0.468097	0.490290
S=40, D=60, h=0.3, k=0.9, V=0	323809	1414	319330	818	2247	346	3411	0.468097	0.490290
S=40, D=60, h=0.3, k=1, V=1	323996	1466	319505	816	2209	332	3357	0.480138	0.501907
S=40, D=60, h=0.3, k=1, V=0	323996	1466	319505	816	2209	332	3357	0.480138	0.501907
S=40, D=60, h=0.2, k=0.3, V=1	320698	1118	316562	606	2412	501	3519	0.419653	0.449185
S=40, D=60, h=0.2, k=0.3, V=0	320698	1087	316532	641	2438	501	3580	0.407559	0.436311
S=40, D=60, h=0.2, k=0.4, V=1	322477	1195	318126	745	2411	413	3569	0.423225	0.447456
S=40, D=60, h=0.2, k=0.4, V=0	322477	1193	318123	747	2414	413	3574	0.422448	0.446629
S=40, D=60, h=0.2, k=0.5, V=1	323108	1283	318684	788	2353	379	3520	0.440161	0.463145
S=40, D=60, h=0.2, k=0.5, V=0	323108	1280	318680	791	2357	379	3527	0.439054	0.461977
S=40, D=60, h=0.2, k=0.6, V=1	323713	1372	319209	841	2291	348	3480	0.455692	0.477426
S=40, D=60, h=0.2, k=0.6, V=0	323713	1372	319209	841	2291	348	3480	0.455692	0.477426
S=40, D=60, h=0.2, k=0.7, V=1	324010	1427	319457	872	2254	326	3452	0.465326	0.486045
S=40, D=60, h=0.2, k=0.7, V=0	324010	1427	319457	872	2254	326	3452	0.465326	0.486045
S=40, D=60, h=0.2, k=0.8, V=1	324247	1464	319654	899	2230	309	3438	0.471156	0.490995
S=40, D=60, h=0.2, k=0.8, V=0	324247	1464	319654	899	2230	309	3438	0.471156	0.490995
S=40, D=60, h=0.2, k=0.9, V=1	324596	1511	319960	917	2208	283	3408	0.479887	0.498298
S=40, D=60, h=0.2, k=0.9, V=0	324596	1511	319960	917	2208	283	3408	0.479887	0.498298
S=40, D=60, h=0.2, k=1, V=1	324799	1550	320131	940	2178	272	3390	0.486283	0.504184
S=40, D=60, h=0.2, k=1, V=0	324799	1550	320131	940	2178	272	3390	0.486283	0.504184
S=40, D=60, F=0	318166	336	313695	1046	3089	578	4713	0.136630	0.148725
S=40, D=64, h=0.7, k=0.3, V=1	319234	1027	315316	449	2442	555	3446	0.417375	0.450265
S=40, D=64, h=0.7, k=0.3, V=0	319333	992	315388	488	2465	549	3502	0.403253	0.434842
S=40, D=64, h=0.7, k=0.4, V=1	319326	1045	315378	475	2428	554	3457	0.418276	0.451157
S=40, D=64, h=0.7, k=0.4, V=0	319382	1005	315391	520	2466	550	3536	0.401592	0.433006
S=40, D=64, h=0.7, k=0.5, V=1	319539	1050	315556	505	2428	546	3479	0.415564	0.447752
S=40, D=64, h=0.7, k=0.5, V=0	319595	1014	315575	545	2461	542	3548	0.400872	0.431769
S=40, D=64, h=0.7, k=0.6, V=1	320093	1088	316090	508	2407	524	3439	0.425418	0.456926
S=40, D=64, h=0.7, k=0.6, V=0	320093	1102	316109	494	2388	524	3406	0.431270	0.463240
S=40, D=64, h=0.7, k=0.7, V=1	320359	1107	316345	512	2395	514	3421	0.429969	0.461162
S=40, D=64, h=0.7, k=0.7, V=0	320359	1119	316357	500	2383	514	3397	0.434717	0.466243
S=40, D=64, h=0.7, k=0.8, V=1	320532	1135	316516	514	2367	504	3385	0.437451	0.468580
S=40, D=64, h=0.7, k=0.8, V=0	320532	1143	316525	506	2358	504	3368	0.440647	0.472005
S=40, D=64, h=0.7, k=0.9, V=1	320673	1137	316633	529	2374	497	3400	0.435813	0.466343
S=40, D=64, h=0.7, k=0.9, V=0	320673	1145	316642	521	2365	497	3383	0.438993	0.469746
S=40, D=64, h=0.7, k=1, V=1	320782	1158	316748	519	2357	491	3367	0.442623	0.473220
S=40, D=64, h=0.7, k=1, V=0	320782	1165	316756	512	2349	491	3352	0.445404	0.476196
S=40, D=64, h=0.6, k=0.3, V=1	319245	1067	315317	456	2405	558	3419	0.426648	0.460408
S=40, D=64, h=0.6, k=0.3, V=0	319399	1031	315436	499	2433	551	3483	0.411803	0.444107
S=40, D=64, h=0.6, k=0.4, V=1	319758	1058	315750	523	2427	539	3489	0.415221	0.446934
S=40, D=64, h=0.6, k=0.4, V=0	319814	1028	315773	559	2454	535	3548	0.402794	0.433397
S=40, D=64, h=0.6, k=0.5, V=1	320539	1067	316440	588	2444	507	3539	0.409359	0.438656
S=40, D=64, h=0.6, k=0.5, V=0	320539	1047	316419	612	2461	507	3580	0.401186	0.429945
S=40, D=64, h=0.6, k=0.6, V=1	321009	1126	316900	575	2408	482	3465	0.426479	0.455331
S=40, D=64, h=0.6, k=0.6, V=0	321009	1136	316909	566	2398	482	3446	0.430208	0.459304
S=40, D=64, h=0.6, k=0.7, V=1	321060	1166	316970	557	2367	480	3404	0.439168	0.468744
S=40, D=64, h=0.6, k=0.7, V=0	321060	1173	316977	550	2360	480	3390	0.441854	0.471604
S=40, D=64, h=0.6, k=0.8, V=1	321511	1192	317383	571	2365	456	3392	0.443865	0.472120
S=40, D=64, h=0.6, k=0.8, V=0	321511	1197	317388	566	2360	456	3382	0.445762	0.474134
S=40, D=64, h=0.6, k=0.9, V=1	321839	1211	317695	576	2357	441	3374	0.448171	0.475703
S=40, D=64, h=0.6, k=0.9, V=0	321839	1214	317698	573	2354	441	3368	0.449302	0.476901
S=40, D=64, h=0.6, k=1, V=1	321859	1220	317724	568	2347	439	3354	0.451607	0.479228
S=40, D=64, h=0.6, k=1, V=0	321859	1221	317725	567	2346	439	3352	0.451984	0.479627
S=40, D=64, h=0.5, k=0.3, V=1	319588	1081	315621	481	2405	546	3432	0.426641	0.459587
S=40, D=64, h=0.5, k=0.3, V=0	319687	1047	315688	521	2431	540	3492	0.412893	0.444547
S=40, D=64, h=0.5, k=0.4, V=1	320850	1085	316718	606	2441	490	3537	0.411903	0.440312
S=40, D=64, h=0.5, k=0.4, V=0	320850	1063	316695	631	2461	490	3582	0.403119	0.430961
S=40, D=64, h=0.5, k=0.5, V=1	321257	1104	317067	647	2439	474	3560	0.411720	0.439108
S=40, D=64, h=0.5, k=0.5, V=0	321257	1097	317058	655	2447	474	3576	0.408883	0.436083
S=40, D=64, h=0.5, k=0.6, V=1	321871	1148	317631	666	2426	442	3534	0.420764	0.446694
S=40, D=64, h=0.5, k=0.6, V=0	321871	1152	317634	663	2422	442	3527	0.422139	0.448151
S=40, D=64, h=0.5, k=0.7, V=1	322032	1203	317814	637	2378	434	3449	0.438154	0.464598
S=40, D=64, h=0.5, k=0.7, V=0	322032	1206	317817	634	2375	434	3443	0.439268	0.465776
S=40, D=64, h=0.5, k=0.8, V=1	322307	1240	318068	642	2357	418	3417	0.446662	0.472532
S=40, D=64, h=0.5, k=0.8, V=0	322307	1240	318068	642	2357	418	3417	0.446662	0.472532
S=40, D=64, h=0.5, k=0.9, V=1	322333	1271	318121	620	2321	418	3359	0.457210	0.483706
S=40, D=64, h=0.5, k=0.9, V=0	322333	1271	318121	620	2321	418	3359	0.457210	0.483706
S=40, D=64, h=0.5, k=1, V=1	322492	1298	318263	635	2296	417	3348	0.461787	0.488473
S=40, D=64, h=0.5, k=1, V=0	322492	1298	318263	635	2296	417	3348	0.461787	0.488473
S=40, D=64, h=0.4, k=0.3, V=1	320128	1089	316094	525	2420	521	3466	0.422766	0.453797
S=40, D=64, h=0.4, k=0.3, V=0	320116	1055	316048	568	2445	522	3535	0.408557	0.438716
S=40, D=64, h=0.4, k=0.4, V=1	321390	1132	317201	640	2417	468	3525	0.419779	0.447302
S=40, D=64, h=0.4, k=0.4, V=0	321390	1116	317186	657	2431	468	3556	0.413713	0.440867
S=40, D=64, h=0.4, k=0.5, V=1	322169	1168	317885	695	2421	427	3543	0.422384	0.447461
S=40, D=64, h=0.4, k=0.5, V=0	322169	1162	317878	701	2428	427	3556	0.420116	0.445057
S=40, D=64, h=0.4, k=0.6, V=1	322362	1197	318053	706	2406	414	3526	0.428300	0.452879
S=40, D=64, h=0.4, k=0.6, V=0	322362	1197	318053	706	2406	414	3526	0.428300	0.452879
S=40, D=64, h=0.4, k=0.7, V=1	322619	1245	318298	713	2363	407	3483	0.439423	0.464181
S=40, D=64, h=0.4, k=0.7, V=0	322619	1245	318298	713	2363	407	3483	0.439423	0.464181
S=40, D=64, h=0.4, k=0.8, V=1	322980	1283	318610	749	2338	392	3479	0.444621	0.468693
S=40, D=64, h=0.4, k=0.8, V=0	322980	1283	318610	749	2338	392	3479	0.444621	0.468693
S=40, D=64, h=0.4, k=0.9, V=1	323015	1348	318683	712	2272	391	3375	0.464427	0.489481
S=40, D=64, h=0.4, k=0.9, V=0	323015	1348	318683	712	2272	391	3375	0.464427	0.489481
S=40, D=64, h=0.4, k=1, V=1	323318	1372	318955	729	2262	377	3368	0.468076	0.492355
S=40, D=64, h=0.4, k=1, V=0	323318	1372	318955	729	2262	377	3368	0.468076	0.492355
S=40, D=64, h=0.3, k=0.3, V=1	320400	1100	316319	569	2412	515	3496	0.419952	0.450434
S=40, D=64, h=0.3, k=0.3, V=0	320400	1064	316279	614	2443	515	3572	0.405072	0.434556
S=40, D=64, h=0.3, k=0.4, V=1	322023	1160	317748	694	2421	437	3552	0.420375	0.445959
S=40, D=64, h=0.3, k=0.4, V=0	322023	1156	317743	698	2426	437	3561	0.418842	0.444330
S=40, D=64, h=0.3, k=0.5, V=1	322545	1212	318182	751	2400	404	3555	0.426924	0.450807
S=40, D=64, h=0.3, k=0.5, V=0	322545	1205	318174	758	2408	404	3570	0.424353	0.448091
S=40, D=64, h=0.3, k=0.6, V=1	323021	1272	318624	771	2354	387	3512	0.439504	0.462985
S=40, D=64, h=0.3, k=0.6, V=0	323021	1272	318624	771	2354	387	3512	0.439504	0.462985
S=40, D=64, h=0.3, k=0.7, V=1	323292	1319	318853	800	2320	373	3493	0.447608	0.470597
S=40, D=64, h=0.3, k=0.7, V=0	323292	1319	318853	800	2320	373	3493	0.447608	0.470597
S=40, D=64, h=0.3, k=0.8, V=1	323593	1377	319131	809	2276	356	3441	0.460414	0.482912
S=40, D=64, h=0.3, k=0.8, V=0	323593	1377	319131	809	2276	356	3441	0.460414	0.482912
S=40, D=64, h=0.3, k=0.9, V=1	323792	1406	319310	822	2254	348	3424	0.465768	0.487984
S=40, D=64, h=0.3, k=0.9, V=0	323792	1406	319310	822	2254	348	3424	0.465768	0.487984
S=40, D=64, h=0.3, k=1, V=1	323996	1465	319502	819	2210	332	3361	0.479587	0.501332
S=40, D=64, h=0.3, k=1, V=0	323996	1465	319502	819	2210	332	3361	0.479587	0.501332
S=40, D=64, h=0.2, k=0.3, V=1	320698	1120	316562	606	2410	501	3517	0.420167	0.449734
S=40, D=64, h=0.2, k=0.3, V=0	320698	1087	316528	644	2439	501	3584	0.407141	0.435858
S=40, D=64, h=0.2, k=0.4, V=1	322372	1193	318025	744	2410	417	3571	0.422785	0.447239
S=40, D=64, h=0.2, k=0.4, V=0	322372	1191	318022	746	2413	417	3576	0.422007	0.446412
S=40, D=64, h=0.2, k=0.5, V=1	323108	1277	318680	792	2359	379	3530	0.438279	0.461169
S=40, D=64, h=0.2, k=0.5, V=0	323108	1274	318676	795	2363	379	3537	0.437172	0.460000
S=40, D=64, h=0.2, k=0.6, V=1	323696	1365	319195	840	2296	350	3486	0.454169	0.475965
S=40, D=64, h=0.2, k=0.6, V=0	323696	1365	319195	840	2296	350	3486	0.454169	0.475965
S=40, D=64, h=0.2, k=0.7, V=1	324010	1425	319456	873	2256	326	3455	0.464765	0.485460
S=40, D=64, h=0.2, k=0.7, V=0	324010	1425	319456	873	2256	326	3455	0.464765	0.485460
S=40, D=64, h=0.2, k=0.8, V=1	324247	1463	319651	901	2232	309	3442	0.470665	0.490478
S=40, D=64, h=0.2, k=0.8, V=0	324247	1463	319651	901	2232	309	3442	0.470665	0.490478
S=40, D=64, h=0.2, k=0.9, V=1	324596	1507	319957	920	2212	283	3415	0.478693	0.497060
S=40, D=64, h=0.2, k=0.9, V=0	324596	1507	319957	920	2212	283	3415	0.478693	0.497060
S=40, D=64, h=0.2, k=1, V=1	324799	1551	320129	941	2178	272	3391	0.486339	0.504238
S=40, D=64, h=0.2, k=1, V=0	324799	1551	320129	941	2178	272	3391	0.486339	0.504238
S=40, D=64, F=0	318104	335	313643	1039	3087	580	4706	0.136656	0.148800
S=40, D=68, h=0.7, k=0.3, V=1	319145	1025	315233	444	2443	558	3445	0.417463	0.450538
S=40, D=68, h=0.7, k=0.3, V=0	319244	994	315303	486	2461	552	3499	0.404029	0.435861
S=40, D=68, h=0.7, k=0.4, V=1	319277	1045	315325	477	2430	556	3463	0.417779	0.450719
S=40, D=68, h=0.7, k=0.4, V=0	319333	1005	315339	522	2467	552	3541	0.401166	0.432650
S=40, D=68, h=0.7, k=0.5, V=1	319490	1051	315505	506	2428	548	3482	0.415532	0.447823
S=40, D=68, h=0.7, k=0.5, V=0	319546	1015	315524	546	2461	544	3551	0.400855	0.431853
S=40, D=68, h=0.7, k=0.6, V=1	319992	1089	315989	508	2406	528	3442	0.425461	0.457205
S=40, D=68, h=0.7, k=0.6, V=0	319992	1104	316010	493	2385	528	3406	0.431761	0.464012
S=40, D=68, h=0.7, k=0.7, V=1	320258	1106	316244	513	2395	518	3426	0.429408	0.460805
S=40, D=68, h=0.7, k=0.7, V=0	320258	1118	316257	501	2382	518	3401	0.434209	0.465954
S=40, D=68, h=0.7, k=0.8, V=1	320480	1135	316463	515	2367	506	3388	0.437202	0.468434
S=40, D=68, h=0.7, k=0.8, V=0	320480	1143	316472	507	2358	506	3371	0.440396	0.471858
S=40, D=68, h=0.7, k=0.9, V=1	320673	1138	316629	531	2375	497	3403	0.435688	0.466193
S=40, D=68, h=0.7, k=0.9, V=0	320673	1146	316638	523	2366	497	3386	0.438864	0.469592
S=40, D=68, h=0.7, k=1, V=1	320782	1158	316744	521	2359	491	3371	0.442238	0.472793
S=40, D=68, h=0.7, k=1, V=0	320782	1165	316752	514	2351	491	3356	0.445017	0.475766
S=40, D=68, h=0.6, k=0.3, V=1	319196	1067	315269	455	2405	560	3420	0.426683	0.460563
S=40, D=68, h=0.6, k=0.3, V=0	319350	1030	315384	501	2435	553	3489	0.411099	0.443455
S=40, D=68, h=0.6, k=0.4, V=1	319709	1060	315700	523	2426	541	3490	0.415590	0.447435
S=40, D=68, h=0.6, k=0.4, V=0	319765	1029	315722	560	2454	537	3551	0.402776	0.433481
S=40, D=68, h=0.6, k=0.5, V=1	320490	1069	316391	588	2442	509	3539	0.409780	0.439218
S=40, D=68, h=0.6, k=0.5, V=0	320490	1049	316370	612	2459	509	3580	0.401614	0.430513
S=40, D=68, h=0.6, k=0.6, V=1	320960	1127	316847	579	2407	484	3470	0.426108	0.455054
S=40, D=68, h=0.6, k=0.6, V=0	320960	1138	316858	568	2396	484	3448	0.430348	0.459571
S=40, D=68, h=0.6, k=0.7, V=1	321060	1165	316963	562	2370	480	3412	0.438148	0.467642
S=40, D=68, h=0.6, k=0.7, V=0	321060	1172	316970	555	2363	480	3398	0.440830	0.470498
S=40, D=68, h=0.6, k=0.8, V=1	321511	1189	317375	577	2370	456	3403	0.442225	0.470366
S=40, D=68, h=0.6, k=0.8, V=0	321511	1194	317380	572	2365	456	3393	0.444120	0.472377
S=40, D=68, h=0.6, k=0.9, V=1	321784	1208	317633	583	2360	443	3386	0.446409	0.473959
S=40, D=68, h=0.6, k=0.9, V=0	321784	1211	317636	580	2357	443	3380	0.447539	0.475156
S=40, D=68, h=0.6, k=1, V=1	321804	1217	317662	575	2350	441	3366	0.449841	0.477481
S=40, D=68, h=0.6, k=1, V=0	321804	1218	317663	574	2349	441	3364	0.450217	0.477880
S=40, D=68, h=0.5, k=0.3, V=1	319539	1079	315569	485	2406	548	3439	0.425501	0.458488
S=40, D=68, h=0.5, k=0.3, V=0	319638	1045	315636	525	2432	542	3499	0.411765	0.443458
S=40, D=68, h=0.5, k=0.4, V=1	320801	1085	316668	607	2441	492	3540	0.411671	0.440178
S=40, D=68, h=0.5, k=0.4, V=0	320801	1065	316646	631	2459	492	3582	0.403542	0.431523
S=40, D=68, h=0.5, k=0.5, V=1	321208	1105	317016	649	2438	476	3563	0.411630	0.439125
S=40, D=68, h=0.5, k=0.5, V=0	321208	1099	317008	656	2445	476	3577	0.409176	0.436507
S=40, D=68, h=0.5, k=0.6, V=1	321871	1146	317621	674	2430	442	3546	0.419192	0.445017
S=40, D=68, h=0.5, k=0.6, V=0	321871	1151	317626	669	2425	442	3536	0.421058	0.446993
S=40, D=68, h=0.5, k=0.7, V=1	322032	1201	317806	643	2382	434	3459	0.436809	0.463162
S=40, D=68, h=0.5, k=0.7, V=0	322032	1204	317809	640	2379	434	3453	0.437922	0.464339
S=40, D=68, h=0.5, k=0.8, V=1	322252	1237	318009	647	2359	420	3426	0.445258	0.471178
S=40, D=68, h=0.5, k=0.8, V=0	322252	1237	318009	647	2359	420	3426	0.445258	0.471178
S=40, D=68, h=0.5, k=0.9, V=1	322278	1268	318061	625	2324	420	3369	0.455744	0.482283
S=40, D=68, h=0.5, k=0.9, V=0	322278	1268	318061	625	2324	420	3369	0.455744	0.482283
S=40, D=68, h=0.5, k=1, V=1	322437	1296	318204	639	2298	419	3356	0.460697	0.487448
S=40, D=68, h=0.5, k=1, V=0	322437	1296	318204	639	2298	419	3356	0.460697	0.487448
S=40, D=68, h=0.4, k=0.3, V=1	320079	1088	316039	530	2422	523	3475	0.421669	0.452731
S=40, D=68, h=0.4, k=0.3, V=0	320067	1054	315993	573	2447	524	3544	0.407486	0.437673
S=40, D=68, h=0.4, k=0.4, V=1	321341	1131	317149	643	2418	470	3531	0.419049	0.446640
S=40, D=68, h=0.4, k=0.4, V=0	321341	1116	317135	659	2431	470	3560	0.413365	0.440611
S=40, D=68, h=0.4, k=0.5, V=1	322169	1167	317878	700	2424	427	3551	0.421439	0.446450
S=40, D=68, h=0.4, k=0.5, V=0	322169	1161	317871	706	2431	427	3564	0.419174	0.444049
S=40, D=68, h=0.4, k=0.6, V=1	322362	1196	318048	710	2408	414	3532	0.427532	0.452063
S=40, D=68, h=0.4, k=0.6, V=0	322362	1196	318048	710	2408	414	3532	0.427532	0.452063
S=40, D=68, h=0.4, k=0.7, V=1	322545	1242	318224	715	2364	410	3489	0.438402	0.463295
S=40, D=68, h=0.4, k=0.7, V=0	322545	1242	318224	715	2364	410	3489	0.438402	0.463295
S=40, D=68, h=0.4, k=0.8, V=1	322980	1281	318611	748	2340	392	3480	0.444253	0.468305
S=40, D=68, h=0.4, k=0.8, V=0	322980	1281	318611	748	2340	392	3480	0.444253	0.468305
S=40, D=68, h=0.4, k=0.9, V=1	323015	1346	318682	713	2274	391	3378	0.463841	0.488865
S=40, D=68, h=0.4, k=0.9, V=0	323015	1346	318682	713	2274	391	3378	0.463841	0.488865
S=40, D=68, h=0.4, k=1, V=1	323318	1372	318953	732	2261	377	3370	0.467791	0.492064
S=40, D=68, h=0.4, k=1, V=0	323318	1372	318953	732	2261	377	3370	0.467791	0.492064
S=40, D=68, h=0.3, k=0.3, V=1	320351	1096	316263	575	2417	517	3509	0.417976	0.448426
S=40, D=68, h=0.3, k=0.3, V=0	320351	1062	316224	619	2446	517	3582	0.403766	0.433262
S=40, D=68, h=0.3, k=0.4, V=1	322023	1159	317743	697	2424	437	3558	0.419663	0.445193
S=40, D=68, h=0.3, k=0.4, V=0	322023	1155	317738	701	2429	437	3567	0.418132	0.443565
S=40, D=68, h=0.3, k=0.5, V=1	322471	1208	318108	753	2402	407	3562	0.425655	0.449654
S=40, D=68, h=0.3, k=0.5, V=0	322471	1201	318100	760	2410	407	3577	0.423083	0.446937
S=40, D=68, h=0.3, k=0.6, V=1	323021	1271	318624	771	2355	387	3513	0.439263	0.462731
S=40, D=68, h=0.3, k=0.6, V=0	323021	1271	318624	771	2355	387	3513	0.439263	0.462731
S=40, D=68, h=0.3, k=0.7, V=1	323292	1319	318851	802	2320	373	3495	0.447390	0.470368
S=40, D=68, h=0.3, k=0.7, V=0	323292	1319	318851	802	2320	373	3495	0.447390	0.470368
S=40, D=68, h=0.3, k=0.8, V=1	323593	1375	319129	811	2278	356	3445	0.459731	0.482197
S=40, D=68, h=0.3, k=0.8, V=0	323593	1375	319129	811	2278	356	3445	0.459731	0.482197
S=40, D=68, h=0.3, k=0.9, V=1	323792	1404	319309	823	2256	348	3427	0.465200	0.487390
S=40, D=68, h=0.3, k=0.9, V=0	323792	1404	319309	823	2256	348	3427	0.465200	0.487390
S=40, D=68, h=0.3, k=1, V=1	323979	1458	319485	820	2216	334	3370	0.477837	0.499639
S=40, D=68, h=0.3, k=1, V=0	323979	1458	319485	820	2216	334	3370	0.477837	0.499639
S=40, D=68, h=0.2, k=0.3, V=1	320649	1115	316506	612	2416	503	3531	0.417969	0.447492
S=40, D=68, h=0.2, k=0.3, V=0	320649	1083	316473	649	2444	503	3596	0.405335	0.434032
S=40, D=68, h=0.2, k=0.4, V=1	322372	1189	318019	748	2416	417	3581	0.421230	0.445585
S=40, D=68, h=0.2, k=0.4, V=0	322372	1187	318016	750	2419	417	3586	0.420453	0.444758
S=40, D=68, h=0.2, k=0.5, V=1	323108	1275	318677	795	2361	379	3535	0.437469	0.460318
S=40, D=68, h=0.2, k=0.5, V=0	323108	1272	318673	798	2365	379	3542	0.436363	0.459150
S=40, D=68, h=0.2, k=0.6, V=1	323696	1363	319193	842	2298	350	3490	0.453490	0.475254
S=40, D=68, h=0.2, k=0.6, V=0	323696	1363	319193	842	2298	350	3490	0.453490	0.475254
S=40, D=68, h=0.2, k=0.7, V=1	324010	1418	319455	874	2263	326	3463	0.463061	0.483682
S=40, D=68, h=0.2, k=0.7, V=0	324010	1418	319455	874	2263	326	3463	0.463061	0.483682
S=40, D=68, h=0.2, k=0.8, V=1	324247	1458	319651	901	2237	309	3447	0.469537	0.489304
S=40, D=68, h=0.2, k=0.8, V=0	324247	1458	319651	901	2237	309	3447	0.469537	0.489304
S=40, D=68, h=0.2, k=0.9, V=1	324596	1505	319958	919	2214	283	3416	0.478350	0.496704
S=40, D=68, h=0.2, k=0.9, V=0	324596	1505	319958	919	2214	283	3416	0.478350	0.496704
S=40, D=68, h=0.2, k=1, V=1	324799	1547	320132	939	2181	272	3392	0.485726	0.503607
S=40, D=68, h=0.2, k=1, V=0	324799	1547	320132	939	2181	272	3392	0.485726	0.503607
S=40, D=68, F=0	317966	336	313513	1035	3082	585	4702	0.137231	0.149534
S=40, D=72, h=0.7, k=0.3, V=1	319145	1025	315234	444	2442	558	3444	0.417516	0.450604
S=40, D=72, h=0.7, k=0.3, V=0	319244	992	315304	482	2466	552	3500	0.403893	0.435686
S=40, D=72, h=0.7, k=0.4, V=1	319237	1046	315287	477	2427	557	3461	0.418097	0.451137
S=40, D=72, h=0.7, k=0.4, V=0	319293	1006	315300	522	2465	553	3540	0.401437	0.433005
S=40, D=72, h=0.7, k=0.5, V=1	319450	1052	315467	506	2425	549	3480	0.415849	0.448239
S=40, D=72, h=0.7, k=0.5, V=0	319506	1016	315485	546	2459	545	3550	0.401124	0.432207
S=40, D=72, h=0.7, k=0.6, V=1	319992	1089	315990	509	2404	528	3441	0.425432	0.457191
S=40, D=72, h=0.7, k=0.6, V=0	319992	1104	316011	494	2383	528	3405	0.431732	0.463998
S=40, D=72, h=0.7, k=0.7, V=1	320258	1106	316245	514	2393	518	3425	0.429381	0.460793
S=40, D=72, h=0.7, k=0.7, V=0	320258	1118	316258	502	2380	518	3400	0.434182	0.465942
S=40, D=72, h=0.7, k=0.8, V=1	320480	1135	316462	517	2366	506	3389	0.436984	0.468211
S=40, D=72, h=0.7, k=0.8, V=0	320480	1143	316471	509	2357	506	3372	0.440178	0.471633
S=40, D=72, h=0.7, k=0.9, V=1	320673	1138	316628	533	2374	497	3404	0.435474	0.465974
S=40, D=72, h=0.7, k=0.9, V=0	320673	1146	316637	525	2365	497	3387	0.438649	0.469372
S=40, D=72, h=0.7, k=1, V=1	320782	1158	316743	523	2358	491	3372	0.442023	0.472573
S=40, D=72, h=0.7, k=1, V=0	320782	1165	316751	516	2350	491	3357	0.444801	0.475545
S=40, D=72, h=0.6, k=0.3, V=1	319156	1067	315231	454	2404	561	3419	0.426828	0.460785
S=40, D=72, h=0.6, k=0.3, V=0	319310	1030	315346	498	2436	554	3488	0.411410	0.443836
S=40, D=72, h=0.6, k=0.4, V=1	319709	1061	315701	524	2423	541	3488	0.415824	0.447705
S=40, D=72, h=0.6, k=0.4, V=0	319765	1030	315722	561	2452	537	3550	0.402964	0.433692
S=40, D=72, h=0.6, k=0.5, V=1	320490	1069	316391	589	2441	509	3539	0.409704	0.439146
S=40, D=72, h=0.6, k=0.5, V=0	320490	1049	316370	613	2458	509	3580	0.401540	0.430442
S=40, D=72, h=0.6, k=0.6, V=1	320960	1127	316848	579	2406	484	3469	0.426163	0.455120
S=40, D=72, h=0.6, k=0.6, V=0	320960	1138	316859	568	2395	484	3447	0.430403	0.459637
S=40, D=72, h=0.6, k=0.7, V=1	321060	1165	316964	562	2369	480	3411	0.438204	0.467710
S=40, D=72, h=0.6, k=0.7, V=0	321060	1172	316971	555	2362	480	3397	0.440886	0.470566
S=40, D=72, h=0.6, k=0.8, V=1	321511	1189	317374	578	2370	456	3404	0.442096	0.470229
S=40, D=72, h=0.6, k=0.8, V=0	321511	1194	317379	573	2365	456	3394	0.443990	0.472240
S=40, D=72, h=0.6, k=0.9, V=1	321784	1208	317632	584	2360	443	3387	0.446281	0.473823
S=40, D=72, h=0.6, k=0.9, V=0	321784	1211	317635	581	2357	443	3381	0.447410	0.475020
S=40, D=72, h=0.6, k=1, V=1	321804	1217	317661	576	2350	441	3367	0.449711	0.477344
S=40, D=72, h=0.6, k=1, V=0	321804	1218	317662	575	2349	441	3365	0.450088	0.477743
S=40, D=72, h=0.5, k=0.3, V=1	319539	1079	315571	484	2405	548	3437	0.425696	0.458706
S=40, D=72, h=0.5, k=0.3, V=0	319638	1045	315636	524	2433	542	3499	0.411848	0.443538
S=40, D=72, h=0.5, k=0.4, V=1	320801	1085	316669	607	2440	492	3539	0.411724	0.440242
S=40, D=72, h=0.5, k=0.4, V=0	320801	1065	316647	631	2458	492	3581	0.403593	0.431586
S=40, D=72, h=0.5, k=0.5, V=1	321208	1105	317017	649	2437	476	3562	0.411682	0.439188
S=40, D=72, h=0.5, k=0.5, V=0	321208	1099	317009	656	2444	476	3576	0.409228	0.436570
S=40, D=72, h=0.5, k=0.6, V=1	321871	1146	317620	675	2430	442	3547	0.419073	0.444891
S=40, D=72, h=0.5, k=0.6, V=0	321871	1151	317625	670	2425	442	3537	0.420938	0.446867
S=40, D=72, h=0.5, k=0.7, V=1	322032	1201	317805	644	2382	434	3460	0.436687	0.463032
S=40, D=72, h=0.5, k=0.7, V=0	322032	1204	317808	641	2379	434	3454	0.437799	0.464209
S=40, D=72, h=0.5, k=0.8, V=1	322252	1237	318009	647	2359	420	3426	0.445258	0.471178
S=40, D=72, h=0.5, k=0.8, V=0	322252	1237	318009	647	2359	420	3426	0.445258	0.471178
S=40, D=72, h=0.5, k=0.9, V=1	322278	1268	318061	625	2324	420	3369	0.455744	0.482283
S=40, D=72, h=0.5, k=0.9, V=0	322278	1268	318061	625	2324	420	3369	0.455744	0.482283
S=40, D=72, h=0.5, k=1, V=1	322437	1296	318204	639	2298	419	3356	0.460697	0.487448
S=40, D=72, h=0.5, k=1, V=0	322437	1296	318204	639	2298	419	3356	0.460697	0.487448
S=40, D=72, h=0.4, k=0.3, V=1	320079	1089	316039	531	2420	523	3474	0.421848	0.452932
S=40, D=72, h=0.4, k=0.3, V=0	320067	1055	315992	574	2446	524	3544	0.407621	0.437819
S=40, D=72, h=0.4, k=0.4, V=1	321341	1131	317150	643	2417	470	3530	0.419102	0.446704
S=40, D=72, h=0.4, k=0.4, V=0	321341	1116	317136	659	2430	470	3559	0.413418	0.440674
S=40, D=72, h=0.4, k=0.5, V=1	322169	1167	317877	701	2424	427	3552	0.421322	0.446327
S=40, D=72, h=0.4, k=0.5, V=0	322169	1161	317870	707	2431	427	3565	0.419058	0.443927
S=40, D=72, h=0.4, k=0.6, V=1	322362	1196	318048	710	2408	414	3532	0.427532	0.452063
S=40, D=72, h=0.4, k=0.6, V=0	322362	1196	318048	710	2408	414	3532	0.427532	0.452063
S=40, D=72, h=0.4, k=0.7, V=1	322545	1242	318224	715	2364	410	3489	0.438402	0.463295
S=40, D=72, h=0.4, k=0.7, V=0	322545	1242	318224	715	2364	410	3489	0.438402	0.463295
S=40, D=72, h=0.4, k=0.8, V=1	322980	1281	318611	748	2340	392	3480	0.444253	0.468305
S=40, D=72, h=0.4, k=0.8, V=0	322980	1281	318611	748	2340	392	3480	0.444253	0.468305
S=40, D=72, h=0.4, k=0.9, V=1	323015	1346	318682	713	2274	391	3378	0.463841	0.488865
S=40, D=72, h=0.4, k=0.9, V=0	323015	1346	318682	713	2274	391	3378	0.463841	0.488865
S=40, D=72, h=0.4, k=1, V=1	323318	1372	318953	732	2261	377	3370	0.467791	0.492064
S=40, D=72, h=0.4, k=1, V=0	323318	1372	318953	732	2261	377	3370	0.467791	0.492064
S=40, D=72, h=0.3, k=0.3, V=1	320351	1097	316264	575	2415	517	3507	0.418289	0.448769
S=40, D=72, h=0.3, k=0.3, V=0	320351	1063	316224	619	2445	517	3581	0.404029	0.433544
S=40, D=72, h=0.3, k=0.4, V=1	322023	1159	317742	698	2424	437	3559	0.419546	0.445069
S=40, D=72, h=0.3, k=0.4, V=0	322023	1155	317737	702	2429	437	3568	0.418015	0.443442
S=40, D=72, h=0.3, k=0.5, V=1	322471	1208	318108	753	2402	407	3562	0.425655	0.449654
S=40, D=72, h=0.3, k=0.5, V=0	322471	1201	318100	760	2410	407	3577	0.423083	0.446937
S=40, D=72, h=0.3, k=0.6, V=1	323021	1270	318624	771	2356	387	3514	0.439021	0.462477
S=40, D=72, h=0.3, k=0.6, V=0	323021	1270	318624	771	2356	387	3514	0.439021	0.462477
S=40, D=72, h=0.3, k=0.7, V=1	323292	1318	318851	802	2321	373	3496	0.447153	0.470119
S=40, D=72, h=0.3, k=0.7, V=0	323292	1318	318851	802	2321	373	3496	0.447153	0.470119
S=40, D=72, h=0.3, k=0.8, V=1	323593	1374	319129	811	2279	356	3446	0.459499	0.481954
S=40, D=72, h=0.3, k=0.8, V=0	323593	1374	319129	811	2279	356	3446	0.459499	0.481954
S=40, D=72, h=0.3, k=0.9, V=1	323792	1403	319309	823	2257	348	3428	0.464970	0.487149
S=40, D=72, h=0.3, k=0.9, V=0	323792	1403	319309	823	2257	348	3428	0.464970	0.487149
S=40, D=72, h=0.3, k=1, V=1	323979	1457	319485	820	2217	334	3371	0.477611	0.499403
S=40, D=72, h=0.3, k=1, V=0	323979	1457	319485	820	2217	334	3371	0.477611	0.499403
S=40, D=72, h=0.2, k=0.3, V=1	320649	1116	316507	612	2414	503	3529	0.418279	0.447832
S=40, D=72, h=0.2, k=0.3, V=0	320649	1084	316473	649	2443	503	3595	0.405596	0.434311
S=40, D=72, h=0.2, k=0.4, V=1	322372	1189	318018	749	2416	417	3582	0.421117	0.445466
S=40, D=72, h=0.2, k=0.4, V=0	322372	1187	318015	751	2419	417	3587	0.420341	0.444640
S=40, D=72, h=0.2, k=0.5, V=1	323108	1274	318676	796	2362	379	3537	0.437119	0.459951
S=40, D=72, h=0.2, k=0.5, V=0	323108	1271	318672	799	2366	379	3544	0.436013	0.458783
S=40, D=72, h=0.2, k=0.6, V=1	323696	1363	319193	842	2298	350	3490	0.453490	0.475254
S=40, D=72, h=0.2, k=0.6, V=0	323696	1363	319193	842	2298	350	3490	0.453490	0.475254
S=40, D=72, h=0.2, k=0.7, V=1	324010	1418	319455	874	2263	326	3463	0.463061	0.483682
S=40, D=72, h=0.2, k=0.7, V=0	324010	1418	319455	874	2263	326	3463	0.463061	0.483682
S=40, D=72, h=0.2, k=0.8, V=1	324247	1456	319651	901	2239	309	3449	0.469085	0.488833
S=40, D=72, h=0.2, k=0.8, V=0	324247	1456	319651	901	2239	309	3449	0.469085	0.488833
S=40, D=72, h=0.2, k=0.9, V=1	324596	1503	319958	919	2216	283	3418	0.477906	0.496243
S=40, D=72, h=0.2, k=0.9, V=0	324596	1503	319958	919	2216	283	3418	0.477906	0.496243
S=40, D=72, h=0.2, k=1, V=1	324799	1545	320132	939	2183	272	3394	0.485287	0.503152
S=40, D=72, h=0.2, k=1, V=0	324799	1545	320132	939	2183	272	3394	0.485287	0.503152
S=40, D=72, F=0	317966	331	313518	1031	3086	585	4702	0.135589	0.147759
S=40, D=76, h=0.7, k=0.3, V=1	319145	1024	315233	445	2443	558	3446	0.417102	0.450157
S=40, D=76, h=0.7, k=0.3, V=0	319244	991	315303	483	2467	552	3502	0.403478	0.435240
S=40, D=76, h=0.7, k=0.4, V=1	319237	1046	315287	477	2427	557	3461	0.418097	0.451137
S=40, D=76, h=0.7, k=0.4, V=0	319293	1006	315300	522	2465	553	3540	0.401437	0.433005
S=40, D=76, h=0.7, k=0.5, V=1	319450	1052	315467	506	2425	549	3480	0.415849	0.448239
S=40, D=76, h=0.7, k=0.5, V=0	319506	1016	315485	546	2459	545	3550	0.401124	0.432207
S=40, D=76, h=0.7, k=0.6, V=1	319992	1089	315990	509	2404	528	3441	0.425432	0.457191
S=40, D=76, h=0.7, k=0.6, V=0	319992	1104	316011	494	2383	528	3405	0.431732	0.463998
S=40, D=76, h=0.7, k=0.7, V=1	320258	1106	316245	514	2393	518	3425	0.429381	0.460793
S=40, D=76, h=0.7, k=0.7, V=0	320258	1118	316258	502	2380	518	3400	0.434182	0.465942
S=40, D=76, h=0.7, k=0.8, V=1	320480	1135	316462	517	2366	506	3389	0.436984	0.468211
S=40, D=76, h=0.7, k=0.8, V=0	320480	1143	316471	509	2357	506	3372	0.440178	0.471633
S=40, D=76, h=0.7, k=0.9, V=1	320673	1138	316628	533	2374	497	3404	0.435474	0.465974
S=40, D=76, h=0.7, k=0.9, V=0	320673	1146	316637	525	2365	497	3387	0.438649	0.469372
S=40, D=76, h=0.7, k=1, V=1	320782	1158	316743	523	2358	491	3372	0.442023	0.472573
S=40, D=76, h=0.7, k=1, V=0	320782	1165	316751	516	2350	491	3357	0.444801	0.475545
S=40, D=76, h=0.6, k=0.3, V=1	319156	1067	315231	454	2404	561	3419	0.426828	0.460785
S=40, D=76, h=0.6, k=0.3, V=0	319310	1030	315346	498	2436	554	3488	0.411410	0.443836
S=40, D=76, h=0.6, k=0.4, V=1	319709	1061	315701	524	2423	541	3488	0.415824	0.447705
S=40, D=76, h=0.6, k=0.4, V=0	319765	1030	315722	561	2452	537	3550	0.402964	0.433692
S=40, D=76, h=0.6, k=0.5, V=1	320490	1069	316391	589	2441	509	3539	0.409704	0.439146
S=40, D=76, h=0.6, k=0.5, V=0	320490	1049	316370	613	2458	509	3580	0.401540	0.430442
S=40, D=76, h=0.6, k=0.6, V=1	320960	1127	316848	579	2406	484	3469	0.426163	0.455120
S=40, D=76, h=0.6, k=0.6, V=0	320960	1138	316859	568	2395	484	3447	0.430403	0.459637
S=40, D=76, h=0.6, k=0.7, V=1	321060	1165	316964	562	2369	480	3411	0.438204	0.467710
S=40, D=76, h=0.6, k=0.7, V=0	321060	1172	316971	555	2362	480	3397	0.440886	0.470566
S=40, D=76, h=0.6, k=0.8, V=1	321511	1189	317374	578	2370	456	3404	0.442096	0.470229
S=40, D=76, h=0.6, k=0.8, V=0	321511	1194	317379	573	2365	456	3394	0.443990	0.472240
S=40, D=76, h=0.6, k=0.9, V=1	321784	1208	317632	584	2360	443	3387	0.446281	0.473823
S=40, D=76, h=0.6, k=0.9, V=0	321784	1211	317635	581	2357	443	3381	0.447410	0.475020
S=40, D=76, h=0.6, k=1, V=1	321804	1217	317661	576	2350	441	3367	0.449711	0.477344
S=40, D=76, h=0.6, k=1, V=0	321804	1218	317662	575	2349	441	3365	0.450088	0.477743
S=40, D=76, h=0.5, k=0.3, V=1	319539	1079	315571	484	2405	548	3437	0.425696	0.458706
S=40, D=76, h=0.5, k=0.3, V=0	319638	1045	315636	524	2433	542	3499	0.411848	0.443538
S=40, D=76, h=0.5, k=0.4, V=1	320801	1085	316669	607	2440	492	3539	0.411724	0.440242
S=40, D=76, h=0.5, k=0.4, V=0	320801	1065	316647	631	2458	492	3581	0.403593	0.431586
S=40, D=76, h=0.5, k=0.5, V=1	321208	1105	317017	649	2437	476	3562	0.411682	0.439188
S=40, D=76, h=0.5, k=0.5, V=0	321208	1099	317009	656	2444	476	3576	0.409228	0.436570
S=40, D=76, h=0.5, k=0.6, V=1	321871	1146	317620	675	2430	442	3547	0.419073	0.444891
S=40, D=76, h=0.5, k=0.6, V=0	321871	1151	317625	670	2425	442	3537	0.420938	0.446867
S=40, D=76, h=0.5, k=0.7, V=1	322032	1201	317805	644	2382	434	3460	0.436687	0.463032
S=40, D=76, h=0.5, k=0.7, V=0	322032	1204	317808	641	2379	434	3454	0.437799	0.464209
S=40, D=76, h=0.5, k=0.8, V=1	322252	1237	318009	647	2359	420	3426	0.445258	0.471178
S=40, D=76, h=0.5, k=0.8, V=0	322252	1237	318009	647	2359	420	3426	0.445258	0.471178
S=40, D=76, h=0.5, k=0.9, V=1	322278	1268	318061	625	2324	420	3369	0.455744	0.482283
S=40, D=76, h=0.5, k=0.9, V=0	322278	1268	318061	625	2324	420	3369	0.455744	0.482283
S=40, D=76, h=0.5, k=1, V=1	322437	1296	318204	639	2298	419	3356	0.460697	0.487448
S=40, D=76, h=0.5, k=1, V=0	322437	1296	318204	639	2298	419	3356	0.460697	0.487448
S=40, D=76, h=0.4, k=0.3, V=1	320079	1089	316039	531	2420	523	3474	0.421848	0.452932
S=40, D=76, h=0.4, k=0.3, V=0	320067	1055	315992	574	2446	524	3544	0.407621	0.437819
S=40, D=76, h=0.4, k=0.4, V=1	321341	1131	317150	643	2417	470	3530	0.419102	0.446704
S=40, D=76, h=0.4, k=0.4, V=0	321341	1116	317136	659	2430	470	3559	0.413418	0.440674
S=40, D=76, h=0.4, k=0.5, V=1	322169	1167	317877	701	2424	427	3552	0.421322	0.446327
S=40, D=76, h=0.4, k=0.5, V=0	322169	1161	317870	707	2431	427	3565	0.419058	0.443927
S=40, D=76, h=0.4, k=0.6, V=1	322362	1196	318048	710	2408	414	3532	0.427532	0.452063
S=40, D=76, h=0.4, k=0.6, V=0	322362	1196	318048	710	2408	414	3532	0.427532	0.452063
S=40, D=76, h=0.4, k=0.7, V=1	322545	1242	318224	715	2364	410	3489	0.438402	0.463295
S=40, D=76, h=0.4, k=0.7, V=0	322545	1242	318224	715	2364	410	3489	0.438402	0.463295
S=40, D=76, h=0.4, k=0.8, V=1	322980	1281	318611	748	2340	392	3480	0.444253	0.468305
S=40, D=76, h=0.4, k=0.8, V=0	322980	1281	318611	748	2340	392	3480	0.444253	0.468305
S=40, D=76, h=0.4, k=0.9, V=1	323015	1346	318682	713	2274	391	3378	0.463841	0.488865
S=40, D=76, h=0.4, k=0.9, V=0	323015	1346	318682	713	2274	391	3378	0.463841	0.488865
S=40, D=76, h=0.4, k=1, V=1	323318	1372	318953	732	2261	377	3370	0.467791	0.492064
S=40, D=76, h=0.4, k=1, V=0	323318	1372	318953	732	2261	377	3370	0.467791	0.492064
S=40, D=76, h=0.3, k=0.3, V=1	320351	1097	316264	575	2415	517	3507	0.418289	0.448769
S=40, D=76, h=0.3, k=0.3, V=0	320351	1063	316224	619	2445	517	3581	0.404029	0.433544
S=40, D=76, h=0.3, k=0.4, V=1	322023	1159	317742	698	2424	437	3559	0.419546	0.445069
S=40, D=76, h=0.3, k=0.4, V=0	322023	1155	317737	702	2429	437	3568	0.418015	0.443442
S=40, D=76, h=0.3, k=0.5, V=1	322471	1208	318108	753	2402	407	3562	0.425655	0.449654
S=40, D=76, h=0.3, k=0.5, V=0	322471	1201	318100	760	2410	407	3577	0.423083	0.446937
S=40, D=76, h=0.3, k=0.6, V=1	323021	1270	318624	771	2356	387	3514	0.439021	0.462477
S=40, D=76, h=0.3, k=0.6, V=0	323021	1270	318624	771	2356	387	3514	0.439021	0.462477
S=40, D=76, h=0.3, k=0.7, V=1	323292	1318	318851	802	2321	373	3496	0.447153	0.470119
S=40, D=76, h=0.3, k=0.7, V=0	323292	1318	318851	802	2321	373	3496	0.447153	0.470119
S=40, D=76, h=0.3, k=0.8, V=1	323593	1374	319129	811	2279	356	3446	0.459499	0.481954
S=40, D=76, h=0.3, k=0.8, V=0	323593	1374	319129	811	2279	356	3446	0.459499	0.481954
S=40, D=76, h=0.3, k=0.9, V=1	323792	1403	319309	823	2257	348	3428	0.464970	0.487149
S=40, D=76, h=0.3, k=0.9, V=0	323792	1403	319309	823	2257	348	3428	0.464970	0.487149
S=40, D=76, h=0.3, k=1, V=1	323979	1457	319485	820	2217	334	3371	0.477611	0.499403
S=40, D=76, h=0.3, k=1, V=0	323979	1457	319485	820	2217	334	3371	0.477611	0.499403
S=40, D=76, h=0.2, k=0.3, V=1	320649	1116	316507	612	2414	503	3529	0.418279	0.447832
S=40, D=76, h=0.2, k=0.3, V=0	320649	1084	316473	649	2443	503	3595	0.405596	0.434311
S=40, D=76, h=0.2, k=0.4, V=1	322372	1189	318018	749	2416	417	3582	0.421117	0.445466
S=40, D=76, h=0.2, k=0.4, V=0	322372	1187	318015	751	2419	417	3587	0.420341	0.444640
S=40, D=76, h=0.2, k=0.5, V=1	323108	1274	318676	796	2362	379	3537	0.437119	0.459951
S=40, D=76, h=0.2, k=0.5, V=0	323108	1271	318672	799	2366	379	3544	0.436013	0.458783
S=40, D=76, h=0.2, k=0.6, V=1	323696	1362	319193	842	2299	350	3491	0.453257	0.475010
S=40, D=76, h=0.2, k=0.6, V=0	323696	1362	319193	842	2299	350	3491	0.453257	0.475010
S=40, D=76, h=0.2, k=0.7, V=1	324010	1417	319455	874	2264	326	3464	0.462832	0.483443
S=40, D=76, h=0.2, k=0.7, V=0	324010	1417	319455	874	2264	326	3464	0.462832	0.483443
S=40, D=76, h=0.2, k=0.8, V=1	324247	1455	319651	901	2240	309	3450	0.468859	0.488598
S=40, D=76, h=0.2, k=0.8, V=0	324247	1455	319651	901	2240	309	3450	0.468859	0.488598
S=40, D=76, h=0.2, k=0.9, V=1	324596	1503	319958	919	2216	283	3418	0.477906	0.496243
S=40, D=76, h=0.2, k=0.9, V=0	324596	1503	319958	919	2216	283	3418	0.477906	0.496243
S=40, D=76, h=0.2, k=1, V=1	324799	1545	320132	939	2183	272	3394	0.485287	0.503152
S=40, D=76, h=0.2, k=1, V=0	324799	1545	320132	939	2183	272	3394	0.485287	0.503152
S=40, D=76, F=0	317966	331	313519	1030	3086	585	4701	0.135644	0.147818
S=40, D=80, h=0.7, k=0.3, V=1	319145	1024	315233	445	2443	558	3446	0.417102	0.450157
S=40, D=80, h=0.7, k=0.3, V=0	319244	991	315303	483	2467	552	3502	0.403478	0.435240
S=40, D=80, h=0.7, k=0.4, V=1	319237	1046	315287	477	2427	557	3461	0.418097	0.451137
S=40, D=80, h=0.7, k=0.4, V=0	319293	1006	315300	522	2465	553	3540	0.401437	0.433005
S=40, D=80, h=0.7, k=0.5, V=1	319450	1052	315467	506	2425	549	3480	0.415849	0.448239
S=40, D=80, h=0.7, k=0.5, V=0	319506	1016	315485	546	2459	545	3550	0.401124	0.432207
S=40, D=80, h=0.7, k=0.6, V=1	319992	1089	315990	509	2404	528	3441	0.425432	0.457191
S=40, D=80, h=0.7, k=0.6, V=0	319992	1104	316011	494	2383	528	3405	0.431732	0.463998
S=40, D=80, h=0.7, k=0.7, V=1	320258	1106	316245	514	2393	518	3425	0.429381	0.460793
S=40, D=80, h=0.7, k=0.7, V=0	320258	1118	316258	502	2380	518	3400	0.434182	0.465942
S=40, D=80, h=0.7, k=0.8, V=1	320480	1135	316462	517	2366	506	3389	0.436984	0.468211
S=40, D=80, h=0.7, k=0.8, V=0	320480	1143	316471	509	2357	506	3372	0.440178	0.471633
S=40, D=80, h=0.7, k=0.9, V=1	320673	1138	316628	533	2374	497	3404	0.435474	0.465974
S=40, D=80, h=0.7, k=0.9, V=0	320673	1146	316637	525	2365	497	3387	0.438649	0.469372
S=40, D=80, h=0.7, k=1, V=1	320782	1158	316743	523	2358	491	3372	0.442023	0.472573
S=40, D=80, h=0.7, k=1, V=0	320782	1165	316751	516	2350	491	3357	0.444801	0.475545
S=40, D=80, h=0.6, k=0.3, V=1	319156	1067	315231	454	2404	561	3419	0.426828	0.460785
S=40, D=80, h=0.6, k=0.3, V=0	319310	1030	315346	498	2436	554	3488	0.411410	0.443836
S=40, D=80, h=0.6, k=0.4, V=1	319709	1061	315701	524	2423	541	3488	0.415824	0.447705
S=40, D=80, h=0.6, k=0.4, V=0	319765	1030	315722	561	2452	537	3550	0.402964	0.433692
S=40, D=80, h=0.6, k=0.5, V=1	320490	1069	316391	589	2441	509	3539	0.409704	0.439146
S=40, D=80, h=0.6, k=0.5, V=0	320490	1049	316370	613	2458	509	3580	0.401540	0.430442
S=40, D=80, h=0.6, k=0.6, V=1	320960	1127	316848	579	2406	484	3469	0.426163	0.455120
S=40, D=80, h=0.6, k=0.6, V=0	320960	1138	316859	568	2395	484	3447	0.430403	0.459637
S=40, D=80, h=0.6, k=0.7, V=1	321060	1165	316964	562	2369	480	3411	0.438204	0.467710
S=40, D=80, h=0.6, k=0.7, V=0	321060	1172	316971	555	2362	480	3397	0.440886	0.470566
S=40, D=80, h=0.6, k=0.8, V=1	321511	1189	317374	578	2370	456	3404	0.442096	0.470229
S=40, D=80, h=0.6, k=0.8, V=0	321511	1194	317379	573	2365	456	3394	0.443990	0.472240
S=40, D=80, h=0.6, k=0.9, V=1	321784	1208	317632	584	2360	443	3387	0.446281	0.473823
S=40, D=80, h=0.6, k=0.9, V=0	321784	1211	317635	581	2357	443	3381	0.447410	0.475020
S=40, D=80, h=0.6, k=1, V=1	321804	1217	317661	576	2350	441	3367	0.449711	0.477344
S=40, D=80, h=0.6, k=1, V=0	321804	1218	317662	575	2349	441	3365	0.450088	0.477743
S=40, D=80, h=0.5, k=0.3, V=1	319539	1079	315571	484	2405	548	3437	0.425696	0.458706
S=40, D=80, h=0.5, k=0.3, V=0	319638	1045	315636	524	2433	542	3499	0.411848	0.443538
S=40, D=80, h=0.5, k=0.4, V=1	320801	1085	316669	607	2440	492	3539	0.411724	0.440242
S=40, D=80, h=0.5, k=0.4, V=0	320801	1065	316647	631	2458	492	3581	0.403593	0.431586
S=40, D=80, h=0.5, k=0.5, V=1	321208	1105	317017	649	2437	476	3562	0.411682	0.439188
S=40, D=80, h=0.5, k=0.5, V=0	321208	1099	317009	656	2444	476	3576	0.409228	0.436570
S=40, D=80, h=0.5, k=0.6, V=1	321871	1146	317620	675	2430	442	3547	0.419073	0.444891
S=40, D=80, h=0.5, k=0.6, V=0	321871	1151	317625	670	2425	442	3537	0.420938	0.446867
S=40, D=80, h=0.5, k=0.7, V=1	322032	1201	317805	644	2382	434	3460	0.436687	0.463032
S=40, D=80, h=0.5, k=0.7, V=0	322032	1204	317808	641	2379	434	3454	0.437799	0.464209
S=40, D=80, h=0.5, k=0.8, V=1	322252	1237	318009	647	2359	420	3426	0.445258	0.471178
S=40, D=80, h=0.5, k=0.8, V=0	322252	1237	318009	647	2359	420	3426	0.445258	0.471178
S=40, D=80, h=0.5, k=0.9, V=1	322278	1268	318061	625	2324	420	3369	0.455744	0.482283
S=40, D=80, h=0.5, k=0.9, V=0	322278	1268	318061	625	2324	420	3369	0.455744	0.482283
S=40, D=80, h=0.5, k=1, V=1	322437	1296	318204	639	2298	419	3356	0.460697	0.487448
S=40, D=80, h=0.5, k=1, V=0	322437	1296	318204	639	2298	419	3356	0.460697	0.487448
S=40, D=80, h=0.4, k=0.3, V=1	320079	1089	316039	531	2420	523	3474	0.421848	0.452932
S=40, D=80, h=0.4, k=0.3, V=0	320067	1055	315992	574	2446	524	3544	0.407621	0.437819
S=40, D=80, h=0.4, k=0.4, V=1	321341	1131	317150	643	2417	470	3530	0.419102	0.446704
S=40, D=80, h=0.4, k=0.4, V=0	321341	1116	317136	659	2430	470	3559	0.413418	0.440674
S=40, D=80, h=0.4, k=0.5, V=1	322169	1167	317877	701	2424	427	3552	0.421322	0.446327
S=40, D=80, h=0.4, k=0.5, V=0	322169	1161	317870	707	2431	427	3565	0.419058	0.443927
S=40, D=80, h=0.4, k=0.6, V=1	322362	1196	318048	710	2408	414	3532	0.427532	0.452063
S=40, D=80, h=0.4, k=0.6, V=0	322362	1196	318048	710	2408	414	3532	0.427532	0.452063
S=40, D=80, h=0.4, k=0.7, V=1	322545	1242	318224	715	2364	410	3489	0.438402	0.463295
S=40, D=80, h=0.4, k=0.7, V=0	322545	1242	318224	715	2364	410	3489	0.438402	0.463295
S=40, D=80, h=0.4, k=0.8, V=1	322980	1281	318611	748	2340	392	3480	0.444253	0.468305
S=40, D=80, h=0.4, k=0.8, V=0	322980	1281	318611	748	2340	392	3480	0.444253	0.468305
S=40, D=80, h=0.4, k=0.9, V=1	323015	1346	318682	713	2274	391	3378	0.463841	0.488865
S=40, D=80, h=0.4, k=0.9, V=0	323015	1346	318682	713	2274	391	3378	0.463841	0.488865
S=40, D=80, h=0.4, k=1, V=1	323318	1372	318953	732	2261	377	3370	0.467791	0.492064
S=40, D=80, h=0.4, k=1, V=0	323318	1372	318953	732	2261	377	3370	0.467791	0.492064
S=40, D=80, h=0.3, k=0.3, V=1	320351	1097	316264	575	2415	517	3507	0.418289	0.448769
S=40, D=80, h=0.3, k=0.3, V=0	320351	1063	316224	619	2445	517	3581	0.404029	0.433544
S=40, D=80, h=0.3, k=0.4, V=1	322023	1159	317742	698	2424	437	3559	0.419546	0.445069
S=40, D=80, h=0.3, k=0.4, V=0	322023	1155	317737	702	2429	437	3568	0.418015	0.443442
S=40, D=80, h=0.3, k=0.5, V=1	322471	1208	318108	753	2402	407	3562	0.425655	0.449654
S=40, D=80, h=0.3, k=0.5, V=0	322471	1201	318100	760	2410	407	3577	0.423083	0.446937
S=40, D=80, h=0.3, k=0.6, V=1	323021	1270	318624	771	2356	387	3514	0.439021	0.462477
S=40, D=80, h=0.3, k=0.6, V=0	323021	1270	318624	771	2356	387	3514	0.439021	0.462477
S=40, D=80, h=0.3, k=0.7, V=1	323292	1318	318851	802	2321	373	3496	0.447153	0.470119
S=40, D=80, h=0.3, k=0.7, V=0	323292	1318	318851	802	2321	373	3496	0.447153	0.470119
S=40, D=80, h=0.3, k=0.8, V=1	323593	1374	319129	811	2279	356	3446	0.459499	0.481954
S=40, D=80, h=0.3, k=0.8, V=0	323593	1374	319129	811	2279	356	3446	0.459499	0.481954
S=40, D=80, h=0.3, k=0.9, V=1	323792	1403	319309	823	2257	348	3428	0.464970	0.487149
S=40, D=80, h=0.3, k=0.9, V=0	323792	1403	319309	823	2257	348	3428	0.464970	0.487149
S=40, D=80, h=0.3, k=1, V=1	323979	1457	319485	820	2217	334	3371	0.477611	0.499403
S=40, D=80, h=0.3, k=1, V=0	323979	1457	319485	820	2217	334	3371	0.477611	0.499403
S=40, D=80, h=0.2, k=0.3, V=1	320649	1116	316507	612	2414	503	3529	0.418279	0.447832
S=40, D=80, h=0.2, k=0.3, V=0	320649	1084	316473	649	2443	503	3595	0.405596	0.434311
S=40, D=80, h=0.2, k=0.4, V=1	322372	1189	318018	749	2416	417	3582	0.421117	0.445466
S=40, D=80, h=0.2, k=0.4, V=0	322372	1187	318015	751	2419	417	3587	0.420341	0.444640
S=40, D=80, h=0.2, k=0.5, V=1	323108	1274	318676	796	2362	379	3537	0.437119	0.459951
S=40, D=80, h=0.2, k=0.5, V=0	323108	1271	318672	799	2366	379	3544	0.436013	0.458783
S=40, D=80, h=0.2, k=0.6, V=1	323696	1362	319193	842	2299	350	3491	0.453257	0.475010
S=40, D=80, h=0.2, k=0.6, V=0	323696	1362	319193	842	2299	350	3491	0.453257	0.475010
S=40, D=80, h=0.2, k=0.7, V=1	324010	1417	319455	874	2264	326	3464	0.462832	0.483443
S=40, D=80, h=0.2, k=0.7, V=0	324010	1417	319455	874	2264	326	3464	0.462832	0.483443
S=40, D=80, h=0.2, k=0.8, V=1	324247	1455	319651	901	2240	309	3450	0.468859	0.488598
S=40, D=80, h=0.2, k=0.8, V=0	324247	1455	319651	901	2240	309	3450	0.468859	0.488598
S=40, D=80, h=0.2, k=0.9, V=1	324596	1502	319958	919	2217	283	3419	0.477683	0.496012
S=40, D=80, h=0.2, k=0.9, V=0	324596	1502	319958	919	2217	283	3419	0.477683	0.496012
S=40, D=80, h=0.2, k=1, V=1	324799	1544	320132	939	2184	272	3395	0.485068	0.502925
S=40, D=80, h=0.2, k=1, V=0	324799	1544	320132	939	2184	272	3395	0.485068	0.502925
S=40, D=80, F=0	317966	331	313519	1030	3086	585	4701	0.135644	0.147818
S=30, D=42, h=0.7, k=0.3, V=1	322192	1257	318047	575	2313	426	3314	0.460353	0.487669
S=30, D=42, h=0.7, k=0.3, V=0	322450	1226	318254	624	2346	413	3383	0.447167	0.472929
S=30, D=42, h=0.7, k=0.4, V=1	322418	1297	318247	578	2296	415	3289	0.468908	0.495858
S=30, D=42, h=0.7, k=0.4, V=0	322547	1259	318339	625	2324	411	3360	0.454613	0.480595
S=30, D=42, h=0.7, k=0.5, V=1	322619	1305	318415	608	2291	410	3309	0.467121	0.493644
S=30, D=42, h=0.7, k=0.5, V=0	322743	1262	318489	660	2332	405	3397	0.450758	0.476095
S=30, D=42, h=0.7, k=0.6, V=1	322662	1328	318460	604	2270	409	3283	0.473031	0.499804
S=30, D=42, h=0.7, k=0.6, V=0	322786	1367	318606	574	2239	404	3217	0.485829	0.512918
S=30, D=42, h=0.7, k=0.7, V=1	322991	1357	318766	620	2248	394	3262	0.478342	0.504399
S=30, D=42, h=0.7, k=0.7, V=0	323059	1388	318862	591	2218	391	3200	0.489342	0.515772
S=30, D=42, h=0.7, k=0.8, V=1	322992	1369	318771	616	2236	394	3246	0.481647	0.507879
S=30, D=42, h=0.7, k=0.8, V=0	323060	1397	318866	588	2209	391	3188	0.491805	0.518365
S=30, D=42, h=0.7, k=0.9, V=1	323101	1358	318842	657	2244	389	3290	0.474515	0.500080
S=30, D=42, h=0.7, k=0.9, V=0	323146	1374	318905	640	2227	387	3254	0.480518	0.506272
S=30, D=42, h=0.7, k=1, V=1	323201	1374	318933	663	2231	385	3279	0.477593	0.503044
S=30, D=42, h=0.7, k=1, V=0	323246	1383	318990	653	2220	383	3256	0.481149	0.506666
S=30, D=42, h=0.6, k=0.3, V=1	322387	1284	318218	582	2303	418	3303	0.465453	0.492441
S=30, D=42, h=0.6, k=0.3, V=0	322565	1258	318364	622	2321	409	3352	0.455094	0.481007
S=30, D=42, h=0.6, k=0.4, V=1	322654	1332	318439	614	2269	409	3292	0.472538	0.499266
S=30, D=42, h=0.6, k=0.4, V=0	322778	1286	318515	667	2310	404	3381	0.455659	0.481194
S=30, D=42, h=0.6, k=0.5, V=1	323035	1332	318757	661	2285	391	3337	0.466883	0.492071
S=30, D=42, h=0.6, k=0.5, V=0	323075	1293	318760	709	2313	389	3411	0.452657	0.477056
S=30, D=42, h=0.6, k=0.6, V=1	323170	1378	318887	660	2245	383	3288	0.477906	0.503123
S=30, D=42, h=0.6, k=0.6, V=0	323187	1396	318927	642	2222	382	3246	0.484638	0.510165
S=30, D=42, h=0.6, k=0.7, V=1	323376	1403	319075	675	2223	373	3271	0.482322	0.507103
S=30, D=42, h=0.6, k=0.7, V=0	323393	1416	319104	662	2211	372	3245	0.486875	0.511809
S=30, D=42, h=0.6, k=0.8, V=1	323470	1432	319167	681	2190	365	3236	0.489012	0.513632
S=30, D=42, h=0.6, k=0.8, V=0	323515	1441	319220	672	2182	363	3217	0.492206	0.516842
S=30, D=42, h=0.6, k=0.9, V=1	323665	1438	319332	699	2196	355	3250	0.488126	0.511973
S=30, D=42, h=0.6, k=0.9, V=0	323682	1446	319357	691	2188	354	3233	0.490956	0.514870
S=30, D=42, h=0.6, k=1, V=1	323641	1467	319323	692	2159	358	3209	0.495851	0.520319
S=30, D=42, h=0.6, k=1, V=0	323686	1476	319373	685	2152	356	3193	0.498712	0.523168
S=30, D=42, h=0.5, k=0.3, V=1	322528	1313	318337	592	2286	411	3289	0.470812	0.497577
S=30, D=42, h=0.5, k=0.3, V=0	322706	1278	318478	639	2311	402	3352	0.457665	0.483225
S=30, D=42, h=0.5, k=0.4, V=1	323067	1336	318768	676	2287	387	3350	0.465907	0.490757
S=30, D=42, h=0.5, k=0.4, V=0	323107	1304	318777	718	2308	385	3411	0.454130	0.478325
S=30, D=42, h=0.5, k=0.5, V=1	323273	1332	318889	754	2298	377	3429	0.456083	0.479785
S=30, D=42, h=0.5, k=0.5, V=0	323290	1309	318885	781	2315	376	3472	0.448011	0.471287
S=30, D=42, h=0.5, k=0.6, V=1	323613	1407	319217	752	2237	361	3350	0.473917	0.497418
S=30, D=42, h=0.5, k=0.6, V=0	323630	1421	319249	740	2220	360	3320	0.478741	0.502427
S=30, D=42, h=0.5, k=0.7, V=1	323760	1456	319367	740	2197	350	3287	0.486588	0.509927
S=30, D=42, h=0.5, k=0.7, V=0	323777	1469	319393	729	2186	349	3264	0.490722	0.514174
S=30, D=42, h=0.5, k=0.8, V=1	323821	1506	319455	723	2137	347	3207	0.500595	0.524451
S=30, D=42, h=0.5, k=0.8, V=0	323838	1515	319479	715	2129	346	3190	0.503526	0.527443
S=30, D=42, h=0.5, k=0.9, V=1	323996	1521	319601	740	2134	333	3207	0.502106	0.525019
S=30, D=42, h=0.5, k=0.9, V=0	323996	1527	319607	734	2128	333	3195	0.504124	0.527125
S=30, D=42, h=0.5, k=1, V=1	324097	1546	319691	748	2112	327	3187	0.506914	0.529619
S=30, D=42, h=0.5, k=1, V=0	324097	1550	319695	744	2108	327	3179	0.508250	0.531012
S=30, D=42, h=0.4, k=0.3, V=1	322775	1358	318566	591	2260	398	3249	0.481183	0.507550
S=30, D=42, h=0.4, k=0.3, V=0	322884	1318	318640	642	2284	395	3321	0.466534	0.492049
S=30, D=42, h=0.4, k=0.4, V=1	323238	1369	318892	714	2263	379	3356	0.469110	0.493576
S=30, D=42, h=0.4, k=0.4, V=0	323255	1331	318876	756	2292	378	3426	0.455971	0.479774
S=30, D=42, h=0.4, k=0.5, V=1	323643	1382	319196	796	2269	354	3419	0.463233	0.485750
S=30, D=42, h=0.4, k=0.5, V=0	323660	1366	319195	816	2283	353	3452	0.457506	0.479706
S=30, D=42, h=0.4, k=0.6, V=1	323858	1455	319414	782	2207	345	3334	0.481385	0.504114
S=30, D=42, h=0.4, k=0.6, V=0	323875	1468	319442	770	2195	344	3309	0.485657	0.508510
S=30, D=42, h=0.4, k=0.7, V=1	324183	1503	319686	815	2179	319	3313	0.488912	0.510181
S=30, D=42, h=0.4, k=0.7, V=0	324183	1507	319690	811	2175	319	3305	0.490239	0.511563
S=30, D=42, h=0.4, k=0.8, V=1	324229	1560	319773	778	2118	316	3212	0.506025	0.527835
S=30, D=42, h=0.4, k=0.8, V=0	324229	1564	319777	774	2114	316	3204	0.507347	0.529212
S=30, D=42, h=0.4, k=0.9, V=1	324632	1603	320122	804	2103	284	3191	0.512772	0.532529
S=30, D=42, h=0.4, k=0.9, V=0	324632	1605	320124	802	2101	284	3187	0.513423	0.533205
S=30, D=42, h=0.4, k=1, V=1	324746	1631	320228	809	2078	275	3162	0.518652	0.537995
S=30, D=42, h=0.4, k=1, V=0	324746	1632	320229	808	2077	275	3160	0.518976	0.538330
S=30, D=42, h=0.3, k=0.3, V=1	322769	1351	318513	636	2269	398	3303	0.473797	0.499768
S=30, D=42, h=0.3, k=0.3, V=0	322921	1315	318628	683	2295	392	3370	0.460569	0.485538
S=30, D=42, h=0.3, k=0.4, V=1	323522	1379	319087	784	2272	356	3412	0.463739	0.486401
S=30, D=42, h=0.3, k=0.4, V=0	323539	1357	319080	810	2292	355	3457	0.455935	0.478181
S=30, D=42, h=0.3, k=0.5, V=1	324062	1439	319523	858	2242	324	3424	0.469651	0.490429
S=30, D=42, h=0.3, k=0.5, V=0	324062	1431	319513	866	2252	324	3442	0.466868	0.487516
S=30, D=42, h=0.3, k=0.6, V=1	324246	1487	319688	867	2204	312	3383	0.479653	0.500042
S=30, D=42, h=0.3, k=0.6, V=0	324246	1493	319694	861	2198	312	3371	0.481627	0.502097
S=30, D=42, h=0.3, k=0.7, V=1	324708	1560	320121	866	2161	277	3304	0.496231	0.514839
S=30, D=42, h=0.3, k=0.7, V=0	324708	1564	320125	862	2157	277	3296	0.497528	0.516183
S=30, D=42, h=0.3, k=0.8, V=1	324813	1617	320215	873	2108	272	3253	0.507923	0.526605
S=30, D=42, h=0.3, k=0.8, V=0	324813	1618	320216	872	2107	272	3251	0.508243	0.526936
S=30, D=42, h=0.3, k=0.9, V=1	325027	1645	320392	892	2098	251	3241	0.512132	0.529456
S=30, D=42, h=0.3, k=0.9, V=0	325027	1646	320393	891	2097	251	3239	0.512449	0.529784
S=30, D=42, h=0.3, k=1, V=1	325132	1697	320499	887	2049	242	3178	0.524065	0.541145
S=30, D=42, h=0.3, k=1, V=0	325132	1697	320499	887	2049	242	3178	0.524065	0.541145
S=30, D=42, F=0	321901	456	317027	1324	3094	435	4853	0.164423	0.175042
S=30, D=45, h=0.7, k=0.3, V=1	322149	1256	318006	572	2315	427	3314	0.460380	0.487752
S=30, D=45, h=0.7, k=0.3, V=0	322447	1227	318250	622	2348	413	3383	0.447491	0.473250
S=30, D=45, h=0.7, k=0.4, V=1	322375	1291	318206	576	2302	416	3294	0.467669	0.494611
S=30, D=45, h=0.7, k=0.4, V=0	322544	1255	318334	623	2332	411	3366	0.453655	0.479555
S=30, D=45, h=0.7, k=0.5, V=1	322619	1302	318411	611	2295	410	3316	0.465968	0.492420
S=30, D=45, h=0.7, k=0.5, V=0	322743	1254	318481	665	2343	405	3413	0.448034	0.473203
S=30, D=45, h=0.7, k=0.6, V=1	322662	1327	318458	606	2271	409	3286	0.472542	0.499289
S=30, D=45, h=0.7, k=0.6, V=0	322786	1362	318601	578	2245	404	3227	0.484087	0.511074
S=30, D=45, h=0.7, k=0.7, V=1	322963	1343	318738	622	2260	396	3278	0.474804	0.500814
S=30, D=45, h=0.7, k=0.7, V=0	323031	1374	318833	592	2232	393	3217	0.485839	0.512215
S=30, D=45, h=0.7, k=0.8, V=1	322964	1358	318745	615	2246	396	3257	0.479139	0.505373
S=30, D=45, h=0.7, k=0.8, V=0	323032	1386	318838	587	2221	393	3201	0.489200	0.515747
S=30, D=45, h=0.7, k=0.9, V=1	323050	1349	318791	659	2251	393	3303	0.472036	0.497739
S=30, D=45, h=0.7, k=0.9, V=0	323067	1365	318827	642	2233	392	3267	0.478047	0.504015
S=30, D=45, h=0.7, k=1, V=1	323147	1368	318879	665	2235	388	3288	0.475889	0.501457
S=30, D=45, h=0.7, k=1, V=0	323164	1377	318909	655	2223	387	3265	0.479446	0.505155
S=30, D=45, h=0.6, k=0.3, V=1	322344	1283	318177	580	2304	419	3303	0.465410	0.492457
S=30, D=45, h=0.6, k=0.3, V=0	322565	1256	318361	622	2326	409	3357	0.454431	0.480286
S=30, D=45, h=0.6, k=0.4, V=1	322654	1329	318436	616	2273	409	3298	0.471519	0.498184
S=30, D=45, h=0.6, k=0.4, V=0	322778	1280	318508	671	2319	404	3394	0.453557	0.478958
S=30, D=45, h=0.6, k=0.5, V=1	322981	1320	318709	657	2295	394	3346	0.464465	0.489725
S=30, D=45, h=0.6, k=0.5, V=0	323021	1279	318708	706	2328	392	3426	0.449405	0.473807
S=30, D=45, h=0.6, k=0.6, V=1	323111	1370	318826	662	2253	386	3301	0.475620	0.500910
S=30, D=45, h=0.6, k=0.6, V=0	323128	1387	318861	649	2231	385	3265	0.481514	0.507077
S=30, D=45, h=0.6, k=0.7, V=1	323317	1391	319018	675	2233	376	3284	0.479488	0.504332
S=30, D=45, h=0.6, k=0.7, V=0	323334	1404	319047	662	2221	375	3258	0.484053	0.509054
S=30, D=45, h=0.6, k=0.8, V=1	323439	1422	319133	684	2200	366	3250	0.486302	0.510854
S=30, D=45, h=0.6, k=0.8, V=0	323456	1431	319159	675	2191	365	3231	0.489500	0.514142
S=30, D=45, h=0.6, k=0.9, V=1	323615	1431	319282	699	2203	356	3258	0.486465	0.510297
S=30, D=45, h=0.6, k=0.9, V=0	323632	1439	319307	691	2195	355	3241	0.489298	0.513199
S=30, D=45, h=0.6, k=1, V=1	323622	1464	319307	688	2163	358	3209	0.495583	0.520030
S=30, D=45, h=0.6, k=1, V=0	323639	1473	319332	680	2154	357	3191	0.498631	0.523155
S=30, D=45, h=0.5, k=0.3, V=1	322485	1317	318294	592	2282	412	3286	0.471702	0.498580
S=30, D=45, h=0.5, k=0.3, V=0	322706	1279	318473	641	2313	402	3356	0.457485	0.483014
S=30, D=45, h=0.5, k=0.4, V=1	323036	1329	318739	674	2294	388	3356	0.464433	0.489267
S=30, D=45, h=0.5, k=0.4, V=0	323076	1291	318740	721	2324	386	3431	0.450435	0.474480
S=30, D=45, h=0.5, k=0.5, V=1	323222	1322	318841	752	2307	379	3438	0.453883	0.477601
S=30, D=45, h=0.5, k=0.5, V=0	323239	1299	318831	783	2326	378	3487	0.445229	0.468479
S=30, D=45, h=0.5, k=0.6, V=1	323621	1400	319223	752	2246	360	3358	0.472244	0.495588
S=30, D=45, h=0.5, k=0.6, V=0	323638	1413	319255	741	2229	359	3329	0.476791	0.500313
S=30, D=45, h=0.5, k=0.7, V=1	323737	1456	319348	738	2195	352	3285	0.486816	0.510308
S=30, D=45, h=0.5, k=0.7, V=0	323754	1469	319375	726	2184	351	3261	0.491067	0.514679
S=30, D=45, h=0.5, k=0.8, V=1	323769	1504	319411	716	2138	349	3203	0.500896	0.524905
S=30, D=45, h=0.5, k=0.8, V=0	323786	1513	319435	708	2130	348	3186	0.503832	0.527903
S=30, D=45, h=0.5, k=0.9, V=1	323944	1520	319555	737	2132	335	3204	0.502291	0.525365
S=30, D=45, h=0.5, k=0.9, V=0	323944	1526	319561	731	2126	335	3192	0.504311	0.527474
S=30, D=45, h=0.5, k=1, V=1	324017	1537	319621	741	2118	330	3189	0.505728	0.528599
S=30, D=45, h=0.5, k=1, V=0	324017	1541	319625	737	2114	330	3181	0.507068	0.529998
S=30, D=45, h=0.4, k=0.3, V=1	322678	1352	318475	588	2263	402	3253	0.480100	0.506687
S=30, D=45, h=0.4, k=0.3, V=0	322830	1312	318586	640	2292	398	3330	0.465052	0.490662
S=30, D=45, h=0.4, k=0.4, V=1	323166	1365	318824	715	2262	384	3361	0.468060	0.492820
S=30, D=45, h=0.4, k=0.4, V=0	323183	1324	318800	764	2295	383	3442	0.453354	0.477357
S=30, D=45, h=0.4, k=0.5, V=1	323610	1375	319162	797	2276	356	3429	0.461378	0.483931
S=30, D=45, h=0.4, k=0.5, V=0	323627	1357	319157	821	2292	355	3468	0.454745	0.476937
S=30, D=45, h=0.4, k=0.6, V=1	323823	1449	319378	784	2212	346	3342	0.479804	0.502531
S=30, D=45, h=0.4, k=0.6, V=0	323840	1462	319406	772	2200	345	3317	0.484080	0.506932
S=30, D=45, h=0.4, k=0.7, V=1	324167	1502	319666	819	2180	320	3319	0.488192	0.509496
S=30, D=45, h=0.4, k=0.7, V=0	324167	1506	319670	815	2176	320	3311	0.489517	0.510877
S=30, D=45, h=0.4, k=0.8, V=1	324179	1559	319729	776	2115	320	3211	0.506029	0.528132
S=30, D=45, h=0.4, k=0.8, V=0	324179	1563	319733	772	2111	320	3203	0.507352	0.529511
S=30, D=45, h=0.4, k=0.9, V=1	324573	1604	320065	805	2099	289	3193	0.512746	0.532859
S=30, D=45, h=0.4, k=0.9, V=0	324573	1606	320067	803	2097	289	3189	0.513397	0.533535
S=30, D=45, h=0.4, k=1, V=1	324698	1625	320180	811	2082	278	3171	0.517078	0.536581
S=30, D=45, h=0.4, k=1, V=0	324698	1626	320181	810	2081	278	3169	0.517402	0.536917
S=30, D=45, h=0.3, k=0.3, V=1	322703	1347	318452	631	2273	399	3303	0.473414	0.499426
S=30, D=45, h=0.3, k=0.3, V=0	322898	1313	318600	684	2301	392	3377	0.459738	0.484637
S=30, D=45, h=0.3, k=0.4, V=1	323403	1375	318980	780	2268	366	3414	0.463133	0.486436
S=30, D=45, h=0.3, k=0.4, V=0	323420	1351	318967	812	2290	365	3467	0.454194	0.477016
S=30, D=45, h=0.3, k=0.5, V=1	323993	1437	319460	856	2240	328	3424	0.469407	0.490447
S=30, D=45, h=0.3, k=0.5, V=0	323993	1427	319447	867	2252	328	3447	0.465850	0.486726
S=30, D=45, h=0.3, k=0.6, V=1	324246	1487	319684	871	2204	312	3387	0.479233	0.499605
S=30, D=45, h=0.3, k=0.6, V=0	324246	1492	319689	866	2199	312	3377	0.480876	0.501316
S=30, D=45, h=0.3, k=0.7, V=1	324694	1561	320100	871	2162	277	3310	0.495795	0.514379
S=30, D=45, h=0.3, k=0.7, V=0	324694	1565	320104	867	2158	277	3302	0.497091	0.515721
S=30, D=45, h=0.3, k=0.8, V=1	324799	1613	320196	876	2114	272	3262	0.506617	0.525243
S=30, D=45, h=0.3, k=0.8, V=0	324799	1614	320197	875	2113	272	3260	0.506937	0.525574
S=30, D=45, h=0.3, k=0.9, V=1	324957	1645	320326	889	2097	255	3241	0.512246	0.529850
S=30, D=45, h=0.3, k=0.9, V=0	324957	1646	320327	888	2096	255	3239	0.512563	0.530178
S=30, D=45, h=0.3, k=1, V=1	325132	1704	320497	890	2041	242	3173	0.525290	0.542414
S=30, D=45, h=0.3, k=1, V=0	325132	1704	320497	890	2041	242	3173	0.525290	0.542414
S=30, D=45, F=0	321873	459	317003	1319	3092	437	4848	0.165593	0.176326
S=30, D=48, h=0.7, k=0.3, V=1	322059	1255	317919	571	2314	430	3315	0.460207	0.487770
S=30, D=48, h=0.7, k=0.3, V=0	322382	1232	318190	620	2340	414	3374	0.449088	0.475018
S=30, D=48, h=0.7, k=0.4, V=1	322375	1291	318201	581	2302	416	3299	0.467024	0.493932
S=30, D=48, h=0.7, k=0.4, V=0	322501	1259	318288	627	2327	412	3366	0.454130	0.480127
S=30, D=48, h=0.7, k=0.5, V=1	322576	1302	318364	615	2295	411	3321	0.465406	0.491892
S=30, D=48, h=0.7, k=0.5, V=0	322700	1259	318437	666	2338	406	3410	0.449073	0.474360
S=30, D=48, h=0.7, k=0.6, V=1	322619	1326	318411	610	2272	410	3292	0.471741	0.498509
S=30, D=48, h=0.7, k=0.6, V=0	322743	1364	318556	580	2243	405	3228	0.484234	0.511296
S=30, D=48, h=0.7, k=0.7, V=1	322963	1351	318737	621	2254	396	3271	0.476688	0.502785
S=30, D=48, h=0.7, k=0.7, V=0	323031	1381	318830	594	2226	393	3213	0.487150	0.513589
S=30, D=48, h=0.7, k=0.8, V=1	322964	1363	318742	616	2243	396	3255	0.480061	0.506331
S=30, D=48, h=0.7, k=0.8, V=0	323032	1390	318834	590	2218	393	3201	0.489681	0.516247
S=30, D=48, h=0.7, k=0.9, V=1	323050	1354	318789	660	2247	393	3300	0.473030	0.498779
S=30, D=48, h=0.7, k=0.9, V=0	323067	1370	318825	644	2228	392	3264	0.478970	0.504988
S=30, D=48, h=0.7, k=1, V=1	323147	1370	318877	668	2232	388	3288	0.476055	0.501641
S=30, D=48, h=0.7, k=1, V=0	323164	1379	318907	658	2220	387	3265	0.479609	0.505334
S=30, D=48, h=0.6, k=0.3, V=1	322344	1284	318174	583	2303	419	3305	0.465264	0.492305
S=30, D=48, h=0.6, k=0.3, V=0	322522	1261	318316	624	2321	410	3355	0.455340	0.481309
S=30, D=48, h=0.6, k=0.4, V=1	322611	1326	318388	621	2276	410	3307	0.470125	0.496778
S=30, D=48, h=0.6, k=0.4, V=0	322735	1277	318460	676	2322	405	3403	0.452176	0.477564
S=30, D=48, h=0.6, k=0.5, V=1	322938	1320	318659	663	2296	395	3354	0.463621	0.488893
S=30, D=48, h=0.6, k=0.5, V=0	322978	1278	318659	712	2329	393	3434	0.448406	0.472817
S=30, D=48, h=0.6, k=0.6, V=1	323068	1369	318781	665	2253	387	3305	0.475024	0.500355
S=30, D=48, h=0.6, k=0.6, V=0	323085	1387	318821	647	2230	386	3263	0.481757	0.507404
S=30, D=48, h=0.6, k=0.7, V=1	323317	1390	319017	675	2235	376	3286	0.479195	0.504018
S=30, D=48, h=0.6, k=0.7, V=0	323334	1403	319046	662	2223	375	3260	0.483760	0.508740
S=30, D=48, h=0.6, k=0.8, V=1	323439	1423	319133	685	2198	366	3249	0.486475	0.511042
S=30, D=48, h=0.6, k=0.8, V=0	323456	1432	319159	676	2189	365	3230	0.489672	0.514329
S=30, D=48, h=0.6, k=0.9, V=1	323615	1428	319279	704	2204	356	3264	0.485316	0.509107
S=30, D=48, h=0.6, k=0.9, V=0	323632	1436	319304	696	2196	355	3247	0.488149	0.512008
S=30, D=48, h=0.6, k=1, V=1	323622	1461	319306	691	2164	358	3213	0.494676	0.519092
S=30, D=48, h=0.6, k=1, V=0	323639	1470	319331	683	2155	357	3195	0.497724	0.522219
S=30, D=48, h=0.5, k=0.3, V=1	322485	1318	318292	594	2281	412	3287	0.471684	0.498563
S=30, D=48, h=0.5, k=0.3, V=0	322663	1282	318430	642	2309	403	3354	0.458085	0.483717
S=30, D=48, h=0.5, k=0.4, V=1	322993	1328	318691	679	2295	389	3363	0.463539	0.488391
S=30, D=48, h=0.5, k=0.4, V=0	323033	1290	318695	724	2324	387	3435	0.449847	0.473930
S=30, D=48, h=0.5, k=0.5, V=1	323222	1322	318834	758	2308	379	3445	0.453148	0.476824
S=30, D=48, h=0.5, k=0.5, V=0	323239	1300	318829	784	2326	378	3488	0.445301	0.468548
S=30, D=48, h=0.5, k=0.6, V=1	323590	1399	319186	759	2246	361	3366	0.471222	0.494588
S=30, D=48, h=0.5, k=0.6, V=0	323607	1413	319220	746	2228	360	3334	0.476221	0.499787
S=30, D=48, h=0.5, k=0.7, V=1	323706	1448	319314	742	2202	353	3297	0.484546	0.508003
S=30, D=48, h=0.5, k=0.7, V=0	323723	1461	319341	730	2191	352	3273	0.488801	0.512379
S=30, D=48, h=0.5, k=0.8, V=1	323769	1500	319408	719	2142	349	3210	0.499655	0.523606
S=30, D=48, h=0.5, k=0.8, V=0	323786	1509	319432	711	2134	348	3193	0.502592	0.526605
S=30, D=48, h=0.5, k=0.9, V=1	323944	1516	319548	744	2136	335	3215	0.500602	0.523602
S=30, D=48, h=0.5, k=0.9, V=0	323944	1522	319554	738	2130	335	3203	0.502621	0.525709
S=30, D=48, h=0.5, k=1, V=1	324017	1537	319611	752	2117	330	3199	0.504539	0.527367
S=30, D=48, h=0.5, k=1, V=0	324017	1541	319615	748	2113	330	3191	0.505877	0.528763
S=30, D=48, h=0.4, k=0.3, V=1	322678	1350	318472	591	2265	402	3258	0.479249	0.505791
S=30, D=48, h=0.4, k=0.3, V=0	322787	1309	318543	642	2293	399	3334	0.464150	0.489788
S=30, D=48, h=0.4, k=0.4, V=1	323092	1362	318751	716	2263	386	3365	0.467242	0.492100
S=30, D=48, h=0.4, k=0.4, V=0	323109	1322	318730	761	2296	385	3442	0.453158	0.477278
S=30, D=48, h=0.4, k=0.5, V=1	323587	1369	319136	800	2282	356	3438	0.459653	0.482124
S=30, D=48, h=0.4, k=0.5, V=0	323604	1351	319131	823	2299	355	3477	0.453065	0.475172
S=30, D=48, h=0.4, k=0.6, V=1	323806	1444	319358	788	2216	348	3352	0.478165	0.500951
S=30, D=48, h=0.4, k=0.6, V=0	323823	1457	319386	776	2204	347	3327	0.482442	0.505354
S=30, D=48, h=0.4, k=0.7, V=1	324148	1492	319641	824	2191	320	3335	0.485356	0.506535
S=30, D=48, h=0.4, k=0.7, V=0	324148	1496	319645	820	2187	320	3327	0.486682	0.507917
S=30, D=48, h=0.4, k=0.8, V=1	324160	1557	319704	782	2117	320	3219	0.504922	0.526979
S=30, D=48, h=0.4, k=0.8, V=0	324160	1561	319708	778	2113	320	3211	0.506243	0.528357
S=30, D=48, h=0.4, k=0.9, V=1	324554	1599	320042	810	2103	289	3202	0.511183	0.531242
S=30, D=48, h=0.4, k=0.9, V=0	324554	1601	320044	808	2101	289	3198	0.511834	0.531918
S=30, D=48, h=0.4, k=1, V=1	324698	1629	320178	814	2077	278	3169	0.517676	0.537206
S=30, D=48, h=0.4, k=1, V=0	324698	1630	320179	813	2076	278	3167	0.518000	0.537542
S=30, D=48, h=0.3, k=0.3, V=1	322703	1345	318450	634	2274	399	3307	0.472635	0.498613
S=30, D=48, h=0.3, k=0.3, V=0	322855	1310	318559	684	2302	393	3379	0.459081	0.484021
S=30, D=48, h=0.3, k=0.4, V=1	323380	1371	318951	785	2273	366	3424	0.461589	0.484811
S=30, D=48, h=0.3, k=0.4, V=0	323397	1347	318939	815	2296	365	3476	0.452814	0.475557
S=30, D=48, h=0.3, k=0.5, V=1	324027	1435	319479	867	2246	325	3438	0.467733	0.488493
S=30, D=48, h=0.3, k=0.5, V=0	324027	1425	319467	877	2258	325	3460	0.464289	0.484890
S=30, D=48, h=0.3, k=0.6, V=1	324261	1481	319690	877	2213	309	3399	0.477261	0.497345
S=30, D=48, h=0.3, k=0.6, V=0	324261	1486	319695	872	2208	309	3389	0.478904	0.499055
S=30, D=48, h=0.3, k=0.7, V=1	324675	1553	320080	873	2169	277	3319	0.493897	0.512416
S=30, D=48, h=0.3, k=0.7, V=0	324675	1557	320084	869	2165	277	3311	0.495194	0.513760
S=30, D=48, h=0.3, k=0.8, V=1	324799	1614	320191	882	2112	272	3266	0.506269	0.524888
S=30, D=48, h=0.3, k=0.8, V=0	324799	1615	320192	881	2111	272	3264	0.506588	0.525219
S=30, D=48, h=0.3, k=0.9, V=1	324957	1646	320318	900	2093	255	3248	0.511514	0.529109
S=30, D=48, h=0.3, k=0.9, V=0	324957	1647	320319	899	2092	255	3246	0.511830	0.529436
S=30, D=48, h=0.3, k=1, V=1	325087	1702	320448	895	2042	245	3182	0.524214	0.541518
S=30, D=48, h=0.3, k=1, V=0	325087	1702	320448	895	2042	245	3182	0.524214	0.541518
S=30, D=48, h=0.2, k=0.3, V=1	322864	1371	318552	680	2261	386	3327	0.473147	0.498255
S=30, D=48, h=0.2, k=0.3, V=0	323094	1338	318730	731	2295	377	3403	0.459938	0.483811
S=30, D=48, h=0.2, k=0.4, V=1	323809	1423	319320	819	2247	338	3404	0.469989	0.491714
S=30, D=48, h=0.2, k=0.4, V=0	323826	1406	319317	840	2263	337	3440	0.463955	0.485355
S=30, D=48, h=0.2, k=0.5, V=1	324333	1488	319723	909	2213	303	3425	0.475456	0.495057
S=30, D=48, h=0.2, k=0.5, V=0	324333	1482	319715	915	2221	303	3439	0.473379	0.492886
S=30, D=48, h=0.2, k=0.6, V=1	324841	1546	320157	954	2184	269	3407	0.484063	0.501685
S=30, D=48, h=0.2, k=0.6, V=0	324841	1547	320158	953	2183	269	3405	0.484383	0.502015
S=30, D=48, h=0.2, k=0.7, V=1	325012	1601	320304	963	2144	252	3359	0.495264	0.512099
S=30, D=48, h=0.2, k=0.7, V=0	325012	1602	320305	962	2143	252	3357	0.495579	0.512425
S=30, D=48, h=0.2, k=0.8, V=1	325385	1665	320590	1020	2110	220	3350	0.503481	0.518340
S=30, D=48, h=0.2, k=0.8, V=0	325385	1666	320591	1019	2109	220	3348	0.503790	0.518657
S=30, D=48, h=0.2, k=0.9, V=1	325463	1741	320705	977	2040	210	3227	0.523891	0.538617
S=30, D=48, h=0.2, k=0.9, V=0	325463	1741	320705	977	2040	210	3227	0.523891	0.538617
S=30, D=48, h=0.2, k=1, V=1	325624	1783	320841	993	2007	198	3198	0.531178	0.545232
S=30, D=48, h=0.2, k=1, V=0	325624	1783	320841	993	2007	198	3198	0.531178	0.545232
S=30, D=48, F=0	321799	465	316944	1310	3080	440	4830	0.168089	0.179058
S=30, D=51, h=0.7, k=0.3, V=1	322115	1257	317966	575	2317	426	3318	0.460116	0.487390
S=30, D=51, h=0.7, k=0.3, V=0	322382	1233	318183	625	2341	414	3380	0.448595	0.474485
S=30, D=51, h=0.7, k=0.4, V=1	322400	1291	318223	579	2307	413	3299	0.467163	0.493852
S=30, D=51, h=0.7, k=0.4, V=0	322501	1260	318284	629	2328	412	3369	0.454009	0.479986
S=30, D=51, h=0.7, k=0.5, V=1	322514	1304	318306	614	2290	414	3318	0.466008	0.492737
S=30, D=51, h=0.7, k=0.5, V=0	322700	1260	318431	671	2338	406	3415	0.448657	0.473916
S=30, D=51, h=0.7, k=0.6, V=1	322619	1330	318412	609	2268	410	3287	0.472813	0.499640
S=30, D=51, h=0.7, k=0.6, V=0	322743	1368	318555	581	2239	405	3225	0.485038	0.512144
S=30, D=51, h=0.7, k=0.7, V=1	322963	1353	318736	622	2252	396	3270	0.477033	0.503149
S=30, D=51, h=0.7, k=0.7, V=0	323031	1383	318829	594	2225	393	3212	0.487551	0.514005
S=30, D=51, h=0.7, k=0.8, V=1	322964	1364	318740	618	2242	396	3256	0.480045	0.506315
S=30, D=51, h=0.7, k=0.8, V=0	323032	1391	318832	591	2218	393	3202	0.489722	0.516284
S=30, D=51, h=0.7, k=0.9, V=1	323050	1357	318787	662	2244	393	3299	0.473492	0.499267
S=30, D=51, h=0.7, k=0.9, V=0	323067	1373	318826	643	2225	392	3260	0.479793	0.505854
S=30, D=51, h=0.7, k=1, V=1	323147	1373	318874	670	2230	388	3288	0.476454	0.502054
S=30, D=51, h=0.7, k=1, V=0	323164	1382	318907	658	2217	387	3262	0.480307	0.506070
S=30, D=51, h=0.6, k=0.3, V=1	322369	1285	318197	580	2307	416	3303	0.465772	0.492615
S=30, D=51, h=0.6, k=0.3, V=0	322522	1265	318316	623	2318	410	3351	0.456379	0.482398
S=30, D=51, h=0.6, k=0.4, V=1	322580	1329	318357	622	2272	411	3305	0.470710	0.497466
S=30, D=51, h=0.6, k=0.4, V=0	322735	1281	318456	679	2319	405	3403	0.452725	0.478137
S=30, D=51, h=0.6, k=0.5, V=1	322938	1322	318659	664	2293	395	3352	0.464034	0.489335
S=30, D=51, h=0.6, k=0.5, V=0	322978	1281	318657	713	2327	393	3433	0.448955	0.473390
S=30, D=51, h=0.6, k=0.6, V=1	323068	1371	318775	670	2252	387	3309	0.474829	0.500144
S=30, D=51, h=0.6, k=0.6, V=0	323085	1391	318817	649	2228	386	3263	0.482316	0.507979
S=30, D=51, h=0.6, k=0.7, V=1	323317	1391	319010	681	2235	376	3292	0.478649	0.503439
S=30, D=51, h=0.6, k=0.7, V=0	323334	1405	319041	666	2222	375	3263	0.483677	0.508647
S=30, D=51, h=0.6, k=0.8, V=1	323439	1425	319125	691	2198	366	3255	0.486096	0.510634
S=30, D=51, h=0.6, k=0.8, V=0	323456	1436	319154	679	2187	365	3231	0.490101	0.514768
S=30, D=51, h=0.6, k=0.9, V=1	323615	1431	319270	711	2203	356	3270	0.485058	0.508827
S=30, D=51, h=0.6, k=0.9, V=0	323632	1441	319296	702	2193	355	3250	0.488457	0.512320
S=30, D=51, h=0.6, k=1, V=1	323622	1469	319299	697	2157	358	3212	0.495712	0.520174
S=30, D=51, h=0.6, k=1, V=0	323639	1478	319324	689	2148	357	3194	0.498751	0.523291
S=30, D=51, h=0.5, k=0.3, V=1	322454	1320	318262	592	2280	413	3285	0.472292	0.499261
S=30, D=51, h=0.5, k=0.3, V=0	322663	1285	318426	645	2307	403	3355	0.458382	0.484024
S=30, D=51, h=0.5, k=0.4, V=1	322993	1330	318687	682	2294	389	3365	0.463596	0.488445
S=30, D=51, h=0.5, k=0.4, V=0	323033	1292	318690	727	2324	387	3438	0.449866	0.473938
S=30, D=51, h=0.5, k=0.5, V=1	323222	1322	318824	767	2309	379	3455	0.452080	0.475698
S=30, D=51, h=0.5, k=0.5, V=0	323239	1301	318819	793	2326	378	3497	0.444491	0.467694
S=30, D=51, h=0.5, k=0.6, V=1	323590	1399	319179	765	2247	361	3373	0.470487	0.493813
S=30, D=51, h=0.5, k=0.6, V=0	323607	1414	319213	752	2228	360	3340	0.475708	0.499245
S=30, D=51, h=0.5, k=0.7, V=1	323706	1450	319311	744	2201	353	3298	0.484709	0.508169
S=30, D=51, h=0.5, k=0.7, V=0	323723	1464	319338	732	2189	352	3273	0.489186	0.512777
S=30, D=51, h=0.5, k=0.8, V=1	323769	1501	319400	728	2140	349	3217	0.498901	0.522826
S=30, D=51, h=0.5, k=0.8, V=0	323786	1512	319425	719	2130	348	3197	0.502394	0.526407
S=30, D=51, h=0.5, k=0.9, V=1	323944	1516	319543	749	2136	335	3220	0.500033	0.523008
S=30, D=51, h=0.5, k=0.9, V=0	323944	1524	319550	742	2128	335	3205	0.502607	0.525696
S=30, D=51, h=0.5, k=1, V=1	324017	1539	319608	754	2116	330	3200	0.504689	0.527518
S=30, D=51, h=0.5, k=1, V=0	324017	1543	319612	750	2112	330	3192	0.506025	0.528913
S=30, D=51, h=0.4, k=0.3, V=1	322678	1352	318469	592	2265	402	3259	0.479468	0.506008
S=30, D=51, h=0.4, k=0.3, V=0	322787	1311	318539	645	2292	399	3336	0.464200	0.489835
S=30, D=51, h=0.4, k=0.4, V=1	323092	1361	318743	723	2265	386	3374	0.466139	0.490934
S=30, D=51, h=0.4, k=0.4, V=0	323109	1321	318720	769	2299	385	3453	0.451908	0.475953
S=30, D=51, h=0.4, k=0.5, V=1	323587	1369	319129	807	2282	356	3445	0.458888	0.481324
S=30, D=51, h=0.4, k=0.5, V=0	323604	1352	319124	830	2298	355	3483	0.452547	0.474632
S=30, D=51, h=0.4, k=0.6, V=1	323806	1442	319356	790	2218	348	3356	0.477490	0.500245
S=30, D=51, h=0.4, k=0.6, V=0	323823	1456	319384	778	2205	347	3330	0.481994	0.504885
S=30, D=51, h=0.4, k=0.7, V=1	324148	1489	319636	829	2194	320	3343	0.484145	0.505273
S=30, D=51, h=0.4, k=0.7, V=0	324148	1494	319640	825	2189	320	3334	0.485695	0.506888
S=30, D=51, h=0.4, k=0.8, V=1	324160	1552	319699	787	2122	320	3229	0.503270	0.525258
S=30, D=51, h=0.4, k=0.8, V=0	324160	1557	319704	782	2117	320	3219	0.504922	0.526979
S=30, D=51, h=0.4, k=0.9, V=1	324554	1597	320038	813	2106	289	3208	0.510356	0.530380
S=30, D=51, h=0.4, k=0.9, V=0	324554	1599	320040	811	2104	289	3204	0.511008	0.531056
S=30, D=51, h=0.4, k=1, V=1	324698	1625	320173	818	2082	278	3178	0.516314	0.535790
S=30, D=51, h=0.4, k=1, V=0	324698	1626	320174	817	2081	278	3176	0.516638	0.536126
S=30, D=51, h=0.3, k=0.3, V=1	322701	1345	318445	634	2277	399	3310	0.472454	0.498402
S=30, D=51, h=0.3, k=0.3, V=0	322855	1310	318554	687	2304	393	3384	0.458608	0.483510
S=30, D=51, h=0.3, k=0.4, V=1	323380	1368	318943	793	2276	366	3435	0.460008	0.483154
S=30, D=51, h=0.3, k=0.4, V=0	323397	1345	318932	822	2298	365	3485	0.451588	0.474273
S=30, D=51, h=0.3, k=0.5, V=1	324027	1428	319479	867	2253	325	3445	0.466138	0.486829
S=30, D=51, h=0.3, k=0.5, V=0	324027	1419	319467	877	2264	325	3466	0.462918	0.483460
S=30, D=51, h=0.3, k=0.6, V=1	324261	1475	319685	882	2219	309	3410	0.475392	0.495401
S=30, D=51, h=0.3, k=0.6, V=0	324261	1481	319690	877	2213	309	3399	0.477261	0.497345
S=30, D=51, h=0.3, k=0.7, V=1	324675	1548	320075	878	2174	277	3329	0.492275	0.510736
S=30, D=51, h=0.3, k=0.7, V=0	324675	1553	320080	873	2169	277	3319	0.493897	0.512416
S=30, D=51, h=0.3, k=0.8, V=1	324799	1616	320193	882	2108	272	3262	0.506829	0.525478
S=30, D=51, h=0.3, k=0.8, V=0	324799	1617	320194	881	2107	272	3260	0.507149	0.525809
S=30, D=51, h=0.3, k=0.9, V=1	324934	1645	320302	896	2091	257	3244	0.511781	0.529534
S=30, D=51, h=0.3, k=0.9, V=0	324934	1646	320303	895	2090	257	3242	0.512098	0.529861
S=30, D=51, h=0.3, k=1, V=1	325064	1700	320429	893	2042	247	3182	0.524002	0.541447
S=30, D=51, h=0.3, k=1, V=0	325064	1700	320429	893	2042	247	3182	0.524002	0.541447
S=30, D=51, h=0.2, k=0.3, V=1	322862	1369	318549	679	2265	386	3330	0.472680	0.497749
S=30, D=51, h=0.2, k=0.3, V=0	323031	1335	318669	729	2298	379	3406	0.459342	0.483308
S=30, D=51, h=0.2, k=0.4, V=1	323809	1423	319315	824	2247	338	3409	0.469449	0.491151
S=30, D=51, h=0.2, k=0.4, V=0	323826	1407	319312	845	2262	337	3444	0.463652	0.485040
S=30, D=51, h=0.2, k=0.5, V=1	324333	1483	319718	914	2218	303	3435	0.473826	0.493362
S=30, D=51, h=0.2, k=0.5, V=0	324333	1478	319710	920	2225	303	3448	0.471973	0.491425
S=30, D=51, h=0.2, k=0.6, V=1	324841	1543	320153	957	2188	269	3414	0.483043	0.500624
S=30, D=51, h=0.2, k=0.6, V=0	324841	1545	320155	955	2186	269	3410	0.483682	0.501285
S=30, D=51, h=0.2, k=0.7, V=1	325012	1599	320299	967	2147	252	3366	0.494370	0.511172
S=30, D=51, h=0.2, k=0.7, V=0	325012	1601	320301	965	2145	252	3362	0.495001	0.511823
S=30, D=51, h=0.2, k=0.8, V=1	325385	1662	320585	1024	2114	220	3358	0.502395	0.517219
S=30, D=51, h=0.2, k=0.8, V=0	325385	1663	320586	1023	2113	220	3356	0.502703	0.517536
S=30, D=51, h=0.2, k=0.9, V=1	325463	1741	320703	979	2040	210	3229	0.523693	0.538414
S=30, D=51, h=0.2, k=0.9, V=0	325463	1741	320703	979	2040	210	3229	0.523693	0.538414
S=30, D=51, h=0.2, k=1, V=1	325624	1780	320843	991	2010	198	3199	0.530760	0.544802
S=30, D=51, h=0.2, k=1, V=0	325624	1780	320843	991	2010	198	3199	0.530760	0.544802
S=30, D=51, F=0	321756	464	316905	1305	3082	441	4828	0.167974	0.178956
S=30, D=54, h=0.7, k=0.3, V=1	322115	1259	317965	576	2315	426	3317	0.460473	0.487768
S=30, D=54, h=0.7, k=0.3, V=0	322438	1238	318236	622	2342	410	3374	0.450083	0.475771
S=30, D=54, h=0.7, k=0.4, V=1	322400	1295	318223	579	2303	413	3295	0.468121	0.494864
S=30, D=54, h=0.7, k=0.4, V=0	322557	1265	318338	625	2329	408	3362	0.455604	0.481381
S=30, D=54, h=0.7, k=0.5, V=1	322514	1304	318304	615	2291	414	3320	0.465823	0.492535
S=30, D=54, h=0.7, k=0.5, V=0	322700	1264	318430	671	2335	406	3412	0.449571	0.474874
S=30, D=54, h=0.7, k=0.6, V=1	322588	1331	318381	609	2267	412	3288	0.472928	0.499889
S=30, D=54, h=0.7, k=0.6, V=0	322743	1375	318553	582	2233	405	3220	0.486475	0.513654
S=30, D=54, h=0.7, k=0.7, V=1	322932	1360	318706	622	2244	398	3264	0.478611	0.504948
S=30, D=54, h=0.7, k=0.7, V=0	323000	1393	318799	595	2213	395	3203	0.489739	0.516456
S=30, D=54, h=0.7, k=0.8, V=1	322933	1373	318710	618	2232	398	3248	0.482082	0.508598
S=30, D=54, h=0.7, k=0.8, V=0	323001	1402	318803	591	2205	395	3191	0.492260	0.519104
S=30, D=54, h=0.7, k=0.9, V=1	323019	1362	318757	662	2238	395	3295	0.474602	0.500572
S=30, D=54, h=0.7, k=0.9, V=0	323036	1380	318795	645	2216	394	3255	0.481178	0.507458
S=30, D=54, h=0.7, k=1, V=1	323147	1378	318873	670	2226	388	3284	0.477558	0.503210
S=30, D=54, h=0.7, k=1, V=0	323164	1386	318904	661	2213	387	3261	0.480874	0.506667
S=30, D=54, h=0.6, k=0.3, V=1	322369	1288	318196	581	2304	416	3301	0.466364	0.493241
S=30, D=54, h=0.6, k=0.3, V=0	322578	1267	318369	620	2322	406	3348	0.457122	0.482893
S=30, D=54, h=0.6, k=0.4, V=1	322549	1327	318326	622	2274	413	3309	0.470116	0.496967
S=30, D=54, h=0.6, k=0.4, V=0	322735	1281	318452	682	2320	405	3407	0.452309	0.477693
S=30, D=54, h=0.6, k=0.5, V=1	322938	1322	318658	664	2294	395	3353	0.463975	0.489266
S=30, D=54, h=0.6, k=0.5, V=0	322978	1282	318654	715	2327	393	3435	0.448906	0.473333
S=30, D=54, h=0.6, k=0.6, V=1	323068	1371	318771	674	2252	387	3313	0.474350	0.499641
S=30, D=54, h=0.6, k=0.6, V=0	323085	1391	318811	655	2228	386	3269	0.481586	0.507213
S=30, D=54, h=0.6, k=0.7, V=1	323317	1393	319006	685	2233	376	3294	0.478636	0.503427
S=30, D=54, h=0.6, k=0.7, V=0	323334	1407	319036	671	2220	375	3266	0.483537	0.508501
S=30, D=54, h=0.6, k=0.8, V=1	323439	1427	319120	695	2197	366	3258	0.486019	0.510548
S=30, D=54, h=0.6, k=0.8, V=0	323456	1438	319147	685	2186	365	3236	0.489780	0.514426
S=30, D=54, h=0.6, k=0.9, V=1	323615	1432	319266	714	2203	356	3273	0.484875	0.508629
S=30, D=54, h=0.6, k=0.9, V=0	323632	1442	319292	705	2193	355	3253	0.488270	0.512119
S=30, D=54, h=0.6, k=1, V=1	323622	1471	319295	700	2156	358	3214	0.495747	0.520205
S=30, D=54, h=0.6, k=1, V=0	323639	1480	319321	691	2147	357	3195	0.498900	0.523441
S=30, D=54, h=0.5, k=0.3, V=1	322454	1321	318259	594	2280	413	3287	0.472215	0.499172
S=30, D=54, h=0.5, k=0.3, V=0	322663	1286	318424	644	2309	403	3356	0.458569	0.484201
S=30, D=54, h=0.5, k=0.4, V=1	322993	1329	318685	684	2295	389	3368	0.463122	0.487947
S=30, D=54, h=0.5, k=0.4, V=0	323033	1292	318685	731	2325	387	3443	0.449349	0.473389
S=30, D=54, h=0.5, k=0.5, V=1	323222	1321	318820	771	2310	379	3460	0.451397	0.474981
S=30, D=54, h=0.5, k=0.5, V=0	323239	1300	318815	797	2327	378	3502	0.443814	0.466983
S=30, D=54, h=0.5, k=0.6, V=1	323590	1397	319173	771	2249	361	3381	0.469354	0.492626
S=30, D=54, h=0.5, k=0.6, V=0	323607	1412	319207	758	2230	360	3348	0.474570	0.498054
S=30, D=54, h=0.5, k=0.7, V=1	323706	1450	319307	749	2200	353	3302	0.484203	0.507646
S=30, D=54, h=0.5, k=0.7, V=0	323723	1464	319335	736	2188	352	3276	0.488790	0.512369
S=30, D=54, h=0.5, k=0.8, V=1	323769	1503	319397	730	2139	349	3218	0.499053	0.522979
S=30, D=54, h=0.5, k=0.8, V=0	323786	1514	319422	721	2129	348	3198	0.502542	0.526556
S=30, D=54, h=0.5, k=0.9, V=1	323944	1518	319541	750	2135	335	3220	0.500299	0.523280
S=30, D=54, h=0.5, k=0.9, V=0	323944	1526	319548	743	2127	335	3205	0.502871	0.525966
S=30, D=54, h=0.5, k=1, V=1	324017	1540	319607	755	2115	330	3200	0.504796	0.527630
S=30, D=54, h=0.5, k=1, V=0	324017	1544	319611	751	2111	330	3192	0.506132	0.529024
S=30, D=54, h=0.4, k=0.3, V=1	322678	1352	318468	592	2266	402	3260	0.479407	0.505937
S=30, D=54, h=0.4, k=0.3, V=0	322787	1311	318537	644	2295	399	3338	0.464144	0.489755
S=30, D=54, h=0.4, k=0.4, V=1	323092	1359	318740	726	2267	386	3379	0.465325	0.490079
S=30, D=54, h=0.4, k=0.4, V=0	323109	1319	318717	772	2301	385	3458	0.451098	0.475102
S=30, D=54, h=0.4, k=0.5, V=1	323587	1368	319126	810	2283	356	3449	0.458329	0.480739
S=30, D=54, h=0.4, k=0.5, V=0	323604	1351	319121	833	2299	355	3487	0.451992	0.474050
S=30, D=54, h=0.4, k=0.6, V=1	323806	1439	319351	795	2221	348	3364	0.476257	0.498956
S=30, D=54, h=0.4, k=0.6, V=0	323823	1453	319380	782	2208	347	3337	0.480870	0.503710
S=30, D=54, h=0.4, k=0.7, V=1	324148	1488	319633	831	2196	320	3347	0.483644	0.504746
S=30, D=54, h=0.4, k=0.7, V=0	324148	1493	319638	826	2191	320	3337	0.485301	0.506472
S=30, D=54, h=0.4, k=0.8, V=1	324160	1550	319695	790	2125	320	3235	0.502434	0.524381
S=30, D=54, h=0.4, k=0.8, V=0	324160	1555	319700	785	2120	320	3225	0.504085	0.526102
S=30, D=54, h=0.4, k=0.9, V=1	324554	1596	320037	814	2107	289	3210	0.510031	0.530042
S=30, D=54, h=0.4, k=0.9, V=0	324554	1598	320039	812	2105	289	3206	0.510682	0.530718
S=30, D=54, h=0.4, k=1, V=1	324698	1623	320173	818	2084	278	3180	0.515885	0.535345
S=30, D=54, h=0.4, k=1, V=0	324698	1624	320174	817	2083	278	3178	0.516208	0.535680
S=30, D=54, h=0.3, k=0.3, V=1	322701	1347	318444	635	2275	399	3309	0.472800	0.498767
S=30, D=54, h=0.3, k=0.3, V=0	322855	1310	318552	687	2306	393	3386	0.458491	0.483373
S=30, D=54, h=0.3, k=0.4, V=1	323380	1367	318938	798	2277	366	3441	0.459226	0.482335
S=30, D=54, h=0.3, k=0.4, V=0	323397	1344	318927	827	2299	365	3491	0.450816	0.473464
S=30, D=54, h=0.3, k=0.5, V=1	324027	1427	319478	868	2254	325	3447	0.465805	0.486481
S=30, D=54, h=0.3, k=0.5, V=0	324027	1418	319467	877	2265	325	3467	0.462689	0.483221
S=30, D=54, h=0.3, k=0.6, V=1	324261	1473	319682	885	2221	309	3415	0.474631	0.494609
S=30, D=54, h=0.3, k=0.6, V=0	324261	1479	319688	879	2215	309	3403	0.476603	0.496661
S=30, D=54, h=0.3, k=0.7, V=1	324675	1546	320072	880	2177	277	3334	0.491564	0.509994
S=30, D=54, h=0.3, k=0.7, V=0	324675	1551	320077	875	2172	277	3324	0.493185	0.511673
S=30, D=54, h=0.3, k=0.8, V=1	324799	1610	320191	884	2114	272	3270	0.505328	0.523924
S=30, D=54, h=0.3, k=0.8, V=0	324799	1611	320192	883	2113	272	3268	0.505648	0.524255
S=30, D=54, h=0.3, k=0.9, V=1	324934	1640	320302	896	2096	257	3249	0.510713	0.528430
S=30, D=54, h=0.3, k=0.9, V=0	324934	1641	320303	895	2095	257	3247	0.511031	0.528758
S=30, D=54, h=0.3, k=1, V=1	325064	1694	320431	892	2047	247	3186	0.522912	0.540326
S=30, D=54, h=0.3, k=1, V=0	325064	1694	320431	892	2047	247	3186	0.522912	0.540326
S=30, D=54, h=0.2, k=0.3, V=1	322862	1369	318546	682	2265	386	3333	0.472323	0.497375
S=30, D=54, h=0.2, k=0.3, V=0	323031	1335	318664	733	2299	379	3411	0.458825	0.482758
S=30, D=54, h=0.2, k=0.4, V=1	323809	1421	319312	827	2249	338	3414	0.468668	0.490335
S=30, D=54, h=0.2, k=0.4, V=0	323826	1407	319309	848	2262	337	3447	0.463333	0.484708
S=30, D=54, h=0.2, k=0.5, V=1	324333	1482	319713	918	2220	303	3441	0.473133	0.492637
S=30, D=54, h=0.2, k=0.5, V=0	324333	1477	319706	923	2227	303	3453	0.471384	0.490808
S=30, D=54, h=0.2, k=0.6, V=1	324841	1539	320155	956	2191	269	3416	0.482325	0.499885
S=30, D=54, h=0.2, k=0.6, V=0	324841	1541	320157	954	2189	269	3412	0.482965	0.500547
S=30, D=54, h=0.2, k=0.7, V=1	325012	1599	320298	968	2147	252	3367	0.494271	0.511069
S=30, D=54, h=0.2, k=0.7, V=0	325012	1601	320300	966	2145	252	3363	0.494901	0.511721
S=30, D=54, h=0.2, k=0.8, V=1	325385	1661	320588	1021	2115	220	3356	0.502473	0.517298
S=30, D=54, h=0.2, k=0.8, V=0	325385	1662	320589	1020	2114	220	3354	0.502781	0.517616
S=30, D=54, h=0.2, k=0.9, V=1	325463	1739	320704	978	2042	210	3230	0.523377	0.538089
S=30, D=54, h=0.2, k=0.9, V=0	325463	1739	320704	978	2042	210	3230	0.523377	0.538089
S=30, D=54, h=0.2, k=1, V=1	325624	1779	320844	990	2011	198	3199	0.530653	0.544693
S=30, D=54, h=0.2, k=1, V=0	325624	1779	320844	990	2011	198	3199	0.530653	0.544693
S=30, D=54, F=0	321766	463	316921	1298	3084	439	4821	0.168033	0.178965
S=30, D=57, h=0.7, k=0.3, V=1	322115	1263	317962	578	2312	426	3316	0.461128	0.488454
S=30, D=57, h=0.7, k=0.3, V=0	322438	1238	318232	626	2342	410	3378	0.449585	0.475246
S=30, D=57, h=0.7, k=0.4, V=1	322400	1296	318217	584	2303	413	3300	0.467658	0.494370
S=30, D=57, h=0.7, k=0.4, V=0	322557	1264	318333	629	2331	408	3368	0.454806	0.480534
S=30, D=57, h=0.7, k=0.5, V=1	322514	1306	318301	616	2291	414	3321	0.466056	0.492768
S=30, D=57, h=0.7, k=0.5, V=0	322700	1261	318428	672	2339	406	3417	0.448665	0.473912
S=30, D=57, h=0.7, k=0.6, V=1	322588	1330	318376	612	2270	412	3294	0.472195	0.499101
S=30, D=57, h=0.7, k=0.6, V=0	322743	1373	318551	582	2237	405	3224	0.485887	0.513018
S=30, D=57, h=0.7, k=0.7, V=1	322932	1361	318703	624	2244	398	3266	0.478535	0.504862
S=30, D=57, h=0.7, k=0.7, V=0	323000	1393	318798	596	2213	395	3204	0.489612	0.516323
S=30, D=57, h=0.7, k=0.8, V=1	322933	1374	318707	620	2232	398	3250	0.482004	0.508510
S=30, D=57, h=0.7, k=0.8, V=0	323001	1403	318801	593	2204	395	3192	0.492236	0.519079
S=30, D=57, h=0.7, k=0.9, V=1	323019	1364	318755	664	2236	395	3295	0.474828	0.500811
S=30, D=57, h=0.7, k=0.9, V=0	323036	1382	318794	647	2213	394	3254	0.481460	0.507763
S=30, D=57, h=0.7, k=1, V=1	323147	1379	318871	672	2225	388	3285	0.477550	0.503202
S=30, D=57, h=0.7, k=1, V=0	323164	1387	318902	663	2212	387	3262	0.480864	0.506657
S=30, D=57, h=0.6, k=0.3, V=1	322369	1289	318189	587	2304	416	3307	0.465775	0.492614
S=30, D=57, h=0.6, k=0.3, V=0	322578	1265	318363	626	2324	406	3356	0.455889	0.481593
S=30, D=57, h=0.6, k=0.4, V=1	322549	1327	318321	625	2276	413	3314	0.469624	0.496433
S=30, D=57, h=0.6, k=0.4, V=0	322735	1278	318449	684	2324	405	3413	0.451291	0.476612
S=30, D=57, h=0.6, k=0.5, V=1	322938	1321	318653	669	2295	395	3359	0.463136	0.488384
S=30, D=57, h=0.6, k=0.5, V=0	322978	1279	318649	720	2330	393	3443	0.447604	0.471962
S=30, D=57, h=0.6, k=0.6, V=1	323068	1371	318768	676	2253	387	3316	0.474050	0.499320
S=30, D=57, h=0.6, k=0.6, V=0	323085	1391	318810	656	2228	386	3270	0.481465	0.507086
S=30, D=57, h=0.6, k=0.7, V=1	323317	1392	319005	685	2235	376	3296	0.478343	0.503113
S=30, D=57, h=0.6, k=0.7, V=0	323334	1406	319034	673	2221	375	3269	0.483067	0.508008
S=30, D=57, h=0.6, k=0.8, V=1	323439	1428	319119	696	2196	366	3258	0.486130	0.510664
S=30, D=57, h=0.6, k=0.8, V=0	323456	1439	319146	686	2185	365	3236	0.489889	0.514541
S=30, D=57, h=0.6, k=0.9, V=1	323615	1433	319265	715	2202	356	3273	0.484987	0.508746
S=30, D=57, h=0.6, k=0.9, V=0	323632	1443	319291	706	2192	355	3253	0.488381	0.512235
S=30, D=57, h=0.6, k=1, V=1	323622	1471	319295	700	2156	358	3214	0.495747	0.520205
S=30, D=57, h=0.6, k=1, V=0	323639	1480	319320	692	2147	357	3196	0.498782	0.523318
S=30, D=57, h=0.5, k=0.3, V=1	322454	1323	318255	597	2279	413	3289	0.472247	0.499201
S=30, D=57, h=0.5, k=0.3, V=0	322663	1284	318422	647	2310	403	3360	0.457778	0.483375
S=30, D=57, h=0.5, k=0.4, V=1	322993	1328	318682	687	2296	389	3372	0.462530	0.487325
S=30, D=57, h=0.5, k=0.4, V=0	323033	1289	318682	734	2328	387	3449	0.448285	0.472270
S=30, D=57, h=0.5, k=0.5, V=1	323222	1321	318819	772	2310	379	3461	0.451285	0.474864
S=30, D=57, h=0.5, k=0.5, V=0	323239	1300	318814	797	2328	378	3503	0.443757	0.466917
S=30, D=57, h=0.5, k=0.6, V=1	323590	1397	319171	773	2249	361	3383	0.469130	0.492393
S=30, D=57, h=0.5, k=0.6, V=0	323607	1412	319205	759	2231	360	3350	0.474397	0.497866
S=30, D=57, h=0.5, k=0.7, V=1	323706	1451	319306	750	2199	353	3302	0.484316	0.507765
S=30, D=57, h=0.5, k=0.7, V=0	323723	1465	319335	737	2186	352	3275	0.488964	0.512558
S=30, D=57, h=0.5, k=0.8, V=1	323769	1503	319397	730	2139	349	3218	0.499053	0.522979
S=30, D=57, h=0.5, k=0.8, V=0	323786	1514	319422	721	2129	348	3198	0.502542	0.526556
S=30, D=57, h=0.5, k=0.9, V=1	323944	1518	319541	750	2135	335	3220	0.500299	0.523280
S=30, D=57, h=0.5, k=0.9, V=0	323944	1526	319548	743	2127	335	3205	0.502871	0.525966
S=30, D=57, h=0.5, k=1, V=1	324017	1540	319607	755	2115	330	3200	0.504796	0.527630
S=30, D=57, h=0.5, k=1, V=0	324017	1544	319611	751	2111	330	3192	0.506132	0.529024
S=30, D=57, h=0.4, k=0.3, V=1	322678	1353	318465	595	2265	402	3262	0.479261	0.505783
S=30, D=57, h=0.4, k=0.3, V=0	322787	1310	318534	647	2296	399	3342	0.463539	0.489118
S=30, D=57, h=0.4, k=0.4, V=1	323092	1356	318737	729	2270	386	3385	0.464278	0.488978
S=30, D=57, h=0.4, k=0.4, V=0	323109	1318	318713	776	2302	385	3463	0.450416	0.474385
S=30, D=57, h=0.4, k=0.5, V=1	323587	1368	319124	812	2283	356	3451	0.458111	0.480512
S=30, D=57, h=0.4, k=0.5, V=0	323604	1351	319119	834	2300	355	3489	0.451827	0.473872
S=30, D=57, h=0.4, k=0.6, V=1	323806	1439	319349	796	2222	348	3366	0.476086	0.498771
S=30, D=57, h=0.4, k=0.6, V=0	323823	1453	319378	783	2209	347	3339	0.480698	0.503524
S=30, D=57, h=0.4, k=0.7, V=1	324148	1488	319632	832	2196	320	3348	0.483536	0.504634
S=30, D=57, h=0.4, k=0.7, V=0	324148	1493	319637	827	2191	320	3338	0.485193	0.506360
S=30, D=57, h=0.4, k=0.8, V=1	324160	1550	319695	790	2125	320	3235	0.502434	0.524381
S=30, D=57, h=0.4, k=0.8, V=0	324160	1555	319700	785	2120	320	3225	0.504085	0.526102
S=30, D=57, h=0.4, k=0.9, V=1	324554	1596	320037	814	2107	289	3210	0.510031	0.530042
S=30, D=57, h=0.4, k=0.9, V=0	324554	1598	320039	812	2105	289	3206	0.510682	0.530718
S=30, D=57, h=0.4, k=1, V=1	324698	1623	320173	818	2084	278	3180	0.515885	0.535345
S=30, D=57, h=0.4, k=1, V=0	324698	1624	320174	817	2083	278	3178	0.516208	0.535680
S=30, D=57, h=0.3, k=0.3, V=1	322701	1347	318443	636	2275	399	3310	0.472677	0.498638
S=30, D=57, h=0.3, k=0.3, V=0	322855	1309	318551	688	2307	393	3388	0.458134	0.482997
S=30, D=57, h=0.3, k=0.4, V=1	323380	1367	318937	799	2277	366	3442	0.459117	0.482221
S=30, D=57, h=0.3, k=0.4, V=0	323397	1344	318925	828	2300	365	3493	0.450650	0.473285
S=30, D=57, h=0.3, k=0.5, V=1	324027	1427	319476	869	2255	325	3449	0.465641	0.486304
S=30, D=57, h=0.3, k=0.5, V=0	324027	1418	319465	878	2266	325	3469	0.462526	0.483046
S=30, D=57, h=0.3, k=0.6, V=1	324261	1472	319681	885	2223	309	3417	0.474345	0.494306
S=30, D=57, h=0.3, k=0.6, V=0	324261	1478	319687	879	2217	309	3405	0.476318	0.496359
S=30, D=57, h=0.3, k=0.7, V=1	324675	1545	320072	880	2178	277	3335	0.491344	0.509766
S=30, D=57, h=0.3, k=0.7, V=0	324675	1550	320077	875	2173	277	3325	0.492966	0.511446
S=30, D=57, h=0.3, k=0.8, V=1	324799	1610	320191	884	2114	272	3270	0.505328	0.523924
S=30, D=57, h=0.3, k=0.8, V=0	324799	1611	320192	883	2113	272	3268	0.505648	0.524255
S=30, D=57, h=0.3, k=0.9, V=1	324934	1639	320302	896	2097	257	3250	0.510499	0.528209
S=30, D=57, h=0.3, k=0.9, V=0	324934	1640	320303	895	2096	257	3248	0.510817	0.528537
S=30, D=57, h=0.3, k=1, V=1	325064	1692	320431	892	2049	247	3188	0.522491	0.539891
S=30, D=57, h=0.3, k=1, V=0	325064	1692	320431	892	2049	247	3188	0.522491	0.539891
S=30, D=57, h=0.2, k=0.3, V=1	322862	1369	318543	684	2266	386	3336	0.472026	0.497056
S=30, D=57, h=0.2, k=0.3, V=0	323031	1333	318661	736	2301	379	3416	0.458009	0.481903
S=30, D=57, h=0.2, k=0.4, V=1	323809	1420	319310	829	2250	338	3417	0.468224	0.489872
S=30, D=57, h=0.2, k=0.4, V=0	323826	1406	319307	849	2264	337	3450	0.462938	0.484289
S=30, D=57, h=0.2, k=0.5, V=1	324333	1481	319713	918	2221	303	3442	0.472910	0.492404
S=30, D=57, h=0.2, k=0.5, V=0	324333	1476	319706	923	2228	303	3454	0.471159	0.490574
S=30, D=57, h=0.2, k=0.6, V=1	324841	1537	320154	957	2193	269	3419	0.481786	0.499326
S=30, D=57, h=0.2, k=0.6, V=0	324841	1539	320156	955	2191	269	3415	0.482425	0.499988
S=30, D=57, h=0.2, k=0.7, V=1	325012	1595	320301	966	2150	252	3368	0.493669	0.510451
S=30, D=57, h=0.2, k=0.7, V=0	325012	1597	320303	964	2148	252	3364	0.494300	0.511103
S=30, D=57, h=0.2, k=0.8, V=1	325385	1656	320588	1021	2120	220	3361	0.501412	0.516207
S=30, D=57, h=0.2, k=0.8, V=0	325385	1657	320589	1020	2119	220	3359	0.501721	0.516525
S=30, D=57, h=0.2, k=0.9, V=1	325463	1735	320705	977	2046	210	3233	0.522646	0.537337
S=30, D=57, h=0.2, k=0.9, V=0	325463	1735	320705	977	2046	210	3233	0.522646	0.537337
S=30, D=57, h=0.2, k=1, V=1	325624	1779	320844	990	2011	198	3199	0.530653	0.544693
S=30, D=57, h=0.2, k=1, V=0	325624	1779	320844	990	2011	198	3199	0.530653	0.544693
S=30, D=57, F=0	321766	461	316916	1303	3086	439	4828	0.167116	0.177994
S=30, D=60, h=0.7, k=0.3, V=1	322060	1261	317907	580	2312	428	3320	0.460383	0.487806
S=30, D=60, h=0.7, k=0.3, V=0	322383	1240	318172	631	2340	412	3383	0.449338	0.475109
S=30, D=60, h=0.7, k=0.4, V=1	322345	1295	318162	586	2302	415	3303	0.467162	0.493987
S=30, D=60, h=0.7, k=0.4, V=0	322502	1265	318275	633	2329	410	3372	0.454495	0.480336
S=30, D=60, h=0.7, k=0.5, V=1	322459	1305	318247	617	2290	416	3323	0.465692	0.492523
S=30, D=60, h=0.7, k=0.5, V=0	322645	1261	318373	674	2337	408	3419	0.448425	0.473794
S=30, D=60, h=0.7, k=0.6, V=1	322533	1329	318322	613	2269	414	3296	0.471833	0.498861
S=30, D=60, h=0.7, k=0.6, V=0	322688	1372	318496	584	2236	407	3227	0.485398	0.512649
S=30, D=60, h=0.7, k=0.7, V=1	322932	1361	318703	624	2244	398	3266	0.478535	0.504862
S=30, D=60, h=0.7, k=0.7, V=0	323000	1393	318798	596	2213	395	3204	0.489612	0.516323
S=30, D=60, h=0.7, k=0.8, V=1	322933	1374	318707	620	2232	398	3250	0.482004	0.508510
S=30, D=60, h=0.7, k=0.8, V=0	323001	1403	318801	593	2204	395	3192	0.492236	0.519079
S=30, D=60, h=0.7, k=0.9, V=1	323019	1364	318755	664	2236	395	3295	0.474828	0.500811
S=30, D=60, h=0.7, k=0.9, V=0	323036	1382	318794	647	2213	394	3254	0.481460	0.507763
S=30, D=60, h=0.7, k=1, V=1	323147	1379	318871	672	2225	388	3285	0.477550	0.503202
S=30, D=60, h=0.7, k=1, V=0	323164	1387	318902	663	2212	387	3262	0.480864	0.506657
S=30, D=60, h=0.6, k=0.3, V=1	322314	1288	318134	589	2303	418	3310	0.465278	0.492230
S=30, D=60, h=0.6, k=0.3, V=0	322523	1268	318304	630	2321	408	3359	0.456002	0.481838
S=30, D=60, h=0.6, k=0.4, V=1	322494	1326	318267	626	2275	415	3316	0.469263	0.496193
S=30, D=60, h=0.6, k=0.4, V=0	322680	1278	318395	685	2322	407	3414	0.451171	0.476622
S=30, D=60, h=0.6, k=0.5, V=1	322938	1321	318652	670	2295	395	3360	0.463016	0.488258
S=30, D=60, h=0.6, k=0.5, V=0	322978	1280	318648	721	2329	393	3443	0.447729	0.472095
S=30, D=60, h=0.6, k=0.6, V=1	323068	1371	318768	676	2253	387	3316	0.474050	0.499320
S=30, D=60, h=0.6, k=0.6, V=0	323085	1391	318810	656	2228	386	3270	0.481465	0.507086
S=30, D=60, h=0.6, k=0.7, V=1	323317	1392	319005	685	2235	376	3296	0.478343	0.503113
S=30, D=60, h=0.6, k=0.7, V=0	323334	1406	319036	671	2221	375	3267	0.483307	0.508259
S=30, D=60, h=0.6, k=0.8, V=1	323439	1428	319119	696	2196	366	3258	0.486130	0.510664
S=30, D=60, h=0.6, k=0.8, V=0	323456	1439	319146	686	2185	365	3236	0.489889	0.514541
S=30, D=60, h=0.6, k=0.9, V=1	323615	1433	319265	715	2202	356	3273	0.484987	0.508746
S=30, D=60, h=0.6, k=0.9, V=0	323632	1443	319291	706	2192	355	3253	0.488381	0.512235
S=30, D=60, h=0.6, k=1, V=1	323622	1471	319295	700	2156	358	3214	0.495747	0.520205
S=30, D=60, h=0.6, k=1, V=0	323639	1480	319320	692	2147	357	3196	0.498782	0.523318
S=30, D=60, h=0.5, k=0.3, V=1	322399	1322	318200	599	2278	415	3292	0.471757	0.498825
S=30, D=60, h=0.5, k=0.3, V=0	322608	1287	318363	651	2307	405	3363	0.457894	0.483622
S=30, D=60, h=0.5, k=0.4, V=1	322993	1328	318681	688	2296	389	3373	0.462411	0.487200
S=30, D=60, h=0.5, k=0.4, V=0	323033	1290	318681	735	2327	387	3449	0.448411	0.472403
S=30, D=60, h=0.5, k=0.5, V=1	323222	1321	318818	773	2310	379	3462	0.451174	0.474747
S=30, D=60, h=0.5, k=0.5, V=0	323239	1300	318812	799	2328	378	3505	0.443538	0.466688
S=30, D=60, h=0.5, k=0.6, V=1	323590	1397	319170	773	2250	361	3384	0.469070	0.492324
S=30, D=60, h=0.5, k=0.6, V=0	323607	1412	319204	759	2232	360	3351	0.474336	0.497796
S=30, D=60, h=0.5, k=0.7, V=1	323706	1451	319306	750	2199	353	3302	0.484316	0.507765
S=30, D=60, h=0.5, k=0.7, V=0	323723	1465	319335	737	2186	352	3275	0.488964	0.512558
S=30, D=60, h=0.5, k=0.8, V=1	323769	1503	319397	730	2139	349	3218	0.499053	0.522979
S=30, D=60, h=0.5, k=0.8, V=0	323786	1514	319422	721	2129	348	3198	0.502542	0.526556
S=30, D=60, h=0.5, k=0.9, V=1	323944	1518	319541	750	2135	335	3220	0.500299	0.523280
S=30, D=60, h=0.5, k=0.9, V=0	323944	1526	319548	743	2127	335	3205	0.502871	0.525966
S=30, D=60, h=0.5, k=1, V=1	324017	1540	319607	755	2115	330	3200	0.504796	0.527630
S=30, D=60, h=0.5, k=1, V=0	324017	1544	319611	751	2111	330	3192	0.506132	0.529024
S=30, D=60, h=0.4, k=0.3, V=1	322604	1351	318392	597	2264	405	3266	0.478538	0.505236
S=30, D=60, h=0.4, k=0.3, V=0	322713	1310	318459	650	2294	402	3346	0.463112	0.488871
S=30, D=60, h=0.4, k=0.4, V=1	323092	1356	318735	731	2270	386	3387	0.464048	0.488737
S=30, D=60, h=0.4, k=0.4, V=0	323109	1317	318712	776	2304	385	3465	0.450121	0.474068
S=30, D=60, h=0.4, k=0.5, V=1	323587	1368	319123	812	2284	356	3452	0.458053	0.480444
S=30, D=60, h=0.4, k=0.5, V=0	323604	1351	319118	834	2301	355	3490	0.451769	0.473805
S=30, D=60, h=0.4, k=0.6, V=1	323806	1439	319349	796	2222	348	3366	0.476086	0.498771
S=30, D=60, h=0.4, k=0.6, V=0	323823	1453	319378	783	2209	347	3339	0.480698	0.503524
S=30, D=60, h=0.4, k=0.7, V=1	324148	1488	319632	832	2196	320	3348	0.483536	0.504634
S=30, D=60, h=0.4, k=0.7, V=0	324148	1493	319637	827	2191	320	3338	0.485193	0.506360
S=30, D=60, h=0.4, k=0.8, V=1	324160	1550	319695	790	2125	320	3235	0.502434	0.524381
S=30, D=60, h=0.4, k=0.8, V=0	324160	1555	319700	785	2120	320	3225	0.504085	0.526102
S=30, D=60, h=0.4, k=0.9, V=1	324554	1596	320037	814	2107	289	3210	0.510031	0.530042
S=30, D=60, h=0.4, k=0.9, V=0	324554	1598	320039	812	2105	289	3206	0.510682	0.530718
S=30, D=60, h=0.4, k=1, V=1	324698	1623	320173	818	2084	278	3180	0.515885	0.535345
S=30, D=60, h=0.4, k=1, V=0	324698	1624	320174	817	2083	278	3178	0.516208	0.535680
S=30, D=60, h=0.3, k=0.3, V=1	322627	1345	318370	638	2274	402	3314	0.471962	0.498095
S=30, D=60, h=0.3, k=0.3, V=0	322781	1309	318476	691	2305	396	3392	0.457719	0.482760
S=30, D=60, h=0.3, k=0.4, V=1	323380	1367	318935	801	2277	366	3444	0.458898	0.481992
S=30, D=60, h=0.3, k=0.4, V=0	323397	1344	318924	829	2300	365	3494	0.450543	0.473173
S=30, D=60, h=0.3, k=0.5, V=1	324027	1427	319476	869	2255	325	3449	0.465641	0.486304
S=30, D=60, h=0.3, k=0.5, V=0	324027	1418	319465	878	2266	325	3469	0.462526	0.483046
S=30, D=60, h=0.3, k=0.6, V=1	324261	1472	319681	885	2223	309	3417	0.474345	0.494306
S=30, D=60, h=0.3, k=0.6, V=0	324261	1478	319687	879	2217	309	3405	0.476318	0.496359
S=30, D=60, h=0.3, k=0.7, V=1	324675	1545	320072	880	2178	277	3335	0.491344	0.509766
S=30, D=60, h=0.3, k=0.7, V=0	324675	1550	320077	875	2173	277	3325	0.492966	0.511446
S=30, D=60, h=0.3, k=0.8, V=1	324799	1609	320191	884	2115	272	3271	0.505113	0.523700
S=30, D=60, h=0.3, k=0.8, V=0	324799	1610	320192	883	2114	272	3269	0.505433	0.524032
S=30, D=60, h=0.3, k=0.9, V=1	324934	1638	320302	896	2098	257	3251	0.510286	0.527988
S=30, D=60, h=0.3, k=0.9, V=0	324934	1639	320303	895	2097	257	3249	0.510603	0.528316
S=30, D=60, h=0.3, k=1, V=1	325064	1692	320431	892	2049	247	3188	0.522491	0.539891
S=30, D=60, h=0.3, k=1, V=0	325064	1692	320431	892	2049	247	3188	0.522491	0.539891
S=30, D=60, h=0.2, k=0.3, V=1	322862	1368	318539	688	2267	386	3341	0.471319	0.496314
S=30, D=60, h=0.2, k=0.3, V=0	323031	1332	318657	739	2303	379	3421	0.457372	0.481227
S=30, D=60, h=0.2, k=0.4, V=1	323809	1420	319309	829	2251	338	3418	0.468164	0.489804
S=30, D=60, h=0.2, k=0.4, V=0	323826	1406	319306	849	2265	337	3451	0.462878	0.484222
S=30, D=60, h=0.2, k=0.5, V=1	324333	1480	319713	918	2222	303	3443	0.472686	0.492171
S=30, D=60, h=0.2, k=0.5, V=0	324333	1475	319706	923	2229	303	3455	0.470935	0.490341
S=30, D=60, h=0.2, k=0.6, V=1	324841	1537	320154	957	2193	269	3419	0.481786	0.499326
S=30, D=60, h=0.2, k=0.6, V=0	324841	1539	320156	955	2191	269	3415	0.482425	0.499988
S=30, D=60, h=0.2, k=0.7, V=1	325012	1594	320301	966	2151	252	3369	0.493452	0.510228
S=30, D=60, h=0.2, k=0.7, V=0	325012	1596	320303	964	2149	252	3365	0.494084	0.510880
S=30, D=60, h=0.2, k=0.8, V=1	325385	1655	320588	1021	2121	220	3362	0.501200	0.515989
S=30, D=60, h=0.2, k=0.8, V=0	325385	1656	320589	1020	2120	220	3360	0.501509	0.516307
S=30, D=60, h=0.2, k=0.9, V=1	325463	1734	320705	977	2047	210	3234	0.522438	0.537124
S=30, D=60, h=0.2, k=0.9, V=0	325463	1734	320705	977	2047	210	3234	0.522438	0.537124
S=30, D=60, h=0.2, k=1, V=1	325624	1775	320845	989	2015	198	3202	0.529930	0.543951
S=30, D=60, h=0.2, k=1, V=0	325624	1775	320845	989	2015	198	3202	0.529930	0.543951
S=30, D=60, F=0	321711	462	316858	1310	3081	441	4832	0.167127	0.178068
S=25, D=35, h=0.7, k=0.3, V=1	323397	1402	319129	652	2214	371	3237	0.485613	0.510488
S=25, D=35, h=0.7, k=0.3, V=0	323619	1365	319294	708	2252	356	3316	0.471175	0.494379
S=25, D=35, h=0.7, k=0.4, V=1	323604	1447	319300	661	2196	358	3215	0.493947	0.518203
S=25, D=35, h=0.7, k=0.4, V=0	323717	1416	319370	712	2219	350	3281	0.481814	0.505031
S=25, D=35, h=0.7, k=0.5, V=1	323750	1457	319412	691	2190	350	3231	0.492884	0.516544
S=25, D=35, h=0.7, k=0.5, V=0	323860	1420	319475	738	2227	342	3307	0.479481	0.502006
S=25, D=35, h=0.7, k=0.6, V=1	323824	1492	319494	677	2161	346	3184	0.502293	0.526085
S=25, D=35, h=0.7, k=0.6, V=0	323934	1556	319655	622	2101	338	3061	0.523387	0.547559
S=25, D=35, h=0.7, k=0.7, V=1	323899	1471	319514	734	2180	339	3253	0.491481	0.514336
S=25, D=35, h=0.7, k=0.7, V=0	324031	1525	319687	686	2133	330	3149	0.509282	0.532278
S=25, D=35, h=0.7, k=0.8, V=1	323964	1500	319578	728	2158	334	3220	0.498552	0.521352
S=25, D=35, h=0.7, k=0.8, V=0	324074	1543	319729	686	2116	326	3128	0.513454	0.536355
S=25, D=35, h=0.7, k=0.9, V=1	323964	1500	319578	728	2158	334	3220	0.498552	0.521352
S=25, D=35, h=0.7, k=0.9, V=0	324074	1543	319729	686	2116	326	3128	0.513454	0.536355
S=25, D=35, h=0.7, k=1, V=1	323961	1470	319543	768	2180	333	3281	0.487834	0.510144
S=25, D=35, h=0.7, k=1, V=0	324046	1508	319659	734	2145	326	3205	0.500483	0.522863
S=25, D=35, h=0.6, k=0.3, V=1	323471	1435	319175	669	2192	367	3228	0.490693	0.515492
S=25, D=35, h=0.6, k=0.3, V=0	323618	1398	319278	720	2222	357	3299	0.477221	0.500767
S=25, D=35, h=0.6, k=0.4, V=1	323803	1494	319459	691	2159	347	3197	0.501015	0.524818
S=25, D=35, h=0.6, k=0.4, V=0	323879	1458	319501	733	2187	343	3263	0.488783	0.511813
S=25, D=35, h=0.6, k=0.5, V=1	323938	1505	319552	719	2162	335	3216	0.500067	0.522944
S=25, D=35, h=0.6, k=0.5, V=0	324017	1459	319585	775	2198	331	3304	0.484250	0.506229
S=25, D=35, h=0.6, k=0.6, V=1	324211	1538	319807	726	2140	313	3179	0.507283	0.528929
S=25, D=35, h=0.6, k=0.6, V=0	324230	1575	319860	694	2101	312	3107	0.519322	0.541408
S=25, D=35, h=0.6, k=0.7, V=1	324269	1559	319860	732	2118	312	3162	0.511340	0.533095
S=25, D=35, h=0.6, k=0.7, V=0	324288	1593	319916	698	2081	311	3090	0.522966	0.545146
S=25, D=35, h=0.6, k=0.8, V=1	324340	1580	319915	750	2095	308	3153	0.514268	0.535886
S=25, D=35, h=0.6, k=0.8, V=0	324342	1598	319940	732	2072	308	3112	0.520569	0.542472
S=25, D=35, h=0.6, k=0.9, V=1	324335	1589	319915	744	2087	308	3139	0.516842	0.538560
S=25, D=35, h=0.6, k=0.9, V=0	324337	1607	319940	726	2064	308	3098	0.523140	0.545143
S=25, D=35, h=0.6, k=1, V=1	324503	1560	320022	807	2114	291	3212	0.504707	0.524799
S=25, D=35, h=0.6, k=1, V=0	324503	1574	320035	793	2101	291	3185	0.509256	0.529517
S=25, D=35, h=0.5, k=0.3, V=1	323542	1460	319237	672	2173	363	3208	0.495885	0.520636
S=25, D=35, h=0.5, k=0.3, V=0	323652	1429	319316	715	2192	357	3264	0.484883	0.508792
S=25, D=35, h=0.5, k=0.4, V=1	323938	1510	319552	719	2157	335	3211	0.501179	0.524106
S=25, D=35, h=0.5, k=0.4, V=0	324017	1465	319585	775	2192	331	3298	0.485607	0.507647
S=25, D=35, h=0.5, k=0.5, V=1	324193	1511	319742	768	2172	319	3259	0.495821	0.517367
S=25, D=35, h=0.5, k=0.5, V=0	324212	1468	319723	819	2202	318	3339	0.481439	0.502391
S=25, D=35, h=0.5, k=0.6, V=1	324373	1566	319911	768	2128	303	3199	0.508263	0.529192
S=25, D=35, h=0.5, k=0.6, V=0	324375	1589	319942	747	2097	303	3147	0.516169	0.537458
S=25, D=35, h=0.5, k=0.7, V=1	324554	1590	320073	787	2104	290	3181	0.512225	0.532430
S=25, D=35, h=0.5, k=0.7, V=0	324554	1608	320089	771	2086	290	3147	0.517908	0.538330
S=25, D=35, h=0.5, k=0.8, V=1	324712	1626	320216	794	2076	272	3142	0.519897	0.539109
S=25, D=35, h=0.5, k=0.8, V=0	324712	1639	320227	783	2063	272	3118	0.523907	0.543263
S=25, D=35, h=0.5, k=0.9, V=1	324811	1630	320288	812	2081	266	3159	0.518577	0.537286
S=25, D=35, h=0.5, k=0.9, V=0	324811	1642	320298	802	2069	266	3137	0.522246	0.541082
S=25, D=35, h=0.5, k=1, V=1	324821	1659	320313	803	2046	267	3116	0.526103	0.545177
S=25, D=35, h=0.5, k=1, V=0	324821	1671	320323	793	2034	267	3094	0.529758	0.548959
S=25, D=35, h=0.4, k=0.3, V=1	323656	1482	319314	691	2169	353	3213	0.498071	0.522150
S=25, D=35, h=0.4, k=0.3, V=0	323766	1449	319391	740	2186	347	3273	0.486311	0.509553
S=25, D=35, h=0.4, k=0.4, V=1	324252	1521	319778	782	2171	311	3264	0.496414	0.517408
S=25, D=35, h=0.4, k=0.4, V=0	324271	1485	319766	826	2194	310	3330	0.484445	0.504959
S=25, D=35, h=0.4, k=0.5, V=1	324642	1517	320048	879	2198	281	3358	0.485517	0.504022
S=25, D=35, h=0.4, k=0.5, V=0	324645	1492	320026	909	2218	281	3408	0.477151	0.495373
S=25, D=35, h=0.4, k=0.6, V=1	324846	1583	320246	871	2146	267	3284	0.500849	0.518923
S=25, D=35, h=0.4, k=0.6, V=0	324849	1597	320265	860	2127	267	3254	0.505371	0.523627
S=25, D=35, h=0.4, k=0.7, V=1	324964	1638	320369	859	2098	255	3212	0.514301	0.531996
S=25, D=35, h=0.4, k=0.7, V=0	324964	1653	320383	844	2084	255	3183	0.519034	0.536881
S=25, D=35, h=0.4, k=0.8, V=1	325016	1702	320451	837	2026	251	3114	0.531028	0.549039
S=25, D=35, h=0.4, k=0.8, V=0	325016	1713	320462	826	2015	251	3092	0.534523	0.552649
S=25, D=35, h=0.4, k=0.9, V=1	325176	1711	320574	866	2025	240	3131	0.530028	0.547199
S=25, D=35, h=0.4, k=0.9, V=0	325176	1719	320582	858	2017	240	3115	0.532553	0.549803
S=25, D=35, h=0.4, k=1, V=1	325293	1727	320677	873	2016	230	3119	0.532844	0.549367
S=25, D=35, h=0.4, k=1, V=0	325293	1733	320683	867	2010	230	3107	0.534730	0.551309
S=25, D=35, h=0.3, k=0.3, V=1	323878	1515	319497	710	2156	342	3208	0.502627	0.526063
S=25, D=35, h=0.3, k=0.3, V=0	323954	1476	319538	765	2175	338	3278	0.489147	0.511838
S=25, D=35, h=0.3, k=0.4, V=1	324357	1541	319854	802	2160	301	3263	0.498686	0.519066
S=25, D=35, h=0.3, k=0.4, V=0	324376	1504	319838	850	2184	300	3334	0.486184	0.506076
S=25, D=35, h=0.3, k=0.5, V=1	324862	1535	320204	928	2195	266	3389	0.484451	0.501887
S=25, D=35, h=0.3, k=0.5, V=0	324865	1517	320189	949	2210	266	3425	0.478540	0.495785
S=25, D=35, h=0.3, k=0.6, V=1	325027	1633	320376	906	2112	251	3269	0.507987	0.525167
S=25, D=35, h=0.3, k=0.6, V=0	325027	1648	320392	891	2096	251	3238	0.512810	0.530152
S=25, D=35, h=0.3, k=0.7, V=1	325216	1686	320544	914	2072	233	3219	0.518752	0.534996
S=25, D=35, h=0.3, k=0.7, V=0	325216	1694	320552	906	2064	233	3203	0.521261	0.537581
S=25, D=35, h=0.3, k=0.8, V=1	325395	1727	320690	933	2045	217	3195	0.525538	0.540824
S=25, D=35, h=0.3, k=0.8, V=0	325395	1733	320696	927	2039	217	3183	0.527399	0.542737
S=25, D=35, h=0.3, k=0.9, V=1	325470	1790	320809	896	1975	213	3084	0.543126	0.558649
S=25, D=35, h=0.3, k=0.9, V=0	325470	1794	320813	892	1971	213	3076	0.544363	0.559919
S=25, D=35, h=0.3, k=1, V=1	325601	1817	320914	917	1953	203	3073	0.546824	0.561710
S=25, D=35, h=0.3, k=1, V=0	325601	1819	320916	915	1951	203	3069	0.547437	0.562339
S=25, D=35, F=0	323335	530	318251	1480	3074	369	4923	0.180490	0.190246
S=25, D=38, h=0.7, k=0.3, V=1	323366	1398	319099	652	2217	372	3241	0.484688	0.509589
S=25, D=38, h=0.7, k=0.3, V=0	323563	1370	319247	704	2242	358	3304	0.472999	0.496449
S=25, D=38, h=0.7, k=0.4, V=1	323533	1434	319233	662	2204	362	3228	0.490931	0.515338
S=25, D=38, h=0.7, k=0.4, V=0	323673	1410	319330	711	2222	351	3284	0.480673	0.503919
S=25, D=38, h=0.7, k=0.5, V=1	323715	1446	319371	696	2202	350	3248	0.489737	0.513243
S=25, D=38, h=0.7, k=0.5, V=0	323816	1415	319434	738	2229	343	3310	0.478455	0.501015
S=25, D=38, h=0.7, k=0.6, V=1	323789	1485	319459	677	2168	346	3191	0.500726	0.524445
S=25, D=38, h=0.7, k=0.6, V=0	323890	1554	319613	621	2102	339	3062	0.523072	0.547306
S=25, D=38, h=0.7, k=0.7, V=1	323883	1469	319501	728	2185	339	3252	0.491531	0.514368
S=25, D=38, h=0.7, k=0.7, V=0	324006	1524	319664	683	2135	331	3149	0.509285	0.532343
S=25, D=38, h=0.7, k=0.8, V=1	323948	1500	319566	723	2159	334	3216	0.499066	0.521880
S=25, D=38, h=0.7, k=0.8, V=0	324049	1541	319702	691	2115	327	3133	0.512553	0.535503
S=25, D=38, h=0.7, k=0.9, V=1	323948	1500	319566	723	2159	334	3216	0.499066	0.521880
S=25, D=38, h=0.7, k=0.9, V=0	324049	1541	319702	691	2115	327	3133	0.512553	0.535503
S=25, D=38, h=0.7, k=1, V=1	323920	1470	319506	765	2179	334	3278	0.488171	0.510567
S=25, D=38, h=0.7, k=1, V=0	324021	1508	319636	736	2141	327	3204	0.500446	0.522916
S=25, D=38, h=0.6, k=0.3, V=1	323400	1427	319107	670	2196	371	3237	0.488745	0.513736
S=25, D=38, h=0.6, k=0.3, V=0	323574	1397	319235	721	2221	358	3300	0.476934	0.500543
S=25, D=38, h=0.6, k=0.4, V=1	323768	1489	319422	693	2164	348	3205	0.499596	0.523401
S=25, D=38, h=0.6, k=0.4, V=0	323869	1458	319489	733	2189	341	3263	0.488783	0.511670
S=25, D=38, h=0.6, k=0.5, V=1	323905	1494	319520	720	2171	338	3229	0.497434	0.520405
S=25, D=38, h=0.6, k=0.5, V=0	324006	1449	319569	780	2208	331	3319	0.481423	0.503278
S=25, D=38, h=0.6, k=0.6, V=1	324116	1537	319722	722	2135	320	3177	0.507458	0.529621
S=25, D=38, h=0.6, k=0.6, V=0	324185	1574	319819	694	2098	315	3107	0.519171	0.541481
S=25, D=38, h=0.6, k=0.7, V=1	324190	1560	319796	724	2110	319	3153	0.512480	0.534801
S=25, D=38, h=0.6, k=0.7, V=0	324243	1593	319878	696	2076	314	3086	0.523334	0.545769
S=25, D=38, h=0.6, k=0.8, V=1	324281	1581	319864	748	2088	313	3149	0.514778	0.536797
S=25, D=38, h=0.6, k=0.8, V=0	324317	1599	319918	732	2068	309	3109	0.520920	0.542924
S=25, D=38, h=0.6, k=0.9, V=1	324276	1590	319864	742	2080	313	3135	0.517353	0.539472
S=25, D=38, h=0.6, k=0.9, V=0	324312	1608	319918	726	2060	309	3095	0.523491	0.545595
S=25, D=38, h=0.6, k=1, V=1	324444	1560	319973	803	2108	296	3207	0.505212	0.525694
S=25, D=38, h=0.6, k=1, V=0	324478	1574	320015	790	2099	292	3181	0.509655	0.530009
S=25, D=38, h=0.5, k=0.3, V=1	323455	1453	319156	670	2176	368	3214	0.494476	0.519516
S=25, D=38, h=0.5, k=0.3, V=0	323642	1427	319302	716	2197	355	3268	0.484246	0.507974
S=25, D=38, h=0.5, k=0.4, V=1	323905	1504	319520	720	2161	338	3219	0.499664	0.522736
S=25, D=38, h=0.5, k=0.4, V=0	324006	1458	319568	781	2199	331	3311	0.483353	0.505295
S=25, D=38, h=0.5, k=0.5, V=1	324168	1512	319717	768	2171	321	3260	0.495915	0.517598
S=25, D=38, h=0.5, k=0.5, V=0	324221	1468	319726	824	2203	316	3343	0.480959	0.501757
S=25, D=38, h=0.5, k=0.6, V=1	324348	1568	319885	771	2124	305	3200	0.508363	0.529444
S=25, D=38, h=0.5, k=0.6, V=0	324384	1593	319949	748	2094	301	3143	0.516990	0.538168
S=25, D=38, h=0.5, k=0.7, V=1	324526	1591	320053	781	2101	292	3174	0.513109	0.533495
S=25, D=38, h=0.5, k=0.7, V=0	324560	1607	320097	767	2089	288	3144	0.518141	0.538422
S=25, D=38, h=0.5, k=0.8, V=1	324664	1627	320180	786	2071	275	3132	0.521065	0.540547
S=25, D=38, h=0.5, k=0.8, V=0	324664	1640	320191	775	2058	275	3108	0.525081	0.544709
S=25, D=38, h=0.5, k=0.9, V=1	324743	1623	320231	809	2080	271	3160	0.517600	0.536658
S=25, D=38, h=0.5, k=0.9, V=0	324743	1635	320242	798	2068	271	3137	0.521388	0.540581
S=25, D=38, h=0.5, k=1, V=1	324753	1653	320259	797	2044	272	3113	0.525688	0.545137
S=25, D=38, h=0.5, k=1, V=0	324753	1665	320270	786	2032	272	3090	0.529463	0.549047
S=25, D=38, h=0.4, k=0.3, V=1	323604	1475	319263	693	2173	356	3222	0.496263	0.520475
S=25, D=38, h=0.4, k=0.3, V=0	323739	1445	319364	740	2190	347	3277	0.485401	0.508599
S=25, D=38, h=0.4, k=0.4, V=1	324227	1523	319750	785	2169	312	3266	0.496459	0.517523
S=25, D=38, h=0.4, k=0.4, V=0	324246	1488	319740	830	2188	311	3329	0.484811	0.505422
S=25, D=38, h=0.4, k=0.5, V=1	324617	1515	320021	882	2199	282	3363	0.484760	0.503306
S=25, D=38, h=0.4, k=0.5, V=0	324617	1490	320002	907	2218	282	3407	0.476970	0.495258
S=25, D=38, h=0.4, k=0.6, V=1	324778	1582	320182	871	2143	272	3286	0.500566	0.518983
S=25, D=38, h=0.4, k=0.6, V=0	324781	1599	320205	857	2120	272	3249	0.506121	0.524764
S=25, D=38, h=0.4, k=0.7, V=1	324964	1635	320366	862	2101	255	3218	0.513341	0.531004
S=25, D=38, h=0.4, k=0.7, V=0	324964	1650	320380	847	2087	255	3189	0.518074	0.535889
S=25, D=38, h=0.4, k=0.8, V=1	325016	1701	320448	840	2027	251	3118	0.530495	0.548489
S=25, D=38, h=0.4, k=0.8, V=0	325016	1712	320459	829	2016	251	3096	0.533989	0.552097
S=25, D=38, h=0.4, k=0.9, V=1	325176	1715	320567	873	2021	240	3134	0.530127	0.547302
S=25, D=38, h=0.4, k=0.9, V=0	325176	1723	320575	865	2013	240	3118	0.532646	0.549900
S=25, D=38, h=0.4, k=1, V=1	325191	1729	320582	876	2004	239	3119	0.533013	0.550223
S=25, D=38, h=0.4, k=1, V=0	325191	1735	320588	870	1998	239	3107	0.534897	0.552166
S=25, D=38, h=0.3, k=0.3, V=1	323859	1511	319476	714	2158	342	3214	0.501403	0.524796
S=25, D=38, h=0.3, k=0.3, V=0	323910	1475	319499	762	2174	339	3275	0.489322	0.512098
S=25, D=38, h=0.3, k=0.4, V=1	324332	1546	319832	800	2154	302	3256	0.500005	0.520509
S=25, D=38, h=0.3, k=0.4, V=0	324351	1510	319816	850	2175	301	3326	0.487646	0.507678
S=25, D=38, h=0.3, k=0.5, V=1	324794	1528	320139	929	2198	271	3398	0.482742	0.500458
S=25, D=38, h=0.3, k=0.5, V=0	324797	1514	320128	947	2208	271	3426	0.478074	0.495644
S=25, D=38, h=0.3, k=0.6, V=1	325024	1633	320366	912	2113	251	3276	0.507304	0.524458
S=25, D=38, h=0.3, k=0.6, V=0	325027	1649	320383	899	2096	251	3246	0.512126	0.529443
S=25, D=38, h=0.3, k=0.7, V=1	325165	1682	320496	915	2072	238	3225	0.517738	0.534311
S=25, D=38, h=0.3, k=0.7, V=0	325165	1690	320504	907	2064	238	3209	0.520248	0.536899
S=25, D=38, h=0.3, k=0.8, V=1	325322	1730	320626	930	2036	224	3190	0.526400	0.542221
S=25, D=38, h=0.3, k=0.8, V=0	325322	1736	320632	924	2030	224	3178	0.528261	0.544136
S=25, D=38, h=0.3, k=0.9, V=1	325429	1791	320762	905	1971	216	3092	0.542397	0.558128
S=25, D=38, h=0.3, k=0.9, V=0	325429	1795	320766	901	1967	216	3084	0.543631	0.559396
S=25, D=38, h=0.3, k=1, V=1	325557	1819	320862	929	1947	206	3082	0.546071	0.561170
S=25, D=38, h=0.3, k=1, V=0	325557	1821	320864	927	1945	206	3078	0.546682	0.561798
S=25, D=38, F=0	323279	539	318212	1466	3062	371	4899	0.183977	0.193966
S=25, D=40, h=0.7, k=0.3, V=1	323366	1396	319097	654	2219	372	3245	0.483982	0.508848
S=25, D=40, h=0.7, k=0.3, V=0	323513	1372	319198	705	2238	362	3305	0.473226	0.496957
S=25, D=40, h=0.7, k=0.4, V=1	323502	1435	319198	666	2203	363	3232	0.490614	0.515072
S=25, D=40, h=0.7, k=0.4, V=0	323592	1413	319250	712	2217	356	3285	0.481061	0.504662
S=25, D=40, h=0.7, k=0.5, V=1	323684	1447	319342	696	2199	351	3246	0.490026	0.513624
S=25, D=40, h=0.7, k=0.5, V=0	323735	1415	319358	738	2224	348	3310	0.478454	0.501366
S=25, D=40, h=0.7, k=0.6, V=1	323789	1487	319458	678	2166	346	3190	0.501055	0.524789
S=25, D=40, h=0.7, k=0.6, V=0	323840	1559	319570	619	2092	343	3054	0.524480	0.549090
S=25, D=40, h=0.7, k=0.7, V=1	323864	1472	319481	729	2182	339	3250	0.492092	0.514955
S=25, D=40, h=0.7, k=0.7, V=0	323937	1528	319602	680	2127	335	3142	0.510526	0.533937
S=25, D=40, h=0.7, k=0.8, V=1	323901	1498	319520	724	2159	335	3218	0.498567	0.521438
S=25, D=40, h=0.7, k=0.8, V=0	323980	1543	319644	684	2109	331	3124	0.513822	0.537126
S=25, D=40, h=0.7, k=0.9, V=1	323901	1498	319520	724	2159	335	3218	0.498567	0.521438
S=25, D=40, h=0.7, k=0.9, V=0	323980	1543	319644	684	2109	331	3124	0.513822	0.537126
S=25, D=40, h=0.7, k=1, V=1	323873	1470	319461	764	2178	335	3277	0.488283	0.510755
S=25, D=40, h=0.7, k=1, V=0	323952	1508	319575	732	2137	331	3200	0.500905	0.523688
S=25, D=40, h=0.6, k=0.3, V=1	323369	1427	319073	673	2196	372	3241	0.488322	0.513359
S=25, D=40, h=0.6, k=0.3, V=0	323493	1400	319155	720	2218	363	3301	0.477437	0.501392
S=25, D=40, h=0.6, k=0.4, V=1	323768	1490	319423	693	2162	348	3203	0.499884	0.523708
S=25, D=40, h=0.6, k=0.4, V=0	323819	1460	319445	731	2183	345	3259	0.489465	0.512671
S=25, D=40, h=0.6, k=0.5, V=1	323886	1495	319501	721	2169	338	3228	0.497605	0.520590
S=25, D=40, h=0.6, k=0.5, V=0	323937	1449	319508	775	2205	335	3315	0.481918	0.504070
S=25, D=40, h=0.6, k=0.6, V=1	324097	1532	319701	725	2139	320	3184	0.506073	0.528182
S=25, D=40, h=0.6, k=0.6, V=0	324116	1570	319754	694	2098	319	3111	0.518297	0.540872
S=25, D=40, h=0.6, k=0.7, V=1	324127	1555	319733	724	2115	320	3159	0.511317	0.533658
S=25, D=40, h=0.6, k=0.7, V=0	324174	1587	319814	695	2078	318	3091	0.522149	0.544837
S=25, D=40, h=0.6, k=0.8, V=1	324220	1572	319808	745	2095	316	3156	0.513090	0.535255
S=25, D=40, h=0.6, k=0.8, V=0	324250	1591	319860	729	2070	315	3114	0.519528	0.541928
S=25, D=40, h=0.6, k=0.9, V=1	324215	1583	319808	739	2085	316	3140	0.516107	0.538393
S=25, D=40, h=0.6, k=0.9, V=0	324245	1602	319860	723	2060	315	3098	0.522539	0.545059
S=25, D=40, h=0.6, k=1, V=1	324411	1556	319941	804	2110	298	3212	0.504221	0.524811
S=25, D=40, h=0.6, k=1, V=0	324411	1570	319957	788	2096	298	3182	0.509066	0.529845
S=25, D=40, h=0.5, k=0.3, V=1	323424	1454	319125	670	2175	369	3214	0.494638	0.519753
S=25, D=40, h=0.5, k=0.3, V=0	323561	1430	319227	712	2192	360	3264	0.485211	0.509325
S=25, D=40, h=0.5, k=0.4, V=1	323886	1501	319501	721	2163	338	3222	0.498944	0.521989
S=25, D=40, h=0.5, k=0.4, V=0	323937	1456	319508	775	2198	335	3308	0.483506	0.505731
S=25, D=40, h=0.5, k=0.5, V=1	324116	1505	319669	766	2176	323	3265	0.494583	0.516351
S=25, D=40, h=0.5, k=0.5, V=0	324135	1461	319648	821	2205	322	3348	0.479639	0.500795
S=25, D=40, h=0.5, k=0.6, V=1	324332	1561	319870	769	2132	305	3206	0.506992	0.528011
S=25, D=40, h=0.5, k=0.6, V=0	324334	1588	319902	747	2097	305	3149	0.515885	0.537306
S=25, D=40, h=0.5, k=0.7, V=1	324510	1588	320031	786	2105	292	3183	0.511835	0.532167
S=25, D=40, h=0.5, k=0.7, V=0	324510	1606	320049	768	2087	292	3147	0.517745	0.538304
S=25, D=40, h=0.5, k=0.8, V=1	324630	1628	320142	793	2067	279	3139	0.520436	0.540191
S=25, D=40, h=0.5, k=0.8, V=0	324630	1643	320156	779	2052	279	3110	0.525209	0.545138
S=25, D=40, h=0.5, k=0.9, V=1	324718	1622	320201	814	2081	272	3167	0.516771	0.535869
S=25, D=40, h=0.5, k=0.9, V=0	324718	1636	320214	801	2067	272	3140	0.521204	0.540461
S=25, D=40, h=0.5, k=1, V=1	324728	1655	320226	805	2042	273	3120	0.525165	0.544667
S=25, D=40, h=0.5, k=1, V=0	324728	1667	320236	795	2030	273	3098	0.528822	0.548455
S=25, D=40, h=0.4, k=0.3, V=1	323552	1479	319215	692	2166	360	3218	0.497215	0.521759
S=25, D=40, h=0.4, k=0.3, V=0	323689	1451	319319	737	2182	351	3270	0.486984	0.510530
S=25, D=40, h=0.4, k=0.4, V=1	324192	1516	319715	785	2176	313	3274	0.494845	0.515907
S=25, D=40, h=0.4, k=0.4, V=0	324211	1480	319701	832	2198	312	3342	0.482612	0.503185
S=25, D=40, h=0.4, k=0.5, V=1	324651	1515	320040	892	2204	279	3375	0.483595	0.501883
S=25, D=40, h=0.4, k=0.5, V=0	324651	1492	320023	914	2222	279	3415	0.476516	0.494569
S=25, D=40, h=0.4, k=0.6, V=1	324787	1581	320187	872	2147	270	3289	0.500180	0.518435
S=25, D=40, h=0.4, k=0.6, V=0	324790	1599	320210	858	2123	270	3251	0.505950	0.524438
S=25, D=40, h=0.4, k=0.7, V=1	324871	1632	320285	854	2100	261	3215	0.513415	0.531507
S=25, D=40, h=0.4, k=0.7, V=0	324871	1648	320299	839	2085	261	3185	0.518370	0.536626
S=25, D=40, h=0.4, k=0.8, V=1	324946	1702	320378	844	2022	255	3121	0.530275	0.548563
S=25, D=40, h=0.4, k=0.8, V=0	324946	1714	320389	833	2010	255	3098	0.533975	0.552387
S=25, D=40, h=0.4, k=0.9, V=1	325176	1721	320567	873	2015	240	3128	0.531383	0.548598
S=25, D=40, h=0.4, k=0.9, V=0	325176	1731	320576	864	2005	240	3109	0.534422	0.551733
S=25, D=40, h=0.4, k=1, V=1	325191	1733	320581	877	2000	239	3116	0.533742	0.550975
S=25, D=40, h=0.4, k=1, V=0	325191	1739	320587	871	1994	239	3104	0.535625	0.552917
S=25, D=40, h=0.3, k=0.3, V=1	323774	1506	319401	710	2157	349	3216	0.500692	0.524557
S=25, D=40, h=0.3, k=0.3, V=0	323877	1474	319470	759	2174	342	3275	0.489309	0.512287
S=25, D=40, h=0.3, k=0.4, V=1	324313	1549	319811	800	2153	302	3255	0.500535	0.521050
S=25, D=40, h=0.3, k=0.4, V=0	324332	1511	319792	851	2178	301	3330	0.487510	0.507516
S=25, D=40, h=0.3, k=0.5, V=1	324803	1528	320140	933	2202	269	3404	0.482213	0.499764
S=25, D=40, h=0.3, k=0.5, V=0	324806	1515	320129	951	2211	269	3431	0.477772	0.495187
S=25, D=40, h=0.3, k=0.6, V=1	324931	1633	320286	904	2108	257	3269	0.508061	0.525667
S=25, D=40, h=0.3, k=0.6, V=0	324934	1650	320303	891	2090	257	3238	0.513103	0.530881
S=25, D=40, h=0.3, k=0.7, V=1	325165	1684	320495	917	2069	238	3224	0.518021	0.534608
S=25, D=40, h=0.3, k=0.7, V=0	325165	1693	320503	909	2060	238	3207	0.520740	0.537411
S=25, D=40, h=0.3, k=0.8, V=1	325302	1732	320608	931	2031	226	3188	0.526782	0.542766
S=25, D=40, h=0.3, k=0.8, V=0	325302	1739	320614	925	2024	226	3175	0.528850	0.544895
S=25, D=40, h=0.3, k=0.9, V=1	325392	1792	320727	907	1966	220	3093	0.542394	0.558430
S=25, D=40, h=0.3, k=0.9, V=0	325392	1796	320731	903	1962	220	3085	0.543628	0.559698
S=25, D=40, h=0.3, k=1, V=1	325540	1820	320846	929	1945	208	3082	0.546204	0.561456
S=25, D=40, h=0.3, k=1, V=0	325540	1822	320848	927	1943	208	3078	0.546815	0.562083
S=25, D=40, F=0	323229	541	318166	1464	3058	375	4897	0.184641	0.194774
S=25, D=43, h=0.7, k=0.3, V=1	323366	1400	319094	657	2215	372	3244	0.484543	0.509438
S=25, D=43, h=0.7, k=0.3, V=0	323513	1372	319195	707	2239	362	3308	0.472931	0.496641
S=25, D=43, h=0.7, k=0.4, V=1	323502	1438	319197	668	2199	363	3230	0.491120	0.515610
S=25, D=43, h=0.7, k=0.4, V=0	323592	1416	319247	715	2214	356	3285	0.481401	0.505020
S=25, D=43, h=0.7, k=0.5, V=1	323684	1448	319341	698	2197	351	3246	0.490081	0.513688
S=25, D=43, h=0.7, k=0.5, V=0	323735	1419	319353	742	2221	348	3311	0.478854	0.501780
S=25, D=43, h=0.7, k=0.6, V=1	323789	1487	319457	680	2165	346	3191	0.500881	0.524614
S=25, D=43, h=0.7, k=0.6, V=0	323840	1562	319568	620	2090	343	3053	0.524944	0.549570
S=25, D=43, h=0.7, k=0.7, V=1	323864	1473	319478	734	2179	339	3252	0.491868	0.514735
S=25, D=43, h=0.7, k=0.7, V=0	323937	1532	319599	682	2124	335	3141	0.511107	0.534538
S=25, D=43, h=0.7, k=0.8, V=1	323901	1501	319518	727	2155	335	3217	0.498954	0.521850
S=25, D=43, h=0.7, k=0.8, V=0	323980	1548	319641	687	2104	331	3122	0.514567	0.537905
S=25, D=43, h=0.7, k=0.9, V=1	323901	1501	319518	727	2155	335	3217	0.498954	0.521850
S=25, D=43, h=0.7, k=0.9, V=0	323980	1548	319641	687	2104	331	3122	0.514567	0.537905
S=25, D=43, h=0.7, k=1, V=1	323873	1477	319455	771	2170	335	3276	0.489137	0.511656
S=25, D=43, h=0.7, k=1, V=0	323924	1517	319547	735	2125	332	3192	0.502695	0.525644
S=25, D=43, h=0.6, k=0.3, V=1	323369	1430	319073	673	2193	372	3238	0.489008	0.514079
S=25, D=43, h=0.6, k=0.3, V=0	323493	1406	319153	722	2212	363	3297	0.478591	0.502604
S=25, D=43, h=0.6, k=0.4, V=1	323768	1492	319420	696	2160	348	3204	0.499978	0.523807
S=25, D=43, h=0.6, k=0.4, V=0	323819	1465	319440	735	2179	345	3259	0.490073	0.513302
S=25, D=43, h=0.6, k=0.5, V=1	323886	1495	319496	725	2170	338	3233	0.497079	0.520035
S=25, D=43, h=0.6, k=0.5, V=0	323937	1453	319503	780	2201	335	3316	0.482268	0.504438
S=25, D=43, h=0.6, k=0.6, V=1	324097	1533	319694	732	2138	320	3190	0.505487	0.527573
S=25, D=43, h=0.6, k=0.6, V=0	324116	1575	319751	696	2094	319	3109	0.519086	0.541689
S=25, D=43, h=0.6, k=0.7, V=1	324127	1559	319723	734	2111	320	3165	0.511043	0.533374
S=25, D=43, h=0.6, k=0.7, V=0	324174	1594	319808	700	2072	318	3090	0.523013	0.545734
S=25, D=43, h=0.6, k=0.8, V=1	324201	1576	319779	755	2091	316	3162	0.512827	0.534983
S=25, D=43, h=0.6, k=0.8, V=0	324203	1596	319810	734	2063	316	3113	0.520105	0.542612
S=25, D=43, h=0.6, k=0.9, V=1	324196	1586	319779	749	2082	316	3147	0.515619	0.537886
S=25, D=43, h=0.6, k=0.9, V=0	324198	1606	319810	728	2054	316	3098	0.522894	0.545512
S=25, D=43, h=0.6, k=1, V=1	324364	1559	319892	806	2107	299	3212	0.504595	0.525268
S=25, D=43, h=0.6, k=1, V=0	324364	1574	319907	791	2092	299	3182	0.509542	0.530410
S=25, D=43, h=0.5, k=0.3, V=1	323424	1458	319125	670	2171	369	3210	0.495544	0.520704
S=25, D=43, h=0.5, k=0.3, V=0	323561	1436	319225	714	2186	360	3260	0.486350	0.510520
S=25, D=43, h=0.5, k=0.4, V=1	323886	1498	319495	726	2167	338	3231	0.497633	0.520615
S=25, D=43, h=0.5, k=0.4, V=0	323937	1455	319501	782	2199	335	3316	0.482499	0.504680
S=25, D=43, h=0.5, k=0.5, V=1	324116	1505	319661	773	2177	323	3273	0.493735	0.515463
S=25, D=43, h=0.5, k=0.5, V=0	324135	1461	319641	826	2207	322	3355	0.478974	0.500091
S=25, D=43, h=0.5, k=0.6, V=1	324313	1556	319845	775	2137	305	3217	0.505226	0.526174
S=25, D=43, h=0.5, k=0.6, V=0	324315	1585	319880	749	2101	305	3155	0.514940	0.536317
S=25, D=43, h=0.5, k=0.7, V=1	324491	1580	320007	791	2113	292	3196	0.509540	0.529784
S=25, D=43, h=0.5, k=0.7, V=0	324491	1598	320024	774	2095	292	3161	0.515342	0.535808
S=25, D=43, h=0.5, k=0.8, V=1	324583	1625	320095	794	2069	280	3143	0.519680	0.539481
S=25, D=43, h=0.5, k=0.8, V=0	324583	1641	320108	781	2053	280	3114	0.524557	0.544538
S=25, D=43, h=0.5, k=0.9, V=1	324718	1618	320196	819	2085	272	3176	0.515363	0.534412
S=25, D=43, h=0.5, k=0.9, V=0	324718	1633	320206	809	2070	272	3151	0.519682	0.538885
S=25, D=43, h=0.5, k=1, V=1	324700	1655	320196	807	2042	274	3123	0.524878	0.544439
S=25, D=43, h=0.5, k=1, V=0	324700	1667	320206	797	2030	274	3101	0.528533	0.548227
S=25, D=43, h=0.4, k=0.3, V=1	323552	1481	319212	694	2165	360	3219	0.497364	0.521910
S=25, D=43, h=0.4, k=0.3, V=0	323689	1452	319311	744	2182	351	3277	0.486347	0.509859
S=25, D=43, h=0.4, k=0.4, V=1	324192	1515	319708	791	2178	313	3282	0.493896	0.514914
S=25, D=43, h=0.4, k=0.4, V=0	324211	1479	319695	836	2201	312	3349	0.481833	0.502364
S=25, D=43, h=0.4, k=0.5, V=1	324632	1505	320021	892	2214	279	3385	0.481373	0.499578
S=25, D=43, h=0.4, k=0.5, V=0	324632	1484	320002	916	2230	279	3425	0.474521	0.492500
S=25, D=43, h=0.4, k=0.6, V=1	324787	1575	320178	881	2153	270	3304	0.497931	0.516107
S=25, D=43, h=0.4, k=0.6, V=0	324790	1595	320200	868	2127	270	3265	0.504026	0.522447
S=25, D=43, h=0.4, k=0.7, V=1	324871	1631	320277	865	2098	261	3224	0.512231	0.530299
S=25, D=43, h=0.4, k=0.7, V=0	324871	1647	320292	849	2083	261	3193	0.517286	0.535520
S=25, D=43, h=0.4, k=0.8, V=1	324923	1699	320354	847	2023	257	3127	0.529322	0.547730
S=25, D=43, h=0.4, k=0.8, V=0	324923	1712	320366	835	2010	257	3102	0.533340	0.551883
S=25, D=43, h=0.4, k=0.9, V=1	325108	1714	320502	875	2017	245	3137	0.529706	0.547243
S=25, D=43, h=0.4, k=0.9, V=0	325108	1724	320511	866	2007	245	3118	0.532749	0.550383
S=25, D=43, h=0.4, k=1, V=1	325146	1731	320538	877	2000	242	3119	0.533256	0.550696
S=25, D=43, h=0.4, k=1, V=0	325146	1737	320544	871	1994	242	3107	0.535139	0.552638
S=25, D=43, h=0.3, k=0.3, V=1	323774	1509	319399	711	2155	349	3215	0.501178	0.525060
S=25, D=43, h=0.3, k=0.3, V=0	323877	1473	319464	764	2176	342	3282	0.488457	0.511391
S=25, D=43, h=0.3, k=0.4, V=1	324313	1540	319808	804	2161	303	3268	0.498118	0.518609
S=25, D=43, h=0.3, k=0.4, V=0	324332	1502	319788	855	2187	302	3344	0.485018	0.504989
S=25, D=43, h=0.3, k=0.5, V=1	324803	1528	320137	937	2201	269	3407	0.481870	0.499415
S=25, D=43, h=0.3, k=0.5, V=0	324806	1517	320125	956	2208	269	3433	0.477777	0.495198
S=25, D=43, h=0.3, k=0.6, V=1	324931	1630	320276	914	2111	257	3282	0.506390	0.523940
S=25, D=43, h=0.3, k=0.6, V=0	324934	1648	320295	899	2092	257	3248	0.511846	0.529584
S=25, D=43, h=0.3, k=0.7, V=1	325097	1681	320428	922	2066	243	3231	0.516941	0.533864
S=25, D=43, h=0.3, k=0.7, V=0	325097	1690	320437	913	2057	243	3213	0.519763	0.536774
S=25, D=43, h=0.3, k=0.8, V=1	325302	1729	320606	933	2034	226	3193	0.525954	0.541914
S=25, D=43, h=0.3, k=0.8, V=0	325302	1736	320613	926	2027	226	3179	0.528124	0.544148
S=25, D=43, h=0.3, k=0.9, V=1	325392	1793	320725	908	1966	220	3094	0.542426	0.558458
S=25, D=43, h=0.3, k=0.9, V=0	325392	1797	320729	904	1962	220	3086	0.543659	0.559726
S=25, D=43, h=0.3, k=1, V=1	325520	1820	320828	929	1943	210	3082	0.546203	0.561608
S=25, D=43, h=0.3, k=1, V=0	325520	1822	320830	927	1941	210	3078	0.546815	0.562236
S=25, D=43, F=0	323229	545	318167	1463	3054	375	4892	0.185920	0.196117
S=25, D=45, h=0.7, k=0.3, V=1	323366	1402	319095	655	2214	372	3241	0.485186	0.510105
S=25, D=45, h=0.7, k=0.3, V=0	323513	1376	319195	706	2236	362	3304	0.473922	0.497674
S=25, D=45, h=0.7, k=0.4, V=1	323502	1440	319195	669	2198	363	3230	0.491392	0.515889
S=25, D=45, h=0.7, k=0.4, V=0	323592	1418	319244	718	2212	356	3286	0.481512	0.505136
S=25, D=45, h=0.7, k=0.5, V=1	323684	1449	319335	702	2198	351	3251	0.489712	0.513291
S=25, D=45, h=0.7, k=0.5, V=0	323735	1421	319348	746	2220	348	3314	0.478795	0.501713
S=25, D=45, h=0.7, k=0.6, V=1	323789	1491	319451	685	2162	346	3193	0.501118	0.524857
S=25, D=45, h=0.7, k=0.6, V=0	323840	1568	319562	623	2087	343	3053	0.525680	0.550321
S=25, D=45, h=0.7, k=0.7, V=1	323864	1480	319477	734	2173	339	3246	0.493380	0.516310
S=25, D=45, h=0.7, k=0.7, V=0	323937	1538	319594	686	2119	335	3140	0.511891	0.535352
S=25, D=45, h=0.7, k=0.8, V=1	323901	1506	319519	726	2150	335	3211	0.500185	0.523136
S=25, D=45, h=0.7, k=0.8, V=0	323980	1555	319638	689	2098	331	3118	0.515802	0.539189
S=25, D=45, h=0.7, k=0.9, V=1	323901	1506	319519	726	2150	335	3211	0.500185	0.523136
S=25, D=45, h=0.7, k=0.9, V=0	323980	1555	319638	689	2098	331	3118	0.515802	0.539189
S=25, D=45, h=0.7, k=1, V=1	323873	1481	319453	773	2166	335	3274	0.489814	0.512364
S=25, D=45, h=0.7, k=1, V=0	323924	1520	319544	738	2122	332	3192	0.503018	0.525982
S=25, D=45, h=0.6, k=0.3, V=1	323369	1433	319073	672	2191	372	3235	0.489750	0.514852
S=25, D=45, h=0.6, k=0.3, V=0	323493	1406	319150	725	2212	363	3300	0.478244	0.502241
S=25, D=45, h=0.6, k=0.4, V=1	323768	1490	319414	700	2164	348	3212	0.498932	0.522702
S=25, D=45, h=0.6, k=0.4, V=0	323819	1463	319434	740	2182	345	3267	0.488985	0.512159
S=25, D=45, h=0.6, k=0.5, V=1	323886	1496	319497	724	2169	338	3231	0.497418	0.520389
S=25, D=45, h=0.6, k=0.5, V=0	323937	1450	319498	785	2204	335	3324	0.481031	0.503146
S=25, D=45, h=0.6, k=0.6, V=1	324097	1536	319689	737	2135	320	3192	0.505576	0.527667
S=25, D=45, h=0.6, k=0.6, V=0	324116	1576	319747	700	2093	319	3112	0.518834	0.541427
S=25, D=45, h=0.6, k=0.7, V=1	324127	1562	319721	736	2108	320	3164	0.511471	0.533821
S=25, D=45, h=0.6, k=0.7, V=0	324174	1598	319808	700	2068	318	3086	0.523880	0.546637
S=25, D=45, h=0.6, k=0.8, V=1	324201	1577	319776	758	2090	316	3164	0.512705	0.534857
S=25, D=45, h=0.6, k=0.8, V=0	324203	1596	319805	739	2063	316	3118	0.519531	0.542015
S=25, D=45, h=0.6, k=0.9, V=1	324196	1587	319776	752	2081	316	3149	0.515496	0.537758
S=25, D=45, h=0.6, k=0.9, V=0	324198	1606	319805	733	2054	316	3103	0.522318	0.544914
S=25, D=45, h=0.6, k=1, V=1	324364	1561	319888	809	2106	299	3214	0.504640	0.525310
S=25, D=45, h=0.6, k=1, V=0	324364	1576	319904	793	2091	299	3183	0.509692	0.530561
S=25, D=45, h=0.5, k=0.3, V=1	323424	1458	319121	672	2173	369	3214	0.495177	0.520306
S=25, D=45, h=0.5, k=0.3, V=0	323561	1435	319217	721	2188	360	3269	0.485245	0.509357
S=25, D=45, h=0.5, k=0.4, V=1	323886	1500	319496	725	2165	338	3228	0.498195	0.521202
S=25, D=45, h=0.5, k=0.4, V=0	323937	1453	319496	787	2201	335	3323	0.481490	0.503627
S=25, D=45, h=0.5, k=0.5, V=1	324116	1506	319659	776	2175	323	3274	0.493686	0.515418
S=25, D=45, h=0.5, k=0.5, V=0	324135	1462	319636	832	2205	322	3359	0.478614	0.499723
S=25, D=45, h=0.5, k=0.6, V=1	324313	1558	319839	781	2135	305	3221	0.504995	0.525936
S=25, D=45, h=0.5, k=0.6, V=0	324315	1585	319876	753	2101	305	3159	0.514486	0.535846
S=25, D=45, h=0.5, k=0.7, V=1	324491	1582	320004	794	2111	292	3197	0.509644	0.529892
S=25, D=45, h=0.5, k=0.7, V=0	324491	1601	320023	775	2092	292	3159	0.515879	0.536367
S=25, D=45, h=0.5, k=0.8, V=1	324583	1625	320091	797	2070	280	3147	0.519281	0.539063
S=25, D=45, h=0.5, k=0.8, V=0	324583	1641	320105	783	2054	280	3117	0.524266	0.544232
S=25, D=45, h=0.5, k=0.9, V=1	324718	1620	320194	820	2084	272	3176	0.515619	0.534672
S=25, D=45, h=0.5, k=0.9, V=0	324718	1635	320207	807	2069	272	3148	0.520264	0.539482
S=25, D=45, h=0.5, k=1, V=1	324700	1654	320195	808	2043	274	3125	0.524555	0.544105
S=25, D=45, h=0.5, k=1, V=0	324700	1666	320205	798	2031	274	3103	0.528210	0.547892
S=25, D=45, h=0.4, k=0.3, V=1	323552	1482	319211	695	2164	360	3219	0.497471	0.522021
S=25, D=45, h=0.4, k=0.3, V=0	323689	1450	319308	747	2184	351	3282	0.485550	0.509026
S=25, D=45, h=0.4, k=0.4, V=1	324192	1515	319708	792	2177	313	3282	0.493849	0.514871
S=25, D=45, h=0.4, k=0.4, V=0	324211	1478	319691	841	2201	312	3354	0.481133	0.501642
S=25, D=45, h=0.4, k=0.5, V=1	324632	1504	320016	897	2215	279	3391	0.480633	0.498812
S=25, D=45, h=0.4, k=0.5, V=0	324632	1483	320000	918	2231	279	3428	0.474092	0.492057
S=25, D=45, h=0.4, k=0.6, V=1	324787	1574	320174	885	2154	270	3309	0.497295	0.515450
S=25, D=45, h=0.4, k=0.6, V=0	324790	1594	320199	867	2130	270	3267	0.503785	0.522188
S=25, D=45, h=0.4, k=0.7, V=1	324871	1628	320276	866	2101	261	3228	0.511482	0.529524
S=25, D=45, h=0.4, k=0.7, V=0	324871	1644	320292	849	2086	261	3196	0.516646	0.534858
S=25, D=45, h=0.4, k=0.8, V=1	324923	1694	320353	848	2028	257	3133	0.528163	0.546531
S=25, D=45, h=0.4, k=0.8, V=0	324923	1707	320365	836	2015	257	3108	0.532184	0.550687
S=25, D=45, h=0.4, k=0.9, V=1	325108	1710	320502	875	2021	245	3141	0.528867	0.546377
S=25, D=45, h=0.4, k=0.9, V=0	325108	1720	320511	866	2011	245	3122	0.531912	0.549520
S=25, D=45, h=0.4, k=1, V=1	325123	1724	320520	875	2004	244	3123	0.532073	0.549630
S=25, D=45, h=0.4, k=1, V=0	325123	1730	320526	869	1998	244	3111	0.533959	0.551576
S=25, D=45, h=0.3, k=0.3, V=1	323774	1509	319396	714	2155	349	3218	0.500830	0.524696
S=25, D=45, h=0.3, k=0.3, V=0	323877	1472	319462	766	2177	342	3285	0.488007	0.510920
S=25, D=45, h=0.3, k=0.4, V=1	324313	1539	319808	805	2161	303	3269	0.497853	0.518338
S=25, D=45, h=0.3, k=0.4, V=0	324332	1500	319786	858	2188	302	3348	0.484315	0.504264
S=25, D=45, h=0.3, k=0.5, V=1	324803	1521	320134	940	2208	269	3417	0.480021	0.497500
S=25, D=45, h=0.3, k=0.5, V=0	324806	1510	320125	954	2217	269	3440	0.476301	0.493660
S=25, D=45, h=0.3, k=0.6, V=1	324931	1624	320277	914	2116	257	3287	0.505169	0.522682
S=25, D=45, h=0.3, k=0.6, V=0	324934	1642	320296	899	2097	257	3253	0.510632	0.528333
S=25, D=45, h=0.3, k=0.7, V=1	325097	1681	320428	922	2066	243	3231	0.516941	0.533864
S=25, D=45, h=0.3, k=0.7, V=0	325097	1690	320437	913	2057	243	3213	0.519763	0.536774
S=25, D=45, h=0.3, k=0.8, V=1	325302	1725	320605	934	2038	226	3198	0.525018	0.540951
S=25, D=45, h=0.3, k=0.8, V=0	325302	1732	320612	927	2031	226	3184	0.527190	0.543186
S=25, D=45, h=0.3, k=0.9, V=1	325392	1789	320728	905	1970	220	3095	0.541916	0.557933
S=25, D=45, h=0.3, k=0.9, V=0	325392	1793	320732	901	1966	220	3087	0.543151	0.559203
S=25, D=45, h=0.3, k=1, V=1	325520	1815	320827	930	1948	210	3088	0.545083	0.560457
S=25, D=45, h=0.3, k=1, V=0	325520	1817	320829	928	1946	210	3084	0.545695	0.561085
S=25, D=45, F=0	323229	543	318164	1464	3058	375	4897	0.185206	0.195361
S=25, D=48, h=0.7, k=0.3, V=1	323366	1405	319087	661	2213	372	3246	0.485026	0.509926
S=25, D=48, h=0.7, k=0.3, V=0	323513	1379	319190	710	2234	362	3306	0.474092	0.497847
S=25, D=48, h=0.7, k=0.4, V=1	323502	1444	319188	674	2196	363	3233	0.491577	0.516071
S=25, D=48, h=0.7, k=0.4, V=0	323592	1423	319236	724	2209	356	3289	0.481840	0.505470
S=25, D=48, h=0.7, k=0.5, V=1	323684	1451	319327	709	2197	351	3257	0.489284	0.512838
S=25, D=48, h=0.7, k=0.5, V=0	323735	1422	319338	755	2220	348	3323	0.477940	0.500815
S=25, D=48, h=0.7, k=0.6, V=1	323789	1495	319447	688	2159	346	3193	0.501592	0.525348
S=25, D=48, h=0.7, k=0.6, V=0	323840	1573	319559	626	2082	343	3051	0.526398	0.551074
S=25, D=48, h=0.7, k=0.7, V=1	323864	1481	319472	738	2173	339	3250	0.493083	0.515994
S=25, D=48, h=0.7, k=0.7, V=0	323937	1542	319591	689	2115	335	3139	0.512417	0.535903
S=25, D=48, h=0.7, k=0.8, V=1	323901	1507	319514	730	2150	335	3215	0.499882	0.522815
S=25, D=48, h=0.7, k=0.8, V=0	323980	1556	319635	692	2097	331	3120	0.515667	0.539049
S=25, D=48, h=0.7, k=0.9, V=1	323901	1507	319514	730	2150	335	3215	0.499882	0.522815
S=25, D=48, h=0.7, k=0.9, V=0	323980	1556	319635	692	2097	331	3120	0.515667	0.539049
S=25, D=48, h=0.7, k=1, V=1	323873	1482	319449	777	2165	335	3277	0.489591	0.512132
S=25, D=48, h=0.7, k=1, V=0	323924	1522	319542	741	2119	332	3192	0.503183	0.526162
S=25, D=48, h=0.6, k=0.3, V=1	323369	1435	319062	681	2191	372	3244	0.489005	0.514060
S=25, D=48, h=0.6, k=0.3, V=0	323493	1410	319141	732	2210	363	3305	0.478235	0.502221
S=25, D=48, h=0.6, k=0.4, V=1	323768	1493	319406	707	2162	348	3217	0.498720	0.522475
S=25, D=48, h=0.6, k=0.4, V=0	323819	1465	319426	747	2181	345	3273	0.488576	0.511726
S=25, D=48, h=0.6, k=0.5, V=1	323886	1498	319490	730	2168	338	3236	0.497109	0.520062
S=25, D=48, h=0.6, k=0.5, V=0	323937	1451	319491	792	2203	335	3330	0.480483	0.502575
S=25, D=48, h=0.6, k=0.6, V=1	324097	1536	319684	741	2136	320	3197	0.505053	0.527117
S=25, D=48, h=0.6, k=0.6, V=0	324116	1578	319742	705	2091	319	3115	0.518684	0.541272
S=25, D=48, h=0.6, k=0.7, V=1	324127	1562	319716	740	2109	320	3169	0.510947	0.533270
S=25, D=48, h=0.6, k=0.7, V=0	324174	1598	319803	705	2068	318	3091	0.523294	0.546028
S=25, D=48, h=0.6, k=0.8, V=1	324201	1578	319774	760	2089	316	3165	0.512697	0.534849
S=25, D=48, h=0.6, k=0.8, V=0	324203	1598	319805	740	2060	316	3116	0.519918	0.542424
S=25, D=48, h=0.6, k=0.9, V=1	324196	1588	319774	754	2080	316	3150	0.515486	0.537749
S=25, D=48, h=0.6, k=0.9, V=0	324198	1608	319805	734	2051	316	3101	0.522703	0.545321
S=25, D=48, h=0.6, k=1, V=1	324364	1561	319888	809	2106	299	3214	0.504640	0.525310
S=25, D=48, h=0.6, k=1, V=0	324364	1576	319903	794	2091	299	3184	0.509581	0.530446
S=25, D=48, h=0.5, k=0.3, V=1	323424	1461	319113	679	2171	369	3219	0.494956	0.520069
S=25, D=48, h=0.5, k=0.3, V=0	323561	1439	319214	723	2185	360	3268	0.485864	0.510000
S=25, D=48, h=0.5, k=0.4, V=1	323886	1501	319489	731	2165	338	3234	0.497663	0.520642
S=25, D=48, h=0.5, k=0.4, V=0	323937	1454	319490	793	2200	335	3328	0.481053	0.503172
S=25, D=48, h=0.5, k=0.5, V=1	324116	1506	319655	781	2174	323	3278	0.493193	0.514911
S=25, D=48, h=0.5, k=0.5, V=0	324135	1462	319631	837	2205	322	3364	0.478077	0.499164
S=25, D=48, h=0.5, k=0.6, V=1	324313	1557	319834	785	2137	305	3227	0.504267	0.525174
S=25, D=48, h=0.5, k=0.6, V=0	324315	1586	319873	756	2100	305	3161	0.514364	0.535719
S=25, D=48, h=0.5, k=0.7, V=1	324491	1581	319999	798	2113	292	3203	0.508919	0.529135
S=25, D=48, h=0.5, k=0.7, V=0	324491	1600	320020	778	2093	292	3163	0.515328	0.535794
S=25, D=48, h=0.5, k=0.8, V=1	324583	1625	320091	797	2070	280	3147	0.519281	0.539063
S=25, D=48, h=0.5, k=0.8, V=0	324583	1641	320104	784	2054	280	3118	0.524155	0.544117
S=25, D=48, h=0.5, k=0.9, V=1	324718	1620	320194	820	2084	272	3176	0.515619	0.534672
S=25, D=48, h=0.5, k=0.9, V=0	324718	1635	320206	808	2069	272	3149	0.520154	0.539369
S=25, D=48, h=0.5, k=1, V=1	324700	1654	320195	808	2043	274	3125	0.524555	0.544105
S=25, D=48, h=0.5, k=1, V=0	324700	1666	320205	798	2031	274	3103	0.528210	0.547892
S=25, D=48, h=0.4, k=0.3, V=1	323552	1485	319204	701	2162	360	3223	0.497375	0.521916
S=25, D=48, h=0.4, k=0.3, V=0	323689	1453	319304	750	2182	351	3283	0.485828	0.509311
S=25, D=48, h=0.4, k=0.4, V=1	324192	1515	319704	797	2176	313	3286	0.493361	0.514370
S=25, D=48, h=0.4, k=0.4, V=0	324211	1478	319685	847	2201	312	3360	0.480492	0.500976
S=25, D=48, h=0.4, k=0.5, V=1	324632	1504	320013	900	2215	279	3394	0.480323	0.498491
S=25, D=48, h=0.4, k=0.5, V=0	324632	1483	319994	922	2233	279	3434	0.473563	0.491499
S=25, D=48, h=0.4, k=0.6, V=1	324787	1573	320171	888	2155	270	3313	0.496765	0.514901
S=25, D=48, h=0.4, k=0.6, V=0	324790	1593	320195	871	2131	270	3272	0.503147	0.521527
S=25, D=48, h=0.4, k=0.7, V=1	324871	1626	320274	868	2103	261	3232	0.510842	0.528862
S=25, D=48, h=0.4, k=0.7, V=0	324871	1643	320291	851	2086	261	3198	0.516285	0.534490
S=25, D=48, h=0.4, k=0.8, V=1	324923	1693	320353	848	2029	257	3134	0.527952	0.546313
S=25, D=48, h=0.4, k=0.8, V=0	324923	1706	320365	836	2016	257	3109	0.531974	0.550470
S=25, D=48, h=0.4, k=0.9, V=1	325108	1708	320502	875	2023	245	3143	0.528448	0.545944
S=25, D=48, h=0.4, k=0.9, V=0	325108	1718	320511	866	2013	245	3124	0.531494	0.549088
S=25, D=48, h=0.4, k=1, V=1	325123	1722	320520	875	2006	244	3125	0.531655	0.549198
S=25, D=48, h=0.4, k=1, V=0	325123	1728	320526	869	2000	244	3113	0.533542	0.551145
S=25, D=48, h=0.3, k=0.3, V=1	323774	1512	319392	718	2152	349	3219	0.501032	0.524909
S=25, D=48, h=0.3, k=0.3, V=0	323877	1475	319455	772	2175	342	3289	0.487947	0.510853
S=25, D=48, h=0.3, k=0.4, V=1	324313	1539	319804	810	2160	303	3273	0.497370	0.517842
S=25, D=48, h=0.3, k=0.4, V=0	324332	1499	319779	865	2189	302	3356	0.483352	0.503264
S=25, D=48, h=0.3, k=0.5, V=1	324803	1520	320132	942	2209	269	3420	0.479598	0.497062
S=25, D=48, h=0.3, k=0.5, V=0	324806	1509	320121	958	2218	269	3445	0.475680	0.493017
S=25, D=48, h=0.3, k=0.6, V=1	324931	1624	320274	917	2116	257	3290	0.504861	0.522365
S=25, D=48, h=0.3, k=0.6, V=0	324934	1642	320293	902	2097	257	3256	0.510322	0.528013
S=25, D=48, h=0.3, k=0.7, V=1	325097	1675	320430	921	2071	243	3235	0.515842	0.532734
S=25, D=48, h=0.3, k=0.7, V=0	325097	1684	320439	912	2062	243	3217	0.518667	0.535648
S=25, D=48, h=0.3, k=0.8, V=1	325302	1724	320605	934	2039	226	3199	0.524810	0.540736
S=25, D=48, h=0.3, k=0.8, V=0	325302	1731	320612	927	2032	226	3185	0.526982	0.542972
S=25, D=48, h=0.3, k=0.9, V=1	325392	1789	320728	905	1970	220	3095	0.541916	0.557933
S=25, D=48, h=0.3, k=0.9, V=0	325392	1793	320732	901	1966	220	3087	0.543151	0.559203
S=25, D=48, h=0.3, k=1, V=1	325520	1814	320827	930	1949	210	3089	0.544879	0.560247
S=25, D=48, h=0.3, k=1, V=0	325520	1816	320829	928	1947	210	3085	0.545491	0.560876
S=25, D=48, F=0	323229	545	318162	1466	3056	375	4897	0.185719	0.195901
S=25, D=50, h=0.7, k=0.3, V=1	323366	1405	319088	661	2212	372	3245	0.485088	0.509998
S=25, D=50, h=0.7, k=0.3, V=0	323513	1380	319183	716	2234	362	3312	0.473563	0.497288
S=25, D=50, h=0.7, k=0.4, V=1	323502	1444	319185	678	2195	363	3236	0.491162	0.515644
S=25, D=50, h=0.7, k=0.4, V=0	323592	1422	319229	730	2211	356	3297	0.480856	0.504434
S=25, D=50, h=0.7, k=0.5, V=1	323684	1451	319326	711	2196	351	3258	0.489113	0.512666
S=25, D=50, h=0.7, k=0.5, V=0	323735	1421	319334	759	2221	348	3328	0.477259	0.500102
S=25, D=50, h=0.7, k=0.6, V=1	323789	1496	319446	689	2158	346	3193	0.501697	0.525459
S=25, D=50, h=0.7, k=0.6, V=0	323840	1574	319557	628	2081	343	3052	0.526370	0.551045
S=25, D=50, h=0.7, k=0.7, V=1	323864	1481	319472	738	2173	339	3250	0.493083	0.515994
S=25, D=50, h=0.7, k=0.7, V=0	323937	1542	319589	691	2115	335	3141	0.512180	0.535656
S=25, D=50, h=0.7, k=0.8, V=1	323901	1507	319514	730	2150	335	3215	0.499882	0.522815
S=25, D=50, h=0.7, k=0.8, V=0	323980	1556	319633	694	2097	331	3122	0.515431	0.538803
S=25, D=50, h=0.7, k=0.9, V=1	323901	1507	319514	730	2150	335	3215	0.499882	0.522815
S=25, D=50, h=0.7, k=0.9, V=0	323980	1556	319633	694	2097	331	3122	0.515431	0.538803
S=25, D=50, h=0.7, k=1, V=1	323873	1482	319449	777	2165	335	3277	0.489591	0.512132
S=25, D=50, h=0.7, k=1, V=0	323924	1522	319540	743	2119	332	3194	0.502954	0.525923
S=25, D=50, h=0.6, k=0.3, V=1	323369	1435	319060	684	2190	372	3246	0.488711	0.513758
S=25, D=50, h=0.6, k=0.3, V=0	323493	1410	319136	736	2211	363	3310	0.477714	0.501669
S=25, D=50, h=0.6, k=0.4, V=1	323768	1493	319405	709	2161	348	3218	0.498550	0.522304
S=25, D=50, h=0.6, k=0.4, V=0	323819	1464	319422	751	2182	345	3278	0.487895	0.511014
S=25, D=50, h=0.6, k=0.5, V=1	323886	1497	319487	733	2169	338	3240	0.496541	0.519470
S=25, D=50, h=0.6, k=0.5, V=0	323937	1450	319488	794	2205	335	3334	0.479973	0.502037
S=25, D=50, h=0.6, k=0.6, V=1	324097	1536	319684	741	2136	320	3197	0.505053	0.527117
S=25, D=50, h=0.6, k=0.6, V=0	324116	1578	319742	705	2091	319	3115	0.518684	0.541272
S=25, D=50, h=0.6, k=0.7, V=1	324127	1562	319716	740	2109	320	3169	0.510947	0.533270
S=25, D=50, h=0.6, k=0.7, V=0	324174	1598	319802	706	2068	318	3092	0.523177	0.545907
S=25, D=50, h=0.6, k=0.8, V=1	324201	1578	319774	760	2089	316	3165	0.512697	0.534849
S=25, D=50, h=0.6, k=0.8, V=0	324203	1598	319804	741	2060	316	3117	0.519803	0.542305
S=25, D=50, h=0.6, k=0.9, V=1	324196	1588	319774	754	2080	316	3150	0.515486	0.537749
S=25, D=50, h=0.6, k=0.9, V=0	324198	1608	319804	735	2051	316	3102	0.522588	0.545201
S=25, D=50, h=0.6, k=1, V=1	324364	1561	319888	809	2106	299	3214	0.504640	0.525310
S=25, D=50, h=0.6, k=1, V=0	324364	1576	319903	794	2091	299	3184	0.509581	0.530446
S=25, D=50, h=0.5, k=0.3, V=1	323424	1461	319111	682	2170	369	3221	0.494662	0.519769
S=25, D=50, h=0.5, k=0.3, V=0	323561	1439	319208	728	2186	360	3274	0.485223	0.509323
S=25, D=50, h=0.5, k=0.4, V=1	323886	1500	319486	734	2166	338	3238	0.497096	0.520050
S=25, D=50, h=0.5, k=0.4, V=0	323937	1453	319486	796	2202	335	3333	0.480433	0.502519
S=25, D=50, h=0.5, k=0.5, V=1	324116	1506	319654	782	2174	323	3279	0.493082	0.514795
S=25, D=50, h=0.5, k=0.5, V=0	324135	1462	319628	838	2207	322	3367	0.477847	0.498913
S=25, D=50, h=0.5, k=0.6, V=1	324313	1557	319834	785	2137	305	3227	0.504267	0.525174
S=25, D=50, h=0.5, k=0.6, V=0	324315	1586	319872	757	2100	305	3162	0.514251	0.535602
S=25, D=50, h=0.5, k=0.7, V=1	324491	1581	319999	798	2113	292	3203	0.508919	0.529135
S=25, D=50, h=0.5, k=0.7, V=0	324491	1600	320019	779	2093	292	3164	0.515216	0.535679
S=25, D=50, h=0.5, k=0.8, V=1	324583	1625	320091	797	2070	280	3147	0.519281	0.539063
S=25, D=50, h=0.5, k=0.8, V=0	324583	1641	320104	784	2054	280	3118	0.524155	0.544117
S=25, D=50, h=0.5, k=0.9, V=1	324718	1620	320194	820	2084	272	3176	0.515619	0.534672
S=25, D=50, h=0.5, k=0.9, V=0	324718	1635	320206	808	2069	272	3149	0.520154	0.539369
S=25, D=50, h=0.5, k=1, V=1	324700	1654	320195	808	2043	274	3125	0.524555	0.544105
S=25, D=50, h=0.5, k=1, V=0	324700	1666	320205	798	2031	274	3103	0.528210	0.547892
S=25, D=50, h=0.4, k=0.3, V=1	323552	1485	319202	704	2161	360	3225	0.497087	0.521622
S=25, D=50, h=0.4, k=0.3, V=0	323689	1453	319297	756	2183	351	3290	0.485085	0.508528
S=25, D=50, h=0.4, k=0.4, V=1	324192	1515	319703	798	2176	313	3287	0.493251	0.514255
S=25, D=50, h=0.4, k=0.4, V=0	324211	1478	319683	847	2203	312	3362	0.480369	0.500836
S=25, D=50, h=0.4, k=0.5, V=1	324632	1504	320012	901	2215	279	3395	0.480220	0.498384
S=25, D=50, h=0.4, k=0.5, V=0	324632	1483	319994	922	2233	279	3434	0.473563	0.491499
S=25, D=50, h=0.4, k=0.6, V=1	324787	1573	320171	888	2155	270	3313	0.496765	0.514901
S=25, D=50, h=0.4, k=0.6, V=0	324790	1593	320195	871	2131	270	3272	0.503147	0.521527
S=25, D=50, h=0.4, k=0.7, V=1	324871	1626	320274	868	2103	261	3232	0.510842	0.528862
S=25, D=50, h=0.4, k=0.7, V=0	324871	1643	320291	851	2086	261	3198	0.516285	0.534490
S=25, D=50, h=0.4, k=0.8, V=1	324923	1693	320353	848	2029	257	3134	0.527952	0.546313
S=25, D=50, h=0.4, k=0.8, V=0	324923	1706	320365	836	2016	257	3109	0.531974	0.550470
S=25, D=50, h=0.4, k=0.9, V=1	325108	1708	320502	875	2023	245	3143	0.528448	0.545944
S=25, D=50, h=0.4, k=0.9, V=0	325108	1718	320511	866	2013	245	3124	0.531494	0.549088
S=25, D=50, h=0.4, k=1, V=1	325123	1722	320520	875	2006	244	3125	0.531655	0.549198
S=25, D=50, h=0.4, k=1, V=0	325123	1728	320526	869	2000	244	3113	0.533542	0.551145
S=25, D=50, h=0.3, k=0.3, V=1	323774	1512	319390	721	2151	349	3221	0.500749	0.524620
S=25, D=50, h=0.3, k=0.3, V=0	323877	1475	319451	775	2176	342	3293	0.487548	0.510431
S=25, D=50, h=0.3, k=0.4, V=1	324313	1538	319803	811	2161	303	3275	0.497040	0.517500
S=25, D=50, h=0.3, k=0.4, V=0	324332	1498	319777	865	2192	302	3359	0.483004	0.502892
S=25, D=50, h=0.3, k=0.5, V=1	324803	1519	320131	943	2210	269	3422	0.479276	0.496729
S=25, D=50, h=0.3, k=0.5, V=0	324806	1508	320121	958	2219	269	3446	0.475458	0.492787
S=25, D=50, h=0.3, k=0.6, V=1	324931	1622	320274	917	2118	257	3292	0.504432	0.521921
S=25, D=50, h=0.3, k=0.6, V=0	324934	1640	320293	902	2099	257	3258	0.509895	0.527571
S=25, D=50, h=0.3, k=0.7, V=1	325097	1674	320430	921	2072	243	3236	0.515631	0.532515
S=25, D=50, h=0.3, k=0.7, V=0	325097	1683	320439	912	2063	243	3218	0.518456	0.535431
S=25, D=50, h=0.3, k=0.8, V=1	325302	1719	320607	933	2043	226	3202	0.523935	0.539840
S=25, D=50, h=0.3, k=0.8, V=0	325302	1726	320614	926	2036	226	3188	0.526110	0.542078
S=25, D=50, h=0.3, k=0.9, V=1	325392	1784	320728	905	1975	220	3100	0.540890	0.556877
S=25, D=50, h=0.3, k=0.9, V=0	325392	1788	320732	901	1971	220	3092	0.542126	0.558148
S=25, D=50, h=0.3, k=1, V=1	325520	1807	320829	928	1956	210	3094	0.543655	0.558989
S=25, D=50, h=0.3, k=1, V=0	325520	1809	320831	926	1954	210	3090	0.544268	0.559619
S=25, D=50, F=0	323229	543	318158	1473	3055	375	4903	0.184830	0.194977
S=20, D=28, h=0.7, k=0.3, V=1	324342	1555	319902	764	2121	302	3187	0.507542	0.528472
S=20, D=28, h=0.7, k=0.3, V=0	324454	1516	319966	825	2147	295	3267	0.493450	0.513428
S=20, D=28, h=0.7, k=0.4, V=1	324463	1588	320005	766	2104	293	3163	0.514069	0.534558
S=20, D=28, h=0.7, k=0.4, V=0	324548	1565	320059	814	2110	288	3212	0.505169	0.525071
S=20, D=28, h=0.7, k=0.5, V=1	324647	1622	320173	765	2087	279	3131	0.521331	0.541041
S=20, D=28, h=0.7, k=0.5, V=0	324631	1596	320134	809	2092	281	3182	0.512092	0.531712
S=20, D=28, h=0.7, k=0.6, V=1	324703	1643	320227	765	2068	275	3108	0.525966	0.545557
S=20, D=28, h=0.7, k=0.6, V=0	324687	1729	320296	695	1967	277	2939	0.553042	0.573838
S=20, D=28, h=0.7, k=0.7, V=1	324904	1658	320374	806	2066	261	3133	0.524683	0.543193
S=20, D=28, h=0.7, k=0.7, V=0	324894	1732	320448	734	1980	262	2976	0.549082	0.568557
S=20, D=28, h=0.7, k=0.8, V=1	324904	1655	320371	809	2069	261	3139	0.523716	0.542193
S=20, D=28, h=0.7, k=0.8, V=0	324894	1732	320443	737	1982	262	2981	0.548598	0.568047
S=20, D=28, h=0.7, k=0.9, V=1	324894	1633	320333	851	2077	262	3190	0.515340	0.533671
S=20, D=28, h=0.7, k=0.9, V=0	324894	1697	320406	789	2002	262	3053	0.536459	0.555570
S=20, D=28, h=0.7, k=1, V=1	324934	1628	320341	876	2089	258	3223	0.511417	0.529310
S=20, D=28, h=0.7, k=1, V=0	324934	1686	320406	823	2019	258	3100	0.530263	0.548851
S=20, D=28, h=0.6, k=0.3, V=1	324403	1586	319957	765	2095	296	3156	0.514275	0.535038
S=20, D=28, h=0.6, k=0.3, V=0	324549	1564	320059	816	2110	286	3212	0.504927	0.524690
S=20, D=28, h=0.6, k=0.4, V=1	324726	1649	320231	777	2069	272	3118	0.525633	0.544969
S=20, D=28, h=0.6, k=0.4, V=0	324710	1618	320194	820	2078	274	3172	0.515587	0.534817
S=20, D=28, h=0.6, k=0.5, V=1	324805	1655	320280	802	2068	267	3137	0.524145	0.543059
S=20, D=28, h=0.6, k=0.5, V=0	324795	1617	320248	839	2091	268	3198	0.512918	0.531583
S=20, D=28, h=0.6, k=0.6, V=1	324983	1681	320424	826	2052	252	3130	0.527381	0.545315
S=20, D=28, h=0.6, k=0.6, V=0	324983	1739	320482	772	1990	252	3014	0.545749	0.564306
S=20, D=28, h=0.6, k=0.7, V=1	325062	1715	320506	818	2023	248	3089	0.535329	0.553220
S=20, D=28, h=0.6, k=0.7, V=0	325062	1774	320568	763	1957	248	2968	0.554134	0.572666
S=20, D=28, h=0.6, k=0.8, V=1	325154	1697	320563	860	2034	242	3136	0.527927	0.545192
S=20, D=28, h=0.6, k=0.8, V=0	325154	1742	320612	823	1977	242	3042	0.542157	0.559929
S=20, D=28, h=0.6, k=0.9, V=1	325235	1732	320644	853	2006	237	3096	0.535870	0.553002
S=20, D=28, h=0.6, k=0.9, V=0	325235	1769	320689	819	1958	237	3014	0.547981	0.565537
S=20, D=28, h=0.6, k=1, V=1	325235	1731	320643	854	2007	237	3098	0.535555	0.552677
S=20, D=28, h=0.6, k=1, V=0	325235	1768	320688	820	1959	237	3016	0.547665	0.565212
S=20, D=28, h=0.5, k=0.3, V=1	324469	1609	320005	771	2084	293	3148	0.517989	0.538627
S=20, D=28, h=0.5, k=0.3, V=0	324588	1583	320086	823	2096	285	3204	0.508062	0.527852
S=20, D=28, h=0.5, k=0.4, V=1	324928	1676	320392	799	2061	256	3116	0.528727	0.546963
S=20, D=28, h=0.5, k=0.4, V=0	324918	1640	320363	838	2077	257	3172	0.518103	0.536149
S=20, D=28, h=0.5, k=0.5, V=1	325032	1692	320446	841	2053	249	3143	0.527475	0.545150
S=20, D=28, h=0.5, k=0.5, V=0	325032	1649	320414	891	2078	249	3218	0.514279	0.531610
S=20, D=28, h=0.5, k=0.6, V=1	325230	1736	320639	844	2011	237	3092	0.537043	0.554170
S=20, D=28, h=0.5, k=0.6, V=0	325230	1782	320688	804	1956	237	2997	0.551517	0.569132
S=20, D=28, h=0.5, k=0.7, V=1	325306	1754	320708	848	1996	230	3074	0.540629	0.557354
S=20, D=28, h=0.5, k=0.7, V=0	325306	1795	320755	810	1946	230	2986	0.553813	0.570972
S=20, D=28, h=0.5, k=0.8, V=1	325429	1787	320806	866	1970	219	3055	0.545798	0.561858
S=20, D=28, h=0.5, k=0.8, V=0	325429	1811	320836	845	1937	219	3001	0.553585	0.569903
S=20, D=28, h=0.5, k=0.9, V=1	325452	1810	320832	860	1950	216	3026	0.551140	0.567121
S=20, D=28, h=0.5, k=0.9, V=0	325452	1834	320862	839	1917	216	2972	0.558908	0.575145
S=20, D=28, h=0.5, k=1, V=1	325596	1790	320911	934	1961	203	3098	0.540891	0.555693
S=20, D=28, h=0.5, k=1, V=0	325596	1808	320925	920	1943	203	3066	0.546020	0.560958
S=20, D=28, h=0.4, k=0.3, V=1	324565	1632	320078	780	2075	284	3139	0.521597	0.541678
S=20, D=28, h=0.4, k=0.3, V=0	324684	1612	320171	823	2078	276	3177	0.514230	0.533579
S=20, D=28, h=0.4, k=0.4, V=1	325032	1704	320443	844	2041	249	3134	0.529674	0.547421
S=20, D=28, h=0.4, k=0.4, V=0	325032	1660	320410	895	2067	249	3211	0.516207	0.533602
S=20, D=28, h=0.4, k=0.5, V=1	325290	1706	320624	899	2061	228	3188	0.524236	0.540262
S=20, D=28, h=0.4, k=0.5, V=0	325290	1666	320598	944	2082	228	3254	0.512457	0.528214
S=20, D=28, h=0.4, k=0.6, V=1	325483	1775	320803	902	2003	213	3118	0.538520	0.553862
S=20, D=28, h=0.4, k=0.6, V=0	325483	1806	320841	877	1959	213	3049	0.548387	0.564054
S=20, D=28, h=0.4, k=0.7, V=1	325596	1813	320911	912	1960	203	3075	0.546313	0.561172
S=20, D=28, h=0.4, k=0.7, V=0	325596	1835	320927	898	1936	203	3037	0.552375	0.567402
S=20, D=28, h=0.4, k=0.8, V=1	325702	1840	321004	931	1927	194	3052	0.550914	0.565265
S=20, D=28, h=0.4, k=0.8, V=0	325702	1854	321017	919	1912	194	3025	0.555050	0.569509
S=20, D=28, h=0.4, k=0.9, V=1	325776	1857	321052	951	1916	189	3056	0.552248	0.566247
S=20, D=28, h=0.4, k=0.9, V=0	325776	1869	321064	940	1903	189	3032	0.555853	0.569945
S=20, D=28, h=0.4, k=1, V=1	325828	1887	321112	947	1882	184	3013	0.559335	0.573154
S=20, D=28, h=0.4, k=1, V=0	325828	1898	321123	936	1871	184	2991	0.562656	0.576554
S=20, D=28, F=0	324314	615	318980	1674	3045	301	5020	0.196864	0.205437
S=20, D=30, h=0.7, k=0.3, V=1	324342	1554	319899	768	2121	302	3191	0.506937	0.527850
S=20, D=30, h=0.7, k=0.3, V=0	324437	1517	319952	822	2146	297	3265	0.493871	0.513999
S=20, D=30, h=0.7, k=0.4, V=1	324463	1593	320003	768	2099	293	3160	0.514930	0.535453
S=20, D=30, h=0.7, k=0.4, V=0	324537	1565	320048	813	2111	289	3213	0.505148	0.525111
S=20, D=30, h=0.7, k=0.5, V=1	324647	1627	320171	765	2084	279	3128	0.522271	0.542005
S=20, D=30, h=0.7, k=0.5, V=0	324637	1597	320135	812	2093	280	3185	0.511915	0.531450
S=20, D=30, h=0.7, k=0.6, V=1	324680	1650	320213	756	2061	277	3094	0.528338	0.548154
S=20, D=30, h=0.7, k=0.6, V=0	324670	1735	320284	691	1960	278	2929	0.554759	0.575697
S=20, D=30, h=0.7, k=0.7, V=1	324881	1653	320357	802	2069	263	3134	0.524057	0.542694
S=20, D=30, h=0.7, k=0.7, V=0	324871	1733	320429	731	1978	264	2973	0.549563	0.569206
S=20, D=30, h=0.7, k=0.8, V=1	324881	1652	320356	803	2070	263	3136	0.523734	0.542360
S=20, D=30, h=0.7, k=0.8, V=0	324871	1732	320428	732	1979	264	2975	0.549240	0.568872
S=20, D=30, h=0.7, k=0.9, V=1	324894	1628	320338	846	2082	262	3190	0.514801	0.533112
S=20, D=30, h=0.7, k=0.9, V=0	324894	1696	320412	784	2002	262	3048	0.536873	0.556003
S=20, D=30, h=0.7, k=1, V=1	324934	1626	320341	879	2088	258	3225	0.510869	0.528758
S=20, D=30, h=0.7, k=1, V=0	324934	1688	320407	823	2016	258	3097	0.530755	0.549364
S=20, D=30, h=0.6, k=0.3, V=1	324437	1585	319982	773	2097	293	3163	0.513292	0.533805
S=20, D=30, h=0.6, k=0.3, V=0	324532	1559	320041	818	2114	288	3220	0.503544	0.523395
S=20, D=30, h=0.6, k=0.4, V=1	324726	1654	320232	775	2065	272	3112	0.526853	0.546228
S=20, D=30, h=0.6, k=0.4, V=0	324716	1620	320196	821	2079	273	3173	0.515776	0.534929
S=20, D=30, h=0.6, k=0.5, V=1	324782	1654	320271	792	2065	269	3126	0.525168	0.544276
S=20, D=30, h=0.6, k=0.5, V=0	324772	1618	320225	841	2088	270	3199	0.512918	0.531730
S=20, D=30, h=0.6, k=0.6, V=1	324962	1686	320410	822	2044	254	3120	0.528938	0.547078
S=20, D=30, h=0.6, k=0.6, V=0	324952	1746	320459	769	1978	255	3002	0.547678	0.566541
S=20, D=30, h=0.6, k=0.7, V=1	325031	1711	320481	817	2022	251	3090	0.534738	0.552845
S=20, D=30, h=0.6, k=0.7, V=0	325031	1772	320543	761	1955	251	2967	0.554018	0.572786
S=20, D=30, h=0.6, k=0.8, V=1	325110	1695	320523	860	2032	245	3137	0.527573	0.545056
S=20, D=30, h=0.6, k=0.8, V=0	325110	1736	320571	823	1980	245	3048	0.540906	0.558868
S=20, D=30, h=0.6, k=0.9, V=1	325191	1732	320603	853	2003	240	3096	0.535870	0.553229
S=20, D=30, h=0.6, k=0.9, V=0	325191	1768	320648	819	1956	240	3015	0.547774	0.565556
S=20, D=30, h=0.6, k=1, V=1	325191	1732	320603	853	2003	240	3096	0.535870	0.553229
S=20, D=30, h=0.6, k=1, V=0	325191	1768	320648	819	1956	240	3015	0.547774	0.565556
S=20, D=30, h=0.5, k=0.3, V=1	324503	1615	320032	775	2081	290	3146	0.518836	0.539284
S=20, D=30, h=0.5, k=0.3, V=0	324594	1588	320087	824	2095	284	3203	0.508846	0.528577
S=20, D=30, h=0.5, k=0.4, V=1	324874	1678	320350	793	2053	261	3107	0.529878	0.548532
S=20, D=30, h=0.5, k=0.4, V=0	324864	1644	320315	838	2067	262	3167	0.519025	0.537478
S=20, D=30, h=0.5, k=0.5, V=1	325011	1691	320430	838	2052	251	3141	0.527586	0.545413
S=20, D=30, h=0.5, k=0.5, V=0	325001	1646	320388	889	2078	252	3219	0.513846	0.531382
S=20, D=30, h=0.5, k=0.6, V=1	325186	1737	320601	842	2006	240	3088	0.537534	0.554908
S=20, D=30, h=0.5, k=0.6, V=0	325186	1780	320648	803	1955	240	2998	0.551216	0.569054
S=20, D=30, h=0.5, k=0.7, V=1	325232	1750	320641	847	1994	236	3077	0.539906	0.557065
[truncated: 2,217 more rows]
