# Supplementary material for: Highly improved homopolymer aware nucleotide-protein alignments with 454 data
Source: BMC Bioinformatics. 2012 Sep 12;13:230. doi: 10.1186/1471-2105-13-230 (PMC3568017; doi:10.1186/1471-2105-13-230)
Supplement: Additional file 1 — HAXAT parameter evaluation setup. Name: haxat-parameter-evaluation.zip. Format: Zip compressed evaluation code. Title: HAXAT parameter evaluation setup. The file contains scripts for running the evaluation as well as all the binaries and results included in the manuscript. See the enclosed README for more information. [file 1471-2105-13-230-S1.zip › haxat-parameter-evaluation/output/fasta.db70.analyze.tsv]

parameters	aligned-positions	tp	tn	fp	fn	missed	errors	mcc-missed	mcc
S=40, D=56, h=0.7, k=0.3, V=1	315576	887	311690	437	2562	588	3587	0.379572	0.411423
S=40, D=56, h=0.7, k=0.3, V=0	315653	824	311723	503	2603	585	3691	0.352803	0.382525
S=40, D=56, h=0.7, k=0.4, V=1	316296	882	312340	486	2588	562	3636	0.371303	0.401000
S=40, D=56, h=0.7, k=0.4, V=0	316264	830	312271	538	2625	562	3725	0.349641	0.377787
S=40, D=56, h=0.7, k=0.5, V=1	316871	883	312855	521	2612	537	3670	0.366770	0.394677
S=40, D=56, h=0.7, k=0.5, V=0	316839	837	312788	567	2647	537	3751	0.347758	0.374354
S=40, D=56, h=0.7, k=0.6, V=1	317294	882	313236	549	2627	522	3698	0.362797	0.389574
S=40, D=56, h=0.7, k=0.6, V=0	317262	883	313212	548	2619	522	3689	0.363542	0.390423
S=40, D=56, h=0.7, k=0.7, V=1	317346	898	313289	549	2610	520	3679	0.367534	0.394560
S=40, D=56, h=0.7, k=0.7, V=0	317314	899	313264	548	2603	520	3671	0.368234	0.395354
S=40, D=56, h=0.7, k=0.8, V=1	317414	948	313387	522	2557	520	3599	0.385416	0.413737
S=40, D=56, h=0.7, k=0.8, V=0	317382	949	313359	521	2553	520	3594	0.385978	0.414362
S=40, D=56, h=0.7, k=0.9, V=1	317505	951	313469	524	2561	514	3599	0.385933	0.413922
S=40, D=56, h=0.7, k=0.9, V=0	317505	953	313474	522	2556	514	3592	0.386909	0.414989
S=40, D=56, h=0.7, k=1, V=1	317558	918	313479	566	2595	511	3672	0.371196	0.397999
S=40, D=56, h=0.7, k=1, V=0	317558	919	313483	565	2591	511	3667	0.371751	0.398615
S=40, D=56, h=0.6, k=0.3, V=1	316065	898	312126	474	2567	572	3613	0.377360	0.408085
S=40, D=56, h=0.6, k=0.3, V=0	316227	843	312237	532	2615	564	3711	0.354068	0.382632
S=40, D=56, h=0.6, k=0.4, V=1	317141	901	313107	524	2609	524	3657	0.371441	0.398923
S=40, D=56, h=0.6, k=0.4, V=0	317109	858	313043	567	2641	524	3732	0.353847	0.380157
S=40, D=56, h=0.6, k=0.5, V=1	317504	894	313399	585	2626	512	3723	0.361551	0.387684
S=40, D=56, h=0.6, k=0.5, V=0	317472	873	313354	606	2639	512	3757	0.353238	0.378849
S=40, D=56, h=0.6, k=0.6, V=1	317762	915	313625	607	2615	500	3722	0.364858	0.390566
S=40, D=56, h=0.6, k=0.6, V=0	317762	915	313628	609	2610	500	3719	0.364843	0.390585
S=40, D=56, h=0.6, k=0.7, V=1	317940	989	313845	564	2542	495	3601	0.391101	0.418321
S=40, D=56, h=0.6, k=0.7, V=0	317940	990	313845	565	2540	495	3600	0.391294	0.418534
S=40, D=56, h=0.6, k=0.8, V=1	318303	973	314139	620	2571	479	3670	0.379759	0.405312
S=40, D=56, h=0.6, k=0.8, V=0	318303	974	314140	619	2570	479	3668	0.380158	0.405736
S=40, D=56, h=0.6, k=0.9, V=1	318595	989	314411	628	2567	467	3662	0.383158	0.408229
S=40, D=56, h=0.6, k=0.9, V=0	318595	990	314412	627	2566	467	3660	0.383554	0.408650
S=40, D=56, h=0.6, k=1, V=1	318743	1005	314562	617	2559	460	3636	0.388817	0.413821
S=40, D=56, h=0.6, k=1, V=0	318743	1006	314563	616	2558	460	3634	0.389212	0.414240
S=40, D=56, h=0.5, k=0.3, V=1	316680	915	312682	507	2576	546	3629	0.377592	0.406795
S=40, D=56, h=0.5, k=0.3, V=0	316903	866	312857	561	2619	536	3716	0.357046	0.384276
S=40, D=56, h=0.5, k=0.4, V=1	317722	927	313604	591	2600	505	3696	0.370156	0.396495
S=40, D=56, h=0.5, k=0.4, V=0	317690	906	313557	614	2613	505	3732	0.361716	0.387534
S=40, D=56, h=0.5, k=0.5, V=1	317964	944	313788	635	2597	490	3722	0.369510	0.394970
S=40, D=56, h=0.5, k=0.5, V=0	317964	937	313784	644	2599	490	3733	0.366704	0.392014
S=40, D=56, h=0.5, k=0.6, V=1	318705	984	314475	663	2583	461	3707	0.377323	0.401655
S=40, D=56, h=0.5, k=0.6, V=0	318705	985	314476	662	2582	461	3705	0.377714	0.402071
S=40, D=56, h=0.5, k=0.7, V=1	319253	1039	315019	652	2543	446	3641	0.393465	0.417908
S=40, D=56, h=0.5, k=0.7, V=0	319253	1040	315020	651	2542	446	3639	0.393851	0.418318
S=40, D=56, h=0.5, k=0.8, V=1	319397	1076	315161	652	2508	440	3600	0.403434	0.428141
S=40, D=56, h=0.5, k=0.8, V=0	319397	1076	315161	652	2508	440	3600	0.403434	0.428141
S=40, D=56, h=0.5, k=0.9, V=1	319417	1099	315197	638	2483	439	3560	0.411286	0.436417
S=40, D=56, h=0.5, k=0.9, V=0	319417	1099	315197	638	2483	439	3560	0.411286	0.436417
S=40, D=56, h=0.5, k=1, V=1	320125	1111	315827	697	2490	416	3603	0.407551	0.431088
S=40, D=56, h=0.5, k=1, V=0	320125	1111	315827	697	2490	416	3603	0.407551	0.431088
S=40, D=56, h=0.4, k=0.3, V=1	317235	942	313196	532	2565	528	3625	0.381899	0.410375
S=40, D=56, h=0.4, k=0.3, V=0	317203	894	313127	581	2601	528	3710	0.362473	0.389644
S=40, D=56, h=0.4, k=0.4, V=1	318392	973	314206	635	2578	481	3694	0.377485	0.402949
S=40, D=56, h=0.4, k=0.4, V=0	318392	962	314200	648	2582	481	3711	0.373219	0.398456
S=40, D=56, h=0.4, k=0.5, V=1	319448	1036	315181	682	2549	446	3677	0.388950	0.413111
S=40, D=56, h=0.4, k=0.5, V=0	319448	1029	315174	689	2556	446	3691	0.386266	0.410267
S=40, D=56, h=0.4, k=0.6, V=1	320167	1071	315831	718	2547	410	3675	0.394174	0.416542
S=40, D=56, h=0.4, k=0.6, V=0	320167	1071	315831	718	2547	410	3675	0.394174	0.416542
S=40, D=56, h=0.4, k=0.7, V=1	320243	1108	315902	725	2508	409	3642	0.403134	0.425959
S=40, D=56, h=0.4, k=0.7, V=0	320243	1108	315902	725	2508	409	3642	0.403134	0.425959
S=40, D=56, h=0.4, k=0.8, V=1	320652	1137	316252	765	2498	389	3652	0.406118	0.427913
S=40, D=56, h=0.4, k=0.8, V=0	320652	1137	316252	765	2498	389	3652	0.406118	0.427913
S=40, D=56, h=0.4, k=0.9, V=1	320886	1157	316462	780	2487	377	3644	0.409688	0.430961
S=40, D=56, h=0.4, k=0.9, V=0	320886	1157	316462	780	2487	377	3644	0.409688	0.430961
S=40, D=56, h=0.4, k=1, V=1	321052	1221	316656	753	2422	374	3549	0.428840	0.450909
S=40, D=56, h=0.4, k=1, V=0	321052	1221	316656	753	2422	374	3549	0.428840	0.450909
S=40, D=56, h=0.3, k=0.3, V=1	317624	956	313550	566	2552	526	3644	0.381363	0.409705
S=40, D=56, h=0.3, k=0.3, V=0	317592	915	313485	609	2583	526	3718	0.364888	0.392127
S=40, D=56, h=0.3, k=0.4, V=1	319416	1036	315149	684	2547	448	3679	0.388715	0.412981
S=40, D=56, h=0.3, k=0.4, V=0	319416	1031	315146	689	2550	448	3687	0.386897	0.411068
S=40, D=56, h=0.3, k=0.5, V=1	320430	1088	316045	754	2543	396	3693	0.394601	0.416183
S=40, D=56, h=0.3, k=0.5, V=0	320430	1084	316041	758	2547	396	3701	0.393119	0.414623
S=40, D=56, h=0.3, k=0.6, V=1	320842	1137	316410	782	2513	376	3671	0.404148	0.425054
S=40, D=56, h=0.3, k=0.6, V=0	320842	1137	316410	782	2513	376	3671	0.404148	0.425054
S=40, D=56, h=0.3, k=0.7, V=1	321125	1191	316653	815	2466	367	3648	0.414246	0.435131
S=40, D=56, h=0.3, k=0.7, V=0	321125	1191	316653	815	2466	367	3648	0.414246	0.435131
S=40, D=56, h=0.3, k=0.8, V=1	321341	1243	316866	818	2414	365	3597	0.426817	0.448207
S=40, D=56, h=0.3, k=0.8, V=0	321341	1243	316866	818	2414	365	3597	0.426817	0.448207
S=40, D=56, h=0.3, k=0.9, V=1	321667	1261	317136	859	2411	344	3614	0.427176	0.447310
S=40, D=56, h=0.3, k=0.9, V=0	321667	1261	317136	859	2411	344	3614	0.427176	0.447310
S=40, D=56, h=0.3, k=1, V=1	321779	1280	317219	885	2395	340	3620	0.429114	0.449098
S=40, D=56, h=0.3, k=1, V=0	321779	1280	317219	885	2395	340	3620	0.429114	0.449098
S=40, D=56, h=0.2, k=0.3, V=1	318421	989	314272	612	2548	499	3659	0.384498	0.411455
S=40, D=56, h=0.2, k=0.3, V=0	318389	952	314205	656	2576	499	3731	0.369400	0.395406
S=40, D=56, h=0.2, k=0.4, V=1	320325	1085	315946	744	2550	396	3690	0.394734	0.416298
S=40, D=56, h=0.2, k=0.4, V=0	320325	1080	315941	749	2555	396	3700	0.392876	0.414342
S=40, D=56, h=0.2, k=0.5, V=1	320941	1177	316493	797	2474	374	3645	0.412643	0.433865
S=40, D=56, h=0.2, k=0.5, V=0	320941	1173	316489	801	2478	374	3653	0.411210	0.432362
S=40, D=56, h=0.2, k=0.6, V=1	321478	1239	316947	866	2426	355	3647	0.420892	0.441398
S=40, D=56, h=0.2, k=0.6, V=0	321478	1239	316947	866	2426	355	3647	0.420892	0.441398
S=40, D=56, h=0.2, k=0.7, V=1	321860	1294	317281	899	2386	336	3621	0.430975	0.450791
S=40, D=56, h=0.2, k=0.7, V=0	321860	1294	317281	899	2386	336	3621	0.430975	0.450791
S=40, D=56, h=0.2, k=0.8, V=1	322139	1325	317522	923	2369	320	3612	0.436011	0.455053
S=40, D=56, h=0.2, k=0.8, V=0	322139	1325	317522	923	2369	320	3612	0.436011	0.455053
S=40, D=56, h=0.2, k=0.9, V=1	322290	1329	317607	983	2371	313	3667	0.431097	0.449510
S=40, D=56, h=0.2, k=0.9, V=0	322290	1329	317607	983	2371	313	3667	0.431097	0.449510
S=40, D=56, h=0.2, k=1, V=1	322679	1390	317960	994	2335	288	3617	0.444218	0.461578
S=40, D=56, h=0.2, k=1, V=0	322679	1390	317960	994	2335	288	3617	0.444218	0.461578
S=40, D=56, F=0	314967	269	310579	985	3134	600	4719	0.113913	0.124582
S=40, D=60, h=0.7, k=0.3, V=1	315576	885	311688	439	2564	588	3591	0.378700	0.410480
S=40, D=60, h=0.7, k=0.3, V=0	315653	826	311721	503	2603	585	3691	0.353310	0.383057
S=40, D=60, h=0.7, k=0.4, V=1	316296	881	312337	490	2588	562	3640	0.370500	0.400144
S=40, D=60, h=0.7, k=0.4, V=0	316264	830	312267	540	2627	562	3729	0.349287	0.377390
S=40, D=60, h=0.7, k=0.5, V=1	316773	882	312759	522	2610	541	3673	0.366298	0.394395
S=40, D=60, h=0.7, k=0.5, V=0	316741	835	312691	569	2646	541	3756	0.346863	0.373607
S=40, D=60, h=0.7, k=0.6, V=1	317196	879	313138	552	2627	526	3705	0.361490	0.388394
S=40, D=60, h=0.7, k=0.6, V=0	317164	880	313114	551	2619	526	3696	0.362233	0.389242
S=40, D=60, h=0.7, k=0.7, V=1	317248	894	313190	554	2610	524	3688	0.365730	0.392859
S=40, D=60, h=0.7, k=0.7, V=0	317216	895	313165	553	2603	524	3680	0.366429	0.393652
S=40, D=60, h=0.7, k=0.8, V=1	317316	947	313290	525	2554	524	3603	0.384729	0.413244
S=40, D=60, h=0.7, k=0.8, V=0	317284	948	313262	524	2550	524	3598	0.385290	0.413869
S=40, D=60, h=0.7, k=0.9, V=1	317407	950	313372	527	2558	518	3603	0.385247	0.413430
S=40, D=60, h=0.7, k=0.9, V=0	317407	952	313377	525	2553	518	3596	0.386222	0.414497
S=40, D=60, h=0.7, k=1, V=1	317460	917	313382	569	2592	515	3676	0.370523	0.397513
S=40, D=60, h=0.7, k=1, V=0	317460	918	313386	568	2588	515	3671	0.371078	0.398129
S=40, D=60, h=0.6, k=0.3, V=1	316013	895	312077	473	2568	574	3615	0.376643	0.407430
S=40, D=60, h=0.6, k=0.3, V=0	316175	840	312188	531	2616	566	3713	0.353314	0.381932
S=40, D=60, h=0.6, k=0.4, V=1	317043	898	313009	528	2608	528	3664	0.370043	0.397658
S=40, D=60, h=0.6, k=0.4, V=0	317011	855	312945	571	2640	528	3739	0.352454	0.378886
S=40, D=60, h=0.6, k=0.5, V=1	317351	889	313252	587	2623	520	3730	0.359863	0.386328
S=40, D=60, h=0.6, k=0.5, V=0	317319	868	313206	608	2637	520	3765	0.351494	0.377417
S=40, D=60, h=0.6, k=0.6, V=1	317762	915	313624	609	2614	500	3723	0.364656	0.390358
S=40, D=60, h=0.6, k=0.6, V=0	317762	915	313629	609	2609	500	3718	0.364890	0.390642
S=40, D=60, h=0.6, k=0.7, V=1	317940	984	313839	571	2546	495	3612	0.388874	0.415953
S=40, D=60, h=0.6, k=0.7, V=0	317940	985	313841	570	2544	495	3609	0.389327	0.416444
S=40, D=60, h=0.6, k=0.8, V=1	318303	971	314134	626	2572	479	3677	0.378518	0.403998
S=40, D=60, h=0.6, k=0.8, V=0	318303	972	314135	625	2571	479	3675	0.378916	0.404422
S=40, D=60, h=0.6, k=0.9, V=1	318546	989	314364	629	2564	470	3663	0.383035	0.408275
S=40, D=60, h=0.6, k=0.9, V=0	318546	990	314365	628	2563	470	3661	0.383430	0.408696
S=40, D=60, h=0.6, k=1, V=1	318642	1005	314466	616	2555	465	3636	0.388890	0.414190
S=40, D=60, h=0.6, k=1, V=0	318642	1006	314467	615	2554	465	3634	0.389285	0.414609
S=40, D=60, h=0.5, k=0.3, V=1	316582	916	312592	503	2571	550	3624	0.378426	0.407929
S=40, D=60, h=0.5, k=0.3, V=0	316805	865	312765	558	2617	540	3715	0.357098	0.384550
S=40, D=60, h=0.5, k=0.4, V=1	317667	922	313552	593	2600	509	3702	0.368542	0.395006
S=40, D=60, h=0.5, k=0.4, V=0	317635	901	313506	614	2614	509	3737	0.360291	0.386236
S=40, D=60, h=0.5, k=0.5, V=1	317964	936	313782	642	2604	490	3736	0.366478	0.391745
S=40, D=60, h=0.5, k=0.5, V=0	317964	929	313779	649	2607	490	3746	0.363864	0.388985
S=40, D=60, h=0.5, k=0.6, V=1	318616	981	314389	663	2583	465	3711	0.376454	0.400956
S=40, D=60, h=0.5, k=0.6, V=0	318616	982	314390	662	2582	465	3709	0.376846	0.401373
S=40, D=60, h=0.5, k=0.7, V=1	319161	1032	314930	653	2546	451	3650	0.391428	0.416039
S=40, D=60, h=0.5, k=0.7, V=0	319161	1033	314931	652	2545	451	3648	0.391815	0.416450
S=40, D=60, h=0.5, k=0.8, V=1	319253	1070	315022	653	2508	447	3608	0.401687	0.426711
S=40, D=60, h=0.5, k=0.8, V=0	319253	1070	315022	653	2508	447	3608	0.401687	0.426711
S=40, D=60, h=0.5, k=0.9, V=1	319273	1090	315059	638	2486	446	3570	0.408894	0.434310
S=40, D=60, h=0.5, k=0.9, V=0	319273	1090	315059	638	2486	446	3570	0.408894	0.434310
S=40, D=60, h=0.5, k=1, V=1	319947	1108	315656	697	2486	425	3608	0.406671	0.430698
S=40, D=60, h=0.5, k=1, V=0	319947	1108	315656	697	2486	425	3608	0.406671	0.430698
S=40, D=60, h=0.4, k=0.3, V=1	317122	940	313089	529	2564	532	3625	0.381693	0.410385
S=40, D=60, h=0.4, k=0.3, V=0	317090	892	313020	578	2600	532	3710	0.362234	0.389609
S=40, D=60, h=0.4, k=0.4, V=1	318248	969	314070	636	2573	489	3698	0.376310	0.402170
S=40, D=60, h=0.4, k=0.4, V=0	318248	956	314063	649	2580	489	3718	0.371438	0.397018
S=40, D=60, h=0.4, k=0.5, V=1	319358	1023	315096	681	2558	450	3689	0.385597	0.409789
S=40, D=60, h=0.4, k=0.5, V=0	319358	1016	315087	690	2565	450	3705	0.382669	0.406686
S=40, D=60, h=0.4, k=0.6, V=1	319833	1063	315516	717	2537	430	3684	0.392087	0.415507
S=40, D=60, h=0.4, k=0.6, V=0	319833	1063	315516	717	2537	430	3684	0.392087	0.415507
S=40, D=60, h=0.4, k=0.7, V=1	320067	1104	315736	721	2506	418	3645	0.402403	0.425711
S=40, D=60, h=0.4, k=0.7, V=0	320067	1104	315736	721	2506	418	3645	0.402403	0.425711
S=40, D=60, h=0.4, k=0.8, V=1	320514	1133	316119	765	2497	396	3658	0.404995	0.427142
S=40, D=60, h=0.4, k=0.8, V=0	320514	1133	316119	765	2497	396	3658	0.404995	0.427142
S=40, D=60, h=0.4, k=0.9, V=1	320716	1152	316303	775	2486	385	3646	0.408868	0.430573
S=40, D=60, h=0.4, k=0.9, V=0	320716	1152	316303	775	2486	385	3646	0.408868	0.430573
S=40, D=60, h=0.4, k=1, V=1	320989	1217	316597	747	2428	375	3550	0.428365	0.450455
S=40, D=60, h=0.4, k=1, V=0	320989	1217	316597	747	2428	375	3550	0.428365	0.450455
S=40, D=60, h=0.3, k=0.3, V=1	317624	955	313548	568	2553	526	3647	0.380826	0.409130
S=40, D=60, h=0.3, k=0.3, V=0	317592	914	313484	609	2585	526	3720	0.364558	0.391766
S=40, D=60, h=0.3, k=0.4, V=1	319324	1032	315065	680	2547	453	3680	0.388068	0.412583
S=40, D=60, h=0.3, k=0.4, V=0	319324	1025	315058	689	2552	453	3694	0.385245	0.409602
S=40, D=60, h=0.3, k=0.5, V=1	320313	1087	315928	756	2542	400	3698	0.394017	0.415793
S=40, D=60, h=0.3, k=0.5, V=0	320313	1081	315922	762	2548	400	3710	0.391794	0.413453
S=40, D=60, h=0.3, k=0.6, V=1	320606	1132	316188	776	2510	387	3673	0.403375	0.424882
S=40, D=60, h=0.3, k=0.6, V=0	320606	1132	316188	776	2510	387	3673	0.403375	0.424882
S=40, D=60, h=0.3, k=0.7, V=1	320982	1184	316522	810	2466	376	3652	0.412934	0.434292
S=40, D=60, h=0.3, k=0.7, V=0	320982	1184	316522	810	2466	376	3652	0.412934	0.434292
S=40, D=60, h=0.3, k=0.8, V=1	321304	1236	316831	818	2419	368	3605	0.425056	0.446543
S=40, D=60, h=0.3, k=0.8, V=0	321304	1236	316831	818	2419	368	3605	0.425056	0.446543
S=40, D=60, h=0.3, k=0.9, V=1	321636	1254	317098	864	2420	344	3628	0.424852	0.444870
S=40, D=60, h=0.3, k=0.9, V=0	321636	1254	317098	864	2420	344	3628	0.424852	0.444870
S=40, D=60, h=0.3, k=1, V=1	321748	1274	317173	898	2403	340	3641	0.426235	0.446082
S=40, D=60, h=0.3, k=1, V=0	321748	1274	317173	898	2403	340	3641	0.426235	0.446082
S=40, D=60, h=0.2, k=0.3, V=1	318228	983	314088	614	2543	510	3667	0.382610	0.410094
S=40, D=60, h=0.2, k=0.3, V=0	318196	946	314021	656	2573	510	3739	0.367637	0.394140
S=40, D=60, h=0.2, k=0.4, V=1	320155	1076	315784	744	2551	405	3700	0.392339	0.414297
S=40, D=60, h=0.2, k=0.4, V=0	320155	1069	315777	751	2558	405	3714	0.389732	0.411549
S=40, D=60, h=0.2, k=0.5, V=1	320803	1174	316364	793	2472	381	3646	0.412219	0.433836
S=40, D=60, h=0.2, k=0.5, V=0	320803	1168	316358	799	2478	381	3658	0.410067	0.431576
S=40, D=60, h=0.2, k=0.6, V=1	321498	1232	316962	868	2436	354	3658	0.418872	0.439210
S=40, D=60, h=0.2, k=0.6, V=0	321498	1232	316962	868	2436	354	3658	0.418872	0.439210
S=40, D=60, h=0.2, k=0.7, V=1	321860	1293	317274	906	2387	336	3629	0.430026	0.449800
S=40, D=60, h=0.2, k=0.7, V=0	321860	1293	317274	906	2387	336	3629	0.430026	0.449800
S=40, D=60, h=0.2, k=0.8, V=1	322087	1321	317468	927	2371	323	3621	0.434610	0.453777
S=40, D=60, h=0.2, k=0.8, V=0	322087	1321	317468	927	2371	323	3621	0.434610	0.453777
S=40, D=60, h=0.2, k=0.9, V=1	322273	1328	317594	979	2372	314	3665	0.431194	0.449668
S=40, D=60, h=0.2, k=0.9, V=0	322273	1328	317594	979	2372	314	3665	0.431194	0.449668
S=40, D=60, h=0.2, k=1, V=1	322642	1387	317929	990	2336	290	3616	0.443913	0.461389
S=40, D=60, h=0.2, k=1, V=0	322642	1387	317929	990	2336	290	3616	0.443913	0.461389
S=40, D=60, F=0	314897	267	310521	978	3131	602	4711	0.113517	0.124197
S=40, D=64, h=0.7, k=0.3, V=1	315576	885	311689	437	2565	588	3590	0.378948	0.410739
S=40, D=64, h=0.7, k=0.3, V=0	315653	828	311721	500	2604	585	3689	0.354186	0.383978
S=40, D=64, h=0.7, k=0.4, V=1	316296	881	312337	489	2589	562	3640	0.370593	0.400236
S=40, D=64, h=0.7, k=0.4, V=0	316264	831	312266	538	2629	562	3729	0.349715	0.377827
S=40, D=64, h=0.7, k=0.5, V=1	316754	881	312738	524	2611	542	3677	0.365692	0.393795
S=40, D=64, h=0.7, k=0.5, V=0	316722	834	312668	571	2649	542	3762	0.346177	0.372904
S=40, D=64, h=0.7, k=0.6, V=1	317177	878	313116	555	2628	527	3710	0.360762	0.387664
S=40, D=64, h=0.7, k=0.6, V=0	317145	879	313092	554	2620	527	3701	0.361504	0.388511
S=40, D=64, h=0.7, k=0.7, V=1	317229	894	313169	555	2611	525	3691	0.365506	0.392661
S=40, D=64, h=0.7, k=0.7, V=0	317197	895	313144	554	2604	525	3683	0.366204	0.393454
S=40, D=64, h=0.7, k=0.8, V=1	317297	946	313268	527	2556	525	3608	0.384081	0.412595
S=40, D=64, h=0.7, k=0.8, V=0	317265	947	313240	526	2552	525	3603	0.384642	0.413219
S=40, D=64, h=0.7, k=0.9, V=1	317388	951	313348	531	2558	519	3608	0.384888	0.413093
S=40, D=64, h=0.7, k=0.9, V=0	317388	953	313353	529	2553	519	3601	0.385861	0.414158
S=40, D=64, h=0.7, k=1, V=1	317441	919	313358	573	2591	516	3680	0.370478	0.397510
S=40, D=64, h=0.7, k=1, V=0	317441	920	313362	572	2587	516	3675	0.371031	0.398125
S=40, D=64, h=0.6, k=0.3, V=1	316013	897	312078	472	2566	574	3612	0.377358	0.408202
S=40, D=64, h=0.6, k=0.3, V=0	316175	842	312187	530	2616	566	3712	0.353949	0.382600
S=40, D=64, h=0.6, k=0.4, V=1	317024	900	312989	529	2606	529	3664	0.370433	0.398128
S=40, D=64, h=0.6, k=0.4, V=0	316992	856	312922	573	2641	529	3743	0.352354	0.378815
S=40, D=64, h=0.6, k=0.5, V=1	317351	891	313247	591	2622	520	3733	0.359885	0.386347
S=40, D=64, h=0.6, k=0.5, V=0	317319	869	313200	613	2637	520	3770	0.351121	0.377014
S=40, D=64, h=0.6, k=0.6, V=1	317664	913	313521	616	2614	504	3734	0.363130	0.388942
S=40, D=64, h=0.6, k=0.6, V=0	317664	913	313526	616	2609	504	3729	0.363362	0.389226
S=40, D=64, h=0.6, k=0.7, V=1	317842	986	313742	572	2542	499	3613	0.389191	0.416519
S=40, D=64, h=0.6, k=0.7, V=0	317842	987	313744	571	2540	499	3610	0.389644	0.417010
S=40, D=64, h=0.6, k=0.8, V=1	318257	973	314087	627	2570	481	3678	0.378848	0.404454
S=40, D=64, h=0.6, k=0.8, V=0	318257	974	314088	626	2569	481	3676	0.379245	0.404877
S=40, D=64, h=0.6, k=0.9, V=1	318500	989	314319	629	2563	472	3664	0.382985	0.408333
S=40, D=64, h=0.6, k=0.9, V=0	318500	990	314320	628	2562	472	3662	0.383381	0.408754
S=40, D=64, h=0.6, k=1, V=1	318596	1004	314420	617	2555	467	3639	0.388445	0.413829
S=40, D=64, h=0.6, k=1, V=0	318596	1005	314421	616	2554	467	3637	0.388840	0.414249
S=40, D=64, h=0.5, k=0.3, V=1	316582	919	312593	501	2569	550	3620	0.379503	0.409080
S=40, D=64, h=0.5, k=0.3, V=0	316805	869	312766	555	2615	540	3710	0.358562	0.386107
S=40, D=64, h=0.5, k=0.4, V=1	317569	921	313452	597	2599	513	3709	0.367661	0.394281
S=40, D=64, h=0.5, k=0.4, V=0	317537	898	313404	620	2615	513	3748	0.358604	0.384644
S=40, D=64, h=0.5, k=0.5, V=1	317918	939	313732	646	2601	492	3739	0.366740	0.392126
S=40, D=64, h=0.5, k=0.5, V=0	317918	931	313728	654	2605	492	3751	0.363733	0.388947
S=40, D=64, h=0.5, k=0.6, V=1	318570	983	314345	662	2580	467	3709	0.377070	0.401720
S=40, D=64, h=0.5, k=0.6, V=0	318570	984	314346	661	2579	467	3707	0.377462	0.402137
S=40, D=64, h=0.5, k=0.7, V=1	319161	1034	314928	654	2545	451	3650	0.391791	0.416418
S=40, D=64, h=0.5, k=0.7, V=0	319161	1035	314929	653	2544	451	3648	0.392178	0.416828
S=40, D=64, h=0.5, k=0.8, V=1	319253	1070	315022	652	2509	447	3608	0.401757	0.426778
S=40, D=64, h=0.5, k=0.8, V=0	319253	1070	315022	652	2509	447	3608	0.401757	0.426778
S=40, D=64, h=0.5, k=0.9, V=1	319273	1094	315059	637	2483	446	3566	0.410004	0.435480
S=40, D=64, h=0.5, k=0.9, V=0	319273	1094	315059	637	2483	446	3566	0.410004	0.435480
S=40, D=64, h=0.5, k=1, V=1	319947	1110	315652	699	2486	425	3610	0.406849	0.430874
S=40, D=64, h=0.5, k=1, V=0	319947	1110	315652	699	2486	425	3610	0.406849	0.430874
S=40, D=64, h=0.4, k=0.3, V=1	317070	941	313036	532	2561	534	3627	0.381569	0.410373
S=40, D=64, h=0.4, k=0.3, V=0	317038	892	312965	580	2601	534	3715	0.361839	0.389277
S=40, D=64, h=0.4, k=0.4, V=1	318248	972	314062	642	2572	489	3703	0.376310	0.402159
S=40, D=64, h=0.4, k=0.4, V=0	318248	957	314053	657	2581	489	3727	0.370663	0.396180
S=40, D=64, h=0.4, k=0.5, V=1	319358	1023	315094	682	2559	450	3691	0.385431	0.409607
S=40, D=64, h=0.4, k=0.5, V=0	319358	1016	315087	689	2566	450	3705	0.382737	0.406750
S=40, D=64, h=0.4, k=0.6, V=1	319833	1061	315517	715	2540	430	3685	0.391740	0.415133
S=40, D=64, h=0.4, k=0.6, V=0	319833	1061	315517	715	2540	430	3685	0.391740	0.415133
S=40, D=64, h=0.4, k=0.7, V=1	320024	1102	315692	723	2507	420	3650	0.401607	0.424985
S=40, D=64, h=0.4, k=0.7, V=0	320024	1102	315692	723	2507	420	3650	0.401607	0.424985
S=40, D=64, h=0.4, k=0.8, V=1	320465	1131	316068	769	2497	399	3665	0.403992	0.426262
S=40, D=64, h=0.4, k=0.8, V=0	320465	1131	316068	769	2497	399	3665	0.403992	0.426262
S=40, D=64, h=0.4, k=0.9, V=1	320667	1153	316256	776	2482	388	3646	0.409010	0.430905
S=40, D=64, h=0.4, k=0.9, V=0	320667	1153	316256	776	2482	388	3646	0.409010	0.430905
S=40, D=64, h=0.4, k=1, V=1	320903	1214	316513	750	2426	380	3556	0.427287	0.449639
S=40, D=64, h=0.4, k=1, V=0	320903	1214	316513	750	2426	380	3556	0.427287	0.449639
S=40, D=64, h=0.3, k=0.3, V=1	317578	953	313501	572	2552	528	3652	0.379801	0.408160
S=40, D=64, h=0.3, k=0.3, V=0	317546	911	313435	613	2587	528	3728	0.363164	0.390380
S=40, D=64, h=0.3, k=0.4, V=1	319324	1030	315062	682	2550	453	3685	0.387251	0.411709
S=40, D=64, h=0.3, k=0.4, V=0	319324	1023	315057	689	2555	453	3697	0.384661	0.408975
S=40, D=64, h=0.3, k=0.5, V=1	320313	1087	315926	757	2543	400	3700	0.393855	0.415617
S=40, D=64, h=0.3, k=0.5, V=0	320313	1081	315920	763	2549	400	3712	0.391634	0.413278
S=40, D=64, h=0.3, k=0.6, V=1	320606	1134	316186	778	2508	387	3673	0.403665	0.425187
S=40, D=64, h=0.3, k=0.6, V=0	320606	1134	316186	778	2508	387	3673	0.403665	0.425187
S=40, D=64, h=0.3, k=0.7, V=1	320915	1179	316460	809	2467	380	3656	0.411794	0.433339
S=40, D=64, h=0.3, k=0.7, V=0	320915	1179	316460	809	2467	380	3656	0.411794	0.433339
S=40, D=64, h=0.3, k=0.8, V=1	321304	1233	316831	818	2422	368	3608	0.424323	0.445774
S=40, D=64, h=0.3, k=0.8, V=0	321304	1233	316831	818	2422	368	3608	0.424323	0.445774
S=40, D=64, h=0.3, k=0.9, V=1	321610	1249	317078	862	2421	348	3631	0.423848	0.444068
S=40, D=64, h=0.3, k=0.9, V=0	321610	1249	317078	862	2421	348	3631	0.423848	0.444068
S=40, D=64, h=0.3, k=1, V=1	321722	1273	317156	893	2400	344	3637	0.426504	0.446611
S=40, D=64, h=0.3, k=1, V=0	321722	1273	317156	893	2400	344	3637	0.426504	0.446611
S=40, D=64, h=0.2, k=0.3, V=1	318228	983	314088	614	2543	510	3667	0.382610	0.410094
S=40, D=64, h=0.2, k=0.3, V=0	318196	945	314020	656	2575	510	3741	0.367312	0.393785
S=40, D=64, h=0.2, k=0.4, V=1	320155	1074	315783	744	2554	405	3703	0.391768	0.413688
S=40, D=64, h=0.2, k=0.4, V=0	320155	1067	315776	751	2561	405	3717	0.389159	0.410939
S=40, D=64, h=0.2, k=0.5, V=1	320705	1167	316270	793	2475	385	3653	0.410465	0.432236
S=40, D=64, h=0.2, k=0.5, V=0	320705	1161	316264	799	2481	385	3665	0.408310	0.429970
S=40, D=64, h=0.2, k=0.6, V=1	321467	1227	316937	862	2441	354	3657	0.418272	0.438580
S=40, D=64, h=0.2, k=0.6, V=0	321467	1227	316937	862	2441	354	3657	0.418272	0.438580
S=40, D=64, h=0.2, k=0.7, V=1	321829	1292	317248	901	2388	336	3625	0.430294	0.450080
S=40, D=64, h=0.2, k=0.7, V=0	321829	1292	317248	901	2388	336	3625	0.430294	0.450080
S=40, D=64, h=0.2, k=0.8, V=1	322056	1319	317440	924	2373	323	3620	0.434438	0.453598
S=40, D=64, h=0.2, k=0.8, V=0	322056	1319	317440	924	2373	323	3620	0.434438	0.453598
S=40, D=64, h=0.2, k=0.9, V=1	322242	1324	317563	979	2376	314	3669	0.430253	0.448687
S=40, D=64, h=0.2, k=0.9, V=0	322242	1324	317563	979	2376	314	3669	0.430253	0.448687
S=40, D=64, h=0.2, k=1, V=1	322642	1381	317927	992	2342	290	3624	0.442337	0.459752
S=40, D=64, h=0.2, k=1, V=0	322642	1381	317927	992	2342	290	3624	0.442337	0.459752
S=40, D=64, F=0	314897	270	310525	971	3131	602	4704	0.115032	0.125828
S=40, D=68, h=0.7, k=0.3, V=1	315576	885	311690	436	2565	588	3589	0.379097	0.410899
S=40, D=68, h=0.7, k=0.3, V=0	315653	826	311720	499	2608	585	3692	0.353636	0.383367
S=40, D=68, h=0.7, k=0.4, V=1	316296	880	312335	490	2591	562	3643	0.370117	0.399715
S=40, D=68, h=0.7, k=0.4, V=0	316264	830	312263	540	2631	562	3733	0.349108	0.377166
S=40, D=68, h=0.7, k=0.5, V=1	316754	882	312736	525	2611	542	3678	0.365799	0.393903
S=40, D=68, h=0.7, k=0.5, V=0	316722	834	312665	573	2650	542	3765	0.345877	0.372575
S=40, D=68, h=0.7, k=0.6, V=1	317177	880	313114	556	2627	527	3710	0.361163	0.388088
S=40, D=68, h=0.7, k=0.6, V=0	317145	881	313090	555	2619	527	3701	0.361905	0.388935
S=40, D=68, h=0.7, k=0.7, V=1	317229	895	313168	556	2610	525	3691	0.365662	0.392829
S=40, D=68, h=0.7, k=0.7, V=0	317197	896	313143	555	2603	525	3683	0.366359	0.393621
S=40, D=68, h=0.7, k=0.8, V=1	317297	946	313267	528	2556	525	3609	0.383946	0.412450
S=40, D=68, h=0.7, k=0.8, V=0	317265	947	313239	527	2552	525	3604	0.384507	0.413075
S=40, D=68, h=0.7, k=0.9, V=1	317388	951	313347	532	2558	519	3609	0.384754	0.412949
S=40, D=68, h=0.7, k=0.9, V=0	317388	953	313352	530	2553	519	3602	0.385727	0.414014
S=40, D=68, h=0.7, k=1, V=1	317441	918	313356	575	2592	516	3683	0.369937	0.396932
S=40, D=68, h=0.7, k=1, V=0	317441	919	313360	574	2588	516	3678	0.370491	0.397547
S=40, D=68, h=0.6, k=0.3, V=1	316013	896	312078	471	2568	574	3613	0.377167	0.407986
S=40, D=68, h=0.6, k=0.3, V=0	316175	840	312184	531	2620	566	3717	0.353133	0.381706
S=40, D=68, h=0.6, k=0.4, V=1	317024	902	312986	531	2605	529	3665	0.370688	0.398396
S=40, D=68, h=0.6, k=0.4, V=0	316992	856	312917	577	2642	529	3748	0.351798	0.378213
S=40, D=68, h=0.6, k=0.5, V=1	317351	891	313246	592	2622	520	3734	0.359759	0.386212
S=40, D=68, h=0.6, k=0.5, V=0	317319	869	313199	614	2637	520	3771	0.350998	0.376883
S=40, D=68, h=0.6, k=0.6, V=1	317664	914	313520	617	2613	504	3734	0.363289	0.389114
S=40, D=68, h=0.6, k=0.6, V=0	317664	914	313525	617	2608	504	3729	0.363522	0.389397
S=40, D=68, h=0.6, k=0.7, V=1	317842	985	313740	574	2543	499	3616	0.388660	0.415952
S=40, D=68, h=0.6, k=0.7, V=0	317842	986	313742	573	2541	499	3613	0.389112	0.416442
S=40, D=68, h=0.6, k=0.8, V=1	318257	973	314086	628	2570	481	3679	0.378725	0.404323
S=40, D=68, h=0.6, k=0.8, V=0	318257	974	314087	627	2569	481	3677	0.379122	0.404746
S=40, D=68, h=0.6, k=0.9, V=1	318500	990	314318	630	2562	472	3664	0.383135	0.408493
S=40, D=68, h=0.6, k=0.9, V=0	318500	991	314319	629	2561	472	3662	0.383530	0.408914
S=40, D=68, h=0.6, k=1, V=1	318596	1005	314419	618	2554	467	3639	0.388592	0.413985
S=40, D=68, h=0.6, k=1, V=0	318596	1006	314420	617	2553	467	3637	0.388986	0.414405
S=40, D=68, h=0.5, k=0.3, V=1	316582	918	312591	503	2570	550	3623	0.378944	0.408479
S=40, D=68, h=0.5, k=0.3, V=0	316805	868	312761	559	2617	540	3716	0.357704	0.385179
S=40, D=68, h=0.5, k=0.4, V=1	317569	923	313453	596	2597	513	3706	0.368350	0.395019
S=40, D=68, h=0.5, k=0.4, V=0	317537	900	313405	619	2613	513	3745	0.359297	0.385386
S=40, D=68, h=0.5, k=0.5, V=1	317918	940	313733	645	2600	492	3737	0.367139	0.392552
S=40, D=68, h=0.5, k=0.5, V=0	317918	932	313729	653	2604	492	3749	0.364132	0.389373
S=40, D=68, h=0.5, k=0.6, V=1	318570	984	314344	663	2579	467	3709	0.377224	0.401884
S=40, D=68, h=0.5, k=0.6, V=0	318570	985	314345	662	2578	467	3707	0.377616	0.402301
S=40, D=68, h=0.5, k=0.7, V=1	319161	1034	314925	657	2545	451	3653	0.391430	0.416037
S=40, D=68, h=0.5, k=0.7, V=0	319161	1035	314926	656	2544	451	3651	0.391817	0.416447
S=40, D=68, h=0.5, k=0.8, V=1	319253	1070	315018	656	2509	447	3612	0.401274	0.426268
S=40, D=68, h=0.5, k=0.8, V=0	319253	1070	315018	656	2509	447	3612	0.401274	0.426268
S=40, D=68, h=0.5, k=0.9, V=1	319273	1096	315056	640	2481	446	3567	0.410156	0.435643
S=40, D=68, h=0.5, k=0.9, V=0	319273	1096	315056	640	2481	446	3567	0.410156	0.435643
S=40, D=68, h=0.5, k=1, V=1	319947	1112	315651	700	2484	425	3609	0.407248	0.431297
S=40, D=68, h=0.5, k=1, V=0	319947	1112	315651	700	2484	425	3609	0.407248	0.431297
S=40, D=68, h=0.4, k=0.3, V=1	317070	942	313032	535	2561	534	3630	0.381398	0.410183
S=40, D=68, h=0.4, k=0.3, V=0	317038	893	312960	584	2601	534	3719	0.361570	0.388983
S=40, D=68, h=0.4, k=0.4, V=1	318248	973	314061	643	2571	489	3703	0.376464	0.402323
S=40, D=68, h=0.4, k=0.4, V=0	318248	958	314052	658	2580	489	3727	0.370820	0.396349
S=40, D=68, h=0.4, k=0.5, V=1	319358	1025	315093	683	2557	450	3690	0.385848	0.410050
S=40, D=68, h=0.4, k=0.5, V=0	319358	1018	315086	690	2564	450	3704	0.383157	0.407197
S=40, D=68, h=0.4, k=0.6, V=1	319833	1063	315515	717	2538	430	3685	0.392036	0.415448
S=40, D=68, h=0.4, k=0.6, V=0	319833	1063	315515	717	2538	430	3685	0.392036	0.415448
S=40, D=68, h=0.4, k=0.7, V=1	320024	1104	315691	724	2505	420	3649	0.402009	0.425410
S=40, D=68, h=0.4, k=0.7, V=0	320024	1104	315691	724	2505	420	3649	0.402009	0.425410
S=40, D=68, h=0.4, k=0.8, V=1	320465	1131	316068	769	2497	399	3665	0.403992	0.426262
S=40, D=68, h=0.4, k=0.8, V=0	320465	1131	316068	769	2497	399	3665	0.403992	0.426262
S=40, D=68, h=0.4, k=0.9, V=1	320667	1153	316256	776	2482	388	3646	0.409010	0.430905
S=40, D=68, h=0.4, k=0.9, V=0	320667	1153	316256	776	2482	388	3646	0.409010	0.430905
S=40, D=68, h=0.4, k=1, V=1	320903	1214	316512	751	2426	380	3557	0.427174	0.449521
S=40, D=68, h=0.4, k=1, V=0	320903	1214	316512	751	2426	380	3557	0.427174	0.449521
S=40, D=68, h=0.3, k=0.3, V=1	317578	953	313497	575	2553	528	3656	0.379366	0.407687
S=40, D=68, h=0.3, k=0.3, V=0	317546	911	313430	617	2588	528	3733	0.362624	0.389795
S=40, D=68, h=0.3, k=0.4, V=1	319324	1029	315061	683	2551	453	3687	0.386867	0.411302
S=40, D=68, h=0.3, k=0.4, V=0	319324	1022	315056	690	2556	453	3699	0.384277	0.408568
S=40, D=68, h=0.3, k=0.5, V=1	320313	1087	315925	758	2543	400	3701	0.393745	0.415501
S=40, D=68, h=0.3, k=0.5, V=0	320313	1081	315919	764	2549	400	3713	0.391524	0.413163
S=40, D=68, h=0.3, k=0.6, V=1	320606	1132	316185	779	2510	387	3676	0.403047	0.424537
S=40, D=68, h=0.3, k=0.6, V=0	320606	1132	316185	779	2510	387	3676	0.403047	0.424537
S=40, D=68, h=0.3, k=0.7, V=1	320915	1177	316460	809	2469	380	3658	0.411295	0.432814
S=40, D=68, h=0.3, k=0.7, V=0	320915	1177	316460	809	2469	380	3658	0.411295	0.432814
S=40, D=68, h=0.3, k=0.8, V=1	321304	1231	316831	818	2424	368	3610	0.423835	0.445261
S=40, D=68, h=0.3, k=0.8, V=0	321304	1231	316831	818	2424	368	3610	0.423835	0.445261
S=40, D=68, h=0.3, k=0.9, V=1	321610	1247	317079	861	2423	348	3632	0.423467	0.443669
S=40, D=68, h=0.3, k=0.9, V=0	321610	1247	317079	861	2423	348	3632	0.423467	0.443669
S=40, D=68, h=0.3, k=1, V=1	321722	1269	317156	893	2404	344	3641	0.425542	0.445605
S=40, D=68, h=0.3, k=1, V=0	321722	1269	317156	893	2404	344	3641	0.425542	0.445605
S=40, D=68, h=0.2, k=0.3, V=1	318228	981	314084	617	2546	510	3673	0.381642	0.409052
S=40, D=68, h=0.2, k=0.3, V=0	318196	943	314015	660	2578	510	3748	0.366234	0.392625
S=40, D=68, h=0.2, k=0.4, V=1	320155	1074	315783	744	2554	405	3703	0.391768	0.413688
S=40, D=68, h=0.2, k=0.4, V=0	320155	1067	315776	751	2561	405	3717	0.389159	0.410939
S=40, D=68, h=0.2, k=0.5, V=1	320705	1165	316269	794	2477	385	3656	0.409855	0.431594
S=40, D=68, h=0.2, k=0.5, V=0	320705	1159	316263	800	2483	385	3668	0.407699	0.429328
S=40, D=68, h=0.2, k=0.6, V=1	321467	1224	316937	862	2444	354	3660	0.417538	0.437811
S=40, D=68, h=0.2, k=0.6, V=0	321467	1224	316937	862	2444	354	3660	0.417538	0.437811
S=40, D=68, h=0.2, k=0.7, V=1	321829	1287	317247	902	2393	336	3631	0.428999	0.448726
S=40, D=68, h=0.2, k=0.7, V=0	321829	1287	317247	902	2393	336	3631	0.428999	0.448726
S=40, D=68, h=0.2, k=0.8, V=1	322056	1315	317440	924	2377	323	3624	0.433493	0.452612
S=40, D=68, h=0.2, k=0.8, V=0	322056	1315	317440	924	2377	323	3624	0.433493	0.452612
S=40, D=68, h=0.2, k=0.9, V=1	322242	1322	317564	978	2378	314	3670	0.429879	0.448298
S=40, D=68, h=0.2, k=0.9, V=0	322242	1322	317564	978	2378	314	3670	0.429879	0.448298
S=40, D=68, h=0.2, k=1, V=1	322642	1380	317929	990	2343	290	3623	0.442299	0.459713
S=40, D=68, h=0.2, k=1, V=0	322642	1380	317929	990	2343	290	3623	0.442299	0.459713
S=40, D=68, F=0	314897	271	310524	971	3131	602	4704	0.115416	0.126242
S=40, D=72, h=0.7, k=0.3, V=1	315576	885	311689	437	2565	588	3590	0.378948	0.410739
S=40, D=72, h=0.7, k=0.3, V=0	315653	825	311720	499	2609	585	3693	0.353338	0.383044
S=40, D=72, h=0.7, k=0.4, V=1	316296	880	312334	491	2591	562	3644	0.369977	0.399564
S=40, D=72, h=0.7, k=0.4, V=0	316264	830	312262	541	2631	562	3734	0.348976	0.377024
S=40, D=72, h=0.7, k=0.5, V=1	316754	882	312735	526	2611	542	3679	0.365665	0.393758
S=40, D=72, h=0.7, k=0.5, V=0	316722	834	312664	574	2650	542	3766	0.345750	0.372438
S=40, D=72, h=0.7, k=0.6, V=1	317177	880	313113	557	2627	527	3711	0.361032	0.387948
S=40, D=72, h=0.7, k=0.6, V=0	317145	881	313089	556	2619	527	3702	0.361774	0.388795
S=40, D=72, h=0.7, k=0.7, V=1	317229	895	313167	557	2610	525	3692	0.365531	0.392689
S=40, D=72, h=0.7, k=0.7, V=0	317197	896	313142	556	2603	525	3684	0.366228	0.393481
S=40, D=72, h=0.7, k=0.8, V=1	317297	946	313266	529	2556	525	3610	0.383811	0.412306
S=40, D=72, h=0.7, k=0.8, V=0	317265	947	313238	528	2552	525	3605	0.384372	0.412931
S=40, D=72, h=0.7, k=0.9, V=1	317388	951	313346	533	2558	519	3610	0.384619	0.412806
S=40, D=72, h=0.7, k=0.9, V=0	317388	953	313351	531	2553	519	3603	0.385592	0.413870
S=40, D=72, h=0.7, k=1, V=1	317441	918	313356	575	2592	516	3683	0.369937	0.396932
S=40, D=72, h=0.7, k=1, V=0	317441	919	313360	574	2588	516	3678	0.370491	0.397547
S=40, D=72, h=0.6, k=0.3, V=1	316013	896	312077	472	2568	574	3614	0.377024	0.407832
S=40, D=72, h=0.6, k=0.3, V=0	316175	840	312184	531	2620	566	3717	0.353133	0.381706
S=40, D=72, h=0.6, k=0.4, V=1	317024	902	312986	531	2605	529	3665	0.370688	0.398396
S=40, D=72, h=0.6, k=0.4, V=0	316992	856	312917	577	2642	529	3748	0.351798	0.378213
S=40, D=72, h=0.6, k=0.5, V=1	317351	891	313246	592	2622	520	3734	0.359759	0.386212
S=40, D=72, h=0.6, k=0.5, V=0	317319	869	313199	614	2637	520	3771	0.350998	0.376883
S=40, D=72, h=0.6, k=0.6, V=1	317664	914	313519	618	2613	504	3735	0.363166	0.388982
S=40, D=72, h=0.6, k=0.6, V=0	317664	914	313524	618	2608	504	3730	0.363398	0.389266
S=40, D=72, h=0.6, k=0.7, V=1	317842	985	313739	575	2543	499	3617	0.388530	0.415814
S=40, D=72, h=0.6, k=0.7, V=0	317842	986	313741	574	2541	499	3614	0.388983	0.416304
S=40, D=72, h=0.6, k=0.8, V=1	318257	974	314085	629	2569	481	3679	0.378877	0.404486
S=40, D=72, h=0.6, k=0.8, V=0	318257	975	314086	628	2568	481	3677	0.379274	0.404909
S=40, D=72, h=0.6, k=0.9, V=1	318500	990	314316	632	2562	472	3666	0.382890	0.408233
S=40, D=72, h=0.6, k=0.9, V=0	318500	991	314317	631	2561	472	3664	0.383285	0.408653
S=40, D=72, h=0.6, k=1, V=1	318596	1005	314418	620	2553	467	3640	0.388393	0.413782
S=40, D=72, h=0.6, k=1, V=0	318596	1006	314419	619	2552	467	3638	0.388788	0.414201
S=40, D=72, h=0.5, k=0.3, V=1	316582	919	312590	503	2570	550	3623	0.379179	0.408723
S=40, D=72, h=0.5, k=0.3, V=0	316805	869	312761	558	2617	540	3715	0.358079	0.385574
S=40, D=72, h=0.5, k=0.4, V=1	317569	923	313453	596	2597	513	3706	0.368350	0.395019
S=40, D=72, h=0.5, k=0.4, V=0	317537	900	313405	619	2613	513	3745	0.359297	0.385386
S=40, D=72, h=0.5, k=0.5, V=1	317918	940	313732	646	2600	492	3738	0.367019	0.392424
S=40, D=72, h=0.5, k=0.5, V=0	317918	932	313728	654	2604	492	3750	0.364013	0.389246
S=40, D=72, h=0.5, k=0.6, V=1	318570	984	314343	664	2579	467	3710	0.377105	0.401758
S=40, D=72, h=0.5, k=0.6, V=0	318570	985	314344	663	2578	467	3708	0.377497	0.402175
S=40, D=72, h=0.5, k=0.7, V=1	319161	1034	314925	657	2545	451	3653	0.391430	0.416037
S=40, D=72, h=0.5, k=0.7, V=0	319161	1035	314926	656	2544	451	3651	0.391817	0.416447
S=40, D=72, h=0.5, k=0.8, V=1	319253	1070	315018	656	2509	447	3612	0.401274	0.426268
S=40, D=72, h=0.5, k=0.8, V=0	319253	1070	315018	656	2509	447	3612	0.401274	0.426268
S=40, D=72, h=0.5, k=0.9, V=1	319273	1096	315056	640	2481	446	3567	0.410156	0.435643
S=40, D=72, h=0.5, k=0.9, V=0	319273	1096	315056	640	2481	446	3567	0.410156	0.435643
S=40, D=72, h=0.5, k=1, V=1	319947	1112	315651	700	2484	425	3609	0.407248	0.431297
S=40, D=72, h=0.5, k=1, V=0	319947	1112	315651	700	2484	425	3609	0.407248	0.431297
S=40, D=72, h=0.4, k=0.3, V=1	317070	942	313033	534	2561	534	3629	0.381532	0.410326
S=40, D=72, h=0.4, k=0.3, V=0	317038	893	312961	583	2601	534	3718	0.361697	0.389119
S=40, D=72, h=0.4, k=0.4, V=1	318248	973	314061	643	2571	489	3703	0.376464	0.402323
S=40, D=72, h=0.4, k=0.4, V=0	318248	958	314052	658	2580	489	3727	0.370820	0.396349
S=40, D=72, h=0.4, k=0.5, V=1	319358	1025	315092	684	2557	450	3691	0.385731	0.409926
S=40, D=72, h=0.4, k=0.5, V=0	319358	1018	315085	691	2564	450	3705	0.383040	0.407074
S=40, D=72, h=0.4, k=0.6, V=1	319833	1063	315515	717	2538	430	3685	0.392036	0.415448
S=40, D=72, h=0.4, k=0.6, V=0	319833	1063	315515	717	2538	430	3685	0.392036	0.415448
S=40, D=72, h=0.4, k=0.7, V=1	320024	1104	315691	724	2505	420	3649	0.402009	0.425410
S=40, D=72, h=0.4, k=0.7, V=0	320024	1104	315691	724	2505	420	3649	0.402009	0.425410
S=40, D=72, h=0.4, k=0.8, V=1	320465	1131	316068	769	2497	399	3665	0.403992	0.426262
S=40, D=72, h=0.4, k=0.8, V=0	320465	1131	316068	769	2497	399	3665	0.403992	0.426262
S=40, D=72, h=0.4, k=0.9, V=1	320667	1153	316256	776	2482	388	3646	0.409010	0.430905
S=40, D=72, h=0.4, k=0.9, V=0	320667	1153	316256	776	2482	388	3646	0.409010	0.430905
S=40, D=72, h=0.4, k=1, V=1	320903	1214	316512	751	2426	380	3557	0.427174	0.449521
S=40, D=72, h=0.4, k=1, V=0	320903	1214	316512	751	2426	380	3557	0.427174	0.449521
S=40, D=72, h=0.3, k=0.3, V=1	317578	953	313497	575	2553	528	3656	0.379366	0.407687
S=40, D=72, h=0.3, k=0.3, V=0	317546	911	313430	617	2588	528	3733	0.362624	0.389795
S=40, D=72, h=0.3, k=0.4, V=1	319324	1030	315061	683	2550	453	3686	0.387133	0.411585
S=40, D=72, h=0.3, k=0.4, V=0	319324	1023	315056	690	2555	453	3698	0.384544	0.408852
S=40, D=72, h=0.3, k=0.5, V=1	320313	1087	315925	758	2543	400	3701	0.393745	0.415501
S=40, D=72, h=0.3, k=0.5, V=0	320313	1081	315919	764	2549	400	3713	0.391524	0.413163
S=40, D=72, h=0.3, k=0.6, V=1	320606	1131	316185	779	2511	387	3677	0.402793	0.424270
S=40, D=72, h=0.3, k=0.6, V=0	320606	1131	316185	779	2511	387	3677	0.402793	0.424270
S=40, D=72, h=0.3, k=0.7, V=1	320915	1176	316460	809	2470	380	3659	0.411046	0.432552
S=40, D=72, h=0.3, k=0.7, V=0	320915	1176	316460	809	2470	380	3659	0.411046	0.432552
S=40, D=72, h=0.3, k=0.8, V=1	321304	1230	316831	818	2425	368	3611	0.423590	0.445005
S=40, D=72, h=0.3, k=0.8, V=0	321304	1230	316831	818	2425	368	3611	0.423590	0.445005
S=40, D=72, h=0.3, k=0.9, V=1	321610	1246	317079	861	2424	348	3633	0.423224	0.443414
S=40, D=72, h=0.3, k=0.9, V=0	321610	1246	317079	861	2424	348	3633	0.423224	0.443414
S=40, D=72, h=0.3, k=1, V=1	321722	1266	317156	893	2407	344	3644	0.424820	0.444850
S=40, D=72, h=0.3, k=1, V=0	321722	1266	317156	893	2407	344	3644	0.424820	0.444850
S=40, D=72, h=0.2, k=0.3, V=1	318228	981	314084	617	2546	510	3673	0.381642	0.409052
S=40, D=72, h=0.2, k=0.3, V=0	318196	943	314015	660	2578	510	3748	0.366234	0.392625
S=40, D=72, h=0.2, k=0.4, V=1	320155	1074	315782	745	2554	405	3704	0.391656	0.413571
S=40, D=72, h=0.2, k=0.4, V=0	320155	1067	315775	752	2561	405	3718	0.389048	0.410823
S=40, D=72, h=0.2, k=0.5, V=1	320705	1164	316269	794	2478	385	3657	0.409604	0.431330
S=40, D=72, h=0.2, k=0.5, V=0	320705	1158	316263	800	2484	385	3669	0.407447	0.429064
S=40, D=72, h=0.2, k=0.6, V=1	321467	1224	316937	862	2444	354	3660	0.417538	0.437811
S=40, D=72, h=0.2, k=0.6, V=0	321467	1224	316937	862	2444	354	3660	0.417538	0.437811
S=40, D=72, h=0.2, k=0.7, V=1	321829	1284	317247	902	2396	336	3634	0.428282	0.447977
S=40, D=72, h=0.2, k=0.7, V=0	321829	1284	317247	902	2396	336	3634	0.428282	0.447977
S=40, D=72, h=0.2, k=0.8, V=1	322056	1315	317440	924	2377	323	3624	0.433493	0.452612
S=40, D=72, h=0.2, k=0.8, V=0	322056	1315	317440	924	2377	323	3624	0.433493	0.452612
S=40, D=72, h=0.2, k=0.9, V=1	322242	1322	317564	978	2378	314	3670	0.429879	0.448298
S=40, D=72, h=0.2, k=0.9, V=0	322242	1322	317564	978	2378	314	3670	0.429879	0.448298
S=40, D=72, h=0.2, k=1, V=1	322642	1381	317930	989	2342	290	3621	0.442627	0.460053
S=40, D=72, h=0.2, k=1, V=0	322642	1381	317930	989	2342	290	3621	0.442627	0.460053
S=40, D=72, F=0	314897	269	310530	965	3133	602	4700	0.114927	0.125708
S=40, D=76, h=0.7, k=0.3, V=1	315576	885	311689	437	2565	588	3590	0.378948	0.410739
S=40, D=76, h=0.7, k=0.3, V=0	315653	825	311720	499	2609	585	3693	0.353338	0.383044
S=40, D=76, h=0.7, k=0.4, V=1	316296	880	312334	491	2591	562	3644	0.369977	0.399564
S=40, D=76, h=0.7, k=0.4, V=0	316264	830	312262	541	2631	562	3734	0.348976	0.377024
S=40, D=76, h=0.7, k=0.5, V=1	316754	882	312735	526	2611	542	3679	0.365665	0.393758
S=40, D=76, h=0.7, k=0.5, V=0	316722	834	312664	574	2650	542	3766	0.345750	0.372438
S=40, D=76, h=0.7, k=0.6, V=1	317177	880	313113	557	2627	527	3711	0.361032	0.387948
S=40, D=76, h=0.7, k=0.6, V=0	317145	881	313089	556	2619	527	3702	0.361774	0.388795
S=40, D=76, h=0.7, k=0.7, V=1	317229	895	313167	557	2610	525	3692	0.365531	0.392689
S=40, D=76, h=0.7, k=0.7, V=0	317197	896	313142	556	2603	525	3684	0.366228	0.393481
S=40, D=76, h=0.7, k=0.8, V=1	317297	946	313266	529	2556	525	3610	0.383811	0.412306
S=40, D=76, h=0.7, k=0.8, V=0	317265	947	313238	528	2552	525	3605	0.384372	0.412931
S=40, D=76, h=0.7, k=0.9, V=1	317388	951	313346	533	2558	519	3610	0.384619	0.412806
S=40, D=76, h=0.7, k=0.9, V=0	317388	953	313351	531	2553	519	3603	0.385592	0.413870
S=40, D=76, h=0.7, k=1, V=1	317441	918	313356	575	2592	516	3683	0.369937	0.396932
S=40, D=76, h=0.7, k=1, V=0	317441	919	313360	574	2588	516	3678	0.370491	0.397547
S=40, D=76, h=0.6, k=0.3, V=1	316013	896	312077	472	2568	574	3614	0.377024	0.407832
S=40, D=76, h=0.6, k=0.3, V=0	316175	840	312184	531	2620	566	3717	0.353133	0.381706
S=40, D=76, h=0.6, k=0.4, V=1	317024	902	312986	531	2605	529	3665	0.370688	0.398396
S=40, D=76, h=0.6, k=0.4, V=0	316992	856	312917	577	2642	529	3748	0.351798	0.378213
S=40, D=76, h=0.6, k=0.5, V=1	317351	891	313246	592	2622	520	3734	0.359759	0.386212
S=40, D=76, h=0.6, k=0.5, V=0	317319	869	313199	614	2637	520	3771	0.350998	0.376883
S=40, D=76, h=0.6, k=0.6, V=1	317664	914	313519	618	2613	504	3735	0.363166	0.388982
S=40, D=76, h=0.6, k=0.6, V=0	317664	914	313524	618	2608	504	3730	0.363398	0.389266
S=40, D=76, h=0.6, k=0.7, V=1	317842	985	313739	575	2543	499	3617	0.388530	0.415814
S=40, D=76, h=0.6, k=0.7, V=0	317842	986	313741	574	2541	499	3614	0.388983	0.416304
S=40, D=76, h=0.6, k=0.8, V=1	318257	974	314085	629	2569	481	3679	0.378877	0.404486
S=40, D=76, h=0.6, k=0.8, V=0	318257	975	314086	628	2568	481	3677	0.379274	0.404909
S=40, D=76, h=0.6, k=0.9, V=1	318500	990	314316	632	2562	472	3666	0.382890	0.408233
S=40, D=76, h=0.6, k=0.9, V=0	318500	991	314317	631	2561	472	3664	0.383285	0.408653
S=40, D=76, h=0.6, k=1, V=1	318596	1005	314418	620	2553	467	3640	0.388393	0.413782
S=40, D=76, h=0.6, k=1, V=0	318596	1006	314419	619	2552	467	3638	0.388788	0.414201
S=40, D=76, h=0.5, k=0.3, V=1	316582	919	312590	503	2570	550	3623	0.379179	0.408723
S=40, D=76, h=0.5, k=0.3, V=0	316805	869	312761	558	2617	540	3715	0.358079	0.385574
S=40, D=76, h=0.5, k=0.4, V=1	317569	923	313453	596	2597	513	3706	0.368350	0.395019
S=40, D=76, h=0.5, k=0.4, V=0	317537	900	313405	619	2613	513	3745	0.359297	0.385386
S=40, D=76, h=0.5, k=0.5, V=1	317918	940	313732	646	2600	492	3738	0.367019	0.392424
S=40, D=76, h=0.5, k=0.5, V=0	317918	932	313728	654	2604	492	3750	0.364013	0.389246
S=40, D=76, h=0.5, k=0.6, V=1	318570	984	314343	664	2579	467	3710	0.377105	0.401758
S=40, D=76, h=0.5, k=0.6, V=0	318570	985	314344	663	2578	467	3708	0.377497	0.402175
S=40, D=76, h=0.5, k=0.7, V=1	319161	1034	314925	657	2545	451	3653	0.391430	0.416037
S=40, D=76, h=0.5, k=0.7, V=0	319161	1035	314926	656	2544	451	3651	0.391817	0.416447
S=40, D=76, h=0.5, k=0.8, V=1	319253	1070	315018	656	2509	447	3612	0.401274	0.426268
S=40, D=76, h=0.5, k=0.8, V=0	319253	1070	315018	656	2509	447	3612	0.401274	0.426268
S=40, D=76, h=0.5, k=0.9, V=1	319273	1096	315056	640	2481	446	3567	0.410156	0.435643
S=40, D=76, h=0.5, k=0.9, V=0	319273	1096	315056	640	2481	446	3567	0.410156	0.435643
S=40, D=76, h=0.5, k=1, V=1	319947	1112	315651	700	2484	425	3609	0.407248	0.431297
S=40, D=76, h=0.5, k=1, V=0	319947	1112	315651	700	2484	425	3609	0.407248	0.431297
S=40, D=76, h=0.4, k=0.3, V=1	317070	942	313033	534	2561	534	3629	0.381532	0.410326
S=40, D=76, h=0.4, k=0.3, V=0	317038	893	312961	583	2601	534	3718	0.361697	0.389119
S=40, D=76, h=0.4, k=0.4, V=1	318248	973	314061	643	2571	489	3703	0.376464	0.402323
S=40, D=76, h=0.4, k=0.4, V=0	318248	958	314052	658	2580	489	3727	0.370820	0.396349
S=40, D=76, h=0.4, k=0.5, V=1	319358	1025	315092	684	2557	450	3691	0.385731	0.409926
S=40, D=76, h=0.4, k=0.5, V=0	319358	1018	315085	691	2564	450	3705	0.383040	0.407074
S=40, D=76, h=0.4, k=0.6, V=1	319833	1063	315515	717	2538	430	3685	0.392036	0.415448
S=40, D=76, h=0.4, k=0.6, V=0	319833	1063	315515	717	2538	430	3685	0.392036	0.415448
S=40, D=76, h=0.4, k=0.7, V=1	320024	1104	315691	724	2505	420	3649	0.402009	0.425410
S=40, D=76, h=0.4, k=0.7, V=0	320024	1104	315691	724	2505	420	3649	0.402009	0.425410
S=40, D=76, h=0.4, k=0.8, V=1	320465	1131	316068	769	2497	399	3665	0.403992	0.426262
S=40, D=76, h=0.4, k=0.8, V=0	320465	1131	316068	769	2497	399	3665	0.403992	0.426262
S=40, D=76, h=0.4, k=0.9, V=1	320667	1153	316256	776	2482	388	3646	0.409010	0.430905
S=40, D=76, h=0.4, k=0.9, V=0	320667	1153	316256	776	2482	388	3646	0.409010	0.430905
S=40, D=76, h=0.4, k=1, V=1	320903	1214	316512	751	2426	380	3557	0.427174	0.449521
S=40, D=76, h=0.4, k=1, V=0	320903	1214	316512	751	2426	380	3557	0.427174	0.449521
S=40, D=76, h=0.3, k=0.3, V=1	317578	953	313497	575	2553	528	3656	0.379366	0.407687
S=40, D=76, h=0.3, k=0.3, V=0	317546	911	313430	617	2588	528	3733	0.362624	0.389795
S=40, D=76, h=0.3, k=0.4, V=1	319324	1030	315061	683	2550	453	3686	0.387133	0.411585
S=40, D=76, h=0.3, k=0.4, V=0	319324	1023	315056	690	2555	453	3698	0.384544	0.408852
S=40, D=76, h=0.3, k=0.5, V=1	320313	1087	315925	758	2543	400	3701	0.393745	0.415501
S=40, D=76, h=0.3, k=0.5, V=0	320313	1081	315919	764	2549	400	3713	0.391524	0.413163
S=40, D=76, h=0.3, k=0.6, V=1	320606	1131	316185	779	2511	387	3677	0.402793	0.424270
S=40, D=76, h=0.3, k=0.6, V=0	320606	1131	316185	779	2511	387	3677	0.402793	0.424270
S=40, D=76, h=0.3, k=0.7, V=1	320915	1176	316460	809	2470	380	3659	0.411046	0.432552
S=40, D=76, h=0.3, k=0.7, V=0	320915	1176	316460	809	2470	380	3659	0.411046	0.432552
S=40, D=76, h=0.3, k=0.8, V=1	321304	1230	316831	818	2425	368	3611	0.423590	0.445005
S=40, D=76, h=0.3, k=0.8, V=0	321304	1230	316831	818	2425	368	3611	0.423590	0.445005
S=40, D=76, h=0.3, k=0.9, V=1	321610	1246	317079	861	2424	348	3633	0.423224	0.443414
S=40, D=76, h=0.3, k=0.9, V=0	321610	1246	317079	861	2424	348	3633	0.423224	0.443414
S=40, D=76, h=0.3, k=1, V=1	321722	1266	317156	893	2407	344	3644	0.424820	0.444850
S=40, D=76, h=0.3, k=1, V=0	321722	1266	317156	893	2407	344	3644	0.424820	0.444850
S=40, D=76, h=0.2, k=0.3, V=1	318228	981	314084	617	2546	510	3673	0.381642	0.409052
S=40, D=76, h=0.2, k=0.3, V=0	318196	943	314015	660	2578	510	3748	0.366234	0.392625
S=40, D=76, h=0.2, k=0.4, V=1	320155	1074	315782	745	2554	405	3704	0.391656	0.413571
S=40, D=76, h=0.2, k=0.4, V=0	320155	1067	315775	752	2561	405	3718	0.389048	0.410823
S=40, D=76, h=0.2, k=0.5, V=1	320705	1164	316269	794	2478	385	3657	0.409604	0.431330
S=40, D=76, h=0.2, k=0.5, V=0	320705	1158	316263	800	2484	385	3669	0.407447	0.429064
S=40, D=76, h=0.2, k=0.6, V=1	321467	1223	316937	862	2445	354	3661	0.417293	0.437555
S=40, D=76, h=0.2, k=0.6, V=0	321467	1223	316937	862	2445	354	3661	0.417293	0.437555
S=40, D=76, h=0.2, k=0.7, V=1	321803	1282	317226	901	2394	340	3635	0.427904	0.447832
S=40, D=76, h=0.2, k=0.7, V=0	321803	1282	317226	901	2394	340	3635	0.427904	0.447832
S=40, D=76, h=0.2, k=0.8, V=1	322030	1310	317419	923	2378	327	3628	0.432410	0.451733
S=40, D=76, h=0.2, k=0.8, V=0	322030	1310	317419	923	2378	327	3628	0.432410	0.451733
S=40, D=76, h=0.2, k=0.9, V=1	322242	1319	317564	978	2381	314	3673	0.429172	0.447561
S=40, D=76, h=0.2, k=0.9, V=0	322242	1319	317564	978	2381	314	3673	0.429172	0.447561
S=40, D=76, h=0.2, k=1, V=1	322642	1379	317930	989	2344	290	3623	0.442165	0.459573
S=40, D=76, h=0.2, k=1, V=0	322642	1379	317930	989	2344	290	3623	0.442165	0.459573
S=40, D=76, F=0	314897	269	310530	965	3133	602	4700	0.114927	0.125708
S=40, D=80, h=0.7, k=0.3, V=1	315576	885	311689	437	2565	588	3590	0.378948	0.410739
S=40, D=80, h=0.7, k=0.3, V=0	315653	825	311720	499	2609	585	3693	0.353338	0.383044
S=40, D=80, h=0.7, k=0.4, V=1	316296	880	312334	491	2591	562	3644	0.369977	0.399564
S=40, D=80, h=0.7, k=0.4, V=0	316264	830	312262	541	2631	562	3734	0.348976	0.377024
S=40, D=80, h=0.7, k=0.5, V=1	316754	882	312735	526	2611	542	3679	0.365665	0.393758
S=40, D=80, h=0.7, k=0.5, V=0	316722	834	312664	574	2650	542	3766	0.345750	0.372438
S=40, D=80, h=0.7, k=0.6, V=1	317177	880	313113	557	2627	527	3711	0.361032	0.387948
S=40, D=80, h=0.7, k=0.6, V=0	317145	881	313089	556	2619	527	3702	0.361774	0.388795
S=40, D=80, h=0.7, k=0.7, V=1	317229	895	313167	557	2610	525	3692	0.365531	0.392689
S=40, D=80, h=0.7, k=0.7, V=0	317197	896	313142	556	2603	525	3684	0.366228	0.393481
S=40, D=80, h=0.7, k=0.8, V=1	317297	946	313266	529	2556	525	3610	0.383811	0.412306
S=40, D=80, h=0.7, k=0.8, V=0	317265	947	313238	528	2552	525	3605	0.384372	0.412931
S=40, D=80, h=0.7, k=0.9, V=1	317388	951	313346	533	2558	519	3610	0.384619	0.412806
S=40, D=80, h=0.7, k=0.9, V=0	317388	953	313351	531	2553	519	3603	0.385592	0.413870
S=40, D=80, h=0.7, k=1, V=1	317441	918	313356	575	2592	516	3683	0.369937	0.396932
S=40, D=80, h=0.7, k=1, V=0	317441	919	313360	574	2588	516	3678	0.370491	0.397547
S=40, D=80, h=0.6, k=0.3, V=1	316013	896	312077	472	2568	574	3614	0.377024	0.407832
S=40, D=80, h=0.6, k=0.3, V=0	316175	840	312184	531	2620	566	3717	0.353133	0.381706
S=40, D=80, h=0.6, k=0.4, V=1	317024	902	312986	531	2605	529	3665	0.370688	0.398396
S=40, D=80, h=0.6, k=0.4, V=0	316992	856	312917	577	2642	529	3748	0.351798	0.378213
S=40, D=80, h=0.6, k=0.5, V=1	317351	891	313246	592	2622	520	3734	0.359759	0.386212
S=40, D=80, h=0.6, k=0.5, V=0	317319	869	313199	614	2637	520	3771	0.350998	0.376883
S=40, D=80, h=0.6, k=0.6, V=1	317664	914	313519	618	2613	504	3735	0.363166	0.388982
S=40, D=80, h=0.6, k=0.6, V=0	317664	914	313524	618	2608	504	3730	0.363398	0.389266
S=40, D=80, h=0.6, k=0.7, V=1	317842	985	313739	575	2543	499	3617	0.388530	0.415814
S=40, D=80, h=0.6, k=0.7, V=0	317842	986	313741	574	2541	499	3614	0.388983	0.416304
S=40, D=80, h=0.6, k=0.8, V=1	318257	974	314085	629	2569	481	3679	0.378877	0.404486
S=40, D=80, h=0.6, k=0.8, V=0	318257	975	314086	628	2568	481	3677	0.379274	0.404909
S=40, D=80, h=0.6, k=0.9, V=1	318500	990	314316	632	2562	472	3666	0.382890	0.408233
S=40, D=80, h=0.6, k=0.9, V=0	318500	991	314317	631	2561	472	3664	0.383285	0.408653
S=40, D=80, h=0.6, k=1, V=1	318596	1005	314418	620	2553	467	3640	0.388393	0.413782
S=40, D=80, h=0.6, k=1, V=0	318596	1006	314419	619	2552	467	3638	0.388788	0.414201
S=40, D=80, h=0.5, k=0.3, V=1	316582	919	312590	503	2570	550	3623	0.379179	0.408723
S=40, D=80, h=0.5, k=0.3, V=0	316805	869	312761	558	2617	540	3715	0.358079	0.385574
S=40, D=80, h=0.5, k=0.4, V=1	317569	923	313453	596	2597	513	3706	0.368350	0.395019
S=40, D=80, h=0.5, k=0.4, V=0	317537	900	313405	619	2613	513	3745	0.359297	0.385386
S=40, D=80, h=0.5, k=0.5, V=1	317918	940	313732	646	2600	492	3738	0.367019	0.392424
S=40, D=80, h=0.5, k=0.5, V=0	317918	932	313728	654	2604	492	3750	0.364013	0.389246
S=40, D=80, h=0.5, k=0.6, V=1	318570	984	314343	664	2579	467	3710	0.377105	0.401758
S=40, D=80, h=0.5, k=0.6, V=0	318570	985	314344	663	2578	467	3708	0.377497	0.402175
S=40, D=80, h=0.5, k=0.7, V=1	319161	1034	314925	657	2545	451	3653	0.391430	0.416037
S=40, D=80, h=0.5, k=0.7, V=0	319161	1035	314926	656	2544	451	3651	0.391817	0.416447
S=40, D=80, h=0.5, k=0.8, V=1	319253	1070	315018	656	2509	447	3612	0.401274	0.426268
S=40, D=80, h=0.5, k=0.8, V=0	319253	1070	315018	656	2509	447	3612	0.401274	0.426268
S=40, D=80, h=0.5, k=0.9, V=1	319273	1096	315056	640	2481	446	3567	0.410156	0.435643
S=40, D=80, h=0.5, k=0.9, V=0	319273	1096	315056	640	2481	446	3567	0.410156	0.435643
S=40, D=80, h=0.5, k=1, V=1	319947	1112	315651	700	2484	425	3609	0.407248	0.431297
S=40, D=80, h=0.5, k=1, V=0	319947	1112	315651	700	2484	425	3609	0.407248	0.431297
S=40, D=80, h=0.4, k=0.3, V=1	317070	942	313033	534	2561	534	3629	0.381532	0.410326
S=40, D=80, h=0.4, k=0.3, V=0	317038	893	312961	583	2601	534	3718	0.361697	0.389119
S=40, D=80, h=0.4, k=0.4, V=1	318248	973	314061	643	2571	489	3703	0.376464	0.402323
S=40, D=80, h=0.4, k=0.4, V=0	318248	958	314052	658	2580	489	3727	0.370820	0.396349
S=40, D=80, h=0.4, k=0.5, V=1	319358	1025	315092	684	2557	450	3691	0.385731	0.409926
S=40, D=80, h=0.4, k=0.5, V=0	319358	1018	315085	691	2564	450	3705	0.383040	0.407074
S=40, D=80, h=0.4, k=0.6, V=1	319833	1063	315515	717	2538	430	3685	0.392036	0.415448
S=40, D=80, h=0.4, k=0.6, V=0	319833	1063	315515	717	2538	430	3685	0.392036	0.415448
S=40, D=80, h=0.4, k=0.7, V=1	320024	1104	315691	724	2505	420	3649	0.402009	0.425410
S=40, D=80, h=0.4, k=0.7, V=0	320024	1104	315691	724	2505	420	3649	0.402009	0.425410
S=40, D=80, h=0.4, k=0.8, V=1	320465	1131	316068	769	2497	399	3665	0.403992	0.426262
S=40, D=80, h=0.4, k=0.8, V=0	320465	1131	316068	769	2497	399	3665	0.403992	0.426262
S=40, D=80, h=0.4, k=0.9, V=1	320667	1153	316256	776	2482	388	3646	0.409010	0.430905
S=40, D=80, h=0.4, k=0.9, V=0	320667	1153	316256	776	2482	388	3646	0.409010	0.430905
S=40, D=80, h=0.4, k=1, V=1	320903	1214	316512	751	2426	380	3557	0.427174	0.449521
S=40, D=80, h=0.4, k=1, V=0	320903	1214	316512	751	2426	380	3557	0.427174	0.449521
S=40, D=80, h=0.3, k=0.3, V=1	317578	953	313497	575	2553	528	3656	0.379366	0.407687
S=40, D=80, h=0.3, k=0.3, V=0	317546	911	313430	617	2588	528	3733	0.362624	0.389795
S=40, D=80, h=0.3, k=0.4, V=1	319324	1030	315061	683	2550	453	3686	0.387133	0.411585
S=40, D=80, h=0.3, k=0.4, V=0	319324	1023	315056	690	2555	453	3698	0.384544	0.408852
S=40, D=80, h=0.3, k=0.5, V=1	320313	1087	315925	758	2543	400	3701	0.393745	0.415501
S=40, D=80, h=0.3, k=0.5, V=0	320313	1081	315919	764	2549	400	3713	0.391524	0.413163
S=40, D=80, h=0.3, k=0.6, V=1	320606	1131	316185	779	2511	387	3677	0.402793	0.424270
S=40, D=80, h=0.3, k=0.6, V=0	320606	1131	316185	779	2511	387	3677	0.402793	0.424270
S=40, D=80, h=0.3, k=0.7, V=1	320915	1176	316460	809	2470	380	3659	0.411046	0.432552
S=40, D=80, h=0.3, k=0.7, V=0	320915	1176	316460	809	2470	380	3659	0.411046	0.432552
S=40, D=80, h=0.3, k=0.8, V=1	321304	1230	316831	818	2425	368	3611	0.423590	0.445005
S=40, D=80, h=0.3, k=0.8, V=0	321304	1230	316831	818	2425	368	3611	0.423590	0.445005
S=40, D=80, h=0.3, k=0.9, V=1	321610	1246	317079	861	2424	348	3633	0.423224	0.443414
S=40, D=80, h=0.3, k=0.9, V=0	321610	1246	317079	861	2424	348	3633	0.423224	0.443414
S=40, D=80, h=0.3, k=1, V=1	321722	1266	317156	893	2407	344	3644	0.424820	0.444850
S=40, D=80, h=0.3, k=1, V=0	321722	1266	317156	893	2407	344	3644	0.424820	0.444850
S=40, D=80, h=0.2, k=0.3, V=1	318228	981	314084	617	2546	510	3673	0.381642	0.409052
S=40, D=80, h=0.2, k=0.3, V=0	318196	943	314015	660	2578	510	3748	0.366234	0.392625
S=40, D=80, h=0.2, k=0.4, V=1	320155	1074	315782	745	2554	405	3704	0.391656	0.413571
S=40, D=80, h=0.2, k=0.4, V=0	320155	1067	315775	752	2561	405	3718	0.389048	0.410823
S=40, D=80, h=0.2, k=0.5, V=1	320705	1164	316269	794	2478	385	3657	0.409604	0.431330
S=40, D=80, h=0.2, k=0.5, V=0	320705	1158	316263	800	2484	385	3669	0.407447	0.429064
S=40, D=80, h=0.2, k=0.6, V=1	321467	1223	316937	862	2445	354	3661	0.417293	0.437555
S=40, D=80, h=0.2, k=0.6, V=0	321467	1223	316937	862	2445	354	3661	0.417293	0.437555
S=40, D=80, h=0.2, k=0.7, V=1	321803	1282	317226	901	2394	340	3635	0.427904	0.447832
S=40, D=80, h=0.2, k=0.7, V=0	321803	1282	317226	901	2394	340	3635	0.427904	0.447832
S=40, D=80, h=0.2, k=0.8, V=1	322030	1310	317419	923	2378	327	3628	0.432410	0.451733
S=40, D=80, h=0.2, k=0.8, V=0	322030	1310	317419	923	2378	327	3628	0.432410	0.451733
S=40, D=80, h=0.2, k=0.9, V=1	322242	1317	317564	978	2383	314	3675	0.428700	0.447070
S=40, D=80, h=0.2, k=0.9, V=0	322242	1317	317564	978	2383	314	3675	0.428700	0.447070
S=40, D=80, h=0.2, k=1, V=1	322642	1379	317931	988	2344	290	3622	0.442262	0.459674
S=40, D=80, h=0.2, k=1, V=0	322642	1379	317931	988	2344	290	3622	0.442262	0.459674
S=40, D=80, F=0	314897	269	310530	965	3133	602	4700	0.114927	0.125708
S=30, D=42, h=0.7, k=0.3, V=1	318838	1079	314685	586	2488	459	3533	0.412320	0.438712
S=30, D=42, h=0.7, k=0.3, V=0	318965	1013	314758	661	2533	450	3644	0.387009	0.411509
S=30, D=42, h=0.7, k=0.4, V=1	319195	1104	315006	602	2483	439	3524	0.416793	0.442205
S=30, D=42, h=0.7, k=0.4, V=0	319291	1042	315052	671	2526	434	3631	0.393299	0.417189
S=30, D=42, h=0.7, k=0.5, V=1	319640	1098	315371	675	2496	425	3596	0.406671	0.430690
S=30, D=42, h=0.7, k=0.5, V=0	319719	1041	315400	736	2542	421	3699	0.385416	0.408087
S=30, D=42, h=0.7, k=0.6, V=1	319918	1124	315640	672	2482	415	3569	0.413629	0.437412
S=30, D=42, h=0.7, k=0.6, V=0	319997	1141	315738	660	2458	411	3529	0.420001	0.443956
S=30, D=42, h=0.7, k=0.7, V=1	320319	1168	316026	679	2446	400	3525	0.424354	0.447833
S=30, D=42, h=0.7, k=0.7, V=0	320380	1178	316096	671	2435	396	3502	0.428096	0.451550
S=30, D=42, h=0.7, k=0.8, V=1	320583	1164	316261	706	2452	399	3557	0.420122	0.443312
S=30, D=42, h=0.7, k=0.8, V=0	320644	1174	316332	698	2440	395	3533	0.423897	0.447072
S=30, D=42, h=0.7, k=0.9, V=1	320769	1155	316407	738	2469	388	3595	0.414339	0.436564
S=30, D=42, h=0.7, k=0.9, V=0	320792	1164	316440	730	2458	387	3575	0.417682	0.440035
S=30, D=42, h=0.7, k=1, V=1	320765	1175	316412	732	2446	389	3567	0.420166	0.442770
S=30, D=42, h=0.7, k=1, V=0	320788	1182	316443	726	2437	388	3551	0.422769	0.445463
S=30, D=42, h=0.6, k=0.3, V=1	319412	1132	315235	587	2458	441	3486	0.425632	0.451659
S=30, D=42, h=0.6, k=0.3, V=0	319508	1070	315288	658	2492	436	3586	0.402479	0.427058
S=30, D=42, h=0.6, k=0.4, V=1	320283	1165	316013	657	2448	408	3513	0.425854	0.449873
S=30, D=42, h=0.6, k=0.4, V=0	320362	1112	316048	714	2488	404	3606	0.406518	0.429348
S=30, D=42, h=0.6, k=0.5, V=1	320536	1172	316221	692	2451	400	3543	0.423339	0.446711
S=30, D=42, h=0.6, k=0.5, V=0	320625	1120	316263	748	2494	395	3637	0.404451	0.426603
S=30, D=42, h=0.6, k=0.6, V=1	320765	1180	316398	737	2450	390	3577	0.420311	0.442927
S=30, D=42, h=0.6, k=0.6, V=0	320826	1184	316466	734	2442	386	3562	0.422085	0.444589
S=30, D=42, h=0.6, k=0.7, V=1	320945	1196	316566	748	2435	384	3567	0.423328	0.445758
S=30, D=42, h=0.6, k=0.7, V=0	320983	1196	316608	748	2431	381	3560	0.423709	0.446011
S=30, D=42, h=0.6, k=0.8, V=1	321128	1264	316777	715	2372	371	3458	0.444243	0.466938
S=30, D=42, h=0.6, k=0.8, V=0	321128	1268	316783	711	2366	371	3448	0.445791	0.468574
S=30, D=42, h=0.6, k=0.9, V=1	321278	1268	316904	736	2370	370	3476	0.442740	0.465295
S=30, D=42, h=0.6, k=0.9, V=0	321278	1271	316909	733	2365	370	3468	0.443922	0.466547
S=30, D=42, h=0.6, k=1, V=1	321363	1240	316953	776	2394	369	3539	0.431710	0.453692
S=30, D=42, h=0.6, k=1, V=0	321363	1242	316957	774	2390	369	3533	0.432532	0.454566
S=30, D=42, h=0.5, k=0.3, V=1	320179	1148	315924	634	2473	413	3520	0.423656	0.447779
S=30, D=42, h=0.5, k=0.3, V=0	320258	1091	315965	698	2504	409	3611	0.402932	0.425862
S=30, D=42, h=0.5, k=0.4, V=1	320593	1175	316259	707	2452	397	3556	0.422286	0.445412
S=30, D=42, h=0.5, k=0.4, V=0	320671	1131	316298	756	2486	393	3635	0.406320	0.428446
S=30, D=42, h=0.5, k=0.5, V=1	321049	1183	316620	781	2465	372	3618	0.416152	0.437451
S=30, D=42, h=0.5, k=0.5, V=0	321104	1162	316660	804	2478	369	3651	0.408971	0.429796
S=30, D=42, h=0.5, k=0.6, V=1	321285	1195	316817	818	2455	369	3642	0.415185	0.436268
S=30, D=42, h=0.5, k=0.6, V=0	321323	1198	316862	816	2447	366	3629	0.416571	0.437581
S=30, D=42, h=0.5, k=0.7, V=1	321549	1269	317094	788	2398	350	3536	0.436654	0.457583
S=30, D=42, h=0.5, k=0.7, V=0	321549	1271	317098	786	2394	350	3530	0.437468	0.458446
S=30, D=42, h=0.5, k=0.8, V=1	321721	1300	317257	802	2362	345	3509	0.443131	0.464098
S=30, D=42, h=0.5, k=0.8, V=0	321721	1302	317260	800	2359	345	3504	0.443884	0.464890
S=30, D=42, h=0.5, k=0.9, V=1	321964	1317	317469	821	2357	332	3510	0.445179	0.465405
S=30, D=42, h=0.5, k=0.9, V=0	321964	1319	317471	819	2355	332	3506	0.445869	0.466125
S=30, D=42, h=0.5, k=1, V=1	322111	1370	317622	809	2310	318	3437	0.459411	0.479372
S=30, D=42, h=0.5, k=1, V=0	322111	1372	317624	807	2308	318	3433	0.460096	0.480085
S=30, D=42, h=0.4, k=0.3, V=1	320405	1174	316132	646	2453	402	3501	0.429017	0.452771
S=30, D=42, h=0.4, k=0.3, V=0	320484	1121	316169	705	2489	398	3592	0.409669	0.432275
S=30, D=42, h=0.4, k=0.4, V=1	320938	1212	316534	752	2440	374	3566	0.426241	0.448128
S=30, D=42, h=0.4, k=0.4, V=0	321016	1177	316585	790	2464	370	3624	0.414147	0.435276
S=30, D=42, h=0.4, k=0.5, V=1	321361	1195	316857	849	2460	364	3673	0.411910	0.432535
S=30, D=42, h=0.4, k=0.5, V=0	321399	1182	316887	863	2467	361	3691	0.407699	0.427990
S=30, D=42, h=0.4, k=0.6, V=1	321789	1284	317272	835	2398	334	3567	0.435243	0.455105
S=30, D=42, h=0.4, k=0.6, V=0	321789	1285	317279	834	2391	334	3559	0.435924	0.455848
S=30, D=42, h=0.4, k=0.7, V=1	322170	1297	317557	914	2402	314	3630	0.430340	0.448768
S=30, D=42, h=0.4, k=0.7, V=0	322170	1298	317558	913	2401	314	3628	0.430679	0.449121
S=30, D=42, h=0.4, k=0.8, V=1	322315	1393	317779	841	2302	306	3449	0.461126	0.480350
S=30, D=42, h=0.4, k=0.8, V=0	322315	1394	317780	840	2301	306	3447	0.461463	0.480701
S=30, D=42, h=0.4, k=0.9, V=1	322390	1387	317793	899	2311	302	3512	0.453729	0.472407
S=30, D=42, h=0.4, k=0.9, V=0	322390	1388	317794	898	2310	302	3510	0.454062	0.472754
S=30, D=42, h=0.4, k=1, V=1	322470	1417	317866	902	2285	299	3486	0.460266	0.479004
S=30, D=42, h=0.4, k=1, V=0	322470	1417	317866	902	2285	299	3486	0.460266	0.479004
S=30, D=42, h=0.3, k=0.3, V=1	320522	1190	316210	678	2444	395	3517	0.429167	0.452494
S=30, D=42, h=0.3, k=0.3, V=0	320590	1140	316242	732	2476	392	3600	0.411424	0.433764
S=30, D=42, h=0.3, k=0.4, V=1	321239	1233	316777	803	2426	362	3591	0.426048	0.447214
S=30, D=42, h=0.3, k=0.4, V=0	321294	1215	316819	823	2437	359	3619	0.420023	0.440771
S=30, D=42, h=0.3, k=0.5, V=1	322013	1293	317429	895	2396	324	3615	0.431313	0.450403
S=30, D=42, h=0.3, k=0.5, V=0	322013	1285	317424	903	2401	324	3628	0.428752	0.447748
S=30, D=42, h=0.3, k=0.6, V=1	322241	1332	317626	914	2369	312	3595	0.438625	0.457271
S=30, D=42, h=0.3, k=0.6, V=0	322241	1333	317627	913	2368	312	3593	0.438961	0.457621
S=30, D=42, h=0.3, k=0.7, V=1	322488	1392	317860	918	2318	302	3538	0.452248	0.470813
S=30, D=42, h=0.3, k=0.7, V=0	322488	1393	317861	917	2317	302	3536	0.452580	0.471158
S=30, D=42, h=0.3, k=0.8, V=1	322704	1404	318011	973	2316	285	3574	0.449936	0.467352
S=30, D=42, h=0.3, k=0.8, V=0	322704	1404	318011	973	2316	285	3574	0.449936	0.467352
S=30, D=42, h=0.3, k=0.9, V=1	322843	1487	318167	946	2243	272	3461	0.471582	0.488949
S=30, D=42, h=0.3, k=0.9, V=0	322843	1487	318167	946	2243	272	3461	0.471582	0.488949
S=30, D=42, h=0.3, k=1, V=1	323065	1549	318380	950	2186	259	3395	0.485407	0.502409
S=30, D=42, h=0.3, k=1, V=0	323065	1549	318380	950	2186	259	3395	0.485407	0.502409
S=30, D=42, F=0	318508	355	313744	1255	3154	473	4882	0.133438	0.143044
S=30, D=45, h=0.7, k=0.3, V=1	318732	1079	314587	585	2481	465	3531	0.412500	0.439288
S=30, D=45, h=0.7, k=0.3, V=0	318870	1016	314671	658	2525	456	3639	0.388128	0.413049
S=30, D=45, h=0.7, k=0.4, V=1	319014	1101	314839	600	2474	450	3524	0.416320	0.442405
S=30, D=45, h=0.7, k=0.4, V=0	319196	1041	314964	670	2521	440	3631	0.393150	0.417391
S=30, D=45, h=0.7, k=0.5, V=1	319398	1085	315149	672	2492	442	3606	0.403644	0.428528
S=30, D=45, h=0.7, k=0.5, V=0	319563	1030	315260	732	2541	433	3706	0.382934	0.406161
S=30, D=45, h=0.7, k=0.6, V=1	319891	1124	315621	665	2481	416	3562	0.414465	0.438356
S=30, D=45, h=0.7, k=0.6, V=0	319970	1140	315720	652	2458	412	3522	0.420714	0.444770
S=30, D=45, h=0.7, k=0.7, V=1	320286	1163	315998	673	2452	399	3524	0.423808	0.447192
S=30, D=45, h=0.7, k=0.7, V=0	320347	1173	316068	665	2441	395	3501	0.427559	0.450919
S=30, D=45, h=0.7, k=0.8, V=1	320550	1162	316234	699	2455	398	3552	0.420433	0.443575
S=30, D=45, h=0.7, k=0.8, V=0	320611	1172	316305	691	2443	394	3528	0.424217	0.447343
S=30, D=45, h=0.7, k=0.9, V=1	320695	1153	316341	731	2470	389	3590	0.414627	0.436927
S=30, D=45, h=0.7, k=0.9, V=0	320718	1162	316374	723	2459	388	3570	0.417978	0.440407
S=30, D=45, h=0.7, k=1, V=1	320671	1171	316327	726	2447	391	3564	0.419900	0.442619
S=30, D=45, h=0.7, k=1, V=0	320694	1178	316358	720	2438	390	3548	0.422509	0.445320
S=30, D=45, h=0.6, k=0.3, V=1	319200	1130	315042	580	2448	452	3480	0.426071	0.452840
S=30, D=45, h=0.6, k=0.3, V=0	319382	1072	315174	652	2484	442	3578	0.403729	0.428751
S=30, D=45, h=0.6, k=0.4, V=1	320211	1159	315947	655	2450	411	3516	0.424636	0.448783
S=30, D=45, h=0.6, k=0.4, V=0	320290	1108	315984	710	2488	407	3605	0.405999	0.428989
S=30, D=45, h=0.6, k=0.5, V=1	320460	1166	316150	689	2455	401	3545	0.422236	0.445618
S=30, D=45, h=0.6, k=0.5, V=0	320549	1115	316193	744	2497	396	3637	0.403667	0.425842
S=30, D=45, h=0.6, k=0.6, V=1	320730	1178	316365	733	2454	389	3576	0.420211	0.442752
S=30, D=45, h=0.6, k=0.6, V=0	320791	1183	316433	730	2445	385	3560	0.422236	0.444679
S=30, D=45, h=0.6, k=0.7, V=1	320838	1194	316462	748	2434	387	3569	0.422829	0.445422
S=30, D=45, h=0.6, k=0.7, V=0	320876	1196	316505	747	2428	384	3559	0.423820	0.446317
S=30, D=45, h=0.6, k=0.8, V=1	321054	1264	316715	706	2369	374	3449	0.445289	0.468232
S=30, D=45, h=0.6, k=0.8, V=0	321054	1267	316720	703	2364	374	3441	0.446482	0.469496
S=30, D=45, h=0.6, k=0.9, V=1	321194	1267	316828	732	2367	374	3473	0.442954	0.465781
S=30, D=45, h=0.6, k=0.9, V=0	321194	1270	316833	729	2362	374	3465	0.444138	0.467036
S=30, D=45, h=0.6, k=1, V=1	321279	1236	316872	777	2394	373	3544	0.430619	0.452803
S=30, D=45, h=0.6, k=1, V=0	321279	1238	316876	775	2390	373	3538	0.431441	0.453678
S=30, D=45, h=0.5, k=0.3, V=1	320087	1150	315843	628	2466	417	3511	0.424955	0.449409
S=30, D=45, h=0.5, k=0.3, V=0	320166	1094	315877	698	2497	413	3608	0.403711	0.426929
S=30, D=45, h=0.5, k=0.4, V=1	320589	1169	316253	709	2458	396	3563	0.420602	0.443581
S=30, D=45, h=0.5, k=0.4, V=0	320667	1124	316291	759	2493	392	3644	0.404248	0.426210
S=30, D=45, h=0.5, k=0.5, V=1	320943	1177	316517	781	2468	376	3625	0.414599	0.436060
S=30, D=45, h=0.5, k=0.5, V=0	320998	1154	316556	805	2483	373	3661	0.406792	0.427746
S=30, D=45, h=0.5, k=0.6, V=1	321164	1185	316702	818	2459	376	3653	0.412646	0.434025
S=30, D=45, h=0.5, k=0.6, V=0	321202	1188	316747	816	2451	373	3640	0.414031	0.435341
S=30, D=45, h=0.5, k=0.7, V=1	321427	1266	316989	783	2389	360	3532	0.436590	0.458167
S=30, D=45, h=0.5, k=0.7, V=0	321427	1268	316993	781	2385	360	3526	0.437406	0.459033
S=30, D=45, h=0.5, k=0.8, V=1	321573	1294	317128	798	2353	359	3510	0.442188	0.464027
S=30, D=45, h=0.5, k=0.8, V=0	321573	1296	317131	796	2350	359	3505	0.442942	0.464823
S=30, D=45, h=0.5, k=0.9, V=1	321901	1319	317418	819	2345	340	3504	0.445983	0.466776
S=30, D=45, h=0.5, k=0.9, V=0	321901	1321	317420	817	2343	340	3500	0.446673	0.467497
S=30, D=45, h=0.5, k=1, V=1	322048	1369	317571	808	2300	326	3434	0.459464	0.479978
S=30, D=45, h=0.5, k=1, V=0	322048	1371	317573	806	2298	326	3430	0.460148	0.480692
S=30, D=45, h=0.4, k=0.3, V=1	320362	1174	316093	645	2450	404	3499	0.429193	0.453091
S=30, D=45, h=0.4, k=0.3, V=0	320441	1121	316129	705	2486	400	3591	0.409721	0.432458
S=30, D=45, h=0.4, k=0.4, V=1	320869	1207	316469	751	2442	377	3570	0.425118	0.447136
S=30, D=45, h=0.4, k=0.4, V=0	320947	1170	316517	791	2469	373	3633	0.412230	0.433441
S=30, D=45, h=0.4, k=0.5, V=1	321283	1191	316779	854	2459	371	3684	0.410290	0.431252
S=30, D=45, h=0.4, k=0.5, V=0	321321	1177	316808	869	2467	368	3704	0.405728	0.426335
S=30, D=45, h=0.4, k=0.6, V=1	321667	1282	317163	832	2390	344	3566	0.435080	0.455571
S=30, D=45, h=0.4, k=0.6, V=0	321667	1283	317170	831	2383	344	3558	0.435762	0.456316
S=30, D=45, h=0.4, k=0.7, V=1	322083	1299	317478	913	2393	321	3627	0.430916	0.449805
S=30, D=45, h=0.4, k=0.7, V=0	322083	1300	317479	912	2392	321	3625	0.431255	0.450159
S=30, D=45, h=0.4, k=0.8, V=1	322228	1392	317698	841	2297	313	3451	0.460834	0.480508
S=30, D=45, h=0.4, k=0.8, V=0	322228	1393	317699	840	2296	313	3449	0.461172	0.480860
S=30, D=45, h=0.4, k=0.9, V=1	322303	1386	317713	900	2304	309	3513	0.453452	0.472584
S=30, D=45, h=0.4, k=0.9, V=0	322303	1387	317714	899	2303	309	3511	0.453786	0.472931
S=30, D=45, h=0.4, k=1, V=1	322420	1418	317819	903	2280	302	3485	0.460450	0.479400
S=30, D=45, h=0.4, k=1, V=0	322420	1418	317819	903	2280	302	3485	0.460450	0.479400
S=30, D=45, h=0.3, k=0.3, V=1	320485	1188	316180	674	2443	398	3515	0.429144	0.452660
S=30, D=45, h=0.3, k=0.3, V=0	320553	1135	316209	731	2478	395	3604	0.410263	0.432725
S=30, D=45, h=0.3, k=0.4, V=1	321187	1231	316724	805	2427	365	3597	0.425232	0.446536
S=30, D=45, h=0.3, k=0.4, V=0	321242	1211	316765	826	2440	362	3628	0.418608	0.439464
S=30, D=45, h=0.3, k=0.5, V=1	321912	1292	317336	895	2389	333	3617	0.431018	0.450655
S=30, D=45, h=0.3, k=0.5, V=0	321912	1283	317330	904	2395	333	3632	0.428115	0.447641
S=30, D=45, h=0.3, k=0.6, V=1	322126	1330	317522	911	2363	320	3594	0.438456	0.457604
S=30, D=45, h=0.3, k=0.6, V=0	322126	1331	317523	910	2362	320	3592	0.438793	0.457954
S=30, D=45, h=0.3, k=0.7, V=1	322404	1388	317782	917	2317	308	3542	0.451368	0.470283
S=30, D=45, h=0.3, k=0.7, V=0	322404	1389	317783	916	2316	308	3540	0.451700	0.470629
S=30, D=45, h=0.3, k=0.8, V=1	322648	1396	317962	969	2321	288	3578	0.448490	0.466044
S=30, D=45, h=0.3, k=0.8, V=0	322648	1396	317962	969	2321	288	3578	0.448490	0.466044
S=30, D=45, h=0.3, k=0.9, V=1	322777	1482	318111	943	2241	278	3462	0.470824	0.488571
S=30, D=45, h=0.3, k=0.9, V=0	322777	1482	318111	943	2241	278	3462	0.470824	0.488571
S=30, D=45, h=0.3, k=1, V=1	323036	1552	318351	953	2180	263	3396	0.485701	0.502986
S=30, D=45, h=0.3, k=1, V=0	323036	1552	318351	953	2180	263	3396	0.485701	0.502986
S=30, D=45, F=0	318447	358	313696	1245	3148	477	4870	0.134941	0.144729
S=30, D=48, h=0.7, k=0.3, V=1	318689	1078	314545	587	2479	467	3533	0.412034	0.438927
S=30, D=48, h=0.7, k=0.3, V=0	318816	1015	314620	658	2523	458	3639	0.387907	0.412940
S=30, D=48, h=0.7, k=0.4, V=1	318971	1099	314799	600	2473	452	3525	0.415855	0.442044
S=30, D=48, h=0.7, k=0.4, V=0	319067	1040	314842	670	2515	447	3632	0.392882	0.417528
S=30, D=48, h=0.7, k=0.5, V=1	319364	1086	315114	673	2491	444	3608	0.403682	0.428678
S=30, D=48, h=0.7, k=0.5, V=0	319443	1029	315144	733	2537	440	3710	0.382453	0.406049
S=30, D=48, h=0.7, k=0.6, V=1	319710	1119	315449	665	2477	427	3569	0.413074	0.437558
S=30, D=48, h=0.7, k=0.6, V=0	319875	1139	315631	650	2455	418	3523	0.420593	0.445009
S=30, D=48, h=0.7, k=0.7, V=1	320284	1166	315996	671	2451	399	3521	0.424695	0.448114
S=30, D=48, h=0.7, k=0.7, V=0	320345	1176	316066	663	2440	395	3498	0.428444	0.451838
S=30, D=48, h=0.7, k=0.8, V=1	320548	1161	316230	699	2458	398	3555	0.420073	0.443183
S=30, D=48, h=0.7, k=0.8, V=0	320609	1171	316301	691	2446	394	3531	0.423856	0.446951
S=30, D=48, h=0.7, k=0.9, V=1	320693	1155	316334	735	2469	389	3593	0.414625	0.436920
S=30, D=48, h=0.7, k=0.9, V=0	320716	1164	316367	727	2458	388	3573	0.417970	0.440394
S=30, D=48, h=0.7, k=1, V=1	320669	1172	316321	730	2446	391	3567	0.419693	0.442403
S=30, D=48, h=0.7, k=1, V=0	320692	1179	316352	724	2437	390	3551	0.422300	0.445101
S=30, D=48, h=0.6, k=0.3, V=1	319157	1128	314997	585	2447	454	3486	0.424971	0.451810
S=30, D=48, h=0.6, k=0.3, V=0	319253	1070	315051	653	2479	449	3581	0.403080	0.428495
S=30, D=48, h=0.6, k=0.4, V=1	320091	1155	315833	654	2449	418	3521	0.423635	0.448160
S=30, D=48, h=0.6, k=0.4, V=0	320256	1103	315949	711	2493	409	3613	0.404486	0.427502
S=30, D=48, h=0.6, k=0.5, V=1	320340	1161	316033	691	2455	408	3554	0.420632	0.444355
S=30, D=48, h=0.6, k=0.5, V=0	320515	1109	316153	749	2504	398	3651	0.401406	0.423563
S=30, D=48, h=0.6, k=0.6, V=1	320730	1176	316367	731	2456	389	3576	0.419938	0.442464
S=30, D=48, h=0.6, k=0.6, V=0	320791	1181	316435	728	2447	385	3560	0.421965	0.444392
S=30, D=48, h=0.6, k=0.7, V=1	320858	1193	316484	744	2437	386	3567	0.422978	0.445509
S=30, D=48, h=0.6, k=0.7, V=0	320896	1195	316527	743	2431	383	3557	0.423970	0.446404
S=30, D=48, h=0.6, k=0.8, V=1	321021	1264	316680	708	2369	374	3451	0.445055	0.467987
S=30, D=48, h=0.6, k=0.8, V=0	321021	1267	316685	705	2364	374	3443	0.446247	0.469250
S=30, D=48, h=0.6, k=0.9, V=1	321161	1265	316793	734	2369	374	3477	0.442240	0.465032
S=30, D=48, h=0.6, k=0.9, V=0	321161	1268	316798	731	2364	374	3469	0.443424	0.466286
S=30, D=48, h=0.6, k=1, V=1	321246	1235	316838	777	2396	373	3546	0.430319	0.452482
S=30, D=48, h=0.6, k=1, V=0	321246	1237	316842	775	2392	373	3540	0.431141	0.453356
S=30, D=48, h=0.5, k=0.3, V=1	319967	1146	315729	630	2462	424	3516	0.423747	0.448585
S=30, D=48, h=0.5, k=0.3, V=0	320132	1091	315845	698	2498	415	3611	0.402930	0.426226
S=30, D=48, h=0.5, k=0.4, V=1	320472	1166	316139	709	2458	401	3568	0.419738	0.442973
S=30, D=48, h=0.5, k=0.4, V=0	320636	1120	316254	762	2500	392	3654	0.402734	0.424600
S=30, D=48, h=0.5, k=0.5, V=1	320932	1174	316505	779	2474	375	3628	0.413962	0.435318
S=30, D=48, h=0.5, k=0.5, V=0	320987	1151	316543	804	2489	372	3665	0.406038	0.426882
S=30, D=48, h=0.5, k=0.6, V=1	321153	1186	316688	819	2460	375	3654	0.412735	0.434052
S=30, D=48, h=0.5, k=0.6, V=0	321191	1188	316732	818	2453	372	3643	0.413764	0.434994
S=30, D=48, h=0.5, k=0.7, V=1	321396	1261	316953	786	2396	360	3542	0.434938	0.456425
S=30, D=48, h=0.5, k=0.7, V=0	321396	1263	316957	784	2392	360	3536	0.435754	0.457291
S=30, D=48, h=0.5, k=0.8, V=1	321542	1295	317094	800	2353	359	3512	0.442151	0.463983
S=30, D=48, h=0.5, k=0.8, V=0	321542	1297	317097	798	2350	359	3507	0.442905	0.464779
S=30, D=48, h=0.5, k=0.9, V=1	321818	1316	317331	824	2347	343	3514	0.444617	0.465534
S=30, D=48, h=0.5, k=0.9, V=0	321818	1318	317333	822	2345	343	3510	0.445307	0.466255
S=30, D=48, h=0.5, k=1, V=1	322048	1368	317563	813	2304	326	3443	0.458509	0.478967
S=30, D=48, h=0.5, k=1, V=0	322048	1370	317565	811	2302	326	3439	0.459193	0.479680
S=30, D=48, h=0.4, k=0.3, V=1	320211	1169	315955	640	2447	411	3498	0.428601	0.452919
S=30, D=48, h=0.4, k=0.3, V=0	320376	1118	316068	703	2487	402	3592	0.409181	0.432012
S=30, D=48, h=0.4, k=0.4, V=1	320869	1207	316470	748	2444	377	3569	0.425347	0.447364
S=30, D=48, h=0.4, k=0.4, V=0	320947	1169	316516	789	2473	373	3635	0.412038	0.433223
S=30, D=48, h=0.4, k=0.5, V=1	321303	1187	316798	853	2465	370	3688	0.409349	0.430198
S=30, D=48, h=0.4, k=0.5, V=0	321341	1172	316826	868	2475	367	3710	0.404479	0.424953
S=30, D=48, h=0.4, k=0.6, V=1	321641	1278	317139	832	2392	348	3572	0.434008	0.454693
S=30, D=48, h=0.4, k=0.6, V=0	321641	1279	317146	831	2385	348	3564	0.434689	0.455438
S=30, D=48, h=0.4, k=0.7, V=1	322031	1294	317424	916	2397	324	3637	0.429312	0.448311
S=30, D=48, h=0.4, k=0.7, V=0	322031	1295	317425	915	2396	324	3635	0.429651	0.448664
S=30, D=48, h=0.4, k=0.8, V=1	322228	1399	317693	847	2289	313	3449	0.461871	0.481595
S=30, D=48, h=0.4, k=0.8, V=0	322228	1400	317694	846	2288	313	3447	0.462207	0.481945
S=30, D=48, h=0.4, k=0.9, V=1	322303	1389	317707	905	2302	309	3516	0.453575	0.472708
S=30, D=48, h=0.4, k=0.9, V=0	322303	1390	317708	904	2301	309	3514	0.453908	0.473055
S=30, D=48, h=0.4, k=1, V=1	322420	1419	317811	911	2279	302	3492	0.459861	0.478789
S=30, D=48, h=0.4, k=1, V=0	322420	1419	317811	911	2279	302	3492	0.459861	0.478789
S=30, D=48, h=0.3, k=0.3, V=1	320399	1189	316100	674	2436	403	3513	0.429447	0.453305
S=30, D=48, h=0.3, k=0.3, V=0	320553	1139	316209	730	2475	395	3600	0.411343	0.433858
S=30, D=48, h=0.3, k=0.4, V=1	321207	1225	316743	804	2435	364	3603	0.423818	0.444984
S=30, D=48, h=0.3, k=0.4, V=0	321262	1205	316782	826	2449	361	3636	0.417020	0.437726
S=30, D=48, h=0.3, k=0.5, V=1	321860	1296	317283	898	2383	336	3617	0.431609	0.451458
S=30, D=48, h=0.3, k=0.5, V=0	321860	1286	317275	908	2391	336	3635	0.428317	0.448031
S=30, D=48, h=0.3, k=0.6, V=1	322074	1332	317472	911	2359	323	3593	0.438869	0.458221
S=30, D=48, h=0.3, k=0.6, V=0	322074	1333	317473	910	2358	323	3591	0.439206	0.458572
S=30, D=48, h=0.3, k=0.7, V=1	322404	1388	317772	926	2318	308	3552	0.450401	0.469274
S=30, D=48, h=0.3, k=0.7, V=0	322404	1389	317773	925	2317	308	3550	0.450732	0.469619
S=30, D=48, h=0.3, k=0.8, V=1	322648	1398	317956	977	2317	288	3582	0.448281	0.465839
S=30, D=48, h=0.3, k=0.8, V=0	322648	1398	317956	977	2317	288	3582	0.448281	0.465839
S=30, D=48, h=0.3, k=0.9, V=1	322777	1478	318106	948	2245	278	3471	0.469427	0.487123
S=30, D=48, h=0.3, k=0.9, V=0	322777	1478	318106	948	2245	278	3471	0.469427	0.487123
S=30, D=48, h=0.3, k=1, V=1	323019	1549	318336	954	2180	264	3398	0.485068	0.502409
S=30, D=48, h=0.3, k=1, V=0	323019	1549	318336	954	2180	264	3398	0.485068	0.502409
S=30, D=48, h=0.2, k=0.3, V=1	320752	1231	316393	713	2415	382	3510	0.435247	0.458076
S=30, D=48, h=0.2, k=0.3, V=0	320820	1173	316415	773	2459	379	3611	0.415008	0.436730
S=30, D=48, h=0.2, k=0.4, V=1	321646	1266	317118	855	2407	346	3608	0.428636	0.448946
S=30, D=48, h=0.2, k=0.4, V=0	321684	1251	317145	870	2418	343	3631	0.423830	0.443772
S=30, D=48, h=0.2, k=0.5, V=1	322207	1349	317574	938	2346	320	3604	0.440086	0.459300
S=30, D=48, h=0.2, k=0.5, V=0	322207	1339	317563	948	2357	320	3625	0.436698	0.455764
S=30, D=48, h=0.2, k=0.6, V=1	322544	1384	317841	986	2333	295	3614	0.443665	0.461454
S=30, D=48, h=0.2, k=0.6, V=0	322544	1384	317841	986	2333	295	3614	0.443665	0.461454
S=30, D=48, h=0.2, k=0.7, V=1	322817	1451	318076	1006	2284	276	3566	0.457069	0.474147
S=30, D=48, h=0.2, k=0.7, V=0	322817	1451	318076	1006	2284	276	3566	0.457069	0.474147
S=30, D=48, h=0.2, k=0.8, V=1	323243	1507	318406	1073	2257	244	3574	0.463420	0.478649
S=30, D=48, h=0.2, k=0.8, V=0	323243	1507	318406	1073	2257	244	3574	0.463420	0.478649
S=30, D=48, h=0.2, k=0.9, V=1	323505	1567	318665	1070	2203	226	3499	0.477593	0.492112
S=30, D=48, h=0.2, k=0.9, V=0	323505	1567	318665	1070	2203	226	3499	0.477593	0.492112
S=30, D=48, h=0.2, k=1, V=1	323620	1641	318788	1057	2134	216	3407	0.495069	0.509430
S=30, D=48, h=0.2, k=1, V=0	323620	1641	318788	1057	2134	216	3407	0.495069	0.509430
S=30, D=48, F=0	318367	359	313629	1235	3144	480	4859	0.135763	0.145670
S=30, D=51, h=0.7, k=0.3, V=1	318640	1081	314497	588	2474	470	3532	0.412638	0.439752
S=30, D=51, h=0.7, k=0.3, V=0	318767	1016	314569	661	2521	461	3643	0.387717	0.412905
S=30, D=51, h=0.7, k=0.4, V=1	318922	1102	314753	599	2468	455	3522	0.416705	0.443130
S=30, D=51, h=0.7, k=0.4, V=0	319018	1041	314794	670	2513	450	3633	0.393046	0.417870
S=30, D=51, h=0.7, k=0.5, V=1	319272	1088	315028	672	2484	449	3605	0.404321	0.429663
S=30, D=51, h=0.7, k=0.5, V=0	319351	1030	315053	734	2534	445	3713	0.382459	0.406329
S=30, D=51, h=0.7, k=0.6, V=1	319618	1121	315363	664	2470	432	3566	0.413706	0.438539
S=30, D=51, h=0.7, k=0.6, V=0	319697	1140	315463	649	2445	428	3522	0.420913	0.445976
S=30, D=51, h=0.7, k=0.7, V=1	320155	1162	315875	670	2448	406	3524	0.423804	0.447619
S=30, D=51, h=0.7, k=0.7, V=0	320216	1173	315946	661	2436	402	3499	0.427930	0.451744
S=30, D=51, h=0.7, k=0.8, V=1	320419	1157	316106	700	2456	405	3561	0.418891	0.442371
S=30, D=51, h=0.7, k=0.8, V=0	320480	1168	316178	691	2443	401	3535	0.423045	0.446534
S=30, D=51, h=0.7, k=0.9, V=1	320564	1152	316214	732	2466	396	3594	0.414152	0.436849
S=30, D=51, h=0.7, k=0.9, V=0	320587	1161	316247	724	2455	395	3574	0.417501	0.440331
S=30, D=51, h=0.7, k=1, V=1	320626	1170	316281	729	2446	393	3568	0.419304	0.442118
S=30, D=51, h=0.7, k=1, V=0	320649	1177	316312	723	2437	392	3552	0.421913	0.444819
S=30, D=51, h=0.6, k=0.3, V=1	319108	1129	314952	583	2444	457	3484	0.425428	0.452482
S=30, D=51, h=0.6, k=0.3, V=0	319204	1071	315003	653	2477	452	3582	0.403239	0.428836
S=30, D=51, h=0.6, k=0.4, V=1	319999	1155	315743	656	2445	423	3524	0.423338	0.448158
S=30, D=51, h=0.6, k=0.4, V=0	320078	1101	315774	714	2489	419	3622	0.403412	0.426954
S=30, D=51, h=0.6, k=0.5, V=1	320248	1162	315946	690	2450	413	3553	0.420947	0.444996
S=30, D=51, h=0.6, k=0.5, V=0	320337	1109	315985	747	2496	408	3651	0.401524	0.424279
S=30, D=51, h=0.6, k=0.6, V=1	320644	1175	316279	736	2454	394	3584	0.419010	0.441789
S=30, D=51, h=0.6, k=0.6, V=0	320705	1181	316348	732	2444	390	3566	0.421398	0.444100
S=30, D=51, h=0.6, k=0.7, V=1	320772	1189	316399	746	2438	391	3575	0.421647	0.444411
S=30, D=51, h=0.6, k=0.7, V=0	320810	1192	316443	744	2431	388	3563	0.423000	0.445687
S=30, D=51, h=0.6, k=0.8, V=1	321021	1265	316673	714	2369	374	3457	0.444543	0.467444
S=30, D=51, h=0.6, k=0.8, V=0	321021	1268	316678	711	2364	374	3449	0.445732	0.468705
S=30, D=51, h=0.6, k=0.9, V=1	321161	1268	316784	742	2367	374	3483	0.441998	0.464774
S=30, D=51, h=0.6, k=0.9, V=0	321161	1271	316789	739	2362	374	3475	0.443178	0.466025
S=30, D=51, h=0.6, k=1, V=1	321246	1239	316833	783	2391	373	3547	0.430690	0.452880
S=30, D=51, h=0.6, k=1, V=0	321246	1241	316837	781	2387	373	3541	0.431511	0.453753
S=30, D=51, h=0.5, k=0.3, V=1	319875	1146	315642	628	2459	429	3516	0.423884	0.449035
S=30, D=51, h=0.5, k=0.3, V=0	319954	1090	315676	697	2491	425	3613	0.402680	0.426559
S=30, D=51, h=0.5, k=0.4, V=1	320423	1166	316088	712	2457	404	3573	0.419283	0.442670
S=30, D=51, h=0.5, k=0.4, V=0	320501	1119	316122	764	2496	400	3660	0.402099	0.424396
S=30, D=51, h=0.5, k=0.5, V=1	320846	1173	316419	783	2471	380	3634	0.413219	0.434839
S=30, D=51, h=0.5, k=0.5, V=0	320987	1151	316536	809	2491	372	3672	0.405396	0.426199
S=30, D=51, h=0.5, k=0.6, V=1	321153	1185	316683	823	2462	375	3660	0.412007	0.433283
S=30, D=51, h=0.5, k=0.6, V=0	321191	1187	316727	822	2455	372	3649	0.413035	0.434224
S=30, D=51, h=0.5, k=0.7, V=1	321396	1262	316943	795	2396	360	3551	0.434138	0.455583
S=30, D=51, h=0.5, k=0.7, V=0	321396	1264	316947	793	2392	360	3545	0.434952	0.456447
S=30, D=51, h=0.5, k=0.8, V=1	321542	1295	317088	807	2352	359	3518	0.441446	0.463251
S=30, D=51, h=0.5, k=0.8, V=0	321542	1297	317091	805	2349	359	3513	0.442198	0.464046
S=30, D=51, h=0.5, k=0.9, V=1	321818	1314	317328	829	2347	343	3519	0.443720	0.464608
S=30, D=51, h=0.5, k=0.9, V=0	321818	1316	317330	827	2345	343	3515	0.444409	0.465328
S=30, D=51, h=0.5, k=1, V=1	322017	1367	317532	815	2303	326	3444	0.458176	0.478630
S=30, D=51, h=0.5, k=1, V=0	322017	1369	317534	813	2301	326	3440	0.458860	0.479344
S=30, D=51, h=0.4, k=0.3, V=1	320168	1172	315910	642	2444	413	3499	0.429000	0.453457
S=30, D=51, h=0.4, k=0.3, V=0	320247	1118	315943	704	2482	409	3595	0.408958	0.432195
S=30, D=51, h=0.4, k=0.4, V=1	320752	1203	316353	753	2443	382	3578	0.423795	0.446048
S=30, D=51, h=0.4, k=0.4, V=0	320916	1167	316478	794	2477	373	3644	0.410886	0.432003
S=30, D=51, h=0.4, k=0.5, V=1	321272	1185	316765	855	2467	370	3692	0.408644	0.429458
S=30, D=51, h=0.4, k=0.5, V=0	321310	1170	316791	871	2478	367	3716	0.403618	0.424045
S=30, D=51, h=0.4, k=0.6, V=1	321610	1271	317102	838	2399	348	3585	0.431687	0.452265
S=30, D=51, h=0.4, k=0.6, V=0	321610	1273	317110	836	2391	348	3575	0.432713	0.453371
S=30, D=51, h=0.4, k=0.7, V=1	321974	1290	317369	918	2397	328	3643	0.428156	0.447355
S=30, D=51, h=0.4, k=0.7, V=0	321974	1291	317370	917	2396	328	3641	0.428495	0.447708
S=30, D=51, h=0.4, k=0.8, V=1	322171	1392	317641	847	2291	317	3455	0.460313	0.480244
S=30, D=51, h=0.4, k=0.8, V=0	322171	1393	317642	846	2290	317	3453	0.460650	0.480596
S=30, D=51, h=0.4, k=0.9, V=1	322272	1385	317677	905	2305	309	3519	0.452708	0.471810
S=30, D=51, h=0.4, k=0.9, V=0	322272	1386	317678	904	2304	309	3517	0.453041	0.472157
S=30, D=51, h=0.4, k=1, V=1	322389	1415	317776	916	2282	302	3500	0.458494	0.477373
S=30, D=51, h=0.4, k=1, V=0	322389	1415	317776	916	2282	302	3500	0.458494	0.477373
S=30, D=51, h=0.3, k=0.3, V=1	320368	1189	316066	675	2438	403	3516	0.429218	0.453051
S=30, D=51, h=0.3, k=0.3, V=0	320436	1137	316095	730	2474	400	3604	0.410727	0.433504
S=30, D=51, h=0.3, k=0.4, V=1	321090	1221	316627	808	2434	369	3611	0.422403	0.443813
S=30, D=51, h=0.3, k=0.4, V=0	321231	1202	316745	831	2453	361	3645	0.415694	0.436331
S=30, D=51, h=0.3, k=0.5, V=1	321860	1290	317276	905	2389	336	3630	0.429467	0.449221
S=30, D=51, h=0.3, k=0.5, V=0	321860	1280	317267	915	2398	336	3649	0.426120	0.445732
S=30, D=51, h=0.3, k=0.6, V=1	322074	1326	317469	914	2365	323	3602	0.437153	0.456432
S=30, D=51, h=0.3, k=0.6, V=0	322074	1327	317470	913	2364	323	3600	0.437490	0.456783
S=30, D=51, h=0.3, k=0.7, V=1	322404	1386	317774	924	2320	308	3552	0.450141	0.469003
S=30, D=51, h=0.3, k=0.7, V=0	322404	1387	317775	923	2319	308	3550	0.450473	0.469348
S=30, D=51, h=0.3, k=0.8, V=1	322648	1397	317955	978	2318	288	3584	0.447954	0.465499
S=30, D=51, h=0.3, k=0.8, V=0	322648	1397	317955	978	2318	288	3584	0.447954	0.465499
S=30, D=51, h=0.3, k=0.9, V=1	322777	1476	318105	949	2247	278	3474	0.468879	0.486555
S=30, D=51, h=0.3, k=0.9, V=0	322777	1476	318105	949	2247	278	3474	0.468879	0.486555
S=30, D=51, h=0.3, k=1, V=1	322999	1546	318317	954	2182	265	3401	0.484409	0.501796
S=30, D=51, h=0.3, k=1, V=0	322999	1546	318317	954	2182	265	3401	0.484409	0.501796
S=30, D=51, h=0.2, k=0.3, V=1	320635	1228	316276	717	2414	387	3518	0.433992	0.457073
S=30, D=51, h=0.2, k=0.3, V=0	320789	1173	316375	777	2464	379	3620	0.414301	0.435959
S=30, D=51, h=0.2, k=0.4, V=1	321646	1261	317117	856	2412	346	3614	0.427325	0.447574
S=30, D=51, h=0.2, k=0.4, V=0	321684	1247	317144	871	2422	343	3636	0.422756	0.442649
S=30, D=51, h=0.2, k=0.5, V=1	322207	1345	317572	940	2350	320	3610	0.438952	0.458118
S=30, D=51, h=0.2, k=0.5, V=0	322207	1335	317561	950	2361	320	3631	0.435562	0.454581
S=30, D=51, h=0.2, k=0.6, V=1	322544	1383	317840	987	2334	295	3616	0.443337	0.461113
S=30, D=51, h=0.2, k=0.6, V=0	322544	1383	317840	987	2334	295	3616	0.443337	0.461113
S=30, D=51, h=0.2, k=0.7, V=1	322800	1450	318060	1006	2284	277	3567	0.456843	0.473978
S=30, D=51, h=0.2, k=0.7, V=0	322800	1450	318060	1006	2284	277	3567	0.456843	0.473978
S=30, D=51, h=0.2, k=0.8, V=1	323223	1506	318385	1075	2257	245	3577	0.463012	0.478294
S=30, D=51, h=0.2, k=0.8, V=0	323223	1506	318385	1075	2257	245	3577	0.463012	0.478294
S=30, D=51, h=0.2, k=0.9, V=1	323505	1568	318664	1071	2202	226	3499	0.477717	0.492240
S=30, D=51, h=0.2, k=0.9, V=0	323505	1568	318664	1071	2202	226	3499	0.477717	0.492240
S=30, D=51, h=0.2, k=1, V=1	323620	1642	318789	1056	2133	216	3405	0.495377	0.509747
S=30, D=51, h=0.2, k=1, V=0	323620	1642	318789	1056	2133	216	3405	0.495377	0.509747
S=30, D=51, F=0	318318	360	313587	1231	3140	483	4854	0.136305	0.146315
S=30, D=54, h=0.7, k=0.3, V=1	318542	1079	314401	589	2473	474	3536	0.411933	0.439249
S=30, D=54, h=0.7, k=0.3, V=0	318715	1016	314516	661	2522	463	3646	0.387566	0.412844
S=30, D=54, h=0.7, k=0.4, V=1	318870	1103	314701	600	2466	457	3523	0.416783	0.443334
S=30, D=54, h=0.7, k=0.4, V=0	318966	1044	314742	669	2511	452	3632	0.393812	0.418783
S=30, D=54, h=0.7, k=0.5, V=1	319220	1089	314976	673	2482	451	3606	0.404409	0.429875
S=30, D=54, h=0.7, k=0.5, V=0	319299	1031	315000	735	2533	447	3715	0.382514	0.406492
S=30, D=54, h=0.7, k=0.6, V=1	319566	1123	315310	665	2468	434	3567	0.413993	0.438955
S=30, D=54, h=0.7, k=0.6, V=0	319645	1141	315409	651	2444	430	3525	0.420816	0.445989
S=30, D=54, h=0.7, k=0.7, V=1	320106	1164	315824	675	2443	409	3527	0.423711	0.447713
S=30, D=54, h=0.7, k=0.7, V=0	320167	1174	315894	667	2432	405	3504	0.427458	0.451441
S=30, D=54, h=0.7, k=0.8, V=1	320370	1159	316059	702	2450	408	3560	0.419216	0.442909
S=30, D=54, h=0.7, k=0.8, V=0	320431	1169	316130	694	2438	404	3536	0.422998	0.446681
S=30, D=54, h=0.7, k=0.9, V=1	320564	1153	316210	737	2464	396	3597	0.413890	0.436581
S=30, D=54, h=0.7, k=0.9, V=0	320587	1161	316242	730	2454	395	3579	0.416868	0.439672
S=30, D=54, h=0.7, k=1, V=1	320540	1171	316197	732	2440	398	3570	0.419212	0.442336
S=30, D=54, h=0.7, k=1, V=0	320563	1178	316228	726	2431	397	3554	0.421818	0.445036
S=30, D=54, h=0.6, k=0.3, V=1	319056	1128	314898	586	2444	459	3489	0.424733	0.451867
S=30, D=54, h=0.6, k=0.3, V=0	319152	1073	314950	653	2476	454	3583	0.403608	0.429332
S=30, D=54, h=0.6, k=0.4, V=1	319947	1156	315692	656	2443	425	3524	0.423536	0.448489
S=30, D=54, h=0.6, k=0.4, V=0	320026	1103	315722	714	2487	421	3622	0.403825	0.427500
S=30, D=54, h=0.6, k=0.5, V=1	320196	1163	315893	692	2448	415	3555	0.420909	0.445077
S=30, D=54, h=0.6, k=0.5, V=0	320285	1110	315930	749	2496	410	3655	0.401402	0.424254
S=30, D=54, h=0.6, k=0.6, V=1	320595	1177	316231	739	2448	397	3584	0.419224	0.442209
S=30, D=54, h=0.6, k=0.6, V=0	320656	1183	316299	735	2439	393	3567	0.421556	0.444456
S=30, D=54, h=0.6, k=0.7, V=1	320723	1191	316351	749	2432	394	3575	0.421860	0.444831
S=30, D=54, h=0.6, k=0.7, V=0	320761	1194	316394	747	2426	391	3564	0.423158	0.446044
S=30, D=54, h=0.6, k=0.8, V=1	321021	1267	316672	716	2366	374	3456	0.444852	0.467776
S=30, D=54, h=0.6, k=0.8, V=0	321021	1270	316677	713	2361	374	3448	0.446041	0.469036
S=30, D=54, h=0.6, k=0.9, V=1	321161	1268	316782	745	2366	374	3485	0.441713	0.464482
S=30, D=54, h=0.6, k=0.9, V=0	321161	1271	316787	742	2361	374	3477	0.442893	0.465733
S=30, D=54, h=0.6, k=1, V=1	321246	1238	316829	787	2392	373	3552	0.430005	0.452161
S=30, D=54, h=0.6, k=1, V=0	321246	1240	316833	785	2388	373	3546	0.430825	0.453034
S=30, D=54, h=0.5, k=0.3, V=1	319823	1144	315589	630	2460	431	3521	0.423075	0.448301
S=30, D=54, h=0.5, k=0.3, V=0	319902	1090	315623	696	2493	427	3616	0.402589	0.426560
S=30, D=54, h=0.5, k=0.4, V=1	320371	1168	316038	712	2453	406	3571	0.419785	0.443325
S=30, D=54, h=0.5, k=0.4, V=0	320449	1122	316071	763	2493	402	3658	0.402874	0.425322
S=30, D=54, h=0.5, k=0.5, V=1	320846	1175	316417	785	2469	380	3634	0.413500	0.435136
S=30, D=54, h=0.5, k=0.5, V=0	320901	1152	316453	810	2486	377	3673	0.405488	0.426591
S=30, D=54, h=0.5, k=0.6, V=1	321067	1183	316600	825	2459	380	3664	0.411295	0.432842
S=30, D=54, h=0.5, k=0.6, V=0	321191	1187	316723	825	2456	372	3653	0.412663	0.433828
S=30, D=54, h=0.5, k=0.7, V=1	321396	1261	316943	795	2397	360	3552	0.433896	0.455330
S=30, D=54, h=0.5, k=0.7, V=0	321396	1263	316946	793	2394	360	3547	0.434654	0.456129
S=30, D=54, h=0.5, k=0.8, V=1	321542	1294	317087	808	2353	359	3520	0.441098	0.462887
S=30, D=54, h=0.5, k=0.8, V=0	321542	1296	317090	806	2350	359	3515	0.441850	0.463681
S=30, D=54, h=0.5, k=0.9, V=1	321818	1314	317325	832	2347	343	3522	0.443399	0.464273
S=30, D=54, h=0.5, k=0.9, V=0	321818	1316	317327	830	2345	343	3518	0.444088	0.464993
S=30, D=54, h=0.5, k=1, V=1	322017	1367	317529	818	2303	326	3447	0.457851	0.478292
S=30, D=54, h=0.5, k=1, V=0	322017	1369	317531	816	2301	326	3443	0.458534	0.479004
S=30, D=54, h=0.4, k=0.3, V=1	320116	1171	315857	644	2444	415	3503	0.428450	0.452998
S=30, D=54, h=0.4, k=0.3, V=0	320195	1120	315885	706	2484	411	3601	0.408924	0.432246
S=30, D=54, h=0.4, k=0.4, V=1	320700	1204	316301	755	2440	384	3579	0.423817	0.446198
S=30, D=54, h=0.4, k=0.4, V=0	320778	1167	316345	795	2471	380	3646	0.410723	0.432253
S=30, D=54, h=0.4, k=0.5, V=1	321272	1184	316764	856	2468	370	3694	0.408292	0.429088
S=30, D=54, h=0.4, k=0.5, V=0	321310	1169	316788	873	2480	367	3720	0.403111	0.423509
S=30, D=54, h=0.4, k=0.6, V=1	321610	1270	317102	838	2400	348	3586	0.431446	0.452013
S=30, D=54, h=0.4, k=0.6, V=0	321610	1272	317109	836	2393	348	3577	0.432417	0.453055
S=30, D=54, h=0.4, k=0.7, V=1	321974	1287	317367	920	2400	328	3648	0.427239	0.446398
S=30, D=54, h=0.4, k=0.7, V=0	321974	1288	317368	919	2399	328	3646	0.427578	0.446752
S=30, D=54, h=0.4, k=0.8, V=1	322171	1388	317639	849	2295	317	3461	0.459175	0.479059
S=30, D=54, h=0.4, k=0.8, V=0	322171	1389	317640	848	2294	317	3459	0.459513	0.479411
S=30, D=54, h=0.4, k=0.9, V=1	322246	1381	317657	903	2305	313	3521	0.451985	0.471320
S=30, D=54, h=0.4, k=0.9, V=0	322246	1382	317658	902	2304	313	3519	0.452320	0.471668
S=30, D=54, h=0.4, k=1, V=1	322363	1413	317756	914	2280	306	3500	0.458239	0.477373
S=30, D=54, h=0.4, k=1, V=0	322363	1413	317756	914	2280	306	3500	0.458239	0.477373
S=30, D=54, h=0.3, k=0.3, V=1	320316	1189	316015	677	2435	405	3517	0.429034	0.452992
S=30, D=54, h=0.3, k=0.3, V=0	320384	1138	316037	733	2476	402	3611	0.410376	0.433228
S=30, D=54, h=0.3, k=0.4, V=1	321090	1221	316626	809	2434	369	3612	0.422295	0.443700
S=30, D=54, h=0.3, k=0.4, V=0	321231	1202	316742	833	2454	361	3648	0.415429	0.436049
S=30, D=54, h=0.3, k=0.5, V=1	321803	1284	317227	901	2391	340	3632	0.428438	0.448395
S=30, D=54, h=0.3, k=0.5, V=0	321803	1274	317218	911	2400	340	3651	0.425083	0.444896
S=30, D=54, h=0.3, k=0.6, V=1	322043	1323	317437	915	2368	323	3606	0.436344	0.455588
S=30, D=54, h=0.3, k=0.6, V=0	322043	1324	317438	914	2367	323	3604	0.436681	0.455939
S=30, D=54, h=0.3, k=0.7, V=1	322373	1383	317742	925	2323	308	3556	0.449347	0.468177
S=30, D=54, h=0.3, k=0.7, V=0	322373	1384	317743	924	2322	308	3554	0.449679	0.468522
S=30, D=54, h=0.3, k=0.8, V=1	322648	1397	317953	980	2318	288	3586	0.447759	0.465297
S=30, D=54, h=0.3, k=0.8, V=0	322648	1397	317953	980	2318	288	3586	0.447759	0.465297
S=30, D=54, h=0.3, k=0.9, V=1	322777	1473	318105	949	2250	278	3477	0.468205	0.485857
S=30, D=54, h=0.3, k=0.9, V=0	322777	1473	318105	949	2250	278	3477	0.468205	0.485857
S=30, D=54, h=0.3, k=1, V=1	322999	1542	318320	951	2186	265	3402	0.483830	0.501197
S=30, D=54, h=0.3, k=1, V=0	322999	1542	318320	951	2186	265	3402	0.483830	0.501197
S=30, D=54, h=0.2, k=0.3, V=1	320583	1228	316227	717	2411	389	3517	0.434047	0.457266
S=30, D=54, h=0.2, k=0.3, V=0	320651	1172	316244	776	2459	386	3621	0.414105	0.436178
S=30, D=54, h=0.2, k=0.4, V=1	321615	1259	317087	855	2414	346	3615	0.426946	0.447178
S=30, D=54, h=0.2, k=0.4, V=0	321653	1245	317112	871	2425	343	3639	0.422215	0.442078
S=30, D=54, h=0.2, k=0.5, V=1	322176	1342	317540	941	2353	320	3614	0.438150	0.457282
S=30, D=54, h=0.2, k=0.5, V=0	322176	1332	317529	951	2364	320	3635	0.434759	0.453744
S=30, D=54, h=0.2, k=0.6, V=1	322544	1381	317837	990	2336	295	3621	0.442585	0.460333
S=30, D=54, h=0.2, k=0.6, V=0	322544	1381	317837	990	2336	295	3621	0.442585	0.460333
S=30, D=54, h=0.2, k=0.7, V=1	322800	1447	318059	1007	2287	277	3571	0.456070	0.473177
S=30, D=54, h=0.2, k=0.7, V=0	322800	1447	318059	1007	2287	277	3571	0.456070	0.473177
S=30, D=54, h=0.2, k=0.8, V=1	323206	1506	318373	1071	2256	246	3573	0.463384	0.478742
S=30, D=54, h=0.2, k=0.8, V=0	323206	1506	318373	1071	2256	246	3573	0.463384	0.478742
S=30, D=54, h=0.2, k=0.9, V=1	323456	1567	318624	1067	2198	231	3496	0.477874	0.492737
S=30, D=54, h=0.2, k=0.9, V=0	323456	1567	318624	1067	2198	231	3496	0.477874	0.492737
S=30, D=54, h=0.2, k=1, V=1	323625	1639	318799	1050	2137	215	3402	0.495308	0.509605
S=30, D=54, h=0.2, k=1, V=0	323625	1639	318799	1050	2137	215	3402	0.495308	0.509605
S=30, D=54, F=0	318266	360	313536	1230	3140	485	4855	0.136314	0.146364
S=30, D=57, h=0.7, k=0.3, V=1	318542	1081	314404	587	2470	474	3531	0.412764	0.440141
S=30, D=57, h=0.7, k=0.3, V=0	318669	1015	314470	663	2521	465	3649	0.387056	0.412423
S=30, D=57, h=0.7, k=0.4, V=1	318870	1105	314703	599	2463	457	3519	0.417480	0.444082
S=30, D=57, h=0.7, k=0.4, V=0	318966	1043	314738	673	2512	452	3637	0.393070	0.417997
S=30, D=57, h=0.7, k=0.5, V=1	319220	1091	314975	674	2480	451	3605	0.404811	0.430301
S=30, D=57, h=0.7, k=0.5, V=0	319299	1032	314998	739	2530	447	3716	0.382430	0.406418
S=30, D=57, h=0.7, k=0.6, V=1	319566	1124	315307	668	2467	434	3569	0.413890	0.438847
S=30, D=57, h=0.7, k=0.6, V=0	319645	1142	315406	654	2443	430	3527	0.420707	0.445874
S=30, D=57, h=0.7, k=0.7, V=1	320106	1164	315822	677	2443	409	3529	0.423472	0.447462
S=30, D=57, h=0.7, k=0.7, V=0	320167	1174	315892	669	2432	405	3506	0.427218	0.451189
S=30, D=57, h=0.7, k=0.8, V=1	320370	1159	316057	704	2450	408	3562	0.418983	0.442664
S=30, D=57, h=0.7, k=0.8, V=0	320431	1169	316128	696	2438	404	3538	0.422763	0.446434
S=30, D=57, h=0.7, k=0.9, V=1	320564	1153	316209	738	2464	396	3598	0.413777	0.436462
S=30, D=57, h=0.7, k=0.9, V=0	320587	1161	316241	731	2454	395	3580	0.416754	0.439552
S=30, D=57, h=0.7, k=1, V=1	320540	1171	316196	733	2440	398	3571	0.419098	0.442216
S=30, D=57, h=0.7, k=1, V=0	320563	1178	316227	727	2431	397	3555	0.421703	0.444915
S=30, D=57, h=0.6, k=0.3, V=1	319056	1129	314899	586	2442	459	3487	0.425043	0.452204
S=30, D=57, h=0.6, k=0.3, V=0	319152	1073	314947	656	2476	454	3586	0.403246	0.428948
S=30, D=57, h=0.6, k=0.4, V=1	319947	1158	315689	659	2441	425	3525	0.423679	0.448642
S=30, D=57, h=0.6, k=0.4, V=0	320026	1103	315719	718	2486	421	3625	0.403417	0.427076
S=30, D=57, h=0.6, k=0.5, V=1	320196	1164	315891	694	2447	415	3556	0.420926	0.445096
S=30, D=57, h=0.6, k=0.5, V=0	320285	1111	315929	751	2494	410	3655	0.401488	0.424351
S=30, D=57, h=0.6, k=0.6, V=1	320595	1177	316231	739	2448	397	3584	0.419224	0.442209
S=30, D=57, h=0.6, k=0.6, V=0	320656	1183	316299	735	2439	393	3567	0.421556	0.444456
S=30, D=57, h=0.6, k=0.7, V=1	320723	1191	316351	749	2432	394	3575	0.421860	0.444831
S=30, D=57, h=0.6, k=0.7, V=0	320761	1194	316394	747	2426	391	3564	0.423158	0.446044
S=30, D=57, h=0.6, k=0.8, V=1	321021	1267	316672	716	2366	374	3456	0.444852	0.467776
S=30, D=57, h=0.6, k=0.8, V=0	321021	1270	316677	713	2361	374	3448	0.446041	0.469036
S=30, D=57, h=0.6, k=0.9, V=1	321161	1268	316782	745	2366	374	3485	0.441713	0.464482
S=30, D=57, h=0.6, k=0.9, V=0	321161	1271	316787	742	2361	374	3477	0.442893	0.465733
S=30, D=57, h=0.6, k=1, V=1	321246	1238	316829	787	2392	373	3552	0.430005	0.452161
S=30, D=57, h=0.6, k=1, V=0	321246	1240	316833	785	2388	373	3546	0.430825	0.453034
S=30, D=57, h=0.5, k=0.3, V=1	319823	1146	315588	631	2458	431	3520	0.423460	0.448708
S=30, D=57, h=0.5, k=0.3, V=0	319902	1089	315619	700	2494	427	3621	0.401863	0.425792
S=30, D=57, h=0.5, k=0.4, V=1	320371	1169	316037	713	2452	406	3571	0.419921	0.443469
S=30, D=57, h=0.5, k=0.4, V=0	320449	1121	316069	766	2493	402	3661	0.402338	0.424763
S=30, D=57, h=0.5, k=0.5, V=1	320846	1175	316417	785	2469	380	3634	0.413500	0.435136
S=30, D=57, h=0.5, k=0.5, V=0	320901	1152	316453	810	2486	377	3673	0.405488	0.426591
S=30, D=57, h=0.5, k=0.6, V=1	321067	1183	316599	826	2459	380	3665	0.411189	0.432730
S=30, D=57, h=0.5, k=0.6, V=0	321191	1187	316722	826	2456	372	3654	0.412556	0.433717
S=30, D=57, h=0.5, k=0.7, V=1	321396	1261	316943	795	2397	360	3552	0.433896	0.455330
S=30, D=57, h=0.5, k=0.7, V=0	321396	1263	316946	793	2394	360	3547	0.434654	0.456129
S=30, D=57, h=0.5, k=0.8, V=1	321542	1294	317087	808	2353	359	3520	0.441098	0.462887
S=30, D=57, h=0.5, k=0.8, V=0	321542	1296	317090	806	2350	359	3515	0.441850	0.463681
S=30, D=57, h=0.5, k=0.9, V=1	321818	1314	317325	832	2347	343	3522	0.443399	0.464273
S=30, D=57, h=0.5, k=0.9, V=0	321818	1316	317327	830	2345	343	3518	0.444088	0.464993
S=30, D=57, h=0.5, k=1, V=1	322017	1367	317529	818	2303	326	3447	0.457851	0.478292
S=30, D=57, h=0.5, k=1, V=0	322017	1369	317531	816	2301	326	3443	0.458534	0.479004
S=30, D=57, h=0.4, k=0.3, V=1	320116	1173	315857	644	2442	415	3501	0.428952	0.453528
S=30, D=57, h=0.4, k=0.3, V=0	320195	1120	315884	708	2483	411	3602	0.408745	0.432064
S=30, D=57, h=0.4, k=0.4, V=1	320700	1204	316301	755	2440	384	3579	0.423817	0.446198
S=30, D=57, h=0.4, k=0.4, V=0	320778	1167	316345	795	2471	380	3646	0.410723	0.432253
S=30, D=57, h=0.4, k=0.5, V=1	321272	1184	316763	857	2468	370	3695	0.408188	0.428980
S=30, D=57, h=0.4, k=0.5, V=0	321310	1169	316787	874	2480	367	3721	0.403009	0.423401
S=30, D=57, h=0.4, k=0.6, V=1	321610	1270	317101	839	2400	348	3587	0.431340	0.451902
S=30, D=57, h=0.4, k=0.6, V=0	321610	1272	317108	837	2393	348	3578	0.432310	0.452945
S=30, D=57, h=0.4, k=0.7, V=1	321974	1287	317367	920	2400	328	3648	0.427239	0.446398
S=30, D=57, h=0.4, k=0.7, V=0	321974	1288	317368	919	2399	328	3646	0.427578	0.446752
S=30, D=57, h=0.4, k=0.8, V=1	322171	1388	317639	849	2295	317	3461	0.459175	0.479059
S=30, D=57, h=0.4, k=0.8, V=0	322171	1389	317640	848	2294	317	3459	0.459513	0.479411
S=30, D=57, h=0.4, k=0.9, V=1	322246	1381	317657	903	2305	313	3521	0.451985	0.471320
S=30, D=57, h=0.4, k=0.9, V=0	322246	1382	317658	902	2304	313	3519	0.452320	0.471668
S=30, D=57, h=0.4, k=1, V=1	322363	1413	317756	914	2280	306	3500	0.458239	0.477373
S=30, D=57, h=0.4, k=1, V=0	322363	1413	317756	914	2280	306	3500	0.458239	0.477373
S=30, D=57, h=0.3, k=0.3, V=1	320316	1191	316015	677	2433	405	3515	0.429532	0.453518
S=30, D=57, h=0.3, k=0.3, V=0	320384	1138	316036	735	2475	402	3612	0.410202	0.433051
S=30, D=57, h=0.3, k=0.4, V=1	321090	1221	316626	809	2434	369	3612	0.422295	0.443700
S=30, D=57, h=0.3, k=0.4, V=0	321231	1202	316742	833	2454	361	3648	0.415429	0.436049
S=30, D=57, h=0.3, k=0.5, V=1	321803	1284	317226	902	2391	340	3633	0.428336	0.448289
S=30, D=57, h=0.3, k=0.5, V=0	321803	1274	317217	912	2400	340	3652	0.424982	0.444791
S=30, D=57, h=0.3, k=0.6, V=1	322017	1321	317416	914	2366	327	3607	0.435973	0.455454
S=30, D=57, h=0.3, k=0.6, V=0	322017	1322	317417	913	2365	327	3605	0.436310	0.455806
S=30, D=57, h=0.3, k=0.7, V=1	322373	1379	317742	925	2327	308	3560	0.448422	0.467214
S=30, D=57, h=0.3, k=0.7, V=0	322373	1380	317743	924	2326	308	3558	0.448754	0.467559
S=30, D=57, h=0.3, k=0.8, V=1	322648	1395	317953	980	2320	288	3588	0.447299	0.464819
S=30, D=57, h=0.3, k=0.8, V=0	322648	1395	317953	980	2320	288	3588	0.447299	0.464819
S=30, D=57, h=0.3, k=0.9, V=1	322777	1473	318106	948	2250	278	3476	0.468305	0.485960
S=30, D=57, h=0.3, k=0.9, V=0	322777	1473	318106	948	2250	278	3476	0.468305	0.485960
S=30, D=57, h=0.3, k=1, V=1	322999	1540	318320	951	2188	265	3404	0.483390	0.500741
S=30, D=57, h=0.3, k=1, V=0	322999	1540	318320	951	2188	265	3404	0.483390	0.500741
S=30, D=57, h=0.2, k=0.3, V=1	320583	1230	316226	718	2409	389	3516	0.434422	0.457661
S=30, D=57, h=0.2, k=0.3, V=0	320651	1172	316242	779	2458	386	3623	0.413828	0.435894
S=30, D=57, h=0.2, k=0.4, V=1	321615	1258	317086	856	2415	346	3617	0.426599	0.446815
S=30, D=57, h=0.2, k=0.4, V=0	321653	1244	317111	872	2426	343	3641	0.421869	0.441716
S=30, D=57, h=0.2, k=0.5, V=1	322176	1340	317540	941	2355	320	3616	0.437682	0.456794
S=30, D=57, h=0.2, k=0.5, V=0	322176	1330	317529	951	2366	320	3637	0.434289	0.453254
S=30, D=57, h=0.2, k=0.6, V=1	322544	1382	317838	989	2335	295	3619	0.442913	0.460673
S=30, D=57, h=0.2, k=0.6, V=0	322544	1382	317838	989	2335	295	3619	0.442913	0.460673
S=30, D=57, h=0.2, k=0.7, V=1	322800	1447	318060	1006	2287	277	3570	0.456166	0.473276
S=30, D=57, h=0.2, k=0.7, V=0	322800	1447	318060	1006	2287	277	3570	0.456166	0.473276
S=30, D=57, h=0.2, k=0.8, V=1	323206	1504	318373	1071	2258	246	3575	0.462941	0.478285
S=30, D=57, h=0.2, k=0.8, V=0	323206	1504	318373	1071	2258	246	3575	0.462941	0.478285
S=30, D=57, h=0.2, k=0.9, V=1	323439	1566	318610	1065	2198	232	3495	0.477843	0.492773
S=30, D=57, h=0.2, k=0.9, V=0	323439	1566	318610	1065	2198	232	3495	0.477843	0.492773
S=30, D=57, h=0.2, k=1, V=1	323625	1640	318800	1049	2136	215	3400	0.495616	0.509922
S=30, D=57, h=0.2, k=1, V=0	323625	1640	318800	1049	2136	215	3400	0.495616	0.509922
S=30, D=57, F=0	318220	358	313488	1234	3140	487	4861	0.135417	0.145454
S=30, D=60, h=0.7, k=0.3, V=1	318542	1082	314404	587	2469	474	3530	0.413026	0.440419
S=30, D=60, h=0.7, k=0.3, V=0	318669	1016	314472	661	2520	465	3646	0.387566	0.412964
S=30, D=60, h=0.7, k=0.4, V=1	318870	1105	314702	600	2463	457	3520	0.417354	0.443948
S=30, D=60, h=0.7, k=0.4, V=0	318966	1043	314739	672	2512	452	3636	0.393189	0.418123
S=30, D=60, h=0.7, k=0.5, V=1	319220	1091	314975	674	2480	451	3605	0.404811	0.430301
S=30, D=60, h=0.7, k=0.5, V=0	319299	1032	314998	739	2530	447	3716	0.382430	0.406418
S=30, D=60, h=0.7, k=0.6, V=1	319566	1124	315307	668	2467	434	3569	0.413890	0.438847
S=30, D=60, h=0.7, k=0.6, V=0	319645	1142	315406	654	2443	430	3527	0.420707	0.445874
S=30, D=60, h=0.7, k=0.7, V=1	320106	1164	315822	677	2443	409	3529	0.423472	0.447462
S=30, D=60, h=0.7, k=0.7, V=0	320167	1174	315892	669	2432	405	3506	0.427218	0.451189
S=30, D=60, h=0.7, k=0.8, V=1	320370	1159	316057	704	2450	408	3562	0.418983	0.442664
S=30, D=60, h=0.7, k=0.8, V=0	320431	1169	316128	696	2438	404	3538	0.422763	0.446434
S=30, D=60, h=0.7, k=0.9, V=1	320564	1153	316209	738	2464	396	3598	0.413777	0.436462
S=30, D=60, h=0.7, k=0.9, V=0	320587	1161	316241	731	2454	395	3580	0.416754	0.439552
S=30, D=60, h=0.7, k=1, V=1	320540	1171	316196	733	2440	398	3571	0.419098	0.442216
S=30, D=60, h=0.7, k=1, V=0	320563	1178	316227	727	2431	397	3555	0.421703	0.444915
S=30, D=60, h=0.6, k=0.3, V=1	319056	1130	314898	587	2441	459	3487	0.425170	0.452340
S=30, D=60, h=0.6, k=0.3, V=0	319152	1074	314948	655	2475	454	3584	0.403629	0.429355
S=30, D=60, h=0.6, k=0.4, V=1	319947	1158	315691	657	2441	425	3523	0.423921	0.448896
S=30, D=60, h=0.6, k=0.4, V=0	320026	1103	315719	718	2486	421	3625	0.403417	0.427076
S=30, D=60, h=0.6, k=0.5, V=1	320196	1164	315891	694	2447	415	3556	0.420926	0.445096
S=30, D=60, h=0.6, k=0.5, V=0	320285	1111	315929	751	2494	410	3655	0.401488	0.424351
S=30, D=60, h=0.6, k=0.6, V=1	320595	1177	316231	739	2448	397	3584	0.419224	0.442209
S=30, D=60, h=0.6, k=0.6, V=0	320656	1183	316299	735	2439	393	3567	0.421556	0.444456
S=30, D=60, h=0.6, k=0.7, V=1	320723	1191	316351	749	2432	394	3575	0.421860	0.444831
S=30, D=60, h=0.6, k=0.7, V=0	320761	1194	316394	747	2426	391	3564	0.423158	0.446044
S=30, D=60, h=0.6, k=0.8, V=1	321021	1267	316672	716	2366	374	3456	0.444852	0.467776
S=30, D=60, h=0.6, k=0.8, V=0	321021	1270	316677	713	2361	374	3448	0.446041	0.469036
S=30, D=60, h=0.6, k=0.9, V=1	321161	1268	316782	745	2366	374	3485	0.441713	0.464482
S=30, D=60, h=0.6, k=0.9, V=0	321161	1271	316787	742	2361	374	3477	0.442893	0.465733
S=30, D=60, h=0.6, k=1, V=1	321246	1238	316829	787	2392	373	3552	0.430005	0.452161
S=30, D=60, h=0.6, k=1, V=0	321246	1240	316833	785	2388	373	3546	0.430825	0.453034
S=30, D=60, h=0.5, k=0.3, V=1	319823	1147	315589	630	2457	431	3518	0.423837	0.449106
S=30, D=60, h=0.5, k=0.3, V=0	319902	1090	315618	701	2493	427	3621	0.402007	0.425945
S=30, D=60, h=0.5, k=0.4, V=1	320371	1169	316037	713	2452	406	3571	0.419921	0.443469
S=30, D=60, h=0.5, k=0.4, V=0	320449	1121	316069	766	2493	402	3661	0.402338	0.424763
S=30, D=60, h=0.5, k=0.5, V=1	320846	1175	316417	785	2469	380	3634	0.413500	0.435136
S=30, D=60, h=0.5, k=0.5, V=0	320901	1152	316453	810	2486	377	3673	0.405488	0.426591
S=30, D=60, h=0.5, k=0.6, V=1	321067	1183	316599	826	2459	380	3665	0.411189	0.432730
S=30, D=60, h=0.5, k=0.6, V=0	321191	1187	316722	826	2456	372	3654	0.412556	0.433717
S=30, D=60, h=0.5, k=0.7, V=1	321396	1261	316943	795	2397	360	3552	0.433896	0.455330
S=30, D=60, h=0.5, k=0.7, V=0	321396	1263	316946	793	2394	360	3547	0.434654	0.456129
S=30, D=60, h=0.5, k=0.8, V=1	321542	1294	317087	808	2353	359	3520	0.441098	0.462887
S=30, D=60, h=0.5, k=0.8, V=0	321542	1296	317090	806	2350	359	3515	0.441850	0.463681
S=30, D=60, h=0.5, k=0.9, V=1	321818	1314	317325	832	2347	343	3522	0.443399	0.464273
S=30, D=60, h=0.5, k=0.9, V=0	321818	1316	317327	830	2345	343	3518	0.444088	0.464993
S=30, D=60, h=0.5, k=1, V=1	322017	1367	317529	818	2303	326	3447	0.457851	0.478292
S=30, D=60, h=0.5, k=1, V=0	322017	1369	317531	816	2301	326	3443	0.458534	0.479004
S=30, D=60, h=0.4, k=0.3, V=1	320116	1173	315858	643	2442	415	3500	0.429074	0.453657
S=30, D=60, h=0.4, k=0.3, V=0	320195	1120	315883	709	2483	411	3603	0.408629	0.431942
S=30, D=60, h=0.4, k=0.4, V=1	320700	1204	316301	755	2440	384	3579	0.423817	0.446198
S=30, D=60, h=0.4, k=0.4, V=0	320778	1167	316345	795	2471	380	3646	0.410723	0.432253
S=30, D=60, h=0.4, k=0.5, V=1	321272	1184	316763	857	2468	370	3695	0.408188	0.428980
S=30, D=60, h=0.4, k=0.5, V=0	321310	1169	316787	874	2480	367	3721	0.403009	0.423401
S=30, D=60, h=0.4, k=0.6, V=1	321610	1270	317101	839	2400	348	3587	0.431340	0.451902
S=30, D=60, h=0.4, k=0.6, V=0	321610	1272	317108	837	2393	348	3578	0.432310	0.452945
S=30, D=60, h=0.4, k=0.7, V=1	321974	1287	317367	920	2400	328	3648	0.427239	0.446398
S=30, D=60, h=0.4, k=0.7, V=0	321974	1288	317368	919	2399	328	3646	0.427578	0.446752
S=30, D=60, h=0.4, k=0.8, V=1	322171	1388	317639	849	2295	317	3461	0.459175	0.479059
S=30, D=60, h=0.4, k=0.8, V=0	322171	1389	317640	848	2294	317	3459	0.459513	0.479411
S=30, D=60, h=0.4, k=0.9, V=1	322246	1381	317657	903	2305	313	3521	0.451985	0.471320
S=30, D=60, h=0.4, k=0.9, V=0	322246	1382	317658	902	2304	313	3519	0.452320	0.471668
S=30, D=60, h=0.4, k=1, V=1	322363	1413	317756	914	2280	306	3500	0.458239	0.477373
S=30, D=60, h=0.4, k=1, V=0	322363	1413	317756	914	2280	306	3500	0.458239	0.477373
S=30, D=60, h=0.3, k=0.3, V=1	320316	1191	316013	679	2433	405	3517	0.429295	0.453268
S=30, D=60, h=0.3, k=0.3, V=0	320384	1138	316035	736	2475	402	3613	0.410088	0.432931
S=30, D=60, h=0.3, k=0.4, V=1	321090	1221	316626	809	2434	369	3612	0.422295	0.443700
S=30, D=60, h=0.3, k=0.4, V=0	321231	1202	316742	833	2454	361	3648	0.415429	0.436049
S=30, D=60, h=0.3, k=0.5, V=1	321803	1284	317226	902	2391	340	3633	0.428336	0.448289
S=30, D=60, h=0.3, k=0.5, V=0	321803	1274	317217	912	2400	340	3652	0.424982	0.444791
S=30, D=60, h=0.3, k=0.6, V=1	322017	1321	317416	914	2366	327	3607	0.435973	0.455454
S=30, D=60, h=0.3, k=0.6, V=0	322017	1322	317417	913	2365	327	3605	0.436310	0.455806
S=30, D=60, h=0.3, k=0.7, V=1	322347	1378	317721	924	2324	312	3560	0.448291	0.467337
S=30, D=60, h=0.3, k=0.7, V=0	322347	1379	317722	923	2323	312	3558	0.448624	0.467682
S=30, D=60, h=0.3, k=0.8, V=1	322648	1395	317954	979	2320	288	3587	0.447396	0.464920
S=30, D=60, h=0.3, k=0.8, V=0	322648	1395	317954	979	2320	288	3587	0.447396	0.464920
S=30, D=60, h=0.3, k=0.9, V=1	322777	1473	318107	947	2250	278	3475	0.468405	0.486064
S=30, D=60, h=0.3, k=0.9, V=0	322777	1473	318107	947	2250	278	3475	0.468405	0.486064
S=30, D=60, h=0.3, k=1, V=1	322999	1541	318321	950	2187	265	3402	0.483711	0.501073
S=30, D=60, h=0.3, k=1, V=0	322999	1541	318321	950	2187	265	3402	0.483711	0.501073
S=30, D=60, h=0.2, k=0.3, V=1	320583	1230	316226	718	2409	389	3516	0.434422	0.457661
S=30, D=60, h=0.2, k=0.3, V=0	320651	1172	316242	779	2458	386	3623	0.413828	0.435894
S=30, D=60, h=0.2, k=0.4, V=1	321615	1258	317086	856	2415	346	3617	0.426599	0.446815
S=30, D=60, h=0.2, k=0.4, V=0	321653	1244	317111	872	2426	343	3641	0.421869	0.441716
S=30, D=60, h=0.2, k=0.5, V=1	322176	1338	317542	939	2357	320	3616	0.437412	0.456512
S=30, D=60, h=0.2, k=0.5, V=0	322176	1328	317531	949	2368	320	3637	0.434016	0.452969
S=30, D=60, h=0.2, k=0.6, V=1	322544	1380	317838	989	2337	295	3621	0.442451	0.460193
S=30, D=60, h=0.2, k=0.6, V=0	322544	1380	317838	989	2337	295	3621	0.442451	0.460193
S=30, D=60, h=0.2, k=0.7, V=1	322800	1449	318062	1004	2285	277	3566	0.456811	0.473943
S=30, D=60, h=0.2, k=0.7, V=0	322800	1449	318062	1004	2285	277	3566	0.456811	0.473943
S=30, D=60, h=0.2, k=0.8, V=1	323206	1503	318373	1071	2259	246	3576	0.462720	0.478057
S=30, D=60, h=0.2, k=0.8, V=0	323206	1503	318373	1071	2259	246	3576	0.462720	0.478057
S=30, D=60, h=0.2, k=0.9, V=1	323439	1566	318611	1064	2198	232	3494	0.477937	0.492869
S=30, D=60, h=0.2, k=0.9, V=0	323439	1566	318611	1064	2198	232	3494	0.477937	0.492869
S=30, D=60, h=0.2, k=1, V=1	323588	1637	318768	1046	2137	217	3400	0.495261	0.509695
S=30, D=60, h=0.2, k=1, V=0	323588	1637	318768	1046	2137	217	3400	0.495261	0.509695
S=30, D=60, F=0	318220	358	313485	1235	3142	487	4864	0.135332	0.145358
S=25, D=35, h=0.7, k=0.3, V=1	320926	1219	316595	689	2423	374	3486	0.435774	0.458178
S=25, D=35, h=0.7, k=0.3, V=0	321179	1132	316767	791	2489	365	3645	0.403976	0.424434
S=25, D=35, h=0.7, k=0.4, V=1	321114	1232	316732	737	2413	370	3520	0.433463	0.455515
S=25, D=35, h=0.7, k=0.4, V=0	321261	1170	316826	809	2456	366	3631	0.411344	0.432200
S=25, D=35, h=0.7, k=0.5, V=1	321385	1284	316999	728	2374	359	3461	0.447002	0.468989
S=25, D=35, h=0.7, k=0.5, V=0	321452	1226	317019	793	2414	357	3564	0.426737	0.447752
S=25, D=35, h=0.7, k=0.6, V=1	321470	1262	317050	761	2397	358	3516	0.437955	0.459451
S=25, D=35, h=0.7, k=0.6, V=0	321586	1307	317212	724	2343	353	3420	0.453780	0.475774
S=25, D=35, h=0.7, k=0.7, V=1	321747	1253	317273	813	2408	343	3564	0.430783	0.451071
S=25, D=35, h=0.7, k=0.7, V=0	321749	1284	317313	782	2370	343	3495	0.442061	0.462898
S=25, D=35, h=0.7, k=0.8, V=1	321817	1280	317341	815	2381	338	3534	0.437378	0.457676
S=25, D=35, h=0.7, k=0.8, V=0	321819	1307	317378	790	2344	338	3472	0.447150	0.467939
S=25, D=35, h=0.7, k=0.9, V=1	321817	1281	317341	815	2380	338	3533	0.437619	0.457928
S=25, D=35, h=0.7, k=0.9, V=0	321819	1308	317378	790	2343	338	3471	0.447389	0.468189
S=25, D=35, h=0.7, k=1, V=1	321833	1265	317330	849	2389	337	3575	0.430575	0.450552
S=25, D=35, h=0.7, k=1, V=0	321835	1289	317357	825	2364	337	3526	0.438973	0.459330
S=25, D=35, h=0.6, k=0.3, V=1	321048	1271	316717	682	2378	369	3429	0.449181	0.471914
S=25, D=35, h=0.6, k=0.3, V=0	321256	1203	316866	763	2424	362	3549	0.424805	0.446078
S=25, D=35, h=0.6, k=0.4, V=1	321437	1317	317049	723	2348	355	3426	0.455284	0.477384
S=25, D=35, h=0.6, k=0.4, V=0	321504	1261	317069	788	2386	353	3527	0.435669	0.456838
S=25, D=35, h=0.6, k=0.5, V=1	321726	1282	317235	816	2393	338	3547	0.436964	0.457169
S=25, D=35, h=0.6, k=0.5, V=0	321823	1231	317290	871	2431	334	3636	0.419724	0.439005
S=25, D=35, h=0.6, k=0.6, V=1	322014	1333	317524	810	2347	329	3486	0.449983	0.470206
S=25, D=35, h=0.6, k=0.6, V=0	322016	1347	317546	796	2327	329	3452	0.455155	0.475634
S=25, D=35, h=0.6, k=0.7, V=1	322161	1383	317676	800	2302	315	3417	0.463301	0.483213
S=25, D=35, h=0.6, k=0.7, V=0	322163	1391	317694	792	2286	315	3393	0.466514	0.486601
S=25, D=35, h=0.6, k=0.8, V=1	322232	1380	317715	829	2308	311	3448	0.459516	0.479015
S=25, D=35, h=0.6, k=0.8, V=0	322234	1386	317727	823	2298	311	3432	0.461792	0.481404
S=25, D=35, h=0.6, k=0.9, V=1	322243	1366	317703	852	2322	312	3486	0.453747	0.473072
S=25, D=35, h=0.6, k=0.9, V=0	322245	1372	317715	846	2312	312	3470	0.456016	0.475454
S=25, D=35, h=0.6, k=1, V=1	322359	1353	317766	908	2332	308	3548	0.445301	0.464063
S=25, D=35, h=0.6, k=1, V=0	322361	1360	317776	902	2323	308	3533	0.447666	0.466535
S=25, D=35, h=0.5, k=0.3, V=1	321299	1302	316946	684	2367	353	3404	0.456157	0.478142
S=25, D=35, h=0.5, k=0.3, V=0	321458	1242	317057	758	2401	347	3506	0.434935	0.455731
S=25, D=35, h=0.5, k=0.4, V=1	321726	1321	317269	782	2354	338	3474	0.449979	0.470764
S=25, D=35, h=0.5, k=0.4, V=0	321823	1271	317325	836	2391	334	3561	0.433124	0.452997
S=25, D=35, h=0.5, k=0.5, V=1	321996	1335	317483	824	2354	323	3501	0.448768	0.468534
S=25, D=35, h=0.5, k=0.5, V=0	322044	1282	317488	880	2394	322	3596	0.431053	0.450077
S=25, D=35, h=0.5, k=0.6, V=1	322315	1354	317748	866	2347	306	3519	0.449066	0.467775
S=25, D=35, h=0.5, k=0.6, V=0	322317	1360	317764	860	2333	306	3499	0.451562	0.470410
S=25, D=35, h=0.5, k=0.7, V=1	322358	1383	317783	876	2316	303	3495	0.455064	0.473847
S=25, D=35, h=0.5, k=0.7, V=0	322360	1385	317794	875	2306	303	3484	0.456101	0.474964
S=25, D=35, h=0.5, k=0.8, V=1	322485	1453	317939	852	2241	299	3392	0.474168	0.493488
S=25, D=35, h=0.5, k=0.8, V=0	322487	1458	317947	848	2234	299	3381	0.475848	0.495245
S=25, D=35, h=0.5, k=0.9, V=1	322569	1460	317992	873	2244	294	3411	0.473233	0.492154
S=25, D=35, h=0.5, k=0.9, V=0	322571	1464	317999	870	2238	294	3402	0.474573	0.493556
S=25, D=35, h=0.5, k=1, V=1	322665	1441	318045	917	2262	290	3469	0.464685	0.483038
S=25, D=35, h=0.5, k=1, V=0	322667	1444	318051	915	2257	290	3462	0.465690	0.484091
S=25, D=35, h=0.4, k=0.3, V=1	321435	1310	317018	734	2373	344	3451	0.451954	0.473133
S=25, D=35, h=0.4, k=0.3, V=0	321594	1254	317128	806	2406	338	3550	0.432114	0.452176
S=25, D=35, h=0.4, k=0.4, V=1	322087	1354	317548	844	2341	317	3502	0.451093	0.470572
S=25, D=35, h=0.4, k=0.4, V=0	322135	1306	317560	893	2376	316	3585	0.435453	0.454289
S=25, D=35, h=0.4, k=0.5, V=1	322284	1350	317663	918	2353	309	3580	0.442498	0.461119
S=25, D=35, h=0.4, k=0.5, V=0	322286	1330	317657	939	2360	309	3608	0.436432	0.454872
S=25, D=35, h=0.4, k=0.6, V=1	322636	1373	317947	968	2348	289	3605	0.442993	0.460379
S=25, D=35, h=0.4, k=0.6, V=0	322638	1379	317962	963	2334	289	3586	0.445331	0.462841
S=25, D=35, h=0.4, k=0.7, V=1	322775	1466	318116	934	2259	278	3471	0.468017	0.485649
S=25, D=35, h=0.4, k=0.7, V=0	322777	1469	318122	932	2254	278	3464	0.469014	0.486692
S=25, D=35, h=0.4, k=0.8, V=1	322982	1504	318307	946	2225	265	3436	0.475863	0.492944
S=25, D=35, h=0.4, k=0.8, V=0	322984	1507	318312	944	2221	265	3430	0.476793	0.493911
S=25, D=35, h=0.4, k=0.9, V=1	323066	1532	318380	950	2204	257	3411	0.481729	0.498472
S=25, D=35, h=0.4, k=0.9, V=0	323068	1535	318384	948	2201	257	3406	0.482591	0.499364
S=25, D=35, h=0.4, k=1, V=1	323143	1577	318471	942	2153	252	3347	0.493093	0.509919
S=25, D=35, h=0.4, k=1, V=0	323145	1580	318475	940	2150	252	3342	0.493948	0.510803
S=25, D=35, h=0.3, k=0.3, V=1	321648	1345	317212	748	2343	334	3425	0.458920	0.479783
S=25, D=35, h=0.3, k=0.3, V=0	321746	1287	317260	816	2383	331	3530	0.438839	0.458744
S=25, D=35, h=0.3, k=0.4, V=1	322123	1379	317580	851	2313	316	3480	0.456407	0.476067
S=25, D=35, h=0.3, k=0.4, V=0	322171	1331	317591	901	2348	315	3564	0.440785	0.459804
S=25, D=35, h=0.3, k=0.5, V=1	322578	1382	317892	966	2338	290	3594	0.445270	0.462806
S=25, D=35, h=0.3, k=0.5, V=0	322580	1372	317892	977	2339	290	3606	0.442393	0.459862
S=25, D=35, h=0.3, k=0.6, V=1	322804	1465	318105	966	2268	275	3509	0.464300	0.481580
S=25, D=35, h=0.3, k=0.6, V=0	322806	1467	318114	965	2260	275	3500	0.465207	0.482547
S=25, D=35, h=0.3, k=0.7, V=1	323091	1530	318372	976	2213	257	3446	0.478270	0.494871
S=25, D=35, h=0.3, k=0.7, V=0	323093	1533	318376	974	2210	257	3441	0.479129	0.495758
S=25, D=35, h=0.3, k=0.8, V=1	323229	1548	318477	999	2205	248	3452	0.479912	0.495957
S=25, D=35, h=0.3, k=0.8, V=0	323229	1550	318479	997	2203	248	3448	0.480545	0.496610
S=25, D=35, h=0.3, k=0.9, V=1	323441	1605	318679	1004	2153	228	3385	0.492760	0.507896
S=25, D=35, h=0.3, k=0.9, V=0	323441	1607	318681	1002	2151	228	3381	0.493387	0.508541
S=25, D=35, h=0.3, k=1, V=1	323545	1635	318754	1026	2130	221	3377	0.497071	0.511851
S=25, D=35, h=0.3, k=1, V=0	323545	1636	318755	1025	2129	221	3375	0.497381	0.512170
S=25, D=35, F=0	320373	413	315368	1417	3175	381	4973	0.146164	0.154484
S=25, D=38, h=0.7, k=0.3, V=1	320782	1218	316467	684	2413	384	3481	0.436173	0.459248
S=25, D=38, h=0.7, k=0.3, V=0	321114	1136	316709	784	2485	367	3636	0.405657	0.426306
S=25, D=38, h=0.7, k=0.4, V=1	320992	1229	316626	733	2404	380	3517	0.433293	0.455989
S=25, D=38, h=0.7, k=0.4, V=0	321196	1169	316770	801	2456	368	3625	0.411903	0.432901
S=25, D=38, h=0.7, k=0.5, V=1	321283	1277	316912	721	2373	367	3461	0.446123	0.468590
S=25, D=38, h=0.7, k=0.5, V=0	321387	1224	316965	783	2415	359	3557	0.427287	0.448447
S=25, D=38, h=0.7, k=0.6, V=1	321368	1254	316959	757	2398	366	3521	0.436406	0.458335
S=25, D=38, h=0.7, k=0.6, V=0	321521	1307	317156	717	2341	355	3413	0.454589	0.476753
S=25, D=38, h=0.7, k=0.7, V=1	321658	1249	317196	808	2405	351	3564	0.430294	0.451059
S=25, D=38, h=0.7, k=0.7, V=0	321730	1284	317299	779	2368	344	3491	0.442450	0.463375
S=25, D=38, h=0.7, k=0.8, V=1	321798	1278	317325	813	2382	339	3534	0.437112	0.457462
S=25, D=38, h=0.7, k=0.8, V=0	321800	1307	317363	788	2342	339	3469	0.447428	0.468301
S=25, D=38, h=0.7, k=0.9, V=1	321798	1278	317325	813	2382	339	3534	0.437112	0.457462
S=25, D=38, h=0.7, k=0.9, V=0	321800	1307	317363	788	2342	339	3469	0.447428	0.468301
S=25, D=38, h=0.7, k=1, V=1	321814	1266	317318	843	2387	338	3568	0.431451	0.451530
S=25, D=38, h=0.7, k=1, V=0	321816	1291	317345	819	2361	338	3518	0.440099	0.460570
S=25, D=38, h=0.6, k=0.3, V=1	320926	1271	316611	678	2366	379	3423	0.449770	0.473208
S=25, D=38, h=0.6, k=0.3, V=0	321191	1207	316808	757	2419	364	3540	0.426416	0.447886
S=25, D=38, h=0.6, k=0.4, V=1	321300	1314	316931	715	2340	366	3421	0.455495	0.478338
S=25, D=38, h=0.6, k=0.4, V=0	321404	1260	316978	783	2383	358	3524	0.435920	0.457416
S=25, D=38, h=0.6, k=0.5, V=1	321580	1280	317109	809	2382	352	3543	0.437181	0.458286
S=25, D=38, h=0.6, k=0.5, V=0	321701	1226	317179	868	2428	342	3638	0.418807	0.438539
S=25, D=38, h=0.6, k=0.6, V=1	321938	1329	317455	809	2345	336	3490	0.449088	0.469725
S=25, D=38, h=0.6, k=0.6, V=0	321940	1343	317478	795	2324	336	3455	0.454323	0.475230
S=25, D=38, h=0.6, k=0.7, V=1	322085	1379	317611	796	2299	322	3417	0.462810	0.483171
S=25, D=38, h=0.6, k=0.7, V=0	322087	1389	317631	787	2280	322	3389	0.466662	0.487235
S=25, D=38, h=0.6, k=0.8, V=1	322156	1380	317651	825	2300	318	3443	0.460005	0.479995
S=25, D=38, h=0.6, k=0.8, V=0	322158	1386	317663	819	2290	318	3427	0.462283	0.482390
S=25, D=38, h=0.6, k=0.9, V=1	322167	1367	317638	849	2313	319	3481	0.454355	0.474172
S=25, D=38, h=0.6, k=0.9, V=0	322169	1373	317650	843	2303	319	3465	0.456625	0.476558
S=25, D=38, h=0.6, k=1, V=1	322302	1356	317727	898	2321	314	3533	0.447140	0.466376
S=25, D=38, h=0.6, k=1, V=0	322304	1363	317737	892	2312	314	3518	0.449510	0.468854
S=25, D=38, h=0.5, k=0.3, V=1	321110	1298	316781	676	2355	367	3398	0.456267	0.479204
S=25, D=38, h=0.5, k=0.3, V=0	321358	1238	316968	752	2400	352	3504	0.434630	0.455731
S=25, D=38, h=0.5, k=0.4, V=1	321580	1320	317143	775	2342	352	3469	0.450459	0.472180
S=25, D=38, h=0.5, k=0.4, V=0	321701	1269	317215	832	2385	342	3559	0.433065	0.453443
S=25, D=38, h=0.5, k=0.5, V=1	321946	1335	317437	823	2351	326	3500	0.448875	0.468841
S=25, D=38, h=0.5, k=0.5, V=0	321948	1281	317394	881	2392	326	3599	0.430652	0.449906
S=25, D=38, h=0.5, k=0.6, V=1	322265	1360	317702	867	2336	309	3512	0.450479	0.469450
S=25, D=38, h=0.5, k=0.6, V=0	322267	1367	317719	861	2320	309	3490	0.453265	0.472394
S=25, D=38, h=0.5, k=0.7, V=1	322327	1384	317759	871	2313	305	3489	0.455817	0.474761
S=25, D=38, h=0.5, k=0.7, V=0	322329	1386	317771	870	2302	305	3477	0.456913	0.475946
S=25, D=38, h=0.5, k=0.8, V=1	322485	1451	317942	852	2240	299	3391	0.473898	0.493222
S=25, D=38, h=0.5, k=0.8, V=0	322487	1456	317950	848	2233	299	3380	0.475579	0.494980
S=25, D=38, h=0.5, k=0.9, V=1	322569	1460	317996	872	2241	294	3407	0.473520	0.492468
S=25, D=38, h=0.5, k=0.9, V=0	322571	1464	318003	869	2235	294	3398	0.474861	0.493870
S=25, D=38, h=0.5, k=1, V=1	322645	1438	318030	914	2263	291	3468	0.464368	0.482780
S=25, D=38, h=0.5, k=1, V=0	322647	1441	318036	912	2258	291	3461	0.465375	0.483835
S=25, D=38, h=0.4, k=0.3, V=1	321256	1302	316859	732	2363	360	3455	0.450391	0.472563
S=25, D=38, h=0.4, k=0.3, V=0	321472	1247	317015	806	2404	346	3556	0.430463	0.450962
S=25, D=38, h=0.4, k=0.4, V=1	322009	1357	317476	842	2334	321	3497	0.452006	0.471785
S=25, D=38, h=0.4, k=0.4, V=0	322011	1308	317440	893	2370	321	3584	0.435871	0.455038
S=25, D=38, h=0.4, k=0.5, V=1	322256	1349	317637	917	2353	310	3580	0.442365	0.461044
S=25, D=38, h=0.4, k=0.5, V=0	322258	1327	317628	941	2362	310	3613	0.435526	0.453991
S=25, D=38, h=0.4, k=0.6, V=1	322608	1375	317922	966	2345	290	3601	0.443652	0.461126
S=25, D=38, h=0.4, k=0.6, V=0	322610	1381	317938	961	2330	290	3581	0.446047	0.463653
S=25, D=38, h=0.4, k=0.7, V=1	322738	1459	318078	935	2266	280	3481	0.466219	0.483909
S=25, D=38, h=0.4, k=0.7, V=0	322740	1462	318084	933	2261	280	3474	0.467217	0.484953
S=25, D=38, h=0.4, k=0.8, V=1	322936	1499	318272	940	2225	270	3435	0.475352	0.492753
S=25, D=38, h=0.4, k=0.8, V=0	322938	1502	318277	938	2221	270	3429	0.476284	0.493722
S=25, D=38, h=0.4, k=0.9, V=1	323019	1535	318326	960	2198	260	3418	0.481390	0.498329
S=25, D=38, h=0.4, k=0.9, V=0	323021	1538	318330	958	2195	260	3413	0.482250	0.499219
S=25, D=38, h=0.4, k=1, V=1	323096	1580	318424	944	2148	255	3347	0.493480	0.510526
S=25, D=38, h=0.4, k=1, V=0	323098	1583	318428	942	2145	255	3342	0.494334	0.511409
S=25, D=38, h=0.3, k=0.3, V=1	321467	1342	317045	750	2330	347	3427	0.458163	0.479877
S=25, D=38, h=0.3, k=0.3, V=0	321622	1282	317139	819	2382	336	3537	0.437368	0.457534
S=25, D=38, h=0.3, k=0.4, V=1	322076	1380	317534	849	2313	318	3480	0.456674	0.476462
S=25, D=38, h=0.3, k=0.4, V=0	322078	1332	317500	898	2348	318	3564	0.441099	0.460303
S=25, D=38, h=0.3, k=0.5, V=1	322561	1384	317885	956	2336	291	3583	0.446659	0.464306
S=25, D=38, h=0.3, k=0.5, V=0	322563	1372	317883	969	2339	291	3599	0.443118	0.460672
S=25, D=38, h=0.3, k=0.6, V=1	322775	1466	318077	966	2266	279	3511	0.464345	0.481879
S=25, D=38, h=0.3, k=0.6, V=0	322777	1468	318087	965	2257	279	3501	0.465311	0.482912
S=25, D=38, h=0.3, k=0.7, V=1	323071	1537	318359	971	2204	259	3434	0.480305	0.497111
S=25, D=38, h=0.3, k=0.7, V=0	323073	1540	318363	969	2201	259	3429	0.481163	0.497998
S=25, D=38, h=0.3, k=0.8, V=1	323229	1554	318476	1002	2197	248	3447	0.481057	0.497148
S=25, D=38, h=0.3, k=0.8, V=0	323229	1556	318478	1000	2195	248	3443	0.481689	0.497801
S=25, D=38, h=0.3, k=0.9, V=1	323441	1606	318676	1006	2153	228	3387	0.492717	0.507849
S=25, D=38, h=0.3, k=0.9, V=0	323441	1608	318678	1004	2151	228	3383	0.493343	0.508493
S=25, D=38, h=0.3, k=1, V=1	323545	1641	318745	1035	2124	221	3380	0.497487	0.512280
S=25, D=38, h=0.3, k=1, V=0	323545	1642	318746	1034	2123	221	3378	0.497796	0.512599
S=25, D=38, F=0	320308	418	315313	1407	3170	383	4960	0.148218	0.156685
S=25, D=40, h=0.7, k=0.3, V=1	320714	1218	316405	683	2408	388	3479	0.436346	0.459696
S=25, D=40, h=0.7, k=0.3, V=0	321046	1143	316651	780	2472	371	3623	0.407985	0.429002
S=25, D=40, h=0.7, k=0.4, V=1	320902	1227	316540	732	2403	384	3519	0.432859	0.455784
S=25, D=40, h=0.7, k=0.4, V=0	321128	1171	316705	802	2450	372	3624	0.412297	0.433560
S=25, D=40, h=0.7, k=0.5, V=1	321194	1277	316830	722	2365	374	3461	0.446063	0.468995
S=25, D=40, h=0.7, k=0.5, V=0	321350	1223	316927	788	2412	363	3563	0.426491	0.447866
S=25, D=40, h=0.7, k=0.6, V=1	321279	1252	316875	759	2393	373	3525	0.435695	0.458040
S=25, D=40, h=0.7, k=0.6, V=0	321484	1308	317123	716	2337	359	3412	0.454885	0.477325
S=25, D=40, h=0.7, k=0.7, V=1	321569	1250	317116	807	2396	358	3561	0.430700	0.451933
S=25, D=40, h=0.7, k=0.7, V=0	321693	1287	317268	776	2362	348	3486	0.443447	0.464673
S=25, D=40, h=0.7, k=0.8, V=1	321709	1277	317244	813	2375	346	3534	0.436926	0.457722
S=25, D=40, h=0.7, k=0.8, V=0	321763	1306	317331	787	2339	343	3469	0.447299	0.468429
S=25, D=40, h=0.7, k=0.9, V=1	321709	1277	317244	813	2375	346	3534	0.436926	0.457722
S=25, D=40, h=0.7, k=0.9, V=0	321763	1306	317331	787	2339	343	3469	0.447299	0.468429
S=25, D=40, h=0.7, k=1, V=1	321777	1263	317284	844	2386	342	3572	0.430618	0.450913
S=25, D=40, h=0.7, k=1, V=0	321779	1290	317314	818	2357	342	3517	0.440023	0.460755
S=25, D=40, h=0.6, k=0.3, V=1	320867	1271	316558	675	2363	383	3421	0.450070	0.473783
S=25, D=40, h=0.6, k=0.3, V=0	321154	1210	316779	753	2412	368	3533	0.427610	0.449392
S=25, D=40, h=0.6, k=0.4, V=1	321211	1311	316850	715	2335	373	3423	0.454839	0.478125
S=25, D=40, h=0.6, k=0.4, V=0	321367	1254	316943	785	2385	362	3532	0.434241	0.455913
S=25, D=40, h=0.6, k=0.5, V=1	321491	1279	317029	809	2374	359	3542	0.437052	0.458612
S=25, D=40, h=0.6, k=0.5, V=0	321664	1223	317139	873	2429	346	3648	0.417445	0.437352
S=25, D=40, h=0.6, k=0.6, V=1	321901	1330	317423	810	2338	340	3488	0.449331	0.470252
S=25, D=40, h=0.6, k=0.6, V=0	321903	1345	317445	795	2318	340	3453	0.454793	0.475987
S=25, D=40, h=0.6, k=0.7, V=1	322048	1379	317577	800	2292	326	3418	0.462549	0.483185
S=25, D=40, h=0.6, k=0.7, V=0	322050	1386	317595	791	2278	326	3395	0.465583	0.486388
S=25, D=40, h=0.6, k=0.8, V=1	322119	1376	317617	828	2298	322	3448	0.458870	0.479090
S=25, D=40, h=0.6, k=0.8, V=0	322121	1380	317628	823	2290	322	3435	0.460576	0.480890
S=25, D=40, h=0.6, k=0.9, V=1	322130	1362	317600	855	2313	323	3491	0.452611	0.472624
S=25, D=40, h=0.6, k=0.9, V=0	322132	1366	317611	850	2305	323	3478	0.454308	0.474414
S=25, D=40, h=0.6, k=1, V=1	322283	1347	317704	901	2331	315	3547	0.444608	0.463793
S=25, D=40, h=0.6, k=1, V=0	322285	1352	317713	896	2324	315	3535	0.446409	0.465679
S=25, D=40, h=0.5, k=0.3, V=1	321051	1300	316729	672	2350	371	3393	0.457164	0.480407
S=25, D=40, h=0.5, k=0.3, V=0	321321	1240	316939	748	2394	356	3498	0.435572	0.456974
S=25, D=40, h=0.5, k=0.4, V=1	321491	1317	317064	774	2336	359	3469	0.449973	0.472146
S=25, D=40, h=0.5, k=0.4, V=0	321664	1262	317175	837	2390	346	3573	0.430727	0.451242
S=25, D=40, h=0.5, k=0.5, V=1	321813	1334	317320	822	2337	341	3500	0.448745	0.469687
S=25, D=40, h=0.5, k=0.5, V=0	321885	1279	317336	881	2389	334	3604	0.430005	0.449718
S=25, D=40, h=0.5, k=0.6, V=1	322228	1360	317671	865	2332	313	3510	0.450688	0.469929
S=25, D=40, h=0.5, k=0.6, V=0	322230	1367	317687	859	2317	313	3489	0.453416	0.472810
S=25, D=40, h=0.5, k=0.7, V=1	322271	1385	317708	873	2305	310	3488	0.455956	0.475246
S=25, D=40, h=0.5, k=0.7, V=0	322273	1387	317719	872	2295	310	3477	0.456994	0.476367
S=25, D=40, h=0.5, k=0.8, V=1	322435	1451	317890	854	2240	302	3396	0.473502	0.493001
S=25, D=40, h=0.5, k=0.8, V=0	322437	1456	317898	850	2233	302	3385	0.475182	0.494758
S=25, D=40, h=0.5, k=0.9, V=1	322519	1461	317946	872	2240	297	3409	0.473563	0.492702
S=25, D=40, h=0.5, k=0.9, V=0	322521	1465	317953	869	2234	297	3400	0.474903	0.494104
S=25, D=40, h=0.5, k=1, V=1	322614	1440	317999	915	2260	293	3468	0.464661	0.483213
S=25, D=40, h=0.5, k=1, V=0	322616	1443	318005	913	2255	293	3461	0.465667	0.484268
S=25, D=40, h=0.4, k=0.3, V=1	321182	1303	316791	731	2357	367	3455	0.450628	0.473262
S=25, D=40, h=0.4, k=0.3, V=0	321400	1247	316949	806	2398	353	3557	0.430407	0.451342
S=25, D=40, h=0.4, k=0.4, V=1	321972	1354	317439	846	2333	325	3504	0.450879	0.470873
S=25, D=40, h=0.4, k=0.4, V=0	321974	1304	317401	896	2373	325	3594	0.434444	0.453788
S=25, D=40, h=0.4, k=0.5, V=1	322169	1351	317554	919	2345	317	3581	0.442572	0.461705
S=25, D=40, h=0.4, k=0.5, V=0	322171	1329	317545	942	2355	317	3614	0.435784	0.454695
S=25, D=40, h=0.4, k=0.6, V=1	322589	1373	317902	967	2347	291	3605	0.443034	0.460543
S=25, D=40, h=0.4, k=0.6, V=0	322591	1379	317918	962	2332	291	3585	0.445428	0.463070
S=25, D=40, h=0.4, k=0.7, V=1	322738	1459	318080	935	2264	280	3479	0.466339	0.484043
S=25, D=40, h=0.4, k=0.7, V=0	322740	1462	318086	933	2259	280	3472	0.467337	0.485087
S=25, D=40, h=0.4, k=0.8, V=1	322916	1498	318255	937	2226	271	3434	0.475370	0.492835
S=25, D=40, h=0.4, k=0.8, V=0	322918	1501	318260	935	2222	271	3428	0.476302	0.493804
S=25, D=40, h=0.4, k=0.9, V=1	322953	1534	318270	956	2193	266	3415	0.481568	0.498924
S=25, D=40, h=0.4, k=0.9, V=0	322955	1537	318274	954	2190	266	3410	0.482429	0.499815
S=25, D=40, h=0.4, k=1, V=1	323050	1581	318382	945	2142	260	3347	0.493596	0.510998
S=25, D=40, h=0.4, k=1, V=0	323052	1584	318386	943	2139	260	3342	0.494450	0.511881
S=25, D=40, h=0.3, k=0.3, V=1	321428	1338	317013	745	2332	351	3428	0.457671	0.479617
S=25, D=40, h=0.3, k=0.3, V=0	321585	1281	317109	815	2380	340	3535	0.437503	0.457924
S=25, D=40, h=0.3, k=0.4, V=1	322008	1380	317472	849	2307	324	3480	0.456673	0.476858
S=25, D=40, h=0.3, k=0.4, V=0	322010	1331	317435	898	2346	324	3568	0.440692	0.460249
S=25, D=40, h=0.3, k=0.5, V=1	322542	1379	317861	961	2341	292	3594	0.444954	0.462595
S=25, D=40, h=0.3, k=0.5, V=0	322544	1367	317858	974	2345	292	3611	0.441355	0.458896
S=25, D=40, h=0.3, k=0.6, V=1	322738	1461	318044	964	2269	281	3514	0.463418	0.481050
S=25, D=40, h=0.3, k=0.6, V=0	322740	1463	318054	963	2260	281	3504	0.464384	0.482084
S=25, D=40, h=0.3, k=0.7, V=1	323042	1538	318330	977	2197	263	3437	0.480056	0.497136
S=25, D=40, h=0.3, k=0.7, V=0	323044	1541	318334	975	2194	263	3432	0.480913	0.498022
S=25, D=40, h=0.3, k=0.8, V=1	323209	1557	318457	1003	2192	250	3445	0.481616	0.497862
S=25, D=40, h=0.3, k=0.8, V=0	323209	1559	318459	1001	2190	250	3441	0.482247	0.498513
S=25, D=40, h=0.3, k=0.9, V=1	323421	1606	318660	1004	2151	230	3385	0.492912	0.508188
S=25, D=40, h=0.3, k=0.9, V=0	323421	1608	318662	1002	2149	230	3381	0.493538	0.508833
S=25, D=40, h=0.3, k=1, V=1	323545	1637	318747	1034	2127	221	3382	0.496793	0.511570
S=25, D=40, h=0.3, k=1, V=0	323545	1638	318748	1033	2126	221	3380	0.497102	0.511889
S=25, D=40, F=0	320240	422	315256	1399	3163	387	4949	0.149878	0.158523
S=25, D=43, h=0.7, k=0.3, V=1	320712	1217	316400	686	2409	388	3483	0.435744	0.459063
S=25, D=43, h=0.7, k=0.3, V=0	320972	1141	316578	780	2473	374	3627	0.407369	0.428527
S=25, D=43, h=0.7, k=0.4, V=1	320900	1228	316539	732	2401	384	3517	0.433160	0.456107
S=25, D=43, h=0.7, k=0.4, V=0	321054	1170	316634	800	2450	375	3625	0.412155	0.433584
S=25, D=43, h=0.7, k=0.5, V=1	321161	1279	316796	724	2362	374	3460	0.446371	0.469326
S=25, D=43, h=0.7, k=0.5, V=0	321267	1225	316846	787	2409	366	3562	0.426982	0.448559
S=25, D=43, h=0.7, k=0.6, V=1	321246	1253	316839	762	2392	373	3527	0.435601	0.457943
S=25, D=43, h=0.7, k=0.6, V=0	321401	1309	317043	716	2333	362	3411	0.455122	0.477775
S=25, D=43, h=0.7, k=0.7, V=1	321538	1251	317084	808	2395	358	3561	0.430834	0.452075
S=25, D=43, h=0.7, k=0.7, V=0	321610	1289	317191	772	2358	351	3481	0.444315	0.465770
S=25, D=43, h=0.7, k=0.8, V=1	321678	1279	317207	818	2374	346	3538	0.436811	0.457598
S=25, D=43, h=0.7, k=0.8, V=0	321680	1311	317248	789	2332	346	3467	0.448213	0.469578
S=25, D=43, h=0.7, k=0.9, V=1	321678	1279	317207	818	2374	346	3538	0.436811	0.457598
S=25, D=43, h=0.7, k=0.9, V=0	321680	1311	317248	789	2332	346	3467	0.448213	0.469578
S=25, D=43, h=0.7, k=1, V=1	321746	1267	317247	850	2382	342	3574	0.430952	0.451264
S=25, D=43, h=0.7, k=1, V=0	321748	1295	317279	823	2351	342	3516	0.440740	0.461512
S=25, D=43, h=0.6, k=0.3, V=1	320834	1271	316520	680	2363	383	3426	0.449473	0.473157
S=25, D=43, h=0.6, k=0.3, V=0	321049	1209	316675	753	2412	371	3536	0.427250	0.449194
S=25, D=43, h=0.6, k=0.4, V=1	321178	1313	316813	719	2333	373	3425	0.454851	0.478139
S=25, D=43, h=0.6, k=0.4, V=0	321284	1256	316859	787	2382	365	3534	0.434394	0.456256
S=25, D=43, h=0.6, k=0.5, V=1	321460	1278	316994	811	2377	359	3547	0.436482	0.458004
S=25, D=43, h=0.6, k=0.5, V=0	321581	1220	317056	874	2431	349	3654	0.416497	0.436533
S=25, D=43, h=0.6, k=0.6, V=1	321870	1329	317384	816	2341	340	3497	0.448329	0.469195
S=25, D=43, h=0.6, k=0.6, V=0	321872	1345	317407	800	2320	340	3460	0.454128	0.475282
S=25, D=43, h=0.6, k=0.7, V=1	322048	1379	317569	805	2295	326	3426	0.461823	0.482413
S=25, D=43, h=0.6, k=0.7, V=0	322050	1388	317587	796	2279	326	3401	0.465316	0.486094
S=25, D=43, h=0.6, k=0.8, V=1	322119	1378	317606	837	2298	322	3457	0.458252	0.478437
S=25, D=43, h=0.6, k=0.8, V=0	322121	1384	317618	831	2288	322	3441	0.460524	0.480828
S=25, D=43, h=0.6, k=0.9, V=1	322130	1363	317593	861	2313	323	3497	0.452155	0.472144
S=25, D=43, h=0.6, k=0.9, V=0	322132	1369	317605	855	2303	323	3481	0.454420	0.474527
S=25, D=43, h=0.6, k=1, V=1	322246	1348	317661	910	2327	319	3556	0.443867	0.463276
S=25, D=43, h=0.6, k=1, V=0	322248	1355	317671	904	2318	319	3541	0.446233	0.465753
S=25, D=43, h=0.5, k=0.3, V=1	321018	1299	316692	676	2351	371	3398	0.456447	0.479655
S=25, D=43, h=0.5, k=0.3, V=0	321216	1241	316837	747	2391	359	3497	0.435873	0.457477
S=25, D=43, h=0.5, k=0.4, V=1	321491	1314	317057	779	2341	359	3479	0.448590	0.470686
S=25, D=43, h=0.5, k=0.4, V=0	321612	1258	317121	840	2393	349	3582	0.429328	0.449957
S=25, D=43, h=0.5, k=0.5, V=1	321813	1335	317320	821	2337	341	3499	0.449031	0.469980
S=25, D=43, h=0.5, k=0.5, V=0	321885	1275	317332	884	2394	334	3612	0.428679	0.448328
S=25, D=43, h=0.5, k=0.6, V=1	322202	1360	317641	872	2329	317	3518	0.449898	0.469363
S=25, D=43, h=0.5, k=0.6, V=0	322204	1365	317656	866	2317	317	3500	0.452097	0.471691
S=25, D=43, h=0.5, k=0.7, V=1	322245	1381	317675	882	2307	314	3503	0.453975	0.473439
S=25, D=43, h=0.5, k=0.7, V=0	322247	1381	317685	882	2299	314	3495	0.454443	0.473967
S=25, D=43, h=0.5, k=0.8, V=1	322372	1448	317832	857	2235	310	3402	0.472502	0.492509
S=25, D=43, h=0.5, k=0.8, V=0	322374	1453	317840	853	2228	310	3391	0.474182	0.494269
S=25, D=43, h=0.5, k=0.9, V=1	322493	1456	317919	878	2240	301	3419	0.471865	0.491216
S=25, D=43, h=0.5, k=0.9, V=0	322495	1460	317926	875	2234	301	3410	0.473205	0.492619
S=25, D=43, h=0.5, k=1, V=1	322588	1441	317974	920	2253	297	3470	0.464498	0.483324
S=25, D=43, h=0.5, k=1, V=0	322590	1444	317980	918	2248	297	3463	0.465503	0.484378
S=25, D=43, h=0.4, k=0.3, V=1	321182	1302	316789	733	2358	367	3458	0.450161	0.472773
S=25, D=43, h=0.4, k=0.3, V=0	321348	1243	316898	807	2400	356	3563	0.429266	0.450333
S=25, D=43, h=0.4, k=0.4, V=1	321946	1352	317416	846	2332	329	3507	0.450353	0.470581
S=25, D=43, h=0.4, k=0.4, V=0	321948	1298	317373	900	2377	329	3606	0.432494	0.451997
S=25, D=43, h=0.4, k=0.5, V=1	322169	1348	317544	929	2348	317	3594	0.440865	0.459928
S=25, D=43, h=0.4, k=0.5, V=0	322171	1327	317535	951	2358	317	3626	0.434365	0.453213
S=25, D=43, h=0.4, k=0.6, V=1	322589	1372	317890	980	2347	291	3618	0.441589	0.459050
S=25, D=43, h=0.4, k=0.6, V=0	322591	1380	317908	973	2330	291	3594	0.444637	0.462255
S=25, D=43, h=0.4, k=0.7, V=1	322738	1458	318074	941	2265	280	3486	0.465510	0.483185
S=25, D=43, h=0.4, k=0.7, V=0	322740	1461	318080	939	2260	280	3479	0.466507	0.484228
S=25, D=43, h=0.4, k=0.8, V=1	322916	1498	318251	942	2225	271	3438	0.474928	0.492382
S=25, D=43, h=0.4, k=0.8, V=0	322918	1501	318256	940	2221	271	3432	0.475859	0.493351
S=25, D=43, h=0.4, k=0.9, V=1	322953	1531	318266	961	2195	266	3422	0.480469	0.497793
S=25, D=43, h=0.4, k=0.9, V=0	322955	1534	318270	959	2192	266	3417	0.481330	0.498684
S=25, D=43, h=0.4, k=1, V=1	323030	1578	318361	948	2143	261	3352	0.492704	0.510150
S=25, D=43, h=0.4, k=1, V=0	323032	1581	318365	946	2140	261	3347	0.493558	0.511034
S=25, D=43, h=0.3, k=0.3, V=1	321402	1337	316988	748	2329	355	3432	0.457095	0.479283
S=25, D=43, h=0.3, k=0.3, V=0	321507	1274	317030	820	2383	347	3550	0.435108	0.455854
S=25, D=43, h=0.3, k=0.4, V=1	322008	1380	317474	847	2307	324	3478	0.456885	0.477079
S=25, D=43, h=0.3, k=0.4, V=0	322010	1329	317434	898	2349	324	3571	0.440163	0.459693
S=25, D=43, h=0.3, k=0.5, V=1	322542	1380	317854	969	2339	292	3600	0.444456	0.462085
S=25, D=43, h=0.3, k=0.5, V=0	322544	1369	317852	981	2342	292	3615	0.441193	0.458735
S=25, D=43, h=0.3, k=0.6, V=1	322738	1454	318040	968	2276	281	3525	0.461447	0.479005
S=25, D=43, h=0.3, k=0.6, V=0	322740	1457	318051	966	2266	281	3513	0.462736	0.480374
S=25, D=43, h=0.3, k=0.7, V=1	323005	1528	318299	972	2206	265	3443	0.478285	0.495434
S=25, D=43, h=0.3, k=0.7, V=0	323007	1531	318303	970	2203	265	3438	0.479144	0.496323
S=25, D=43, h=0.3, k=0.8, V=1	323180	1553	318433	1004	2190	254	3448	0.480767	0.497266
S=25, D=43, h=0.3, k=0.8, V=0	323180	1555	318435	1002	2188	254	3444	0.481399	0.497919
S=25, D=43, h=0.3, k=0.9, V=1	323421	1603	318656	1009	2153	230	3392	0.491841	0.507089
S=25, D=43, h=0.3, k=0.9, V=0	323421	1605	318658	1007	2151	230	3388	0.492467	0.507734
S=25, D=43, h=0.3, k=1, V=1	323525	1634	318728	1035	2128	223	3386	0.496055	0.510951
S=25, D=43, h=0.3, k=1, V=0	323525	1635	318729	1034	2127	223	3384	0.496365	0.511269
S=25, D=43, F=0	320166	422	315193	1392	3159	390	4941	0.150217	0.158953
S=25, D=45, h=0.7, k=0.3, V=1	320712	1219	316400	686	2407	388	3481	0.436238	0.459582
S=25, D=45, h=0.7, k=0.3, V=0	320972	1140	316573	785	2474	374	3633	0.406566	0.427685
S=25, D=45, h=0.7, k=0.4, V=1	320900	1228	316535	735	2402	384	3521	0.432762	0.455683
S=25, D=45, h=0.7, k=0.4, V=0	321054	1170	316629	804	2451	375	3630	0.411668	0.433068
S=25, D=45, h=0.7, k=0.5, V=1	321161	1282	316790	728	2361	374	3463	0.446519	0.469470
S=25, D=45, h=0.7, k=0.5, V=0	321267	1227	316836	794	2410	366	3570	0.426542	0.448082
S=25, D=45, h=0.7, k=0.6, V=1	321246	1256	316835	765	2390	373	3528	0.435939	0.458292
S=25, D=45, h=0.7, k=0.6, V=0	321401	1313	317037	720	2331	362	3413	0.455495	0.478155
S=25, D=45, h=0.7, k=0.7, V=1	321538	1255	317078	814	2391	358	3563	0.431158	0.452416
S=25, D=45, h=0.7, k=0.7, V=0	321610	1294	317185	779	2352	351	3482	0.444794	0.466280
S=25, D=45, h=0.7, k=0.8, V=1	321678	1282	317205	820	2371	346	3537	0.437318	0.458129
S=25, D=45, h=0.7, k=0.8, V=0	321680	1313	317245	793	2329	346	3468	0.448307	0.469683
S=25, D=45, h=0.7, k=0.9, V=1	321678	1282	317205	820	2371	346	3537	0.437318	0.458129
S=25, D=45, h=0.7, k=0.9, V=0	321680	1313	317245	793	2329	346	3468	0.448307	0.469683
S=25, D=45, h=0.7, k=1, V=1	321746	1268	317245	851	2382	342	3575	0.431033	0.451344
S=25, D=45, h=0.7, k=1, V=0	321748	1294	317275	827	2352	342	3521	0.440070	0.460812
S=25, D=45, h=0.6, k=0.3, V=1	320834	1272	316522	679	2361	383	3423	0.449891	0.473603
S=25, D=45, h=0.6, k=0.3, V=0	321049	1209	316673	756	2411	371	3538	0.426967	0.448904
S=25, D=45, h=0.6, k=0.4, V=1	321178	1315	316809	722	2332	373	3427	0.454921	0.478208
S=25, D=45, h=0.6, k=0.4, V=0	321284	1255	316850	794	2385	365	3544	0.433272	0.455069
S=25, D=45, h=0.6, k=0.5, V=1	321460	1281	316992	813	2374	359	3546	0.436987	0.458534
S=25, D=45, h=0.6, k=0.5, V=0	321581	1221	317049	880	2431	349	3660	0.416071	0.436084
S=25, D=45, h=0.6, k=0.6, V=1	321870	1331	317382	819	2338	340	3497	0.448535	0.469417
S=25, D=45, h=0.6, k=0.6, V=0	321872	1347	317405	803	2317	340	3460	0.454328	0.475498
S=25, D=45, h=0.6, k=0.7, V=1	322017	1382	317539	805	2291	326	3422	0.462579	0.483207
S=25, D=45, h=0.6, k=0.7, V=0	322019	1391	317557	796	2275	326	3397	0.466071	0.486888
S=25, D=45, h=0.6, k=0.8, V=1	322088	1378	317574	838	2298	322	3458	0.458144	0.478325
S=25, D=45, h=0.6, k=0.8, V=0	322090	1384	317586	832	2288	322	3442	0.460416	0.480715
S=25, D=45, h=0.6, k=0.9, V=1	322099	1363	317561	862	2313	323	3498	0.452049	0.472034
S=25, D=45, h=0.6, k=0.9, V=0	322101	1369	317573	856	2303	323	3482	0.454314	0.474417
S=25, D=45, h=0.6, k=1, V=1	322215	1348	317627	914	2326	319	3559	0.443517	0.462918
S=25, D=45, h=0.6, k=1, V=0	322217	1355	317637	908	2317	319	3544	0.445882	0.465393
S=25, D=45, h=0.5, k=0.3, V=1	321018	1298	316690	678	2352	371	3401	0.455969	0.479155
S=25, D=45, h=0.5, k=0.3, V=0	321216	1241	316832	751	2392	359	3502	0.435364	0.456939
S=25, D=45, h=0.5, k=0.4, V=1	321460	1317	317026	779	2338	359	3476	0.449302	0.471432
S=25, D=45, h=0.5, k=0.4, V=0	321581	1261	317087	842	2391	349	3582	0.429788	0.450434
S=25, D=45, h=0.5, k=0.5, V=1	321782	1335	317284	826	2337	341	3504	0.448493	0.469419
S=25, D=45, h=0.5, k=0.5, V=0	321854	1277	317297	888	2392	334	3614	0.428748	0.448402
S=25, D=45, h=0.5, k=0.6, V=1	322171	1360	317609	873	2329	317	3519	0.449793	0.469255
S=25, D=45, h=0.5, k=0.6, V=0	322173	1366	317624	867	2316	317	3500	0.452225	0.471824
S=25, D=45, h=0.5, k=0.7, V=1	322214	1377	317643	883	2311	314	3508	0.452943	0.472364
S=25, D=45, h=0.5, k=0.7, V=0	322216	1379	317654	882	2301	314	3497	0.453978	0.473482
S=25, D=45, h=0.5, k=0.8, V=1	322372	1445	317826	864	2237	310	3411	0.471142	0.491100
S=25, D=45, h=0.5, k=0.8, V=0	322374	1449	317833	861	2231	310	3402	0.472489	0.492512
S=25, D=45, h=0.5, k=0.9, V=1	322493	1454	317912	886	2241	301	3428	0.470640	0.489948
S=25, D=45, h=0.5, k=0.9, V=0	322495	1458	317919	883	2235	301	3419	0.471978	0.491350
S=25, D=45, h=0.5, k=1, V=1	322588	1440	317969	925	2254	297	3476	0.463763	0.482560
S=25, D=45, h=0.5, k=1, V=0	322590	1443	317975	923	2249	297	3469	0.464768	0.483614
S=25, D=45, h=0.4, k=0.3, V=1	321151	1302	316760	732	2357	367	3456	0.450332	0.472958
S=25, D=45, h=0.4, k=0.3, V=0	321317	1242	316865	809	2401	356	3566	0.428805	0.449850
S=25, D=45, h=0.4, k=0.4, V=1	321946	1352	317411	851	2332	329	3512	0.449824	0.470030
S=25, D=45, h=0.4, k=0.4, V=0	321948	1299	317370	904	2375	329	3608	0.432381	0.451885
S=25, D=45, h=0.4, k=0.5, V=1	322143	1344	317524	927	2348	321	3596	0.440129	0.459416
S=25, D=45, h=0.4, k=0.5, V=0	322145	1321	317514	950	2360	321	3631	0.433048	0.452092
S=25, D=45, h=0.4, k=0.6, V=1	322589	1372	317890	980	2347	291	3618	0.441589	0.459050
S=25, D=45, h=0.4, k=0.6, V=0	322591	1380	317909	972	2330	291	3593	0.444735	0.462357
S=25, D=45, h=0.4, k=0.7, V=1	322738	1457	318075	940	2266	280	3486	0.465385	0.483054
S=25, D=45, h=0.4, k=0.7, V=0	322740	1460	318081	938	2261	280	3479	0.466382	0.484098
S=25, D=45, h=0.4, k=0.8, V=1	322916	1499	318249	944	2224	271	3439	0.474950	0.492405
S=25, D=45, h=0.4, k=0.8, V=0	322918	1502	318254	942	2220	271	3433	0.475880	0.493373
S=25, D=45, h=0.4, k=0.9, V=1	322953	1530	318267	960	2196	266	3422	0.480348	0.497667
S=25, D=45, h=0.4, k=0.9, V=0	322955	1533	318271	958	2193	266	3417	0.481210	0.498558
S=25, D=45, h=0.4, k=1, V=1	323030	1576	318364	945	2145	261	3351	0.492570	0.510012
S=25, D=45, h=0.4, k=1, V=0	323032	1579	318368	943	2142	261	3346	0.493426	0.510896
S=25, D=45, h=0.3, k=0.3, V=1	321402	1336	316985	751	2330	355	3436	0.456520	0.478682
S=25, D=45, h=0.3, k=0.3, V=0	321507	1274	317025	824	2384	347	3555	0.434623	0.455341
S=25, D=45, h=0.3, k=0.4, V=1	322008	1380	317471	850	2307	324	3481	0.456568	0.476748
S=25, D=45, h=0.3, k=0.4, V=0	322010	1327	317430	903	2350	324	3577	0.439237	0.458733
S=25, D=45, h=0.3, k=0.5, V=1	322542	1378	317854	969	2341	292	3602	0.443994	0.461605
S=25, D=45, h=0.3, k=0.5, V=0	322544	1367	317853	980	2344	292	3616	0.440826	0.458353
S=25, D=45, h=0.3, k=0.6, V=1	322738	1453	318040	968	2277	281	3526	0.461221	0.478772
S=25, D=45, h=0.3, k=0.6, V=0	322740	1456	318051	966	2267	281	3514	0.462510	0.480140
S=25, D=45, h=0.3, k=0.7, V=1	323005	1527	318294	977	2207	265	3449	0.477570	0.494695
S=25, D=45, h=0.3, k=0.7, V=0	323007	1530	318298	975	2204	265	3444	0.478429	0.495584
S=25, D=45, h=0.3, k=0.8, V=1	323143	1551	318397	1005	2190	256	3451	0.480232	0.496849
S=25, D=45, h=0.3, k=0.8, V=0	323143	1553	318399	1003	2188	256	3447	0.480864	0.497503
S=25, D=45, h=0.3, k=0.9, V=1	323355	1602	318603	1002	2148	236	3386	0.492306	0.507984
S=25, D=45, h=0.3, k=0.9, V=0	323355	1604	318605	1000	2146	236	3382	0.492933	0.508631
S=25, D=45, h=0.3, k=1, V=1	323530	1634	318736	1031	2129	222	3382	0.496439	0.511276
S=25, D=45, h=0.3, k=1, V=0	323530	1635	318737	1030	2128	222	3380	0.496749	0.511595
S=25, D=45, F=0	320166	421	315188	1397	3160	390	4947	0.149658	0.158366
S=25, D=48, h=0.7, k=0.3, V=1	320583	1218	316275	689	2401	395	3485	0.435634	0.459403
S=25, D=48, h=0.7, k=0.3, V=0	320972	1145	316564	791	2472	374	3637	0.407025	0.428152
S=25, D=48, h=0.7, k=0.4, V=1	320814	1229	316449	740	2396	389	3525	0.432437	0.455665
S=25, D=48, h=0.7, k=0.4, V=0	321054	1175	316623	808	2448	375	3631	0.412385	0.433812
S=25, D=48, h=0.7, k=0.5, V=1	321161	1283	316786	733	2359	374	3466	0.446243	0.469188
S=25, D=48, h=0.7, k=0.5, V=0	321267	1228	316831	799	2409	366	3574	0.426242	0.447769
S=25, D=48, h=0.7, k=0.6, V=1	321246	1258	316833	768	2387	373	3528	0.436145	0.458516
S=25, D=48, h=0.7, k=0.6, V=0	321401	1314	317033	725	2329	362	3416	0.455214	0.477868
S=25, D=48, h=0.7, k=0.7, V=1	321538	1255	317071	821	2391	358	3570	0.430404	0.451628
S=25, D=48, h=0.7, k=0.7, V=0	321610	1294	317178	785	2353	351	3489	0.444072	0.465520
S=25, D=48, h=0.7, k=0.8, V=1	321678	1282	317198	827	2371	346	3544	0.436566	0.457344
S=25, D=48, h=0.7, k=0.8, V=0	321680	1314	317239	798	2329	346	3473	0.447938	0.469293
S=25, D=48, h=0.7, k=0.9, V=1	321678	1282	317198	827	2371	346	3544	0.436566	0.457344
S=25, D=48, h=0.7, k=0.9, V=0	321680	1314	317239	798	2329	346	3473	0.447938	0.469293
S=25, D=48, h=0.7, k=1, V=1	321746	1268	317239	858	2381	342	3581	0.430353	0.450640
S=25, D=48, h=0.7, k=1, V=0	321748	1294	317269	833	2352	342	3527	0.439427	0.460142
S=25, D=48, h=0.6, k=0.3, V=1	320748	1274	316437	683	2354	388	3425	0.449897	0.473944
S=25, D=48, h=0.6, k=0.3, V=0	321049	1215	316666	760	2408	371	3539	0.427839	0.449803
S=25, D=48, h=0.6, k=0.4, V=1	321178	1316	316805	726	2331	373	3430	0.454698	0.477975
S=25, D=48, h=0.6, k=0.4, V=0	321284	1257	316846	798	2383	365	3546	0.433320	0.455121
S=25, D=48, h=0.6, k=0.5, V=1	321460	1281	316989	816	2374	359	3549	0.436664	0.458196
S=25, D=48, h=0.6, k=0.5, V=0	321581	1220	317047	883	2431	349	3663	0.415571	0.435567
S=25, D=48, h=0.6, k=0.6, V=1	321870	1331	317378	823	2338	340	3501	0.448104	0.468967
S=25, D=48, h=0.6, k=0.6, V=0	321872	1348	317401	806	2317	340	3463	0.454178	0.475335
S=25, D=48, h=0.6, k=0.7, V=1	322017	1382	317535	809	2291	326	3426	0.462143	0.482753
S=25, D=48, h=0.6, k=0.7, V=0	322019	1392	317553	799	2275	326	3400	0.465913	0.486718
S=25, D=48, h=0.6, k=0.8, V=1	322088	1379	317571	842	2296	322	3460	0.458009	0.478190
S=25, D=48, h=0.6, k=0.8, V=0	322090	1385	317582	836	2287	322	3445	0.460220	0.480511
S=25, D=48, h=0.6, k=0.9, V=1	322099	1364	317558	866	2311	323	3500	0.451921	0.471907
S=25, D=48, h=0.6, k=0.9, V=0	322101	1370	317569	860	2302	323	3485	0.454125	0.474221
S=25, D=48, h=0.6, k=1, V=1	322215	1348	317627	914	2326	319	3559	0.443517	0.462918
S=25, D=48, h=0.6, k=1, V=0	322217	1355	317637	908	2317	319	3544	0.445882	0.465393
S=25, D=48, h=0.5, k=0.3, V=1	321018	1302	316689	680	2347	371	3398	0.456745	0.479975
S=25, D=48, h=0.5, k=0.3, V=0	321216	1243	316825	756	2392	359	3507	0.435177	0.456734
S=25, D=48, h=0.5, k=0.4, V=1	321460	1316	317023	782	2339	359	3480	0.448732	0.470836
S=25, D=48, h=0.5, k=0.4, V=0	321581	1260	317085	844	2392	349	3585	0.429334	0.449959
S=25, D=48, h=0.5, k=0.5, V=1	321782	1335	317283	827	2337	341	3505	0.448386	0.469307
S=25, D=48, h=0.5, k=0.5, V=0	321854	1277	317296	889	2392	334	3615	0.428646	0.448295
S=25, D=48, h=0.5, k=0.6, V=1	322171	1360	317607	875	2329	317	3521	0.449585	0.469038
S=25, D=48, h=0.5, k=0.6, V=0	322173	1367	317620	870	2316	317	3503	0.452086	0.471675
S=25, D=48, h=0.5, k=0.7, V=1	322214	1377	317643	883	2311	314	3508	0.452943	0.472364
S=25, D=48, h=0.5, k=0.7, V=0	322216	1380	317652	883	2301	314	3498	0.454048	0.473550
S=25, D=48, h=0.5, k=0.8, V=1	322372	1445	317826	864	2237	310	3411	0.471142	0.491100
S=25, D=48, h=0.5, k=0.8, V=0	322374	1449	317833	861	2231	310	3402	0.472489	0.492512
S=25, D=48, h=0.5, k=0.9, V=1	322493	1454	317912	886	2241	301	3428	0.470640	0.489948
S=25, D=48, h=0.5, k=0.9, V=0	322495	1458	317919	883	2235	301	3419	0.471978	0.491350
S=25, D=48, h=0.5, k=1, V=1	322588	1440	317969	925	2254	297	3476	0.463763	0.482560
S=25, D=48, h=0.5, k=1, V=0	322590	1443	317975	923	2249	297	3469	0.464768	0.483614
S=25, D=48, h=0.4, k=0.3, V=1	321151	1305	316759	733	2354	367	3454	0.450933	0.473588
S=25, D=48, h=0.4, k=0.3, V=0	321317	1245	316862	810	2400	356	3566	0.429319	0.450377
S=25, D=48, h=0.4, k=0.4, V=1	321915	1352	317380	851	2332	329	3512	0.449824	0.470030
S=25, D=48, h=0.4, k=0.4, V=0	321948	1299	317366	908	2375	329	3612	0.431975	0.451462
S=25, D=48, h=0.4, k=0.5, V=1	322112	1342	317492	928	2350	321	3599	0.439560	0.458823
S=25, D=48, h=0.4, k=0.5, V=0	322145	1321	317510	954	2360	321	3635	0.432653	0.451681
S=25, D=48, h=0.4, k=0.6, V=1	322532	1368	317839	978	2347	295	3620	0.440856	0.458542
S=25, D=48, h=0.4, k=0.6, V=0	322565	1375	317883	975	2332	295	3602	0.443226	0.461042
S=25, D=48, h=0.4, k=0.7, V=1	322738	1456	318070	945	2267	280	3492	0.464658	0.482302
S=25, D=48, h=0.4, k=0.7, V=0	322740	1459	318075	943	2263	280	3486	0.465595	0.483278
S=25, D=48, h=0.4, k=0.8, V=1	322916	1498	318250	943	2225	271	3439	0.474827	0.492278
S=25, D=48, h=0.4, k=0.8, V=0	322918	1501	318255	941	2221	271	3433	0.475758	0.493247
S=25, D=48, h=0.4, k=0.9, V=1	322953	1527	318266	961	2199	266	3426	0.479586	0.496878
S=25, D=48, h=0.4, k=0.9, V=0	322955	1530	318270	959	2196	266	3421	0.480448	0.497770
S=25, D=48, h=0.4, k=1, V=1	323030	1574	318365	944	2147	261	3352	0.492235	0.509665
S=25, D=48, h=0.4, k=1, V=0	323032	1577	318369	942	2144	261	3347	0.493091	0.510550
S=25, D=48, h=0.3, k=0.3, V=1	321371	1338	316954	751	2328	355	3434	0.456991	0.479174
S=25, D=48, h=0.3, k=0.3, V=0	321507	1276	317021	827	2383	347	3557	0.434728	0.455446
S=25, D=48, h=0.3, k=0.4, V=1	321951	1376	317418	850	2307	328	3485	0.455639	0.476044
S=25, D=48, h=0.3, k=0.4, V=0	321984	1323	317404	907	2350	328	3585	0.437885	0.457578
S=25, D=48, h=0.3, k=0.5, V=1	322542	1376	317849	974	2343	292	3609	0.443042	0.460617
S=25, D=48, h=0.3, k=0.5, V=0	322544	1365	317847	985	2347	292	3624	0.439820	0.457304
S=25, D=48, h=0.3, k=0.6, V=1	322738	1450	318035	973	2280	281	3534	0.460052	0.477560
S=25, D=48, h=0.3, k=0.6, V=0	322740	1453	318045	971	2271	281	3523	0.461281	0.478862
S=25, D=48, h=0.3, k=0.7, V=1	323005	1526	318297	974	2208	265	3447	0.477646	0.494773
S=25, D=48, h=0.3, k=0.7, V=0	323007	1529	318301	972	2205	265	3442	0.478505	0.495662
S=25, D=48, h=0.3, k=0.8, V=1	323143	1553	318399	1003	2188	256	3447	0.480864	0.497503
S=25, D=48, h=0.3, k=0.8, V=0	323143	1555	318401	1001	2186	256	3443	0.481496	0.498156
S=25, D=48, h=0.3, k=0.9, V=1	323355	1601	318603	1002	2149	236	3387	0.492090	0.507761
S=25, D=48, h=0.3, k=0.9, V=0	323355	1603	318605	1000	2147	236	3383	0.492718	0.508408
S=25, D=48, h=0.3, k=1, V=1	323513	1634	318722	1029	2128	223	3380	0.496632	0.511543
S=25, D=48, h=0.3, k=1, V=0	323513	1635	318723	1028	2127	223	3378	0.496942	0.511862
S=25, D=48, F=0	320166	424	315184	1403	3155	390	4948	0.150415	0.159169
S=25, D=50, h=0.7, k=0.3, V=1	320583	1219	316271	693	2400	395	3488	0.435409	0.459167
S=25, D=50, h=0.7, k=0.3, V=0	320972	1147	316562	792	2471	374	3637	0.407371	0.428511
S=25, D=50, h=0.7, k=0.4, V=1	320814	1229	316447	742	2396	389	3527	0.432210	0.455426
S=25, D=50, h=0.7, k=0.4, V=0	321054	1175	316621	809	2449	375	3633	0.412225	0.433637
S=25, D=50, h=0.7, k=0.5, V=1	321161	1283	316784	735	2359	374	3468	0.446014	0.468948
S=25, D=50, h=0.7, k=0.5, V=0	321267	1229	316830	799	2409	366	3574	0.426432	0.447964
S=25, D=50, h=0.7, k=0.6, V=1	321246	1258	316830	771	2387	373	3531	0.435811	0.458166
S=25, D=50, h=0.7, k=0.6, V=0	321401	1315	317032	725	2329	362	3416	0.455393	0.478050
S=25, D=50, h=0.7, k=0.7, V=1	321538	1255	317071	821	2391	358	3570	0.430404	0.451628
S=25, D=50, h=0.7, k=0.7, V=0	321610	1294	317178	785	2353	351	3489	0.444072	0.465520
S=25, D=50, h=0.7, k=0.8, V=1	321678	1282	317198	827	2371	346	3544	0.436566	0.457344
S=25, D=50, h=0.7, k=0.8, V=0	321680	1314	317239	798	2329	346	3473	0.447938	0.469293
S=25, D=50, h=0.7, k=0.9, V=1	321678	1282	317198	827	2371	346	3544	0.436566	0.457344
S=25, D=50, h=0.7, k=0.9, V=0	321680	1314	317239	798	2329	346	3473	0.447938	0.469293
S=25, D=50, h=0.7, k=1, V=1	321746	1268	317239	858	2381	342	3581	0.430353	0.450640
S=25, D=50, h=0.7, k=1, V=0	321748	1294	317269	833	2352	342	3527	0.439427	0.460142
S=25, D=50, h=0.6, k=0.3, V=1	320748	1274	316433	687	2354	388	3429	0.449423	0.473447
S=25, D=50, h=0.6, k=0.3, V=0	321049	1215	316663	762	2409	371	3542	0.427560	0.449505
S=25, D=50, h=0.6, k=0.4, V=1	321178	1316	316803	728	2331	373	3432	0.454468	0.477734
S=25, D=50, h=0.6, k=0.4, V=0	321284	1258	316845	798	2383	365	3546	0.433507	0.455311
S=25, D=50, h=0.6, k=0.5, V=1	321460	1281	316987	818	2374	359	3551	0.436448	0.457970
S=25, D=50, h=0.6, k=0.5, V=0	321581	1221	317046	883	2431	349	3663	0.415763	0.435763
S=25, D=50, h=0.6, k=0.6, V=1	321870	1331	317378	823	2338	340	3501	0.448104	0.468967
S=25, D=50, h=0.6, k=0.6, V=0	321872	1348	317401	806	2317	340	3463	0.454178	0.475335
S=25, D=50, h=0.6, k=0.7, V=1	322017	1382	317535	809	2291	326	3426	0.462143	0.482753
S=25, D=50, h=0.6, k=0.7, V=0	322019	1392	317553	799	2275	326	3400	0.465913	0.486718
S=25, D=50, h=0.6, k=0.8, V=1	322088	1379	317571	842	2296	322	3460	0.458009	0.478190
S=25, D=50, h=0.6, k=0.8, V=0	322090	1385	317582	836	2287	322	3445	0.460220	0.480511
S=25, D=50, h=0.6, k=0.9, V=1	322099	1364	317558	866	2311	323	3500	0.451921	0.471907
S=25, D=50, h=0.6, k=0.9, V=0	322101	1370	317569	860	2302	323	3485	0.454125	0.474221
S=25, D=50, h=0.6, k=1, V=1	322215	1348	317627	914	2326	319	3559	0.443517	0.462918
S=25, D=50, h=0.6, k=1, V=0	322217	1355	317637	908	2317	319	3544	0.445882	0.465393
S=25, D=50, h=0.5, k=0.3, V=1	320932	1300	316604	684	2344	376	3404	0.455791	0.479312
S=25, D=50, h=0.5, k=0.3, V=0	321216	1244	316823	757	2392	359	3508	0.435253	0.456808
S=25, D=50, h=0.5, k=0.4, V=1	321460	1316	317021	784	2339	359	3482	0.448511	0.470605
S=25, D=50, h=0.5, k=0.4, V=0	321581	1261	317084	844	2392	349	3585	0.429521	0.450149
S=25, D=50, h=0.5, k=0.5, V=1	321782	1334	317283	827	2338	341	3506	0.448150	0.469061
S=25, D=50, h=0.5, k=0.5, V=0	321854	1277	317296	888	2393	334	3615	0.428693	0.448339
S=25, D=50, h=0.5, k=0.6, V=1	322171	1360	317607	875	2329	317	3521	0.449585	0.469038
S=25, D=50, h=0.5, k=0.6, V=0	322173	1367	317620	870	2316	317	3503	0.452086	0.471675
S=25, D=50, h=0.5, k=0.7, V=1	322214	1377	317643	883	2311	314	3508	0.452943	0.472364
S=25, D=50, h=0.5, k=0.7, V=0	322216	1380	317652	883	2301	314	3498	0.454048	0.473550
S=25, D=50, h=0.5, k=0.8, V=1	322372	1445	317826	864	2237	310	3411	0.471142	0.491100
S=25, D=50, h=0.5, k=0.8, V=0	322374	1449	317833	861	2231	310	3402	0.472489	0.492512
S=25, D=50, h=0.5, k=0.9, V=1	322493	1454	317912	886	2241	301	3428	0.470640	0.489948
S=25, D=50, h=0.5, k=0.9, V=0	322495	1458	317919	883	2235	301	3419	0.471978	0.491350
S=25, D=50, h=0.5, k=1, V=1	322588	1440	317969	925	2254	297	3476	0.463763	0.482560
S=25, D=50, h=0.5, k=1, V=0	322590	1443	317975	923	2249	297	3469	0.464768	0.483614
S=25, D=50, h=0.4, k=0.3, V=1	321151	1305	316755	737	2354	367	3458	0.450476	0.473110
S=25, D=50, h=0.4, k=0.3, V=0	321317	1246	316860	811	2400	356	3567	0.429399	0.450456
S=25, D=50, h=0.4, k=0.4, V=1	321915	1352	317379	852	2332	329	3513	0.449718	0.469920
S=25, D=50, h=0.4, k=0.4, V=0	321948	1300	317365	908	2375	329	3612	0.432157	0.451648
S=25, D=50, h=0.4, k=0.5, V=1	322112	1342	317490	930	2350	321	3601	0.439360	0.458614
S=25, D=50, h=0.4, k=0.5, V=0	322145	1321	317507	956	2361	321	3638	0.432400	0.451413
S=25, D=50, h=0.4, k=0.6, V=1	322532	1368	317839	978	2347	295	3620	0.440856	0.458542
S=25, D=50, h=0.4, k=0.6, V=0	322565	1375	317882	976	2332	295	3603	0.443129	0.460940
S=25, D=50, h=0.4, k=0.7, V=1	322712	1455	318049	944	2264	284	3492	0.464532	0.482437
S=25, D=50, h=0.4, k=0.7, V=0	322714	1458	318054	942	2260	284	3486	0.465469	0.483414
S=25, D=50, h=0.4, k=0.8, V=1	322916	1498	318250	943	2225	271	3439	0.474827	0.492278
S=25, D=50, h=0.4, k=0.8, V=0	322918	1501	318255	941	2221	271	3433	0.475758	0.493247
S=25, D=50, h=0.4, k=0.9, V=1	322953	1528	318267	960	2198	266	3424	0.479907	0.497210
S=25, D=50, h=0.4, k=0.9, V=0	322955	1531	318271	958	2195	266	3419	0.480768	0.498102
S=25, D=50, h=0.4, k=1, V=1	323030	1574	318365	944	2147	261	3352	0.492235	0.509665
S=25, D=50, h=0.4, k=1, V=0	323032	1577	318369	942	2144	261	3347	0.493091	0.510550
S=25, D=50, h=0.3, k=0.3, V=1	321371	1338	316952	753	2328	355	3436	0.456765	0.478938
S=25, D=50, h=0.3, k=0.3, V=0	321507	1277	317020	827	2383	347	3557	0.434913	0.455634
S=25, D=50, h=0.3, k=0.4, V=1	321951	1375	317417	851	2308	328	3487	0.455301	0.475692
S=25, D=50, h=0.3, k=0.4, V=0	321984	1323	317403	907	2351	328	3586	0.437828	0.457514
S=25, D=50, h=0.3, k=0.5, V=1	322542	1374	317849	974	2345	292	3611	0.442579	0.460137
S=25, D=50, h=0.3, k=0.5, V=0	322544	1363	317846	986	2349	292	3627	0.439258	0.456721
S=25, D=50, h=0.3, k=0.6, V=1	322738	1449	318036	972	2281	281	3534	0.459924	0.477428
S=25, D=50, h=0.3, k=0.6, V=0	322740	1452	318046	970	2272	281	3523	0.461154	0.478730
S=25, D=50, h=0.3, k=0.7, V=1	323005	1523	318296	975	2211	265	3451	0.476884	0.493985
S=25, D=50, h=0.3, k=0.7, V=0	323007	1526	318300	973	2208	265	3446	0.477744	0.494875
S=25, D=50, h=0.3, k=0.8, V=1	323143	1548	318398	1004	2193	256	3453	0.479672	0.496270
S=25, D=50, h=0.3, k=0.8, V=0	323143	1550	318400	1002	2191	256	3449	0.480304	0.496924
S=25, D=50, h=0.3, k=0.9, V=1	323355	1601	318605	1000	2149	236	3385	0.492286	0.507963
S=25, D=50, h=0.3, k=0.9, V=0	323355	1603	318607	998	2147	236	3381	0.492913	0.508609
S=25, D=50, h=0.3, k=1, V=1	323493	1629	318703	1029	2132	224	3385	0.495561	0.510511
S=25, D=50, h=0.3, k=1, V=0	323493	1630	318704	1028	2131	224	3383	0.495872	0.510830
S=25, D=50, F=0	320166	425	315180	1406	3155	390	4951	0.150586	0.159349
S=20, D=28, h=0.7, k=0.3, V=1	322409	1389	317875	835	2310	302	3447	0.460843	0.479788
S=20, D=28, h=0.7, k=0.3, V=0	322482	1304	317878	931	2369	299	3599	0.432587	0.450364
S=20, D=28, h=0.7, k=0.4, V=1	322538	1427	317991	839	2281	295	3415	0.469033	0.487825
S=20, D=28, h=0.7, k=0.4, V=0	322603	1361	318005	917	2320	292	3529	0.447415	0.465323
S=20, D=28, h=0.7, k=0.5, V=1	322573	1411	317985	877	2300	292	3469	0.461359	0.479660
S=20, D=28, h=0.7, k=0.5, V=0	322642	1352	318007	947	2336	289	3572	0.442059	0.459554
S=20, D=28, h=0.7, k=0.6, V=1	322654	1430	318057	878	2289	287	3454	0.465423	0.483533
S=20, D=28, h=0.7, k=0.6, V=0	322701	1484	318175	831	2211	285	3327	0.484219	0.503023
S=20, D=28, h=0.7, k=0.7, V=1	322795	1436	318158	912	2289	276	3477	0.463582	0.480922
S=20, D=28, h=0.7, k=0.7, V=0	322797	1492	318225	860	2220	276	3356	0.482416	0.500496
S=20, D=28, h=0.7, k=0.8, V=1	322815	1436	318174	915	2290	275	3480	0.463276	0.480540
S=20, D=28, h=0.7, k=0.8, V=0	322817	1492	318241	863	2221	275	3359	0.482099	0.500099
S=20, D=28, h=0.7, k=0.9, V=1	322887	1414	318217	951	2305	270	3526	0.455338	0.472046
S=20, D=28, h=0.7, k=0.9, V=0	322889	1463	318268	907	2251	270	3428	0.471239	0.488531
S=20, D=28, h=0.7, k=1, V=1	322977	1418	318273	986	2300	265	3551	0.453157	0.469495
S=20, D=28, h=0.7, k=1, V=0	322979	1449	318313	957	2260	265	3482	0.463615	0.480355
S=20, D=28, h=0.6, k=0.3, V=1	322492	1399	317928	860	2305	297	3462	0.460499	0.479103
S=20, D=28, h=0.6, k=0.3, V=0	322565	1329	317945	941	2350	294	3585	0.437470	0.455122
S=20, D=28, h=0.6, k=0.4, V=1	322605	1447	318024	870	2264	291	3425	0.470363	0.488949
S=20, D=28, h=0.6, k=0.4, V=0	322674	1377	318035	948	2314	288	3550	0.447679	0.465317
S=20, D=28, h=0.6, k=0.5, V=1	322716	1467	318112	881	2256	285	3422	0.473370	0.491638
S=20, D=28, h=0.6, k=0.5, V=0	322768	1398	318107	957	2306	282	3545	0.451238	0.468592
S=20, D=28, h=0.6, k=0.6, V=1	322930	1523	318311	888	2208	273	3369	0.485384	0.503295
S=20, D=28, h=0.6, k=0.6, V=0	322960	1552	318380	862	2166	271	3299	0.495448	0.513647
S=20, D=28, h=0.6, k=0.7, V=1	323029	1502	318370	927	2230	262	3419	0.477336	0.494262
S=20, D=28, h=0.6, k=0.7, V=0	323031	1532	318410	900	2189	262	3351	0.487445	0.504765
S=20, D=28, h=0.6, k=0.8, V=1	323139	1506	318431	973	2229	253	3455	0.473989	0.490225
S=20, D=28, h=0.6, k=0.8, V=0	323141	1522	318455	959	2205	253	3417	0.479424	0.495874
S=20, D=28, h=0.6, k=0.9, V=1	323227	1525	318508	979	2215	244	3438	0.477858	0.493631
S=20, D=28, h=0.6, k=0.9, V=0	323229	1540	318526	966	2197	244	3407	0.482643	0.498581
S=20, D=28, h=0.6, k=1, V=1	323227	1525	318508	979	2215	244	3438	0.477858	0.493631
S=20, D=28, h=0.6, k=1, V=0	323229	1540	318526	966	2197	244	3407	0.482643	0.498581
S=20, D=28, h=0.5, k=0.3, V=1	322547	1473	318028	812	2234	296	3342	0.482374	0.501753
S=20, D=28, h=0.5, k=0.3, V=0	322612	1405	318035	895	2277	293	3465	0.459774	0.478218
S=20, D=28, h=0.5, k=0.4, V=1	322740	1516	318164	853	2207	285	3345	0.487258	0.506045
S=20, D=28, h=0.5, k=0.4, V=0	322792	1447	318159	930	2256	282	3468	0.465209	0.483087
S=20, D=28, h=0.5, k=0.5, V=1	322944	1489	318260	947	2248	268	3463	0.471749	0.488839
S=20, D=28, h=0.5, k=0.5, V=0	322996	1423	318259	1021	2293	265	3579	0.451037	0.467317
S=20, D=28, h=0.5, k=0.6, V=1	323134	1546	318451	937	2200	253	3390	0.485746	0.502322
S=20, D=28, h=0.5, k=0.6, V=0	323136	1566	318477	921	2172	253	3346	0.492254	0.509080
S=20, D=28, h=0.5, k=0.7, V=1	323237	1593	318569	928	2147	247	3322	0.497672	0.514274
S=20, D=28, h=0.5, k=0.7, V=0	323239	1606	318589	918	2126	247	3291	0.502024	0.518802
S=20, D=28, h=0.5, k=0.8, V=1	323363	1595	318650	964	2154	236	3354	0.494606	0.510353
S=20, D=28, h=0.5, k=0.8, V=0	323363	1603	318662	957	2141	236	3334	0.497358	0.513210
S=20, D=28, h=0.5, k=0.9, V=1	323363	1585	318627	986	2165	236	3387	0.490194	0.505803
S=20, D=28, h=0.5, k=0.9, V=0	323363	1594	318640	978	2151	236	3365	0.493253	0.508977
S=20, D=28, h=0.5, k=1, V=1	323503	1588	318709	1046	2160	227	3433	0.485729	0.500635
S=20, D=28, h=0.5, k=1, V=0	323503	1595	318719	1039	2150	227	3416	0.488105	0.503092
S=20, D=28, h=0.4, k=0.3, V=1	322586	1499	318066	808	2213	294	3315	0.488447	0.507909
S=20, D=28, h=0.4, k=0.3, V=0	322651	1430	318080	888	2253	291	3432	0.466303	0.484871
S=20, D=28, h=0.4, k=0.4, V=1	322936	1538	318295	908	2195	272	3375	0.486564	0.504448
S=20, D=28, h=0.4, k=0.4, V=0	322988	1471	318295	981	2241	269	3491	0.465793	0.482851
S=20, D=28, h=0.4, k=0.5, V=1	323131	1544	318424	958	2205	255	3418	0.482888	0.499488
S=20, D=28, h=0.4, k=0.5, V=0	323161	1483	318402	1025	2251	253	3529	0.463861	0.479772
S=20, D=28, h=0.4, k=0.6, V=1	323422	1582	318642	1012	2186	229	3427	0.486313	0.501283
S=20, D=28, h=0.4, k=0.6, V=0	323422	1592	318660	1004	2166	229	3399	0.489886	0.505001
S=20, D=28, h=0.4, k=0.7, V=1	323587	1612	318785	1030	2160	219	3409	0.491436	0.505896
S=20, D=28, h=0.4, k=0.7, V=0	323587	1618	318797	1029	2143	219	3391	0.493522	0.508083
S=20, D=28, h=0.4, k=0.8, V=1	323750	1693	318974	1010	2073	208	3291	0.511717	0.526034
S=20, D=28, h=0.4, k=0.8, V=0	323750	1699	318983	1004	2064	208	3276	0.513766	0.528149
S=20, D=28, h=0.4, k=0.9, V=1	323852	1708	319039	1038	2067	203	3308	0.511892	0.525845
S=20, D=28, h=0.4, k=0.9, V=0	323852	1712	319046	1034	2060	203	3297	0.513314	0.527316
S=20, D=28, h=0.4, k=1, V=1	323883	1683	319031	1079	2090	201	3370	0.502999	0.516595
S=20, D=28, h=0.4, k=1, V=0	323883	1686	319037	1076	2084	201	3361	0.504110	0.517745
S=20, D=28, F=0	322281	526	316978	1658	3119	312	5089	0.171447	0.179295
S=20, D=30, h=0.7, k=0.3, V=1	322269	1376	317753	829	2311	314	3454	0.458470	0.478114
S=20, D=30, h=0.7, k=0.3, V=0	322388	1297	317801	924	2366	308	3598	0.431673	0.449983
S=20, D=30, h=0.7, k=0.4, V=1	322424	1422	317894	829	2279	303	3411	0.468901	0.488221
S=20, D=30, h=0.7, k=0.4, V=0	322535	1365	317951	908	2311	297	3516	0.449267	0.467572
S=20, D=30, h=0.7, k=0.5, V=1	322459	1416	317884	871	2288	300	3459	0.463071	0.481966
S=20, D=30, h=0.7, k=0.5, V=0	322574	1355	317941	949	2329	294	3572	0.442505	0.460333
S=20, D=30, h=0.7, k=0.6, V=1	322568	1434	317982	873	2279	294	3446	0.466794	0.485420
S=20, D=30, h=0.7, k=0.6, V=0	322655	1489	318135	827	2204	289	3320	0.485648	0.504776
S=20, D=30, h=0.7, k=0.7, V=1	322681	1436	318053	913	2279	285	3477	0.463538	0.481479
S=20, D=30, h=0.7, k=0.7, V=0	322751	1491	318180	863	2217	280	3360	0.481875	0.500211
S=20, D=30, h=0.7, k=0.8, V=1	322681	1437	318053	913	2278	285	3476	0.463765	0.481715
S=20, D=30, h=0.7, k=0.8, V=0	322751	1492	318180	863	2216	280	3359	0.482098	0.500444
S=20, D=30, h=0.7, k=0.9, V=1	322781	1416	318123	948	2294	278	3520	0.456153	0.473418
S=20, D=30, h=0.7, k=0.9, V=0	322823	1459	318207	907	2250	275	3432	0.470334	0.487931
S=20, D=30, h=0.7, k=1, V=1	322905	1420	318207	984	2294	268	3546	0.453867	0.470430
S=20, D=30, h=0.7, k=1, V=0	322947	1451	318285	954	2257	265	3476	0.464428	0.481201
S=20, D=30, h=0.6, k=0.3, V=1	322406	1392	317851	857	2306	304	3467	0.459139	0.478148
S=20, D=30, h=0.6, k=0.3, V=0	322497	1326	317882	941	2348	299	3588	0.436759	0.454701
S=20, D=30, h=0.6, k=0.4, V=1	322519	1447	317945	868	2259	298	3425	0.470451	0.489504
S=20, D=30, h=0.6, k=0.4, V=0	322606	1377	317968	952	2309	293	3554	0.447280	0.465227
S=20, D=30, h=0.6, k=0.5, V=1	322610	1470	318022	873	2245	293	3411	0.474879	0.493747
S=20, D=30, h=0.6, k=0.5, V=0	322680	1399	318025	958	2298	288	3544	0.451426	0.469183
S=20, D=30, h=0.6, k=0.6, V=1	322851	1526	318236	890	2199	276	3365	0.486025	0.504182
S=20, D=30, h=0.6, k=0.6, V=0	322928	1559	318351	860	2158	271	3289	0.497259	0.515528
S=20, D=30, h=0.6, k=0.7, V=1	322913	1499	318267	923	2224	270	3417	0.477134	0.494600
S=20, D=30, h=0.6, k=0.7, V=0	322990	1529	318375	898	2188	265	3351	0.487051	0.504570
S=20, D=30, h=0.6, k=0.8, V=1	323053	1502	318360	968	2223	260	3451	0.473775	0.490489
S=20, D=30, h=0.6, k=0.8, V=0	323055	1519	318385	952	2199	260	3411	0.479582	0.496523
S=20, D=30, h=0.6, k=0.9, V=1	323139	1527	318435	972	2205	250	3427	0.479114	0.495343
S=20, D=30, h=0.6, k=0.9, V=0	323141	1542	318454	958	2187	250	3395	0.484005	0.500406
S=20, D=30, h=0.6, k=1, V=1	323139	1529	318435	972	2203	250	3425	0.479557	0.495800
S=20, D=30, h=0.6, k=1, V=0	323141	1544	318454	958	2185	250	3393	0.484446	0.500861
S=20, D=30, h=0.5, k=0.3, V=1	322461	1469	317950	809	2233	303	3345	0.481676	0.501501
S=20, D=30, h=0.5, k=0.3, V=0	322544	1410	317974	893	2267	298	3458	0.461132	0.479964
S=20, D=30, h=0.5, k=0.4, V=1	322768	1517	318193	849	2209	282	3340	0.487905	0.506507
S=20, D=30, h=0.5, k=0.4, V=0	322798	1450	318163	931	2254	280	3465	0.465849	0.483621
S=20, D=30, h=0.5, k=0.5, V=1	322858	1488	318185	945	2240	275	3460	0.471846	0.489419
S=20, D=30, h=0.5, k=0.5, V=0	322888	1419	318157	1019	2293	273	3585	0.450080	0.466825
S=20, D=30, h=0.5, k=0.6, V=1	323066	1550	318393	933	2190	257	3380	0.487152	0.504060
S=20, D=30, h=0.5, k=0.6, V=0	323096	1572	318445	916	2163	255	3334	0.494139	0.511171
S=20, D=30, h=0.5, k=0.7, V=1	323171	1597	318515	922	2137	250	3309	0.499343	0.516224
[truncated: 2,217 more rows]
