# Supplementary material for: Highly improved homopolymer aware nucleotide-protein alignments with 454 data
Source: BMC Bioinformatics. 2012 Sep 12;13:230. doi: 10.1186/1471-2105-13-230 (PMC3568017; doi:10.1186/1471-2105-13-230)
Supplement: Additional file 1 — HAXAT parameter evaluation setup. Name: haxat-parameter-evaluation.zip. Format: Zip compressed evaluation code. Title: HAXAT parameter evaluation setup. The file contains scripts for running the evaluation as well as all the binaries and results included in the manuscript. See the enclosed README for more information. [file 1471-2105-13-230-S1.zip › haxat-parameter-evaluation/output/fasta.db60.analyze.tsv]

parameters	aligned-positions	tp	tn	fp	fn	missed	errors	mcc-missed	mcc
S=40, D=56, h=0.7, k=0.3, V=1	310169	685	306468	428	2588	763	3779	0.319026	0.355258
S=40, D=56, h=0.7, k=0.3, V=0	310466	629	306693	496	2648	749	3893	0.291129	0.323707
S=40, D=56, h=0.7, k=0.4, V=1	311032	697	307270	464	2601	736	3801	0.317778	0.352435
S=40, D=56, h=0.7, k=0.4, V=0	311144	650	307324	515	2655	731	3901	0.295273	0.327303
S=40, D=56, h=0.7, k=0.5, V=1	311654	716	307857	476	2605	717	3798	0.322032	0.356062
S=40, D=56, h=0.7, k=0.5, V=0	311737	685	307900	510	2642	713	3865	0.307302	0.339611
S=40, D=56, h=0.7, k=0.6, V=1	311909	731	308095	483	2600	707	3790	0.325818	0.359689
S=40, D=56, h=0.7, k=0.6, V=0	311974	735	308160	480	2599	703	3782	0.327543	0.361373
S=40, D=56, h=0.7, k=0.7, V=1	312428	729	308583	507	2609	700	3816	0.321893	0.355001
S=40, D=56, h=0.7, k=0.7, V=0	312428	733	308588	503	2604	700	3807	0.323740	0.357039
S=40, D=56, h=0.7, k=0.8, V=1	312484	736	308630	514	2604	700	3818	0.323072	0.356285
S=40, D=56, h=0.7, k=0.8, V=0	312484	738	308633	512	2601	700	3813	0.324011	0.357326
S=40, D=56, h=0.7, k=0.9, V=1	312535	724	308663	532	2616	699	3847	0.316936	0.349503
S=40, D=56, h=0.7, k=0.9, V=0	312535	726	308666	530	2613	699	3842	0.317873	0.350541
S=40, D=56, h=0.7, k=1, V=1	312660	749	308803	516	2592	697	3805	0.326958	0.360414
S=40, D=56, h=0.7, k=1, V=0	312660	750	308805	515	2590	697	3802	0.327446	0.360960
S=40, D=56, h=0.6, k=0.3, V=1	310980	746	307272	410	2552	739	3701	0.341243	0.378497
S=40, D=56, h=0.6, k=0.3, V=0	311197	698	307428	471	2600	729	3800	0.317396	0.351703
S=40, D=56, h=0.6, k=0.4, V=1	311903	750	308117	461	2575	712	3748	0.334945	0.370020
S=40, D=56, h=0.6, k=0.4, V=0	311986	722	308160	494	2610	708	3812	0.321362	0.354825
S=40, D=56, h=0.6, k=0.5, V=1	312953	765	309092	508	2588	684	3780	0.333051	0.366389
S=40, D=56, h=0.6, k=0.5, V=0	312953	742	309065	531	2615	684	3830	0.322654	0.354956
S=40, D=56, h=0.6, k=0.6, V=1	313177	788	309319	506	2564	683	3753	0.340469	0.374491
S=40, D=56, h=0.6, k=0.6, V=0	313177	789	309319	505	2564	683	3752	0.340867	0.374918
S=40, D=56, h=0.6, k=0.7, V=1	313428	784	309541	529	2574	678	3781	0.336108	0.369429
S=40, D=56, h=0.6, k=0.7, V=0	313428	785	309542	528	2573	678	3779	0.336546	0.369909
S=40, D=56, h=0.6, k=0.8, V=1	313962	800	310028	551	2583	652	3786	0.338118	0.370190
S=40, D=56, h=0.6, k=0.8, V=0	313962	801	310029	550	2582	652	3784	0.338550	0.370661
S=40, D=56, h=0.6, k=0.9, V=1	314188	799	310224	574	2591	645	3810	0.334864	0.366261
S=40, D=56, h=0.6, k=0.9, V=0	314188	800	310225	573	2590	645	3808	0.335292	0.366728
S=40, D=56, h=0.6, k=1, V=1	314188	809	310230	565	2584	645	3794	0.338891	0.370624
S=40, D=56, h=0.6, k=1, V=0	314188	810	310231	564	2583	645	3792	0.339319	0.371090
S=40, D=56, h=0.5, k=0.3, V=1	311803	766	308051	437	2549	721	3707	0.343464	0.379929
S=40, D=56, h=0.5, k=0.3, V=0	311939	730	308140	482	2587	713	3782	0.325975	0.360271
S=40, D=56, h=0.5, k=0.4, V=1	313452	799	309585	506	2562	674	3742	0.343813	0.377643
S=40, D=56, h=0.5, k=0.4, V=0	313452	775	309558	530	2589	674	3793	0.333137	0.365929
S=40, D=56, h=0.5, k=0.5, V=1	313990	805	310065	545	2575	655	3775	0.340410	0.372859
S=40, D=56, h=0.5, k=0.5, V=0	313990	791	310049	559	2591	655	3805	0.334274	0.366144
S=40, D=56, h=0.5, k=0.6, V=1	314566	803	310574	601	2588	644	3833	0.332695	0.363856
S=40, D=56, h=0.5, k=0.6, V=0	314566	803	310574	601	2588	644	3833	0.332695	0.363856
S=40, D=56, h=0.5, k=0.7, V=1	315122	847	311103	615	2557	629	3801	0.344122	0.375499
S=40, D=56, h=0.5, k=0.7, V=0	315122	847	311103	615	2557	629	3801	0.344122	0.375499
S=40, D=56, h=0.5, k=0.8, V=1	315636	875	311593	618	2550	609	3777	0.351859	0.382763
S=40, D=56, h=0.5, k=0.8, V=0	315636	875	311593	618	2550	609	3777	0.351859	0.382763
S=40, D=56, h=0.5, k=0.9, V=1	315722	885	311672	617	2548	601	3766	0.354861	0.385560
S=40, D=56, h=0.5, k=0.9, V=0	315722	885	311672	617	2548	601	3766	0.354861	0.385560
S=40, D=56, h=0.5, k=1, V=1	316433	922	312342	632	2537	574	3743	0.363601	0.393468
S=40, D=56, h=0.5, k=1, V=0	316433	922	312342	632	2537	574	3743	0.363601	0.393468
S=40, D=56, h=0.4, k=0.3, V=1	312833	802	309024	454	2553	679	3686	0.352091	0.386983
S=40, D=56, h=0.4, k=0.3, V=0	312803	765	308959	494	2585	680	3759	0.335268	0.368652
S=40, D=56, h=0.4, k=0.4, V=1	314435	841	310502	555	2537	657	3749	0.349835	0.383284
S=40, D=56, h=0.4, k=0.4, V=0	314435	824	310483	572	2556	657	3785	0.342522	0.375282
S=40, D=56, h=0.4, k=0.5, V=1	315338	888	311343	595	2512	634	3741	0.358448	0.391371
S=40, D=56, h=0.4, k=0.5, V=0	315338	879	311332	604	2523	634	3761	0.354645	0.387215
S=40, D=56, h=0.4, k=0.6, V=1	316199	919	312135	622	2523	592	3737	0.363927	0.394862
S=40, D=56, h=0.4, k=0.6, V=0	316199	919	312135	622	2523	592	3737	0.363927	0.394862
S=40, D=56, h=0.4, k=0.7, V=1	316607	961	312522	630	2494	577	3701	0.374766	0.405717
S=40, D=56, h=0.4, k=0.7, V=0	316607	961	312522	630	2494	577	3701	0.374766	0.405717
S=40, D=56, h=0.4, k=0.8, V=1	316948	937	312786	691	2534	562	3787	0.360827	0.389809
S=40, D=56, h=0.4, k=0.8, V=0	316948	937	312786	691	2534	562	3787	0.360827	0.389809
S=40, D=56, h=0.4, k=0.9, V=1	317225	1001	313084	663	2477	553	3693	0.381775	0.411851
S=40, D=56, h=0.4, k=0.9, V=0	317225	1001	313084	663	2477	553	3693	0.381775	0.411851
S=40, D=56, h=0.4, k=1, V=1	317661	994	313458	704	2505	533	3742	0.375046	0.403427
S=40, D=56, h=0.4, k=1, V=0	317661	994	313458	704	2505	533	3742	0.375046	0.403427
S=40, D=56, h=0.3, k=0.3, V=1	313428	807	309568	504	2549	675	3728	0.346680	0.380880
S=40, D=56, h=0.3, k=0.3, V=0	313394	779	309502	533	2580	676	3789	0.334091	0.367118
S=40, D=56, h=0.3, k=0.4, V=1	315186	888	311195	597	2506	640	3743	0.358195	0.391452
S=40, D=56, h=0.3, k=0.4, V=0	315186	879	311184	606	2517	640	3763	0.354395	0.387295
S=40, D=56, h=0.3, k=0.5, V=1	316608	938	312494	660	2516	579	3755	0.364725	0.394990
S=40, D=56, h=0.3, k=0.5, V=0	316608	934	312489	664	2521	579	3764	0.363088	0.393216
S=40, D=56, h=0.3, k=0.6, V=1	317297	992	313138	679	2488	552	3719	0.377398	0.407077
S=40, D=56, h=0.3, k=0.6, V=0	317297	992	313138	679	2488	552	3719	0.377398	0.407077
S=40, D=56, h=0.3, k=0.7, V=1	318159	1039	313914	730	2476	518	3724	0.384107	0.412254
S=40, D=56, h=0.3, k=0.7, V=0	318159	1039	313914	730	2476	518	3724	0.384107	0.412254
S=40, D=56, h=0.3, k=0.8, V=1	318587	1081	314300	754	2452	497	3703	0.392605	0.420105
S=40, D=56, h=0.3, k=0.8, V=0	318587	1081	314300	754	2452	497	3703	0.392605	0.420105
S=40, D=56, h=0.3, k=0.9, V=1	319037	1089	314683	799	2466	475	3740	0.389776	0.415774
S=40, D=56, h=0.3, k=0.9, V=0	319037	1089	314683	799	2466	475	3740	0.389776	0.415774
S=40, D=56, h=0.3, k=1, V=1	319408	1087	314992	849	2480	461	3790	0.384106	0.408939
S=40, D=56, h=0.3, k=1, V=0	319408	1087	314992	849	2480	461	3790	0.384106	0.408939
S=40, D=56, h=0.2, k=0.3, V=1	314437	843	310503	559	2532	657	3748	0.350039	0.383537
S=40, D=56, h=0.2, k=0.3, V=0	314403	819	310442	584	2558	658	3800	0.339600	0.372169
S=40, D=56, h=0.2, k=0.4, V=1	316234	946	312154	643	2491	601	3735	0.368744	0.400594
S=40, D=56, h=0.2, k=0.4, V=0	316234	935	312142	654	2503	601	3758	0.364316	0.395790
S=40, D=56, h=0.2, k=0.5, V=1	317950	1014	313724	719	2493	526	3738	0.378682	0.406912
S=40, D=56, h=0.2, k=0.5, V=0	317950	1014	313723	719	2494	526	3739	0.378633	0.406853
S=40, D=56, h=0.2, k=0.6, V=1	318996	1079	314635	806	2476	476	3758	0.386386	0.412219
S=40, D=56, h=0.2, k=0.6, V=0	318996	1079	314635	806	2476	476	3758	0.386386	0.412219
S=40, D=56, h=0.2, k=0.7, V=1	319477	1122	315050	854	2451	457	3762	0.392466	0.417574
S=40, D=56, h=0.2, k=0.7, V=0	319477	1122	315050	854	2451	457	3762	0.392466	0.417574
S=40, D=56, h=0.2, k=0.8, V=1	320004	1155	315509	889	2451	420	3760	0.397442	0.420661
S=40, D=56, h=0.2, k=0.8, V=0	320004	1155	315509	889	2451	420	3760	0.397442	0.420661
S=40, D=56, h=0.2, k=0.9, V=1	320238	1209	315706	914	2409	407	3730	0.408389	0.431446
S=40, D=56, h=0.2, k=0.9, V=0	320238	1209	315706	914	2409	407	3730	0.408389	0.431446
S=40, D=56, h=0.2, k=1, V=1	320614	1233	316025	958	2398	389	3745	0.410184	0.432277
S=40, D=56, h=0.2, k=1, V=0	320614	1233	316025	958	2398	389	3745	0.410184	0.432277
S=40, D=56, F=0	309396	136	305222	941	3097	777	4815	0.059229	0.067322
S=40, D=60, h=0.7, k=0.3, V=1	309965	682	306277	423	2583	771	3777	0.318789	0.355435
S=40, D=60, h=0.7, k=0.3, V=0	310210	627	306452	489	2642	758	3889	0.291359	0.324405
S=40, D=60, h=0.7, k=0.4, V=1	310728	701	306984	455	2588	745	3788	0.320356	0.355778
S=40, D=60, h=0.7, k=0.4, V=0	310840	653	307036	508	2643	740	3891	0.297197	0.329887
S=40, D=60, h=0.7, k=0.5, V=1	311502	720	307713	471	2598	720	3789	0.324010	0.358406
S=40, D=60, h=0.7, k=0.5, V=0	311585	689	307756	505	2635	716	3856	0.309271	0.341936
S=40, D=60, h=0.7, k=0.6, V=1	311705	740	307898	480	2587	711	3778	0.329070	0.363494
S=40, D=60, h=0.7, k=0.6, V=0	311822	744	308013	478	2587	706	3771	0.330650	0.364962
S=40, D=60, h=0.7, k=0.7, V=1	312224	737	308387	503	2597	704	3804	0.324955	0.358588
S=40, D=60, h=0.7, k=0.7, V=0	312276	741	308442	500	2593	703	3796	0.326663	0.360420
S=40, D=60, h=0.7, k=0.8, V=1	312291	743	308446	508	2594	703	3805	0.326075	0.359751
S=40, D=60, h=0.7, k=0.8, V=0	312343	745	308499	507	2592	702	3801	0.326879	0.360589
S=40, D=60, h=0.7, k=0.9, V=1	312460	728	308592	529	2611	700	3840	0.318594	0.351379
S=40, D=60, h=0.7, k=0.9, V=0	312460	730	308595	527	2608	700	3835	0.319530	0.352417
S=40, D=60, h=0.7, k=1, V=1	312585	751	308732	513	2589	698	3800	0.327984	0.361597
S=40, D=60, h=0.7, k=1, V=0	312585	752	308734	512	2587	698	3797	0.328473	0.362143
S=40, D=60, h=0.6, k=0.3, V=1	310728	747	307037	402	2542	747	3691	0.342828	0.380728
S=40, D=60, h=0.6, k=0.3, V=0	310893	698	307141	464	2590	738	3792	0.318426	0.353341
S=40, D=60, h=0.6, k=0.4, V=1	311751	756	307971	458	2566	715	3739	0.337246	0.372727
S=40, D=60, h=0.6, k=0.4, V=0	311834	728	308015	491	2600	711	3802	0.323717	0.357591
S=40, D=60, h=0.6, k=0.5, V=1	312660	764	308811	505	2580	693	3778	0.333147	0.366997
S=40, D=60, h=0.6, k=0.5, V=0	312712	741	308835	529	2607	692	3828	0.322643	0.355387
S=40, D=60, h=0.6, k=0.6, V=1	312928	789	309080	505	2554	692	3751	0.340907	0.375489
S=40, D=60, h=0.6, k=0.6, V=0	312928	790	309080	504	2554	692	3750	0.341305	0.375916
S=40, D=60, h=0.6, k=0.7, V=1	313231	785	309352	529	2565	686	3780	0.336410	0.370213
S=40, D=60, h=0.6, k=0.7, V=0	313231	786	309353	528	2564	686	3778	0.336848	0.370694
S=40, D=60, h=0.6, k=0.8, V=1	313670	799	309749	552	2570	667	3789	0.337639	0.370502
S=40, D=60, h=0.6, k=0.8, V=0	313670	800	309750	551	2569	667	3787	0.338071	0.370975
S=40, D=60, h=0.6, k=0.9, V=1	313896	798	309945	575	2578	660	3813	0.334388	0.366568
S=40, D=60, h=0.6, k=0.9, V=0	313896	799	309946	574	2577	660	3811	0.334817	0.367036
S=40, D=60, h=0.6, k=1, V=1	314081	808	310128	567	2578	652	3797	0.338333	0.370409
S=40, D=60, h=0.6, k=1, V=0	314081	809	310129	566	2577	652	3795	0.338761	0.370876
S=40, D=60, h=0.5, k=0.3, V=1	311576	764	307836	432	2544	728	3704	0.343585	0.380469
S=40, D=60, h=0.5, k=0.3, V=0	311712	729	307926	477	2580	720	3777	0.326399	0.361135
S=40, D=60, h=0.5, k=0.4, V=1	313145	797	309293	504	2551	687	3742	0.343477	0.378023
S=40, D=60, h=0.5, k=0.4, V=0	313145	773	309266	528	2578	687	3793	0.332785	0.366269
S=40, D=60, h=0.5, k=0.5, V=1	313735	800	309822	544	2569	667	3780	0.338986	0.371972
S=40, D=60, h=0.5, k=0.5, V=0	313735	786	309806	558	2585	667	3810	0.332838	0.365231
S=40, D=60, h=0.5, k=0.6, V=1	314517	804	310524	604	2585	647	3836	0.332583	0.363892
S=40, D=60, h=0.5, k=0.6, V=0	314517	804	310524	604	2585	647	3836	0.332583	0.363892
S=40, D=60, h=0.5, k=0.7, V=1	315009	844	310999	610	2556	634	3800	0.343811	0.375431
S=40, D=60, h=0.5, k=0.7, V=0	315009	844	310999	610	2556	634	3800	0.343811	0.375431
S=40, D=60, h=0.5, k=0.8, V=1	315340	872	311316	612	2540	622	3774	0.351725	0.383363
S=40, D=60, h=0.5, k=0.8, V=0	315340	872	311316	612	2540	622	3774	0.351725	0.383363
S=40, D=60, h=0.5, k=0.9, V=1	315426	880	311394	612	2540	614	3766	0.354035	0.385411
S=40, D=60, h=0.5, k=0.9, V=0	315426	880	311394	612	2540	614	3766	0.354035	0.385411
S=40, D=60, h=0.5, k=1, V=1	316156	922	312084	628	2522	588	3738	0.364131	0.394868
S=40, D=60, h=0.5, k=1, V=0	316156	922	312084	628	2522	588	3738	0.364131	0.394868
S=40, D=60, h=0.4, k=0.3, V=1	312353	797	308564	451	2541	698	3690	0.350916	0.386795
S=40, D=60, h=0.4, k=0.3, V=0	312375	761	308551	491	2572	698	3761	0.334397	0.368702
S=40, D=60, h=0.4, k=0.4, V=1	314423	840	310485	559	2539	657	3755	0.348976	0.382338
S=40, D=60, h=0.4, k=0.4, V=0	314423	823	310466	576	2558	657	3791	0.341672	0.374345
S=40, D=60, h=0.4, k=0.5, V=1	315200	882	311214	593	2511	641	3745	0.356973	0.390175
S=40, D=60, h=0.4, k=0.5, V=0	315200	873	311203	602	2522	641	3765	0.353161	0.386004
S=40, D=60, h=0.4, k=0.6, V=1	315770	918	311734	616	2502	614	3732	0.364377	0.396650
S=40, D=60, h=0.4, k=0.6, V=0	315770	918	311734	616	2502	614	3732	0.364377	0.396650
S=40, D=60, h=0.4, k=0.7, V=1	316452	949	312379	624	2500	582	3706	0.372223	0.403273
S=40, D=60, h=0.4, k=0.7, V=0	316452	949	312379	624	2500	582	3706	0.372223	0.403273
S=40, D=60, h=0.4, k=0.8, V=1	316851	934	312690	693	2534	564	3791	0.359805	0.388831
S=40, D=60, h=0.4, k=0.8, V=0	316851	934	312690	693	2534	564	3791	0.359805	0.388831
S=40, D=60, h=0.4, k=0.9, V=1	317171	997	313031	663	2480	554	3697	0.380691	0.410744
S=40, D=60, h=0.4, k=0.9, V=0	317171	997	313031	663	2480	554	3697	0.380691	0.410744
S=40, D=60, h=0.4, k=1, V=1	317607	992	313402	709	2504	534	3747	0.374026	0.402409
S=40, D=60, h=0.4, k=1, V=0	317607	992	313402	709	2504	534	3747	0.374026	0.402409
S=40, D=60, h=0.3, k=0.3, V=1	313021	811	309181	501	2528	693	3722	0.348247	0.383642
S=40, D=60, h=0.3, k=0.3, V=0	312987	783	309115	530	2559	694	3783	0.335663	0.369848
S=40, D=60, h=0.3, k=0.4, V=1	315048	885	311067	594	2502	647	3743	0.357708	0.391333
S=40, D=60, h=0.3, k=0.4, V=0	315048	876	311056	603	2513	647	3763	0.353901	0.387164
S=40, D=60, h=0.3, k=0.5, V=1	316365	933	312272	650	2510	590	3750	0.364516	0.395407
S=40, D=60, h=0.3, k=0.5, V=0	316365	929	312267	654	2515	590	3759	0.362872	0.393621
S=40, D=60, h=0.3, k=0.6, V=1	317226	988	313069	679	2490	553	3722	0.376358	0.406025
S=40, D=60, h=0.3, k=0.6, V=0	317226	988	313069	679	2490	553	3722	0.376358	0.406025
S=40, D=60, h=0.3, k=0.7, V=1	318099	1032	313849	737	2481	519	3737	0.381510	0.409542
S=40, D=60, h=0.3, k=0.7, V=0	318099	1032	313849	737	2481	519	3737	0.381510	0.409542
S=40, D=60, h=0.3, k=0.8, V=1	318525	1083	314236	757	2449	499	3705	0.392741	0.420367
S=40, D=60, h=0.3, k=0.8, V=0	318525	1083	314236	757	2449	499	3705	0.392741	0.420367
S=40, D=60, h=0.3, k=0.9, V=1	318953	1087	314602	799	2465	478	3742	0.389257	0.415402
S=40, D=60, h=0.3, k=0.9, V=0	318953	1087	314602	799	2465	478	3742	0.389257	0.415402
S=40, D=60, h=0.3, k=1, V=1	319367	1087	314951	851	2478	463	3792	0.383899	0.408838
S=40, D=60, h=0.3, k=1, V=0	319367	1087	314951	851	2478	463	3792	0.383899	0.408838
S=40, D=60, h=0.2, k=0.3, V=1	314331	845	310399	558	2529	659	3746	0.350711	0.384380
S=40, D=60, h=0.2, k=0.3, V=0	314297	821	310338	583	2555	660	3798	0.340276	0.373013
S=40, D=60, h=0.2, k=0.4, V=1	316149	939	312078	639	2493	606	3738	0.367278	0.399300
S=40, D=60, h=0.2, k=0.4, V=0	316149	928	312066	650	2505	606	3761	0.362834	0.394476
S=40, D=60, h=0.2, k=0.5, V=1	317873	1007	313646	722	2498	528	3748	0.376460	0.404650
S=40, D=60, h=0.2, k=0.5, V=0	317873	1007	313645	722	2499	528	3749	0.376412	0.404590
S=40, D=60, h=0.2, k=0.6, V=1	318863	1075	314508	806	2474	483	3763	0.385295	0.411467
S=40, D=60, h=0.2, k=0.6, V=0	318863	1075	314508	806	2474	483	3763	0.385295	0.411467
S=40, D=60, h=0.2, k=0.7, V=1	319436	1120	315014	851	2451	459	3761	0.392266	0.417480
S=40, D=60, h=0.2, k=0.7, V=0	319436	1120	315014	851	2451	459	3761	0.392266	0.417480
S=40, D=60, h=0.2, k=0.8, V=1	319806	1156	315327	888	2435	436	3759	0.397740	0.421934
S=40, D=60, h=0.2, k=0.8, V=0	319806	1156	315327	888	2435	436	3759	0.397740	0.421934
S=40, D=60, h=0.2, k=0.9, V=1	320238	1202	315707	913	2416	407	3736	0.406768	0.429735
S=40, D=60, h=0.2, k=0.9, V=0	320238	1202	315707	913	2416	407	3736	0.406768	0.429735
S=40, D=60, h=0.2, k=1, V=1	320617	1231	316035	951	2400	389	3740	0.410380	0.432481
S=40, D=60, h=0.2, k=1, V=0	320617	1231	316035	951	2400	389	3740	0.410380	0.432481
S=40, D=60, F=0	309098	137	304944	930	3087	786	4803	0.060049	0.068340
S=40, D=64, h=0.7, k=0.3, V=1	309880	691	306198	419	2572	772	3763	0.322369	0.359482
S=40, D=64, h=0.7, k=0.3, V=0	310073	634	306322	484	2633	760	3877	0.294411	0.327894
S=40, D=64, h=0.7, k=0.4, V=1	310643	703	306904	452	2584	746	3782	0.321475	0.357081
S=40, D=64, h=0.7, k=0.4, V=0	310703	654	306906	504	2639	742	3885	0.298101	0.330997
S=40, D=64, h=0.7, k=0.5, V=1	311265	721	307490	465	2589	727	3781	0.325218	0.360135
S=40, D=64, h=0.7, k=0.5, V=0	311296	688	307481	500	2627	724	3851	0.309659	0.342794
S=40, D=64, h=0.7, k=0.6, V=1	311553	739	307753	480	2581	717	3778	0.328796	0.363538
S=40, D=64, h=0.7, k=0.6, V=0	311618	743	307819	476	2580	713	3769	0.330658	0.365372
S=40, D=64, h=0.7, k=0.7, V=1	312130	736	308294	505	2595	706	3806	0.324408	0.358108
S=40, D=64, h=0.7, k=0.7, V=0	312130	740	308300	500	2590	706	3796	0.326389	0.360295
S=40, D=64, h=0.7, k=0.8, V=1	312197	744	308353	510	2590	705	3805	0.326158	0.359963
S=40, D=64, h=0.7, k=0.8, V=0	312197	746	308356	508	2587	705	3800	0.327096	0.361004
S=40, D=64, h=0.7, k=0.9, V=1	312308	730	308440	532	2606	703	3841	0.318828	0.351801
S=40, D=64, h=0.7, k=0.9, V=0	312308	732	308443	530	2603	703	3836	0.319762	0.352837
S=40, D=64, h=0.7, k=1, V=1	312433	753	308578	518	2584	701	3803	0.327932	0.361710
S=40, D=64, h=0.7, k=1, V=0	312433	754	308580	517	2582	701	3800	0.328419	0.362255
S=40, D=64, h=0.6, k=0.3, V=1	310643	750	306956	399	2538	748	3685	0.344232	0.382341
S=40, D=64, h=0.6, k=0.3, V=0	310756	700	307013	457	2586	740	3783	0.320073	0.355270
S=40, D=64, h=0.6, k=0.4, V=1	311599	757	307828	455	2559	721	3735	0.337989	0.373890
S=40, D=64, h=0.6, k=0.4, V=0	311630	727	307820	489	2594	718	3801	0.323674	0.357930
S=40, D=64, h=0.6, k=0.5, V=1	312466	768	308619	507	2572	697	3776	0.334106	0.368280
S=40, D=64, h=0.6, k=0.5, V=0	312466	743	308591	532	2600	697	3829	0.322869	0.355911
S=40, D=64, h=0.6, k=0.6, V=1	312753	789	308906	506	2552	695	3753	0.340724	0.375452
S=40, D=64, h=0.6, k=0.6, V=0	312753	790	308907	505	2551	695	3751	0.341165	0.375937
S=40, D=64, h=0.6, k=0.7, V=1	313079	789	309203	530	2557	689	3776	0.337536	0.371631
S=40, D=64, h=0.6, k=0.7, V=0	313079	790	309204	529	2556	689	3774	0.337973	0.372111
S=40, D=64, h=0.6, k=0.8, V=1	313670	803	309749	553	2565	667	3785	0.338759	0.371739
S=40, D=64, h=0.6, k=0.8, V=0	313670	804	309750	552	2564	667	3783	0.339190	0.372210
S=40, D=64, h=0.6, k=0.9, V=1	313896	800	309944	577	2575	660	3812	0.334781	0.367008
S=40, D=64, h=0.6, k=0.9, V=0	313896	801	309945	576	2574	660	3810	0.335209	0.367475
S=40, D=64, h=0.6, k=1, V=1	314081	810	310127	569	2575	652	3796	0.338721	0.370842
S=40, D=64, h=0.6, k=1, V=0	314081	811	310128	568	2574	652	3794	0.339148	0.371309
S=40, D=64, h=0.5, k=0.3, V=1	311476	769	307738	432	2537	730	3699	0.345131	0.382296
S=40, D=64, h=0.5, k=0.3, V=0	311560	734	307780	474	2572	723	3769	0.328401	0.363513
S=40, D=64, h=0.5, k=0.4, V=1	312976	799	309125	505	2547	690	3742	0.343900	0.378653
S=40, D=64, h=0.5, k=0.4, V=0	312976	773	309097	531	2575	690	3796	0.332384	0.366000
S=40, D=64, h=0.5, k=0.5, V=1	313683	804	309768	547	2564	668	3779	0.339799	0.372921
S=40, D=64, h=0.5, k=0.5, V=0	313683	788	309750	563	2582	668	3813	0.332803	0.365252
S=40, D=64, h=0.5, k=0.6, V=1	314517	804	310522	607	2584	647	3838	0.332257	0.363547
S=40, D=64, h=0.5, k=0.6, V=0	314517	804	310522	607	2584	647	3838	0.332257	0.363547
S=40, D=64, h=0.5, k=0.7, V=1	315009	845	310996	614	2554	634	3802	0.343657	0.375275
S=40, D=64, h=0.5, k=0.7, V=0	315009	845	310996	614	2554	634	3802	0.343657	0.375275
S=40, D=64, h=0.5, k=0.8, V=1	315309	872	311282	617	2538	623	3778	0.351155	0.382812
S=40, D=64, h=0.5, k=0.8, V=0	315309	872	311282	617	2538	623	3778	0.351155	0.382812
S=40, D=64, h=0.5, k=0.9, V=1	315395	880	311362	615	2538	615	3768	0.353710	0.385127
S=40, D=64, h=0.5, k=0.9, V=0	315395	880	311362	615	2538	615	3768	0.353710	0.385127
S=40, D=64, h=0.5, k=1, V=1	316088	920	312023	625	2520	592	3737	0.363933	0.394888
S=40, D=64, h=0.5, k=1, V=0	316088	920	312023	625	2520	592	3737	0.363933	0.394888
S=40, D=64, h=0.4, k=0.3, V=1	312330	799	308544	448	2539	698	3685	0.351961	0.387942
S=40, D=64, h=0.4, k=0.3, V=0	312300	763	308481	487	2569	699	3755	0.335572	0.370049
S=40, D=64, h=0.4, k=0.4, V=1	314371	839	310431	561	2540	658	3759	0.348377	0.381733
S=40, D=64, h=0.4, k=0.4, V=0	314371	822	310412	578	2559	658	3795	0.341076	0.373743
S=40, D=64, h=0.4, k=0.5, V=1	315169	880	311179	598	2512	642	3752	0.355770	0.388925
S=40, D=64, h=0.4, k=0.5, V=0	315169	871	311168	607	2523	642	3772	0.351962	0.384758
S=40, D=64, h=0.4, k=0.6, V=1	315739	914	311703	617	2505	615	3737	0.363123	0.395348
S=40, D=64, h=0.4, k=0.6, V=0	315739	914	311703	617	2505	615	3737	0.363123	0.395348
S=40, D=64, h=0.4, k=0.7, V=1	316384	948	312317	621	2498	586	3705	0.372266	0.403549
S=40, D=64, h=0.4, k=0.7, V=0	316384	948	312317	621	2498	586	3705	0.372266	0.403549
S=40, D=64, h=0.4, k=0.8, V=1	316750	933	312596	691	2530	569	3790	0.359755	0.389064
S=40, D=64, h=0.4, k=0.8, V=0	316750	933	312596	691	2530	569	3790	0.359755	0.389064
S=40, D=64, h=0.4, k=0.9, V=1	317070	999	312938	660	2473	559	3692	0.381589	0.412014
S=40, D=64, h=0.4, k=0.9, V=0	317070	999	312938	660	2473	559	3692	0.381589	0.412014
S=40, D=64, h=0.4, k=1, V=1	317543	993	313340	709	2501	536	3746	0.374296	0.402818
S=40, D=64, h=0.4, k=1, V=0	317543	993	313340	709	2501	536	3746	0.374296	0.402818
S=40, D=64, h=0.3, k=0.3, V=1	312946	804	309108	499	2535	694	3728	0.346368	0.381624
S=40, D=64, h=0.3, k=0.3, V=0	312912	776	309043	528	2565	695	3788	0.333787	0.367841
S=40, D=64, h=0.3, k=0.4, V=1	315017	884	311033	598	2502	648	3748	0.356919	0.390533
S=40, D=64, h=0.3, k=0.4, V=0	315017	875	311022	607	2513	648	3768	0.353115	0.386367
S=40, D=64, h=0.3, k=0.5, V=1	316301	929	312205	655	2512	592	3759	0.362799	0.393668
S=40, D=64, h=0.3, k=0.5, V=0	316301	925	312200	659	2517	592	3768	0.361156	0.391882
S=40, D=64, h=0.3, k=0.6, V=1	317125	987	312971	680	2487	558	3725	0.375919	0.405845
S=40, D=64, h=0.3, k=0.6, V=0	317125	987	312971	680	2487	558	3725	0.375919	0.405845
S=40, D=64, h=0.3, k=0.7, V=1	318035	1031	313788	736	2480	521	3737	0.381355	0.409496
S=40, D=64, h=0.3, k=0.7, V=0	318035	1031	313788	736	2480	521	3737	0.381355	0.409496
S=40, D=64, h=0.3, k=0.8, V=1	318508	1079	314221	755	2453	499	3707	0.391922	0.419491
S=40, D=64, h=0.3, k=0.8, V=0	318508	1079	314221	755	2453	499	3707	0.391922	0.419491
S=40, D=64, h=0.3, k=0.9, V=1	318936	1083	314587	797	2469	478	3744	0.388435	0.414525
S=40, D=64, h=0.3, k=0.9, V=0	318936	1083	314587	797	2469	478	3744	0.388435	0.414525
S=40, D=64, h=0.3, k=1, V=1	319350	1083	314937	848	2482	463	3793	0.383174	0.408066
S=40, D=64, h=0.3, k=1, V=0	319350	1083	314937	848	2482	463	3793	0.383174	0.408066
S=40, D=64, h=0.2, k=0.3, V=1	314221	841	310292	559	2529	664	3752	0.349357	0.383181
S=40, D=64, h=0.2, k=0.3, V=0	314187	817	310231	584	2555	665	3804	0.338913	0.371797
S=40, D=64, h=0.2, k=0.4, V=1	316068	935	311995	644	2494	608	3746	0.365604	0.397615
S=40, D=64, h=0.2, k=0.4, V=0	316068	924	311983	655	2506	608	3769	0.361162	0.392791
S=40, D=64, h=0.2, k=0.5, V=1	317772	1005	313552	721	2494	533	3748	0.376082	0.404547
S=40, D=64, h=0.2, k=0.5, V=0	317772	1005	313551	721	2495	533	3749	0.376033	0.404488
S=40, D=64, h=0.2, k=0.6, V=1	318822	1074	314475	800	2473	485	3758	0.385675	0.411988
S=40, D=64, h=0.2, k=0.6, V=0	318822	1074	314475	800	2473	485	3758	0.385675	0.411988
S=40, D=64, h=0.2, k=0.7, V=1	319395	1117	314980	847	2451	462	3760	0.391915	0.417286
S=40, D=64, h=0.2, k=0.7, V=0	319395	1117	314980	847	2451	462	3760	0.391915	0.417286
S=40, D=64, h=0.2, k=0.8, V=1	319765	1154	315297	878	2436	438	3752	0.398201	0.422534
S=40, D=64, h=0.2, k=0.8, V=0	319765	1154	315297	878	2436	438	3752	0.398201	0.422534
S=40, D=64, h=0.2, k=0.9, V=1	320127	1201	315612	904	2410	414	3728	0.407421	0.430851
S=40, D=64, h=0.2, k=0.9, V=0	320127	1201	315612	904	2410	414	3728	0.407421	0.430851
S=40, D=64, h=0.2, k=1, V=1	320594	1236	316029	936	2393	391	3720	0.413068	0.435429
S=40, D=64, h=0.2, k=1, V=0	320594	1236	316029	936	2393	391	3720	0.413068	0.435429
S=40, D=64, F=0	308961	137	304813	928	3083	788	4799	0.060134	0.068462
S=40, D=68, h=0.7, k=0.3, V=1	309804	692	306125	418	2569	774	3761	0.322845	0.360123
S=40, D=68, h=0.7, k=0.3, V=0	309997	634	306248	485	2630	762	3877	0.294311	0.327896
S=40, D=68, h=0.7, k=0.4, V=1	310567	704	306829	453	2581	748	3782	0.321652	0.357390
S=40, D=68, h=0.7, k=0.4, V=0	310627	654	306831	505	2637	744	3886	0.297966	0.330952
S=40, D=68, h=0.7, k=0.5, V=1	311189	723	307415	466	2585	729	3780	0.325711	0.360792
S=40, D=68, h=0.7, k=0.5, V=0	311220	689	307405	502	2624	726	3852	0.309711	0.342960
S=40, D=68, h=0.7, k=0.6, V=1	311553	743	307755	478	2577	717	3772	0.330333	0.365232
S=40, D=68, h=0.7, k=0.6, V=0	311618	747	307820	475	2576	713	3764	0.332052	0.366909
S=40, D=68, h=0.7, k=0.7, V=1	312130	739	308295	504	2592	706	3802	0.325487	0.359295
S=40, D=68, h=0.7, k=0.7, V=0	312130	743	308300	500	2587	706	3793	0.327330	0.361331
S=40, D=68, h=0.7, k=0.8, V=1	312197	747	308354	509	2587	705	3801	0.327231	0.361144
S=40, D=68, h=0.7, k=0.8, V=0	312197	749	308357	507	2584	705	3796	0.328168	0.362185
S=40, D=68, h=0.7, k=0.9, V=1	312308	732	308442	530	2604	703	3837	0.319721	0.352783
S=40, D=68, h=0.7, k=0.9, V=0	312308	734	308445	528	2601	703	3832	0.320656	0.353819
S=40, D=68, h=0.7, k=1, V=1	312433	755	308581	515	2582	701	3798	0.328957	0.362835
S=40, D=68, h=0.7, k=1, V=0	312433	756	308583	514	2580	701	3795	0.329444	0.363381
S=40, D=68, h=0.6, k=0.3, V=1	310567	751	306881	400	2535	750	3685	0.344388	0.382635
S=40, D=68, h=0.6, k=0.3, V=0	310680	700	306936	460	2584	742	3786	0.319641	0.354905
S=40, D=68, h=0.6, k=0.4, V=1	311523	762	307754	455	2552	723	3730	0.339541	0.375719
S=40, D=68, h=0.6, k=0.4, V=0	311554	731	307745	490	2588	720	3798	0.324799	0.359283
S=40, D=68, h=0.6, k=0.5, V=1	312466	769	308622	504	2571	697	3772	0.334824	0.369067
S=40, D=68, h=0.6, k=0.5, V=0	312466	744	308594	529	2599	697	3825	0.323578	0.356688
S=40, D=68, h=0.6, k=0.6, V=1	312753	790	308906	506	2551	695	3752	0.341029	0.375787
S=40, D=68, h=0.6, k=0.6, V=0	312753	791	308907	505	2550	695	3750	0.341470	0.376271
S=40, D=68, h=0.6, k=0.7, V=1	313079	786	309201	532	2560	689	3781	0.336357	0.370337
S=40, D=68, h=0.6, k=0.7, V=0	313079	787	309202	531	2559	689	3779	0.336794	0.370817
S=40, D=68, h=0.6, k=0.8, V=1	313670	801	309746	556	2567	667	3790	0.337767	0.370655
S=40, D=68, h=0.6, k=0.8, V=0	313670	802	309747	555	2566	667	3788	0.338198	0.371126
S=40, D=68, h=0.6, k=0.9, V=1	313896	800	309941	580	2575	660	3815	0.334402	0.366596
S=40, D=68, h=0.6, k=0.9, V=0	313896	801	309942	579	2574	660	3813	0.334830	0.367062
S=40, D=68, h=0.6, k=1, V=1	314081	812	310125	571	2573	652	3796	0.339064	0.371220
S=40, D=68, h=0.6, k=1, V=0	314081	813	310126	570	2572	652	3794	0.339491	0.371685
S=40, D=68, h=0.5, k=0.3, V=1	311400	771	307665	431	2533	732	3696	0.345897	0.383261
S=40, D=68, h=0.5, k=0.3, V=0	311484	734	307704	476	2570	725	3771	0.328118	0.363315
S=40, D=68, h=0.5, k=0.4, V=1	312976	800	309126	504	2546	690	3740	0.344340	0.379135
S=40, D=68, h=0.5, k=0.4, V=0	312976	774	309098	530	2574	690	3794	0.332824	0.366482
S=40, D=68, h=0.5, k=0.5, V=1	313683	803	309765	550	2565	668	3783	0.339106	0.372164
S=40, D=68, h=0.5, k=0.5, V=0	313683	787	309747	566	2583	668	3817	0.332115	0.364501
S=40, D=68, h=0.5, k=0.6, V=1	314517	806	310521	608	2582	647	3837	0.332734	0.364068
S=40, D=68, h=0.5, k=0.6, V=0	314517	806	310521	608	2582	647	3837	0.332734	0.364068
S=40, D=68, h=0.5, k=0.7, V=1	315009	845	310993	617	2554	634	3805	0.343290	0.374877
S=40, D=68, h=0.5, k=0.7, V=0	315009	845	310993	617	2554	634	3805	0.343290	0.374877
S=40, D=68, h=0.5, k=0.8, V=1	315309	872	311280	619	2538	623	3780	0.350910	0.382547
S=40, D=68, h=0.5, k=0.8, V=0	315309	872	311280	619	2538	623	3780	0.350910	0.382547
S=40, D=68, h=0.5, k=0.9, V=1	315395	882	311361	616	2536	615	3767	0.354162	0.385619
S=40, D=68, h=0.5, k=0.9, V=0	315395	882	311361	616	2536	615	3767	0.354162	0.385619
S=40, D=68, h=0.5, k=1, V=1	316088	922	312023	625	2518	592	3735	0.364496	0.395498
S=40, D=68, h=0.5, k=1, V=0	316088	922	312023	625	2518	592	3735	0.364496	0.395498
S=40, D=68, h=0.4, k=0.3, V=1	312254	800	308470	448	2536	700	3684	0.352263	0.388394
S=40, D=68, h=0.4, k=0.3, V=0	312224	762	308405	489	2568	701	3758	0.334982	0.369515
S=40, D=68, h=0.4, k=0.4, V=1	314371	842	310429	563	2537	658	3758	0.349002	0.382419
S=40, D=68, h=0.4, k=0.4, V=0	314371	823	310408	582	2558	658	3798	0.340868	0.373518
S=40, D=68, h=0.4, k=0.5, V=1	315169	881	311179	598	2511	642	3751	0.356058	0.389239
S=40, D=68, h=0.4, k=0.5, V=0	315169	872	311168	607	2522	642	3771	0.352251	0.385073
S=40, D=68, h=0.4, k=0.6, V=1	315739	915	311702	618	2504	615	3737	0.363283	0.395522
S=40, D=68, h=0.4, k=0.6, V=0	315739	915	311702	618	2504	615	3737	0.363283	0.395522
S=40, D=68, h=0.4, k=0.7, V=1	316384	948	312316	622	2498	586	3706	0.372143	0.403417
S=40, D=68, h=0.4, k=0.7, V=0	316384	948	312316	622	2498	586	3706	0.372143	0.403417
S=40, D=68, h=0.4, k=0.8, V=1	316750	933	312595	692	2530	569	3791	0.359639	0.388941
S=40, D=68, h=0.4, k=0.8, V=0	316750	933	312595	692	2530	569	3791	0.359639	0.388941
S=40, D=68, h=0.4, k=0.9, V=1	317070	998	312937	661	2474	559	3694	0.381199	0.411594
S=40, D=68, h=0.4, k=0.9, V=0	317070	998	312937	661	2474	559	3694	0.381199	0.411594
S=40, D=68, h=0.4, k=1, V=1	317543	992	313339	710	2502	536	3748	0.373911	0.402404
S=40, D=68, h=0.4, k=1, V=0	317543	992	313339	710	2502	536	3748	0.373911	0.402404
S=40, D=68, h=0.3, k=0.3, V=1	312870	804	309032	501	2533	696	3730	0.346091	0.381438
S=40, D=68, h=0.3, k=0.3, V=0	312836	774	308965	532	2565	697	3794	0.332642	0.366697
S=40, D=68, h=0.3, k=0.4, V=1	315017	883	311032	598	2504	648	3750	0.356586	0.390160
S=40, D=68, h=0.3, k=0.4, V=0	315017	874	311021	607	2515	648	3770	0.352781	0.385994
S=40, D=68, h=0.3, k=0.5, V=1	316301	928	312204	656	2513	592	3761	0.362399	0.393236
S=40, D=68, h=0.3, k=0.5, V=0	316301	924	312199	660	2518	592	3770	0.360757	0.391450
S=40, D=68, h=0.3, k=0.6, V=1	317125	985	312971	680	2489	558	3727	0.375375	0.405258
S=40, D=68, h=0.3, k=0.6, V=0	317125	985	312971	680	2489	558	3727	0.375375	0.405258
S=40, D=68, h=0.3, k=0.7, V=1	318035	1030	313788	736	2481	521	3738	0.381089	0.409211
S=40, D=68, h=0.3, k=0.7, V=0	318035	1030	313788	736	2481	521	3738	0.381089	0.409211
S=40, D=68, h=0.3, k=0.8, V=1	318508	1077	314223	753	2455	499	3707	0.391623	0.419171
S=40, D=68, h=0.3, k=0.8, V=0	318508	1077	314223	753	2455	499	3707	0.391623	0.419171
S=40, D=68, h=0.3, k=0.9, V=1	318936	1081	314592	792	2471	478	3741	0.388454	0.414542
S=40, D=68, h=0.3, k=0.9, V=0	318936	1081	314592	792	2471	478	3741	0.388454	0.414542
S=40, D=68, h=0.3, k=1, V=1	319350	1083	314946	839	2482	463	3784	0.384106	0.409054
S=40, D=68, h=0.3, k=1, V=0	319350	1083	314946	839	2482	463	3784	0.384106	0.409054
S=40, D=68, h=0.2, k=0.3, V=1	314145	841	310218	559	2527	666	3752	0.349356	0.383297
S=40, D=68, h=0.2, k=0.3, V=0	314111	815	310155	586	2555	667	3808	0.338064	0.370981
S=40, D=68, h=0.2, k=0.4, V=1	316068	934	311995	643	2496	608	3747	0.365398	0.397382
S=40, D=68, h=0.2, k=0.4, V=0	316068	923	311983	654	2508	608	3770	0.360954	0.392556
S=40, D=68, h=0.2, k=0.5, V=1	317772	1005	313553	720	2494	533	3747	0.376195	0.404668
S=40, D=68, h=0.2, k=0.5, V=0	317772	1005	313552	720	2495	533	3748	0.376147	0.404609
S=40, D=68, h=0.2, k=0.6, V=1	318822	1073	314479	796	2474	485	3755	0.385843	0.412166
S=40, D=68, h=0.2, k=0.6, V=0	318822	1073	314479	796	2474	485	3755	0.385843	0.412166
S=40, D=68, h=0.2, k=0.7, V=1	319395	1116	314987	840	2452	462	3754	0.392387	0.417785
S=40, D=68, h=0.2, k=0.7, V=0	319395	1116	314987	840	2452	462	3754	0.392387	0.417785
S=40, D=68, h=0.2, k=0.8, V=1	319765	1153	315302	873	2437	438	3748	0.398460	0.422806
S=40, D=68, h=0.2, k=0.8, V=0	319765	1153	315302	873	2437	438	3748	0.398460	0.422806
S=40, D=68, h=0.2, k=0.9, V=1	320127	1204	315619	897	2407	414	3718	0.408865	0.432374
S=40, D=68, h=0.2, k=0.9, V=0	320127	1204	315619	897	2407	414	3718	0.408865	0.432374
S=40, D=68, h=0.2, k=1, V=1	320594	1233	316032	933	2396	391	3720	0.412635	0.434972
S=40, D=68, h=0.2, k=1, V=0	320594	1233	316032	933	2396	391	3720	0.412635	0.434972
S=40, D=68, F=0	308805	134	304666	924	3081	792	4797	0.058913	0.067149
S=40, D=72, h=0.7, k=0.3, V=1	309804	691	306123	420	2570	774	3764	0.322218	0.359427
S=40, D=72, h=0.7, k=0.3, V=0	309997	633	306245	488	2631	762	3881	0.293562	0.327067
S=40, D=72, h=0.7, k=0.4, V=1	310567	705	306829	453	2580	748	3781	0.321974	0.357747
S=40, D=72, h=0.7, k=0.4, V=0	310627	655	306830	506	2636	744	3886	0.298164	0.331172
S=40, D=72, h=0.7, k=0.5, V=1	311189	723	307415	466	2585	729	3780	0.325711	0.360792
S=40, D=72, h=0.7, k=0.5, V=0	311220	689	307405	502	2624	726	3852	0.309711	0.342960
S=40, D=72, h=0.7, k=0.6, V=1	311553	743	307755	478	2577	717	3772	0.330333	0.365232
S=40, D=72, h=0.7, k=0.6, V=0	311618	747	307820	475	2576	713	3764	0.332052	0.366909
S=40, D=72, h=0.7, k=0.7, V=1	312130	739	308295	504	2592	706	3802	0.325487	0.359295
S=40, D=72, h=0.7, k=0.7, V=0	312130	743	308300	500	2587	706	3793	0.327330	0.361331
S=40, D=72, h=0.7, k=0.8, V=1	312197	746	308354	510	2587	705	3802	0.326825	0.360708
S=40, D=72, h=0.7, k=0.8, V=0	312197	748	308357	508	2584	705	3797	0.327762	0.361748
S=40, D=72, h=0.7, k=0.9, V=1	312308	731	308441	531	2605	703	3839	0.319274	0.352292
S=40, D=72, h=0.7, k=0.9, V=0	312308	733	308444	529	2602	703	3834	0.320209	0.353328
S=40, D=72, h=0.7, k=1, V=1	312433	756	308581	515	2581	701	3797	0.329267	0.363177
S=40, D=72, h=0.7, k=1, V=0	312433	757	308583	514	2579	701	3794	0.329754	0.363722
S=40, D=72, h=0.6, k=0.3, V=1	310567	750	306880	401	2536	750	3687	0.343921	0.382117
S=40, D=72, h=0.6, k=0.3, V=0	310680	699	306934	462	2585	742	3789	0.319032	0.354232
S=40, D=72, h=0.6, k=0.4, V=1	311523	762	307754	455	2552	723	3730	0.339541	0.375719
S=40, D=72, h=0.6, k=0.4, V=0	311554	731	307745	490	2588	720	3798	0.324799	0.359283
S=40, D=72, h=0.6, k=0.5, V=1	312466	769	308622	504	2571	697	3772	0.334824	0.369067
S=40, D=72, h=0.6, k=0.5, V=0	312466	744	308594	529	2599	697	3825	0.323578	0.356688
S=40, D=72, h=0.6, k=0.6, V=1	312753	790	308906	506	2551	695	3752	0.341029	0.375787
S=40, D=72, h=0.6, k=0.6, V=0	312753	791	308907	505	2550	695	3750	0.341470	0.376271
S=40, D=72, h=0.6, k=0.7, V=1	313079	786	309201	532	2560	689	3781	0.336357	0.370337
S=40, D=72, h=0.6, k=0.7, V=0	313079	787	309202	531	2559	689	3779	0.336794	0.370817
S=40, D=72, h=0.6, k=0.8, V=1	313670	801	309746	556	2567	667	3790	0.337767	0.370655
S=40, D=72, h=0.6, k=0.8, V=0	313670	802	309747	555	2566	667	3788	0.338198	0.371126
S=40, D=72, h=0.6, k=0.9, V=1	313896	800	309941	580	2575	660	3815	0.334402	0.366596
S=40, D=72, h=0.6, k=0.9, V=0	313896	801	309942	579	2574	660	3813	0.334830	0.367062
S=40, D=72, h=0.6, k=1, V=1	314081	812	310125	571	2573	652	3796	0.339064	0.371220
S=40, D=72, h=0.6, k=1, V=0	314081	813	310126	570	2572	652	3794	0.339491	0.371685
S=40, D=72, h=0.5, k=0.3, V=1	311400	770	307664	432	2534	732	3698	0.345439	0.382755
S=40, D=72, h=0.5, k=0.3, V=0	311484	733	307703	477	2571	725	3773	0.327661	0.362811
S=40, D=72, h=0.5, k=0.4, V=1	312976	800	309126	504	2546	690	3740	0.344340	0.379135
S=40, D=72, h=0.5, k=0.4, V=0	312976	774	309098	530	2574	690	3794	0.332824	0.366482
S=40, D=72, h=0.5, k=0.5, V=1	313683	803	309765	550	2565	668	3783	0.339106	0.372164
S=40, D=72, h=0.5, k=0.5, V=0	313683	787	309747	566	2583	668	3817	0.332115	0.364501
S=40, D=72, h=0.5, k=0.6, V=1	314517	806	310521	608	2582	647	3837	0.332734	0.364068
S=40, D=72, h=0.5, k=0.6, V=0	314517	806	310521	608	2582	647	3837	0.332734	0.364068
S=40, D=72, h=0.5, k=0.7, V=1	315009	845	310993	617	2554	634	3805	0.343290	0.374877
S=40, D=72, h=0.5, k=0.7, V=0	315009	845	310993	617	2554	634	3805	0.343290	0.374877
S=40, D=72, h=0.5, k=0.8, V=1	315309	872	311280	619	2538	623	3780	0.350910	0.382547
S=40, D=72, h=0.5, k=0.8, V=0	315309	872	311280	619	2538	623	3780	0.350910	0.382547
S=40, D=72, h=0.5, k=0.9, V=1	315395	882	311361	616	2536	615	3767	0.354162	0.385619
S=40, D=72, h=0.5, k=0.9, V=0	315395	882	311361	616	2536	615	3767	0.354162	0.385619
S=40, D=72, h=0.5, k=1, V=1	316088	922	312022	626	2518	592	3736	0.364374	0.395366
S=40, D=72, h=0.5, k=1, V=0	316088	922	312022	626	2518	592	3736	0.364374	0.395366
S=40, D=72, h=0.4, k=0.3, V=1	312254	801	308470	448	2535	700	3683	0.352566	0.388727
S=40, D=72, h=0.4, k=0.3, V=0	312224	763	308405	489	2567	701	3757	0.335292	0.369857
S=40, D=72, h=0.4, k=0.4, V=1	314371	842	310429	563	2537	658	3758	0.349002	0.382419
S=40, D=72, h=0.4, k=0.4, V=0	314371	823	310408	582	2558	658	3798	0.340868	0.373518
S=40, D=72, h=0.4, k=0.5, V=1	315169	881	311179	598	2511	642	3751	0.356058	0.389239
S=40, D=72, h=0.4, k=0.5, V=0	315169	872	311168	607	2522	642	3771	0.352251	0.385073
S=40, D=72, h=0.4, k=0.6, V=1	315739	915	311701	619	2504	615	3738	0.363160	0.395388
S=40, D=72, h=0.4, k=0.6, V=0	315739	915	311701	619	2504	615	3738	0.363160	0.395388
S=40, D=72, h=0.4, k=0.7, V=1	316384	948	312316	622	2498	586	3706	0.372143	0.403417
S=40, D=72, h=0.4, k=0.7, V=0	316384	948	312316	622	2498	586	3706	0.372143	0.403417
S=40, D=72, h=0.4, k=0.8, V=1	316750	933	312595	692	2530	569	3791	0.359639	0.388941
S=40, D=72, h=0.4, k=0.8, V=0	316750	933	312595	692	2530	569	3791	0.359639	0.388941
S=40, D=72, h=0.4, k=0.9, V=1	317070	998	312937	661	2474	559	3694	0.381199	0.411594
S=40, D=72, h=0.4, k=0.9, V=0	317070	998	312937	661	2474	559	3694	0.381199	0.411594
S=40, D=72, h=0.4, k=1, V=1	317543	992	313339	710	2502	536	3748	0.373911	0.402404
S=40, D=72, h=0.4, k=1, V=0	317543	992	313339	710	2502	536	3748	0.373911	0.402404
S=40, D=72, h=0.3, k=0.3, V=1	312870	805	309032	501	2532	696	3729	0.346393	0.381770
S=40, D=72, h=0.3, k=0.3, V=0	312836	775	308965	532	2564	697	3793	0.332948	0.367034
S=40, D=72, h=0.3, k=0.4, V=1	315017	883	311032	598	2504	648	3750	0.356586	0.390160
S=40, D=72, h=0.3, k=0.4, V=0	315017	874	311021	607	2515	648	3770	0.352781	0.385994
S=40, D=72, h=0.3, k=0.5, V=1	316301	928	312204	656	2513	592	3761	0.362399	0.393236
S=40, D=72, h=0.3, k=0.5, V=0	316301	924	312199	660	2518	592	3770	0.360757	0.391450
S=40, D=72, h=0.3, k=0.6, V=1	317125	984	312971	680	2490	558	3728	0.375102	0.404965
S=40, D=72, h=0.3, k=0.6, V=0	317125	984	312971	680	2490	558	3728	0.375102	0.404965
S=40, D=72, h=0.3, k=0.7, V=1	318035	1029	313788	736	2482	521	3739	0.380823	0.408925
S=40, D=72, h=0.3, k=0.7, V=0	318035	1029	313788	736	2482	521	3739	0.380823	0.408925
S=40, D=72, h=0.3, k=0.8, V=1	318508	1076	314223	753	2456	499	3708	0.391362	0.418893
S=40, D=72, h=0.3, k=0.8, V=0	318508	1076	314223	753	2456	499	3708	0.391362	0.418893
S=40, D=72, h=0.3, k=0.9, V=1	318936	1080	314592	792	2472	478	3742	0.388194	0.414266
S=40, D=72, h=0.3, k=0.9, V=0	318936	1080	314592	792	2472	478	3742	0.388194	0.414266
S=40, D=72, h=0.3, k=1, V=1	319350	1083	314947	838	2482	463	3783	0.384210	0.409164
S=40, D=72, h=0.3, k=1, V=0	319350	1083	314947	838	2482	463	3783	0.384210	0.409164
S=40, D=72, h=0.2, k=0.3, V=1	314145	842	310218	559	2526	666	3751	0.349651	0.383620
S=40, D=72, h=0.2, k=0.3, V=0	314111	816	310155	586	2554	667	3807	0.338363	0.371308
S=40, D=72, h=0.2, k=0.4, V=1	316068	934	311995	643	2496	608	3747	0.365398	0.397382
S=40, D=72, h=0.2, k=0.4, V=0	316068	923	311983	654	2508	608	3770	0.360954	0.392556
S=40, D=72, h=0.2, k=0.5, V=1	317772	1005	313553	720	2494	533	3747	0.376195	0.404668
S=40, D=72, h=0.2, k=0.5, V=0	317772	1005	313552	720	2495	533	3748	0.376147	0.404609
S=40, D=72, h=0.2, k=0.6, V=1	318822	1073	314479	796	2474	485	3755	0.385843	0.412166
S=40, D=72, h=0.2, k=0.6, V=0	318822	1073	314479	796	2474	485	3755	0.385843	0.412166
S=40, D=72, h=0.2, k=0.7, V=1	319395	1116	314987	840	2452	462	3754	0.392387	0.417785
S=40, D=72, h=0.2, k=0.7, V=0	319395	1116	314987	840	2452	462	3754	0.392387	0.417785
S=40, D=72, h=0.2, k=0.8, V=1	319765	1152	315303	872	2438	438	3748	0.398311	0.422648
S=40, D=72, h=0.2, k=0.8, V=0	319765	1152	315303	872	2438	438	3748	0.398311	0.422648
S=40, D=72, h=0.2, k=0.9, V=1	320127	1204	315621	895	2407	414	3716	0.409068	0.432586
S=40, D=72, h=0.2, k=0.9, V=0	320127	1204	315621	895	2407	414	3716	0.409068	0.432586
S=40, D=72, h=0.2, k=1, V=1	320594	1232	316033	932	2397	391	3720	0.412491	0.434820
S=40, D=72, h=0.2, k=1, V=0	320594	1232	316033	932	2397	391	3720	0.412491	0.434820
S=40, D=72, F=0	308805	133	304665	925	3082	792	4799	0.058423	0.066603
S=40, D=76, h=0.7, k=0.3, V=1	309804	691	306123	420	2570	774	3764	0.322218	0.359427
S=40, D=76, h=0.7, k=0.3, V=0	309997	633	306245	488	2631	762	3881	0.293562	0.327067
S=40, D=76, h=0.7, k=0.4, V=1	310567	705	306829	453	2580	748	3781	0.321974	0.357747
S=40, D=76, h=0.7, k=0.4, V=0	310627	655	306830	506	2636	744	3886	0.298164	0.331172
S=40, D=76, h=0.7, k=0.5, V=1	311189	723	307415	466	2585	729	3780	0.325711	0.360792
S=40, D=76, h=0.7, k=0.5, V=0	311220	689	307405	502	2624	726	3852	0.309711	0.342960
S=40, D=76, h=0.7, k=0.6, V=1	311553	743	307755	478	2577	717	3772	0.330333	0.365232
S=40, D=76, h=0.7, k=0.6, V=0	311618	747	307820	475	2576	713	3764	0.332052	0.366909
S=40, D=76, h=0.7, k=0.7, V=1	312130	739	308295	504	2592	706	3802	0.325487	0.359295
S=40, D=76, h=0.7, k=0.7, V=0	312130	743	308300	500	2587	706	3793	0.327330	0.361331
S=40, D=76, h=0.7, k=0.8, V=1	312197	746	308354	510	2587	705	3802	0.326825	0.360708
S=40, D=76, h=0.7, k=0.8, V=0	312197	748	308357	508	2584	705	3797	0.327762	0.361748
S=40, D=76, h=0.7, k=0.9, V=1	312308	731	308441	531	2605	703	3839	0.319274	0.352292
S=40, D=76, h=0.7, k=0.9, V=0	312308	733	308444	529	2602	703	3834	0.320209	0.353328
S=40, D=76, h=0.7, k=1, V=1	312433	756	308581	515	2581	701	3797	0.329267	0.363177
S=40, D=76, h=0.7, k=1, V=0	312433	757	308583	514	2579	701	3794	0.329754	0.363722
S=40, D=76, h=0.6, k=0.3, V=1	310567	750	306880	401	2536	750	3687	0.343921	0.382117
S=40, D=76, h=0.6, k=0.3, V=0	310680	699	306934	462	2585	742	3789	0.319032	0.354232
S=40, D=76, h=0.6, k=0.4, V=1	311523	762	307754	455	2552	723	3730	0.339541	0.375719
S=40, D=76, h=0.6, k=0.4, V=0	311554	731	307745	490	2588	720	3798	0.324799	0.359283
S=40, D=76, h=0.6, k=0.5, V=1	312466	769	308622	504	2571	697	3772	0.334824	0.369067
S=40, D=76, h=0.6, k=0.5, V=0	312466	744	308594	529	2599	697	3825	0.323578	0.356688
S=40, D=76, h=0.6, k=0.6, V=1	312753	790	308906	506	2551	695	3752	0.341029	0.375787
S=40, D=76, h=0.6, k=0.6, V=0	312753	791	308907	505	2550	695	3750	0.341470	0.376271
S=40, D=76, h=0.6, k=0.7, V=1	313079	786	309201	532	2560	689	3781	0.336357	0.370337
S=40, D=76, h=0.6, k=0.7, V=0	313079	787	309202	531	2559	689	3779	0.336794	0.370817
S=40, D=76, h=0.6, k=0.8, V=1	313670	801	309746	556	2567	667	3790	0.337767	0.370655
S=40, D=76, h=0.6, k=0.8, V=0	313670	802	309747	555	2566	667	3788	0.338198	0.371126
S=40, D=76, h=0.6, k=0.9, V=1	313896	800	309941	580	2575	660	3815	0.334402	0.366596
S=40, D=76, h=0.6, k=0.9, V=0	313896	801	309942	579	2574	660	3813	0.334830	0.367062
S=40, D=76, h=0.6, k=1, V=1	314081	812	310125	571	2573	652	3796	0.339064	0.371220
S=40, D=76, h=0.6, k=1, V=0	314081	813	310126	570	2572	652	3794	0.339491	0.371685
S=40, D=76, h=0.5, k=0.3, V=1	311400	770	307664	432	2534	732	3698	0.345439	0.382755
S=40, D=76, h=0.5, k=0.3, V=0	311484	733	307703	477	2571	725	3773	0.327661	0.362811
S=40, D=76, h=0.5, k=0.4, V=1	312976	800	309126	504	2546	690	3740	0.344340	0.379135
S=40, D=76, h=0.5, k=0.4, V=0	312976	774	309098	530	2574	690	3794	0.332824	0.366482
S=40, D=76, h=0.5, k=0.5, V=1	313683	803	309765	550	2565	668	3783	0.339106	0.372164
S=40, D=76, h=0.5, k=0.5, V=0	313683	787	309747	566	2583	668	3817	0.332115	0.364501
S=40, D=76, h=0.5, k=0.6, V=1	314517	806	310521	608	2582	647	3837	0.332734	0.364068
S=40, D=76, h=0.5, k=0.6, V=0	314517	806	310521	608	2582	647	3837	0.332734	0.364068
S=40, D=76, h=0.5, k=0.7, V=1	315009	845	310993	617	2554	634	3805	0.343290	0.374877
S=40, D=76, h=0.5, k=0.7, V=0	315009	845	310993	617	2554	634	3805	0.343290	0.374877
S=40, D=76, h=0.5, k=0.8, V=1	315309	872	311280	619	2538	623	3780	0.350910	0.382547
S=40, D=76, h=0.5, k=0.8, V=0	315309	872	311280	619	2538	623	3780	0.350910	0.382547
S=40, D=76, h=0.5, k=0.9, V=1	315395	882	311361	616	2536	615	3767	0.354162	0.385619
S=40, D=76, h=0.5, k=0.9, V=0	315395	882	311361	616	2536	615	3767	0.354162	0.385619
S=40, D=76, h=0.5, k=1, V=1	316088	922	312022	626	2518	592	3736	0.364374	0.395366
S=40, D=76, h=0.5, k=1, V=0	316088	922	312022	626	2518	592	3736	0.364374	0.395366
S=40, D=76, h=0.4, k=0.3, V=1	312254	801	308470	448	2535	700	3683	0.352566	0.388727
S=40, D=76, h=0.4, k=0.3, V=0	312224	763	308405	489	2567	701	3757	0.335292	0.369857
S=40, D=76, h=0.4, k=0.4, V=1	314371	842	310429	563	2537	658	3758	0.349002	0.382419
S=40, D=76, h=0.4, k=0.4, V=0	314371	823	310408	582	2558	658	3798	0.340868	0.373518
S=40, D=76, h=0.4, k=0.5, V=1	315169	881	311179	598	2511	642	3751	0.356058	0.389239
S=40, D=76, h=0.4, k=0.5, V=0	315169	872	311168	607	2522	642	3771	0.352251	0.385073
S=40, D=76, h=0.4, k=0.6, V=1	315739	915	311701	619	2504	615	3738	0.363160	0.395388
S=40, D=76, h=0.4, k=0.6, V=0	315739	915	311701	619	2504	615	3738	0.363160	0.395388
S=40, D=76, h=0.4, k=0.7, V=1	316384	948	312316	622	2498	586	3706	0.372143	0.403417
S=40, D=76, h=0.4, k=0.7, V=0	316384	948	312316	622	2498	586	3706	0.372143	0.403417
S=40, D=76, h=0.4, k=0.8, V=1	316750	933	312595	692	2530	569	3791	0.359639	0.388941
S=40, D=76, h=0.4, k=0.8, V=0	316750	933	312595	692	2530	569	3791	0.359639	0.388941
S=40, D=76, h=0.4, k=0.9, V=1	317070	998	312937	661	2474	559	3694	0.381199	0.411594
S=40, D=76, h=0.4, k=0.9, V=0	317070	998	312937	661	2474	559	3694	0.381199	0.411594
S=40, D=76, h=0.4, k=1, V=1	317543	992	313339	710	2502	536	3748	0.373911	0.402404
S=40, D=76, h=0.4, k=1, V=0	317543	992	313339	710	2502	536	3748	0.373911	0.402404
S=40, D=76, h=0.3, k=0.3, V=1	312870	805	309032	501	2532	696	3729	0.346393	0.381770
S=40, D=76, h=0.3, k=0.3, V=0	312836	775	308965	532	2564	697	3793	0.332948	0.367034
S=40, D=76, h=0.3, k=0.4, V=1	315017	883	311032	598	2504	648	3750	0.356586	0.390160
S=40, D=76, h=0.3, k=0.4, V=0	315017	874	311021	607	2515	648	3770	0.352781	0.385994
S=40, D=76, h=0.3, k=0.5, V=1	316301	928	312204	656	2513	592	3761	0.362399	0.393236
S=40, D=76, h=0.3, k=0.5, V=0	316301	924	312199	660	2518	592	3770	0.360757	0.391450
S=40, D=76, h=0.3, k=0.6, V=1	317125	984	312971	680	2490	558	3728	0.375102	0.404965
S=40, D=76, h=0.3, k=0.6, V=0	317125	984	312971	680	2490	558	3728	0.375102	0.404965
S=40, D=76, h=0.3, k=0.7, V=1	318035	1029	313788	736	2482	521	3739	0.380823	0.408925
S=40, D=76, h=0.3, k=0.7, V=0	318035	1029	313788	736	2482	521	3739	0.380823	0.408925
S=40, D=76, h=0.3, k=0.8, V=1	318508	1076	314223	753	2456	499	3708	0.391362	0.418893
S=40, D=76, h=0.3, k=0.8, V=0	318508	1076	314223	753	2456	499	3708	0.391362	0.418893
S=40, D=76, h=0.3, k=0.9, V=1	318936	1080	314592	792	2472	478	3742	0.388194	0.414266
S=40, D=76, h=0.3, k=0.9, V=0	318936	1080	314592	792	2472	478	3742	0.388194	0.414266
S=40, D=76, h=0.3, k=1, V=1	319350	1083	314947	838	2482	463	3783	0.384210	0.409164
S=40, D=76, h=0.3, k=1, V=0	319350	1083	314947	838	2482	463	3783	0.384210	0.409164
S=40, D=76, h=0.2, k=0.3, V=1	314145	842	310218	559	2526	666	3751	0.349651	0.383620
S=40, D=76, h=0.2, k=0.3, V=0	314111	816	310155	586	2554	667	3807	0.338363	0.371308
S=40, D=76, h=0.2, k=0.4, V=1	316068	934	311995	643	2496	608	3747	0.365398	0.397382
S=40, D=76, h=0.2, k=0.4, V=0	316068	923	311983	654	2508	608	3770	0.360954	0.392556
S=40, D=76, h=0.2, k=0.5, V=1	317772	1003	313553	720	2496	533	3749	0.375656	0.404090
S=40, D=76, h=0.2, k=0.5, V=0	317772	1003	313552	720	2497	533	3750	0.375608	0.404030
S=40, D=76, h=0.2, k=0.6, V=1	318822	1071	314479	796	2476	485	3757	0.385322	0.411610
S=40, D=76, h=0.2, k=0.6, V=0	318822	1071	314479	796	2476	485	3757	0.385322	0.411610
S=40, D=76, h=0.2, k=0.7, V=1	319395	1116	314988	839	2452	462	3753	0.392491	0.417896
S=40, D=76, h=0.2, k=0.7, V=0	319395	1116	314988	839	2452	462	3753	0.392491	0.417896
S=40, D=76, h=0.2, k=0.8, V=1	319765	1153	315304	871	2437	438	3746	0.398664	0.423022
S=40, D=76, h=0.2, k=0.8, V=0	319765	1153	315304	871	2437	438	3746	0.398664	0.423022
S=40, D=76, h=0.2, k=0.9, V=1	320127	1204	315621	895	2407	414	3716	0.409068	0.432586
S=40, D=76, h=0.2, k=0.9, V=0	320127	1204	315621	895	2407	414	3716	0.409068	0.432586
S=40, D=76, h=0.2, k=1, V=1	320594	1232	316033	932	2397	391	3720	0.412491	0.434820
S=40, D=76, h=0.2, k=1, V=0	320594	1232	316033	932	2397	391	3720	0.412491	0.434820
S=40, D=76, F=0	308805	133	304665	925	3082	792	4799	0.058423	0.066603
S=40, D=80, h=0.7, k=0.3, V=1	309804	691	306123	420	2570	774	3764	0.322218	0.359427
S=40, D=80, h=0.7, k=0.3, V=0	309997	633	306245	488	2631	762	3881	0.293562	0.327067
S=40, D=80, h=0.7, k=0.4, V=1	310567	705	306829	453	2580	748	3781	0.321974	0.357747
S=40, D=80, h=0.7, k=0.4, V=0	310627	655	306830	506	2636	744	3886	0.298164	0.331172
S=40, D=80, h=0.7, k=0.5, V=1	311189	723	307415	466	2585	729	3780	0.325711	0.360792
S=40, D=80, h=0.7, k=0.5, V=0	311220	689	307405	502	2624	726	3852	0.309711	0.342960
S=40, D=80, h=0.7, k=0.6, V=1	311553	743	307755	478	2577	717	3772	0.330333	0.365232
S=40, D=80, h=0.7, k=0.6, V=0	311618	747	307820	475	2576	713	3764	0.332052	0.366909
S=40, D=80, h=0.7, k=0.7, V=1	312130	739	308295	504	2592	706	3802	0.325487	0.359295
S=40, D=80, h=0.7, k=0.7, V=0	312130	743	308300	500	2587	706	3793	0.327330	0.361331
S=40, D=80, h=0.7, k=0.8, V=1	312197	746	308354	510	2587	705	3802	0.326825	0.360708
S=40, D=80, h=0.7, k=0.8, V=0	312197	748	308357	508	2584	705	3797	0.327762	0.361748
S=40, D=80, h=0.7, k=0.9, V=1	312308	731	308441	531	2605	703	3839	0.319274	0.352292
S=40, D=80, h=0.7, k=0.9, V=0	312308	733	308444	529	2602	703	3834	0.320209	0.353328
S=40, D=80, h=0.7, k=1, V=1	312433	756	308581	515	2581	701	3797	0.329267	0.363177
S=40, D=80, h=0.7, k=1, V=0	312433	757	308583	514	2579	701	3794	0.329754	0.363722
S=40, D=80, h=0.6, k=0.3, V=1	310567	750	306880	401	2536	750	3687	0.343921	0.382117
S=40, D=80, h=0.6, k=0.3, V=0	310680	699	306934	462	2585	742	3789	0.319032	0.354232
S=40, D=80, h=0.6, k=0.4, V=1	311523	762	307754	455	2552	723	3730	0.339541	0.375719
S=40, D=80, h=0.6, k=0.4, V=0	311554	731	307745	490	2588	720	3798	0.324799	0.359283
S=40, D=80, h=0.6, k=0.5, V=1	312466	769	308622	504	2571	697	3772	0.334824	0.369067
S=40, D=80, h=0.6, k=0.5, V=0	312466	744	308594	529	2599	697	3825	0.323578	0.356688
S=40, D=80, h=0.6, k=0.6, V=1	312753	790	308906	506	2551	695	3752	0.341029	0.375787
S=40, D=80, h=0.6, k=0.6, V=0	312753	791	308907	505	2550	695	3750	0.341470	0.376271
S=40, D=80, h=0.6, k=0.7, V=1	313079	786	309201	532	2560	689	3781	0.336357	0.370337
S=40, D=80, h=0.6, k=0.7, V=0	313079	787	309202	531	2559	689	3779	0.336794	0.370817
S=40, D=80, h=0.6, k=0.8, V=1	313670	801	309746	556	2567	667	3790	0.337767	0.370655
S=40, D=80, h=0.6, k=0.8, V=0	313670	802	309747	555	2566	667	3788	0.338198	0.371126
S=40, D=80, h=0.6, k=0.9, V=1	313896	800	309941	580	2575	660	3815	0.334402	0.366596
S=40, D=80, h=0.6, k=0.9, V=0	313896	801	309942	579	2574	660	3813	0.334830	0.367062
S=40, D=80, h=0.6, k=1, V=1	314081	812	310125	571	2573	652	3796	0.339064	0.371220
S=40, D=80, h=0.6, k=1, V=0	314081	813	310126	570	2572	652	3794	0.339491	0.371685
S=40, D=80, h=0.5, k=0.3, V=1	311400	770	307664	432	2534	732	3698	0.345439	0.382755
S=40, D=80, h=0.5, k=0.3, V=0	311484	733	307703	477	2571	725	3773	0.327661	0.362811
S=40, D=80, h=0.5, k=0.4, V=1	312976	800	309126	504	2546	690	3740	0.344340	0.379135
S=40, D=80, h=0.5, k=0.4, V=0	312976	774	309098	530	2574	690	3794	0.332824	0.366482
S=40, D=80, h=0.5, k=0.5, V=1	313683	803	309765	550	2565	668	3783	0.339106	0.372164
S=40, D=80, h=0.5, k=0.5, V=0	313683	787	309747	566	2583	668	3817	0.332115	0.364501
S=40, D=80, h=0.5, k=0.6, V=1	314517	806	310521	608	2582	647	3837	0.332734	0.364068
S=40, D=80, h=0.5, k=0.6, V=0	314517	806	310521	608	2582	647	3837	0.332734	0.364068
S=40, D=80, h=0.5, k=0.7, V=1	315009	845	310993	617	2554	634	3805	0.343290	0.374877
S=40, D=80, h=0.5, k=0.7, V=0	315009	845	310993	617	2554	634	3805	0.343290	0.374877
S=40, D=80, h=0.5, k=0.8, V=1	315309	872	311280	619	2538	623	3780	0.350910	0.382547
S=40, D=80, h=0.5, k=0.8, V=0	315309	872	311280	619	2538	623	3780	0.350910	0.382547
S=40, D=80, h=0.5, k=0.9, V=1	315395	882	311361	616	2536	615	3767	0.354162	0.385619
S=40, D=80, h=0.5, k=0.9, V=0	315395	882	311361	616	2536	615	3767	0.354162	0.385619
S=40, D=80, h=0.5, k=1, V=1	316088	922	312022	626	2518	592	3736	0.364374	0.395366
S=40, D=80, h=0.5, k=1, V=0	316088	922	312022	626	2518	592	3736	0.364374	0.395366
S=40, D=80, h=0.4, k=0.3, V=1	312254	801	308470	448	2535	700	3683	0.352566	0.388727
S=40, D=80, h=0.4, k=0.3, V=0	312224	763	308405	489	2567	701	3757	0.335292	0.369857
S=40, D=80, h=0.4, k=0.4, V=1	314371	842	310429	563	2537	658	3758	0.349002	0.382419
S=40, D=80, h=0.4, k=0.4, V=0	314371	823	310408	582	2558	658	3798	0.340868	0.373518
S=40, D=80, h=0.4, k=0.5, V=1	315169	881	311179	598	2511	642	3751	0.356058	0.389239
S=40, D=80, h=0.4, k=0.5, V=0	315169	872	311168	607	2522	642	3771	0.352251	0.385073
S=40, D=80, h=0.4, k=0.6, V=1	315739	915	311701	619	2504	615	3738	0.363160	0.395388
S=40, D=80, h=0.4, k=0.6, V=0	315739	915	311701	619	2504	615	3738	0.363160	0.395388
S=40, D=80, h=0.4, k=0.7, V=1	316384	948	312316	622	2498	586	3706	0.372143	0.403417
S=40, D=80, h=0.4, k=0.7, V=0	316384	948	312316	622	2498	586	3706	0.372143	0.403417
S=40, D=80, h=0.4, k=0.8, V=1	316750	933	312595	692	2530	569	3791	0.359639	0.388941
S=40, D=80, h=0.4, k=0.8, V=0	316750	933	312595	692	2530	569	3791	0.359639	0.388941
S=40, D=80, h=0.4, k=0.9, V=1	317070	998	312937	661	2474	559	3694	0.381199	0.411594
S=40, D=80, h=0.4, k=0.9, V=0	317070	998	312937	661	2474	559	3694	0.381199	0.411594
S=40, D=80, h=0.4, k=1, V=1	317543	992	313339	710	2502	536	3748	0.373911	0.402404
S=40, D=80, h=0.4, k=1, V=0	317543	992	313339	710	2502	536	3748	0.373911	0.402404
S=40, D=80, h=0.3, k=0.3, V=1	312870	805	309032	501	2532	696	3729	0.346393	0.381770
S=40, D=80, h=0.3, k=0.3, V=0	312836	775	308965	532	2564	697	3793	0.332948	0.367034
S=40, D=80, h=0.3, k=0.4, V=1	315017	883	311032	598	2504	648	3750	0.356586	0.390160
S=40, D=80, h=0.3, k=0.4, V=0	315017	874	311021	607	2515	648	3770	0.352781	0.385994
S=40, D=80, h=0.3, k=0.5, V=1	316301	928	312204	656	2513	592	3761	0.362399	0.393236
S=40, D=80, h=0.3, k=0.5, V=0	316301	924	312199	660	2518	592	3770	0.360757	0.391450
S=40, D=80, h=0.3, k=0.6, V=1	317125	984	312971	680	2490	558	3728	0.375102	0.404965
S=40, D=80, h=0.3, k=0.6, V=0	317125	984	312971	680	2490	558	3728	0.375102	0.404965
S=40, D=80, h=0.3, k=0.7, V=1	318035	1029	313788	736	2482	521	3739	0.380823	0.408925
S=40, D=80, h=0.3, k=0.7, V=0	318035	1029	313788	736	2482	521	3739	0.380823	0.408925
S=40, D=80, h=0.3, k=0.8, V=1	318508	1076	314223	753	2456	499	3708	0.391362	0.418893
S=40, D=80, h=0.3, k=0.8, V=0	318508	1076	314223	753	2456	499	3708	0.391362	0.418893
S=40, D=80, h=0.3, k=0.9, V=1	318936	1080	314592	792	2472	478	3742	0.388194	0.414266
S=40, D=80, h=0.3, k=0.9, V=0	318936	1080	314592	792	2472	478	3742	0.388194	0.414266
S=40, D=80, h=0.3, k=1, V=1	319350	1083	314947	838	2482	463	3783	0.384210	0.409164
S=40, D=80, h=0.3, k=1, V=0	319350	1083	314947	838	2482	463	3783	0.384210	0.409164
S=40, D=80, h=0.2, k=0.3, V=1	314145	842	310218	559	2526	666	3751	0.349651	0.383620
S=40, D=80, h=0.2, k=0.3, V=0	314111	816	310155	586	2554	667	3807	0.338363	0.371308
S=40, D=80, h=0.2, k=0.4, V=1	316068	934	311995	643	2496	608	3747	0.365398	0.397382
S=40, D=80, h=0.2, k=0.4, V=0	316068	923	311983	654	2508	608	3770	0.360954	0.392556
S=40, D=80, h=0.2, k=0.5, V=1	317772	1003	313553	720	2496	533	3749	0.375656	0.404090
S=40, D=80, h=0.2, k=0.5, V=0	317772	1003	313552	720	2497	533	3750	0.375608	0.404030
S=40, D=80, h=0.2, k=0.6, V=1	318822	1071	314479	796	2476	485	3757	0.385322	0.411610
S=40, D=80, h=0.2, k=0.6, V=0	318822	1071	314479	796	2476	485	3757	0.385322	0.411610
S=40, D=80, h=0.2, k=0.7, V=1	319395	1116	314988	839	2452	462	3753	0.392491	0.417896
S=40, D=80, h=0.2, k=0.7, V=0	319395	1116	314988	839	2452	462	3753	0.392491	0.417896
S=40, D=80, h=0.2, k=0.8, V=1	319765	1152	315304	871	2438	438	3747	0.398413	0.422756
S=40, D=80, h=0.2, k=0.8, V=0	319765	1152	315304	871	2438	438	3747	0.398413	0.422756
S=40, D=80, h=0.2, k=0.9, V=1	320127	1203	315621	895	2408	414	3717	0.408821	0.432326
S=40, D=80, h=0.2, k=0.9, V=0	320127	1203	315621	895	2408	414	3717	0.408821	0.432326
S=40, D=80, h=0.2, k=1, V=1	320594	1233	316034	931	2396	391	3718	0.412833	0.435180
S=40, D=80, h=0.2, k=1, V=0	320594	1233	316034	931	2396	391	3718	0.412833	0.435180
S=40, D=80, F=0	308805	133	304664	925	3083	792	4800	0.058414	0.066590
S=30, D=42, h=0.7, k=0.3, V=1	315246	827	311236	587	2596	603	3786	0.342006	0.371780
S=30, D=42, h=0.7, k=0.3, V=0	315514	763	311413	675	2663	589	3927	0.312641	0.339339
S=30, D=42, h=0.7, k=0.4, V=1	315439	860	311407	607	2565	600	3772	0.349265	0.379504
S=30, D=42, h=0.7, k=0.4, V=0	315583	804	311494	672	2613	593	3878	0.325609	0.353633
S=30, D=42, h=0.7, k=0.5, V=1	316101	869	312001	652	2579	581	3812	0.346260	0.375171
S=30, D=42, h=0.7, k=0.5, V=0	316160	820	312007	705	2628	577	3910	0.326012	0.353124
S=30, D=42, h=0.7, k=0.6, V=1	316268	894	312161	647	2566	573	3786	0.353857	0.382895
S=30, D=42, h=0.7, k=0.6, V=0	316306	899	312203	646	2558	570	3774	0.355675	0.384734
S=30, D=42, h=0.7, k=0.7, V=1	316556	885	312403	680	2588	559	3827	0.347458	0.375229
S=30, D=42, h=0.7, k=0.7, V=0	316589	896	312448	671	2574	556	3801	0.351913	0.379904
S=30, D=42, h=0.7, k=0.8, V=1	316807	908	312655	678	2566	558	3802	0.354236	0.382476
S=30, D=42, h=0.7, k=0.8, V=0	316840	919	312701	668	2552	555	3775	0.358783	0.387246
S=30, D=42, h=0.7, k=0.9, V=1	316898	862	312674	747	2615	558	3920	0.333243	0.359866
S=30, D=42, h=0.7, k=0.9, V=0	316956	870	312740	737	2609	553	3899	0.336759	0.363403
S=30, D=42, h=0.7, k=1, V=1	317153	885	312919	749	2600	547	3896	0.339745	0.366299
S=30, D=42, h=0.7, k=1, V=0	317153	885	312923	748	2597	547	3892	0.339984	0.366577
S=30, D=42, h=0.6, k=0.3, V=1	315681	891	311664	589	2537	598	3724	0.360437	0.391483
S=30, D=42, h=0.6, k=0.3, V=0	315884	830	311792	666	2596	588	3850	0.333873	0.362279
S=30, D=42, h=0.6, k=0.4, V=1	316510	926	312420	634	2530	573	3737	0.364670	0.394599
S=30, D=42, h=0.6, k=0.4, V=0	316569	869	312419	694	2587	569	3850	0.341566	0.369487
S=30, D=42, h=0.6, k=0.5, V=1	316769	941	312658	646	2524	565	3735	0.367375	0.397047
S=30, D=42, h=0.6, k=0.5, V=0	316807	904	312659	684	2560	562	3806	0.352680	0.381075
S=30, D=42, h=0.6, k=0.6, V=1	317163	972	313021	663	2507	551	3721	0.373922	0.403283
S=30, D=42, h=0.6, k=0.6, V=0	317201	979	313063	660	2499	548	3707	0.376389	0.405790
S=30, D=42, h=0.6, k=0.7, V=1	317582	966	313380	701	2535	529	3765	0.367846	0.395477
S=30, D=42, h=0.6, k=0.7, V=0	317557	972	313365	695	2525	531	3751	0.370277	0.398215
S=30, D=42, h=0.6, k=0.8, V=1	317789	975	313560	717	2537	522	3776	0.368303	0.395539
S=30, D=42, h=0.6, k=0.8, V=0	317789	978	313564	714	2533	522	3769	0.369509	0.396838
S=30, D=42, h=0.6, k=0.9, V=1	317910	964	313636	755	2555	512	3822	0.361209	0.387406
S=30, D=42, h=0.6, k=0.9, V=0	317910	967	313642	750	2551	512	3813	0.362625	0.388926
S=30, D=42, h=0.6, k=1, V=1	318167	995	313895	744	2533	500	3777	0.371003	0.397211
S=30, D=42, h=0.6, k=1, V=0	318167	997	313900	740	2530	500	3770	0.372036	0.398320
S=30, D=42, h=0.5, k=0.3, V=1	316162	955	312142	576	2489	585	3650	0.380016	0.411875
S=30, D=42, h=0.5, k=0.3, V=0	316380	890	312291	650	2549	577	3776	0.353128	0.382472
S=30, D=42, h=0.5, k=0.4, V=1	316975	990	312890	614	2481	558	3653	0.384845	0.415455
S=30, D=42, h=0.5, k=0.4, V=0	317013	955	312886	654	2518	555	3727	0.370403	0.399741
S=30, D=42, h=0.5, k=0.5, V=1	317832	961	313589	732	2550	521	3803	0.362878	0.389687
S=30, D=42, h=0.5, k=0.5, V=0	317812	936	313545	758	2573	523	3854	0.353113	0.379344
S=30, D=42, h=0.5, k=0.6, V=1	318370	1012	314087	755	2516	502	3773	0.374272	0.400812
S=30, D=42, h=0.5, k=0.6, V=0	318376	1017	314096	752	2511	502	3765	0.375942	0.402596
S=30, D=42, h=0.5, k=0.7, V=1	318685	1031	314354	783	2517	483	3783	0.376246	0.401816
S=30, D=42, h=0.5, k=0.7, V=0	318685	1034	314357	780	2514	483	3777	0.377366	0.403009
S=30, D=42, h=0.5, k=0.8, V=1	319072	1100	314739	767	2466	462	3695	0.396196	0.421820
S=30, D=42, h=0.5, k=0.8, V=0	319072	1102	314741	765	2464	462	3691	0.396932	0.422602
S=30, D=42, h=0.5, k=0.9, V=1	319436	1099	315042	815	2480	449	3744	0.390757	0.415279
S=30, D=42, h=0.5, k=0.9, V=0	319436	1101	315044	813	2478	449	3740	0.391484	0.416049
S=30, D=42, h=0.5, k=1, V=1	319618	1106	315196	834	2482	439	3755	0.390608	0.414538
S=30, D=42, h=0.5, k=1, V=0	319618	1108	315198	832	2480	439	3751	0.391330	0.415303
S=30, D=42, h=0.4, k=0.3, V=1	316582	983	312548	586	2465	576	3627	0.386703	0.418600
S=30, D=42, h=0.4, k=0.3, V=0	316684	940	312606	639	2499	572	3710	0.368837	0.399192
S=30, D=42, h=0.4, k=0.4, V=1	318093	1038	313897	684	2474	517	3675	0.389327	0.417796
S=30, D=42, h=0.4, k=0.4, V=0	318073	1011	313847	713	2502	519	3734	0.378609	0.406423
S=30, D=42, h=0.4, k=0.5, V=1	318678	1072	314390	750	2466	492	3708	0.390705	0.417771
S=30, D=42, h=0.4, k=0.5, V=0	318684	1054	314372	771	2487	492	3750	0.383526	0.410093
S=30, D=42, h=0.4, k=0.6, V=1	319091	1111	314769	766	2445	473	3684	0.399086	0.425560
S=30, D=42, h=0.4, k=0.6, V=0	319091	1111	314770	766	2444	473	3683	0.399138	0.425622
S=30, D=42, h=0.4, k=0.7, V=1	319807	1127	315356	856	2468	430	3754	0.393788	0.417390
S=30, D=42, h=0.4, k=0.7, V=0	319807	1127	315356	856	2468	430	3754	0.393788	0.417390
S=30, D=42, h=0.4, k=0.8, V=1	319820	1157	315385	841	2437	429	3707	0.403032	0.427121
S=30, D=42, h=0.4, k=0.8, V=0	319820	1157	315385	841	2437	429	3707	0.403032	0.427121
S=30, D=42, h=0.4, k=0.9, V=1	320065	1188	315593	866	2418	415	3699	0.408284	0.431836
S=30, D=42, h=0.4, k=0.9, V=0	320065	1188	315593	866	2418	415	3699	0.408284	0.431836
S=30, D=42, h=0.4, k=1, V=1	320230	1184	315711	904	2431	406	3741	0.403428	0.426172
S=30, D=42, h=0.4, k=1, V=0	320230	1184	315711	904	2431	406	3741	0.403428	0.426172
S=30, D=42, h=0.3, k=0.3, V=1	317077	1008	312997	613	2459	559	3631	0.390004	0.421103
S=30, D=42, h=0.3, k=0.3, V=0	317179	968	313056	662	2493	555	3710	0.373612	0.403300
S=30, D=42, h=0.3, k=0.4, V=1	318629	1077	314361	734	2457	495	3686	0.393852	0.421315
S=30, D=42, h=0.3, k=0.4, V=0	318609	1053	314314	760	2482	497	3739	0.384517	0.411453
S=30, D=42, h=0.3, k=0.5, V=1	319613	1120	315201	829	2463	446	3738	0.394613	0.419188
S=30, D=42, h=0.3, k=0.5, V=0	319618	1106	315190	844	2478	446	3768	0.389416	0.413675
S=30, D=42, h=0.3, k=0.6, V=1	320055	1166	315591	856	2442	418	3716	0.403576	0.427011
S=30, D=42, h=0.3, k=0.6, V=0	320055	1165	315591	857	2442	418	3717	0.403273	0.426698
S=30, D=42, h=0.3, k=0.7, V=1	320247	1222	315761	869	2395	405	3669	0.416305	0.439677
S=30, D=42, h=0.3, k=0.7, V=0	320247	1222	315761	869	2395	405	3669	0.416305	0.439677
S=30, D=42, h=0.3, k=0.8, V=1	320692	1269	316146	913	2364	386	3663	0.423391	0.445980
S=30, D=42, h=0.3, k=0.8, V=0	320692	1269	316146	913	2364	386	3663	0.423391	0.445980
S=30, D=42, h=0.3, k=0.9, V=1	320827	1251	316227	959	2390	375	3724	0.414663	0.436149
S=30, D=42, h=0.3, k=0.9, V=0	320827	1251	316227	959	2390	375	3724	0.414663	0.436149
S=30, D=42, h=0.3, k=1, V=1	321080	1264	316420	1006	2390	360	3756	0.413393	0.433918
S=30, D=42, h=0.3, k=1, V=0	321080	1264	316420	1006	2390	360	3756	0.413393	0.433918
S=30, D=42, F=0	314967	182	310364	1209	3212	600	5021	0.070347	0.077453
S=30, D=45, h=0.7, k=0.3, V=1	315051	831	311057	578	2585	611	3774	0.344284	0.374687
S=30, D=45, h=0.7, k=0.3, V=0	315306	763	311232	661	2650	601	3912	0.314279	0.341731
S=30, D=45, h=0.7, k=0.4, V=1	315377	854	311352	601	2570	602	3773	0.348213	0.378465
S=30, D=45, h=0.7, k=0.4, V=0	315508	802	311434	663	2609	599	3871	0.326048	0.354424
S=30, D=45, h=0.7, k=0.5, V=1	316058	859	311962	649	2588	582	3819	0.343716	0.372474
S=30, D=45, h=0.7, k=0.5, V=0	316104	815	311959	701	2629	582	3912	0.324936	0.352215
S=30, D=45, h=0.7, k=0.6, V=1	316225	885	312124	643	2573	574	3790	0.351806	0.380742
S=30, D=45, h=0.7, k=0.6, V=0	316248	894	312156	641	2557	575	3773	0.354893	0.384181
S=30, D=45, h=0.7, k=0.7, V=1	316556	880	312404	680	2592	559	3831	0.346070	0.373741
S=30, D=45, h=0.7, k=0.7, V=0	316531	892	312398	668	2573	561	3802	0.351123	0.379332
S=30, D=45, h=0.7, k=0.8, V=1	316807	902	312657	676	2572	558	3806	0.352769	0.380894
S=30, D=45, h=0.7, k=0.8, V=0	316782	914	312651	664	2553	560	3777	0.357797	0.386461
S=30, D=45, h=0.7, k=0.9, V=1	316898	858	312675	746	2619	558	3923	0.332198	0.358740
S=30, D=45, h=0.7, k=0.9, V=0	316898	866	312686	737	2609	558	3904	0.335566	0.362379
S=30, D=45, h=0.7, k=1, V=1	317076	882	312847	750	2597	553	3900	0.338781	0.365586
S=30, D=45, h=0.7, k=1, V=0	317076	882	312851	748	2595	553	3896	0.339084	0.365927
S=30, D=45, h=0.6, k=0.3, V=1	315523	886	311520	579	2538	604	3721	0.360177	0.391529
S=30, D=45, h=0.6, k=0.3, V=0	315713	827	311642	655	2589	598	3842	0.334269	0.363248
S=30, D=45, h=0.6, k=0.4, V=1	316467	916	312380	631	2540	574	3745	0.362170	0.391947
S=30, D=45, h=0.6, k=0.4, V=0	316513	861	312369	691	2592	574	3857	0.339508	0.367522
S=30, D=45, h=0.6, k=0.5, V=1	316750	935	312638	646	2531	566	3743	0.365607	0.395181
S=30, D=45, h=0.6, k=0.5, V=0	316730	900	312587	683	2560	568	3811	0.351569	0.380199
S=30, D=45, h=0.6, k=0.6, V=1	317095	968	312959	659	2509	555	3723	0.373203	0.402728
S=30, D=45, h=0.6, k=0.6, V=0	317075	976	312951	653	2495	557	3705	0.376306	0.406221
S=30, D=45, h=0.6, k=0.7, V=1	317407	962	313220	695	2530	540	3765	0.367340	0.395555
S=30, D=45, h=0.6, k=0.7, V=0	317382	967	313204	690	2521	542	3753	0.369386	0.397884
S=30, D=45, h=0.6, k=0.8, V=1	317614	975	313399	715	2525	533	3773	0.368574	0.396475
S=30, D=45, h=0.6, k=0.8, V=0	317614	978	313403	712	2521	533	3766	0.369781	0.397778
S=30, D=45, h=0.6, k=0.9, V=1	317665	966	313412	749	2538	529	3816	0.362318	0.389545
S=30, D=45, h=0.6, k=0.9, V=0	317665	968	313416	746	2535	529	3810	0.363242	0.390543
S=30, D=45, h=0.6, k=1, V=1	317922	995	313671	738	2518	517	3773	0.371571	0.398790
S=30, D=45, h=0.6, k=1, V=0	317922	997	313674	736	2515	517	3768	0.372383	0.399666
S=30, D=45, h=0.5, k=0.3, V=1	316004	952	311997	567	2488	591	3646	0.380246	0.412470
S=30, D=45, h=0.5, k=0.3, V=0	316209	888	312137	642	2542	587	3771	0.353464	0.383397
S=30, D=45, h=0.5, k=0.4, V=1	316907	989	312822	616	2480	562	3658	0.384225	0.415016
S=30, D=45, h=0.5, k=0.4, V=0	316887	953	312768	653	2513	564	3730	0.369872	0.399685
S=30, D=45, h=0.5, k=0.5, V=1	317657	960	313432	724	2541	532	3797	0.363449	0.390919
S=30, D=45, h=0.5, k=0.5, V=0	317637	934	313387	751	2565	534	3850	0.353272	0.380117
S=30, D=45, h=0.5, k=0.6, V=1	318272	1010	314004	745	2513	507	3765	0.374839	0.401707
S=30, D=45, h=0.5, k=0.6, V=0	318278	1015	314010	745	2508	507	3760	0.376180	0.403142
S=30, D=45, h=0.5, k=0.7, V=1	318508	1034	314195	777	2502	496	3775	0.377639	0.404054
S=30, D=45, h=0.5, k=0.7, V=0	318508	1037	314198	774	2499	496	3769	0.378760	0.405250
S=30, D=45, h=0.5, k=0.8, V=1	318895	1099	314577	765	2454	475	3694	0.396156	0.422569
S=30, D=45, h=0.5, k=0.8, V=0	318895	1101	314579	763	2452	475	3690	0.396893	0.423353
S=30, D=45, h=0.5, k=0.9, V=1	319405	1103	315023	806	2473	451	3730	0.392794	0.417563
S=30, D=45, h=0.5, k=0.9, V=0	319405	1105	315025	804	2471	451	3726	0.393522	0.418336
S=30, D=45, h=0.5, k=1, V=1	319546	1103	315132	830	2481	443	3754	0.390256	0.414401
S=30, D=45, h=0.5, k=1, V=0	319546	1105	315134	828	2479	443	3750	0.390979	0.415168
S=30, D=45, h=0.4, k=0.3, V=1	316520	982	312490	582	2466	578	3626	0.386841	0.418854
S=30, D=45, h=0.4, k=0.3, V=0	316607	939	312541	631	2496	578	3705	0.369435	0.400175
S=30, D=45, h=0.4, k=0.4, V=1	317969	1037	313788	676	2468	525	3669	0.389951	0.418943
S=30, D=45, h=0.4, k=0.4, V=0	317949	1008	313734	710	2497	527	3734	0.378143	0.406398
S=30, D=45, h=0.4, k=0.5, V=1	318629	1074	314342	750	2463	494	3707	0.391176	0.418388
S=30, D=45, h=0.4, k=0.5, V=0	318635	1054	314323	773	2485	494	3752	0.383307	0.409980
S=30, D=45, h=0.4, k=0.6, V=1	319001	1108	314681	769	2443	477	3689	0.398035	0.424694
S=30, D=45, h=0.4, k=0.6, V=0	319001	1108	314682	769	2442	477	3688	0.398086	0.424756
S=30, D=45, h=0.4, k=0.7, V=1	319755	1127	315298	865	2465	434	3764	0.392812	0.416592
S=30, D=45, h=0.4, k=0.7, V=0	319755	1127	315298	865	2465	434	3764	0.392812	0.416592
S=30, D=45, h=0.4, k=0.8, V=1	319745	1152	315307	849	2437	435	3721	0.400887	0.425212
S=30, D=45, h=0.4, k=0.8, V=0	319745	1152	315307	849	2437	435	3721	0.400887	0.425212
S=30, D=45, h=0.4, k=0.9, V=1	319985	1186	315514	869	2416	420	3705	0.407425	0.431231
S=30, D=45, h=0.4, k=0.9, V=0	319985	1186	315514	869	2416	420	3705	0.407425	0.431231
S=30, D=45, h=0.4, k=1, V=1	320172	1185	315655	906	2426	410	3742	0.403475	0.426465
S=30, D=45, h=0.4, k=1, V=0	320172	1185	315655	906	2426	410	3742	0.403475	0.426465
S=30, D=45, h=0.3, k=0.3, V=1	316949	1006	312878	607	2458	564	3629	0.390112	0.421510
S=30, D=45, h=0.3, k=0.3, V=0	317036	963	312926	657	2490	564	3711	0.372780	0.402930
S=30, D=45, h=0.3, k=0.4, V=1	318481	1070	314227	728	2456	504	3688	0.392650	0.420571
S=30, D=45, h=0.3, k=0.4, V=0	318461	1044	314177	758	2482	506	3746	0.382362	0.409687
S=30, D=45, h=0.3, k=0.5, V=1	319444	1116	315037	837	2454	460	3751	0.392701	0.417997
S=30, D=45, h=0.3, k=0.5, V=0	319449	1100	315024	854	2471	460	3785	0.386791	0.411716
S=30, D=45, h=0.3, k=0.6, V=1	319944	1159	315475	866	2444	425	3735	0.400686	0.424372
S=30, D=45, h=0.3, k=0.6, V=0	319944	1158	315475	867	2444	425	3736	0.400384	0.424059
S=30, D=45, h=0.3, k=0.7, V=1	320157	1217	315668	874	2398	409	3681	0.414457	0.437965
S=30, D=45, h=0.3, k=0.7, V=0	320157	1217	315668	874	2398	409	3681	0.414457	0.437965
S=30, D=45, h=0.3, k=0.8, V=1	320692	1272	316146	912	2362	386	3660	0.424158	0.446780
S=30, D=45, h=0.3, k=0.8, V=0	320692	1272	316146	912	2362	386	3660	0.424158	0.446780
S=30, D=45, h=0.3, k=0.9, V=1	320823	1263	316230	952	2378	376	3706	0.418186	0.439904
S=30, D=45, h=0.3, k=0.9, V=0	320823	1263	316230	952	2378	376	3706	0.418186	0.439904
S=30, D=45, h=0.3, k=1, V=1	321006	1268	316352	1005	2381	363	3749	0.414552	0.435329
S=30, D=45, h=0.3, k=1, V=0	321006	1268	316352	1005	2381	363	3749	0.414552	0.435329
S=30, D=45, F=0	314765	180	310190	1194	3201	611	5006	0.070027	0.077250
S=30, D=48, h=0.7, k=0.3, V=1	314967	830	310975	579	2583	615	3777	0.343815	0.374395
S=30, D=48, h=0.7, k=0.3, V=0	315222	762	311150	662	2648	605	3915	0.313816	0.341427
S=30, D=48, h=0.7, k=0.4, V=1	315159	854	311143	600	2562	611	3773	0.348290	0.379051
S=30, D=48, h=0.7, k=0.4, V=0	315309	797	311242	663	2607	607	3877	0.324501	0.353165
S=30, D=48, h=0.7, k=0.5, V=1	315955	862	311860	650	2583	586	3819	0.344379	0.373399
S=30, D=48, h=0.7, k=0.5, V=0	316001	813	311853	707	2628	586	3921	0.323631	0.351009
S=30, D=48, h=0.7, k=0.6, V=1	316188	885	312087	645	2571	576	3792	0.351566	0.380597
S=30, D=48, h=0.7, k=0.6, V=0	316211	894	312119	642	2556	577	3775	0.354727	0.384108
S=30, D=48, h=0.7, k=0.7, V=1	316476	880	312327	680	2589	562	3831	0.346069	0.373906
S=30, D=48, h=0.7, k=0.7, V=0	316494	892	312361	669	2572	563	3804	0.350960	0.379262
S=30, D=48, h=0.7, k=0.8, V=1	316727	906	312580	676	2565	561	3802	0.353901	0.382284
S=30, D=48, h=0.7, k=0.8, V=0	316745	918	312614	665	2548	562	3775	0.358761	0.387607
S=30, D=48, h=0.7, k=0.9, V=1	316818	859	312600	745	2614	561	3920	0.332636	0.359379
S=30, D=48, h=0.7, k=0.9, V=0	316861	867	312652	737	2605	560	3902	0.335896	0.362850
S=30, D=48, h=0.7, k=1, V=1	317033	885	312811	745	2592	554	3891	0.340221	0.367197
S=30, D=48, h=0.7, k=1, V=0	317076	885	312856	744	2591	553	3888	0.340418	0.367368
S=30, D=48, h=0.6, k=0.3, V=1	315383	887	311388	576	2532	611	3719	0.360754	0.392548
S=30, D=48, h=0.6, k=0.3, V=0	315592	822	311527	654	2589	604	3847	0.332859	0.362038
S=30, D=48, h=0.6, k=0.4, V=1	316428	921	312343	631	2533	576	3740	0.363580	0.393587
S=30, D=48, h=0.6, k=0.4, V=0	316474	863	312329	694	2588	576	3858	0.339745	0.367889
S=30, D=48, h=0.6, k=0.5, V=1	316696	940	312591	640	2525	567	3732	0.367725	0.397522
S=30, D=48, h=0.6, k=0.5, V=0	316730	902	312586	683	2559	568	3810	0.352092	0.380755
S=30, D=48, h=0.6, k=0.6, V=1	317041	969	312909	657	2506	556	3719	0.373763	0.403398
S=30, D=48, h=0.6, k=0.6, V=0	317075	976	312952	653	2494	557	3704	0.376354	0.406281
S=30, D=48, h=0.6, k=0.7, V=1	317353	967	313165	698	2523	541	3762	0.368415	0.396778
S=30, D=48, h=0.6, k=0.7, V=0	317382	973	313200	695	2514	542	3751	0.370501	0.399093
S=30, D=48, h=0.6, k=0.8, V=1	317603	981	313387	717	2518	533	3768	0.370031	0.398049
S=30, D=48, h=0.6, k=0.8, V=0	317614	984	313402	714	2514	533	3761	0.371236	0.399348
S=30, D=48, h=0.6, k=0.9, V=1	317654	967	313398	753	2536	529	3818	0.362199	0.389427
S=30, D=48, h=0.6, k=0.9, V=0	317665	970	313413	750	2532	529	3811	0.363395	0.390717
S=30, D=48, h=0.6, k=1, V=1	317922	997	313670	740	2515	517	3772	0.371937	0.399190
S=30, D=48, h=0.6, k=1, V=0	317922	999	313673	738	2512	517	3767	0.372747	0.400065
S=30, D=48, h=0.5, k=0.3, V=1	315928	956	311931	562	2479	596	3637	0.382006	0.414682
S=30, D=48, h=0.5, k=0.3, V=0	316133	891	312071	637	2534	592	3763	0.354925	0.385264
S=30, D=48, h=0.5, k=0.4, V=1	316853	992	312775	610	2476	563	3649	0.385788	0.416760
S=30, D=48, h=0.5, k=0.4, V=0	316887	954	312768	653	2512	564	3729	0.370149	0.399984
S=30, D=48, h=0.5, k=0.5, V=1	317603	959	313375	729	2540	533	3802	0.362660	0.390138
S=30, D=48, h=0.5, k=0.5, V=0	317637	934	313381	758	2564	534	3856	0.352555	0.379358
S=30, D=48, h=0.5, k=0.6, V=1	318253	1012	313979	752	2510	508	3770	0.374601	0.401514
S=30, D=48, h=0.5, k=0.6, V=0	318259	1017	313986	751	2505	508	3764	0.376051	0.403065
S=30, D=48, h=0.5, k=0.7, V=1	318489	1031	314174	780	2504	497	3781	0.376519	0.402917
S=30, D=48, h=0.5, k=0.7, V=0	318489	1034	314177	777	2501	497	3775	0.377639	0.404113
S=30, D=48, h=0.5, k=0.8, V=1	318876	1097	314552	772	2455	476	3703	0.394870	0.421263
S=30, D=48, h=0.5, k=0.8, V=0	318876	1099	314554	770	2453	476	3699	0.395605	0.422046
S=30, D=48, h=0.5, k=0.9, V=1	319337	1104	314955	808	2470	454	3732	0.392786	0.417730
S=30, D=48, h=0.5, k=0.9, V=0	319337	1106	314957	806	2468	454	3728	0.393514	0.418501
S=30, D=48, h=0.5, k=1, V=1	319497	1105	315084	831	2477	445	3753	0.390664	0.414953
S=30, D=48, h=0.5, k=1, V=0	319497	1107	315086	829	2475	445	3749	0.391387	0.415719
S=30, D=48, h=0.4, k=0.3, V=1	316394	982	312376	575	2461	583	3619	0.387739	0.420133
S=30, D=48, h=0.4, k=0.3, V=0	316492	938	312433	629	2492	583	3704	0.369398	0.400433
S=30, D=48, h=0.4, k=0.4, V=1	317907	1038	313725	679	2465	527	3671	0.389862	0.418972
S=30, D=48, h=0.4, k=0.4, V=0	317930	1008	313713	713	2496	528	3737	0.377800	0.406091
S=30, D=48, h=0.4, k=0.5, V=1	318544	1070	314257	753	2464	498	3715	0.389747	0.417098
S=30, D=48, h=0.4, k=0.5, V=0	318550	1050	314238	777	2485	498	3760	0.381818	0.408629
S=30, D=48, h=0.4, k=0.6, V=1	318984	1104	314661	771	2448	477	3696	0.396735	0.423303
S=30, D=48, h=0.4, k=0.6, V=0	318984	1104	314661	772	2447	477	3696	0.396676	0.423248
S=30, D=48, h=0.4, k=0.7, V=1	319586	1129	315142	864	2451	447	3762	0.393369	0.417955
S=30, D=48, h=0.4, k=0.7, V=0	319586	1129	315142	864	2451	447	3762	0.393369	0.417955
S=30, D=48, h=0.4, k=0.8, V=1	319704	1158	315270	848	2428	437	3713	0.402551	0.427103
S=30, D=48, h=0.4, k=0.8, V=0	319704	1158	315270	848	2428	437	3713	0.402551	0.427103
S=30, D=48, h=0.4, k=0.9, V=1	319962	1193	315496	867	2406	422	3695	0.409419	0.433468
S=30, D=48, h=0.4, k=0.9, V=0	319962	1193	315496	867	2406	422	3695	0.409419	0.433468
S=30, D=48, h=0.4, k=1, V=1	320108	1185	315594	908	2421	415	3744	0.403273	0.426557
S=30, D=48, h=0.4, k=1, V=0	320108	1185	315594	908	2421	415	3744	0.403273	0.426557
S=30, D=48, h=0.3, k=0.3, V=1	316823	1003	312761	603	2456	569	3628	0.389800	0.421484
S=30, D=48, h=0.3, k=0.3, V=0	316921	962	312819	654	2486	569	3709	0.372861	0.403316
S=30, D=48, h=0.3, k=0.4, V=1	318370	1072	314119	730	2449	509	3688	0.392945	0.421194
S=30, D=48, h=0.3, k=0.4, V=0	318393	1046	314110	761	2476	510	3747	0.382559	0.410138
S=30, D=48, h=0.3, k=0.5, V=1	319395	1116	314986	841	2452	462	3755	0.392283	0.417675
S=30, D=48, h=0.3, k=0.5, V=0	319400	1100	314972	859	2469	462	3790	0.386277	0.411290
S=30, D=48, h=0.3, k=0.6, V=1	319816	1160	315356	868	2432	436	3736	0.400729	0.425087
S=30, D=48, h=0.3, k=0.6, V=0	319816	1159	315355	870	2432	436	3738	0.400325	0.424665
S=30, D=48, h=0.3, k=0.7, V=1	320087	1218	315601	876	2392	414	3682	0.414496	0.438319
S=30, D=48, h=0.3, k=0.7, V=0	320087	1218	315601	876	2392	414	3682	0.414496	0.438319
S=30, D=48, h=0.3, k=0.8, V=1	320692	1279	316149	910	2354	386	3650	0.426093	0.448821
S=30, D=48, h=0.3, k=0.8, V=0	320692	1279	316149	910	2354	386	3650	0.426093	0.448821
S=30, D=48, h=0.3, k=0.9, V=1	320823	1261	316229	953	2380	376	3709	0.417607	0.439296
S=30, D=48, h=0.3, k=0.9, V=0	320823	1261	316229	953	2380	376	3709	0.417607	0.439296
S=30, D=48, h=0.3, k=1, V=1	321006	1267	316355	1002	2382	363	3747	0.414597	0.435375
S=30, D=48, h=0.3, k=1, V=0	321006	1267	316355	1002	2382	363	3747	0.414597	0.435375
S=30, D=48, h=0.2, k=0.3, V=1	317761	1059	313627	638	2437	533	3608	0.400390	0.430635
S=30, D=48, h=0.2, k=0.3, V=0	317807	1019	313635	685	2468	533	3686	0.384576	0.413746
S=30, D=48, h=0.2, k=0.4, V=1	319134	1100	314774	803	2457	472	3732	0.392238	0.418223
S=30, D=48, h=0.2, k=0.4, V=0	319140	1082	314757	825	2476	472	3773	0.385207	0.410739
S=30, D=48, h=0.2, k=0.5, V=1	319946	1168	315451	898	2429	428	3755	0.399839	0.423688
S=30, D=48, h=0.2, k=0.5, V=0	319951	1157	315442	911	2441	428	3780	0.395738	0.419347
S=30, D=48, h=0.2, k=0.6, V=1	320626	1233	316050	946	2397	391	3734	0.411303	0.433568
S=30, D=48, h=0.2, k=0.6, V=0	320626	1233	316050	946	2397	391	3734	0.411303	0.433568
S=30, D=48, h=0.2, k=0.7, V=1	321008	1279	316390	967	2372	367	3706	0.420508	0.441780
S=30, D=48, h=0.2, k=0.7, V=0	321008	1279	316390	967	2372	367	3706	0.420508	0.441780
S=30, D=48, h=0.2, k=0.8, V=1	321390	1279	316637	1085	2389	347	3821	0.409636	0.429209
S=30, D=48, h=0.2, k=0.8, V=0	321390	1279	316637	1085	2389	347	3821	0.409636	0.429209
S=30, D=48, h=0.2, k=0.9, V=1	321665	1386	316954	1021	2304	322	3647	0.440754	0.460160
S=30, D=48, h=0.2, k=0.9, V=0	321665	1386	316954	1021	2304	322	3647	0.440754	0.460160
S=30, D=48, h=0.2, k=1, V=1	321894	1386	317102	1085	2321	303	3709	0.434912	0.452892
S=30, D=48, h=0.2, k=1, V=0	321894	1386	317102	1085	2321	303	3709	0.434912	0.452892
S=30, D=48, F=0	314662	180	310102	1186	3194	616	4996	0.070294	0.077607
S=30, D=51, h=0.7, k=0.3, V=1	314803	833	310818	582	2570	625	3777	0.344322	0.375513
S=30, D=51, h=0.7, k=0.3, V=0	315148	764	311075	665	2644	607	3916	0.314083	0.341823
S=30, D=51, h=0.7, k=0.4, V=1	314977	858	310972	601	2546	623	3770	0.349331	0.380870
S=30, D=51, h=0.7, k=0.4, V=0	315198	802	311135	663	2598	612	3873	0.325960	0.355009
S=30, D=51, h=0.7, k=0.5, V=1	315754	864	311674	648	2568	599	3815	0.345194	0.375007
S=30, D=51, h=0.7, k=0.5, V=0	315890	816	311752	702	2620	591	3913	0.325076	0.352834
S=30, D=51, h=0.7, k=0.6, V=1	315954	889	311869	643	2553	590	3786	0.352948	0.382887
S=30, D=51, h=0.7, k=0.6, V=0	316067	898	311984	639	2546	583	3768	0.356227	0.386073
S=30, D=51, h=0.7, k=0.7, V=1	316279	883	312143	679	2574	573	3826	0.347086	0.375623
S=30, D=51, h=0.7, k=0.7, V=0	316387	895	312258	669	2565	566	3800	0.351859	0.380409
S=30, D=51, h=0.7, k=0.8, V=1	316530	905	312396	675	2554	572	3801	0.353777	0.382782
S=30, D=51, h=0.7, k=0.8, V=0	316638	917	312511	665	2545	565	3775	0.358524	0.387532
S=30, D=51, h=0.7, k=0.9, V=1	316621	859	312414	745	2603	572	3920	0.332633	0.359964
S=30, D=51, h=0.7, k=0.9, V=0	316797	867	312587	740	2603	562	3905	0.335568	0.362606
S=30, D=51, h=0.7, k=1, V=1	316958	886	312735	748	2589	556	3893	0.340178	0.367261
S=30, D=51, h=0.7, k=1, V=0	317001	886	312778	749	2588	555	3892	0.340158	0.367200
S=30, D=51, h=0.6, k=0.3, V=1	315238	889	311247	581	2521	620	3722	0.360688	0.393011
S=30, D=51, h=0.6, k=0.3, V=0	315518	825	311452	657	2584	606	3847	0.333396	0.362732
S=30, D=51, h=0.6, k=0.4, V=1	316194	923	312124	630	2517	590	3737	0.364262	0.395146
S=30, D=51, h=0.6, k=0.4, V=0	316330	865	312192	692	2581	582	3855	0.340505	0.369032
S=30, D=51, h=0.6, k=0.5, V=1	316595	938	312490	645	2522	571	3738	0.366609	0.396565
S=30, D=51, h=0.6, k=0.5, V=0	316575	900	312435	684	2556	573	3813	0.351406	0.380299
S=30, D=51, h=0.6, k=0.6, V=1	316977	969	312843	661	2504	558	3723	0.373285	0.403005
S=30, D=51, h=0.6, k=0.6, V=0	317000	976	312872	659	2493	559	3711	0.375588	0.405570
S=30, D=51, h=0.6, k=0.7, V=1	317289	966	313100	701	2522	543	3766	0.367795	0.396230
S=30, D=51, h=0.6, k=0.7, V=0	317307	972	313124	698	2513	544	3755	0.369880	0.398545
S=30, D=51, h=0.6, k=0.8, V=1	317603	981	313384	720	2518	533	3771	0.369692	0.397686
S=30, D=51, h=0.6, k=0.8, V=0	317603	984	313388	717	2514	533	3764	0.370895	0.398984
S=30, D=51, h=0.6, k=0.9, V=1	317654	970	313393	759	2532	529	3820	0.362410	0.389663
S=30, D=51, h=0.6, k=0.9, V=0	317654	973	313397	756	2528	529	3813	0.363603	0.390950
S=30, D=51, h=0.6, k=1, V=1	317911	999	313652	748	2512	517	3777	0.371637	0.398880
S=30, D=51, h=0.6, k=1, V=0	317911	1001	313655	746	2509	517	3772	0.372445	0.399753
S=30, D=51, h=0.5, k=0.3, V=1	315731	954	311741	566	2470	607	3643	0.380928	0.414196
S=30, D=51, h=0.5, k=0.3, V=0	316026	889	311961	642	2534	595	3771	0.353703	0.384107
S=30, D=51, h=0.5, k=0.4, V=1	316789	990	312706	617	2476	565	3658	0.384371	0.415359
S=30, D=51, h=0.5, k=0.4, V=0	316769	952	312650	656	2511	567	3734	0.369235	0.399177
S=30, D=51, h=0.5, k=0.5, V=1	317603	958	313369	736	2540	533	3809	0.361651	0.389066
S=30, D=51, h=0.5, k=0.5, V=0	317626	933	313364	765	2564	534	3863	0.351565	0.378305
S=30, D=51, h=0.5, k=0.6, V=1	318210	1013	313932	758	2507	509	3774	0.374256	0.401213
S=30, D=51, h=0.5, k=0.6, V=0	318259	1018	313980	758	2503	508	3769	0.375595	0.402587
S=30, D=51, h=0.5, k=0.7, V=1	318489	1032	314169	785	2503	497	3785	0.376245	0.402627
S=30, D=51, h=0.5, k=0.7, V=0	318489	1035	314172	782	2500	497	3779	0.377363	0.403820
S=30, D=51, h=0.5, k=0.8, V=1	318876	1100	314552	772	2452	476	3700	0.395644	0.422087
S=30, D=51, h=0.5, k=0.8, V=0	318876	1102	314554	770	2450	476	3696	0.396379	0.422870
S=30, D=51, h=0.5, k=0.9, V=1	319337	1104	314954	809	2470	454	3733	0.392680	0.417617
S=30, D=51, h=0.5, k=0.9, V=0	319337	1106	314956	807	2468	454	3729	0.393407	0.418388
S=30, D=51, h=0.5, k=1, V=1	319497	1106	315081	834	2476	445	3755	0.390606	0.414893
S=30, D=51, h=0.5, k=1, V=0	319497	1108	315083	832	2474	445	3751	0.391328	0.415659
S=30, D=51, h=0.4, k=0.3, V=1	316256	982	312245	575	2454	590	3619	0.387738	0.420570
S=30, D=51, h=0.4, k=0.3, V=0	316300	938	312252	626	2484	591	3701	0.369763	0.401307
S=30, D=51, h=0.4, k=0.4, V=1	317907	1037	313715	689	2466	527	3682	0.388424	0.417434
S=30, D=51, h=0.4, k=0.4, V=0	317930	1007	313702	724	2497	528	3749	0.376283	0.404468
S=30, D=51, h=0.4, k=0.5, V=1	318501	1073	314215	754	2459	499	3712	0.390469	0.417938
S=30, D=51, h=0.4, k=0.5, V=0	318550	1053	314237	779	2481	498	3758	0.382439	0.409301
S=30, D=51, h=0.4, k=0.6, V=1	318984	1104	314661	771	2448	477	3696	0.396735	0.423303
S=30, D=51, h=0.4, k=0.6, V=0	318984	1104	314662	771	2447	477	3695	0.396786	0.423365
S=30, D=51, h=0.4, k=0.7, V=1	319586	1128	315142	864	2452	447	3763	0.393115	0.417686
S=30, D=51, h=0.4, k=0.7, V=0	319586	1128	315142	864	2452	447	3763	0.393115	0.417686
S=30, D=51, h=0.4, k=0.8, V=1	319704	1159	315270	848	2427	437	3712	0.402802	0.427369
S=30, D=51, h=0.4, k=0.8, V=0	319704	1159	315270	848	2427	437	3712	0.402802	0.427369
S=30, D=51, h=0.4, k=0.9, V=1	319962	1191	315495	868	2408	422	3698	0.408820	0.432835
S=30, D=51, h=0.4, k=0.9, V=0	319962	1191	315495	868	2408	422	3698	0.408820	0.432835
S=30, D=51, h=0.4, k=1, V=1	320108	1187	315596	906	2419	415	3740	0.403969	0.427292
S=30, D=51, h=0.4, k=1, V=0	320108	1187	315596	906	2419	415	3740	0.403969	0.427292
S=30, D=51, h=0.3, k=0.3, V=1	316685	1002	312631	602	2450	576	3628	0.389653	0.421762
S=30, D=51, h=0.3, k=0.3, V=0	316766	962	312673	651	2480	575	3706	0.373218	0.404062
S=30, D=51, h=0.3, k=0.4, V=1	318370	1072	314116	733	2449	509	3691	0.392606	0.420832
S=30, D=51, h=0.3, k=0.4, V=0	318393	1046	314109	763	2475	510	3748	0.382388	0.409963
S=30, D=51, h=0.3, k=0.5, V=1	319395	1118	314990	837	2450	462	3749	0.393211	0.418660
S=30, D=51, h=0.3, k=0.5, V=0	319400	1102	314976	855	2467	462	3784	0.387201	0.412271
S=30, D=51, h=0.3, k=0.6, V=1	319816	1161	315362	862	2431	436	3729	0.401597	0.426003
S=30, D=51, h=0.3, k=0.6, V=0	319816	1160	315361	864	2431	436	3731	0.401192	0.425581
S=30, D=51, h=0.3, k=0.7, V=1	320087	1222	315607	870	2388	414	3672	0.416093	0.440004
S=30, D=51, h=0.3, k=0.7, V=0	320087	1222	315607	870	2388	414	3672	0.416093	0.440004
S=30, D=51, h=0.3, k=0.8, V=1	320669	1274	316133	905	2357	388	3650	0.425399	0.448216
S=30, D=51, h=0.3, k=0.8, V=0	320669	1274	316133	905	2357	388	3650	0.425399	0.448216
S=30, D=51, h=0.3, k=0.9, V=1	320823	1259	316236	946	2382	376	3704	0.417812	0.439509
S=30, D=51, h=0.3, k=0.9, V=0	320823	1259	316236	946	2382	376	3704	0.417812	0.439509
S=30, D=51, h=0.3, k=1, V=1	321006	1266	316362	995	2383	363	3741	0.415022	0.435819
S=30, D=51, h=0.3, k=1, V=0	321006	1266	316362	995	2383	363	3741	0.415022	0.435819
S=30, D=51, h=0.2, k=0.3, V=1	317724	1060	313586	645	2433	536	3614	0.399801	0.430194
S=30, D=51, h=0.2, k=0.3, V=0	317727	1020	313554	691	2462	537	3690	0.384192	0.413588
S=30, D=51, h=0.2, k=0.4, V=1	319091	1102	314734	802	2453	473	3728	0.392910	0.419005
S=30, D=51, h=0.2, k=0.4, V=0	319140	1084	314758	825	2473	472	3770	0.385774	0.411350
S=30, D=51, h=0.2, k=0.5, V=1	319905	1168	315413	897	2427	430	3754	0.399939	0.423914
S=30, D=51, h=0.2, k=0.5, V=0	319910	1157	315404	910	2439	430	3779	0.395837	0.419571
S=30, D=51, h=0.2, k=0.6, V=1	320626	1233	316050	946	2397	391	3734	0.411303	0.433568
S=30, D=51, h=0.2, k=0.6, V=0	320626	1233	316050	946	2397	391	3734	0.411303	0.433568
S=30, D=51, h=0.2, k=0.7, V=1	321008	1275	316391	966	2376	367	3709	0.419649	0.440878
S=30, D=51, h=0.2, k=0.7, V=0	321008	1275	316391	966	2376	367	3709	0.419649	0.440878
S=30, D=51, h=0.2, k=0.8, V=1	321390	1278	316638	1084	2390	347	3821	0.409488	0.429054
S=30, D=51, h=0.2, k=0.8, V=0	321390	1278	316638	1084	2390	347	3821	0.409488	0.429054
S=30, D=51, h=0.2, k=0.9, V=1	321633	1386	316931	1017	2299	327	3643	0.441133	0.460877
S=30, D=51, h=0.2, k=0.9, V=0	321633	1386	316931	1017	2299	327	3643	0.441133	0.460877
S=30, D=51, h=0.2, k=1, V=1	321894	1388	317104	1083	2319	303	3705	0.435553	0.453559
S=30, D=51, h=0.2, k=1, V=0	321894	1388	317104	1083	2319	303	3705	0.435553	0.453559
S=30, D=51, F=0	314574	179	310014	1188	3193	618	4999	0.069829	0.077129
S=30, D=54, h=0.7, k=0.3, V=1	314803	834	310817	583	2569	625	3777	0.344491	0.375698
S=30, D=54, h=0.7, k=0.3, V=0	315015	766	310949	666	2634	616	3916	0.314538	0.342777
S=30, D=54, h=0.7, k=0.4, V=1	314977	858	310971	602	2546	623	3771	0.349206	0.380736
S=30, D=54, h=0.7, k=0.4, V=0	315065	803	311009	665	2588	621	3874	0.326026	0.355568
S=30, D=54, h=0.7, k=0.5, V=1	315754	865	311672	650	2567	599	3816	0.345246	0.375065
S=30, D=54, h=0.7, k=0.5, V=0	315757	817	311627	703	2610	600	3913	0.325258	0.353510
S=30, D=54, h=0.7, k=0.6, V=1	315923	889	311839	643	2552	591	3786	0.352947	0.382943
S=30, D=54, h=0.7, k=0.6, V=0	315903	898	311831	638	2536	593	3767	0.356345	0.386778
S=30, D=54, h=0.7, k=0.7, V=1	316211	884	312080	678	2569	577	3824	0.347487	0.376280
S=30, D=54, h=0.7, k=0.7, V=0	316186	896	312072	667	2551	579	3797	0.352376	0.381703
S=30, D=54, h=0.7, k=0.8, V=1	316462	906	312333	674	2549	576	3799	0.354176	0.383440
S=30, D=54, h=0.7, k=0.8, V=0	316437	918	312325	663	2531	578	3772	0.359039	0.388837
S=30, D=54, h=0.7, k=0.9, V=1	316584	861	312381	744	2598	575	3917	0.333317	0.360863
S=30, D=54, h=0.7, k=0.9, V=0	316627	869	312431	738	2589	574	3901	0.336358	0.364106
S=30, D=54, h=0.7, k=1, V=1	316921	887	312702	747	2585	559	3891	0.340571	0.367848
S=30, D=54, h=0.7, k=1, V=0	316964	887	312745	748	2584	558	3890	0.340551	0.367786
S=30, D=54, h=0.6, k=0.3, V=1	315238	890	311247	581	2520	620	3721	0.360975	0.393323
S=30, D=54, h=0.6, k=0.3, V=0	315385	827	311327	658	2573	615	3846	0.333869	0.363741
S=30, D=54, h=0.6, k=0.4, V=1	316163	921	312094	630	2518	591	3739	0.363698	0.394595
S=30, D=54, h=0.6, k=0.4, V=0	316166	863	312039	691	2573	592	3856	0.340038	0.369078
S=30, D=54, h=0.6, k=0.5, V=1	316558	940	312455	646	2517	574	3737	0.367047	0.397214
S=30, D=54, h=0.6, k=0.5, V=0	316538	902	312399	686	2551	576	3813	0.351742	0.380834
S=30, D=54, h=0.6, k=0.6, V=1	316940	972	312810	660	2498	561	3719	0.374227	0.404199
S=30, D=54, h=0.6, k=0.6, V=0	316963	979	312840	657	2487	562	3706	0.376647	0.406891
S=30, D=54, h=0.6, k=0.7, V=1	317289	969	313097	704	2519	543	3766	0.368274	0.396747
S=30, D=54, h=0.6, k=0.7, V=0	317307	975	313121	701	2510	544	3755	0.370356	0.399059
S=30, D=54, h=0.6, k=0.8, V=1	317539	983	313320	722	2514	535	3771	0.370010	0.398145
S=30, D=54, h=0.6, k=0.8, V=0	317539	986	313324	719	2510	535	3764	0.371212	0.399442
S=30, D=54, h=0.6, k=0.9, V=1	317590	970	313330	760	2530	531	3821	0.362300	0.389660
S=30, D=54, h=0.6, k=0.9, V=0	317590	973	313334	757	2526	531	3814	0.363493	0.390947
S=30, D=54, h=0.6, k=1, V=1	317847	999	313590	748	2510	519	3777	0.371636	0.398996
S=30, D=54, h=0.6, k=1, V=0	317847	1001	313593	746	2507	519	3772	0.372444	0.399869
S=30, D=54, h=0.5, k=0.3, V=1	315700	955	311709	568	2468	608	3644	0.380946	0.414278
S=30, D=54, h=0.5, k=0.3, V=0	315862	891	311807	643	2521	605	3769	0.354199	0.385233
S=30, D=54, h=0.5, k=0.4, V=1	316752	992	312672	617	2471	568	3656	0.384916	0.416131
S=30, D=54, h=0.5, k=0.4, V=0	316732	954	312615	657	2506	570	3733	0.369669	0.399824
S=30, D=54, h=0.5, k=0.5, V=1	317539	960	313306	737	2536	535	3808	0.362089	0.389652
S=30, D=54, h=0.5, k=0.5, V=0	317562	935	313301	766	2560	536	3862	0.352012	0.378897
S=30, D=54, h=0.5, k=0.6, V=1	318146	1012	313870	758	2506	511	3775	0.373987	0.401042
S=30, D=54, h=0.5, k=0.6, V=0	318195	1017	313918	758	2502	510	3770	0.375326	0.402418
S=30, D=54, h=0.5, k=0.7, V=1	318489	1032	314168	786	2503	497	3786	0.376137	0.402512
S=30, D=54, h=0.5, k=0.7, V=0	318489	1035	314171	783	2500	497	3780	0.377255	0.403706
S=30, D=54, h=0.5, k=0.8, V=1	318876	1100	314550	774	2452	476	3702	0.395425	0.421855
S=30, D=54, h=0.5, k=0.8, V=0	318876	1102	314552	772	2450	476	3698	0.396159	0.422637
S=30, D=54, h=0.5, k=0.9, V=1	319337	1104	314953	810	2470	454	3734	0.392573	0.417504
S=30, D=54, h=0.5, k=0.9, V=0	319337	1106	314955	808	2468	454	3730	0.393300	0.418275
S=30, D=54, h=0.5, k=1, V=1	319497	1106	315080	835	2476	445	3756	0.390501	0.414783
S=30, D=54, h=0.5, k=1, V=0	319497	1108	315082	833	2474	445	3752	0.391224	0.415548
S=30, D=54, h=0.4, k=0.3, V=1	316225	980	312214	576	2455	591	3622	0.387060	0.419899
S=30, D=54, h=0.4, k=0.3, V=0	316269	937	312221	627	2484	592	3703	0.369360	0.400931
S=30, D=54, h=0.4, k=0.4, V=1	317806	1037	313621	687	2461	532	3680	0.388656	0.417988
S=30, D=54, h=0.4, k=0.4, V=0	317829	1007	313609	721	2492	533	3746	0.376621	0.405126
S=30, D=54, h=0.4, k=0.5, V=1	318501	1071	314214	755	2461	499	3715	0.389836	0.417262
S=30, D=54, h=0.4, k=0.5, V=0	318550	1051	314236	780	2483	498	3761	0.381805	0.408624
S=30, D=54, h=0.4, k=0.6, V=1	318984	1103	314659	773	2449	477	3699	0.396258	0.422796
S=30, D=54, h=0.4, k=0.6, V=0	318984	1103	314660	773	2448	477	3698	0.396309	0.422857
S=30, D=54, h=0.4, k=0.7, V=1	319586	1127	315141	865	2453	447	3765	0.392759	0.417308
S=30, D=54, h=0.4, k=0.7, V=0	319586	1127	315141	865	2453	447	3765	0.392759	0.417308
S=30, D=54, h=0.4, k=0.8, V=1	319704	1158	315271	847	2428	437	3712	0.402655	0.427213
S=30, D=54, h=0.4, k=0.8, V=0	319704	1158	315271	847	2428	437	3712	0.402655	0.427213
S=30, D=54, h=0.4, k=0.9, V=1	319962	1190	315495	868	2409	422	3699	0.408572	0.432573
S=30, D=54, h=0.4, k=0.9, V=0	319962	1190	315495	868	2409	422	3699	0.408572	0.432573
S=30, D=54, h=0.4, k=1, V=1	320108	1186	315596	906	2420	415	3741	0.403722	0.427030
S=30, D=54, h=0.4, k=1, V=0	320108	1186	315596	906	2420	415	3741	0.403722	0.427030
S=30, D=54, h=0.3, k=0.3, V=1	316685	1001	312628	605	2451	576	3632	0.389005	0.421063
S=30, D=54, h=0.3, k=0.3, V=0	316766	963	312670	654	2479	575	3708	0.373135	0.403973
S=30, D=54, h=0.3, k=0.4, V=1	318370	1073	314114	735	2448	509	3692	0.392642	0.420872
S=30, D=54, h=0.3, k=0.4, V=0	318393	1047	314107	765	2474	510	3749	0.382432	0.410012
S=30, D=54, h=0.3, k=0.5, V=1	319395	1118	314989	838	2450	462	3750	0.393106	0.418549
S=30, D=54, h=0.3, k=0.5, V=0	319400	1102	314975	856	2467	462	3785	0.387098	0.412162
S=30, D=54, h=0.3, k=0.6, V=1	319816	1161	315364	860	2431	436	3727	0.401803	0.426221
S=30, D=54, h=0.3, k=0.6, V=0	319816	1160	315363	862	2431	436	3729	0.401398	0.425799
S=30, D=54, h=0.3, k=0.7, V=1	320087	1220	315608	869	2390	414	3673	0.415706	0.439595
S=30, D=54, h=0.3, k=0.7, V=0	320087	1220	315608	869	2390	414	3673	0.415706	0.439595
S=30, D=54, h=0.3, k=0.8, V=1	320669	1274	316135	903	2357	388	3648	0.425602	0.448429
S=30, D=54, h=0.3, k=0.8, V=0	320669	1274	316135	903	2357	388	3648	0.425602	0.448429
S=30, D=54, h=0.3, k=0.9, V=1	320823	1259	316238	944	2382	376	3702	0.418009	0.439715
S=30, D=54, h=0.3, k=0.9, V=0	320823	1259	316238	944	2382	376	3702	0.418009	0.439715
S=30, D=54, h=0.3, k=1, V=1	321006	1264	316363	994	2385	363	3742	0.414638	0.435415
S=30, D=54, h=0.3, k=1, V=0	321006	1264	316363	994	2385	363	3742	0.414638	0.435415
S=30, D=54, h=0.2, k=0.3, V=1	317660	1059	313524	645	2432	538	3615	0.399536	0.430037
S=30, D=54, h=0.2, k=0.3, V=0	317663	1019	313490	692	2462	539	3693	0.383757	0.413235
S=30, D=54, h=0.2, k=0.4, V=1	319091	1101	314734	802	2454	473	3729	0.392653	0.418731
S=30, D=54, h=0.2, k=0.4, V=0	319140	1083	314758	825	2474	472	3771	0.385515	0.411075
S=30, D=54, h=0.2, k=0.5, V=1	319905	1168	315417	893	2427	430	3750	0.400342	0.424340
S=30, D=54, h=0.2, k=0.5, V=0	319910	1157	315408	906	2439	430	3775	0.396235	0.419992
S=30, D=54, h=0.2, k=0.6, V=1	320626	1231	316054	942	2399	391	3732	0.411209	0.433468
S=30, D=54, h=0.2, k=0.6, V=0	320626	1231	316054	942	2399	391	3732	0.411209	0.433468
S=30, D=54, h=0.2, k=0.7, V=1	321008	1274	316394	963	2377	367	3707	0.419701	0.440932
S=30, D=54, h=0.2, k=0.7, V=0	321008	1274	316394	963	2377	367	3707	0.419701	0.440932
S=30, D=54, h=0.2, k=0.8, V=1	321390	1273	316646	1076	2395	347	3818	0.409020	0.428562
S=30, D=54, h=0.2, k=0.8, V=0	321390	1273	316646	1076	2395	347	3818	0.409020	0.428562
S=30, D=54, h=0.2, k=0.9, V=1	321633	1388	316936	1012	2297	327	3636	0.442070	0.461853
S=30, D=54, h=0.2, k=0.9, V=0	321633	1388	316936	1012	2297	327	3636	0.442070	0.461853
S=30, D=54, h=0.2, k=1, V=1	321862	1387	317079	1081	2315	308	3704	0.435506	0.453825
S=30, D=54, h=0.2, k=1, V=0	321862	1387	317079	1081	2315	308	3704	0.435506	0.453825
S=30, D=54, F=0	314441	180	309893	1185	3183	627	4995	0.070320	0.077784
S=30, D=57, h=0.7, k=0.3, V=1	314803	835	310815	585	2568	625	3778	0.344535	0.375747
S=30, D=57, h=0.7, k=0.3, V=0	315015	765	310944	672	2634	616	3922	0.313587	0.341754
S=30, D=57, h=0.7, k=0.4, V=1	314977	860	310970	603	2544	623	3770	0.349665	0.381235
S=30, D=57, h=0.7, k=0.4, V=0	315065	803	311006	669	2587	621	3877	0.325606	0.355121
S=30, D=57, h=0.7, k=0.5, V=1	315754	867	311672	650	2565	599	3814	0.345825	0.375693
S=30, D=57, h=0.7, k=0.5, V=0	315757	817	311625	706	2609	600	3915	0.324965	0.353202
S=30, D=57, h=0.7, k=0.6, V=1	315923	890	311839	643	2551	591	3785	0.353233	0.383253
S=30, D=57, h=0.7, k=0.6, V=0	315903	899	311830	639	2535	593	3767	0.356510	0.386956
S=30, D=57, h=0.7, k=0.7, V=1	316211	884	312080	678	2569	577	3824	0.347487	0.376280
S=30, D=57, h=0.7, k=0.7, V=0	316186	896	312071	668	2551	579	3798	0.352259	0.381577
S=30, D=57, h=0.7, k=0.8, V=1	316462	906	312333	674	2549	576	3799	0.354176	0.383440
S=30, D=57, h=0.7, k=0.8, V=0	316437	918	312324	664	2531	578	3773	0.358921	0.388710
S=30, D=57, h=0.7, k=0.9, V=1	316584	859	312382	743	2600	575	3918	0.332849	0.360357
S=30, D=57, h=0.7, k=0.9, V=0	316627	867	312432	737	2591	574	3902	0.335893	0.363603
S=30, D=57, h=0.7, k=1, V=1	316921	887	312702	747	2585	559	3891	0.340571	0.367848
S=30, D=57, h=0.7, k=1, V=0	316964	887	312745	748	2584	558	3890	0.340551	0.367786
S=30, D=57, h=0.6, k=0.3, V=1	315238	891	311245	583	2519	620	3722	0.361007	0.393359
S=30, D=57, h=0.6, k=0.3, V=0	315385	826	311323	663	2573	615	3851	0.333032	0.362842
S=30, D=57, h=0.6, k=0.4, V=1	316163	923	312094	630	2516	591	3737	0.364262	0.395205
S=30, D=57, h=0.6, k=0.4, V=0	316166	863	312037	694	2572	592	3858	0.339740	0.368765
S=30, D=57, h=0.6, k=0.5, V=1	316558	941	312455	646	2516	574	3736	0.367325	0.397515
S=30, D=57, h=0.6, k=0.5, V=0	316538	901	312397	689	2551	576	3816	0.351159	0.380212
S=30, D=57, h=0.6, k=0.6, V=1	316940	972	312809	661	2498	561	3720	0.374108	0.404071
S=30, D=57, h=0.6, k=0.6, V=0	316963	979	312839	658	2487	562	3707	0.376528	0.406763
S=30, D=57, h=0.6, k=0.7, V=1	317289	969	313096	705	2519	543	3767	0.368160	0.396625
S=30, D=57, h=0.6, k=0.7, V=0	317307	975	313120	702	2510	544	3756	0.370241	0.398936
S=30, D=57, h=0.6, k=0.8, V=1	317539	983	313319	723	2514	535	3772	0.369897	0.398024
S=30, D=57, h=0.6, k=0.8, V=0	317539	986	313323	720	2510	535	3765	0.371099	0.399321
S=30, D=57, h=0.6, k=0.9, V=1	317590	970	313329	761	2530	531	3822	0.362191	0.389544
S=30, D=57, h=0.6, k=0.9, V=0	317590	973	313333	758	2526	531	3815	0.363384	0.390830
S=30, D=57, h=0.6, k=1, V=1	317847	999	313589	749	2510	519	3778	0.371525	0.398878
S=30, D=57, h=0.6, k=1, V=0	317847	1001	313592	747	2507	519	3773	0.372333	0.399751
S=30, D=57, h=0.5, k=0.3, V=1	315700	956	311709	568	2467	608	3643	0.381223	0.414579
S=30, D=57, h=0.5, k=0.3, V=0	315862	890	311805	646	2521	605	3772	0.353598	0.384591
S=30, D=57, h=0.5, k=0.4, V=1	316752	993	312671	618	2470	568	3656	0.385064	0.416291
S=30, D=57, h=0.5, k=0.4, V=0	316732	953	312613	660	2506	570	3736	0.369082	0.399200
S=30, D=57, h=0.5, k=0.5, V=1	317539	960	313305	738	2536	535	3809	0.361978	0.389533
S=30, D=57, h=0.5, k=0.5, V=0	317562	935	313300	767	2560	536	3863	0.351904	0.378782
S=30, D=57, h=0.5, k=0.6, V=1	318146	1012	313869	759	2506	511	3776	0.373877	0.400925
S=30, D=57, h=0.5, k=0.6, V=0	318195	1017	313917	759	2502	510	3771	0.375216	0.402300
S=30, D=57, h=0.5, k=0.7, V=1	318489	1032	314167	787	2503	497	3787	0.376030	0.402398
S=30, D=57, h=0.5, k=0.7, V=0	318489	1035	314170	784	2500	497	3781	0.377148	0.403591
S=30, D=57, h=0.5, k=0.8, V=1	318876	1100	314550	774	2452	476	3702	0.395425	0.421855
S=30, D=57, h=0.5, k=0.8, V=0	318876	1102	314552	772	2450	476	3698	0.396159	0.422637
S=30, D=57, h=0.5, k=0.9, V=1	319337	1104	314953	810	2470	454	3734	0.392573	0.417504
S=30, D=57, h=0.5, k=0.9, V=0	319337	1106	314955	808	2468	454	3730	0.393300	0.418275
S=30, D=57, h=0.5, k=1, V=1	319497	1106	315080	835	2476	445	3756	0.390501	0.414783
S=30, D=57, h=0.5, k=1, V=0	319497	1108	315082	833	2474	445	3752	0.391224	0.415548
S=30, D=57, h=0.4, k=0.3, V=1	316225	982	312214	576	2453	591	3620	0.387608	0.420493
S=30, D=57, h=0.4, k=0.3, V=0	316269	937	312219	630	2483	592	3705	0.369040	0.400595
S=30, D=57, h=0.4, k=0.4, V=1	317806	1037	313620	688	2461	532	3681	0.388539	0.417863
S=30, D=57, h=0.4, k=0.4, V=0	317829	1007	313608	722	2492	533	3747	0.376508	0.405005
S=30, D=57, h=0.4, k=0.5, V=1	318501	1071	314214	755	2461	499	3715	0.389836	0.417262
S=30, D=57, h=0.4, k=0.5, V=0	318550	1051	314236	780	2483	498	3761	0.381805	0.408624
S=30, D=57, h=0.4, k=0.6, V=1	318984	1103	314659	773	2449	477	3699	0.396258	0.422796
S=30, D=57, h=0.4, k=0.6, V=0	318984	1103	314660	773	2448	477	3698	0.396309	0.422857
S=30, D=57, h=0.4, k=0.7, V=1	319586	1127	315141	865	2453	447	3765	0.392759	0.417308
S=30, D=57, h=0.4, k=0.7, V=0	319586	1127	315141	865	2453	447	3765	0.392759	0.417308
S=30, D=57, h=0.4, k=0.8, V=1	319704	1158	315271	847	2428	437	3712	0.402655	0.427213
S=30, D=57, h=0.4, k=0.8, V=0	319704	1158	315271	847	2428	437	3712	0.402655	0.427213
S=30, D=57, h=0.4, k=0.9, V=1	319962	1190	315495	868	2409	422	3699	0.408572	0.432573
S=30, D=57, h=0.4, k=0.9, V=0	319962	1190	315495	868	2409	422	3699	0.408572	0.432573
S=30, D=57, h=0.4, k=1, V=1	320108	1186	315596	906	2420	415	3741	0.403722	0.427030
S=30, D=57, h=0.4, k=1, V=0	320108	1186	315596	906	2420	415	3741	0.403722	0.427030
S=30, D=57, h=0.3, k=0.3, V=1	316685	1002	312627	606	2450	576	3632	0.389151	0.421221
S=30, D=57, h=0.3, k=0.3, V=0	316766	963	312668	657	2478	575	3710	0.372824	0.403647
S=30, D=57, h=0.3, k=0.4, V=1	318370	1072	314114	735	2449	509	3693	0.392380	0.420592
S=30, D=57, h=0.3, k=0.4, V=0	318393	1046	314107	765	2475	510	3750	0.382169	0.409729
S=30, D=57, h=0.3, k=0.5, V=1	319395	1118	314990	837	2450	462	3749	0.393211	0.418660
S=30, D=57, h=0.3, k=0.5, V=0	319400	1102	314976	855	2467	462	3784	0.387201	0.412271
S=30, D=57, h=0.3, k=0.6, V=1	319816	1161	315364	860	2431	436	3727	0.401803	0.426221
S=30, D=57, h=0.3, k=0.6, V=0	319816	1160	315363	862	2431	436	3729	0.401398	0.425799
S=30, D=57, h=0.3, k=0.7, V=1	320087	1220	315608	869	2390	414	3673	0.415706	0.439595
S=30, D=57, h=0.3, k=0.7, V=0	320087	1220	315608	869	2390	414	3673	0.415706	0.439595
S=30, D=57, h=0.3, k=0.8, V=1	320669	1274	316135	903	2357	388	3648	0.425602	0.448429
S=30, D=57, h=0.3, k=0.8, V=0	320669	1274	316135	903	2357	388	3648	0.425602	0.448429
S=30, D=57, h=0.3, k=0.9, V=1	320823	1259	316238	944	2382	376	3702	0.418009	0.439715
S=30, D=57, h=0.3, k=0.9, V=0	320823	1259	316238	944	2382	376	3702	0.418009	0.439715
S=30, D=57, h=0.3, k=1, V=1	321006	1265	316364	993	2384	363	3740	0.414973	0.435767
S=30, D=57, h=0.3, k=1, V=0	321006	1265	316364	993	2384	363	3740	0.414973	0.435767
S=30, D=57, h=0.2, k=0.3, V=1	317660	1060	313523	646	2431	538	3615	0.399678	0.430190
S=30, D=57, h=0.2, k=0.3, V=0	317663	1018	313488	695	2462	539	3696	0.383189	0.412634
S=30, D=57, h=0.2, k=0.4, V=1	319091	1101	314734	802	2454	473	3729	0.392653	0.418731
S=30, D=57, h=0.2, k=0.4, V=0	319140	1083	314758	825	2474	472	3771	0.385515	0.411075
S=30, D=57, h=0.2, k=0.5, V=1	319905	1169	315418	892	2426	430	3748	0.400692	0.424710
S=30, D=57, h=0.2, k=0.5, V=0	319910	1158	315409	905	2438	430	3773	0.396586	0.420362
S=30, D=57, h=0.2, k=0.6, V=1	320626	1231	316055	941	2399	391	3731	0.411307	0.433571
S=30, D=57, h=0.2, k=0.6, V=0	320626	1231	316055	941	2399	391	3731	0.411307	0.433571
S=30, D=57, h=0.2, k=0.7, V=1	321008	1273	316394	963	2378	367	3708	0.419461	0.440681
S=30, D=57, h=0.2, k=0.7, V=0	321008	1273	316394	963	2378	367	3708	0.419461	0.440681
S=30, D=57, h=0.2, k=0.8, V=1	321390	1273	316647	1075	2395	347	3817	0.409111	0.428657
S=30, D=57, h=0.2, k=0.8, V=0	321390	1273	316647	1075	2395	347	3817	0.409111	0.428657
S=30, D=57, h=0.2, k=0.9, V=1	321633	1387	316939	1009	2298	327	3634	0.442127	0.461911
S=30, D=57, h=0.2, k=0.9, V=0	321633	1387	316939	1009	2298	327	3634	0.442127	0.461911
S=30, D=57, h=0.2, k=1, V=1	321862	1388	317081	1079	2314	308	3701	0.435919	0.454254
S=30, D=57, h=0.2, k=1, V=0	321862	1388	317081	1079	2314	308	3701	0.435919	0.454254
S=30, D=57, F=0	314341	179	309793	1188	3181	629	4998	0.069835	0.077285
S=30, D=60, h=0.7, k=0.3, V=1	314803	835	310815	585	2568	625	3778	0.344535	0.375747
S=30, D=60, h=0.7, k=0.3, V=0	315015	765	310944	673	2633	616	3922	0.313513	0.341682
S=30, D=60, h=0.7, k=0.4, V=1	314977	860	310970	603	2544	623	3770	0.349665	0.381235
S=30, D=60, h=0.7, k=0.4, V=0	315065	803	311006	669	2587	621	3877	0.325606	0.355121
S=30, D=60, h=0.7, k=0.5, V=1	315754	867	311672	650	2565	599	3814	0.345825	0.375693
S=30, D=60, h=0.7, k=0.5, V=0	315757	817	311625	706	2609	600	3915	0.324965	0.353202
S=30, D=60, h=0.7, k=0.6, V=1	315923	890	311838	644	2551	591	3786	0.353113	0.383124
S=30, D=60, h=0.7, k=0.6, V=0	315903	899	311830	639	2535	593	3767	0.356510	0.386956
S=30, D=60, h=0.7, k=0.7, V=1	316211	884	312079	679	2569	577	3825	0.347372	0.376156
S=30, D=60, h=0.7, k=0.7, V=0	316186	896	312071	668	2551	579	3798	0.352259	0.381577
S=30, D=60, h=0.7, k=0.8, V=1	316462	906	312332	675	2549	576	3800	0.354059	0.383315
S=30, D=60, h=0.7, k=0.8, V=0	316437	918	312324	664	2531	578	3773	0.358921	0.388710
S=30, D=60, h=0.7, k=0.9, V=1	316584	859	312381	744	2600	575	3919	0.332741	0.360241
S=30, D=60, h=0.7, k=0.9, V=0	316627	867	312431	738	2591	574	3903	0.335783	0.363485
S=30, D=60, h=0.7, k=1, V=1	316921	887	312701	748	2585	559	3892	0.340462	0.367731
S=30, D=60, h=0.7, k=1, V=0	316964	887	312744	749	2584	558	3891	0.340442	0.367670
S=30, D=60, h=0.6, k=0.3, V=1	315238	892	311245	583	2518	620	3721	0.361294	0.393671
S=30, D=60, h=0.6, k=0.3, V=0	315385	827	311323	663	2572	615	3850	0.333328	0.363164
S=30, D=60, h=0.6, k=0.4, V=1	316163	923	312093	631	2516	591	3738	0.364140	0.395073
S=30, D=60, h=0.6, k=0.4, V=0	316166	863	312037	694	2572	592	3858	0.339740	0.368765
S=30, D=60, h=0.6, k=0.5, V=1	316558	941	312454	647	2516	574	3737	0.367205	0.397386
S=30, D=60, h=0.6, k=0.5, V=0	316538	901	312397	689	2551	576	3816	0.351159	0.380212
S=30, D=60, h=0.6, k=0.6, V=1	316940	972	312809	661	2498	561	3720	0.374108	0.404071
S=30, D=60, h=0.6, k=0.6, V=0	316963	979	312839	658	2487	562	3707	0.376528	0.406763
S=30, D=60, h=0.6, k=0.7, V=1	317289	969	313096	705	2519	543	3767	0.368160	0.396625
S=30, D=60, h=0.6, k=0.7, V=0	317307	975	313120	702	2510	544	3756	0.370241	0.398936
S=30, D=60, h=0.6, k=0.8, V=1	317539	983	313319	723	2514	535	3772	0.369897	0.398024
S=30, D=60, h=0.6, k=0.8, V=0	317539	986	313323	720	2510	535	3765	0.371099	0.399321
S=30, D=60, h=0.6, k=0.9, V=1	317590	970	313329	761	2530	531	3822	0.362191	0.389544
S=30, D=60, h=0.6, k=0.9, V=0	317590	973	313333	758	2526	531	3815	0.363384	0.390830
S=30, D=60, h=0.6, k=1, V=1	317847	999	313589	749	2510	519	3778	0.371525	0.398878
S=30, D=60, h=0.6, k=1, V=0	317847	1001	313592	747	2507	519	3773	0.372333	0.399751
S=30, D=60, h=0.5, k=0.3, V=1	315700	956	311708	569	2467	608	3644	0.381093	0.414439
S=30, D=60, h=0.5, k=0.3, V=0	315862	891	311805	646	2520	605	3771	0.353885	0.384902
S=30, D=60, h=0.5, k=0.4, V=1	316752	993	312671	618	2470	568	3656	0.385064	0.416291
S=30, D=60, h=0.5, k=0.4, V=0	316732	953	312613	660	2506	570	3736	0.369082	0.399200
S=30, D=60, h=0.5, k=0.5, V=1	317539	960	313305	738	2536	535	3809	0.361978	0.389533
S=30, D=60, h=0.5, k=0.5, V=0	317562	935	313300	767	2560	536	3863	0.351904	0.378782
S=30, D=60, h=0.5, k=0.6, V=1	318146	1012	313869	759	2506	511	3776	0.373877	0.400925
S=30, D=60, h=0.5, k=0.6, V=0	318195	1017	313917	759	2502	510	3771	0.375216	0.402300
S=30, D=60, h=0.5, k=0.7, V=1	318489	1032	314167	787	2503	497	3787	0.376030	0.402398
S=30, D=60, h=0.5, k=0.7, V=0	318489	1035	314170	784	2500	497	3781	0.377148	0.403591
S=30, D=60, h=0.5, k=0.8, V=1	318876	1100	314550	774	2452	476	3702	0.395425	0.421855
S=30, D=60, h=0.5, k=0.8, V=0	318876	1102	314552	772	2450	476	3698	0.396159	0.422637
S=30, D=60, h=0.5, k=0.9, V=1	319337	1104	314953	810	2470	454	3734	0.392573	0.417504
S=30, D=60, h=0.5, k=0.9, V=0	319337	1106	314955	808	2468	454	3730	0.393300	0.418275
S=30, D=60, h=0.5, k=1, V=1	319497	1106	315080	835	2476	445	3756	0.390501	0.414783
S=30, D=60, h=0.5, k=1, V=0	319497	1108	315082	833	2474	445	3752	0.391224	0.415548
S=30, D=60, h=0.4, k=0.3, V=1	316225	982	312213	577	2453	591	3621	0.387479	0.420354
S=30, D=60, h=0.4, k=0.3, V=0	316269	937	312219	630	2483	592	3705	0.369040	0.400595
S=30, D=60, h=0.4, k=0.4, V=1	317806	1037	313620	688	2461	532	3681	0.388539	0.417863
S=30, D=60, h=0.4, k=0.4, V=0	317829	1007	313608	722	2492	533	3747	0.376508	0.405005
S=30, D=60, h=0.4, k=0.5, V=1	318501	1071	314214	755	2461	499	3715	0.389836	0.417262
S=30, D=60, h=0.4, k=0.5, V=0	318550	1051	314236	780	2483	498	3761	0.381805	0.408624
S=30, D=60, h=0.4, k=0.6, V=1	318984	1103	314659	773	2449	477	3699	0.396258	0.422796
S=30, D=60, h=0.4, k=0.6, V=0	318984	1103	314660	773	2448	477	3698	0.396309	0.422857
S=30, D=60, h=0.4, k=0.7, V=1	319586	1127	315141	865	2453	447	3765	0.392759	0.417308
S=30, D=60, h=0.4, k=0.7, V=0	319586	1127	315141	865	2453	447	3765	0.392759	0.417308
S=30, D=60, h=0.4, k=0.8, V=1	319704	1158	315271	847	2428	437	3712	0.402655	0.427213
S=30, D=60, h=0.4, k=0.8, V=0	319704	1158	315271	847	2428	437	3712	0.402655	0.427213
S=30, D=60, h=0.4, k=0.9, V=1	319962	1190	315495	868	2409	422	3699	0.408572	0.432573
S=30, D=60, h=0.4, k=0.9, V=0	319962	1190	315495	868	2409	422	3699	0.408572	0.432573
S=30, D=60, h=0.4, k=1, V=1	320108	1186	315596	906	2420	415	3741	0.403722	0.427030
S=30, D=60, h=0.4, k=1, V=0	320108	1186	315596	906	2420	415	3741	0.403722	0.427030
S=30, D=60, h=0.3, k=0.3, V=1	316685	1002	312627	606	2450	576	3632	0.389151	0.421221
S=30, D=60, h=0.3, k=0.3, V=0	316766	963	312668	657	2478	575	3710	0.372824	0.403647
S=30, D=60, h=0.3, k=0.4, V=1	318370	1072	314114	735	2449	509	3693	0.392380	0.420592
S=30, D=60, h=0.3, k=0.4, V=0	318393	1046	314107	765	2475	510	3750	0.382169	0.409729
S=30, D=60, h=0.3, k=0.5, V=1	319395	1118	314990	837	2450	462	3749	0.393211	0.418660
S=30, D=60, h=0.3, k=0.5, V=0	319400	1102	314976	855	2467	462	3784	0.387201	0.412271
S=30, D=60, h=0.3, k=0.6, V=1	319816	1160	315364	860	2432	436	3728	0.401552	0.425956
S=30, D=60, h=0.3, k=0.6, V=0	319816	1159	315363	862	2432	436	3730	0.401147	0.425533
S=30, D=60, h=0.3, k=0.7, V=1	320087	1219	315608	869	2391	414	3674	0.415461	0.439336
S=30, D=60, h=0.3, k=0.7, V=0	320087	1219	315608	869	2391	414	3674	0.415461	0.439336
S=30, D=60, h=0.3, k=0.8, V=1	320669	1275	316136	902	2356	388	3646	0.425943	0.448788
S=30, D=60, h=0.3, k=0.8, V=0	320669	1275	316136	902	2356	388	3646	0.425943	0.448788
S=30, D=60, h=0.3, k=0.9, V=1	320823	1260	316239	943	2381	376	3700	0.418348	0.440072
S=30, D=60, h=0.3, k=0.9, V=0	320823	1260	316239	943	2381	376	3700	0.418348	0.440072
S=30, D=60, h=0.3, k=1, V=1	321006	1265	316364	993	2384	363	3740	0.414973	0.435767
S=30, D=60, h=0.3, k=1, V=0	321006	1265	316364	993	2384	363	3740	0.414973	0.435767
S=30, D=60, h=0.2, k=0.3, V=1	317660	1060	313523	646	2431	538	3615	0.399678	0.430190
S=30, D=60, h=0.2, k=0.3, V=0	317663	1018	313488	695	2462	539	3696	0.383189	0.412634
S=30, D=60, h=0.2, k=0.4, V=1	319091	1099	314734	802	2456	473	3731	0.392137	0.418183
S=30, D=60, h=0.2, k=0.4, V=0	319140	1081	314758	825	2476	472	3773	0.384997	0.410523
S=30, D=60, h=0.2, k=0.5, V=1	319905	1169	315418	892	2426	430	3748	0.400692	0.424710
S=30, D=60, h=0.2, k=0.5, V=0	319910	1158	315409	905	2438	430	3773	0.396586	0.420362
S=30, D=60, h=0.2, k=0.6, V=1	320626	1231	316055	941	2399	391	3731	0.411307	0.433571
S=30, D=60, h=0.2, k=0.6, V=0	320626	1231	316055	941	2399	391	3731	0.411307	0.433571
S=30, D=60, h=0.2, k=0.7, V=1	321008	1273	316395	962	2378	367	3707	0.419559	0.440783
S=30, D=60, h=0.2, k=0.7, V=0	321008	1273	316395	962	2378	367	3707	0.419559	0.440783
S=30, D=60, h=0.2, k=0.8, V=1	321390	1272	316647	1075	2396	347	3818	0.408872	0.428407
S=30, D=60, h=0.2, k=0.8, V=0	321390	1272	316647	1075	2396	347	3818	0.408872	0.428407
S=30, D=60, h=0.2, k=0.9, V=1	321633	1385	316939	1009	2300	327	3636	0.441666	0.461431
S=30, D=60, h=0.2, k=0.9, V=0	321633	1385	316939	1009	2300	327	3636	0.441666	0.461431
S=30, D=60, h=0.2, k=1, V=1	321862	1384	317085	1075	2318	308	3701	0.435368	0.453679
S=30, D=60, h=0.2, k=1, V=0	321862	1384	317085	1075	2318	308	3701	0.435368	0.453679
S=30, D=60, F=0	314341	179	309793	1188	3181	629	4998	0.069835	0.077285
S=25, D=35, h=0.7, k=0.3, V=1	317591	915	313367	731	2578	523	3832	0.350928	0.377101
S=25, D=35, h=0.7, k=0.3, V=0	317898	839	313573	837	2649	508	3994	0.318914	0.342181
S=25, D=35, h=0.7, k=0.4, V=1	318010	949	313754	748	2559	509	3816	0.358496	0.384427
S=25, D=35, h=0.7, k=0.4, V=0	318116	885	313802	822	2607	501	3930	0.333776	0.357734
S=25, D=35, h=0.7, k=0.5, V=1	318098	946	313801	781	2570	505	3856	0.353910	0.379283
S=25, D=35, h=0.7, k=0.5, V=0	318158	893	313814	846	2605	502	3953	0.333315	0.357259
S=25, D=35, h=0.7, k=0.6, V=1	318247	973	313950	772	2552	497	3821	0.362245	0.387734
S=25, D=35, h=0.7, k=0.6, V=0	318291	994	314023	761	2513	495	3769	0.370098	0.396145
S=25, D=35, h=0.7, k=0.7, V=1	318492	946	314111	845	2590	483	3918	0.347356	0.371116
S=25, D=35, h=0.7, k=0.7, V=0	318549	956	314177	840	2576	481	3897	0.350880	0.374801
S=25, D=35, h=0.7, k=0.8, V=1	318799	985	314401	850	2563	472	3885	0.357437	0.381251
S=25, D=35, h=0.7, k=0.8, V=0	318856	994	314471	842	2549	470	3861	0.361006	0.384980
S=25, D=35, h=0.7, k=0.9, V=1	318799	985	314401	850	2563	472	3885	0.357437	0.381251
S=25, D=35, h=0.7, k=0.9, V=0	318856	994	314471	842	2549	470	3861	0.361006	0.384980
S=25, D=35, h=0.7, k=1, V=1	319018	943	314543	915	2617	461	3993	0.339573	0.361671
S=25, D=35, h=0.7, k=1, V=0	319077	948	314606	915	2608	459	3982	0.341206	0.363336
S=25, D=35, h=0.6, k=0.3, V=1	317967	975	313742	720	2530	513	3763	0.368722	0.395585
S=25, D=35, h=0.6, k=0.3, V=0	318187	911	313885	804	2587	500	3891	0.342766	0.367255
S=25, D=35, h=0.6, k=0.4, V=1	318611	1032	314321	751	2507	484	3742	0.380396	0.406343
S=25, D=35, h=0.6, k=0.4, V=0	318706	977	314373	810	2546	480	3836	0.360181	0.384716
S=25, D=35, h=0.6, k=0.5, V=1	318970	1057	314625	794	2494	472	3760	0.382319	0.407700
S=25, D=35, h=0.6, k=0.5, V=0	319042	1011	314646	848	2537	468	3853	0.364815	0.388906
S=25, D=35, h=0.6, k=0.6, V=1	319464	1082	315054	832	2496	448	3776	0.384676	0.408786
S=25, D=35, h=0.6, k=0.6, V=0	319472	1092	315080	820	2480	447	3747	0.388872	0.413220
S=25, D=35, h=0.6, k=0.7, V=1	319701	1102	315277	835	2487	436	3758	0.389578	0.413281
S=25, D=35, h=0.6, k=0.7, V=0	319709	1096	315285	840	2488	435	3763	0.387811	0.411391
S=25, D=35, h=0.6, k=0.8, V=1	319861	1116	315399	865	2481	428	3774	0.390063	0.413333
S=25, D=35, h=0.6, k=0.8, V=0	319869	1106	315401	873	2489	427	3789	0.386840	0.409885
S=25, D=35, h=0.6, k=0.9, V=1	319875	1127	315423	854	2471	427	3752	0.393996	0.417430
S=25, D=35, h=0.6, k=0.9, V=0	319883	1117	315425	862	2479	426	3767	0.390776	0.413986
S=25, D=35, h=0.6, k=1, V=1	320186	1078	315629	946	2533	408	3887	0.372585	0.393772
S=25, D=35, h=0.6, k=1, V=0	320186	1065	315619	957	2545	408	3910	0.368220	0.389176
S=25, D=35, h=0.5, k=0.3, V=1	318159	1029	313944	700	2486	505	3691	0.385512	0.413060
S=25, D=35, h=0.5, k=0.3, V=0	318336	964	314054	777	2541	495	3813	0.360267	0.385661
S=25, D=35, h=0.5, k=0.4, V=1	319012	1075	314676	785	2476	472	3733	0.387998	0.413743
S=25, D=35, h=0.5, k=0.4, V=0	319084	1012	314679	857	2536	468	3861	0.364167	0.388219
S=25, D=35, h=0.5, k=0.5, V=1	319660	1111	315262	811	2476	438	3725	0.394420	0.418522
S=25, D=35, h=0.5, k=0.5, V=0	319668	1068	315228	858	2514	437	3809	0.378697	0.401859
S=25, D=35, h=0.5, k=0.6, V=1	319866	1147	315436	835	2448	428	3711	0.401143	0.425059
S=25, D=35, h=0.5, k=0.6, V=0	319874	1155	315456	826	2437	427	3690	0.404316	0.428377
S=25, D=35, h=0.5, k=0.7, V=1	320088	1147	315609	874	2458	417	3749	0.397159	0.420201
S=25, D=35, h=0.5, k=0.7, V=0	320096	1154	315624	868	2450	416	3734	0.399638	0.422770
S=25, D=35, h=0.5, k=0.8, V=1	320393	1174	315877	893	2449	396	3738	0.402155	0.424233
S=25, D=35, h=0.5, k=0.8, V=0	320393	1178	315882	889	2444	396	3729	0.403608	0.425769
S=25, D=35, h=0.5, k=0.9, V=1	320467	1160	315904	937	2466	393	3796	0.394288	0.415782
S=25, D=35, h=0.5, k=0.9, V=0	320467	1165	315908	934	2460	393	3787	0.395882	0.417465
S=25, D=35, h=0.5, k=1, V=1	320571	1193	316022	920	2436	387	3743	0.404324	0.426000
S=25, D=35, h=0.5, k=1, V=0	320571	1196	316026	917	2432	387	3736	0.405416	0.427153
S=25, D=35, h=0.4, k=0.3, V=1	318722	1110	314482	704	2426	486	3616	0.406198	0.433974
S=25, D=35, h=0.4, k=0.3, V=0	318839	1034	314525	789	2491	479	3759	0.377707	0.403328
S=25, D=35, h=0.4, k=0.4, V=1	319791	1166	315417	786	2422	433	3641	0.411279	0.436091
S=25, D=35, h=0.4, k=0.4, V=0	319799	1122	315379	833	2465	432	3730	0.395212	0.419047
S=25, D=35, h=0.4, k=0.5, V=1	320239	1127	315711	912	2489	406	3807	0.388285	0.410195
S=25, D=35, h=0.4, k=0.5, V=0	320247	1104	315690	940	2513	405	3858	0.379693	0.401082
S=25, D=35, h=0.4, k=0.6, V=1	320441	1186	315892	926	2437	397	3760	0.401788	0.423912
S=25, D=35, h=0.4, k=0.6, V=0	320441	1192	315897	922	2430	397	3749	0.403720	0.425952
S=25, D=35, h=0.4, k=0.7, V=1	320753	1218	316160	952	2423	378	3753	0.407167	0.428437
S=25, D=35, h=0.4, k=0.7, V=0	320753	1222	316164	948	2419	378	3745	0.408535	0.429873
S=25, D=35, h=0.4, k=0.8, V=1	321026	1278	316433	940	2375	362	3677	0.423079	0.444174
S=25, D=35, h=0.4, k=0.8, V=0	321026	1281	316436	937	2372	362	3671	0.424094	0.445238
S=25, D=35, h=0.4, k=0.9, V=1	321188	1274	316540	989	2385	355	3729	0.417409	0.437815
S=25, D=35, h=0.4, k=0.9, V=0	321188	1277	316543	986	2382	355	3723	0.418414	0.438868
S=25, D=35, h=0.4, k=1, V=1	321415	1276	316721	1027	2391	342	3760	0.414563	0.434076
S=25, D=35, h=0.4, k=1, V=0	321415	1278	316723	1025	2389	342	3756	0.415227	0.434770
S=25, D=35, h=0.3, k=0.3, V=1	319110	1153	314841	718	2398	466	3582	0.415828	0.443006
S=25, D=35, h=0.3, k=0.3, V=0	319208	1094	314888	780	2446	460	3686	0.394642	0.420244
S=25, D=35, h=0.3, k=0.4, V=1	320132	1189	315723	807	2413	416	3636	0.414912	0.438898
S=25, D=35, h=0.3, k=0.4, V=0	320140	1153	315689	850	2448	415	3713	0.401453	0.424645
S=25, D=35, h=0.3, k=0.5, V=1	320509	1168	315920	968	2453	396	3817	0.393386	0.415031
S=25, D=35, h=0.3, k=0.5, V=0	320509	1150	315897	988	2474	396	3858	0.386844	0.408127
S=25, D=35, h=0.3, k=0.6, V=1	320950	1226	316314	988	2422	369	3779	0.405758	0.426435
S=25, D=35, h=0.3, k=0.6, V=0	320950	1227	316317	987	2419	369	3775	0.406201	0.426910
S=25, D=35, h=0.3, k=0.7, V=1	321192	1281	316542	987	2382	353	3722	0.419166	0.439521
S=25, D=35, h=0.3, k=0.7, V=0	321192	1282	316543	986	2381	353	3720	0.419500	0.439871
S=25, D=35, h=0.3, k=0.8, V=1	321512	1280	316785	1047	2400	334	3781	0.413394	0.432347
S=25, D=35, h=0.3, k=0.8, V=0	321512	1280	316785	1047	2400	334	3781	0.413394	0.432347
S=25, D=35, h=0.3, k=0.9, V=1	321829	1358	317112	1025	2334	316	3675	0.434128	0.452892
S=25, D=35, h=0.3, k=0.9, V=0	321829	1358	317112	1025	2334	316	3675	0.434128	0.452892
S=25, D=35, h=0.3, k=1, V=1	321940	1361	317162	1082	2335	309	3726	0.429700	0.447867
S=25, D=35, h=0.3, k=1, V=0	321940	1361	317162	1082	2335	309	3726	0.429700	0.447867
S=25, D=35, F=0	317107	207	312252	1408	3240	520	5168	0.074467	0.080939
S=25, D=38, h=0.7, k=0.3, V=1	317306	907	313110	722	2567	544	3833	0.349580	0.376804
S=25, D=38, h=0.7, k=0.3, V=0	317877	835	313554	834	2654	509	3997	0.317967	0.341204
S=25, D=38, h=0.7, k=0.4, V=1	317744	945	313513	741	2545	529	3815	0.358064	0.385078
S=25, D=38, h=0.7, k=0.4, V=0	318116	884	313798	825	2609	501	3935	0.333142	0.357051
S=25, D=38, h=0.7, k=0.5, V=1	317939	945	313657	777	2560	518	3855	0.353968	0.380053
S=25, D=38, h=0.7, k=0.5, V=0	318158	896	313815	846	2601	502	3949	0.334205	0.358218
S=25, D=38, h=0.7, k=0.6, V=1	318216	973	313924	769	2550	499	3818	0.362569	0.388193
S=25, D=38, h=0.7, k=0.6, V=0	318291	997	314023	762	2509	495	3766	0.370849	0.396955
S=25, D=38, h=0.7, k=0.7, V=1	318465	939	314081	847	2598	484	3929	0.345137	0.368792
S=25, D=38, h=0.7, k=0.7, V=0	318553	956	314176	843	2578	480	3901	0.350530	0.374368
S=25, D=38, h=0.7, k=0.8, V=1	318717	979	314325	845	2568	475	3888	0.356230	0.380116
S=25, D=38, h=0.7, k=0.8, V=0	318805	994	314421	841	2549	471	3861	0.361061	0.385088
S=25, D=38, h=0.7, k=0.9, V=1	318717	979	314325	845	2568	475	3888	0.356230	0.380116
S=25, D=38, h=0.7, k=0.9, V=0	318805	994	314421	841	2549	471	3861	0.361061	0.385088
S=25, D=38, h=0.7, k=1, V=1	318936	936	314470	908	2622	464	3994	0.338278	0.360443
S=25, D=38, h=0.7, k=1, V=0	319024	948	314559	908	2609	460	3977	0.341788	0.363994
S=25, D=38, h=0.6, k=0.3, V=1	317701	974	313506	708	2513	533	3754	0.369714	0.397794
S=25, D=38, h=0.6, k=0.3, V=0	318187	910	313882	806	2589	500	3895	0.342233	0.366679
S=25, D=38, h=0.6, k=0.4, V=1	318465	1031	314187	749	2498	497	3744	0.380204	0.406884
S=25, D=38, h=0.6, k=0.4, V=0	318706	980	314373	811	2542	480	3833	0.360939	0.385531
S=25, D=38, h=0.6, k=0.5, V=1	318939	1058	314600	789	2492	474	3755	0.383069	0.408609
S=25, D=38, h=0.6, k=0.5, V=0	319042	1011	314650	844	2537	468	3849	0.365225	0.389340
S=25, D=38, h=0.6, k=0.6, V=1	319405	1082	315009	820	2494	451	3765	0.385885	0.410235
S=25, D=38, h=0.6, k=0.6, V=0	319444	1097	315066	808	2473	448	3729	0.391488	0.416057
S=25, D=38, h=0.6, k=0.7, V=1	319546	1095	315132	831	2488	443	3762	0.388142	0.412167
S=25, D=38, h=0.6, k=0.7, V=0	319585	1091	315171	836	2487	440	3763	0.386986	0.410816
S=25, D=38, h=0.6, k=0.8, V=1	319725	1113	315275	860	2477	434	3771	0.389857	0.413475
S=25, D=38, h=0.6, k=0.8, V=0	319733	1103	315277	867	2486	433	3786	0.386680	0.410066
S=25, D=38, h=0.6, k=0.9, V=1	319739	1126	315298	850	2465	433	3748	0.394204	0.418014
S=25, D=38, h=0.6, k=0.9, V=0	319747	1116	315299	858	2474	432	3764	0.390930	0.414504
S=25, D=38, h=0.6, k=1, V=1	320031	1083	315488	939	2521	415	3875	0.374545	0.396235
S=25, D=38, h=0.6, k=1, V=0	320031	1070	315477	951	2533	415	3899	0.370084	0.391533
S=25, D=38, h=0.5, k=0.3, V=1	317893	1029	313704	691	2469	525	3685	0.386406	0.415202
S=25, D=38, h=0.5, k=0.3, V=0	318336	966	314052	778	2540	495	3813	0.360662	0.386076
S=25, D=38, h=0.5, k=0.4, V=1	318964	1076	314635	779	2474	474	3727	0.388860	0.414772
S=25, D=38, h=0.5, k=0.4, V=0	319067	1012	314668	851	2536	468	3855	0.364777	0.388866
S=25, D=38, h=0.5, k=0.5, V=1	319560	1115	315171	806	2468	443	3717	0.395926	0.420411
S=25, D=38, h=0.5, k=0.5, V=0	319599	1066	315160	860	2513	440	3813	0.377970	0.401263
S=25, D=38, h=0.5, k=0.6, V=1	319755	1158	315331	834	2432	434	3700	0.403966	0.428406
S=25, D=38, h=0.5, k=0.6, V=0	319763	1163	315349	827	2424	433	3684	0.406168	0.430701
S=25, D=38, h=0.5, k=0.7, V=1	319892	1153	315429	868	2442	427	3737	0.399281	0.423045
S=25, D=38, h=0.5, k=0.7, V=0	319900	1160	315443	863	2434	426	3723	0.401656	0.425509
S=25, D=38, h=0.5, k=0.8, V=1	320171	1178	315665	892	2436	408	3736	0.403093	0.425931
S=25, D=38, h=0.5, k=0.8, V=0	320171	1182	315671	887	2431	408	3726	0.404646	0.427574
S=25, D=38, h=0.5, k=0.9, V=1	320231	1167	315681	934	2449	404	3787	0.396275	0.418523
S=25, D=38, h=0.5, k=0.9, V=0	320231	1172	315686	930	2443	404	3777	0.397965	0.420310
S=25, D=38, h=0.5, k=1, V=1	320431	1200	315893	917	2421	393	3731	0.406453	0.428616
S=25, D=38, h=0.5, k=1, V=0	320431	1203	315897	914	2417	393	3724	0.407545	0.429770
S=25, D=38, h=0.4, k=0.3, V=1	318514	1109	314299	692	2414	501	3607	0.407233	0.436006
S=25, D=38, h=0.4, k=0.3, V=0	318839	1037	314535	778	2489	479	3746	0.379645	0.405383
S=25, D=38, h=0.4, k=0.4, V=1	319662	1170	315297	781	2414	440	3635	0.412669	0.437980
S=25, D=38, h=0.4, k=0.4, V=0	319670	1120	315255	833	2462	439	3734	0.394598	0.418805
S=25, D=38, h=0.4, k=0.5, V=1	320040	1134	315526	908	2472	417	3797	0.390401	0.413067
S=25, D=38, h=0.4, k=0.5, V=0	320048	1111	315505	936	2496	416	3848	0.381814	0.403946
S=25, D=38, h=0.4, k=0.6, V=1	320294	1195	315761	915	2423	403	3741	0.405051	0.427706
S=25, D=38, h=0.4, k=0.6, V=0	320294	1201	315765	912	2416	403	3731	0.406883	0.429642
S=25, D=38, h=0.4, k=0.7, V=1	320559	1221	315979	945	2414	384	3743	0.408581	0.430286
S=25, D=38, h=0.4, k=0.7, V=0	320559	1225	315983	941	2410	384	3735	0.409950	0.431725
S=25, D=38, h=0.4, k=0.8, V=1	320947	1283	316368	931	2365	367	3663	0.425167	0.446676
S=25, D=38, h=0.4, k=0.8, V=0	320947	1286	316371	928	2362	367	3657	0.426183	0.447742
S=25, D=38, h=0.4, k=0.9, V=1	321055	1277	316414	989	2375	361	3725	0.418178	0.438998
S=25, D=38, h=0.4, k=0.9, V=0	321055	1280	316417	986	2372	361	3719	0.419182	0.440050
S=25, D=38, h=0.4, k=1, V=1	321308	1280	316621	1025	2382	347	3754	0.415703	0.435574
S=25, D=38, h=0.4, k=1, V=0	321308	1282	316623	1023	2380	347	3750	0.416367	0.436269
S=25, D=38, h=0.3, k=0.3, V=1	318861	1151	314613	712	2385	484	3581	0.415850	0.444161
S=25, D=38, h=0.3, k=0.3, V=0	319167	1090	314848	781	2448	463	3692	0.393443	0.419145
S=25, D=38, h=0.3, k=0.4, V=1	319997	1197	315590	808	2402	423	3633	0.416575	0.441070
S=25, D=38, h=0.3, k=0.4, V=0	320005	1159	315556	852	2438	422	3712	0.402597	0.426262
S=25, D=38, h=0.3, k=0.5, V=1	320403	1168	315819	965	2451	400	3816	0.393571	0.415450
S=25, D=38, h=0.3, k=0.5, V=0	320403	1150	315795	986	2472	400	3858	0.386931	0.408440
S=25, D=38, h=0.3, k=0.6, V=1	320816	1222	316182	992	2420	376	3788	0.404349	0.425373
S=25, D=38, h=0.3, k=0.6, V=0	320816	1223	316184	992	2417	376	3785	0.404697	0.425749
S=25, D=38, h=0.3, k=0.7, V=1	320997	1276	316356	988	2377	365	3730	0.417765	0.438784
S=25, D=38, h=0.3, k=0.7, V=0	320997	1277	316357	987	2376	365	3728	0.418100	0.439135
S=25, D=38, h=0.3, k=0.8, V=1	321324	1287	316606	1048	2383	344	3775	0.414963	0.434597
S=25, D=38, h=0.3, k=0.8, V=0	321324	1287	316606	1048	2383	344	3775	0.414963	0.434597
S=25, D=38, h=0.3, k=0.9, V=1	321653	1358	316937	1035	2323	327	3685	0.433184	0.452605
S=25, D=38, h=0.3, k=0.9, V=0	321653	1358	316937	1035	2323	327	3685	0.433184	0.452605
S=25, D=38, h=0.3, k=1, V=1	321860	1367	317077	1090	2326	315	3731	0.430191	0.448741
S=25, D=38, h=0.3, k=1, V=0	321860	1367	317077	1090	2326	315	3731	0.430191	0.448741
S=25, D=38, F=0	317086	209	312237	1404	3236	521	5161	0.075332	0.081881
S=25, D=40, h=0.7, k=0.3, V=1	317306	912	313106	726	2562	544	3832	0.350545	0.377844
S=25, D=40, h=0.7, k=0.3, V=0	317846	839	313524	835	2648	511	3994	0.319030	0.342443
S=25, D=40, h=0.7, k=0.4, V=1	317725	946	313491	745	2543	530	3818	0.357899	0.384960
S=25, D=40, h=0.7, k=0.4, V=0	318066	886	313749	825	2606	504	3935	0.333624	0.357712
S=25, D=40, h=0.7, k=0.5, V=1	317871	946	313588	781	2556	521	3858	0.353816	0.380060
S=25, D=40, h=0.7, k=0.5, V=0	318108	896	313763	849	2600	505	3954	0.333818	0.357950
S=25, D=40, h=0.7, k=0.6, V=1	318020	976	313739	770	2535	513	3818	0.363183	0.389633
S=25, D=40, h=0.7, k=0.6, V=0	318241	1002	313974	762	2503	498	3763	0.372105	0.398458
S=25, D=40, h=0.7, k=0.7, V=1	318397	945	314016	847	2589	487	3923	0.346788	0.370715
S=25, D=40, h=0.7, k=0.7, V=0	318503	963	314128	842	2570	483	3895	0.352454	0.376571
S=25, D=40, h=0.7, k=0.8, V=1	318668	985	314280	844	2559	477	3880	0.358000	0.382119
S=25, D=40, h=0.7, k=0.8, V=0	318774	1001	314391	839	2543	473	3855	0.363008	0.387254
S=25, D=40, h=0.7, k=0.9, V=1	318668	985	314280	844	2559	477	3880	0.358000	0.382119
S=25, D=40, h=0.7, k=0.9, V=0	318774	1001	314391	839	2543	473	3855	0.363008	0.387254
S=25, D=40, h=0.7, k=1, V=1	318936	940	314468	911	2617	464	3992	0.339132	0.361358
S=25, D=40, h=0.7, k=1, V=0	318993	953	314527	909	2604	462	3975	0.342968	0.365343
S=25, D=40, h=0.6, k=0.3, V=1	317682	980	313486	709	2507	534	3750	0.371192	0.399434
S=25, D=40, h=0.6, k=0.3, V=0	318137	917	313835	804	2581	503	3888	0.344316	0.369056
S=25, D=40, h=0.6, k=0.4, V=1	318416	1035	314140	750	2491	499	3740	0.381204	0.408079
S=25, D=40, h=0.6, k=0.4, V=0	318675	983	314340	815	2537	482	3834	0.361335	0.386068
S=25, D=40, h=0.6, k=0.5, V=1	318762	1059	314432	792	2479	487	3758	0.382957	0.409255
S=25, D=40, h=0.6, k=0.5, V=0	319011	1010	314611	853	2537	470	3860	0.363991	0.388137
S=25, D=40, h=0.6, k=0.6, V=1	319405	1082	315004	826	2493	451	3770	0.385303	0.409626
S=25, D=40, h=0.6, k=0.6, V=0	319413	1096	315027	817	2473	450	3740	0.390222	0.414830
S=25, D=40, h=0.6, k=0.7, V=1	319546	1099	315133	831	2483	443	3757	0.389222	0.413319
S=25, D=40, h=0.6, k=0.7, V=0	319554	1095	315138	838	2483	442	3763	0.387709	0.411690
S=25, D=40, h=0.6, k=0.8, V=1	319694	1115	315247	859	2473	436	3768	0.390471	0.414243
S=25, D=40, h=0.6, k=0.8, V=0	319702	1106	315246	869	2481	435	3785	0.387245	0.410783
S=25, D=40, h=0.6, k=0.9, V=1	319708	1128	315271	848	2461	435	3744	0.394919	0.418891
S=25, D=40, h=0.6, k=0.9, V=0	319716	1119	315271	857	2469	434	3760	0.391798	0.415541
S=25, D=40, h=0.6, k=1, V=1	320000	1081	315457	942	2520	417	3879	0.373788	0.395555
S=25, D=40, h=0.6, k=1, V=0	320000	1069	315446	954	2531	417	3902	0.369586	0.391126
S=25, D=40, h=0.5, k=0.3, V=1	317874	1033	313685	691	2465	526	3682	0.387423	0.416347
S=25, D=40, h=0.5, k=0.3, V=0	318286	970	314004	778	2534	498	3810	0.361711	0.387361
S=25, D=40, h=0.5, k=0.4, V=1	318787	1078	314468	781	2460	487	3728	0.389111	0.415816
S=25, D=40, h=0.5, k=0.4, V=0	319036	1012	314632	857	2535	470	3862	0.364119	0.388274
S=25, D=40, h=0.5, k=0.5, V=1	319543	1109	315154	807	2473	443	3723	0.394332	0.418727
S=25, D=40, h=0.5, k=0.5, V=0	319551	1063	315113	860	2515	442	3817	0.377139	0.400490
S=25, D=40, h=0.5, k=0.6, V=1	319697	1158	315278	831	2430	436	3697	0.404281	0.428862
S=25, D=40, h=0.5, k=0.6, V=0	319705	1164	315295	824	2422	435	3681	0.406684	0.431363
S=25, D=40, h=0.5, k=0.7, V=1	319840	1153	315381	867	2439	430	3736	0.399383	0.423334
S=25, D=40, h=0.5, k=0.7, V=0	319848	1159	315397	860	2432	429	3721	0.401714	0.425752
S=25, D=40, h=0.5, k=0.8, V=1	320148	1180	315643	894	2431	410	3735	0.403440	0.426425
S=25, D=40, h=0.5, k=0.8, V=0	320148	1184	315648	890	2426	410	3726	0.404890	0.427960
S=25, D=40, h=0.5, k=0.9, V=1	320197	1162	315647	937	2451	407	3795	0.394733	0.417076
S=25, D=40, h=0.5, k=0.9, V=0	320197	1167	315651	934	2445	407	3786	0.396326	0.418761
S=25, D=40, h=0.5, k=1, V=1	320324	1199	315786	922	2417	399	3738	0.405655	0.428136
S=25, D=40, h=0.5, k=1, V=0	320324	1202	315790	919	2413	399	3731	0.406745	0.429291
S=25, D=40, h=0.4, k=0.3, V=1	318439	1110	314229	691	2409	506	3606	0.407555	0.436660
S=25, D=40, h=0.4, k=0.3, V=0	318791	1038	314483	784	2486	481	3751	0.379259	0.405092
S=25, D=40, h=0.4, k=0.4, V=1	319621	1167	315255	784	2415	442	3641	0.411588	0.436960
S=25, D=40, h=0.4, k=0.4, V=0	319629	1120	315215	835	2459	441	3735	0.394439	0.418763
S=25, D=40, h=0.4, k=0.5, V=1	319999	1132	315483	913	2471	420	3804	0.389399	0.412186
S=25, D=40, h=0.4, k=0.5, V=0	320007	1107	315460	943	2497	419	3859	0.380116	0.402328
S=25, D=40, h=0.4, k=0.6, V=1	320224	1194	315696	915	2419	408	3742	0.404803	0.427748
S=25, D=40, h=0.4, k=0.6, V=0	320224	1200	315701	911	2412	408	3731	0.406736	0.429792
S=25, D=40, h=0.4, k=0.7, V=1	320548	1224	315967	946	2411	385	3742	0.409163	0.430954
S=25, D=40, h=0.4, k=0.7, V=0	320548	1228	315970	943	2407	385	3735	0.410432	0.432288
S=25, D=40, h=0.4, k=0.8, V=1	320892	1286	316319	927	2360	369	3656	0.426282	0.447972
S=25, D=40, h=0.4, k=0.8, V=0	320892	1289	316322	924	2357	369	3650	0.427299	0.449037
S=25, D=40, h=0.4, k=0.9, V=1	320989	1276	316351	988	2374	364	3726	0.417980	0.438970
S=25, D=40, h=0.4, k=0.9, V=0	320989	1279	316354	985	2371	364	3720	0.418985	0.440023
S=25, D=40, h=0.4, k=1, V=1	321289	1282	316606	1022	2379	348	3749	0.416461	0.436428
S=25, D=40, h=0.4, k=1, V=0	321289	1284	316608	1020	2377	348	3745	0.417126	0.437123
S=25, D=40, h=0.3, k=0.3, V=1	318762	1154	314524	709	2375	491	3575	0.416955	0.445791
S=25, D=40, h=0.3, k=0.3, V=0	319095	1095	314784	776	2440	467	3683	0.395236	0.421288
S=25, D=40, h=0.3, k=0.4, V=1	319956	1190	315547	812	2407	425	3644	0.414408	0.438905
S=25, D=40, h=0.3, k=0.4, V=0	319964	1153	315511	858	2442	424	3724	0.400466	0.424132
S=25, D=40, h=0.3, k=0.5, V=1	320380	1172	315804	959	2445	402	3806	0.395143	0.417223
S=25, D=40, h=0.3, k=0.5, V=0	320380	1154	315780	980	2466	402	3848	0.388498	0.410207
S=25, D=40, h=0.3, k=0.6, V=1	320823	1235	316203	978	2407	376	3761	0.408847	0.430094
S=25, D=40, h=0.3, k=0.6, V=0	320823	1236	316206	977	2404	376	3757	0.409290	0.430571
S=25, D=40, h=0.3, k=0.7, V=1	321004	1283	316367	986	2368	365	3719	0.419736	0.440862
S=25, D=40, h=0.3, k=0.7, V=0	321004	1284	316368	985	2367	365	3717	0.420070	0.441213
S=25, D=40, h=0.3, k=0.8, V=1	321218	1285	316510	1046	2377	352	3775	0.414671	0.434779
S=25, D=40, h=0.3, k=0.8, V=0	321218	1285	316510	1046	2377	352	3775	0.414671	0.434779
S=25, D=40, h=0.3, k=0.9, V=1	321602	1357	316896	1031	2318	333	3682	0.433327	0.453133
S=25, D=40, h=0.3, k=0.9, V=0	321602	1357	316896	1031	2318	333	3682	0.433327	0.453133
S=25, D=40, h=0.3, k=1, V=1	321840	1367	317061	1088	2324	317	3729	0.430373	0.449055
S=25, D=40, h=0.3, k=1, V=0	321840	1367	317061	1088	2324	317	3729	0.430373	0.449055
S=25, D=40, F=0	317055	212	312213	1400	3230	523	5153	0.076568	0.083235
S=25, D=43, h=0.7, k=0.3, V=1	317263	917	313066	724	2556	545	3825	0.352175	0.379653
S=25, D=43, h=0.7, k=0.3, V=0	317669	846	313361	829	2633	524	3986	0.321448	0.345664
S=25, D=43, h=0.7, k=0.4, V=1	317725	953	313491	745	2536	530	3811	0.359835	0.387038
S=25, D=43, h=0.7, k=0.4, V=0	317889	894	313580	826	2589	517	3932	0.335613	0.360507
S=25, D=43, h=0.7, k=0.5, V=1	317871	952	313585	783	2551	521	3855	0.355211	0.381549
S=25, D=43, h=0.7, k=0.5, V=0	317931	901	313590	855	2585	518	3958	0.334494	0.359347
S=25, D=43, h=0.7, k=0.6, V=1	318020	980	313738	770	2532	513	3815	0.364225	0.390741
S=25, D=43, h=0.7, k=0.6, V=0	318064	1004	313803	766	2491	511	3768	0.372060	0.399153
S=25, D=43, h=0.7, k=0.7, V=1	318269	947	313893	851	2578	498	3927	0.346843	0.371359
S=25, D=43, h=0.7, k=0.7, V=0	318454	965	314071	848	2570	485	3903	0.352208	0.376395
S=25, D=43, h=0.7, k=0.8, V=1	318649	987	314255	850	2557	478	3885	0.357883	0.382046
S=25, D=43, h=0.7, k=0.8, V=0	318706	1002	314315	847	2542	476	3865	0.362316	0.386669
S=25, D=43, h=0.7, k=0.9, V=1	318649	987	314255	850	2557	478	3885	0.357883	0.382046
S=25, D=43, h=0.7, k=0.9, V=0	318706	1002	314315	847	2542	476	3865	0.362316	0.386669
S=25, D=43, h=0.7, k=1, V=1	318868	940	314398	915	2615	467	3997	0.338705	0.361057
S=25, D=43, h=0.7, k=1, V=0	318925	953	314453	916	2603	465	3984	0.342207	0.364684
S=25, D=43, h=0.6, k=0.3, V=1	317639	981	313442	711	2505	535	3751	0.371236	0.399541
S=25, D=43, h=0.6, k=0.3, V=0	317960	920	313668	803	2569	516	3888	0.345080	0.370555
S=25, D=43, h=0.6, k=0.4, V=1	318397	1037	314117	753	2490	500	3743	0.381305	0.408233
S=25, D=43, h=0.6, k=0.4, V=0	318479	984	314149	820	2526	496	3842	0.360895	0.386365
S=25, D=43, h=0.6, k=0.5, V=1	318743	1059	314408	798	2478	488	3764	0.382313	0.408630
S=25, D=43, h=0.6, k=0.5, V=0	318815	1012	314421	857	2525	484	3866	0.363928	0.388836
S=25, D=43, h=0.6, k=0.6, V=1	319337	1083	314935	829	2490	454	3773	0.385198	0.409686
S=25, D=43, h=0.6, k=0.6, V=0	319345	1098	314958	819	2470	453	3742	0.390425	0.415213
S=25, D=43, h=0.6, k=0.7, V=1	319497	1100	315081	836	2480	445	3761	0.388956	0.413157
S=25, D=43, h=0.6, k=0.7, V=0	319505	1096	315085	844	2480	444	3768	0.387343	0.411422
S=25, D=43, h=0.6, k=0.8, V=1	319694	1116	315239	866	2473	436	3775	0.389958	0.413696
S=25, D=43, h=0.6, k=0.8, V=0	319702	1107	315237	877	2481	435	3793	0.386638	0.410137
S=25, D=43, h=0.6, k=0.9, V=1	319708	1130	315264	854	2460	435	3749	0.394755	0.418713
S=25, D=43, h=0.6, k=0.9, V=0	319716	1121	315262	865	2468	434	3767	0.391436	0.415154
S=25, D=43, h=0.6, k=1, V=1	320000	1084	315450	947	2519	417	3883	0.373984	0.395753
S=25, D=43, h=0.6, k=1, V=0	320000	1072	315438	960	2530	417	3907	0.369697	0.391233
S=25, D=43, h=0.5, k=0.3, V=1	317831	1034	313641	693	2463	527	3683	0.387456	0.416444
S=25, D=43, h=0.5, k=0.3, V=0	318109	970	313838	776	2525	511	3812	0.361737	0.388102
S=25, D=43, h=0.5, k=0.4, V=1	318768	1074	314445	786	2463	488	3737	0.387526	0.414188
S=25, D=43, h=0.5, k=0.4, V=0	318840	1011	314442	861	2526	484	3871	0.363257	0.388122
S=25, D=43, h=0.5, k=0.5, V=1	319366	1109	314989	807	2461	456	3724	0.394278	0.419448
S=25, D=43, h=0.5, k=0.5, V=0	319374	1065	314949	858	2502	455	3815	0.377765	0.401893
S=25, D=43, h=0.5, k=0.6, V=1	319697	1161	315272	838	2426	436	3700	0.404350	0.428944
S=25, D=43, h=0.5, k=0.6, V=0	319705	1168	315287	833	2417	435	3685	0.406787	0.431482
S=25, D=43, h=0.5, k=0.7, V=1	319840	1154	315377	871	2438	430	3739	0.399224	0.423168
S=25, D=43, h=0.5, k=0.7, V=0	319848	1161	315391	866	2430	429	3725	0.401597	0.425630
S=25, D=43, h=0.5, k=0.8, V=1	320107	1182	315604	893	2428	412	3733	0.403986	0.427116
S=25, D=43, h=0.5, k=0.8, V=0	320107	1186	315608	890	2423	412	3725	0.405334	0.428545
S=25, D=43, h=0.5, k=0.9, V=1	320156	1164	315605	940	2447	409	3796	0.394939	0.417413
S=25, D=43, h=0.5, k=0.9, V=0	320156	1167	315608	938	2443	409	3790	0.395933	0.418468
S=25, D=43, h=0.5, k=1, V=1	320301	1196	315762	925	2418	401	3744	0.404617	0.427165
S=25, D=43, h=0.5, k=1, V=0	320301	1199	315766	922	2414	401	3737	0.405707	0.428319
S=25, D=43, h=0.4, k=0.3, V=1	318377	1114	314162	697	2404	508	3609	0.407829	0.437076
S=25, D=43, h=0.4, k=0.3, V=0	318595	1040	314295	784	2476	495	3755	0.379494	0.406130
S=25, D=43, h=0.4, k=0.4, V=1	319444	1168	315088	786	2402	455	3643	0.411565	0.437746
S=25, D=43, h=0.4, k=0.4, V=0	319452	1123	315048	836	2445	454	3735	0.394995	0.420126
S=25, D=43, h=0.4, k=0.5, V=1	319999	1132	315480	916	2471	420	3807	0.389102	0.411874
S=25, D=43, h=0.4, k=0.5, V=0	320007	1109	315458	945	2495	419	3859	0.380433	0.402663
S=25, D=43, h=0.4, k=0.6, V=1	320224	1193	315689	922	2420	408	3750	0.403860	0.426756
S=25, D=43, h=0.4, k=0.6, V=0	320224	1199	315694	918	2413	408	3739	0.405791	0.428797
S=25, D=43, h=0.4, k=0.7, V=1	320548	1223	315967	946	2412	385	3743	0.408919	0.430697
S=25, D=43, h=0.4, k=0.7, V=0	320548	1227	315971	942	2408	385	3735	0.410286	0.432135
S=25, D=43, h=0.4, k=0.8, V=1	320892	1282	316317	929	2364	369	3662	0.425127	0.446759
S=25, D=43, h=0.4, k=0.8, V=0	320892	1285	316320	926	2361	369	3656	0.426143	0.447825
S=25, D=43, h=0.4, k=0.9, V=1	320989	1271	316359	980	2379	364	3723	0.417551	0.438518
S=25, D=43, h=0.4, k=0.9, V=0	320989	1274	316362	977	2376	364	3717	0.418559	0.439574
S=25, D=43, h=0.4, k=1, V=1	321234	1281	316552	1023	2378	350	3751	0.416128	0.436202
S=25, D=43, h=0.4, k=1, V=0	321234	1283	316554	1021	2376	350	3747	0.416792	0.436897
S=25, D=43, h=0.3, k=0.3, V=1	318762	1155	314517	715	2375	491	3581	0.416461	0.445259
S=25, D=43, h=0.3, k=0.3, V=0	318918	1098	314610	783	2427	480	3690	0.395092	0.421914
S=25, D=43, h=0.3, k=0.4, V=1	319779	1186	315380	814	2399	438	3651	0.413143	0.438376
S=25, D=43, h=0.3, k=0.4, V=0	319787	1149	315347	857	2434	437	3728	0.399508	0.423901
S=25, D=43, h=0.3, k=0.5, V=1	320333	1174	315758	961	2440	405	3806	0.395446	0.417722
S=25, D=43, h=0.3, k=0.5, V=0	320333	1156	315734	982	2461	405	3848	0.388807	0.410709
S=25, D=43, h=0.3, k=0.6, V=1	320823	1232	316207	974	2410	376	3760	0.408502	0.429731
S=25, D=43, h=0.3, k=0.6, V=0	320823	1233	316210	973	2407	376	3756	0.408947	0.430209
S=25, D=43, h=0.3, k=0.7, V=1	321004	1282	316372	981	2369	365	3715	0.419978	0.441115
S=25, D=43, h=0.3, k=0.7, V=0	321004	1283	316373	980	2368	365	3713	0.420313	0.441466
S=25, D=43, h=0.3, k=0.8, V=1	321218	1289	316518	1038	2373	352	3763	0.416363	0.436549
S=25, D=43, h=0.3, k=0.8, V=0	321218	1289	316518	1038	2373	352	3763	0.416363	0.436549
S=25, D=43, h=0.3, k=0.9, V=1	321602	1360	316900	1027	2315	333	3675	0.434400	0.454254
S=25, D=43, h=0.3, k=0.9, V=0	321602	1360	316900	1027	2315	333	3675	0.434400	0.454254
S=25, D=43, h=0.3, k=1, V=1	321808	1367	317038	1084	2319	322	3725	0.430737	0.449748
S=25, D=43, h=0.3, k=1, V=0	321808	1367	317038	1084	2319	322	3725	0.430737	0.449748
S=25, D=43, F=0	316878	212	312056	1391	3219	536	5146	0.076799	0.083662
S=25, D=45, h=0.7, k=0.3, V=1	317199	918	313007	720	2554	547	3821	0.352857	0.380491
S=25, D=45, h=0.7, k=0.3, V=0	317611	851	313303	835	2622	529	3986	0.322333	0.346880
S=25, D=45, h=0.7, k=0.4, V=1	317725	953	313488	747	2537	530	3814	0.359568	0.386745
S=25, D=45, h=0.7, k=0.4, V=0	317889	894	313573	834	2588	517	3939	0.334844	0.359694
S=25, D=45, h=0.7, k=0.5, V=1	317871	953	313581	788	2549	521	3858	0.355000	0.381332
S=25, D=45, h=0.7, k=0.5, V=0	317931	902	313585	861	2583	518	3962	0.334223	0.359066
S=25, D=45, h=0.7, k=0.6, V=1	318020	980	313733	776	2531	513	3820	0.363624	0.390107
S=25, D=45, h=0.7, k=0.6, V=0	318064	1007	313799	770	2488	511	3769	0.372432	0.399553
S=25, D=45, h=0.7, k=0.7, V=1	318269	949	313892	852	2576	498	3926	0.347292	0.371839
S=25, D=45, h=0.7, k=0.7, V=0	318454	969	314065	855	2565	485	3905	0.352635	0.376860
S=25, D=45, h=0.7, k=0.8, V=1	318649	988	314252	853	2556	478	3887	0.357848	0.382010
S=25, D=45, h=0.7, k=0.8, V=0	318706	1004	314312	851	2539	476	3866	0.362491	0.386864
S=25, D=45, h=0.7, k=0.9, V=1	318649	988	314252	853	2556	478	3887	0.357848	0.382010
S=25, D=45, h=0.7, k=0.9, V=0	318706	1004	314312	851	2539	476	3866	0.362491	0.386864
S=25, D=45, h=0.7, k=1, V=1	318868	942	314395	919	2612	467	3998	0.338915	0.361289
S=25, D=45, h=0.7, k=1, V=0	318925	956	314451	919	2599	465	3983	0.342782	0.365302
S=25, D=45, h=0.6, k=0.3, V=1	317639	981	313440	712	2506	535	3753	0.371075	0.399361
S=25, D=45, h=0.6, k=0.3, V=0	317960	923	313660	812	2565	516	3893	0.345026	0.370508
S=25, D=45, h=0.6, k=0.4, V=1	318397	1038	314112	759	2488	500	3747	0.380956	0.407870
S=25, D=45, h=0.6, k=0.4, V=0	318479	985	314143	828	2523	496	3847	0.360429	0.385884
S=25, D=45, h=0.6, k=0.5, V=1	318743	1063	314405	801	2474	488	3763	0.383040	0.409407
S=25, D=45, h=0.6, k=0.5, V=0	318815	1013	314415	864	2523	484	3871	0.363533	0.388425
S=25, D=45, h=0.6, k=0.6, V=1	319337	1085	314934	830	2488	454	3772	0.385611	0.410125
S=25, D=45, h=0.6, k=0.6, V=0	319345	1100	314951	826	2468	453	3747	0.390202	0.414978
S=25, D=45, h=0.6, k=0.7, V=1	319497	1102	315078	839	2478	445	3762	0.389157	0.413371
S=25, D=45, h=0.6, k=0.7, V=0	319505	1098	315079	850	2478	444	3772	0.387236	0.411311
S=25, D=45, h=0.6, k=0.8, V=1	319694	1116	315235	870	2473	436	3779	0.389550	0.413265
S=25, D=45, h=0.6, k=0.8, V=0	319702	1107	315233	881	2481	435	3797	0.386233	0.409710
S=25, D=45, h=0.6, k=0.9, V=1	319708	1130	315261	857	2460	435	3752	0.394445	0.418386
S=25, D=45, h=0.6, k=0.9, V=0	319716	1121	315259	868	2468	434	3770	0.391129	0.414830
S=25, D=45, h=0.6, k=1, V=1	320000	1084	315448	949	2519	417	3885	0.373792	0.395551
S=25, D=45, h=0.6, k=1, V=0	320000	1072	315436	962	2530	417	3909	0.369508	0.391034
S=25, D=45, h=0.5, k=0.3, V=1	317831	1036	313638	695	2462	527	3684	0.387706	0.416706
S=25, D=45, h=0.5, k=0.3, V=0	318109	971	313826	790	2522	511	3823	0.360603	0.386908
S=25, D=45, h=0.5, k=0.4, V=1	318768	1078	314442	789	2459	488	3736	0.388244	0.414954
S=25, D=45, h=0.5, k=0.4, V=0	318840	1012	314436	868	2524	484	3876	0.362864	0.387713
S=25, D=45, h=0.5, k=0.5, V=1	319366	1111	314989	807	2459	456	3722	0.394791	0.419993
S=25, D=45, h=0.5, k=0.5, V=0	319374	1065	314943	865	2501	455	3821	0.377100	0.401196
S=25, D=45, h=0.5, k=0.6, V=1	319697	1160	315269	841	2427	436	3704	0.403784	0.428346
S=25, D=45, h=0.5, k=0.6, V=0	319705	1167	315285	835	2418	435	3688	0.406326	0.430994
S=25, D=45, h=0.5, k=0.7, V=1	319840	1153	315374	874	2439	430	3743	0.398666	0.422578
S=25, D=45, h=0.5, k=0.7, V=0	319848	1160	315389	868	2431	429	3728	0.401141	0.425148
S=25, D=45, h=0.5, k=0.8, V=1	320107	1181	315602	895	2429	412	3736	0.403535	0.426641
S=25, D=45, h=0.5, k=0.8, V=0	320107	1185	315606	892	2424	412	3728	0.404884	0.428069
S=25, D=45, h=0.5, k=0.9, V=1	320156	1163	315605	940	2448	409	3797	0.394689	0.417149
S=25, D=45, h=0.5, k=0.9, V=0	320156	1166	315608	938	2444	409	3791	0.395684	0.418204
S=25, D=45, h=0.5, k=1, V=1	320301	1196	315763	924	2418	401	3743	0.404716	0.427269
S=25, D=45, h=0.5, k=1, V=0	320301	1199	315767	921	2414	401	3736	0.405806	0.428423
S=25, D=45, h=0.4, k=0.3, V=1	318377	1113	314161	698	2405	508	3611	0.407455	0.436677
S=25, D=45, h=0.4, k=0.3, V=0	318595	1039	314287	796	2473	495	3764	0.378133	0.404709
S=25, D=45, h=0.4, k=0.4, V=1	319444	1172	315090	784	2398	455	3637	0.412786	0.439042
S=25, D=45, h=0.4, k=0.4, V=0	319452	1125	315046	839	2442	454	3735	0.395242	0.420396
S=25, D=45, h=0.4, k=0.5, V=1	319999	1132	315478	918	2471	420	3809	0.388905	0.411666
S=25, D=45, h=0.4, k=0.5, V=0	320007	1109	315456	947	2495	419	3861	0.380240	0.402460
S=25, D=45, h=0.4, k=0.6, V=1	320224	1193	315689	922	2420	408	3750	0.403860	0.426756
S=25, D=45, h=0.4, k=0.6, V=0	320224	1199	315694	918	2413	408	3739	0.405791	0.428797
S=25, D=45, h=0.4, k=0.7, V=1	320548	1223	315966	947	2412	385	3744	0.408821	0.430594
S=25, D=45, h=0.4, k=0.7, V=0	320548	1227	315970	943	2408	385	3736	0.410188	0.432032
S=25, D=45, h=0.4, k=0.8, V=1	320892	1283	316318	928	2363	369	3660	0.425466	0.447114
S=25, D=45, h=0.4, k=0.8, V=0	320892	1286	316321	925	2360	369	3654	0.426482	0.448181
S=25, D=45, h=0.4, k=0.9, V=1	320989	1271	316358	981	2379	364	3724	0.417455	0.438417
S=25, D=45, h=0.4, k=0.9, V=0	320989	1274	316361	978	2376	364	3718	0.418463	0.439473
S=25, D=45, h=0.4, k=1, V=1	321234	1279	316556	1019	2380	350	3749	0.416026	0.436095
S=25, D=45, h=0.4, k=1, V=0	321234	1281	316558	1017	2378	350	3745	0.416692	0.436791
S=25, D=45, h=0.3, k=0.3, V=1	318762	1157	314518	715	2372	491	3578	0.417020	0.445863
S=25, D=45, h=0.3, k=0.3, V=0	318918	1098	314609	786	2425	480	3691	0.394867	0.421690
S=25, D=45, h=0.3, k=0.4, V=1	319779	1187	315382	813	2397	438	3648	0.413552	0.438815
S=25, D=45, h=0.3, k=0.4, V=0	319787	1149	315345	861	2432	437	3730	0.399197	0.423587
S=25, D=45, h=0.3, k=0.5, V=1	320333	1173	315758	961	2441	405	3807	0.395198	0.417460
S=25, D=45, h=0.3, k=0.5, V=0	320333	1155	315734	982	2462	405	3849	0.388558	0.410446
S=25, D=45, h=0.3, k=0.6, V=1	320823	1230	316210	971	2412	376	3759	0.408305	0.429523
S=25, D=45, h=0.3, k=0.6, V=0	320823	1231	316213	970	2409	376	3755	0.408750	0.430001
S=25, D=45, h=0.3, k=0.7, V=1	321004	1281	316374	979	2370	365	3714	0.419932	0.441066
S=25, D=45, h=0.3, k=0.7, V=0	321004	1282	316375	978	2369	365	3712	0.420267	0.441418
S=25, D=45, h=0.3, k=0.8, V=1	321218	1285	316524	1032	2377	352	3761	0.415971	0.436136
S=25, D=45, h=0.3, k=0.8, V=0	321218	1285	316524	1032	2377	352	3761	0.415971	0.436136
S=25, D=45, h=0.3, k=0.9, V=1	321602	1355	316903	1024	2320	333	3677	0.433522	0.453335
S=25, D=45, h=0.3, k=0.9, V=0	321602	1355	316903	1024	2320	333	3677	0.433522	0.453335
S=25, D=45, h=0.3, k=1, V=1	321808	1364	317038	1084	2322	322	3728	0.430043	0.449024
S=25, D=45, h=0.3, k=1, V=0	321808	1364	317038	1084	2322	322	3728	0.430043	0.449024
S=25, D=45, F=0	316820	211	312004	1391	3214	541	5146	0.076438	0.083347
S=25, D=48, h=0.7, k=0.3, V=1	317151	919	312960	722	2550	550	3822	0.352914	0.380722
S=25, D=48, h=0.7, k=0.3, V=0	317611	850	313297	842	2622	529	3993	0.321388	0.345876
S=25, D=48, h=0.7, k=0.4, V=1	317650	956	313412	750	2532	532	3814	0.360064	0.387394
S=25, D=48, h=0.7, k=0.4, V=0	317889	897	313570	838	2584	517	3939	0.335331	0.360224
S=25, D=48, h=0.7, k=0.5, V=1	317796	955	313506	790	2545	523	3858	0.355336	0.381806
S=25, D=48, h=0.7, k=0.5, V=0	317931	906	313582	865	2578	518	3961	0.334993	0.359900
S=25, D=48, h=0.7, k=0.6, V=1	317945	982	313658	778	2527	515	3820	0.363951	0.390573
S=25, D=48, h=0.7, k=0.6, V=0	318064	1010	313795	775	2484	511	3770	0.372744	0.399896
S=25, D=48, h=0.7, k=0.7, V=1	318258	949	313879	854	2576	498	3928	0.347090	0.371625
S=25, D=48, h=0.7, k=0.7, V=0	318454	969	314062	858	2565	485	3908	0.352333	0.376539
S=25, D=48, h=0.7, k=0.8, V=1	318649	988	314250	856	2555	478	3889	0.357591	0.381744
S=25, D=48, h=0.7, k=0.8, V=0	318706	1004	314309	854	2539	476	3869	0.362186	0.386540
S=25, D=48, h=0.7, k=0.9, V=1	318649	988	314250	856	2555	478	3889	0.357591	0.381744
S=25, D=48, h=0.7, k=0.9, V=0	318706	1004	314309	854	2539	476	3869	0.362186	0.386540
S=25, D=48, h=0.7, k=1, V=1	318868	942	314393	921	2612	467	4000	0.338725	0.361087
S=25, D=48, h=0.7, k=1, V=0	318925	956	314448	922	2599	465	3986	0.342496	0.364999
S=25, D=48, h=0.6, k=0.3, V=1	317527	983	313334	711	2499	540	3750	0.371732	0.400362
S=25, D=48, h=0.6, k=0.3, V=0	317960	925	313655	817	2563	516	3896	0.345066	0.370554
S=25, D=48, h=0.6, k=0.4, V=1	318333	1040	314049	760	2484	502	3746	0.381375	0.408438
S=25, D=48, h=0.6, k=0.4, V=0	318479	987	314139	832	2521	496	3849	0.360557	0.386023
S=25, D=48, h=0.6, k=0.5, V=1	318743	1063	314404	802	2474	488	3764	0.382934	0.409294
S=25, D=48, h=0.6, k=0.5, V=0	318815	1013	314414	865	2523	484	3872	0.363433	0.388318
S=25, D=48, h=0.6, k=0.6, V=1	319337	1085	314933	831	2488	454	3773	0.385506	0.410014
S=25, D=48, h=0.6, k=0.6, V=0	319345	1100	314950	827	2468	453	3748	0.390096	0.414867
S=25, D=48, h=0.6, k=0.7, V=1	319497	1102	315076	841	2478	445	3764	0.388949	0.413151
S=25, D=48, h=0.6, k=0.7, V=0	319505	1098	315078	851	2478	444	3773	0.387133	0.411202
S=25, D=48, h=0.6, k=0.8, V=1	319694	1116	315235	870	2473	436	3779	0.389550	0.413265
S=25, D=48, h=0.6, k=0.8, V=0	319702	1107	315232	882	2481	435	3798	0.386133	0.409603
S=25, D=48, h=0.6, k=0.9, V=1	319708	1130	315261	857	2460	435	3752	0.394445	0.418386
S=25, D=48, h=0.6, k=0.9, V=0	319716	1121	315258	869	2468	434	3771	0.391027	0.414723
S=25, D=48, h=0.6, k=1, V=1	320000	1084	315448	949	2519	417	3885	0.373792	0.395551
S=25, D=48, h=0.6, k=1, V=0	320000	1072	315435	963	2530	417	3910	0.369413	0.390934
S=25, D=48, h=0.5, k=0.3, V=1	317719	1037	313534	692	2456	532	3680	0.388320	0.417670
S=25, D=48, h=0.5, k=0.3, V=0	318109	975	313823	793	2518	511	3822	0.361376	0.387737
S=25, D=48, h=0.5, k=0.4, V=1	318768	1078	314441	790	2459	488	3737	0.388136	0.414840
S=25, D=48, h=0.5, k=0.4, V=0	318840	1012	314435	869	2524	484	3877	0.362764	0.387606
S=25, D=48, h=0.5, k=0.5, V=1	319366	1111	314987	809	2459	456	3724	0.394578	0.419767
S=25, D=48, h=0.5, k=0.5, V=0	319374	1065	314942	866	2501	455	3822	0.376998	0.401089
S=25, D=48, h=0.5, k=0.6, V=1	319697	1160	315268	842	2427	436	3705	0.403679	0.428235
S=25, D=48, h=0.5, k=0.6, V=0	319705	1167	315284	836	2418	435	3689	0.406220	0.430883
S=25, D=48, h=0.5, k=0.7, V=1	319840	1153	315373	875	2439	430	3744	0.398563	0.422470
S=25, D=48, h=0.5, k=0.7, V=0	319848	1160	315388	869	2431	429	3729	0.401038	0.425040
S=25, D=48, h=0.5, k=0.8, V=1	320107	1181	315601	896	2429	412	3737	0.403434	0.426535
S=25, D=48, h=0.5, k=0.8, V=0	320107	1185	315605	893	2424	412	3729	0.404782	0.427963
S=25, D=48, h=0.5, k=0.9, V=1	320156	1163	315604	941	2448	409	3798	0.394592	0.417047
S=25, D=48, h=0.5, k=0.9, V=0	320156	1166	315607	939	2444	409	3792	0.395586	0.418102
S=25, D=48, h=0.5, k=1, V=1	320301	1196	315762	925	2418	401	3744	0.404617	0.427165
S=25, D=48, h=0.5, k=1, V=0	320301	1199	315766	922	2414	401	3737	0.405707	0.428319
S=25, D=48, h=0.4, k=0.3, V=1	318340	1115	314130	696	2399	511	3606	0.408255	0.437731
S=25, D=48, h=0.4, k=0.3, V=0	318595	1041	314284	799	2471	495	3765	0.378341	0.404934
S=25, D=48, h=0.4, k=0.4, V=1	319444	1171	315088	786	2399	455	3640	0.412317	0.438545
S=25, D=48, h=0.4, k=0.4, V=0	319452	1124	315045	840	2443	454	3737	0.394882	0.420015
S=25, D=48, h=0.4, k=0.5, V=1	319999	1131	315477	919	2472	420	3811	0.388553	0.411295
S=25, D=48, h=0.4, k=0.5, V=0	320007	1108	315455	948	2496	419	3863	0.379889	0.402090
S=25, D=48, h=0.4, k=0.6, V=1	320224	1192	315689	922	2421	408	3751	0.403613	0.426495
S=25, D=48, h=0.4, k=0.6, V=0	320224	1198	315694	918	2414	408	3740	0.405544	0.428537
S=25, D=48, h=0.4, k=0.7, V=1	320548	1222	315966	947	2413	385	3745	0.408577	0.430338
S=25, D=48, h=0.4, k=0.7, V=0	320548	1226	315970	943	2409	385	3737	0.409944	0.431775
S=25, D=48, h=0.4, k=0.8, V=1	320892	1284	316319	927	2362	369	3658	0.425804	0.447470
S=25, D=48, h=0.4, k=0.8, V=0	320892	1287	316322	924	2359	369	3652	0.426821	0.448536
S=25, D=48, h=0.4, k=0.9, V=1	320989	1272	316359	980	2378	364	3722	0.417791	0.438769
S=25, D=48, h=0.4, k=0.9, V=0	320989	1275	316362	977	2375	364	3716	0.418798	0.439825
S=25, D=48, h=0.4, k=1, V=1	321234	1280	316557	1018	2379	350	3747	0.416359	0.436443
S=25, D=48, h=0.4, k=1, V=0	321234	1282	316559	1016	2377	350	3743	0.417024	0.437139
S=25, D=48, h=0.3, k=0.3, V=1	318762	1157	314516	717	2372	491	3580	0.416789	0.445618
S=25, D=48, h=0.3, k=0.3, V=0	318918	1098	314606	789	2425	480	3694	0.394541	0.421344
S=25, D=48, h=0.3, k=0.4, V=1	319779	1187	315380	815	2397	438	3650	0.413338	0.438589
S=25, D=48, h=0.3, k=0.4, V=0	319787	1149	315344	862	2432	437	3731	0.399094	0.423478
S=25, D=48, h=0.3, k=0.5, V=1	320333	1173	315759	960	2441	405	3806	0.395294	0.417562
S=25, D=48, h=0.3, k=0.5, V=0	320333	1155	315735	981	2462	405	3848	0.388652	0.410545
S=25, D=48, h=0.3, k=0.6, V=1	320823	1229	316210	971	2413	376	3760	0.408062	0.429267
S=25, D=48, h=0.3, k=0.6, V=0	320823	1230	316213	970	2410	376	3756	0.408506	0.429745
S=25, D=48, h=0.3, k=0.7, V=1	321004	1280	316374	979	2371	365	3715	0.419693	0.440816
S=25, D=48, h=0.3, k=0.7, V=0	321004	1281	316375	978	2370	365	3713	0.420029	0.441167
S=25, D=48, h=0.3, k=0.8, V=1	321218	1284	316524	1032	2378	352	3762	0.415733	0.435887
S=25, D=48, h=0.3, k=0.8, V=0	321218	1284	316524	1032	2378	352	3762	0.415733	0.435887
S=25, D=48, h=0.3, k=0.9, V=1	321602	1354	316903	1024	2321	333	3678	0.433289	0.453092
S=25, D=48, h=0.3, k=0.9, V=0	321602	1354	316903	1024	2321	333	3678	0.433289	0.453092
S=25, D=48, h=0.3, k=1, V=1	321808	1362	317040	1082	2324	322	3728	0.429763	0.448732
S=25, D=48, h=0.3, k=1, V=0	321808	1362	317040	1082	2324	322	3728	0.429763	0.448732
S=25, D=48, F=0	316820	210	311998	1396	3216	541	5153	0.075912	0.082781
S=25, D=50, h=0.7, k=0.3, V=1	317151	920	312959	723	2549	550	3822	0.353083	0.380904
S=25, D=50, h=0.7, k=0.3, V=0	317600	852	313286	842	2620	529	3991	0.321965	0.346495
S=25, D=50, h=0.7, k=0.4, V=1	317650	956	313412	750	2532	532	3814	0.360064	0.387394
S=25, D=50, h=0.7, k=0.4, V=0	317878	897	313559	838	2584	517	3939	0.335331	0.360224
S=25, D=50, h=0.7, k=0.5, V=1	317796	955	313506	790	2545	523	3858	0.355336	0.381806
S=25, D=50, h=0.7, k=0.5, V=0	317920	906	313571	865	2578	518	3961	0.334993	0.359900
S=25, D=50, h=0.7, k=0.6, V=1	317945	982	313658	778	2527	515	3820	0.363951	0.390573
S=25, D=50, h=0.7, k=0.6, V=0	318053	1010	313784	775	2484	511	3770	0.372744	0.399896
S=25, D=50, h=0.7, k=0.7, V=1	318258	949	313879	854	2576	498	3928	0.347090	0.371625
S=25, D=50, h=0.7, k=0.7, V=0	318443	969	314051	858	2565	485	3908	0.352333	0.376539
S=25, D=50, h=0.7, k=0.8, V=1	318649	988	314250	856	2555	478	3889	0.357591	0.381744
S=25, D=50, h=0.7, k=0.8, V=0	318706	1004	314308	855	2539	476	3870	0.362084	0.386432
S=25, D=50, h=0.7, k=0.9, V=1	318649	988	314250	856	2555	478	3889	0.357591	0.381744
S=25, D=50, h=0.7, k=0.9, V=0	318706	1004	314308	855	2539	476	3870	0.362084	0.386432
S=25, D=50, h=0.7, k=1, V=1	318868	942	314393	921	2612	467	4000	0.338725	0.361087
S=25, D=50, h=0.7, k=1, V=0	318925	956	314447	923	2599	465	3987	0.342400	0.364898
S=25, D=50, h=0.6, k=0.3, V=1	317527	983	313334	711	2499	540	3750	0.371732	0.400362
S=25, D=50, h=0.6, k=0.3, V=0	317949	925	313644	817	2563	516	3896	0.345066	0.370554
S=25, D=50, h=0.6, k=0.4, V=1	318333	1040	314048	761	2484	502	3747	0.381265	0.408321
S=25, D=50, h=0.6, k=0.4, V=0	318479	987	314139	832	2521	496	3849	0.360557	0.386023
S=25, D=50, h=0.6, k=0.5, V=1	318743	1063	314403	803	2474	488	3765	0.382827	0.409180
S=25, D=50, h=0.6, k=0.5, V=0	318815	1013	314414	865	2523	484	3872	0.363433	0.388318
S=25, D=50, h=0.6, k=0.6, V=1	319337	1085	314932	832	2488	454	3774	0.385402	0.409903
S=25, D=50, h=0.6, k=0.6, V=0	319345	1100	314950	827	2468	453	3748	0.390096	0.414867
S=25, D=50, h=0.6, k=0.7, V=1	319497	1102	315076	841	2478	445	3764	0.388949	0.413151
S=25, D=50, h=0.6, k=0.7, V=0	319505	1098	315078	851	2478	444	3773	0.387133	0.411202
S=25, D=50, h=0.6, k=0.8, V=1	319694	1116	315234	871	2473	436	3780	0.389448	0.413157
S=25, D=50, h=0.6, k=0.8, V=0	319702	1107	315232	882	2481	435	3798	0.386133	0.409603
S=25, D=50, h=0.6, k=0.9, V=1	319708	1130	315260	858	2460	435	3753	0.394342	0.418277
S=25, D=50, h=0.6, k=0.9, V=0	319716	1121	315258	869	2468	434	3771	0.391027	0.414723
S=25, D=50, h=0.6, k=1, V=1	320000	1084	315447	950	2519	417	3886	0.373697	0.395450
S=25, D=50, h=0.6, k=1, V=0	320000	1072	315435	963	2530	417	3910	0.369413	0.390934
S=25, D=50, h=0.5, k=0.3, V=1	317719	1037	313534	692	2456	532	3680	0.388320	0.417670
S=25, D=50, h=0.5, k=0.3, V=0	318098	975	313812	793	2518	511	3822	0.361376	0.387737
S=25, D=50, h=0.5, k=0.4, V=1	318768	1078	314440	791	2459	488	3738	0.388028	0.414725
S=25, D=50, h=0.5, k=0.4, V=0	318840	1012	314435	869	2524	484	3877	0.362764	0.387606
S=25, D=50, h=0.5, k=0.5, V=1	319366	1111	314987	809	2459	456	3724	0.394578	0.419767
S=25, D=50, h=0.5, k=0.5, V=0	319374	1065	314942	866	2501	455	3822	0.376998	0.401089
S=25, D=50, h=0.5, k=0.6, V=1	319697	1160	315268	842	2427	436	3705	0.403679	0.428235
S=25, D=50, h=0.5, k=0.6, V=0	319705	1167	315284	836	2418	435	3689	0.406220	0.430883
S=25, D=50, h=0.5, k=0.7, V=1	319840	1153	315373	875	2439	430	3744	0.398563	0.422470
S=25, D=50, h=0.5, k=0.7, V=0	319848	1160	315388	869	2431	429	3729	0.401038	0.425040
S=25, D=50, h=0.5, k=0.8, V=1	320107	1181	315601	896	2429	412	3737	0.403434	0.426535
S=25, D=50, h=0.5, k=0.8, V=0	320107	1185	315605	893	2424	412	3729	0.404782	0.427963
S=25, D=50, h=0.5, k=0.9, V=1	320156	1163	315604	941	2448	409	3798	0.394592	0.417047
S=25, D=50, h=0.5, k=0.9, V=0	320156	1166	315607	939	2444	409	3792	0.395586	0.418102
S=25, D=50, h=0.5, k=1, V=1	320301	1196	315762	925	2418	401	3744	0.404617	0.427165
S=25, D=50, h=0.5, k=1, V=0	320301	1199	315766	922	2414	401	3737	0.405707	0.428319
S=25, D=50, h=0.4, k=0.3, V=1	318340	1115	314129	697	2399	511	3607	0.408138	0.437606
S=25, D=50, h=0.4, k=0.3, V=0	318595	1041	314284	799	2471	495	3765	0.378341	0.404934
S=25, D=50, h=0.4, k=0.4, V=1	319444	1171	315088	786	2399	455	3640	0.412317	0.438545
S=25, D=50, h=0.4, k=0.4, V=0	319452	1124	315045	840	2443	454	3737	0.394882	0.420015
S=25, D=50, h=0.4, k=0.5, V=1	319999	1131	315477	919	2472	420	3811	0.388553	0.411295
S=25, D=50, h=0.4, k=0.5, V=0	320007	1108	315455	948	2496	419	3863	0.379889	0.402090
S=25, D=50, h=0.4, k=0.6, V=1	320224	1192	315689	922	2421	408	3751	0.403613	0.426495
S=25, D=50, h=0.4, k=0.6, V=0	320224	1198	315694	918	2414	408	3740	0.405544	0.428537
S=25, D=50, h=0.4, k=0.7, V=1	320548	1222	315966	947	2413	385	3745	0.408577	0.430338
S=25, D=50, h=0.4, k=0.7, V=0	320548	1226	315970	943	2409	385	3737	0.409944	0.431775
S=25, D=50, h=0.4, k=0.8, V=1	320892	1284	316319	927	2362	369	3658	0.425804	0.447470
S=25, D=50, h=0.4, k=0.8, V=0	320892	1287	316322	924	2359	369	3652	0.426821	0.448536
S=25, D=50, h=0.4, k=0.9, V=1	320989	1272	316359	980	2378	364	3722	0.417791	0.438769
S=25, D=50, h=0.4, k=0.9, V=0	320989	1275	316362	977	2375	364	3716	0.418798	0.439825
S=25, D=50, h=0.4, k=1, V=1	321234	1280	316557	1018	2379	350	3747	0.416359	0.436443
S=25, D=50, h=0.4, k=1, V=0	321234	1282	316559	1016	2377	350	3743	0.417024	0.437139
S=25, D=50, h=0.3, k=0.3, V=1	318762	1157	314516	717	2372	491	3580	0.416789	0.445618
S=25, D=50, h=0.3, k=0.3, V=0	318918	1098	314606	789	2425	480	3694	0.394541	0.421344
S=25, D=50, h=0.3, k=0.4, V=1	319779	1187	315381	814	2397	438	3649	0.413445	0.438702
S=25, D=50, h=0.3, k=0.4, V=0	319787	1149	315345	861	2432	437	3730	0.399197	0.423587
S=25, D=50, h=0.3, k=0.5, V=1	320333	1172	315759	960	2442	405	3807	0.395046	0.417300
S=25, D=50, h=0.3, k=0.5, V=0	320333	1154	315735	981	2463	405	3849	0.388403	0.410282
S=25, D=50, h=0.3, k=0.6, V=1	320823	1230	316211	970	2412	376	3758	0.408401	0.429624
S=25, D=50, h=0.3, k=0.6, V=0	320823	1231	316214	969	2409	376	3754	0.408846	0.430102
S=25, D=50, h=0.3, k=0.7, V=1	321004	1281	316375	978	2370	365	3713	0.420029	0.441167
S=25, D=50, h=0.3, k=0.7, V=0	321004	1282	316376	977	2369	365	3711	0.420364	0.441519
S=25, D=50, h=0.3, k=0.8, V=1	321218	1283	316525	1031	2379	352	3762	0.415588	0.435735
S=25, D=50, h=0.3, k=0.8, V=0	321218	1283	316525	1031	2379	352	3762	0.415588	0.435735
S=25, D=50, h=0.3, k=0.9, V=1	321602	1354	316905	1022	2321	333	3676	0.433478	0.453289
S=25, D=50, h=0.3, k=0.9, V=0	321602	1354	316905	1022	2321	333	3676	0.433478	0.453289
S=25, D=50, h=0.3, k=1, V=1	321808	1360	317043	1079	2326	322	3727	0.429574	0.448534
S=25, D=50, h=0.3, k=1, V=0	321808	1360	317043	1079	2326	322	3727	0.429574	0.448534
S=25, D=50, F=0	316809	212	311987	1396	3214	541	5151	0.076654	0.083579
S=20, D=28, h=0.7, k=0.3, V=1	320192	1053	315671	931	2537	414	3882	0.368253	0.389615
S=20, D=28, h=0.7, k=0.3, V=0	320462	932	315807	1071	2652	400	4123	0.324147	0.342475
S=20, D=28, h=0.7, k=0.4, V=1	320309	1108	315801	909	2491	407	3807	0.384540	0.406393
S=20, D=28, h=0.7, k=0.4, V=0	320542	1024	315942	1011	2565	396	3972	0.354036	0.373754
S=20, D=28, h=0.7, k=0.5, V=1	320444	1133	315925	916	2470	402	3788	0.390266	0.412148
S=20, D=28, h=0.7, k=0.5, V=0	320587	1064	315997	999	2527	393	3919	0.365650	0.385830
S=20, D=28, h=0.7, k=0.6, V=1	320651	1124	316081	949	2497	389	3835	0.384511	0.405309
S=20, D=28, h=0.7, k=0.6, V=0	320684	1136	316143	944	2461	386	3791	0.389390	0.410418
S=20, D=28, h=0.7, k=0.7, V=1	320832	1125	316200	1000	2507	377	3884	0.379981	0.399878
S=20, D=28, h=0.7, k=0.7, V=0	320877	1141	316290	975	2471	374	3820	0.387521	0.407743
S=20, D=28, h=0.7, k=0.8, V=1	320832	1124	316196	1004	2508	377	3889	0.379357	0.399223
S=20, D=28, h=0.7, k=0.8, V=0	320877	1140	316283	981	2473	374	3828	0.386648	0.406822
S=20, D=28, h=0.7, k=0.9, V=1	320889	1070	316187	1073	2559	377	4009	0.359510	0.378403
S=20, D=28, h=0.7, k=0.9, V=0	320950	1090	316285	1055	2520	373	3948	0.367321	0.386501
S=20, D=28, h=0.7, k=1, V=1	321090	1029	316311	1142	2608	362	4112	0.343359	0.360708
S=20, D=28, h=0.7, k=1, V=0	321105	1038	316341	1135	2591	361	4087	0.346683	0.364182
S=20, D=28, h=0.6, k=0.3, V=1	320275	1127	315797	883	2468	412	3763	0.391944	0.414488
S=20, D=28, h=0.6, k=0.3, V=0	320501	1041	315931	983	2546	399	3928	0.361034	0.381281
S=20, D=28, h=0.6, k=0.4, V=1	320611	1198	316113	885	2415	392	3692	0.409662	0.431977
S=20, D=28, h=0.6, k=0.4, V=0	320761	1135	316197	964	2465	383	3812	0.387205	0.407949
S=20, D=28, h=0.6, k=0.5, V=1	320726	1179	316172	933	2442	386	3761	0.400036	0.421482
S=20, D=28, h=0.6, k=0.5, V=0	320843	1126	316230	1005	2482	380	3867	0.380804	0.401027
S=20, D=28, h=0.6, k=0.6, V=1	321078	1190	316440	986	2462	361	3809	0.397335	0.417143
S=20, D=28, h=0.6, k=0.6, V=0	321082	1200	316458	987	2437	361	3785	0.400477	0.420517
S=20, D=28, h=0.6, k=0.7, V=1	321143	1214	316513	981	2435	357	3773	0.404073	0.424004
S=20, D=28, h=0.6, k=0.7, V=0	321146	1226	316528	979	2413	358	3750	0.407670	0.427882
S=20, D=28, h=0.6, k=0.8, V=1	321348	1168	316607	1081	2492	346	3919	0.383528	0.401874
S=20, D=28, h=0.6, k=0.8, V=0	321347	1183	316622	1074	2468	347	3889	0.388258	0.406918
S=20, D=28, h=0.6, k=0.9, V=1	321439	1197	316692	1077	2473	341	3891	0.390776	0.409145
S=20, D=28, h=0.6, k=0.9, V=0	321439	1213	316705	1067	2454	341	3862	0.395737	0.414344
S=20, D=28, h=0.6, k=1, V=1	321439	1195	316690	1079	2475	341	3895	0.390108	0.408446
S=20, D=28, h=0.6, k=1, V=0	321439	1211	316703	1069	2456	341	3866	0.395069	0.413646
S=20, D=28, h=0.5, k=0.3, V=1	320435	1166	315956	877	2436	404	3717	0.402455	0.425106
S=20, D=28, h=0.5, k=0.3, V=0	320608	1089	316041	975	2503	393	3871	0.374310	0.394941
S=20, D=28, h=0.5, k=0.4, V=1	320834	1225	316285	919	2405	381	3705	0.412557	0.434321
S=20, D=28, h=0.5, k=0.4, V=0	320951	1170	316344	993	2444	375	3812	0.392936	0.413480
S=20, D=28, h=0.5, k=0.5, V=1	321193	1247	316575	967	2404	358	3729	0.413297	0.433712
S=20, D=28, h=0.5, k=0.5, V=0	321205	1192	316528	1033	2452	358	3843	0.393996	0.413536
S=20, D=28, h=0.5, k=0.6, V=1	321293	1255	316624	1006	2408	351	3765	0.411233	0.431107
S=20, D=28, h=0.5, k=0.6, V=0	321323	1276	316676	993	2378	347	3718	0.418206	0.438227
S=20, D=28, h=0.5, k=0.7, V=1	321493	1267	316804	1021	2401	340	3762	0.413025	0.432350
S=20, D=28, h=0.5, k=0.7, V=0	321493	1267	316808	1029	2389	340	3758	0.412917	0.432299
S=20, D=28, h=0.5, k=0.8, V=1	321635	1282	316897	1060	2396	331	3787	0.412943	0.431722
S=20, D=28, h=0.5, k=0.8, V=0	321654	1280	316910	1070	2394	330	3794	0.411819	0.430516
S=20, D=28, h=0.5, k=0.9, V=1	321635	1299	316910	1047	2379	331	3757	0.418175	0.437183
S=20, D=28, h=0.5, k=0.9, V=0	321654	1297	316923	1057	2377	330	3764	0.417048	0.435972
S=20, D=28, h=0.5, k=1, V=1	321892	1258	317053	1154	2427	317	3898	0.399238	0.416647
S=20, D=28, h=0.5, k=1, V=0	321909	1247	317058	1166	2438	316	3920	0.395628	0.412833
S=20, D=28, h=0.4, k=0.3, V=1	320658	1223	316179	862	2394	391	3647	0.418032	0.440703
S=20, D=28, h=0.4, k=0.3, V=0	320811	1151	316252	957	2451	383	3791	0.391818	0.412789
S=20, D=28, h=0.4, k=0.4, V=1	321228	1258	316614	962	2394	356	3712	0.416495	0.436944
S=20, D=28, h=0.4, k=0.4, V=0	321240	1185	316549	1046	2460	356	3862	0.391130	0.410424
S=20, D=28, h=0.4, k=0.5, V=1	321325	1280	316677	984	2384	348	3716	0.419433	0.439512
S=20, D=28, h=0.4, k=0.5, V=0	321353	1231	316650	1047	2425	344	3816	0.402348	0.421470
S=20, D=28, h=0.4, k=0.6, V=1	321763	1338	317056	1017	2352	319	3688	0.430166	0.448943
S=20, D=28, h=0.4, k=0.6, V=0	321780	1350	317089	1010	2331	318	3659	0.434192	0.453126
S=20, D=28, h=0.4, k=0.7, V=1	322025	1346	317245	1077	2357	305	3739	0.426509	0.444282
S=20, D=28, h=0.4, k=0.7, V=0	322044	1356	317271	1075	2342	304	3721	0.429348	0.447202
S=20, D=28, h=0.4, k=0.8, V=1	322085	1369	317280	1102	2334	299	3735	0.429903	0.447473
S=20, D=28, h=0.4, k=0.8, V=0	322102	1375	317299	1100	2328	298	3726	0.431524	0.449100
S=20, D=28, h=0.4, k=0.9, V=1	322299	1364	317430	1154	2351	292	3797	0.423856	0.440744
S=20, D=28, h=0.4, k=0.9, V=0	322299	1370	317434	1151	2344	292	3787	0.425556	0.442514
S=20, D=28, h=0.4, k=1, V=1	322417	1400	317556	1149	2312	285	3746	0.433110	0.449963
S=20, D=28, h=0.4, k=1, V=0	322417	1404	317561	1145	2307	285	3737	0.434432	0.451339
S=20, D=28, F=0	319766	265	314562	1688	3251	425	5364	0.087662	0.093735
S=20, D=30, h=0.7, k=0.3, V=1	320036	1046	315522	929	2539	421	3889	0.366516	0.388159
S=20, D=30, h=0.7, k=0.3, V=0	320350	928	315702	1070	2650	406	4126	0.323139	0.341709
S=20, D=30, h=0.7, k=0.4, V=1	320154	1105	315651	909	2489	414	3812	0.383670	0.405870
S=20, D=30, h=0.7, k=0.4, V=0	320405	1022	315812	1011	2560	402	3973	0.353552	0.373573
S=20, D=30, h=0.7, k=0.5, V=1	320324	1140	315813	912	2459	406	3777	0.392432	0.414669
S=20, D=30, h=0.7, k=0.5, V=0	320467	1068	315882	1001	2516	399	3916	0.366549	0.387118
S=20, D=30, h=0.7, k=0.6, V=1	320434	1126	315882	942	2484	401	3827	0.385643	0.407188
S=20, D=30, h=0.7, k=0.6, V=0	320523	1135	315989	945	2454	395	3794	0.388987	0.410518
S=20, D=30, h=0.7, k=0.7, V=1	320621	1130	316010	989	2492	389	3870	0.382171	0.402853
S=20, D=30, h=0.7, k=0.7, V=0	320722	1143	316142	975	2462	383	3820	0.387922	0.408679
S=20, D=30, h=0.7, k=0.8, V=1	320621	1129	316009	990	2493	389	3872	0.381825	0.402489
S=20, D=30, h=0.7, k=0.8, V=0	320722	1143	316141	976	2462	383	3821	0.387827	0.408580
S=20, D=30, h=0.7, k=0.9, V=1	320815	1074	316124	1064	2553	381	3998	0.361234	0.380419
S=20, D=30, h=0.7, k=0.9, V=0	320814	1090	316162	1047	2515	381	3943	0.367891	0.387527
S=20, D=30, h=0.7, k=1, V=1	320976	1034	316206	1137	2599	368	4104	0.344981	0.362709
S=20, D=30, h=0.7, k=1, V=0	321024	1042	316267	1127	2588	365	4080	0.348162	0.365916
S=20, D=30, h=0.6, k=0.3, V=1	320124	1124	315647	886	2467	418	3771	0.390774	0.413597
S=20, D=30, h=0.6, k=0.3, V=0	320345	1039	315781	983	2542	406	3931	0.360459	0.381054
S=20, D=30, h=0.6, k=0.4, V=1	320456	1203	315973	878	2402	400	3680	0.411613	0.434524
S=20, D=30, h=0.6, k=0.4, V=0	320560	1137	316008	963	2452	394	3809	0.387804	0.409224
S=20, D=30, h=0.6, k=0.5, V=1	320571	1186	316034	924	2427	394	3745	0.402661	0.424725
S=20, D=30, h=0.6, k=0.5, V=0	320685	1126	316090	997	2472	388	3857	0.381647	0.402383
S=20, D=30, h=0.6, k=0.6, V=1	320828	1195	316211	978	2444	374	3796	0.399326	0.419999
S=20, D=30, h=0.6, k=0.6, V=0	320936	1209	316326	980	2421	368	3769	0.403357	0.423955
S=20, D=30, h=0.6, k=0.7, V=1	320974	1218	316358	975	2423	366	3764	0.405572	0.426110
S=20, D=30, h=0.6, k=0.7, V=0	321084	1229	316474	974	2407	360	3741	0.408935	0.429333
S=20, D=30, h=0.6, k=0.8, V=1	321304	1173	316573	1073	2485	349	3907	0.385427	0.404026
S=20, D=30, h=0.6, k=0.8, V=0	321304	1183	316583	1071	2467	349	3887	0.388476	0.407256
S=20, D=30, h=0.6, k=0.9, V=1	321393	1199	316652	1078	2464	344	3886	0.391378	0.409967
S=20, D=30, h=0.6, k=0.9, V=0	321393	1215	316661	1072	2445	344	3861	0.395977	0.414792
S=20, D=30, h=0.6, k=1, V=1	321393	1202	316650	1080	2461	344	3885	0.391933	0.410548
S=20, D=30, h=0.6, k=1, V=0	321393	1218	316659	1074	2442	344	3860	0.396527	0.415368
S=20, D=30, h=0.5, k=0.3, V=1	320321	1168	315848	875	2430	409	3714	0.403107	0.426091
S=20, D=30, h=0.5, k=0.3, V=0	320448	1091	315890	974	2493	401	3868	0.374917	0.396036
S=20, D=30, h=0.5, k=0.4, V=1	320685	1233	316151	911	2390	388	3689	0.415309	0.437647
S=20, D=30, h=0.5, k=0.4, V=0	320756	1172	316167	985	2432	385	3802	0.394189	0.415388
S=20, D=30, h=0.5, k=0.5, V=1	321033	1252	316434	957	2390	366	3713	0.415530	0.436548
S=20, D=30, h=0.5, k=0.5, V=0	321100	1196	316431	1031	2442	363	3836	0.395214	0.415112
S=20, D=30, h=0.5, k=0.6, V=1	321192	1258	316529	1007	2398	357	3762	0.411912	0.432188
S=20, D=30, h=0.5, k=0.6, V=0	321277	1278	316628	998	2373	350	3721	0.418207	0.438414
S=20, D=30, h=0.5, k=0.7, V=1	321422	1280	316735	1023	2384	343	3750	0.415999	0.435649
[truncated: 2,217 more rows]
