# Supplementary material for: Highly improved homopolymer aware nucleotide-protein alignments with 454 data
Source: BMC Bioinformatics. 2012 Sep 12;13:230. doi: 10.1186/1471-2105-13-230 (PMC3568017; doi:10.1186/1471-2105-13-230)
Supplement: Additional file 1 — HAXAT parameter evaluation setup. Name: haxat-parameter-evaluation.zip. Format: Zip compressed evaluation code. Title: HAXAT parameter evaluation setup. The file contains scripts for running the evaluation as well as all the binaries and results included in the manuscript. See the enclosed README for more information. [file 1471-2105-13-230-S1.zip › haxat-parameter-evaluation/output/fasta.db50.analyze.tsv]

parameters	aligned-positions	tp	tn	fp	fn	missed	errors	mcc-missed	mcc
S=40, D=56, h=0.7, k=0.3, V=1	295295	527	292063	369	2336	1179	3884	0.272779	0.325689
S=40, D=56, h=0.7, k=0.3, V=0	295347	500	292079	407	2361	1176	3944	0.256991	0.306895
S=40, D=56, h=0.7, k=0.4, V=1	296290	548	292992	406	2344	1155	3905	0.274601	0.326433
S=40, D=56, h=0.7, k=0.4, V=0	296290	526	292978	427	2359	1155	3941	0.263690	0.313661
S=40, D=56, h=0.7, k=0.5, V=1	297098	564	293773	420	2341	1142	3903	0.278288	0.330058
S=40, D=56, h=0.7, k=0.5, V=0	297098	546	293761	437	2354	1142	3933	0.269507	0.319791
S=40, D=56, h=0.7, k=0.6, V=1	298553	588	295174	446	2345	1112	3903	0.283091	0.334033
S=40, D=56, h=0.7, k=0.6, V=0	298553	589	295175	445	2344	1112	3901	0.283584	0.334612
S=40, D=56, h=0.7, k=0.7, V=1	298958	593	295561	456	2348	1104	3908	0.283422	0.333968
S=40, D=56, h=0.7, k=0.7, V=0	298958	594	295562	455	2347	1104	3906	0.283911	0.334541
S=40, D=56, h=0.7, k=0.8, V=1	299408	599	295990	457	2362	1085	3904	0.285336	0.335091
S=40, D=56, h=0.7, k=0.8, V=0	299408	600	295991	456	2361	1085	3902	0.285824	0.335660
S=40, D=56, h=0.7, k=0.9, V=1	299551	593	296118	468	2372	1082	3922	0.281678	0.330640
S=40, D=56, h=0.7, k=0.9, V=0	299551	594	296119	467	2371	1082	3920	0.282165	0.331207
S=40, D=56, h=0.7, k=1, V=1	299828	603	296382	472	2371	1073	3916	0.284593	0.333533
S=40, D=56, h=0.7, k=1, V=0	299828	604	296383	471	2370	1073	3914	0.285076	0.334096
S=40, D=56, h=0.6, k=0.3, V=1	296490	557	293212	398	2323	1162	3883	0.279249	0.332417
S=40, D=56, h=0.6, k=0.3, V=0	296492	533	293194	426	2339	1162	3927	0.266620	0.317619
S=40, D=56, h=0.6, k=0.4, V=1	298363	595	294998	430	2340	1113	3883	0.287741	0.339486
S=40, D=56, h=0.6, k=0.4, V=0	298363	580	294983	445	2355	1113	3913	0.280314	0.330780
S=40, D=56, h=0.6, k=0.5, V=1	299937	594	296478	474	2391	1065	3930	0.281094	0.328953
S=40, D=56, h=0.6, k=0.5, V=0	299937	590	296474	478	2395	1065	3938	0.279154	0.326697
S=40, D=56, h=0.6, k=0.6, V=1	300615	621	297134	478	2382	1045	3905	0.289908	0.338099
S=40, D=56, h=0.6, k=0.6, V=0	300615	622	297135	477	2381	1045	3903	0.290386	0.338653
S=40, D=56, h=0.6, k=0.7, V=1	301020	631	297511	492	2386	1029	3907	0.291464	0.339027
S=40, D=56, h=0.6, k=0.7, V=0	301020	634	297512	491	2383	1029	3903	0.292611	0.340355
S=40, D=56, h=0.6, k=0.8, V=1	301692	641	298150	506	2395	1010	3911	0.292952	0.339670
S=40, D=56, h=0.6, k=0.8, V=0	301692	643	298152	504	2393	1010	3907	0.293888	0.340749
S=40, D=56, h=0.6, k=0.9, V=1	302484	641	298885	527	2431	974	3932	0.290198	0.334480
S=40, D=56, h=0.6, k=0.9, V=0	302484	642	298886	526	2430	974	3930	0.290662	0.335012
S=40, D=56, h=0.6, k=1, V=1	302484	648	298883	529	2424	974	3927	0.292271	0.336863
S=40, D=56, h=0.6, k=1, V=0	302484	649	298884	528	2423	974	3925	0.292733	0.337393
S=40, D=56, h=0.5, k=0.3, V=1	298013	596	294672	425	2320	1127	3872	0.289005	0.341884
S=40, D=56, h=0.5, k=0.3, V=0	298015	575	294654	446	2340	1127	3913	0.278616	0.329690
S=40, D=56, h=0.5, k=0.4, V=1	300623	612	297126	492	2393	1046	3931	0.284818	0.332217
S=40, D=56, h=0.5, k=0.4, V=0	300623	609	297123	495	2396	1046	3937	0.283387	0.330559
S=40, D=56, h=0.5, k=0.5, V=1	301646	643	298103	509	2391	1017	3917	0.293033	0.340099
S=40, D=56, h=0.5, k=0.5, V=0	301646	642	298100	512	2392	1017	3921	0.292301	0.339256
S=40, D=56, h=0.5, k=0.6, V=1	302882	657	299247	548	2430	963	3941	0.292666	0.336665
S=40, D=56, h=0.5, k=0.6, V=0	302882	658	299248	547	2429	963	3939	0.293122	0.337188
S=40, D=56, h=0.5, k=0.7, V=1	303215	684	299578	545	2408	954	3907	0.302029	0.346926
S=40, D=56, h=0.5, k=0.7, V=0	303215	685	299579	544	2407	954	3905	0.302481	0.347443
S=40, D=56, h=0.5, k=0.8, V=1	303899	704	300228	562	2405	934	3901	0.306424	0.350849
S=40, D=56, h=0.5, k=0.8, V=0	303899	704	300228	562	2405	934	3901	0.306424	0.350849
S=40, D=56, h=0.5, k=0.9, V=1	304203	713	300527	560	2403	927	3890	0.309550	0.354003
S=40, D=56, h=0.5, k=0.9, V=0	304203	713	300527	560	2403	927	3890	0.309550	0.354003
S=40, D=56, h=0.5, k=1, V=1	304660	726	300963	570	2401	915	3886	0.312444	0.356619
S=40, D=56, h=0.5, k=1, V=0	304660	726	300963	570	2401	915	3886	0.312444	0.356619
S=40, D=56, h=0.4, k=0.3, V=1	299656	623	296221	453	2359	1067	3879	0.294043	0.344153
S=40, D=56, h=0.4, k=0.3, V=0	299656	605	296200	473	2378	1067	3918	0.285032	0.333658
S=40, D=56, h=0.4, k=0.4, V=1	302304	659	298714	532	2399	993	3924	0.295332	0.341399
S=40, D=56, h=0.4, k=0.4, V=0	302304	656	298711	535	2402	993	3930	0.293954	0.339816
S=40, D=56, h=0.4, k=0.5, V=1	303604	687	299932	566	2419	943	3928	0.300226	0.344216
S=40, D=56, h=0.4, k=0.5, V=0	303604	685	299930	568	2421	943	3932	0.299330	0.343195
S=40, D=56, h=0.4, k=0.6, V=1	304402	721	300697	577	2407	920	3904	0.309749	0.353774
S=40, D=56, h=0.4, k=0.6, V=0	304402	721	300697	577	2407	920	3904	0.309749	0.353774
S=40, D=56, h=0.4, k=0.7, V=1	305169	748	301437	589	2395	903	3887	0.316795	0.360824
S=40, D=56, h=0.4, k=0.7, V=0	305169	748	301437	589	2395	903	3887	0.316795	0.360824
S=40, D=56, h=0.4, k=0.8, V=1	306056	749	302253	627	2427	866	3920	0.312674	0.354092
S=40, D=56, h=0.4, k=0.8, V=0	306056	749	302253	627	2427	866	3920	0.312674	0.354092
S=40, D=56, h=0.4, k=0.9, V=1	306916	787	303081	628	2420	833	3881	0.324267	0.365254
S=40, D=56, h=0.4, k=0.9, V=0	306916	787	303081	628	2420	833	3881	0.324267	0.365254
S=40, D=56, h=0.4, k=1, V=1	307244	793	303373	652	2426	819	3897	0.323328	0.363428
S=40, D=56, h=0.4, k=1, V=0	307244	793	303373	652	2426	819	3897	0.323328	0.363428
S=40, D=56, h=0.3, k=0.3, V=1	300696	648	297204	484	2360	1044	3888	0.298030	0.347423
S=40, D=56, h=0.3, k=0.3, V=0	300696	628	297184	504	2380	1044	3928	0.288610	0.336509
S=40, D=56, h=0.3, k=0.4, V=1	303630	700	299968	559	2403	947	3909	0.305247	0.350163
S=40, D=56, h=0.3, k=0.4, V=0	303630	699	299967	560	2404	947	3911	0.304800	0.349653
S=40, D=56, h=0.3, k=0.5, V=1	305369	746	301602	616	2405	897	3918	0.312808	0.355950
S=40, D=56, h=0.3, k=0.5, V=0	305369	745	301601	617	2406	897	3920	0.312379	0.355464
S=40, D=56, h=0.3, k=0.6, V=1	306828	780	302982	643	2423	840	3906	0.320244	0.361120
S=40, D=56, h=0.3, k=0.6, V=0	306828	780	302982	643	2423	840	3906	0.320244	0.361120
S=40, D=56, h=0.3, k=0.7, V=1	307790	820	303885	664	2421	801	3886	0.329830	0.369615
S=40, D=56, h=0.3, k=0.7, V=0	307790	820	303885	664	2421	801	3886	0.329830	0.369615
S=40, D=56, h=0.3, k=0.8, V=1	308472	847	304521	690	2414	778	3882	0.334911	0.373983
S=40, D=56, h=0.3, k=0.8, V=0	308472	847	304521	690	2414	778	3882	0.334911	0.373983
S=40, D=56, h=0.3, k=0.9, V=1	309182	859	305150	740	2433	746	3919	0.332885	0.369909
S=40, D=56, h=0.3, k=0.9, V=0	309182	859	305150	740	2433	746	3919	0.332885	0.369909
S=40, D=56, h=0.3, k=1, V=1	309952	891	305879	752	2430	716	3898	0.340791	0.376922
S=40, D=56, h=0.3, k=1, V=0	309952	891	305879	752	2430	716	3898	0.340791	0.376922
S=40, D=56, h=0.2, k=0.3, V=1	302347	672	298760	524	2391	989	3904	0.300606	0.347216
S=40, D=56, h=0.2, k=0.3, V=0	302347	653	298743	543	2408	989	3940	0.291974	0.337332
S=40, D=56, h=0.2, k=0.4, V=1	305382	762	301627	603	2390	897	3890	0.319276	0.363259
S=40, D=56, h=0.2, k=0.4, V=0	305382	760	301625	605	2392	897	3894	0.318418	0.362288
S=40, D=56, h=0.2, k=0.5, V=1	307450	794	303547	676	2433	815	3924	0.320697	0.360223
S=40, D=56, h=0.2, k=0.5, V=0	307450	793	303546	677	2434	815	3926	0.320283	0.359761
S=40, D=56, h=0.2, k=0.6, V=1	309571	867	305526	746	2432	740	3918	0.334500	0.371343
S=40, D=56, h=0.2, k=0.6, V=0	309571	867	305526	746	2432	740	3918	0.334500	0.371343
S=40, D=56, h=0.2, k=0.7, V=1	310449	933	306340	776	2400	707	3883	0.349865	0.386376
S=40, D=56, h=0.2, k=0.7, V=0	310449	933	306340	776	2400	707	3883	0.349865	0.386376
S=40, D=56, h=0.2, k=0.8, V=1	311419	962	307228	824	2405	672	3901	0.352866	0.387629
S=40, D=56, h=0.2, k=0.8, V=0	311419	962	307228	824	2405	672	3901	0.352866	0.387629
S=40, D=56, h=0.2, k=0.9, V=1	312047	993	307796	857	2401	644	3902	0.357944	0.391546
S=40, D=56, h=0.2, k=0.9, V=0	312047	993	307796	857	2401	644	3902	0.357944	0.391546
S=40, D=56, h=0.2, k=1, V=1	312411	1003	308108	890	2410	625	3925	0.357334	0.389775
S=40, D=56, h=0.2, k=1, V=0	312411	1003	308108	890	2410	625	3925	0.357334	0.389775
S=40, D=56, F=0	293741	99	290173	736	2733	1186	4655	0.048236	0.059516
S=40, D=60, h=0.7, k=0.3, V=1	295079	529	291851	366	2333	1180	3879	0.273996	0.327190
S=40, D=60, h=0.7, k=0.3, V=0	295131	500	291865	405	2361	1177	3943	0.257253	0.307242
S=40, D=60, h=0.7, k=0.4, V=1	296074	552	292783	401	2338	1156	3895	0.276838	0.329149
S=40, D=60, h=0.7, k=0.4, V=0	296074	528	292765	425	2356	1156	3937	0.264715	0.314929
S=40, D=60, h=0.7, k=0.5, V=1	297040	566	293720	418	2336	1143	3897	0.279369	0.331423
S=40, D=60, h=0.7, k=0.5, V=0	297040	548	293706	436	2350	1143	3929	0.270408	0.320928
S=40, D=60, h=0.7, k=0.6, V=1	298495	591	295121	443	2340	1113	3896	0.284606	0.335884
S=40, D=60, h=0.7, k=0.6, V=0	298495	592	295122	442	2339	1113	3894	0.285099	0.336463
S=40, D=60, h=0.7, k=0.7, V=1	298891	593	295499	453	2346	1105	3904	0.283882	0.334578
S=40, D=60, h=0.7, k=0.7, V=0	298891	594	295500	452	2345	1105	3902	0.284372	0.335152
S=40, D=60, h=0.7, k=0.8, V=1	299341	599	295928	454	2360	1086	3900	0.285796	0.335698
S=40, D=60, h=0.7, k=0.8, V=0	299341	600	295929	453	2359	1086	3898	0.286285	0.336269
S=40, D=60, h=0.7, k=0.9, V=1	299484	595	296056	466	2367	1083	3916	0.282723	0.331946
S=40, D=60, h=0.7, k=0.9, V=0	299484	596	296057	465	2366	1083	3914	0.283210	0.332514
S=40, D=60, h=0.7, k=1, V=1	299676	604	296237	470	2365	1076	3911	0.285286	0.334543
S=40, D=60, h=0.7, k=1, V=0	299676	605	296238	469	2364	1076	3909	0.285770	0.335107
S=40, D=60, h=0.6, k=0.3, V=1	296274	561	293001	394	2318	1163	3875	0.281299	0.334902
S=40, D=60, h=0.6, k=0.3, V=0	296276	536	292981	424	2335	1163	3922	0.268009	0.319321
S=40, D=60, h=0.6, k=0.4, V=1	298238	596	294880	426	2336	1115	3877	0.288713	0.340758
S=40, D=60, h=0.6, k=0.4, V=0	298238	581	294864	441	2352	1115	3908	0.281238	0.331977
S=40, D=60, h=0.6, k=0.5, V=1	299812	594	296358	474	2386	1067	3927	0.281200	0.329234
S=40, D=60, h=0.6, k=0.5, V=0	299812	591	296354	477	2390	1067	3934	0.279709	0.327485
S=40, D=60, h=0.6, k=0.6, V=1	300548	619	297071	477	2381	1046	3904	0.289438	0.337639
S=40, D=60, h=0.6, k=0.6, V=0	300548	620	297072	476	2380	1046	3902	0.289917	0.338194
S=40, D=60, h=0.6, k=0.7, V=1	300953	629	297447	491	2386	1030	3907	0.290960	0.338514
S=40, D=60, h=0.6, k=0.7, V=0	300953	630	297448	490	2385	1030	3905	0.291434	0.339062
S=40, D=60, h=0.6, k=0.8, V=1	301389	637	297863	502	2387	1021	3910	0.292179	0.339419
S=40, D=60, h=0.6, k=0.8, V=0	301389	638	297864	501	2386	1021	3908	0.292649	0.339962
S=40, D=60, h=0.6, k=0.9, V=1	302248	637	298663	524	2424	984	3932	0.289284	0.334000
S=40, D=60, h=0.6, k=0.9, V=0	302248	638	298664	523	2423	984	3930	0.289749	0.334534
S=40, D=60, h=0.6, k=1, V=1	302248	643	298661	526	2418	984	3928	0.291030	0.336011
S=40, D=60, h=0.6, k=1, V=0	302248	644	298662	525	2417	984	3926	0.291493	0.336543
S=40, D=60, h=0.5, k=0.3, V=1	297888	593	294553	421	2321	1129	3871	0.288548	0.341460
S=40, D=60, h=0.5, k=0.3, V=0	297890	572	294533	444	2341	1129	3914	0.277837	0.328886
S=40, D=60, h=0.5, k=0.4, V=1	300423	610	296933	491	2389	1051	3931	0.284302	0.331915
S=40, D=60, h=0.5, k=0.4, V=0	300423	607	296930	494	2392	1051	3937	0.282869	0.330253
S=40, D=60, h=0.5, k=0.5, V=1	301584	639	298042	510	2393	1019	3922	0.291562	0.338514
S=40, D=60, h=0.5, k=0.5, V=0	301584	636	298039	513	2396	1019	3928	0.290159	0.336895
S=40, D=60, h=0.5, k=0.6, V=1	302731	654	299106	547	2424	971	3942	0.291838	0.336178
S=40, D=60, h=0.5, k=0.6, V=0	302731	655	299107	546	2423	971	3940	0.292296	0.336701
S=40, D=60, h=0.5, k=0.7, V=1	302979	679	299353	544	2403	964	3911	0.300531	0.345786
S=40, D=60, h=0.5, k=0.7, V=0	302979	680	299354	543	2402	964	3909	0.300984	0.346305
S=40, D=60, h=0.5, k=0.8, V=1	303663	699	300003	562	2399	944	3905	0.304860	0.349657
S=40, D=60, h=0.5, k=0.8, V=0	303663	699	300003	562	2399	944	3905	0.304860	0.349657
S=40, D=60, h=0.5, k=0.9, V=1	303967	709	300304	558	2396	937	3891	0.308567	0.353478
S=40, D=60, h=0.5, k=0.9, V=0	303967	709	300304	558	2396	937	3891	0.308567	0.353478
S=40, D=60, h=0.5, k=1, V=1	304605	725	300912	569	2399	917	3885	0.312294	0.356578
S=40, D=60, h=0.5, k=1, V=0	304605	725	300912	569	2399	917	3885	0.312294	0.356578
S=40, D=60, h=0.4, k=0.3, V=1	299589	621	296158	451	2359	1068	3878	0.293684	0.343806
S=40, D=60, h=0.4, k=0.3, V=0	299589	601	296135	473	2380	1068	3921	0.283687	0.332163
S=40, D=60, h=0.4, k=0.4, V=1	302304	658	298715	531	2400	993	3924	0.295132	0.341168
S=40, D=60, h=0.4, k=0.4, V=0	302304	654	298711	535	2404	993	3932	0.293294	0.339055
S=40, D=60, h=0.4, k=0.5, V=1	303453	677	299789	566	2421	951	3938	0.296987	0.340968
S=40, D=60, h=0.4, k=0.5, V=0	303453	674	299786	569	2424	951	3944	0.295638	0.339429
S=40, D=60, h=0.4, k=0.6, V=1	304166	717	300473	575	2401	930	3906	0.308731	0.353195
S=40, D=60, h=0.4, k=0.6, V=0	304166	717	300473	575	2401	930	3906	0.308731	0.353195
S=40, D=60, h=0.4, k=0.7, V=1	305017	740	301290	587	2400	905	3892	0.314594	0.358454
S=40, D=60, h=0.4, k=0.7, V=0	305017	740	301290	587	2400	905	3892	0.314594	0.358454
S=40, D=60, h=0.4, k=0.8, V=1	306056	744	302252	628	2432	866	3926	0.311008	0.352213
S=40, D=60, h=0.4, k=0.8, V=0	306056	744	302252	628	2432	866	3926	0.311008	0.352213
S=40, D=60, h=0.4, k=0.9, V=1	306811	783	302985	624	2419	837	3880	0.323575	0.364719
S=40, D=60, h=0.4, k=0.9, V=0	306811	783	302985	624	2419	837	3880	0.323575	0.364719
S=40, D=60, h=0.4, k=1, V=1	307183	788	303318	649	2428	821	3898	0.322212	0.362303
S=40, D=60, h=0.4, k=1, V=0	307183	788	303318	649	2428	821	3898	0.322212	0.362303
S=40, D=60, h=0.3, k=0.3, V=1	300563	645	297077	481	2360	1048	3889	0.297401	0.346911
S=40, D=60, h=0.3, k=0.3, V=0	300563	624	297055	502	2382	1048	3932	0.287449	0.335358
S=40, D=60, h=0.3, k=0.4, V=1	303412	693	299764	553	2402	955	3910	0.303759	0.348919
S=40, D=60, h=0.3, k=0.4, V=0	303412	690	299761	556	2405	955	3916	0.302412	0.347380
S=40, D=60, h=0.3, k=0.5, V=1	305284	742	301520	615	2407	899	3921	0.311687	0.354793
S=40, D=60, h=0.3, k=0.5, V=0	305284	740	301518	617	2409	899	3925	0.310826	0.353819
S=40, D=60, h=0.3, k=0.6, V=1	306767	773	302926	640	2428	842	3910	0.318470	0.359238
S=40, D=60, h=0.3, k=0.6, V=0	306767	773	302926	640	2428	842	3910	0.318470	0.359238
S=40, D=60, h=0.3, k=0.7, V=1	307729	815	303830	660	2424	803	3887	0.328811	0.368591
S=40, D=60, h=0.3, k=0.7, V=0	307729	815	303830	660	2424	803	3887	0.328811	0.368591
S=40, D=60, h=0.3, k=0.8, V=1	308356	841	304414	685	2416	782	3883	0.333728	0.372897
S=40, D=60, h=0.3, k=0.8, V=0	308356	841	304414	685	2416	782	3883	0.333728	0.372897
S=40, D=60, h=0.3, k=0.9, V=1	309090	858	305069	732	2431	749	3912	0.333468	0.370724
S=40, D=60, h=0.3, k=0.9, V=0	309090	858	305069	732	2431	749	3912	0.333468	0.370724
S=40, D=60, h=0.3, k=1, V=1	309860	890	305793	750	2427	719	3896	0.340766	0.377079
S=40, D=60, h=0.3, k=1, V=0	309860	890	305793	750	2427	719	3896	0.340766	0.377079
S=40, D=60, h=0.2, k=0.3, V=1	302280	668	298694	522	2396	989	3907	0.299520	0.345950
S=40, D=60, h=0.2, k=0.3, V=0	302280	647	298674	543	2416	989	3948	0.289911	0.334931
S=40, D=60, h=0.2, k=0.4, V=1	305297	755	301545	602	2395	899	3896	0.317243	0.361070
S=40, D=60, h=0.2, k=0.4, V=0	305297	752	301542	605	2398	899	3902	0.315951	0.359608
S=40, D=60, h=0.2, k=0.5, V=1	307389	788	303489	675	2437	817	3929	0.319007	0.358445
S=40, D=60, h=0.2, k=0.5, V=0	307389	787	303488	676	2438	817	3931	0.318592	0.357981
S=40, D=60, h=0.2, k=0.6, V=1	309510	864	305470	743	2433	742	3918	0.333962	0.370861
S=40, D=60, h=0.2, k=0.6, V=0	309510	864	305470	743	2433	742	3918	0.333962	0.370861
S=40, D=60, h=0.2, k=0.7, V=1	310310	932	306211	773	2394	714	3881	0.349906	0.386838
S=40, D=60, h=0.2, k=0.7, V=0	310310	932	306211	773	2394	714	3881	0.349906	0.386838
S=40, D=60, h=0.2, k=0.8, V=1	311419	961	307219	833	2406	672	3911	0.351669	0.386323
S=40, D=60, h=0.2, k=0.8, V=0	311419	961	307219	833	2406	672	3911	0.351669	0.386323
S=40, D=60, h=0.2, k=0.9, V=1	311983	992	307739	857	2395	651	3903	0.357674	0.391668
S=40, D=60, h=0.2, k=0.9, V=0	311983	992	307739	857	2395	651	3903	0.357674	0.391668
S=40, D=60, h=0.2, k=1, V=1	312233	1005	307947	886	2395	638	3919	0.358259	0.391550
S=40, D=60, h=0.2, k=1, V=0	312233	1005	307947	886	2395	638	3919	0.358259	0.391550
S=40, D=60, F=0	293525	100	289958	735	2732	1187	4654	0.048775	0.060167
S=40, D=64, h=0.7, k=0.3, V=1	294909	530	291683	364	2332	1180	3876	0.274684	0.328005
S=40, D=64, h=0.7, k=0.3, V=0	294961	501	291696	404	2360	1177	3941	0.257778	0.307866
S=40, D=64, h=0.7, k=0.4, V=1	295992	552	292703	399	2338	1156	3893	0.277140	0.329505
S=40, D=64, h=0.7, k=0.4, V=0	295992	527	292684	424	2357	1156	3937	0.264491	0.314662
S=40, D=64, h=0.7, k=0.5, V=1	296800	566	293484	414	2336	1143	3893	0.279961	0.332117
S=40, D=64, h=0.7, k=0.5, V=0	296800	548	293470	432	2350	1143	3925	0.270982	0.321601
S=40, D=64, h=0.7, k=0.6, V=1	298337	590	294966	440	2341	1113	3894	0.284687	0.335975
S=40, D=64, h=0.7, k=0.6, V=0	298337	591	294967	439	2340	1113	3892	0.285181	0.336554
S=40, D=64, h=0.7, k=0.7, V=1	298675	593	295287	450	2345	1106	3901	0.284305	0.335130
S=40, D=64, h=0.7, k=0.7, V=0	298675	594	295288	449	2344	1106	3899	0.284796	0.335705
S=40, D=64, h=0.7, k=0.8, V=1	299125	599	295716	451	2359	1087	3897	0.286219	0.336249
S=40, D=64, h=0.7, k=0.8, V=0	299125	600	295717	450	2358	1087	3895	0.286709	0.336820
S=40, D=64, h=0.7, k=0.9, V=1	299268	594	295845	462	2367	1084	3913	0.282931	0.332242
S=40, D=64, h=0.7, k=0.9, V=0	299268	595	295846	461	2366	1084	3911	0.283419	0.332812
S=40, D=64, h=0.7, k=1, V=1	299460	603	296026	466	2365	1077	3908	0.285494	0.334840
S=40, D=64, h=0.7, k=1, V=0	299460	604	296027	465	2364	1077	3906	0.285979	0.335405
S=40, D=64, h=0.6, k=0.3, V=1	296192	562	292922	391	2317	1163	3871	0.282119	0.335871
S=40, D=64, h=0.6, k=0.3, V=0	296194	536	292901	422	2335	1163	3920	0.268300	0.319664
S=40, D=64, h=0.6, k=0.4, V=1	298238	597	294879	427	2335	1115	3877	0.288914	0.340996
S=40, D=64, h=0.6, k=0.4, V=0	298238	582	294863	442	2351	1115	3908	0.281446	0.332223
S=40, D=64, h=0.6, k=0.5, V=1	299812	593	296359	473	2387	1067	3927	0.280990	0.328988
S=40, D=64, h=0.6, k=0.5, V=0	299812	590	296355	476	2391	1067	3934	0.279497	0.327237
S=40, D=64, h=0.6, k=0.6, V=1	300490	619	297016	475	2380	1047	3902	0.289713	0.338014
S=40, D=64, h=0.6, k=0.6, V=0	300490	620	297017	474	2379	1047	3900	0.290193	0.338570
S=40, D=64, h=0.6, k=0.7, V=1	300895	628	297393	489	2385	1031	3905	0.290930	0.338549
S=40, D=64, h=0.6, k=0.7, V=0	300895	629	297394	488	2384	1031	3903	0.291405	0.339098
S=40, D=64, h=0.6, k=0.8, V=1	301331	636	297808	501	2386	1022	3909	0.292013	0.339299
S=40, D=64, h=0.6, k=0.8, V=0	301331	637	297809	500	2385	1022	3907	0.292484	0.339842
S=40, D=64, h=0.6, k=0.9, V=1	302181	640	298599	523	2419	985	3927	0.290455	0.335416
S=40, D=64, h=0.6, k=0.9, V=0	302181	641	298600	522	2418	985	3925	0.290920	0.335950
S=40, D=64, h=0.6, k=1, V=1	302181	648	298597	525	2411	985	3921	0.292862	0.338188
S=40, D=64, h=0.6, k=1, V=0	302181	649	298598	524	2410	985	3919	0.293325	0.338720
S=40, D=64, h=0.5, k=0.3, V=1	297888	594	294552	422	2320	1129	3871	0.288749	0.341699
S=40, D=64, h=0.5, k=0.3, V=0	297890	572	294532	445	2341	1129	3915	0.277695	0.328719
S=40, D=64, h=0.5, k=0.4, V=1	300365	608	296879	488	2390	1052	3930	0.284021	0.331642
S=40, D=64, h=0.5, k=0.4, V=0	300365	605	296876	491	2393	1052	3936	0.282585	0.329976
S=40, D=64, h=0.5, k=0.5, V=1	301517	640	297981	506	2390	1020	3916	0.292465	0.339626
S=40, D=64, h=0.5, k=0.5, V=0	301517	637	297978	509	2393	1020	3922	0.291060	0.338004
S=40, D=64, h=0.5, k=0.6, V=1	302664	653	299043	544	2424	972	3940	0.291889	0.336288
S=40, D=64, h=0.5, k=0.6, V=0	302664	654	299044	543	2423	972	3938	0.292347	0.336813
S=40, D=64, h=0.5, k=0.7, V=1	302912	679	299285	546	2402	965	3913	0.300273	0.345551
S=40, D=64, h=0.5, k=0.7, V=0	302912	680	299286	545	2401	965	3911	0.300727	0.346070
S=40, D=64, h=0.5, k=0.8, V=1	303596	700	299935	564	2397	945	3906	0.304927	0.349794
S=40, D=64, h=0.5, k=0.8, V=0	303596	700	299935	564	2397	945	3906	0.304927	0.349794
S=40, D=64, h=0.5, k=0.9, V=1	303900	709	300237	559	2395	938	3892	0.308439	0.353392
S=40, D=64, h=0.5, k=0.9, V=0	303900	709	300237	559	2395	938	3892	0.308439	0.353392
S=40, D=64, h=0.5, k=1, V=1	304387	727	300703	569	2388	926	3883	0.312921	0.357822
S=40, D=64, h=0.5, k=1, V=0	304387	727	300703	569	2388	926	3883	0.312921	0.357822
S=40, D=64, h=0.4, k=0.3, V=1	299589	621	296158	451	2359	1068	3878	0.293684	0.343806
S=40, D=64, h=0.4, k=0.3, V=0	299589	601	296135	473	2380	1068	3921	0.283687	0.332163
S=40, D=64, h=0.4, k=0.4, V=1	302237	658	298651	529	2399	994	3922	0.295391	0.341521
S=40, D=64, h=0.4, k=0.4, V=0	302237	654	298647	533	2403	994	3930	0.293551	0.339406
S=40, D=64, h=0.4, k=0.5, V=1	303386	678	299727	562	2419	952	3933	0.297812	0.341964
S=40, D=64, h=0.4, k=0.5, V=0	303386	675	299724	565	2422	952	3939	0.296461	0.340422
S=40, D=64, h=0.4, k=0.6, V=1	304166	711	300472	576	2407	930	3913	0.306705	0.350886
S=40, D=64, h=0.4, k=0.6, V=0	304166	711	300472	576	2407	930	3913	0.306705	0.350886
S=40, D=64, h=0.4, k=0.7, V=1	305017	738	301289	588	2402	905	3895	0.313846	0.357606
S=40, D=64, h=0.4, k=0.7, V=0	305017	738	301289	588	2402	905	3895	0.313846	0.357606
S=40, D=64, h=0.4, k=0.8, V=1	305989	741	302185	628	2435	866	3929	0.310077	0.351161
S=40, D=64, h=0.4, k=0.8, V=0	305989	741	302185	628	2435	866	3929	0.310077	0.351161
S=40, D=64, h=0.4, k=0.9, V=1	306811	779	302982	627	2423	837	3887	0.322001	0.362954
S=40, D=64, h=0.4, k=0.9, V=0	306811	779	302982	627	2423	837	3887	0.322001	0.362954
S=40, D=64, h=0.4, k=1, V=1	307183	783	303316	651	2433	821	3905	0.320468	0.360348
S=40, D=64, h=0.4, k=1, V=0	307183	783	303316	651	2433	821	3905	0.320468	0.360348
S=40, D=64, h=0.3, k=0.3, V=1	300496	644	297014	479	2359	1049	3887	0.297380	0.346958
S=40, D=64, h=0.3, k=0.3, V=0	300496	623	296992	500	2381	1049	3930	0.287413	0.335387
S=40, D=64, h=0.3, k=0.4, V=1	303412	689	299766	551	2406	955	3912	0.302726	0.347734
S=40, D=64, h=0.3, k=0.4, V=0	303412	686	299763	554	2409	955	3918	0.301375	0.346191
S=40, D=64, h=0.3, k=0.5, V=1	305284	739	301521	614	2410	899	3923	0.310875	0.353871
S=40, D=64, h=0.3, k=0.5, V=0	305284	737	301519	616	2412	899	3927	0.310012	0.352895
S=40, D=64, h=0.3, k=0.6, V=1	306767	771	302923	643	2430	842	3915	0.317508	0.358159
S=40, D=64, h=0.3, k=0.6, V=0	306767	771	302923	643	2430	842	3915	0.317508	0.358159
S=40, D=64, h=0.3, k=0.7, V=1	307729	809	303828	662	2430	803	3895	0.326795	0.366339
S=40, D=64, h=0.3, k=0.7, V=0	307729	809	303828	662	2430	803	3895	0.326795	0.366339
S=40, D=64, h=0.3, k=0.8, V=1	308356	839	304412	687	2418	782	3887	0.332915	0.371993
S=40, D=64, h=0.3, k=0.8, V=0	308356	839	304412	687	2418	782	3887	0.332915	0.371993
S=40, D=64, h=0.3, k=0.9, V=1	309090	851	305068	733	2438	749	3920	0.331334	0.368358
S=40, D=64, h=0.3, k=0.9, V=0	309090	851	305068	733	2438	749	3920	0.331334	0.368358
S=40, D=64, h=0.3, k=1, V=1	309860	882	305797	746	2435	719	3900	0.338925	0.375044
S=40, D=64, h=0.3, k=1, V=0	309860	882	305797	746	2435	719	3900	0.338925	0.375044
S=40, D=64, h=0.2, k=0.3, V=1	302280	665	298695	520	2400	989	3909	0.298760	0.345060
S=40, D=64, h=0.2, k=0.3, V=0	302280	644	298675	541	2420	989	3950	0.289132	0.334019
S=40, D=64, h=0.2, k=0.4, V=1	305297	752	301542	604	2399	899	3902	0.316033	0.359687
S=40, D=64, h=0.2, k=0.4, V=0	305297	749	301539	607	2402	899	3908	0.314741	0.358225
S=40, D=64, h=0.2, k=0.5, V=1	307389	784	303487	677	2441	817	3935	0.317574	0.356842
S=40, D=64, h=0.2, k=0.5, V=0	307389	783	303486	678	2442	817	3937	0.317159	0.356378
S=40, D=64, h=0.2, k=0.6, V=1	309510	858	305472	741	2439	742	3922	0.332451	0.369186
S=40, D=64, h=0.2, k=0.6, V=0	309510	858	305472	741	2439	742	3922	0.332451	0.369186
S=40, D=64, h=0.2, k=0.7, V=1	310200	925	306111	767	2397	718	3882	0.348601	0.385634
S=40, D=64, h=0.2, k=0.7, V=0	310200	925	306111	767	2397	718	3882	0.348601	0.385634
S=40, D=64, h=0.2, k=0.8, V=1	311311	960	307128	822	2401	678	3901	0.352525	0.387610
S=40, D=64, h=0.2, k=0.8, V=0	311311	960	307128	822	2401	678	3901	0.352525	0.387610
S=40, D=64, h=0.2, k=0.9, V=1	311983	989	307740	856	2398	651	3905	0.356969	0.390897
S=40, D=64, h=0.2, k=0.9, V=0	311983	989	307740	856	2398	651	3905	0.356969	0.390897
S=40, D=64, h=0.2, k=1, V=1	312233	1007	307950	883	2393	638	3914	0.359089	0.392453
S=40, D=64, h=0.2, k=1, V=0	312233	1007	307950	883	2393	638	3914	0.359089	0.392453
S=40, D=64, F=0	293216	99	289655	732	2730	1191	4653	0.048356	0.059712
S=40, D=68, h=0.7, k=0.3, V=1	294909	531	291683	364	2331	1180	3875	0.275054	0.328445
S=40, D=68, h=0.7, k=0.3, V=0	294961	501	291696	404	2360	1177	3941	0.257778	0.307866
S=40, D=68, h=0.7, k=0.4, V=1	295904	551	292615	399	2339	1156	3894	0.276777	0.329075
S=40, D=68, h=0.7, k=0.4, V=0	295904	526	292596	424	2358	1156	3938	0.264120	0.314223
S=40, D=68, h=0.7, k=0.5, V=1	296712	565	293396	414	2337	1143	3894	0.279602	0.331694
S=40, D=68, h=0.7, k=0.5, V=0	296712	547	293382	432	2351	1143	3926	0.270618	0.321171
S=40, D=68, h=0.7, k=0.6, V=1	298249	589	294878	440	2342	1113	3895	0.284335	0.335563
S=40, D=68, h=0.7, k=0.6, V=0	298249	590	294879	439	2341	1113	3893	0.284830	0.336142
S=40, D=68, h=0.7, k=0.7, V=1	298587	591	295200	449	2347	1106	3902	0.283748	0.334475
S=40, D=68, h=0.7, k=0.7, V=0	298587	592	295201	448	2346	1106	3900	0.284240	0.335051
S=40, D=68, h=0.7, k=0.8, V=1	299125	597	295716	451	2361	1087	3899	0.285525	0.335436
S=40, D=68, h=0.7, k=0.8, V=0	299125	598	295717	450	2360	1087	3897	0.286015	0.336008
S=40, D=68, h=0.7, k=0.9, V=1	299268	595	295845	462	2366	1084	3912	0.283278	0.332649
S=40, D=68, h=0.7, k=0.9, V=0	299268	596	295846	461	2365	1084	3910	0.283766	0.333218
S=40, D=68, h=0.7, k=1, V=1	299460	604	296026	466	2364	1077	3907	0.285840	0.335243
S=40, D=68, h=0.7, k=1, V=0	299460	605	296027	465	2363	1077	3905	0.286324	0.335808
S=40, D=68, h=0.6, k=0.3, V=1	296192	561	292921	392	2318	1163	3873	0.281606	0.335263
S=40, D=68, h=0.6, k=0.3, V=0	296194	535	292900	423	2336	1163	3922	0.267787	0.319057
S=40, D=68, h=0.6, k=0.4, V=1	298238	596	294880	426	2336	1115	3877	0.288713	0.340758
S=40, D=68, h=0.6, k=0.4, V=0	298238	581	294864	441	2352	1115	3908	0.281238	0.331977
S=40, D=68, h=0.6, k=0.5, V=1	299812	593	296359	473	2387	1067	3927	0.280990	0.328988
S=40, D=68, h=0.6, k=0.5, V=0	299812	590	296355	476	2391	1067	3934	0.279497	0.327237
S=40, D=68, h=0.6, k=0.6, V=1	300490	620	297017	474	2379	1047	3900	0.290193	0.338570
S=40, D=68, h=0.6, k=0.6, V=0	300490	621	297018	473	2378	1047	3898	0.290672	0.339126
S=40, D=68, h=0.6, k=0.7, V=1	300895	629	297394	488	2384	1031	3903	0.291405	0.339098
S=40, D=68, h=0.6, k=0.7, V=0	300895	630	297395	487	2383	1031	3901	0.291879	0.339647
S=40, D=68, h=0.6, k=0.8, V=1	301331	637	297809	500	2385	1022	3907	0.292484	0.339842
S=40, D=68, h=0.6, k=0.8, V=0	301331	638	297810	499	2384	1022	3905	0.292954	0.340385
S=40, D=68, h=0.6, k=0.9, V=1	302181	639	298600	522	2420	985	3927	0.290251	0.335180
S=40, D=68, h=0.6, k=0.9, V=0	302181	640	298601	521	2419	985	3925	0.290716	0.335714
S=40, D=68, h=0.6, k=1, V=1	302181	647	298598	524	2412	985	3921	0.292660	0.337954
S=40, D=68, h=0.6, k=1, V=0	302181	648	298599	523	2411	985	3919	0.293123	0.338486
S=40, D=68, h=0.5, k=0.3, V=1	297888	594	294552	422	2320	1129	3871	0.288749	0.341699
S=40, D=68, h=0.5, k=0.3, V=0	297890	572	294532	445	2341	1129	3915	0.277695	0.328719
S=40, D=68, h=0.5, k=0.4, V=1	300365	608	296879	488	2390	1052	3930	0.284021	0.331642
S=40, D=68, h=0.5, k=0.4, V=0	300365	605	296876	491	2393	1052	3936	0.282585	0.329976
S=40, D=68, h=0.5, k=0.5, V=1	301517	639	297982	505	2391	1020	3916	0.292263	0.339391
S=40, D=68, h=0.5, k=0.5, V=0	301517	636	297979	508	2394	1020	3922	0.290858	0.337769
S=40, D=68, h=0.5, k=0.6, V=1	302664	654	299044	543	2423	972	3938	0.292347	0.336813
S=40, D=68, h=0.5, k=0.6, V=0	302664	655	299045	542	2422	972	3936	0.292805	0.337338
S=40, D=68, h=0.5, k=0.7, V=1	302912	678	299286	545	2403	965	3913	0.300076	0.345324
S=40, D=68, h=0.5, k=0.7, V=0	302912	679	299287	544	2402	965	3911	0.300530	0.345843
S=40, D=68, h=0.5, k=0.8, V=1	303596	699	299936	563	2398	945	3906	0.304733	0.349571
S=40, D=68, h=0.5, k=0.8, V=0	303596	699	299936	563	2398	945	3906	0.304733	0.349571
S=40, D=68, h=0.5, k=0.9, V=1	303900	710	300239	557	2394	938	3889	0.309012	0.354044
S=40, D=68, h=0.5, k=0.9, V=0	303900	710	300239	557	2394	938	3889	0.309012	0.354044
S=40, D=68, h=0.5, k=1, V=1	304387	728	300702	570	2387	926	3883	0.313110	0.358038
S=40, D=68, h=0.5, k=1, V=0	304387	728	300702	570	2387	926	3883	0.313110	0.358038
S=40, D=68, h=0.4, k=0.3, V=1	299589	620	296157	452	2360	1068	3880	0.293200	0.343243
S=40, D=68, h=0.4, k=0.3, V=0	299589	600	296134	474	2381	1068	3923	0.283204	0.331600
S=40, D=68, h=0.4, k=0.4, V=1	302237	657	298653	527	2400	994	3921	0.295321	0.341438
S=40, D=68, h=0.4, k=0.4, V=0	302237	653	298649	531	2404	994	3929	0.293479	0.339321
S=40, D=68, h=0.4, k=0.5, V=1	303386	678	299727	563	2418	952	3933	0.297724	0.341879
S=40, D=68, h=0.4, k=0.5, V=0	303386	675	299724	566	2421	952	3939	0.296374	0.340337
S=40, D=68, h=0.4, k=0.6, V=1	304099	711	300406	576	2406	931	3913	0.306704	0.350943
S=40, D=68, h=0.4, k=0.6, V=0	304099	711	300406	576	2406	931	3913	0.306704	0.350943
S=40, D=68, h=0.4, k=0.7, V=1	305017	738	301287	590	2402	905	3897	0.313599	0.357328
S=40, D=68, h=0.4, k=0.7, V=0	305017	738	301287	590	2402	905	3897	0.313599	0.357328
S=40, D=68, h=0.4, k=0.8, V=1	305989	740	302183	630	2436	866	3932	0.309529	0.350546
S=40, D=68, h=0.4, k=0.8, V=0	305989	740	302183	630	2436	866	3932	0.309529	0.350546
S=40, D=68, h=0.4, k=0.9, V=1	306811	779	302981	628	2423	837	3888	0.321882	0.362820
S=40, D=68, h=0.4, k=0.9, V=0	306811	779	302981	628	2423	837	3888	0.321882	0.362820
S=40, D=68, h=0.4, k=1, V=1	307183	782	303315	652	2434	821	3907	0.320048	0.359879
S=40, D=68, h=0.4, k=1, V=0	307183	782	303315	652	2434	821	3907	0.320048	0.359879
S=40, D=68, h=0.3, k=0.3, V=1	300496	642	297014	479	2361	1049	3889	0.296710	0.346180
S=40, D=68, h=0.3, k=0.3, V=0	300496	621	296992	500	2383	1049	3932	0.286735	0.334598
S=40, D=68, h=0.3, k=0.4, V=1	303345	687	299701	551	2406	956	3913	0.302118	0.347109
S=40, D=68, h=0.3, k=0.4, V=0	303345	684	299698	554	2409	956	3919	0.300766	0.345565
S=40, D=68, h=0.3, k=0.5, V=1	305284	737	301519	616	2412	899	3927	0.310012	0.352895
S=40, D=68, h=0.3, k=0.5, V=0	305284	735	301517	618	2414	899	3931	0.309150	0.351919
S=40, D=68, h=0.3, k=0.6, V=1	306767	767	302922	644	2434	842	3920	0.316171	0.356656
S=40, D=68, h=0.3, k=0.6, V=0	306767	767	302922	644	2434	842	3920	0.316171	0.356656
S=40, D=68, h=0.3, k=0.7, V=1	307729	805	303828	662	2434	803	3899	0.325602	0.365006
S=40, D=68, h=0.3, k=0.7, V=0	307729	805	303828	662	2434	803	3899	0.325602	0.365006
S=40, D=68, h=0.3, k=0.8, V=1	308356	834	304414	685	2423	782	3890	0.331678	0.370613
S=40, D=68, h=0.3, k=0.8, V=0	308356	834	304414	685	2423	782	3890	0.331678	0.370613
S=40, D=68, h=0.3, k=0.9, V=1	309090	847	305068	733	2442	749	3924	0.330173	0.367072
S=40, D=68, h=0.3, k=0.9, V=0	309090	847	305068	733	2442	749	3924	0.330173	0.367072
S=40, D=68, h=0.3, k=1, V=1	309860	882	305798	745	2435	719	3899	0.339033	0.375163
S=40, D=68, h=0.3, k=1, V=0	309860	882	305798	745	2435	719	3899	0.339033	0.375163
S=40, D=68, h=0.2, k=0.3, V=1	302213	664	298630	519	2400	990	3909	0.298562	0.344889
S=40, D=68, h=0.2, k=0.3, V=0	302213	643	298610	540	2420	990	3950	0.288926	0.333837
S=40, D=68, h=0.2, k=0.4, V=1	305297	748	301544	602	2403	899	3904	0.315039	0.358558
S=40, D=68, h=0.2, k=0.4, V=0	305297	745	301541	605	2406	899	3910	0.313745	0.357093
S=40, D=68, h=0.2, k=0.5, V=1	307389	780	303486	678	2445	817	3940	0.316253	0.355363
S=40, D=68, h=0.2, k=0.5, V=0	307389	779	303485	679	2446	817	3942	0.315838	0.354898
S=40, D=68, h=0.2, k=0.6, V=1	309510	855	305472	741	2442	742	3925	0.331584	0.368227
S=40, D=68, h=0.2, k=0.6, V=0	309510	855	305472	741	2442	742	3925	0.331584	0.368227
S=40, D=68, h=0.2, k=0.7, V=1	310200	921	306113	765	2401	718	3884	0.347701	0.384639
S=40, D=68, h=0.2, k=0.7, V=0	310200	921	306113	765	2401	718	3884	0.347701	0.384639
S=40, D=68, h=0.2, k=0.8, V=1	311311	957	307131	819	2404	678	3901	0.352015	0.387049
S=40, D=68, h=0.2, k=0.8, V=0	311311	957	307131	819	2404	678	3901	0.352015	0.387049
S=40, D=68, h=0.2, k=0.9, V=1	311919	987	307688	848	2396	655	3899	0.357240	0.391427
S=40, D=68, h=0.2, k=0.9, V=0	311919	987	307688	848	2396	655	3899	0.357240	0.391427
S=40, D=68, h=0.2, k=1, V=1	312233	1003	307953	880	2397	638	3915	0.358321	0.391613
S=40, D=68, h=0.2, k=1, V=0	312233	1003	307953	880	2397	638	3915	0.358321	0.391613
S=40, D=68, F=0	293216	99	289654	733	2730	1191	4654	0.048320	0.059670
S=40, D=72, h=0.7, k=0.3, V=1	294909	531	291683	364	2331	1180	3875	0.275054	0.328445
S=40, D=72, h=0.7, k=0.3, V=0	294961	501	291696	404	2360	1177	3941	0.257778	0.307866
S=40, D=72, h=0.7, k=0.4, V=1	295904	551	292615	399	2339	1156	3894	0.276777	0.329075
S=40, D=72, h=0.7, k=0.4, V=0	295904	526	292596	424	2358	1156	3938	0.264120	0.314223
S=40, D=72, h=0.7, k=0.5, V=1	296712	565	293396	414	2337	1143	3894	0.279602	0.331694
S=40, D=72, h=0.7, k=0.5, V=0	296712	547	293382	432	2351	1143	3926	0.270618	0.321171
S=40, D=72, h=0.7, k=0.6, V=1	298249	589	294878	440	2342	1113	3895	0.284335	0.335563
S=40, D=72, h=0.7, k=0.6, V=0	298249	590	294879	439	2341	1113	3893	0.284830	0.336142
S=40, D=72, h=0.7, k=0.7, V=1	298587	591	295200	449	2347	1106	3902	0.283748	0.334475
S=40, D=72, h=0.7, k=0.7, V=0	298587	592	295201	448	2346	1106	3900	0.284240	0.335051
S=40, D=72, h=0.7, k=0.8, V=1	299125	597	295716	451	2361	1087	3899	0.285525	0.335436
S=40, D=72, h=0.7, k=0.8, V=0	299125	598	295717	450	2360	1087	3897	0.286015	0.336008
S=40, D=72, h=0.7, k=0.9, V=1	299268	595	295845	462	2366	1084	3912	0.283278	0.332649
S=40, D=72, h=0.7, k=0.9, V=0	299268	596	295846	461	2365	1084	3910	0.283766	0.333218
S=40, D=72, h=0.7, k=1, V=1	299460	604	296026	466	2364	1077	3907	0.285840	0.335243
S=40, D=72, h=0.7, k=1, V=0	299460	605	296027	465	2363	1077	3905	0.286324	0.335808
S=40, D=72, h=0.6, k=0.3, V=1	296192	561	292921	392	2318	1163	3873	0.281606	0.335263
S=40, D=72, h=0.6, k=0.3, V=0	296194	535	292900	423	2336	1163	3922	0.267787	0.319057
S=40, D=72, h=0.6, k=0.4, V=1	298238	596	294880	426	2336	1115	3877	0.288713	0.340758
S=40, D=72, h=0.6, k=0.4, V=0	298238	581	294864	441	2352	1115	3908	0.281238	0.331977
S=40, D=72, h=0.6, k=0.5, V=1	299812	593	296359	473	2387	1067	3927	0.280990	0.328988
S=40, D=72, h=0.6, k=0.5, V=0	299812	590	296355	476	2391	1067	3934	0.279497	0.327237
S=40, D=72, h=0.6, k=0.6, V=1	300490	620	297017	474	2379	1047	3900	0.290193	0.338570
S=40, D=72, h=0.6, k=0.6, V=0	300490	621	297018	473	2378	1047	3898	0.290672	0.339126
S=40, D=72, h=0.6, k=0.7, V=1	300895	629	297394	488	2384	1031	3903	0.291405	0.339098
S=40, D=72, h=0.6, k=0.7, V=0	300895	630	297395	487	2383	1031	3901	0.291879	0.339647
S=40, D=72, h=0.6, k=0.8, V=1	301331	637	297809	500	2385	1022	3907	0.292484	0.339842
S=40, D=72, h=0.6, k=0.8, V=0	301331	638	297810	499	2384	1022	3905	0.292954	0.340385
S=40, D=72, h=0.6, k=0.9, V=1	302181	639	298600	522	2420	985	3927	0.290251	0.335180
S=40, D=72, h=0.6, k=0.9, V=0	302181	640	298601	521	2419	985	3925	0.290716	0.335714
S=40, D=72, h=0.6, k=1, V=1	302181	647	298598	524	2412	985	3921	0.292660	0.337954
S=40, D=72, h=0.6, k=1, V=0	302181	648	298599	523	2411	985	3919	0.293123	0.338486
S=40, D=72, h=0.5, k=0.3, V=1	297888	594	294552	422	2320	1129	3871	0.288749	0.341699
S=40, D=72, h=0.5, k=0.3, V=0	297890	572	294532	445	2341	1129	3915	0.277695	0.328719
S=40, D=72, h=0.5, k=0.4, V=1	300365	608	296879	488	2390	1052	3930	0.284021	0.331642
S=40, D=72, h=0.5, k=0.4, V=0	300365	605	296876	491	2393	1052	3936	0.282585	0.329976
S=40, D=72, h=0.5, k=0.5, V=1	301517	639	297982	505	2391	1020	3916	0.292263	0.339391
S=40, D=72, h=0.5, k=0.5, V=0	301517	636	297979	508	2394	1020	3922	0.290858	0.337769
S=40, D=72, h=0.5, k=0.6, V=1	302664	654	299044	543	2423	972	3938	0.292347	0.336813
S=40, D=72, h=0.5, k=0.6, V=0	302664	655	299045	542	2422	972	3936	0.292805	0.337338
S=40, D=72, h=0.5, k=0.7, V=1	302912	677	299286	546	2403	965	3914	0.299661	0.344863
S=40, D=72, h=0.5, k=0.7, V=0	302912	678	299287	545	2402	965	3912	0.300115	0.345382
S=40, D=72, h=0.5, k=0.8, V=1	303596	698	299936	564	2398	945	3907	0.304325	0.349119
S=40, D=72, h=0.5, k=0.8, V=0	303596	698	299936	564	2398	945	3907	0.304325	0.349119
S=40, D=72, h=0.5, k=0.9, V=1	303900	709	300239	558	2394	938	3890	0.308606	0.353594
S=40, D=72, h=0.5, k=0.9, V=0	303900	709	300239	558	2394	938	3890	0.308606	0.353594
S=40, D=72, h=0.5, k=1, V=1	304387	728	300702	570	2387	926	3883	0.313110	0.358038
S=40, D=72, h=0.5, k=1, V=0	304387	728	300702	570	2387	926	3883	0.313110	0.358038
S=40, D=72, h=0.4, k=0.3, V=1	299589	620	296157	452	2360	1068	3880	0.293200	0.343243
S=40, D=72, h=0.4, k=0.3, V=0	299589	600	296134	474	2381	1068	3923	0.283204	0.331600
S=40, D=72, h=0.4, k=0.4, V=1	302237	657	298653	527	2400	994	3921	0.295321	0.341438
S=40, D=72, h=0.4, k=0.4, V=0	302237	653	298649	531	2404	994	3929	0.293479	0.339321
S=40, D=72, h=0.4, k=0.5, V=1	303386	677	299728	562	2419	952	3933	0.297525	0.341650
S=40, D=72, h=0.4, k=0.5, V=0	303386	674	299725	565	2422	952	3939	0.296174	0.340107
S=40, D=72, h=0.4, k=0.6, V=1	304099	711	300406	576	2406	931	3913	0.306704	0.350943
S=40, D=72, h=0.4, k=0.6, V=0	304099	711	300406	576	2406	931	3913	0.306704	0.350943
S=40, D=72, h=0.4, k=0.7, V=1	305017	738	301287	590	2402	905	3897	0.313599	0.357328
S=40, D=72, h=0.4, k=0.7, V=0	305017	738	301287	590	2402	905	3897	0.313599	0.357328
S=40, D=72, h=0.4, k=0.8, V=1	305989	740	302183	630	2436	866	3932	0.309529	0.350546
S=40, D=72, h=0.4, k=0.8, V=0	305989	740	302183	630	2436	866	3932	0.309529	0.350546
S=40, D=72, h=0.4, k=0.9, V=1	306811	779	302981	628	2423	837	3888	0.321882	0.362820
S=40, D=72, h=0.4, k=0.9, V=0	306811	779	302981	628	2423	837	3888	0.321882	0.362820
S=40, D=72, h=0.4, k=1, V=1	307183	782	303315	652	2434	821	3907	0.320048	0.359879
S=40, D=72, h=0.4, k=1, V=0	307183	782	303315	652	2434	821	3907	0.320048	0.359879
S=40, D=72, h=0.3, k=0.3, V=1	300496	642	297014	479	2361	1049	3889	0.296710	0.346180
S=40, D=72, h=0.3, k=0.3, V=0	300496	621	296992	500	2383	1049	3932	0.286735	0.334598
S=40, D=72, h=0.3, k=0.4, V=1	303345	687	299701	551	2406	956	3913	0.302118	0.347109
S=40, D=72, h=0.3, k=0.4, V=0	303345	684	299698	554	2409	956	3919	0.300766	0.345565
S=40, D=72, h=0.3, k=0.5, V=1	305284	737	301519	616	2412	899	3927	0.310012	0.352895
S=40, D=72, h=0.3, k=0.5, V=0	305284	735	301517	618	2414	899	3931	0.309150	0.351919
S=40, D=72, h=0.3, k=0.6, V=1	306767	766	302922	644	2435	842	3921	0.315865	0.356313
S=40, D=72, h=0.3, k=0.6, V=0	306767	766	302922	644	2435	842	3921	0.315865	0.356313
S=40, D=72, h=0.3, k=0.7, V=1	307729	804	303828	662	2435	803	3900	0.325303	0.364672
S=40, D=72, h=0.3, k=0.7, V=0	307729	804	303828	662	2435	803	3900	0.325303	0.364672
S=40, D=72, h=0.3, k=0.8, V=1	308356	833	304414	685	2424	782	3891	0.331384	0.370286
S=40, D=72, h=0.3, k=0.8, V=0	308356	833	304414	685	2424	782	3891	0.331384	0.370286
S=40, D=72, h=0.3, k=0.9, V=1	309090	845	305069	732	2444	749	3925	0.329701	0.366548
S=40, D=72, h=0.3, k=0.9, V=0	309090	845	305069	732	2444	749	3925	0.329701	0.366548
S=40, D=72, h=0.3, k=1, V=1	309860	877	305799	744	2440	719	3903	0.337715	0.373708
S=40, D=72, h=0.3, k=1, V=0	309860	877	305799	744	2440	719	3903	0.337715	0.373708
S=40, D=72, h=0.2, k=0.3, V=1	302213	664	298630	519	2400	990	3909	0.298562	0.344889
S=40, D=72, h=0.2, k=0.3, V=0	302213	643	298610	540	2420	990	3950	0.288926	0.333837
S=40, D=72, h=0.2, k=0.4, V=1	305297	748	301544	602	2403	899	3904	0.315039	0.358558
S=40, D=72, h=0.2, k=0.4, V=0	305297	745	301541	605	2406	899	3910	0.313745	0.357093
S=40, D=72, h=0.2, k=0.5, V=1	307389	780	303486	678	2445	817	3940	0.316253	0.355363
S=40, D=72, h=0.2, k=0.5, V=0	307389	779	303485	679	2446	817	3942	0.315838	0.354898
S=40, D=72, h=0.2, k=0.6, V=1	309510	853	305474	739	2444	742	3925	0.331223	0.367826
S=40, D=72, h=0.2, k=0.6, V=0	309510	853	305474	739	2444	742	3925	0.331223	0.367826
S=40, D=72, h=0.2, k=0.7, V=1	310200	919	306113	765	2403	718	3886	0.347142	0.384023
S=40, D=72, h=0.2, k=0.7, V=0	310200	919	306113	765	2403	718	3886	0.347142	0.384023
S=40, D=72, h=0.2, k=0.8, V=1	311311	957	307132	818	2404	678	3900	0.352119	0.387162
S=40, D=72, h=0.2, k=0.8, V=0	311311	957	307132	818	2404	678	3900	0.352119	0.387162
S=40, D=72, h=0.2, k=0.9, V=1	311919	986	307688	848	2397	655	3900	0.356971	0.391133
S=40, D=72, h=0.2, k=0.9, V=0	311919	986	307688	848	2397	655	3900	0.356971	0.391133
S=40, D=72, h=0.2, k=1, V=1	312233	1003	307953	880	2397	638	3915	0.358321	0.391613
S=40, D=72, h=0.2, k=1, V=0	312233	1003	307953	880	2397	638	3915	0.358321	0.391613
S=40, D=72, F=0	293216	99	289654	733	2730	1191	4654	0.048320	0.059670
S=40, D=76, h=0.7, k=0.3, V=1	294909	531	291683	364	2331	1180	3875	0.275054	0.328445
S=40, D=76, h=0.7, k=0.3, V=0	294961	501	291696	404	2360	1177	3941	0.257778	0.307866
S=40, D=76, h=0.7, k=0.4, V=1	295904	551	292615	399	2339	1156	3894	0.276777	0.329075
S=40, D=76, h=0.7, k=0.4, V=0	295904	526	292596	424	2358	1156	3938	0.264120	0.314223
S=40, D=76, h=0.7, k=0.5, V=1	296712	565	293396	414	2337	1143	3894	0.279602	0.331694
S=40, D=76, h=0.7, k=0.5, V=0	296712	547	293382	432	2351	1143	3926	0.270618	0.321171
S=40, D=76, h=0.7, k=0.6, V=1	298249	589	294878	440	2342	1113	3895	0.284335	0.335563
S=40, D=76, h=0.7, k=0.6, V=0	298249	590	294879	439	2341	1113	3893	0.284830	0.336142
S=40, D=76, h=0.7, k=0.7, V=1	298587	591	295200	449	2347	1106	3902	0.283748	0.334475
S=40, D=76, h=0.7, k=0.7, V=0	298587	592	295201	448	2346	1106	3900	0.284240	0.335051
S=40, D=76, h=0.7, k=0.8, V=1	299125	597	295716	451	2361	1087	3899	0.285525	0.335436
S=40, D=76, h=0.7, k=0.8, V=0	299125	598	295717	450	2360	1087	3897	0.286015	0.336008
S=40, D=76, h=0.7, k=0.9, V=1	299268	595	295845	462	2366	1084	3912	0.283278	0.332649
S=40, D=76, h=0.7, k=0.9, V=0	299268	596	295846	461	2365	1084	3910	0.283766	0.333218
S=40, D=76, h=0.7, k=1, V=1	299460	604	296026	466	2364	1077	3907	0.285840	0.335243
S=40, D=76, h=0.7, k=1, V=0	299460	605	296027	465	2363	1077	3905	0.286324	0.335808
S=40, D=76, h=0.6, k=0.3, V=1	296192	561	292921	392	2318	1163	3873	0.281606	0.335263
S=40, D=76, h=0.6, k=0.3, V=0	296194	535	292900	423	2336	1163	3922	0.267787	0.319057
S=40, D=76, h=0.6, k=0.4, V=1	298238	596	294880	426	2336	1115	3877	0.288713	0.340758
S=40, D=76, h=0.6, k=0.4, V=0	298238	581	294864	441	2352	1115	3908	0.281238	0.331977
S=40, D=76, h=0.6, k=0.5, V=1	299812	593	296359	473	2387	1067	3927	0.280990	0.328988
S=40, D=76, h=0.6, k=0.5, V=0	299812	590	296355	476	2391	1067	3934	0.279497	0.327237
S=40, D=76, h=0.6, k=0.6, V=1	300490	620	297017	474	2379	1047	3900	0.290193	0.338570
S=40, D=76, h=0.6, k=0.6, V=0	300490	621	297018	473	2378	1047	3898	0.290672	0.339126
S=40, D=76, h=0.6, k=0.7, V=1	300895	629	297394	488	2384	1031	3903	0.291405	0.339098
S=40, D=76, h=0.6, k=0.7, V=0	300895	630	297395	487	2383	1031	3901	0.291879	0.339647
S=40, D=76, h=0.6, k=0.8, V=1	301331	637	297809	500	2385	1022	3907	0.292484	0.339842
S=40, D=76, h=0.6, k=0.8, V=0	301331	638	297810	499	2384	1022	3905	0.292954	0.340385
S=40, D=76, h=0.6, k=0.9, V=1	302181	639	298600	522	2420	985	3927	0.290251	0.335180
S=40, D=76, h=0.6, k=0.9, V=0	302181	640	298601	521	2419	985	3925	0.290716	0.335714
S=40, D=76, h=0.6, k=1, V=1	302181	647	298598	524	2412	985	3921	0.292660	0.337954
S=40, D=76, h=0.6, k=1, V=0	302181	648	298599	523	2411	985	3919	0.293123	0.338486
S=40, D=76, h=0.5, k=0.3, V=1	297888	594	294552	422	2320	1129	3871	0.288749	0.341699
S=40, D=76, h=0.5, k=0.3, V=0	297890	572	294532	445	2341	1129	3915	0.277695	0.328719
S=40, D=76, h=0.5, k=0.4, V=1	300365	608	296879	488	2390	1052	3930	0.284021	0.331642
S=40, D=76, h=0.5, k=0.4, V=0	300365	605	296876	491	2393	1052	3936	0.282585	0.329976
S=40, D=76, h=0.5, k=0.5, V=1	301517	639	297982	505	2391	1020	3916	0.292263	0.339391
S=40, D=76, h=0.5, k=0.5, V=0	301517	636	297979	508	2394	1020	3922	0.290858	0.337769
S=40, D=76, h=0.5, k=0.6, V=1	302664	654	299044	543	2423	972	3938	0.292347	0.336813
S=40, D=76, h=0.5, k=0.6, V=0	302664	655	299045	542	2422	972	3936	0.292805	0.337338
S=40, D=76, h=0.5, k=0.7, V=1	302912	677	299286	546	2403	965	3914	0.299661	0.344863
S=40, D=76, h=0.5, k=0.7, V=0	302912	678	299287	545	2402	965	3912	0.300115	0.345382
S=40, D=76, h=0.5, k=0.8, V=1	303596	698	299936	564	2398	945	3907	0.304325	0.349119
S=40, D=76, h=0.5, k=0.8, V=0	303596	698	299936	564	2398	945	3907	0.304325	0.349119
S=40, D=76, h=0.5, k=0.9, V=1	303900	709	300239	558	2394	938	3890	0.308606	0.353594
S=40, D=76, h=0.5, k=0.9, V=0	303900	709	300239	558	2394	938	3890	0.308606	0.353594
S=40, D=76, h=0.5, k=1, V=1	304387	728	300702	570	2387	926	3883	0.313110	0.358038
S=40, D=76, h=0.5, k=1, V=0	304387	728	300702	570	2387	926	3883	0.313110	0.358038
S=40, D=76, h=0.4, k=0.3, V=1	299589	620	296157	452	2360	1068	3880	0.293200	0.343243
S=40, D=76, h=0.4, k=0.3, V=0	299589	600	296134	474	2381	1068	3923	0.283204	0.331600
S=40, D=76, h=0.4, k=0.4, V=1	302237	657	298653	527	2400	994	3921	0.295321	0.341438
S=40, D=76, h=0.4, k=0.4, V=0	302237	653	298649	531	2404	994	3929	0.293479	0.339321
S=40, D=76, h=0.4, k=0.5, V=1	303386	677	299728	562	2419	952	3933	0.297525	0.341650
S=40, D=76, h=0.4, k=0.5, V=0	303386	674	299725	565	2422	952	3939	0.296174	0.340107
S=40, D=76, h=0.4, k=0.6, V=1	304099	711	300406	576	2406	931	3913	0.306704	0.350943
S=40, D=76, h=0.4, k=0.6, V=0	304099	711	300406	576	2406	931	3913	0.306704	0.350943
S=40, D=76, h=0.4, k=0.7, V=1	305017	738	301287	590	2402	905	3897	0.313599	0.357328
S=40, D=76, h=0.4, k=0.7, V=0	305017	738	301287	590	2402	905	3897	0.313599	0.357328
S=40, D=76, h=0.4, k=0.8, V=1	305989	740	302183	630	2436	866	3932	0.309529	0.350546
S=40, D=76, h=0.4, k=0.8, V=0	305989	740	302183	630	2436	866	3932	0.309529	0.350546
S=40, D=76, h=0.4, k=0.9, V=1	306811	779	302981	628	2423	837	3888	0.321882	0.362820
S=40, D=76, h=0.4, k=0.9, V=0	306811	779	302981	628	2423	837	3888	0.321882	0.362820
S=40, D=76, h=0.4, k=1, V=1	307183	782	303315	652	2434	821	3907	0.320048	0.359879
S=40, D=76, h=0.4, k=1, V=0	307183	782	303315	652	2434	821	3907	0.320048	0.359879
S=40, D=76, h=0.3, k=0.3, V=1	300496	642	297014	479	2361	1049	3889	0.296710	0.346180
S=40, D=76, h=0.3, k=0.3, V=0	300496	621	296992	500	2383	1049	3932	0.286735	0.334598
S=40, D=76, h=0.3, k=0.4, V=1	303345	687	299701	551	2406	956	3913	0.302118	0.347109
S=40, D=76, h=0.3, k=0.4, V=0	303345	684	299698	554	2409	956	3919	0.300766	0.345565
S=40, D=76, h=0.3, k=0.5, V=1	305284	737	301519	616	2412	899	3927	0.310012	0.352895
S=40, D=76, h=0.3, k=0.5, V=0	305284	735	301517	618	2414	899	3931	0.309150	0.351919
S=40, D=76, h=0.3, k=0.6, V=1	306767	766	302922	644	2435	842	3921	0.315865	0.356313
S=40, D=76, h=0.3, k=0.6, V=0	306767	766	302922	644	2435	842	3921	0.315865	0.356313
S=40, D=76, h=0.3, k=0.7, V=1	307729	804	303828	662	2435	803	3900	0.325303	0.364672
S=40, D=76, h=0.3, k=0.7, V=0	307729	804	303828	662	2435	803	3900	0.325303	0.364672
S=40, D=76, h=0.3, k=0.8, V=1	308356	833	304414	685	2424	782	3891	0.331384	0.370286
S=40, D=76, h=0.3, k=0.8, V=0	308356	833	304414	685	2424	782	3891	0.331384	0.370286
S=40, D=76, h=0.3, k=0.9, V=1	309090	845	305069	732	2444	749	3925	0.329701	0.366548
S=40, D=76, h=0.3, k=0.9, V=0	309090	845	305069	732	2444	749	3925	0.329701	0.366548
S=40, D=76, h=0.3, k=1, V=1	309860	877	305799	744	2440	719	3903	0.337715	0.373708
S=40, D=76, h=0.3, k=1, V=0	309860	877	305799	744	2440	719	3903	0.337715	0.373708
S=40, D=76, h=0.2, k=0.3, V=1	302213	664	298630	519	2400	990	3909	0.298562	0.344889
S=40, D=76, h=0.2, k=0.3, V=0	302213	643	298610	540	2420	990	3950	0.288926	0.333837
S=40, D=76, h=0.2, k=0.4, V=1	305297	748	301544	602	2403	899	3904	0.315039	0.358558
S=40, D=76, h=0.2, k=0.4, V=0	305297	745	301541	605	2406	899	3910	0.313745	0.357093
S=40, D=76, h=0.2, k=0.5, V=1	307389	778	303486	678	2447	817	3942	0.315648	0.354685
S=40, D=76, h=0.2, k=0.5, V=0	307389	777	303485	679	2448	817	3944	0.315232	0.354220
S=40, D=76, h=0.2, k=0.6, V=1	309510	853	305475	738	2444	742	3924	0.331332	0.367945
S=40, D=76, h=0.2, k=0.6, V=0	309510	853	305475	738	2444	742	3924	0.331332	0.367945
S=40, D=76, h=0.2, k=0.7, V=1	310200	917	306116	762	2405	718	3885	0.346906	0.383761
S=40, D=76, h=0.2, k=0.7, V=0	310200	917	306116	762	2405	718	3885	0.346906	0.383761
S=40, D=76, h=0.2, k=0.8, V=1	311311	954	307133	817	2407	678	3902	0.351401	0.386374
S=40, D=76, h=0.2, k=0.8, V=0	311311	954	307133	817	2407	678	3902	0.351401	0.386374
S=40, D=76, h=0.2, k=0.9, V=1	311919	984	307688	848	2399	655	3902	0.356431	0.390543
S=40, D=76, h=0.2, k=0.9, V=0	311919	984	307688	848	2399	655	3902	0.356431	0.390543
S=40, D=76, h=0.2, k=1, V=1	312233	1000	307953	880	2400	638	3918	0.357520	0.390740
S=40, D=76, h=0.2, k=1, V=0	312233	1000	307953	880	2400	638	3918	0.357520	0.390740
S=40, D=76, F=0	293216	99	289655	732	2730	1191	4653	0.048356	0.059712
S=40, D=80, h=0.7, k=0.3, V=1	294909	531	291683	364	2331	1180	3875	0.275054	0.328445
S=40, D=80, h=0.7, k=0.3, V=0	294961	501	291696	404	2360	1177	3941	0.257778	0.307866
S=40, D=80, h=0.7, k=0.4, V=1	295904	551	292615	399	2339	1156	3894	0.276777	0.329075
S=40, D=80, h=0.7, k=0.4, V=0	295904	526	292596	424	2358	1156	3938	0.264120	0.314223
S=40, D=80, h=0.7, k=0.5, V=1	296712	565	293396	414	2337	1143	3894	0.279602	0.331694
S=40, D=80, h=0.7, k=0.5, V=0	296712	547	293382	432	2351	1143	3926	0.270618	0.321171
S=40, D=80, h=0.7, k=0.6, V=1	298249	589	294878	440	2342	1113	3895	0.284335	0.335563
S=40, D=80, h=0.7, k=0.6, V=0	298249	590	294879	439	2341	1113	3893	0.284830	0.336142
S=40, D=80, h=0.7, k=0.7, V=1	298587	591	295200	449	2347	1106	3902	0.283748	0.334475
S=40, D=80, h=0.7, k=0.7, V=0	298587	592	295201	448	2346	1106	3900	0.284240	0.335051
S=40, D=80, h=0.7, k=0.8, V=1	299125	597	295716	451	2361	1087	3899	0.285525	0.335436
S=40, D=80, h=0.7, k=0.8, V=0	299125	598	295717	450	2360	1087	3897	0.286015	0.336008
S=40, D=80, h=0.7, k=0.9, V=1	299268	595	295845	462	2366	1084	3912	0.283278	0.332649
S=40, D=80, h=0.7, k=0.9, V=0	299268	596	295846	461	2365	1084	3910	0.283766	0.333218
S=40, D=80, h=0.7, k=1, V=1	299460	604	296026	466	2364	1077	3907	0.285840	0.335243
S=40, D=80, h=0.7, k=1, V=0	299460	605	296027	465	2363	1077	3905	0.286324	0.335808
S=40, D=80, h=0.6, k=0.3, V=1	296192	561	292921	392	2318	1163	3873	0.281606	0.335263
S=40, D=80, h=0.6, k=0.3, V=0	296194	535	292900	423	2336	1163	3922	0.267787	0.319057
S=40, D=80, h=0.6, k=0.4, V=1	298238	596	294880	426	2336	1115	3877	0.288713	0.340758
S=40, D=80, h=0.6, k=0.4, V=0	298238	581	294864	441	2352	1115	3908	0.281238	0.331977
S=40, D=80, h=0.6, k=0.5, V=1	299812	593	296359	473	2387	1067	3927	0.280990	0.328988
S=40, D=80, h=0.6, k=0.5, V=0	299812	590	296355	476	2391	1067	3934	0.279497	0.327237
S=40, D=80, h=0.6, k=0.6, V=1	300490	620	297017	474	2379	1047	3900	0.290193	0.338570
S=40, D=80, h=0.6, k=0.6, V=0	300490	621	297018	473	2378	1047	3898	0.290672	0.339126
S=40, D=80, h=0.6, k=0.7, V=1	300895	629	297394	488	2384	1031	3903	0.291405	0.339098
S=40, D=80, h=0.6, k=0.7, V=0	300895	630	297395	487	2383	1031	3901	0.291879	0.339647
S=40, D=80, h=0.6, k=0.8, V=1	301331	637	297809	500	2385	1022	3907	0.292484	0.339842
S=40, D=80, h=0.6, k=0.8, V=0	301331	638	297810	499	2384	1022	3905	0.292954	0.340385
S=40, D=80, h=0.6, k=0.9, V=1	302181	639	298600	522	2420	985	3927	0.290251	0.335180
S=40, D=80, h=0.6, k=0.9, V=0	302181	640	298601	521	2419	985	3925	0.290716	0.335714
S=40, D=80, h=0.6, k=1, V=1	302181	647	298598	524	2412	985	3921	0.292660	0.337954
S=40, D=80, h=0.6, k=1, V=0	302181	648	298599	523	2411	985	3919	0.293123	0.338486
S=40, D=80, h=0.5, k=0.3, V=1	297888	594	294552	422	2320	1129	3871	0.288749	0.341699
S=40, D=80, h=0.5, k=0.3, V=0	297890	572	294532	445	2341	1129	3915	0.277695	0.328719
S=40, D=80, h=0.5, k=0.4, V=1	300365	608	296879	488	2390	1052	3930	0.284021	0.331642
S=40, D=80, h=0.5, k=0.4, V=0	300365	605	296876	491	2393	1052	3936	0.282585	0.329976
S=40, D=80, h=0.5, k=0.5, V=1	301517	639	297982	505	2391	1020	3916	0.292263	0.339391
S=40, D=80, h=0.5, k=0.5, V=0	301517	636	297979	508	2394	1020	3922	0.290858	0.337769
S=40, D=80, h=0.5, k=0.6, V=1	302664	654	299044	543	2423	972	3938	0.292347	0.336813
S=40, D=80, h=0.5, k=0.6, V=0	302664	655	299045	542	2422	972	3936	0.292805	0.337338
S=40, D=80, h=0.5, k=0.7, V=1	302912	677	299286	546	2403	965	3914	0.299661	0.344863
S=40, D=80, h=0.5, k=0.7, V=0	302912	678	299287	545	2402	965	3912	0.300115	0.345382
S=40, D=80, h=0.5, k=0.8, V=1	303596	698	299936	564	2398	945	3907	0.304325	0.349119
S=40, D=80, h=0.5, k=0.8, V=0	303596	698	299936	564	2398	945	3907	0.304325	0.349119
S=40, D=80, h=0.5, k=0.9, V=1	303900	709	300239	558	2394	938	3890	0.308606	0.353594
S=40, D=80, h=0.5, k=0.9, V=0	303900	709	300239	558	2394	938	3890	0.308606	0.353594
S=40, D=80, h=0.5, k=1, V=1	304387	728	300702	570	2387	926	3883	0.313110	0.358038
S=40, D=80, h=0.5, k=1, V=0	304387	728	300702	570	2387	926	3883	0.313110	0.358038
S=40, D=80, h=0.4, k=0.3, V=1	299589	620	296157	452	2360	1068	3880	0.293200	0.343243
S=40, D=80, h=0.4, k=0.3, V=0	299589	600	296134	474	2381	1068	3923	0.283204	0.331600
S=40, D=80, h=0.4, k=0.4, V=1	302237	657	298653	527	2400	994	3921	0.295321	0.341438
S=40, D=80, h=0.4, k=0.4, V=0	302237	653	298649	531	2404	994	3929	0.293479	0.339321
S=40, D=80, h=0.4, k=0.5, V=1	303386	677	299728	562	2419	952	3933	0.297525	0.341650
S=40, D=80, h=0.4, k=0.5, V=0	303386	674	299725	565	2422	952	3939	0.296174	0.340107
S=40, D=80, h=0.4, k=0.6, V=1	304099	711	300406	576	2406	931	3913	0.306704	0.350943
S=40, D=80, h=0.4, k=0.6, V=0	304099	711	300406	576	2406	931	3913	0.306704	0.350943
S=40, D=80, h=0.4, k=0.7, V=1	305017	738	301287	590	2402	905	3897	0.313599	0.357328
S=40, D=80, h=0.4, k=0.7, V=0	305017	738	301287	590	2402	905	3897	0.313599	0.357328
S=40, D=80, h=0.4, k=0.8, V=1	305989	740	302183	630	2436	866	3932	0.309529	0.350546
S=40, D=80, h=0.4, k=0.8, V=0	305989	740	302183	630	2436	866	3932	0.309529	0.350546
S=40, D=80, h=0.4, k=0.9, V=1	306811	779	302981	628	2423	837	3888	0.321882	0.362820
S=40, D=80, h=0.4, k=0.9, V=0	306811	779	302981	628	2423	837	3888	0.321882	0.362820
S=40, D=80, h=0.4, k=1, V=1	307183	782	303315	652	2434	821	3907	0.320048	0.359879
S=40, D=80, h=0.4, k=1, V=0	307183	782	303315	652	2434	821	3907	0.320048	0.359879
S=40, D=80, h=0.3, k=0.3, V=1	300496	642	297014	479	2361	1049	3889	0.296710	0.346180
S=40, D=80, h=0.3, k=0.3, V=0	300496	621	296992	500	2383	1049	3932	0.286735	0.334598
S=40, D=80, h=0.3, k=0.4, V=1	303345	687	299701	551	2406	956	3913	0.302118	0.347109
S=40, D=80, h=0.3, k=0.4, V=0	303345	684	299698	554	2409	956	3919	0.300766	0.345565
S=40, D=80, h=0.3, k=0.5, V=1	305284	737	301519	616	2412	899	3927	0.310012	0.352895
S=40, D=80, h=0.3, k=0.5, V=0	305284	735	301517	618	2414	899	3931	0.309150	0.351919
S=40, D=80, h=0.3, k=0.6, V=1	306767	766	302922	644	2435	842	3921	0.315865	0.356313
S=40, D=80, h=0.3, k=0.6, V=0	306767	766	302922	644	2435	842	3921	0.315865	0.356313
S=40, D=80, h=0.3, k=0.7, V=1	307729	804	303828	662	2435	803	3900	0.325303	0.364672
S=40, D=80, h=0.3, k=0.7, V=0	307729	804	303828	662	2435	803	3900	0.325303	0.364672
S=40, D=80, h=0.3, k=0.8, V=1	308356	833	304414	685	2424	782	3891	0.331384	0.370286
S=40, D=80, h=0.3, k=0.8, V=0	308356	833	304414	685	2424	782	3891	0.331384	0.370286
S=40, D=80, h=0.3, k=0.9, V=1	309090	845	305069	732	2444	749	3925	0.329701	0.366548
S=40, D=80, h=0.3, k=0.9, V=0	309090	845	305069	732	2444	749	3925	0.329701	0.366548
S=40, D=80, h=0.3, k=1, V=1	309860	877	305799	744	2440	719	3903	0.337715	0.373708
S=40, D=80, h=0.3, k=1, V=0	309860	877	305799	744	2440	719	3903	0.337715	0.373708
S=40, D=80, h=0.2, k=0.3, V=1	302213	664	298630	519	2400	990	3909	0.298562	0.344889
S=40, D=80, h=0.2, k=0.3, V=0	302213	643	298610	540	2420	990	3950	0.288926	0.333837
S=40, D=80, h=0.2, k=0.4, V=1	305297	748	301544	602	2403	899	3904	0.315039	0.358558
S=40, D=80, h=0.2, k=0.4, V=0	305297	745	301541	605	2406	899	3910	0.313745	0.357093
S=40, D=80, h=0.2, k=0.5, V=1	307389	778	303486	678	2447	817	3942	0.315648	0.354685
S=40, D=80, h=0.2, k=0.5, V=0	307389	777	303485	679	2448	817	3944	0.315232	0.354220
S=40, D=80, h=0.2, k=0.6, V=1	309510	853	305475	738	2444	742	3924	0.331332	0.367945
S=40, D=80, h=0.2, k=0.6, V=0	309510	853	305475	738	2444	742	3924	0.331332	0.367945
S=40, D=80, h=0.2, k=0.7, V=1	310200	916	306116	762	2406	718	3886	0.346626	0.383452
S=40, D=80, h=0.2, k=0.7, V=0	310200	916	306116	762	2406	718	3886	0.346626	0.383452
S=40, D=80, h=0.2, k=0.8, V=1	311311	953	307133	817	2408	678	3903	0.351127	0.386074
S=40, D=80, h=0.2, k=0.8, V=0	311311	953	307133	817	2408	678	3903	0.351127	0.386074
S=40, D=80, h=0.2, k=0.9, V=1	311919	982	307689	847	2401	655	3903	0.355993	0.390064
S=40, D=80, h=0.2, k=0.9, V=0	311919	982	307689	847	2401	655	3903	0.355993	0.390064
S=40, D=80, h=0.2, k=1, V=1	312233	998	307954	879	2402	638	3919	0.357084	0.390265
S=40, D=80, h=0.2, k=1, V=0	312233	998	307954	879	2402	638	3919	0.357084	0.390265
S=40, D=80, F=0	293216	99	289655	732	2730	1191	4653	0.048356	0.059712
S=30, D=42, h=0.7, k=0.3, V=1	303468	668	299848	538	2414	947	3899	0.298371	0.342555
S=30, D=42, h=0.7, k=0.3, V=0	304079	582	300339	647	2511	921	4079	0.256964	0.294189
S=30, D=42, h=0.7, k=0.4, V=1	303967	700	300316	550	2401	929	3880	0.307184	0.351584
S=30, D=42, h=0.7, k=0.4, V=0	304287	657	300587	599	2444	916	3959	0.287624	0.328774
S=30, D=42, h=0.7, k=0.5, V=1	304662	712	300966	573	2411	912	3896	0.307917	0.351389
S=30, D=42, h=0.7, k=0.5, V=0	304982	677	301240	618	2447	899	3964	0.291682	0.332402
S=30, D=42, h=0.7, k=0.6, V=1	304845	730	301150	567	2398	908	3873	0.314325	0.358422
S=30, D=42, h=0.7, k=0.6, V=0	305175	732	301464	572	2407	894	3873	0.314449	0.357783
S=30, D=42, h=0.7, k=0.7, V=1	305604	726	301841	606	2431	878	3915	0.308296	0.349897
S=30, D=42, h=0.7, k=0.7, V=0	305773	731	302006	604	2432	870	3906	0.310189	0.351603
S=30, D=42, h=0.7, k=0.8, V=1	305644	732	301883	602	2427	876	3905	0.310664	0.352457
S=30, D=42, h=0.7, k=0.8, V=0	305773	736	302011	599	2427	870	3896	0.312363	0.354054
S=30, D=42, h=0.7, k=0.9, V=1	305921	701	302111	647	2462	871	3980	0.295606	0.335210
S=30, D=42, h=0.7, k=0.9, V=0	305921	707	302116	643	2455	871	3969	0.298009	0.337933
S=30, D=42, h=0.7, k=1, V=1	306251	720	302430	650	2451	864	3965	0.301230	0.341166
S=30, D=42, h=0.7, k=1, V=0	306251	724	302435	646	2446	864	3956	0.302985	0.343155
S=30, D=42, h=0.6, k=0.3, V=1	304077	713	300434	538	2392	926	3856	0.312858	0.357851
S=30, D=42, h=0.6, k=0.3, V=0	304438	670	300738	590	2440	911	3941	0.292825	0.334361
S=30, D=42, h=0.6, k=0.4, V=1	304935	737	301232	569	2397	906	3872	0.316108	0.360279
S=30, D=42, h=0.6, k=0.4, V=0	305225	702	301482	610	2431	894	3935	0.300522	0.342100
S=30, D=42, h=0.6, k=0.5, V=1	305821	739	302052	602	2428	868	3898	0.312854	0.354472
S=30, D=42, h=0.6, k=0.5, V=0	306021	715	302224	629	2453	859	3941	0.302406	0.342291
S=30, D=42, h=0.6, k=0.6, V=1	306460	769	302658	618	2415	852	3885	0.320151	0.361775
S=30, D=42, h=0.6, k=0.6, V=0	306460	773	302661	614	2412	852	3878	0.321815	0.363634
S=30, D=42, h=0.6, k=0.7, V=1	307025	775	303189	636	2425	835	3896	0.319882	0.360511
S=30, D=42, h=0.6, k=0.7, V=0	307025	778	303192	633	2422	835	3890	0.321151	0.361933
S=30, D=42, h=0.6, k=0.8, V=1	307279	794	303429	642	2414	826	3882	0.324971	0.365716
S=30, D=42, h=0.6, k=0.8, V=0	307279	796	303431	640	2412	826	3878	0.325809	0.366655
S=30, D=42, h=0.6, k=0.9, V=1	307811	793	303905	675	2438	801	3914	0.320928	0.359790
S=30, D=42, h=0.6, k=0.9, V=0	307811	795	303907	673	2436	801	3910	0.321758	0.360715
S=30, D=42, h=0.6, k=1, V=1	308068	810	304147	679	2432	791	3902	0.325518	0.364331
S=30, D=42, h=0.6, k=1, V=0	308068	812	304149	677	2430	791	3898	0.326342	0.365249
S=30, D=42, h=0.5, k=0.3, V=1	305014	730	301313	561	2410	894	3865	0.315170	0.358578
S=30, D=42, h=0.5, k=0.3, V=0	305345	692	301594	609	2450	880	3939	0.297634	0.338106
S=30, D=42, h=0.5, k=0.4, V=1	306267	771	302477	610	2409	857	3876	0.321686	0.363780
S=30, D=42, h=0.5, k=0.4, V=0	306467	751	302646	633	2437	848	3918	0.312829	0.353313
S=30, D=42, h=0.5, k=0.5, V=1	307295	790	303414	664	2427	819	3910	0.321115	0.360981
S=30, D=42, h=0.5, k=0.5, V=0	307366	788	303475	669	2434	816	3919	0.319857	0.359380
S=30, D=42, h=0.5, k=0.6, V=1	308162	819	304234	676	2433	782	3891	0.328493	0.367113
S=30, D=42, h=0.5, k=0.6, V=0	308162	822	304236	673	2431	782	3886	0.329683	0.368426
S=30, D=42, h=0.5, k=0.7, V=1	308538	819	304568	706	2445	770	3921	0.325108	0.362676
S=30, D=42, h=0.5, k=0.7, V=0	308538	822	304571	703	2442	770	3915	0.326329	0.364031
S=30, D=42, h=0.5, k=0.8, V=1	309249	874	305276	694	2405	751	3850	0.342673	0.381106
S=30, D=42, h=0.5, k=0.8, V=0	309249	876	305278	692	2403	751	3846	0.343476	0.381995
S=30, D=42, h=0.5, k=0.9, V=1	309702	865	305662	743	2432	734	3909	0.334596	0.371182
S=30, D=42, h=0.5, k=0.9, V=0	309702	867	305664	741	2430	734	3905	0.335389	0.372058
S=30, D=42, h=0.5, k=1, V=1	310125	888	306068	742	2427	715	3884	0.341336	0.377528
S=30, D=42, h=0.5, k=1, V=0	310125	890	306070	740	2425	715	3880	0.342123	0.378395
S=30, D=42, h=0.4, k=0.3, V=1	305582	762	301853	579	2388	884	3851	0.322867	0.366724
S=30, D=42, h=0.4, k=0.3, V=0	305872	729	302105	619	2419	872	3910	0.308274	0.349725
S=30, D=42, h=0.4, k=0.4, V=1	307639	813	303754	659	2413	809	3881	0.328627	0.368816
S=30, D=42, h=0.4, k=0.4, V=0	307710	793	303801	680	2436	806	3922	0.320234	0.359271
S=30, D=42, h=0.4, k=0.5, V=1	308606	836	304650	691	2429	773	3893	0.331628	0.370047
S=30, D=42, h=0.4, k=0.5, V=0	308606	833	304646	694	2433	773	3900	0.330367	0.368635
S=30, D=42, h=0.4, k=0.6, V=1	309362	872	305335	730	2425	739	3894	0.337807	0.374966
S=30, D=42, h=0.4, k=0.6, V=0	309362	875	305338	727	2422	739	3888	0.338998	0.376282
S=30, D=42, h=0.4, k=0.7, V=1	310677	919	306547	788	2423	691	3902	0.345011	0.380168
S=30, D=42, h=0.4, k=0.7, V=0	310677	920	306548	787	2422	691	3900	0.345396	0.380590
S=30, D=42, h=0.4, k=0.8, V=1	310929	935	306794	785	2415	682	3882	0.349828	0.384935
S=30, D=42, h=0.4, k=0.8, V=0	310929	936	306795	784	2414	682	3880	0.350211	0.385355
S=30, D=42, h=0.4, k=0.9, V=1	311333	957	307151	817	2408	666	3891	0.352584	0.387038
S=30, D=42, h=0.4, k=0.9, V=0	311333	958	307152	816	2407	666	3889	0.352962	0.387451
S=30, D=42, h=0.4, k=1, V=1	311680	955	307453	848	2424	647	3919	0.349095	0.382170
S=30, D=42, h=0.4, k=1, V=0	311680	955	307453	848	2424	647	3919	0.349095	0.382170
S=30, D=42, h=0.3, k=0.3, V=1	306201	802	302442	586	2371	863	3820	0.334093	0.378124
S=30, D=42, h=0.3, k=0.3, V=0	306491	772	302690	622	2407	851	3880	0.320834	0.362563
S=30, D=42, h=0.3, k=0.4, V=1	308353	824	304399	702	2428	785	3915	0.326902	0.365501
S=30, D=42, h=0.3, k=0.4, V=0	308424	822	304462	705	2435	782	3922	0.325895	0.364185
S=30, D=42, h=0.3, k=0.5, V=1	310518	928	306417	770	2403	707	3880	0.349209	0.385670
S=30, D=42, h=0.3, k=0.5, V=0	310518	925	306414	773	2406	707	3886	0.348052	0.384398
S=30, D=42, h=0.3, k=0.6, V=1	311503	962	307316	819	2406	669	3894	0.353475	0.388134
S=30, D=42, h=0.3, k=0.6, V=0	311503	963	307317	818	2405	669	3892	0.353851	0.388545
S=30, D=42, h=0.3, k=0.7, V=1	312120	999	307880	848	2393	643	3884	0.360605	0.394413
S=30, D=42, h=0.3, k=0.7, V=0	312120	1000	307881	847	2392	643	3882	0.360975	0.394815
S=30, D=42, h=0.3, k=0.8, V=1	312410	1021	308138	863	2388	625	3876	0.365000	0.398138
S=30, D=42, h=0.3, k=0.8, V=0	312410	1021	308138	863	2388	625	3876	0.365000	0.398138
S=30, D=42, h=0.3, k=0.9, V=1	312754	1039	308442	889	2384	609	3882	0.367248	0.399650
S=30, D=42, h=0.3, k=0.9, V=0	312754	1039	308442	889	2384	609	3882	0.367248	0.399650
S=30, D=42, h=0.3, k=1, V=1	313518	1079	309137	925	2377	575	3877	0.374183	0.405137
S=30, D=42, h=0.3, k=1, V=0	313518	1079	309137	925	2377	575	3877	0.374183	0.405137
S=30, D=42, F=0	303131	148	299058	1020	2905	946	4871	0.061899	0.072652
S=30, D=45, h=0.7, k=0.3, V=1	303419	668	299801	537	2413	949	3899	0.298461	0.342759
S=30, D=45, h=0.7, k=0.3, V=0	303898	582	300166	645	2505	928	4078	0.257148	0.294731
S=30, D=45, h=0.7, k=0.4, V=1	303918	696	300271	547	2404	931	3882	0.306243	0.350610
S=30, D=45, h=0.7, k=0.4, V=0	304106	655	300418	593	2440	923	3956	0.287647	0.329165
S=30, D=45, h=0.7, k=0.5, V=1	304552	708	300863	569	2412	916	3897	0.307104	0.350678
S=30, D=45, h=0.7, k=0.5, V=0	304740	672	301012	612	2444	908	3964	0.290727	0.331793
S=30, D=45, h=0.7, k=0.6, V=1	304735	726	301045	565	2399	912	3876	0.313277	0.357451
S=30, D=45, h=0.7, k=0.6, V=0	304933	727	301234	568	2404	903	3875	0.313336	0.357031
S=30, D=45, h=0.7, k=0.7, V=1	305463	722	301707	603	2431	883	3917	0.307359	0.349107
S=30, D=45, h=0.7, k=0.7, V=0	305531	727	301777	599	2428	879	3906	0.309498	0.351321
S=30, D=45, h=0.7, k=0.8, V=1	305503	728	301749	599	2427	881	3907	0.309733	0.351676
S=30, D=45, h=0.7, k=0.8, V=0	305571	733	301819	595	2424	877	3896	0.311871	0.353885
S=30, D=45, h=0.7, k=0.9, V=1	305719	697	301919	643	2460	878	3981	0.294752	0.334613
S=30, D=45, h=0.7, k=0.9, V=0	305719	702	301925	638	2454	878	3970	0.296960	0.337117
S=30, D=45, h=0.7, k=1, V=1	305994	716	302186	644	2448	873	3965	0.300583	0.340906
S=30, D=45, h=0.7, k=1, V=0	305994	720	302191	640	2443	873	3956	0.302344	0.342905
S=30, D=45, h=0.6, k=0.3, V=1	304028	708	300386	538	2396	928	3862	0.311221	0.356090
S=30, D=45, h=0.6, k=0.3, V=0	304257	664	300565	588	2440	918	3946	0.291065	0.332730
S=30, D=45, h=0.6, k=0.4, V=1	304785	730	301089	567	2399	912	3878	0.314123	0.358362
S=30, D=45, h=0.6, k=0.4, V=0	304983	695	301252	606	2430	903	3939	0.298721	0.340545
S=30, D=45, h=0.6, k=0.5, V=1	305625	734	301867	596	2428	875	3899	0.311942	0.353815
S=30, D=45, h=0.6, k=0.5, V=0	305764	710	301981	622	2451	868	3941	0.301568	0.341816
S=30, D=45, h=0.6, k=0.6, V=1	306153	762	302367	609	2415	861	3885	0.319006	0.360979
S=30, D=45, h=0.6, k=0.6, V=0	306153	766	302370	605	2412	861	3878	0.320680	0.362851
S=30, D=45, h=0.6, k=0.7, V=1	306762	766	302937	630	2429	842	3901	0.317760	0.358502
S=30, D=45, h=0.6, k=0.7, V=0	306762	769	302940	627	2426	842	3895	0.319035	0.359933
S=30, D=45, h=0.6, k=0.8, V=1	307016	787	303179	634	2416	833	3883	0.323719	0.364691
S=30, D=45, h=0.6, k=0.8, V=0	307016	789	303181	632	2414	833	3879	0.324562	0.365636
S=30, D=45, h=0.6, k=0.9, V=1	307582	787	303689	666	2440	807	3913	0.320067	0.359142
S=30, D=45, h=0.6, k=0.9, V=0	307582	789	303691	664	2438	807	3909	0.320901	0.360073
S=30, D=45, h=0.6, k=1, V=1	307955	805	304043	673	2434	795	3902	0.324671	0.363601
S=30, D=45, h=0.6, k=1, V=0	307955	807	304045	671	2432	795	3898	0.325497	0.364522
S=30, D=45, h=0.5, k=0.3, V=1	304864	726	301168	561	2409	900	3870	0.313867	0.357439
S=30, D=45, h=0.5, k=0.3, V=0	305103	685	301363	606	2449	889	3944	0.295697	0.336396
S=30, D=45, h=0.5, k=0.4, V=1	306132	763	302350	605	2414	862	3881	0.319759	0.361871
S=30, D=45, h=0.5, k=0.4, V=0	306271	743	302461	627	2440	855	3922	0.310980	0.351600
S=30, D=45, h=0.5, k=0.5, V=1	307099	783	303235	652	2429	826	3907	0.320308	0.360448
S=30, D=45, h=0.5, k=0.5, V=0	307170	780	303295	658	2437	823	3918	0.318622	0.358367
S=30, D=45, h=0.5, k=0.6, V=1	307997	813	304082	668	2434	788	3890	0.327588	0.366436
S=30, D=45, h=0.5, k=0.6, V=0	307997	816	304084	665	2432	788	3885	0.328784	0.367757
S=30, D=45, h=0.5, k=0.7, V=1	308373	818	304414	700	2441	776	3917	0.325438	0.363372
S=30, D=45, h=0.5, k=0.7, V=0	308373	821	304417	697	2438	776	3911	0.326662	0.364732
S=30, D=45, h=0.5, k=0.8, V=1	309195	870	305226	691	2408	753	3852	0.341819	0.380265
S=30, D=45, h=0.5, k=0.8, V=0	309195	872	305228	689	2406	753	3848	0.342623	0.381156
S=30, D=45, h=0.5, k=0.9, V=1	309632	863	305594	742	2433	735	3910	0.334128	0.370722
S=30, D=45, h=0.5, k=0.9, V=0	309632	865	305596	740	2431	735	3906	0.334921	0.371598
S=30, D=45, h=0.5, k=1, V=1	310055	885	306000	741	2429	716	3886	0.340590	0.376763
S=30, D=45, h=0.5, k=1, V=0	310055	887	306002	739	2427	716	3882	0.341378	0.377632
S=30, D=45, h=0.4, k=0.3, V=1	305377	751	301656	577	2393	892	3862	0.319631	0.363508
S=30, D=45, h=0.4, k=0.3, V=0	305575	717	301821	615	2422	883	3920	0.304888	0.346493
S=30, D=45, h=0.4, k=0.4, V=1	307385	805	303520	649	2411	820	3880	0.327365	0.368030
S=30, D=45, h=0.4, k=0.4, V=0	307456	785	303567	670	2434	817	3921	0.318921	0.358412
S=30, D=45, h=0.4, k=0.5, V=1	308503	830	304553	688	2432	777	3897	0.330164	0.368637
S=30, D=45, h=0.4, k=0.5, V=0	308503	827	304549	691	2436	777	3904	0.328899	0.367220
S=30, D=45, h=0.4, k=0.6, V=1	309228	871	305214	722	2421	745	3888	0.338358	0.375912
S=30, D=45, h=0.4, k=0.6, V=0	309228	874	305217	719	2418	745	3882	0.339552	0.377233
S=30, D=45, h=0.4, k=0.7, V=1	310601	915	306477	785	2424	695	3904	0.344164	0.379459
S=30, D=45, h=0.4, k=0.7, V=0	310601	916	306478	784	2423	695	3902	0.344550	0.379883
S=30, D=45, h=0.4, k=0.8, V=1	310838	930	306709	785	2414	688	3887	0.348439	0.383765
S=30, D=45, h=0.4, k=0.8, V=0	310838	931	306710	784	2413	688	3885	0.348823	0.384186
S=30, D=45, h=0.4, k=0.9, V=1	311242	953	307067	815	2407	672	3894	0.351649	0.386358
S=30, D=45, h=0.4, k=0.9, V=0	311242	954	307068	814	2406	672	3892	0.352027	0.386772
S=30, D=45, h=0.4, k=1, V=1	311653	954	307424	850	2425	649	3924	0.348529	0.381652
S=30, D=45, h=0.4, k=1, V=0	311653	954	307424	850	2425	649	3924	0.348529	0.381652
S=30, D=45, h=0.3, k=0.3, V=1	306042	792	302289	586	2375	871	3832	0.330989	0.375081
S=30, D=45, h=0.3, k=0.3, V=0	306240	762	302450	620	2408	862	3890	0.317924	0.359900
S=30, D=45, h=0.3, k=0.4, V=1	308185	820	304244	695	2426	792	3913	0.326463	0.365400
S=30, D=45, h=0.3, k=0.4, V=0	308256	818	304307	698	2433	789	3920	0.325452	0.364079
S=30, D=45, h=0.3, k=0.5, V=1	310270	926	306181	765	2398	716	3879	0.349096	0.386059
S=30, D=45, h=0.3, k=0.5, V=0	310270	923	306178	768	2401	716	3885	0.347938	0.384783
S=30, D=45, h=0.3, k=0.6, V=1	311360	962	307183	814	2401	676	3891	0.353900	0.388994
S=30, D=45, h=0.3, k=0.6, V=0	311360	963	307184	813	2400	676	3889	0.354277	0.389407
S=30, D=45, h=0.3, k=0.7, V=1	312056	999	307822	846	2389	648	3883	0.360761	0.394873
S=30, D=45, h=0.3, k=0.7, V=0	312056	1000	307823	845	2388	648	3881	0.361131	0.395276
S=30, D=45, h=0.3, k=0.8, V=1	312317	1023	308055	861	2378	634	3873	0.365684	0.399416
S=30, D=45, h=0.3, k=0.8, V=0	312317	1023	308055	861	2378	634	3873	0.365684	0.399416
S=30, D=45, h=0.3, k=0.9, V=1	312626	1042	308333	881	2370	621	3872	0.368783	0.402031
S=30, D=45, h=0.3, k=0.9, V=0	312626	1042	308333	881	2370	621	3872	0.368783	0.402031
S=30, D=45, h=0.3, k=1, V=1	313357	1082	308997	917	2361	587	3865	0.375783	0.407600
S=30, D=45, h=0.3, k=1, V=0	313357	1082	308997	917	2361	587	3865	0.375783	0.407600
S=30, D=45, F=0	302950	148	298890	1013	2899	953	4865	0.062115	0.072987
S=30, D=48, h=0.7, k=0.3, V=1	303419	669	299800	538	2412	949	3899	0.298660	0.342987
S=30, D=48, h=0.7, k=0.3, V=0	303898	582	300165	646	2505	928	4079	0.257037	0.294606
S=30, D=48, h=0.7, k=0.4, V=1	303918	696	300271	548	2403	931	3882	0.306154	0.350523
S=30, D=48, h=0.7, k=0.4, V=0	304106	655	300416	595	2440	923	3958	0.287406	0.328892
S=30, D=48, h=0.7, k=0.5, V=1	304552	707	300864	569	2412	916	3897	0.306824	0.350373
S=30, D=48, h=0.7, k=0.5, V=0	304740	671	301011	613	2445	908	3966	0.290283	0.331290
S=30, D=48, h=0.7, k=0.6, V=1	304735	726	301047	564	2398	912	3874	0.313444	0.357652
S=30, D=48, h=0.7, k=0.6, V=0	304933	727	301234	568	2404	903	3875	0.313336	0.357031
S=30, D=48, h=0.7, k=0.7, V=1	305463	724	301709	602	2428	883	3913	0.308149	0.350013
S=30, D=48, h=0.7, k=0.7, V=0	305531	729	301778	598	2426	879	3903	0.310249	0.352168
S=30, D=48, h=0.7, k=0.8, V=1	305503	730	301751	598	2424	881	3903	0.310522	0.352581
S=30, D=48, h=0.7, k=0.8, V=0	305571	735	301820	594	2422	877	3893	0.312619	0.354731
S=30, D=48, h=0.7, k=0.9, V=1	305719	699	301920	643	2457	878	3978	0.295427	0.335388
S=30, D=48, h=0.7, k=0.9, V=0	305719	704	301925	638	2452	878	3968	0.297595	0.337835
S=30, D=48, h=0.7, k=1, V=1	305994	720	302187	643	2444	873	3960	0.301957	0.342458
S=30, D=48, h=0.7, k=1, V=0	305994	724	302192	639	2439	873	3951	0.303716	0.344455
S=30, D=48, h=0.6, k=0.3, V=1	304028	708	300385	539	2396	928	3863	0.311090	0.355942
S=30, D=48, h=0.6, k=0.3, V=0	304257	664	300563	590	2440	918	3948	0.290822	0.332455
S=30, D=48, h=0.6, k=0.4, V=1	304785	728	301089	567	2401	912	3880	0.313494	0.357647
S=30, D=48, h=0.6, k=0.4, V=0	304983	693	301251	607	2432	903	3942	0.297960	0.339681
S=30, D=48, h=0.6, k=0.5, V=1	305625	734	301867	597	2427	875	3899	0.311859	0.353735
S=30, D=48, h=0.6, k=0.5, V=0	305764	710	301981	623	2450	868	3941	0.301488	0.341739
S=30, D=48, h=0.6, k=0.6, V=1	306092	762	302309	609	2412	863	3884	0.319046	0.361154
S=30, D=48, h=0.6, k=0.6, V=0	306092	766	302312	605	2409	863	3877	0.320720	0.363027
S=30, D=48, h=0.6, k=0.7, V=1	306701	770	302881	628	2422	844	3894	0.319261	0.360317
S=30, D=48, h=0.6, k=0.7, V=0	306701	773	302884	625	2419	844	3888	0.320536	0.361748
S=30, D=48, h=0.6, k=0.8, V=1	306955	790	303123	632	2410	835	3877	0.324904	0.366150
S=30, D=48, h=0.6, k=0.8, V=0	306955	792	303125	630	2408	835	3873	0.325747	0.367095
S=30, D=48, h=0.6, k=0.9, V=1	307490	788	303605	662	2435	810	3907	0.320870	0.360220
S=30, D=48, h=0.6, k=0.9, V=0	307490	790	303607	660	2433	810	3903	0.321705	0.361153
S=30, D=48, h=0.6, k=1, V=1	307814	804	303913	668	2429	800	3897	0.324987	0.364251
S=30, D=48, h=0.6, k=1, V=0	307814	806	303915	666	2427	800	3893	0.325815	0.365175
S=30, D=48, h=0.5, k=0.3, V=1	304864	725	301167	562	2410	900	3872	0.313424	0.356937
S=30, D=48, h=0.5, k=0.3, V=0	305103	684	301361	608	2450	889	3947	0.295135	0.335761
S=30, D=48, h=0.5, k=0.4, V=1	306004	759	302224	605	2416	864	3885	0.318527	0.360598
S=30, D=48, h=0.5, k=0.4, V=0	306143	739	302335	627	2442	857	3926	0.309735	0.350311
S=30, D=48, h=0.5, k=0.5, V=1	307038	779	303176	652	2431	828	3911	0.319096	0.359203
S=30, D=48, h=0.5, k=0.5, V=0	307109	776	303236	658	2439	825	3922	0.317409	0.357120
S=30, D=48, h=0.5, k=0.6, V=1	307850	808	303943	664	2435	793	3892	0.326518	0.365518
S=30, D=48, h=0.5, k=0.6, V=0	307850	811	303946	661	2432	793	3886	0.327760	0.366902
S=30, D=48, h=0.5, k=0.7, V=1	308226	816	304275	697	2438	781	3916	0.325181	0.363370
S=30, D=48, h=0.5, k=0.7, V=0	308226	819	304278	694	2435	781	3910	0.326406	0.364733
S=30, D=48, h=0.5, k=0.8, V=1	309060	868	305098	689	2405	758	3852	0.341469	0.380173
S=30, D=48, h=0.5, k=0.8, V=0	309060	870	305100	687	2403	758	3848	0.342274	0.381066
S=30, D=48, h=0.5, k=0.9, V=1	309497	862	305469	738	2428	740	3906	0.334316	0.371228
S=30, D=48, h=0.5, k=0.9, V=0	309497	864	305471	736	2426	740	3902	0.335111	0.372107
S=30, D=48, h=0.5, k=1, V=1	309975	881	305922	743	2429	719	3891	0.339273	0.375497
S=30, D=48, h=0.5, k=1, V=0	309975	883	305924	741	2427	719	3887	0.340062	0.376367
S=30, D=48, h=0.4, k=0.3, V=1	305377	747	301656	577	2397	892	3866	0.318389	0.362099
S=30, D=48, h=0.4, k=0.3, V=0	305575	713	301820	616	2426	883	3925	0.303503	0.344924
S=30, D=48, h=0.4, k=0.4, V=1	307269	801	303410	645	2413	824	3882	0.326552	0.367328
S=30, D=48, h=0.4, k=0.4, V=0	307340	781	303457	666	2436	821	3923	0.318087	0.357681
S=30, D=48, h=0.4, k=0.5, V=1	308417	831	304477	680	2429	780	3889	0.331326	0.370089
S=30, D=48, h=0.4, k=0.5, V=0	308417	828	304474	683	2432	780	3895	0.330101	0.368726
S=30, D=48, h=0.4, k=0.6, V=1	309197	869	305185	720	2423	746	3889	0.337961	0.375520
S=30, D=48, h=0.4, k=0.6, V=0	309197	872	305188	717	2420	746	3883	0.339157	0.376842
S=30, D=48, h=0.4, k=0.7, V=1	310601	919	306477	785	2420	695	3900	0.345282	0.380689
S=30, D=48, h=0.4, k=0.7, V=0	310601	920	306478	784	2419	695	3898	0.345667	0.381111
S=30, D=48, h=0.4, k=0.8, V=1	310789	929	306662	786	2412	690	3888	0.348099	0.383520
S=30, D=48, h=0.4, k=0.8, V=0	310789	930	306663	785	2411	690	3886	0.348483	0.383942
S=30, D=48, h=0.4, k=0.9, V=1	311193	955	307025	812	2401	674	3887	0.352599	0.387536
S=30, D=48, h=0.4, k=0.9, V=0	311193	956	307026	811	2400	674	3885	0.352977	0.387950
S=30, D=48, h=0.4, k=1, V=1	311589	952	307368	848	2421	653	3922	0.348272	0.381621
S=30, D=48, h=0.4, k=1, V=0	311589	952	307368	848	2421	653	3922	0.348272	0.381621
S=30, D=48, h=0.3, k=0.3, V=1	305981	789	302232	584	2376	873	3833	0.330330	0.374456
S=30, D=48, h=0.3, k=0.3, V=0	306179	759	302392	619	2409	864	3892	0.317121	0.359109
S=30, D=48, h=0.3, k=0.4, V=1	308130	820	304192	692	2426	794	3912	0.326716	0.365774
S=30, D=48, h=0.3, k=0.4, V=0	308201	817	304255	696	2433	791	3920	0.325338	0.364055
S=30, D=48, h=0.3, k=0.5, V=1	310239	928	306152	764	2395	717	3876	0.349760	0.386851
S=30, D=48, h=0.3, k=0.5, V=0	310239	925	306149	767	2398	717	3882	0.348602	0.385575
S=30, D=48, h=0.3, k=0.6, V=1	311316	963	307140	815	2398	678	3891	0.354069	0.389299
S=30, D=48, h=0.3, k=0.6, V=0	311316	964	307141	814	2397	678	3889	0.354445	0.389711
S=30, D=48, h=0.3, k=0.7, V=1	312007	1001	307772	849	2385	650	3884	0.360991	0.395245
S=30, D=48, h=0.3, k=0.7, V=0	312007	1002	307773	848	2384	650	3882	0.361360	0.395648
S=30, D=48, h=0.3, k=0.8, V=1	312268	1025	308003	867	2373	636	3876	0.365654	0.399517
S=30, D=48, h=0.3, k=0.8, V=0	312268	1025	308003	867	2373	636	3876	0.365654	0.399517
S=30, D=48, h=0.3, k=0.9, V=1	312626	1038	308324	891	2373	621	3885	0.366784	0.399871
S=30, D=48, h=0.3, k=0.9, V=0	312626	1038	308324	891	2373	621	3885	0.366784	0.399871
S=30, D=48, h=0.3, k=1, V=1	313328	1077	308965	924	2362	591	3877	0.373809	0.405710
S=30, D=48, h=0.3, k=1, V=0	313328	1077	308965	924	2362	591	3877	0.373809	0.405710
S=30, D=48, h=0.2, k=0.3, V=1	307018	812	303189	626	2391	835	3852	0.332101	0.374193
S=30, D=48, h=0.2, k=0.3, V=0	307216	783	303348	660	2425	826	3911	0.319546	0.359645
S=30, D=48, h=0.2, k=0.4, V=1	310112	906	306041	761	2404	729	3894	0.343971	0.381183
S=30, D=48, h=0.2, k=0.4, V=0	310112	903	306038	764	2407	729	3900	0.342804	0.379895
S=30, D=48, h=0.2, k=0.5, V=1	311861	975	307628	852	2406	657	3915	0.353594	0.387563
S=30, D=48, h=0.2, k=0.5, V=0	311861	971	307624	856	2410	657	3923	0.352107	0.385940
S=30, D=48, h=0.2, k=0.6, V=1	312613	1045	308312	882	2374	620	3876	0.369186	0.402354
S=30, D=48, h=0.2, k=0.6, V=0	312613	1045	308312	882	2374	620	3876	0.369186	0.402354
S=30, D=48, h=0.2, k=0.7, V=1	313426	1092	309048	921	2365	580	3866	0.377625	0.409107
S=30, D=48, h=0.2, k=0.7, V=0	313426	1092	309048	921	2365	580	3866	0.377625	0.409107
S=30, D=48, h=0.2, k=0.8, V=1	314289	1112	309797	994	2386	537	3917	0.375873	0.404673
S=30, D=48, h=0.2, k=0.8, V=0	314289	1112	309797	994	2386	537	3917	0.375873	0.404673
S=30, D=48, h=0.2, k=0.9, V=1	314655	1160	310143	1000	2352	517	3869	0.387665	0.416165
S=30, D=48, h=0.2, k=0.9, V=0	314655	1160	310143	1000	2352	517	3869	0.387665	0.416165
S=30, D=48, h=0.2, k=1, V=1	315045	1170	310462	1042	2371	484	3897	0.386477	0.412940
S=30, D=48, h=0.2, k=1, V=0	315045	1170	310462	1042	2371	484	3897	0.386477	0.412940
S=30, D=48, F=0	302950	149	298890	1013	2898	953	4864	0.062550	0.073485
S=30, D=51, h=0.7, k=0.3, V=1	303061	668	299454	538	2401	962	3901	0.298288	0.343295
S=30, D=51, h=0.7, k=0.3, V=0	303813	583	300081	648	2501	930	4079	0.257193	0.294897
S=30, D=51, h=0.7, k=0.4, V=1	303627	699	299992	547	2389	943	3879	0.307204	0.352409
S=30, D=51, h=0.7, k=0.4, V=0	304021	656	300333	597	2435	925	3957	0.287568	0.329214
S=30, D=51, h=0.7, k=0.5, V=1	304346	713	300668	568	2397	926	3891	0.308818	0.353211
S=30, D=51, h=0.7, k=0.5, V=0	304740	674	301012	614	2440	908	3962	0.291215	0.332375
S=30, D=51, h=0.7, k=0.6, V=1	304529	732	300850	564	2383	922	3869	0.315289	0.360330
S=30, D=51, h=0.7, k=0.6, V=0	304933	732	301233	570	2398	903	3871	0.314697	0.358592
S=30, D=51, h=0.7, k=0.7, V=1	305408	727	301657	601	2423	885	3909	0.309213	0.351332
S=30, D=51, h=0.7, k=0.7, V=0	305531	731	301778	599	2423	879	3901	0.310794	0.352799
S=30, D=51, h=0.7, k=0.8, V=1	305448	733	301699	597	2419	883	3899	0.311584	0.353897
S=30, D=51, h=0.7, k=0.8, V=0	305571	737	301820	595	2419	877	3891	0.313162	0.355358
S=30, D=51, h=0.7, k=0.9, V=1	305664	701	301868	642	2453	880	3975	0.296178	0.336346
S=30, D=51, h=0.7, k=0.9, V=0	305719	705	301925	639	2450	878	3967	0.297835	0.338119
S=30, D=51, h=0.7, k=1, V=1	305994	722	302186	644	2442	873	3959	0.302469	0.343038
S=30, D=51, h=0.7, k=1, V=0	305994	725	302190	641	2438	873	3952	0.303797	0.344548
S=30, D=51, h=0.6, k=0.3, V=1	303737	709	300105	539	2384	940	3863	0.311366	0.356953
S=30, D=51, h=0.6, k=0.3, V=0	304172	665	300479	592	2436	920	3948	0.290943	0.332718
S=30, D=51, h=0.6, k=0.4, V=1	304579	734	300892	567	2386	922	3875	0.315335	0.360319
S=30, D=51, h=0.6, k=0.4, V=0	304983	696	301250	609	2428	903	3940	0.298720	0.340560
S=30, D=51, h=0.6, k=0.5, V=1	305570	738	301813	597	2422	877	3896	0.313068	0.355205
S=30, D=51, h=0.6, k=0.5, V=0	305764	712	301981	624	2447	868	3939	0.302043	0.342378
S=30, D=51, h=0.6, k=0.6, V=1	306092	765	302306	611	2410	863	3884	0.319684	0.361862
S=30, D=51, h=0.6, k=0.6, V=0	306092	769	302310	607	2406	863	3876	0.321396	0.363791
S=30, D=51, h=0.6, k=0.7, V=1	306701	770	302879	630	2422	844	3896	0.319023	0.360051
S=30, D=51, h=0.6, k=0.7, V=0	306701	773	302882	627	2419	844	3890	0.320297	0.361481
S=30, D=51, h=0.6, k=0.8, V=1	306955	790	303122	633	2410	835	3878	0.324785	0.366017
S=30, D=51, h=0.6, k=0.8, V=0	306955	792	303124	631	2408	835	3874	0.325627	0.366962
S=30, D=51, h=0.6, k=0.9, V=1	307490	790	303603	663	2434	810	3907	0.321316	0.360709
S=30, D=51, h=0.6, k=0.9, V=0	307490	792	303605	661	2432	810	3903	0.322150	0.361640
S=30, D=51, h=0.6, k=1, V=1	307814	806	303911	670	2427	800	3897	0.325354	0.364662
S=30, D=51, h=0.6, k=1, V=0	307814	808	303913	668	2425	800	3893	0.326181	0.365585
S=30, D=51, h=0.5, k=0.3, V=1	304573	726	300888	561	2398	912	3871	0.313822	0.358081
S=30, D=51, h=0.5, k=0.3, V=0	305018	685	301281	606	2446	891	3943	0.295734	0.336561
S=30, D=51, h=0.5, k=0.4, V=1	306004	762	302225	603	2414	864	3881	0.319653	0.361855
S=30, D=51, h=0.5, k=0.4, V=0	306143	741	302335	626	2441	857	3924	0.310435	0.351088
S=30, D=51, h=0.5, k=0.5, V=1	307038	780	303175	652	2431	828	3911	0.319358	0.359486
S=30, D=51, h=0.5, k=0.5, V=0	307109	777	303236	658	2438	825	3921	0.317712	0.357460
S=30, D=51, h=0.5, k=0.6, V=1	307850	811	303944	663	2432	793	3888	0.327528	0.366644
S=30, D=51, h=0.5, k=0.6, V=0	307850	814	303947	660	2429	793	3882	0.328769	0.368027
S=30, D=51, h=0.5, k=0.7, V=1	308226	812	304275	697	2442	781	3920	0.323995	0.362049
S=30, D=51, h=0.5, k=0.7, V=0	308226	815	304278	694	2439	781	3914	0.325222	0.363414
S=30, D=51, h=0.5, k=0.8, V=1	308999	866	305043	685	2405	760	3850	0.341349	0.380157
S=30, D=51, h=0.5, k=0.8, V=0	308999	868	305045	683	2403	760	3846	0.342156	0.381051
S=30, D=51, h=0.5, k=0.9, V=1	309497	859	305469	738	2431	740	3909	0.333450	0.370269
S=30, D=51, h=0.5, k=0.9, V=0	309497	861	305471	736	2429	740	3905	0.334246	0.371149
S=30, D=51, h=0.5, k=1, V=1	309975	883	305926	739	2427	719	3885	0.340281	0.376607
S=30, D=51, h=0.5, k=1, V=0	309975	885	305928	737	2425	719	3881	0.341070	0.377477
S=30, D=51, h=0.4, k=0.3, V=1	305237	745	301518	578	2396	896	3870	0.317599	0.361428
S=30, D=51, h=0.4, k=0.3, V=0	305490	713	301737	615	2425	885	3925	0.303582	0.345114
S=30, D=51, h=0.4, k=0.4, V=1	307269	800	303411	644	2414	824	3882	0.326370	0.367123
S=30, D=51, h=0.4, k=0.4, V=0	307340	779	303457	666	2438	821	3925	0.317482	0.357002
S=30, D=51, h=0.4, k=0.5, V=1	308356	828	304419	679	2430	782	3891	0.330557	0.369348
S=30, D=51, h=0.4, k=0.5, V=0	308356	825	304416	682	2433	782	3897	0.329330	0.367983
S=30, D=51, h=0.4, k=0.6, V=1	309136	864	305127	719	2426	748	3893	0.336633	0.374164
S=30, D=51, h=0.4, k=0.6, V=0	309136	867	305130	716	2423	748	3887	0.337830	0.375489
S=30, D=51, h=0.4, k=0.7, V=1	310601	915	306478	784	2424	695	3903	0.344270	0.379575
S=30, D=51, h=0.4, k=0.7, V=0	310601	916	306479	783	2423	695	3901	0.344656	0.379998
S=30, D=51, h=0.4, k=0.8, V=1	310789	927	306664	784	2414	690	3888	0.347755	0.383141
S=30, D=51, h=0.4, k=0.8, V=0	310789	928	306665	783	2413	690	3886	0.348139	0.383562
S=30, D=51, h=0.4, k=0.9, V=1	311193	954	307025	812	2402	674	3888	0.352325	0.387235
S=30, D=51, h=0.4, k=0.9, V=0	311193	955	307026	811	2401	674	3886	0.352703	0.387649
S=30, D=51, h=0.4, k=1, V=1	311589	951	307368	848	2422	653	3923	0.347998	0.381322
S=30, D=51, h=0.4, k=1, V=0	311589	951	307368	848	2422	653	3923	0.347998	0.381322
S=30, D=51, h=0.3, k=0.3, V=1	305896	787	302147	585	2377	875	3837	0.329555	0.373689
S=30, D=51, h=0.3, k=0.3, V=0	306094	757	302308	619	2410	866	3895	0.316463	0.358471
S=30, D=51, h=0.3, k=0.4, V=1	308069	813	304132	693	2431	796	3920	0.324530	0.363451
S=30, D=51, h=0.3, k=0.4, V=0	308140	810	304195	697	2438	793	3928	0.323151	0.361730
S=30, D=51, h=0.3, k=0.5, V=1	310178	923	306094	763	2398	719	3880	0.348474	0.385551
S=30, D=51, h=0.3, k=0.5, V=0	310178	920	306091	766	2401	719	3886	0.347314	0.384273
S=30, D=51, h=0.3, k=0.6, V=1	311316	960	307138	817	2401	678	3896	0.353042	0.388174
S=30, D=51, h=0.3, k=0.6, V=0	311316	961	307139	816	2400	678	3894	0.353419	0.388587
S=30, D=51, h=0.3, k=0.7, V=1	311943	998	307717	844	2384	654	3882	0.360696	0.395160
S=30, D=51, h=0.3, k=0.7, V=0	311943	999	307718	843	2383	654	3880	0.361066	0.395565
S=30, D=51, h=0.3, k=0.8, V=1	312268	1022	308005	865	2376	636	3877	0.365061	0.398869
S=30, D=51, h=0.3, k=0.8, V=0	312268	1022	308005	865	2376	636	3877	0.365061	0.398869
S=30, D=51, h=0.3, k=0.9, V=1	312626	1038	308327	888	2373	621	3882	0.367082	0.400194
S=30, D=51, h=0.3, k=0.9, V=0	312626	1038	308327	888	2373	621	3882	0.367082	0.400194
S=30, D=51, h=0.3, k=1, V=1	313328	1077	308967	922	2362	591	3875	0.374004	0.405920
S=30, D=51, h=0.3, k=1, V=0	313328	1077	308967	922	2362	591	3875	0.374004	0.405920
S=30, D=51, h=0.2, k=0.3, V=1	307018	812	303185	629	2392	835	3856	0.331698	0.373731
S=30, D=51, h=0.2, k=0.3, V=0	307216	783	303344	662	2427	826	3915	0.319233	0.359272
S=30, D=51, h=0.2, k=0.4, V=1	310051	905	305985	758	2403	731	3892	0.344012	0.381345
S=30, D=51, h=0.2, k=0.4, V=0	310051	902	305982	761	2406	731	3898	0.342844	0.380055
S=30, D=51, h=0.2, k=0.5, V=1	311861	974	307628	852	2407	657	3916	0.353323	0.387267
S=30, D=51, h=0.2, k=0.5, V=0	311861	970	307624	856	2411	657	3924	0.351836	0.385643
S=30, D=51, h=0.2, k=0.6, V=1	312613	1045	308312	882	2374	620	3876	0.369186	0.402354
S=30, D=51, h=0.2, k=0.6, V=0	312613	1045	308312	882	2374	620	3876	0.369186	0.402354
S=30, D=51, h=0.2, k=0.7, V=1	313426	1091	309048	921	2366	580	3867	0.377369	0.408830
S=30, D=51, h=0.2, k=0.7, V=0	313426	1091	309048	921	2366	580	3867	0.377369	0.408830
S=30, D=51, h=0.2, k=0.8, V=1	314289	1111	309797	994	2387	537	3918	0.375619	0.404400
S=30, D=51, h=0.2, k=0.8, V=0	314289	1111	309797	994	2387	537	3918	0.375619	0.404400
S=30, D=51, h=0.2, k=0.9, V=1	314638	1157	310129	998	2354	518	3870	0.387105	0.415625
S=30, D=51, h=0.2, k=0.9, V=0	314638	1157	310129	998	2354	518	3870	0.387105	0.415625
S=30, D=51, h=0.2, k=1, V=1	315028	1167	310447	1041	2373	485	3899	0.385825	0.412304
S=30, D=51, h=0.2, k=1, V=0	315028	1167	310447	1041	2373	485	3899	0.385825	0.412304
S=30, D=51, F=0	302865	149	298807	1014	2895	955	4864	0.062525	0.073489
S=30, D=54, h=0.7, k=0.3, V=1	303061	670	299455	537	2399	962	3898	0.299073	0.344194
S=30, D=54, h=0.7, k=0.3, V=0	303540	584	299821	645	2490	941	4076	0.257830	0.296156
S=30, D=54, h=0.7, k=0.4, V=1	303560	697	299925	548	2390	944	3882	0.306431	0.351585
S=30, D=54, h=0.7, k=0.4, V=0	303748	656	300073	594	2425	936	3955	0.287887	0.330169
S=30, D=54, h=0.7, k=0.5, V=1	304279	712	300600	570	2397	927	3894	0.308247	0.352621
S=30, D=54, h=0.7, k=0.5, V=0	304467	674	300750	613	2430	919	3962	0.291292	0.333056
S=30, D=54, h=0.7, k=0.6, V=1	304462	731	300783	565	2383	923	3871	0.314847	0.359888
S=30, D=54, h=0.7, k=0.6, V=0	304660	731	300972	569	2388	914	3871	0.314505	0.359022
S=30, D=54, h=0.7, k=0.7, V=1	305408	728	301654	604	2422	885	3911	0.309163	0.351278
S=30, D=54, h=0.7, k=0.7, V=0	305476	732	301723	601	2420	881	3902	0.310862	0.352994
S=30, D=54, h=0.7, k=0.8, V=1	305448	734	301695	601	2418	883	3902	0.311408	0.353702
S=30, D=54, h=0.7, k=0.8, V=0	305516	738	301764	598	2416	879	3893	0.313106	0.355414
S=30, D=54, h=0.7, k=0.9, V=1	305664	702	301864	646	2452	880	3978	0.296035	0.336188
S=30, D=54, h=0.7, k=0.9, V=0	305664	706	301869	642	2447	880	3969	0.297803	0.338197
S=30, D=54, h=0.7, k=1, V=1	305939	723	302130	647	2439	875	3961	0.302434	0.343114
S=30, D=54, h=0.7, k=1, V=0	305939	726	302134	644	2435	875	3954	0.303760	0.344622
S=30, D=54, h=0.6, k=0.3, V=1	303670	710	300039	539	2382	941	3862	0.311684	0.357376
S=30, D=54, h=0.6, k=0.3, V=0	303899	667	300219	589	2424	931	3944	0.291920	0.334428
S=30, D=54, h=0.6, k=0.4, V=1	304512	733	300825	568	2386	923	3877	0.314894	0.359878
S=30, D=54, h=0.6, k=0.4, V=0	304777	695	301053	610	2419	913	3942	0.298277	0.340619
S=30, D=54, h=0.6, k=0.5, V=1	305570	739	301810	600	2421	877	3898	0.313014	0.355146
S=30, D=54, h=0.6, k=0.5, V=0	305709	713	301924	626	2446	870	3942	0.302044	0.342470
S=30, D=54, h=0.6, k=0.6, V=1	306092	766	302304	613	2409	863	3885	0.319748	0.361937
S=30, D=54, h=0.6, k=0.6, V=0	306092	770	302308	609	2405	863	3877	0.321458	0.363863
S=30, D=54, h=0.6, k=0.7, V=1	306701	771	302877	632	2421	844	3897	0.319091	0.360129
S=30, D=54, h=0.6, k=0.7, V=0	306701	774	302880	629	2418	844	3891	0.320363	0.361557
S=30, D=54, h=0.6, k=0.8, V=1	306955	791	303120	635	2409	835	3879	0.324849	0.366091
S=30, D=54, h=0.6, k=0.8, V=0	306955	793	303122	633	2407	835	3875	0.325690	0.367034
S=30, D=54, h=0.6, k=0.9, V=1	307490	789	303601	665	2435	810	3910	0.320784	0.360115
S=30, D=54, h=0.6, k=0.9, V=0	307490	791	303603	663	2433	810	3906	0.321617	0.361046
S=30, D=54, h=0.6, k=1, V=1	307814	805	303910	672	2427	800	3899	0.324867	0.364131
S=30, D=54, h=0.6, k=1, V=0	307814	807	303912	670	2425	800	3895	0.325694	0.365054
S=30, D=54, h=0.5, k=0.3, V=1	304573	727	300887	562	2397	912	3871	0.314011	0.358296
S=30, D=54, h=0.5, k=0.3, V=0	304812	686	301085	606	2435	901	3942	0.296054	0.337479
S=30, D=54, h=0.5, k=0.4, V=1	306004	764	302224	604	2412	864	3880	0.320145	0.362411
S=30, D=54, h=0.5, k=0.4, V=0	306143	743	302333	627	2440	857	3924	0.310898	0.351598
S=30, D=54, h=0.5, k=0.5, V=1	307038	781	303173	654	2430	828	3912	0.319428	0.359566
S=30, D=54, h=0.5, k=0.5, V=0	307109	778	303234	660	2437	825	3922	0.317784	0.357543
S=30, D=54, h=0.5, k=0.6, V=1	307850	809	303942	665	2434	793	3892	0.326700	0.365722
S=30, D=54, h=0.5, k=0.6, V=0	307850	812	303945	662	2431	793	3886	0.327941	0.367105
S=30, D=54, h=0.5, k=0.7, V=1	308226	811	304274	698	2443	781	3922	0.323586	0.361595
S=30, D=54, h=0.5, k=0.7, V=0	308226	814	304277	695	2440	781	3916	0.324813	0.362959
S=30, D=54, h=0.5, k=0.8, V=1	308999	864	305041	687	2407	760	3854	0.340541	0.379262
S=30, D=54, h=0.5, k=0.8, V=0	308999	866	305043	685	2405	760	3850	0.341349	0.380157
S=30, D=54, h=0.5, k=0.9, V=1	309497	859	305467	740	2431	740	3911	0.333232	0.370030
S=30, D=54, h=0.5, k=0.9, V=0	309497	861	305469	738	2429	740	3907	0.334027	0.370909
S=30, D=54, h=0.5, k=1, V=1	309975	880	305925	740	2430	719	3889	0.339315	0.375542
S=30, D=54, h=0.5, k=1, V=0	309975	882	305927	738	2428	719	3885	0.340105	0.376412
S=30, D=54, h=0.4, k=0.3, V=1	305237	744	301516	580	2397	896	3873	0.317037	0.360793
S=30, D=54, h=0.4, k=0.3, V=0	305435	712	301682	617	2424	887	3928	0.303025	0.344599
S=30, D=54, h=0.4, k=0.4, V=1	307269	801	303409	646	2413	824	3883	0.326434	0.367197
S=30, D=54, h=0.4, k=0.4, V=0	307340	780	303454	668	2438	821	3927	0.317514	0.357029
S=30, D=54, h=0.4, k=0.5, V=1	308356	824	304417	681	2434	782	3897	0.329149	0.367781
S=30, D=54, h=0.4, k=0.5, V=0	308356	821	304414	684	2437	782	3903	0.327921	0.366416
S=30, D=54, h=0.4, k=0.6, V=1	309136	862	305127	719	2428	748	3895	0.336056	0.373524
S=30, D=54, h=0.4, k=0.6, V=0	309136	865	305130	716	2425	748	3889	0.337254	0.374850
S=30, D=54, h=0.4, k=0.7, V=1	310601	911	306479	783	2428	695	3906	0.343256	0.378459
S=30, D=54, h=0.4, k=0.7, V=0	310601	912	306480	782	2427	695	3904	0.343642	0.378883
S=30, D=54, h=0.4, k=0.8, V=1	310789	922	306667	781	2419	690	3890	0.346680	0.381958
S=30, D=54, h=0.4, k=0.8, V=0	310789	923	306668	780	2418	690	3888	0.347065	0.382380
S=30, D=54, h=0.4, k=0.9, V=1	311193	951	307026	811	2405	674	3890	0.351605	0.386446
S=30, D=54, h=0.4, k=0.9, V=0	311193	952	307027	810	2404	674	3888	0.351984	0.386860
S=30, D=54, h=0.4, k=1, V=1	311589	948	307368	848	2425	653	3926	0.347175	0.380423
S=30, D=54, h=0.4, k=1, V=0	311589	948	307368	848	2425	653	3926	0.347175	0.380423
S=30, D=54, h=0.3, k=0.3, V=1	305896	785	302146	586	2379	875	3840	0.328823	0.372863
S=30, D=54, h=0.3, k=0.3, V=0	306094	755	302307	621	2411	866	3898	0.315647	0.357564
S=30, D=54, h=0.3, k=0.4, V=1	308069	813	304131	694	2431	796	3921	0.324418	0.363326
S=30, D=54, h=0.3, k=0.4, V=0	308140	810	304194	698	2438	793	3929	0.323039	0.361606
S=30, D=54, h=0.3, k=0.5, V=1	310178	919	306099	758	2402	719	3879	0.347897	0.384911
S=30, D=54, h=0.3, k=0.5, V=0	310178	916	306096	761	2405	719	3885	0.346734	0.383629
S=30, D=54, h=0.3, k=0.6, V=1	311316	958	307141	814	2403	678	3895	0.352807	0.387914
S=30, D=54, h=0.3, k=0.6, V=0	311316	959	307142	813	2402	678	3893	0.353184	0.388327
S=30, D=54, h=0.3, k=0.7, V=1	311943	995	307718	843	2387	654	3884	0.359993	0.394392
S=30, D=54, h=0.3, k=0.7, V=0	311943	996	307719	842	2386	654	3882	0.360363	0.394796
S=30, D=54, h=0.3, k=0.8, V=1	312268	1020	308007	863	2378	636	3877	0.364732	0.398510
S=30, D=54, h=0.3, k=0.8, V=0	312268	1020	308007	863	2378	636	3877	0.364732	0.398510
S=30, D=54, h=0.3, k=0.9, V=1	312626	1036	308329	886	2375	621	3882	0.366755	0.399837
S=30, D=54, h=0.3, k=0.9, V=0	312626	1036	308329	886	2375	621	3882	0.366755	0.399837
S=30, D=54, h=0.3, k=1, V=1	313328	1074	308968	921	2365	591	3877	0.373326	0.405186
S=30, D=54, h=0.3, k=1, V=0	313328	1074	308968	921	2365	591	3877	0.373326	0.405186
S=30, D=54, h=0.2, k=0.3, V=1	307018	809	303185	629	2395	835	3859	0.330802	0.372725
S=30, D=54, h=0.2, k=0.3, V=0	307216	780	303344	663	2429	826	3918	0.318250	0.358183
S=30, D=54, h=0.2, k=0.4, V=1	310051	904	305986	757	2404	731	3892	0.343839	0.381152
S=30, D=54, h=0.2, k=0.4, V=0	310051	901	305983	760	2407	731	3898	0.342670	0.379862
S=30, D=54, h=0.2, k=0.5, V=1	311817	971	307589	849	2408	659	3916	0.352813	0.386825
S=30, D=54, h=0.2, k=0.5, V=0	311817	967	307585	853	2412	659	3924	0.351323	0.385198
S=30, D=54, h=0.2, k=0.6, V=1	312613	1041	308314	880	2378	620	3878	0.368337	0.401430
S=30, D=54, h=0.2, k=0.6, V=0	312613	1041	308314	880	2378	620	3878	0.368337	0.401430
S=30, D=54, h=0.2, k=0.7, V=1	313434	1087	309057	920	2370	580	3870	0.376440	0.407825
S=30, D=54, h=0.2, k=0.7, V=0	313434	1087	309057	920	2370	580	3870	0.376440	0.407825
S=30, D=54, h=0.2, k=0.8, V=1	314297	1109	309806	993	2389	537	3919	0.375205	0.403955
S=30, D=54, h=0.2, k=0.8, V=0	314297	1109	309806	993	2389	537	3919	0.375205	0.403955
S=30, D=54, h=0.2, k=0.9, V=1	314646	1156	310138	997	2355	518	3870	0.386949	0.415458
S=30, D=54, h=0.2, k=0.9, V=0	314646	1156	310138	997	2355	518	3870	0.386949	0.415458
S=30, D=54, h=0.2, k=1, V=1	315011	1163	310433	1039	2376	486	3901	0.385015	0.411500
S=30, D=54, h=0.2, k=1, V=0	315011	1163	310433	1039	2376	486	3901	0.385015	0.411500
S=30, D=54, F=0	302592	147	298548	1009	2888	966	4863	0.061793	0.072794
S=30, D=57, h=0.7, k=0.3, V=1	303061	670	299455	537	2399	962	3898	0.299073	0.344194
S=30, D=57, h=0.7, k=0.3, V=0	303540	584	299819	645	2492	941	4078	0.257763	0.296056
S=30, D=57, h=0.7, k=0.4, V=1	303560	699	299925	548	2388	944	3880	0.307074	0.352320
S=30, D=57, h=0.7, k=0.4, V=0	303748	658	300072	594	2424	936	3954	0.288509	0.330866
S=30, D=57, h=0.7, k=0.5, V=1	304279	714	300600	570	2395	927	3892	0.308883	0.353346
S=30, D=57, h=0.7, k=0.5, V=0	304467	676	300749	613	2429	919	3961	0.291903	0.333740
S=30, D=57, h=0.7, k=0.6, V=1	304462	733	300783	565	2381	923	3869	0.315475	0.360603
S=30, D=57, h=0.7, k=0.6, V=0	304660	733	300972	569	2386	914	3869	0.315133	0.359737
S=30, D=57, h=0.7, k=0.7, V=1	305341	728	301588	604	2421	886	3911	0.309162	0.351334
S=30, D=57, h=0.7, k=0.7, V=0	305409	732	301657	601	2419	882	3902	0.310861	0.353050
S=30, D=57, h=0.7, k=0.8, V=1	305448	734	301694	602	2418	883	3903	0.311286	0.353565
S=30, D=57, h=0.7, k=0.8, V=0	305516	738	301763	599	2416	879	3894	0.312984	0.355276
S=30, D=57, h=0.7, k=0.9, V=1	305664	702	301863	647	2452	880	3979	0.295920	0.336059
S=30, D=57, h=0.7, k=0.9, V=0	305664	706	301868	643	2447	880	3970	0.297688	0.338067
S=30, D=57, h=0.7, k=1, V=1	305939	723	302129	648	2439	875	3962	0.302319	0.342984
S=30, D=57, h=0.7, k=1, V=0	305939	726	302133	645	2435	875	3955	0.303645	0.344492
S=30, D=57, h=0.6, k=0.3, V=1	303670	709	300040	538	2383	941	3862	0.311495	0.357159
S=30, D=57, h=0.6, k=0.3, V=0	303899	666	300214	593	2426	931	3950	0.291070	0.333449
S=30, D=57, h=0.6, k=0.4, V=1	304512	735	300824	569	2384	923	3876	0.315395	0.360449
S=30, D=57, h=0.6, k=0.4, V=0	304777	697	301051	611	2418	913	3942	0.298759	0.341157
S=30, D=57, h=0.6, k=0.5, V=1	305570	738	301809	601	2422	877	3900	0.312580	0.354656
S=30, D=57, h=0.6, k=0.5, V=0	305709	712	301923	627	2447	870	3944	0.301610	0.341980
S=30, D=57, h=0.6, k=0.6, V=1	306092	765	302303	614	2410	863	3887	0.319320	0.361455
S=30, D=57, h=0.6, k=0.6, V=0	306092	769	302307	610	2406	863	3879	0.321031	0.363381
S=30, D=57, h=0.6, k=0.7, V=1	306701	770	302876	633	2422	844	3899	0.318667	0.359653
S=30, D=57, h=0.6, k=0.7, V=0	306701	773	302879	630	2419	844	3893	0.319939	0.361081
S=30, D=57, h=0.6, k=0.8, V=1	306955	790	303119	636	2410	835	3881	0.324428	0.365619
S=30, D=57, h=0.6, k=0.8, V=0	306955	792	303121	634	2408	835	3877	0.325270	0.366562
S=30, D=57, h=0.6, k=0.9, V=1	307490	789	303600	666	2435	810	3911	0.320669	0.359987
S=30, D=57, h=0.6, k=0.9, V=0	307490	791	303602	664	2433	810	3907	0.321502	0.360918
S=30, D=57, h=0.6, k=1, V=1	307814	805	303910	672	2427	800	3899	0.324867	0.364131
S=30, D=57, h=0.6, k=1, V=0	307814	807	303912	670	2425	800	3895	0.325694	0.365054
S=30, D=57, h=0.5, k=0.3, V=1	304506	726	300821	562	2397	913	3872	0.313694	0.357995
S=30, D=57, h=0.5, k=0.3, V=0	304812	685	301080	610	2437	901	3948	0.295215	0.336517
S=30, D=57, h=0.5, k=0.4, V=1	306004	763	302222	606	2413	864	3883	0.319594	0.361791
S=30, D=57, h=0.5, k=0.4, V=0	306143	742	302331	629	2441	857	3927	0.310351	0.350983
S=30, D=57, h=0.5, k=0.5, V=1	307038	780	303172	655	2431	828	3914	0.319009	0.359097
S=30, D=57, h=0.5, k=0.5, V=0	307109	777	303233	661	2438	825	3924	0.317366	0.357074
S=30, D=57, h=0.5, k=0.6, V=1	307850	809	303942	665	2434	793	3892	0.326700	0.365722
S=30, D=57, h=0.5, k=0.6, V=0	307850	812	303945	662	2431	793	3886	0.327941	0.367105
S=30, D=57, h=0.5, k=0.7, V=1	308226	810	304273	699	2444	781	3924	0.323177	0.361140
S=30, D=57, h=0.5, k=0.7, V=0	308226	813	304276	696	2441	781	3918	0.324404	0.362504
S=30, D=57, h=0.5, k=0.8, V=1	308999	864	305041	687	2407	760	3854	0.340541	0.379262
S=30, D=57, h=0.5, k=0.8, V=0	308999	866	305043	685	2405	760	3850	0.341349	0.380157
S=30, D=57, h=0.5, k=0.9, V=1	309497	859	305467	740	2431	740	3911	0.333232	0.370030
S=30, D=57, h=0.5, k=0.9, V=0	309497	861	305469	738	2429	740	3907	0.334027	0.370909
S=30, D=57, h=0.5, k=1, V=1	309975	880	305925	740	2430	719	3889	0.339315	0.375542
S=30, D=57, h=0.5, k=1, V=0	309975	882	305927	738	2428	719	3885	0.340105	0.376412
S=30, D=57, h=0.4, k=0.3, V=1	305170	746	301451	579	2394	897	3870	0.317784	0.361698
S=30, D=57, h=0.4, k=0.3, V=0	305435	714	301680	618	2423	887	3928	0.303500	0.345126
S=30, D=57, h=0.4, k=0.4, V=1	307269	801	303408	647	2413	824	3884	0.326317	0.367066
S=30, D=57, h=0.4, k=0.4, V=0	307340	780	303453	669	2438	821	3928	0.317400	0.356902
S=30, D=57, h=0.4, k=0.5, V=1	308356	824	304417	681	2434	782	3897	0.329149	0.367781
S=30, D=57, h=0.4, k=0.5, V=0	308356	821	304414	684	2437	782	3903	0.327921	0.366416
S=30, D=57, h=0.4, k=0.6, V=1	309136	862	305127	719	2428	748	3895	0.336056	0.373524
S=30, D=57, h=0.4, k=0.6, V=0	309136	865	305130	716	2425	748	3889	0.337254	0.374850
S=30, D=57, h=0.4, k=0.7, V=1	310601	911	306479	783	2428	695	3906	0.343256	0.378459
S=30, D=57, h=0.4, k=0.7, V=0	310601	912	306480	782	2427	695	3904	0.343642	0.378883
S=30, D=57, h=0.4, k=0.8, V=1	310789	922	306667	781	2419	690	3890	0.346680	0.381958
S=30, D=57, h=0.4, k=0.8, V=0	310789	923	306668	780	2418	690	3888	0.347065	0.382380
S=30, D=57, h=0.4, k=0.9, V=1	311193	951	307026	811	2405	674	3890	0.351605	0.386446
S=30, D=57, h=0.4, k=0.9, V=0	311193	952	307027	810	2404	674	3888	0.351984	0.386860
S=30, D=57, h=0.4, k=1, V=1	311589	948	307369	847	2425	653	3925	0.347276	0.380532
S=30, D=57, h=0.4, k=1, V=0	311589	948	307369	847	2425	653	3925	0.347276	0.380532
S=30, D=57, h=0.3, k=0.3, V=1	305896	786	302144	588	2378	875	3841	0.328876	0.372925
S=30, D=57, h=0.3, k=0.3, V=0	306094	757	302305	622	2410	866	3898	0.316103	0.358068
S=30, D=57, h=0.3, k=0.4, V=1	308069	812	304131	694	2432	796	3922	0.324121	0.362995
S=30, D=57, h=0.3, k=0.4, V=0	308140	809	304194	698	2439	793	3930	0.322742	0.361274
S=30, D=57, h=0.3, k=0.5, V=1	310178	918	306099	758	2403	719	3880	0.347617	0.384602
S=30, D=57, h=0.3, k=0.5, V=0	310178	915	306096	761	2406	719	3886	0.346454	0.383320
S=30, D=57, h=0.3, k=0.6, V=1	311316	957	307142	813	2404	678	3895	0.352637	0.387728
S=30, D=57, h=0.3, k=0.6, V=0	311316	958	307143	812	2403	678	3893	0.353015	0.388141
S=30, D=57, h=0.3, k=0.7, V=1	311943	992	307719	842	2390	654	3886	0.359289	0.393622
S=30, D=57, h=0.3, k=0.7, V=0	311943	993	307720	841	2389	654	3884	0.359660	0.394027
S=30, D=57, h=0.3, k=0.8, V=1	312268	1018	308007	863	2380	636	3879	0.364202	0.397932
S=30, D=57, h=0.3, k=0.8, V=0	312268	1018	308007	863	2380	636	3879	0.364202	0.397932
S=30, D=57, h=0.3, k=0.9, V=1	312626	1034	308329	886	2377	621	3884	0.366228	0.399264
S=30, D=57, h=0.3, k=0.9, V=0	312626	1034	308329	886	2377	621	3884	0.366228	0.399264
S=30, D=57, h=0.3, k=1, V=1	313328	1074	308969	920	2365	591	3876	0.373424	0.405291
S=30, D=57, h=0.3, k=1, V=0	313328	1074	308969	920	2365	591	3876	0.373424	0.405291
S=30, D=57, h=0.2, k=0.3, V=1	307018	810	303183	631	2394	835	3860	0.330861	0.372793
S=30, D=57, h=0.2, k=0.3, V=0	307216	781	303342	664	2429	826	3919	0.318397	0.358337
S=30, D=57, h=0.2, k=0.4, V=1	310051	904	305986	757	2404	731	3892	0.343839	0.381152
S=30, D=57, h=0.2, k=0.4, V=0	310051	901	305983	760	2407	731	3898	0.342670	0.379862
S=30, D=57, h=0.2, k=0.5, V=1	311817	969	307589	849	2410	659	3918	0.352270	0.386232
S=30, D=57, h=0.2, k=0.5, V=0	311817	965	307585	853	2414	659	3926	0.350780	0.384604
S=30, D=57, h=0.2, k=0.6, V=1	312613	1040	308314	880	2379	620	3879	0.368074	0.401144
S=30, D=57, h=0.2, k=0.6, V=0	312613	1040	308314	880	2379	620	3879	0.368074	0.401144
S=30, D=57, h=0.2, k=0.7, V=1	313434	1086	309059	918	2371	580	3869	0.376378	0.407758
S=30, D=57, h=0.2, k=0.7, V=0	313434	1086	309059	918	2371	580	3869	0.376378	0.407758
S=30, D=57, h=0.2, k=0.8, V=1	314297	1110	309808	991	2388	537	3916	0.375645	0.404427
S=30, D=57, h=0.2, k=0.8, V=0	314297	1110	309808	991	2388	537	3916	0.375645	0.404427
S=30, D=57, h=0.2, k=0.9, V=1	314646	1156	310140	995	2355	518	3868	0.387137	0.415658
S=30, D=57, h=0.2, k=0.9, V=0	314646	1156	310140	995	2355	518	3868	0.387137	0.415658
S=30, D=57, h=0.2, k=1, V=1	315019	1163	310443	1037	2376	486	3899	0.385198	0.411694
S=30, D=57, h=0.2, k=1, V=0	315019	1163	310443	1037	2376	486	3899	0.385198	0.411694
S=30, D=57, F=0	302592	147	298546	1010	2889	966	4865	0.061751	0.072744
S=30, D=60, h=0.7, k=0.3, V=1	303061	668	299456	536	2401	962	3899	0.298547	0.343589
S=30, D=60, h=0.7, k=0.3, V=0	303540	584	299820	645	2491	941	4077	0.257796	0.296106
S=30, D=60, h=0.7, k=0.4, V=1	303560	698	299926	548	2388	944	3880	0.306792	0.352011
S=30, D=60, h=0.7, k=0.4, V=0	303748	657	300071	595	2425	936	3956	0.288059	0.330353
S=30, D=60, h=0.7, k=0.5, V=1	304279	713	300600	571	2395	927	3893	0.308479	0.352900
S=30, D=60, h=0.7, k=0.5, V=0	304467	675	300747	615	2430	919	3964	0.291342	0.333103
S=30, D=60, h=0.7, k=0.6, V=1	304462	732	300782	566	2382	923	3871	0.315034	0.360102
S=30, D=60, h=0.7, k=0.6, V=0	304660	732	300970	571	2387	914	3872	0.314567	0.359095
S=30, D=60, h=0.7, k=0.7, V=1	305341	728	301588	604	2421	886	3911	0.309162	0.351334
S=30, D=60, h=0.7, k=0.7, V=0	305409	732	301657	601	2419	882	3902	0.310861	0.353050
S=30, D=60, h=0.7, k=0.8, V=1	305448	734	301694	602	2418	883	3903	0.311286	0.353565
S=30, D=60, h=0.7, k=0.8, V=0	305516	738	301763	599	2416	879	3894	0.312984	0.355276
S=30, D=60, h=0.7, k=0.9, V=1	305664	702	301863	647	2452	880	3979	0.295920	0.336059
S=30, D=60, h=0.7, k=0.9, V=0	305664	706	301868	643	2447	880	3970	0.297688	0.338067
S=30, D=60, h=0.7, k=1, V=1	305939	723	302129	648	2439	875	3962	0.302319	0.342984
S=30, D=60, h=0.7, k=1, V=0	305939	726	302133	645	2435	875	3955	0.303645	0.344492
S=30, D=60, h=0.6, k=0.3, V=1	303670	710	300041	538	2381	941	3860	0.311854	0.357583
S=30, D=60, h=0.6, k=0.3, V=0	303899	667	300215	592	2425	931	3948	0.291518	0.333959
S=30, D=60, h=0.6, k=0.4, V=1	304512	734	300823	570	2385	923	3878	0.314955	0.359949
S=30, D=60, h=0.6, k=0.4, V=0	304777	696	301049	613	2419	913	3945	0.298201	0.340523
S=30, D=60, h=0.6, k=0.5, V=1	305570	738	301809	601	2422	877	3900	0.312580	0.354656
S=30, D=60, h=0.6, k=0.5, V=0	305709	712	301923	627	2447	870	3944	0.301610	0.341980
S=30, D=60, h=0.6, k=0.6, V=1	306092	765	302303	614	2410	863	3887	0.319320	0.361455
S=30, D=60, h=0.6, k=0.6, V=0	306092	769	302307	610	2406	863	3879	0.321031	0.363381
S=30, D=60, h=0.6, k=0.7, V=1	306701	770	302876	633	2422	844	3899	0.318667	0.359653
S=30, D=60, h=0.6, k=0.7, V=0	306701	773	302879	630	2419	844	3893	0.319939	0.361081
S=30, D=60, h=0.6, k=0.8, V=1	306955	790	303119	636	2410	835	3881	0.324428	0.365619
S=30, D=60, h=0.6, k=0.8, V=0	306955	792	303121	634	2408	835	3877	0.325270	0.366562
S=30, D=60, h=0.6, k=0.9, V=1	307490	789	303600	666	2435	810	3911	0.320669	0.359987
S=30, D=60, h=0.6, k=0.9, V=0	307490	791	303602	664	2433	810	3907	0.321502	0.360918
S=30, D=60, h=0.6, k=1, V=1	307814	805	303910	672	2427	800	3899	0.324867	0.364131
S=30, D=60, h=0.6, k=1, V=0	307814	807	303912	670	2425	800	3895	0.325694	0.365054
S=30, D=60, h=0.5, k=0.3, V=1	304506	727	300821	562	2396	913	3871	0.314009	0.358354
S=30, D=60, h=0.5, k=0.3, V=0	304812	686	301081	609	2436	901	3946	0.295657	0.337018
S=30, D=60, h=0.5, k=0.4, V=1	306004	763	302222	606	2413	864	3883	0.319594	0.361791
S=30, D=60, h=0.5, k=0.4, V=0	306143	742	302331	629	2441	857	3927	0.310351	0.350983
S=30, D=60, h=0.5, k=0.5, V=1	307038	780	303172	655	2431	828	3914	0.319009	0.359097
S=30, D=60, h=0.5, k=0.5, V=0	307109	777	303233	661	2438	825	3924	0.317366	0.357074
S=30, D=60, h=0.5, k=0.6, V=1	307850	809	303942	665	2434	793	3892	0.326700	0.365722
S=30, D=60, h=0.5, k=0.6, V=0	307850	812	303945	662	2431	793	3886	0.327941	0.367105
S=30, D=60, h=0.5, k=0.7, V=1	308226	810	304273	699	2444	781	3924	0.323177	0.361140
S=30, D=60, h=0.5, k=0.7, V=0	308226	813	304276	696	2441	781	3918	0.324404	0.362504
S=30, D=60, h=0.5, k=0.8, V=1	308999	864	305041	687	2407	760	3854	0.340541	0.379262
S=30, D=60, h=0.5, k=0.8, V=0	308999	866	305043	685	2405	760	3850	0.341349	0.380157
S=30, D=60, h=0.5, k=0.9, V=1	309497	859	305467	740	2431	740	3911	0.333232	0.370030
S=30, D=60, h=0.5, k=0.9, V=0	309497	861	305469	738	2429	740	3907	0.334027	0.370909
S=30, D=60, h=0.5, k=1, V=1	309975	880	305925	740	2430	719	3889	0.339315	0.375542
S=30, D=60, h=0.5, k=1, V=0	309975	882	305927	738	2428	719	3885	0.340105	0.376412
S=30, D=60, h=0.4, k=0.3, V=1	305170	746	301451	579	2394	897	3870	0.317784	0.361698
S=30, D=60, h=0.4, k=0.3, V=0	305435	714	301681	617	2423	887	3927	0.303620	0.345260
S=30, D=60, h=0.4, k=0.4, V=1	307269	801	303408	647	2413	824	3884	0.326317	0.367066
S=30, D=60, h=0.4, k=0.4, V=0	307340	780	303453	669	2438	821	3928	0.317400	0.356902
S=30, D=60, h=0.4, k=0.5, V=1	308356	824	304417	681	2434	782	3897	0.329149	0.367781
S=30, D=60, h=0.4, k=0.5, V=0	308356	821	304414	684	2437	782	3903	0.327921	0.366416
S=30, D=60, h=0.4, k=0.6, V=1	309136	862	305127	719	2428	748	3895	0.336056	0.373524
S=30, D=60, h=0.4, k=0.6, V=0	309136	865	305130	716	2425	748	3889	0.337254	0.374850
S=30, D=60, h=0.4, k=0.7, V=1	310601	911	306479	783	2428	695	3906	0.343256	0.378459
S=30, D=60, h=0.4, k=0.7, V=0	310601	912	306480	782	2427	695	3904	0.343642	0.378883
S=30, D=60, h=0.4, k=0.8, V=1	310789	922	306667	781	2419	690	3890	0.346680	0.381958
S=30, D=60, h=0.4, k=0.8, V=0	310789	923	306668	780	2418	690	3888	0.347065	0.382380
S=30, D=60, h=0.4, k=0.9, V=1	311193	951	307026	811	2405	674	3890	0.351605	0.386446
S=30, D=60, h=0.4, k=0.9, V=0	311193	952	307027	810	2404	674	3888	0.351984	0.386860
S=30, D=60, h=0.4, k=1, V=1	311589	948	307369	847	2425	653	3925	0.347276	0.380532
S=30, D=60, h=0.4, k=1, V=0	311589	948	307369	847	2425	653	3925	0.347276	0.380532
S=30, D=60, h=0.3, k=0.3, V=1	305896	786	302145	587	2378	875	3840	0.329001	0.373065
S=30, D=60, h=0.3, k=0.3, V=0	306094	757	302306	621	2410	866	3897	0.316223	0.358202
S=30, D=60, h=0.3, k=0.4, V=1	308069	812	304131	694	2432	796	3922	0.324121	0.362995
S=30, D=60, h=0.3, k=0.4, V=0	308140	809	304194	698	2439	793	3930	0.322742	0.361274
S=30, D=60, h=0.3, k=0.5, V=1	310178	918	306099	758	2403	719	3880	0.347617	0.384602
S=30, D=60, h=0.3, k=0.5, V=0	310178	915	306096	761	2406	719	3886	0.346454	0.383320
S=30, D=60, h=0.3, k=0.6, V=1	311316	956	307142	813	2405	678	3896	0.352364	0.387427
S=30, D=60, h=0.3, k=0.6, V=0	311316	957	307143	812	2404	678	3894	0.352741	0.387841
S=30, D=60, h=0.3, k=0.7, V=1	311943	991	307719	842	2391	654	3887	0.359020	0.393328
S=30, D=60, h=0.3, k=0.7, V=0	311943	992	307720	841	2390	654	3885	0.359391	0.393733
S=30, D=60, h=0.3, k=0.8, V=1	312268	1016	308008	862	2382	636	3880	0.363771	0.397462
S=30, D=60, h=0.3, k=0.8, V=0	312268	1016	308008	862	2382	636	3880	0.363771	0.397462
S=30, D=60, h=0.3, k=0.9, V=1	312626	1031	308330	885	2380	621	3886	0.365537	0.398511
S=30, D=60, h=0.3, k=0.9, V=0	312626	1031	308330	885	2380	621	3886	0.365537	0.398511
S=30, D=60, h=0.3, k=1, V=1	313328	1072	308970	919	2367	591	3877	0.373004	0.404836
S=30, D=60, h=0.3, k=1, V=0	313328	1072	308970	919	2367	591	3877	0.373004	0.404836
S=30, D=60, h=0.2, k=0.3, V=1	307018	810	303183	631	2394	835	3860	0.330861	0.372793
S=30, D=60, h=0.2, k=0.3, V=0	307216	781	303342	664	2429	826	3919	0.318397	0.358337
S=30, D=60, h=0.2, k=0.4, V=1	310051	902	305986	757	2406	731	3894	0.343275	0.380529
S=30, D=60, h=0.2, k=0.4, V=0	310051	899	305983	760	2409	731	3900	0.342105	0.379238
S=30, D=60, h=0.2, k=0.5, V=1	311817	968	307590	848	2411	659	3918	0.352100	0.386045
S=30, D=60, h=0.2, k=0.5, V=0	311817	964	307586	852	2415	659	3926	0.350609	0.384416
S=30, D=60, h=0.2, k=0.6, V=1	312613	1038	308314	880	2381	620	3881	0.367549	0.400573
S=30, D=60, h=0.2, k=0.6, V=0	312613	1038	308314	880	2381	620	3881	0.367549	0.400573
S=30, D=60, h=0.2, k=0.7, V=1	313434	1085	309059	918	2372	580	3870	0.376121	0.407480
S=30, D=60, h=0.2, k=0.7, V=0	313434	1085	309059	918	2372	580	3870	0.376121	0.407480
S=30, D=60, h=0.2, k=0.8, V=1	314297	1108	309808	991	2390	537	3918	0.375138	0.403882
S=30, D=60, h=0.2, k=0.8, V=0	314297	1108	309808	991	2390	537	3918	0.375138	0.403882
S=30, D=60, h=0.2, k=0.9, V=1	314646	1153	310140	995	2358	518	3871	0.386389	0.414856
S=30, D=60, h=0.2, k=0.9, V=0	314646	1153	310140	995	2358	518	3871	0.386389	0.414856
S=30, D=60, h=0.2, k=1, V=1	315019	1161	310444	1036	2378	486	3900	0.384793	0.411261
S=30, D=60, h=0.2, k=1, V=0	315019	1161	310444	1036	2378	486	3900	0.384793	0.411261
S=30, D=60, F=0	302534	147	298489	1010	2888	967	4865	0.061750	0.072757
S=25, D=35, h=0.7, k=0.3, V=1	306944	737	303101	655	2451	837	3943	0.306370	0.345572
S=25, D=35, h=0.7, k=0.3, V=0	307903	632	303911	788	2572	801	4161	0.259574	0.291560
S=25, D=35, h=0.7, k=0.4, V=1	307344	769	303487	664	2424	829	3917	0.315322	0.355219
S=25, D=35, h=0.7, k=0.4, V=0	308283	673	304287	784	2539	794	4117	0.273167	0.306402
S=25, D=35, h=0.7, k=0.5, V=1	308042	791	304132	685	2434	793	3912	0.319771	0.358202
S=25, D=35, h=0.7, k=0.5, V=0	308534	709	304530	776	2519	777	4072	0.285375	0.319172
S=25, D=35, h=0.7, k=0.6, V=1	308288	806	304362	691	2429	783	3903	0.323594	0.361899
S=25, D=35, h=0.7, k=0.6, V=0	308664	799	304716	704	2445	771	3920	0.320174	0.357445
S=25, D=35, h=0.7, k=0.7, V=1	308961	786	304955	743	2477	759	3979	0.311745	0.347358
S=25, D=35, h=0.7, k=0.7, V=0	309156	780	305132	756	2488	750	3994	0.308727	0.343567
S=25, D=35, h=0.7, k=0.8, V=1	309250	803	305221	748	2478	742	3968	0.316253	0.351417
S=25, D=35, h=0.7, k=0.8, V=0	309357	792	305317	762	2486	739	3987	0.311738	0.346320
S=25, D=35, h=0.7, k=0.9, V=1	309250	804	305222	747	2477	742	3966	0.316657	0.351863
S=25, D=35, h=0.7, k=0.9, V=0	309357	792	305317	762	2486	739	3987	0.311738	0.346320
S=25, D=35, h=0.7, k=1, V=1	309495	778	305416	786	2515	731	4032	0.304782	0.338141
S=25, D=35, h=0.7, k=1, V=0	309556	768	305468	799	2521	729	4049	0.300692	0.333578
S=25, D=35, h=0.6, k=0.3, V=1	307302	796	303454	653	2399	828	3880	0.324739	0.365713
S=25, D=35, h=0.6, k=0.3, V=0	308118	731	304175	734	2478	800	4012	0.296418	0.332630
S=25, D=35, h=0.6, k=0.4, V=1	308591	849	304670	675	2397	773	3845	0.338081	0.377428
S=25, D=35, h=0.6, k=0.4, V=0	308807	803	304848	722	2434	767	3923	0.319839	0.356977
S=25, D=35, h=0.6, k=0.5, V=1	309303	867	305317	704	2415	749	3868	0.339481	0.377444
S=25, D=35, h=0.6, k=0.5, V=0	309339	827	305319	754	2439	748	3941	0.323078	0.359413
S=25, D=35, h=0.6, k=0.6, V=1	309733	871	305696	744	2422	732	3898	0.336471	0.373203
S=25, D=35, h=0.6, k=0.6, V=0	309779	880	305744	741	2414	731	3886	0.339377	0.376356
S=25, D=35, h=0.6, k=0.7, V=1	310205	895	306146	744	2420	711	3875	0.343283	0.379483
S=25, D=35, h=0.6, k=0.7, V=0	310205	902	306152	742	2409	711	3862	0.345662	0.382145
S=25, D=35, h=0.6, k=0.8, V=1	310383	879	306278	786	2440	705	3931	0.334327	0.369312
S=25, D=35, h=0.6, k=0.8, V=0	310383	885	306283	782	2433	705	3920	0.336499	0.371712
S=25, D=35, h=0.6, k=0.9, V=1	310453	886	306346	784	2437	702	3923	0.336487	0.371507
S=25, D=35, h=0.6, k=0.9, V=0	310453	891	306350	781	2431	702	3914	0.338265	0.373473
S=25, D=35, h=0.6, k=1, V=1	310806	862	306624	848	2472	687	4007	0.323290	0.356225
S=25, D=35, h=0.6, k=1, V=0	310806	865	306625	847	2469	687	4003	0.324247	0.357275
S=25, D=35, h=0.5, k=0.3, V=1	307855	831	303986	653	2385	807	3845	0.335179	0.376164
S=25, D=35, h=0.5, k=0.3, V=0	308540	781	304595	714	2450	781	3945	0.313775	0.350920
S=25, D=35, h=0.5, k=0.4, V=1	309342	876	305351	707	2408	748	3863	0.341689	0.379823
S=25, D=35, h=0.5, k=0.4, V=0	309378	836	305352	757	2433	747	3937	0.325311	0.361814
S=25, D=35, h=0.5, k=0.5, V=1	310088	891	306027	745	2425	715	3885	0.341816	0.378050
S=25, D=35, h=0.5, k=0.5, V=0	310134	860	306042	786	2446	714	3946	0.329052	0.364051
S=25, D=35, h=0.5, k=0.6, V=1	310917	930	306788	781	2418	682	3881	0.348955	0.383994
S=25, D=35, h=0.5, k=0.6, V=0	310917	937	306793	776	2411	682	3869	0.351431	0.386709
S=25, D=35, h=0.5, k=0.7, V=1	311153	920	306980	819	2434	671	3924	0.342423	0.376259
S=25, D=35, h=0.5, k=0.7, V=0	311153	923	306983	816	2431	671	3918	0.343568	0.377511
S=25, D=35, h=0.5, k=0.8, V=1	311341	951	307157	822	2411	663	3896	0.350693	0.384851
S=25, D=35, h=0.5, k=0.8, V=0	311341	953	307160	819	2409	663	3891	0.351552	0.385790
S=25, D=35, h=0.5, k=0.9, V=1	311721	944	307479	858	2440	639	3937	0.345207	0.377498
S=25, D=35, h=0.5, k=0.9, V=0	311721	946	307482	855	2438	639	3932	0.346057	0.378423
S=25, D=35, h=0.5, k=1, V=1	311986	956	307720	870	2440	630	3940	0.347169	0.379097
S=25, D=35, h=0.5, k=1, V=0	311986	958	307723	867	2438	630	3935	0.348013	0.380015
S=25, D=35, h=0.4, k=0.3, V=1	308711	854	304776	685	2396	776	3857	0.338084	0.377539
S=25, D=35, h=0.4, k=0.3, V=0	309041	805	305045	747	2444	764	3955	0.317361	0.353973
S=25, D=35, h=0.4, k=0.4, V=1	310569	924	306470	759	2416	693	3868	0.349505	0.385206
S=25, D=35, h=0.4, k=0.4, V=0	310615	900	306488	789	2438	692	3919	0.339707	0.374426
S=25, D=35, h=0.4, k=0.5, V=1	311605	949	307395	839	2422	661	3922	0.348093	0.381831
S=25, D=35, h=0.4, k=0.5, V=0	311605	942	307388	845	2430	661	3936	0.345518	0.379008
S=25, D=35, h=0.4, k=0.6, V=1	312252	989	307993	860	2410	633	3903	0.356845	0.389753
S=25, D=35, h=0.4, k=0.6, V=0	312252	992	307995	857	2408	633	3898	0.357908	0.390900
S=25, D=35, h=0.4, k=0.7, V=1	312632	996	308313	897	2426	609	3932	0.355101	0.386476
S=25, D=35, h=0.4, k=0.7, V=0	312632	999	308316	894	2423	609	3926	0.356198	0.387665
S=25, D=35, h=0.4, k=0.8, V=1	312949	1063	308647	874	2365	597	3836	0.375368	0.407785
S=25, D=35, h=0.4, k=0.8, V=0	312949	1065	308649	872	2363	597	3832	0.376091	0.408568
S=25, D=35, h=0.4, k=0.9, V=1	313350	1049	308962	945	2394	581	3920	0.364801	0.395424
S=25, D=35, h=0.4, k=0.9, V=0	313350	1051	308964	943	2392	581	3916	0.365514	0.396194
S=25, D=35, h=0.4, k=1, V=1	313946	1079	309513	954	2400	544	3898	0.371780	0.400767
S=25, D=35, h=0.4, k=1, V=0	313946	1081	309515	952	2398	544	3894	0.372486	0.401526
S=25, D=35, h=0.3, k=0.3, V=1	309530	884	305532	712	2402	741	3855	0.343640	0.381626
S=25, D=35, h=0.3, k=0.3, V=0	309828	846	305783	763	2436	730	3929	0.327763	0.363603
S=25, D=35, h=0.3, k=0.4, V=1	311382	961	307225	798	2398	673	3869	0.355621	0.390760
S=25, D=35, h=0.3, k=0.4, V=0	311428	935	307243	828	2422	672	3922	0.345491	0.379645
S=25, D=35, h=0.3, k=0.5, V=1	312365	982	308071	881	2431	622	3934	0.352731	0.384614
S=25, D=35, h=0.3, k=0.5, V=0	312365	974	308063	889	2439	622	3950	0.349785	0.381414
S=25, D=35, h=0.3, k=0.6, V=1	312831	1037	308509	891	2394	603	3888	0.366430	0.398387
S=25, D=35, h=0.3, k=0.6, V=0	312831	1040	308512	888	2391	603	3882	0.367517	0.399563
S=25, D=35, h=0.3, k=0.7, V=1	313727	1100	309321	940	2366	563	3869	0.378220	0.408791
S=25, D=35, h=0.3, k=0.7, V=0	313727	1102	309323	938	2364	563	3865	0.378925	0.409550
S=25, D=35, h=0.3, k=0.8, V=1	314296	1085	309799	1002	2410	533	3945	0.368589	0.396670
S=25, D=35, h=0.3, k=0.8, V=0	314296	1086	309800	1001	2409	533	3943	0.368937	0.397044
S=25, D=35, h=0.3, k=0.9, V=1	314770	1158	310278	976	2358	504	3838	0.389882	0.417802
S=25, D=35, h=0.3, k=0.9, V=0	314770	1159	310279	975	2357	504	3836	0.390227	0.418170
S=25, D=35, h=0.3, k=1, V=1	315030	1126	310460	1038	2406	487	3931	0.376153	0.402147
S=25, D=35, h=0.3, k=1, V=0	315030	1127	310461	1037	2405	487	3929	0.376496	0.402512
S=25, D=35, F=0	307025	177	302670	1190	2988	828	5006	0.068770	0.078902
S=25, D=38, h=0.7, k=0.3, V=1	306855	732	303019	651	2453	840	3944	0.305271	0.344501
S=25, D=38, h=0.7, k=0.3, V=0	307631	630	303658	777	2566	810	4153	0.259948	0.292387
S=25, D=38, h=0.7, k=0.4, V=1	307286	764	303439	655	2428	831	3914	0.314791	0.354717
S=25, D=38, h=0.7, k=0.4, V=0	308109	669	304127	774	2539	799	4112	0.272842	0.306269
S=25, D=38, h=0.7, k=0.5, V=1	307988	782	304087	677	2442	795	3914	0.317919	0.356231
S=25, D=38, h=0.7, k=0.5, V=0	308492	705	304492	770	2525	778	4073	0.284618	0.318346
S=25, D=38, h=0.7, k=0.6, V=1	308234	799	304318	682	2435	785	3902	0.322477	0.360750
S=25, D=38, h=0.7, k=0.6, V=0	308622	795	304678	699	2450	772	3921	0.319449	0.356670
S=25, D=38, h=0.7, k=0.7, V=1	308860	779	304858	742	2481	762	3985	0.309744	0.345300
S=25, D=38, h=0.7, k=0.7, V=0	309083	777	305059	759	2488	753	4000	0.307507	0.342379
S=25, D=38, h=0.7, k=0.8, V=1	309149	802	305127	744	2476	745	3965	0.316382	0.351722
S=25, D=38, h=0.7, k=0.8, V=0	309284	792	305247	762	2483	742	3987	0.311737	0.346482
S=25, D=38, h=0.7, k=0.9, V=1	309149	802	305127	744	2476	745	3965	0.316382	0.351722
S=25, D=38, h=0.7, k=0.9, V=0	309284	792	305247	762	2483	742	3987	0.311737	0.346482
S=25, D=38, h=0.7, k=1, V=1	309394	778	305322	782	2512	734	4028	0.305190	0.338749
S=25, D=38, h=0.7, k=1, V=0	309529	769	305443	799	2518	731	4048	0.300993	0.334016
S=25, D=38, h=0.6, k=0.3, V=1	307189	786	303350	649	2404	834	3887	0.322146	0.363138
S=25, D=38, h=0.6, k=0.3, V=0	307815	726	303890	725	2474	810	4009	0.295779	0.332433
S=25, D=38, h=0.6, k=0.4, V=1	308506	840	304592	671	2403	777	3851	0.335864	0.375184
S=25, D=38, h=0.6, k=0.4, V=0	308734	800	304779	718	2437	770	3925	0.319256	0.356463
S=25, D=38, h=0.6, k=0.5, V=1	309202	859	305222	701	2420	752	3873	0.337507	0.375429
S=25, D=38, h=0.6, k=0.5, V=0	309266	820	305250	752	2444	751	3947	0.321189	0.357475
S=25, D=38, h=0.6, k=0.6, V=1	309632	864	305600	741	2427	735	3903	0.334740	0.371450
S=25, D=38, h=0.6, k=0.6, V=0	309706	873	305675	739	2419	734	3892	0.337546	0.374496
S=25, D=38, h=0.6, k=0.7, V=1	310055	887	306007	738	2423	716	3877	0.341663	0.377987
S=25, D=38, h=0.6, k=0.7, V=0	310129	894	306084	738	2413	715	3866	0.343832	0.380362
S=25, D=38, h=0.6, k=0.8, V=1	310356	878	306253	786	2439	707	3932	0.334042	0.369112
S=25, D=38, h=0.6, k=0.8, V=0	310356	882	306257	783	2434	707	3924	0.335540	0.370771
S=25, D=38, h=0.6, k=0.9, V=1	310426	886	306322	783	2435	704	3922	0.336592	0.371737
S=25, D=38, h=0.6, k=0.9, V=0	310426	890	306325	781	2430	704	3915	0.337981	0.373276
S=25, D=38, h=0.6, k=1, V=1	310769	858	306594	844	2473	690	4007	0.322541	0.355565
S=25, D=38, h=0.6, k=1, V=0	310769	861	306595	843	2470	690	4003	0.323499	0.356618
S=25, D=38, h=0.5, k=0.3, V=1	307715	818	303860	646	2391	815	3852	0.332108	0.373188
S=25, D=38, h=0.5, k=0.3, V=0	308210	774	304288	702	2446	793	3941	0.312932	0.350633
S=25, D=38, h=0.5, k=0.4, V=1	309241	867	305258	702	2414	751	3867	0.339662	0.377751
S=25, D=38, h=0.5, k=0.4, V=0	309305	827	305285	753	2440	750	3943	0.323059	0.359473
S=25, D=38, h=0.5, k=0.5, V=1	309953	884	305898	743	2428	719	3890	0.340041	0.376325
S=25, D=38, h=0.5, k=0.5, V=0	310027	855	305941	783	2448	718	3949	0.327881	0.362974
S=25, D=38, h=0.5, k=0.6, V=1	310822	930	306704	777	2411	689	3877	0.349380	0.384872
S=25, D=38, h=0.5, k=0.6, V=0	310822	936	306708	773	2405	689	3867	0.351474	0.387171
S=25, D=38, h=0.5, k=0.7, V=1	311025	924	306869	811	2421	680	3912	0.344361	0.378902
S=25, D=38, h=0.5, k=0.7, V=0	311025	926	306871	809	2419	680	3908	0.345125	0.379739
S=25, D=38, h=0.5, k=0.8, V=1	311260	952	307090	816	2402	670	3888	0.351633	0.386300
S=25, D=38, h=0.5, k=0.8, V=0	311260	953	307091	815	2401	670	3886	0.352011	0.386714
S=25, D=38, h=0.5, k=0.9, V=1	311585	944	307364	849	2428	650	3927	0.346154	0.379170
S=25, D=38, h=0.5, k=0.9, V=0	311585	946	307366	847	2426	650	3923	0.346905	0.379990
S=25, D=38, h=0.5, k=1, V=1	311850	959	307610	856	2425	641	3922	0.349429	0.382199
S=25, D=38, h=0.5, k=1, V=0	311850	961	307612	854	2423	641	3918	0.350176	0.383013
S=25, D=38, h=0.4, k=0.3, V=1	308516	842	304592	680	2402	783	3865	0.335110	0.374628
S=25, D=38, h=0.4, k=0.3, V=0	308784	796	304801	740	2447	771	3958	0.315383	0.352150
S=25, D=38, h=0.4, k=0.4, V=1	310453	919	306360	760	2414	700	3874	0.347997	0.383964
S=25, D=38, h=0.4, k=0.4, V=0	310456	897	306337	788	2434	700	3922	0.338920	0.374013
S=25, D=38, h=0.4, k=0.5, V=1	311460	951	307272	829	2408	672	3909	0.349705	0.384245
S=25, D=38, h=0.4, k=0.5, V=0	311460	943	307262	837	2418	672	3927	0.346601	0.380829
S=25, D=38, h=0.4, k=0.6, V=1	312133	992	307890	853	2398	642	3893	0.358357	0.391931
S=25, D=38, h=0.4, k=0.6, V=0	312133	995	307892	850	2396	642	3888	0.359421	0.393081
S=25, D=38, h=0.4, k=0.7, V=1	312484	994	308187	891	2412	625	3928	0.355152	0.387464
S=25, D=38, h=0.4, k=0.7, V=0	312484	997	308190	888	2409	625	3922	0.356251	0.388658
S=25, D=38, h=0.4, k=0.8, V=1	312800	1065	308520	866	2349	612	3827	0.376648	0.410085
S=25, D=38, h=0.4, k=0.8, V=0	312800	1067	308522	864	2347	612	3823	0.377373	0.410871
S=25, D=38, h=0.4, k=0.9, V=1	313085	1047	308726	934	2378	601	3913	0.365234	0.397061
S=25, D=38, h=0.4, k=0.9, V=0	313085	1049	308728	932	2376	601	3909	0.365950	0.397836
S=25, D=38, h=0.4, k=1, V=1	313707	1079	309309	937	2382	563	3882	0.373359	0.403588
S=25, D=38, h=0.4, k=1, V=0	313707	1081	309311	935	2380	563	3878	0.374068	0.404352
S=25, D=38, h=0.3, k=0.3, V=1	309366	879	305378	706	2403	746	3855	0.342838	0.381020
S=25, D=38, h=0.3, k=0.3, V=0	309676	842	305639	758	2437	734	3929	0.327087	0.363070
S=25, D=38, h=0.3, k=0.4, V=1	311318	964	307172	795	2387	681	3863	0.356757	0.392485
S=25, D=38, h=0.3, k=0.4, V=0	311318	937	307144	825	2412	681	3918	0.346304	0.381052
S=25, D=38, h=0.3, k=0.5, V=1	312182	983	307914	873	2412	641	3926	0.353745	0.386815
S=25, D=38, h=0.3, k=0.5, V=0	312182	976	307906	880	2420	641	3941	0.351118	0.383945
S=25, D=38, h=0.3, k=0.6, V=1	312746	1041	308435	887	2383	611	3881	0.367830	0.400375
S=25, D=38, h=0.3, k=0.6, V=0	312746	1044	308438	884	2380	611	3875	0.368916	0.401553
S=25, D=38, h=0.3, k=0.7, V=1	313623	1102	309226	937	2358	571	3866	0.378923	0.410018
S=25, D=38, h=0.3, k=0.7, V=0	313623	1104	309228	935	2356	571	3862	0.379627	0.410778
S=25, D=38, h=0.3, k=0.8, V=1	314090	1087	309610	999	2394	549	3942	0.369280	0.398337
S=25, D=38, h=0.3, k=0.8, V=0	314090	1088	309611	998	2393	549	3940	0.369628	0.398712
S=25, D=38, h=0.3, k=0.9, V=1	314721	1159	310222	985	2355	507	3847	0.389227	0.417281
S=25, D=38, h=0.3, k=0.9, V=0	314721	1160	310223	984	2354	507	3845	0.389571	0.417649
S=25, D=38, h=0.3, k=1, V=1	314957	1135	310385	1041	2396	491	3928	0.377996	0.404329
S=25, D=38, h=0.3, k=1, V=0	314957	1136	310386	1040	2395	491	3926	0.378337	0.404693
S=25, D=38, F=0	306753	176	302415	1182	2980	837	4999	0.068608	0.078846
S=25, D=40, h=0.7, k=0.3, V=1	306800	731	302966	651	2452	842	3945	0.304958	0.344260
S=25, D=40, h=0.7, k=0.3, V=0	307573	631	303601	780	2561	812	4153	0.260050	0.292618
S=25, D=40, h=0.7, k=0.4, V=1	307200	762	303358	653	2427	834	3914	0.314408	0.354458
S=25, D=40, h=0.7, k=0.4, V=0	307977	670	304000	774	2533	802	4109	0.273231	0.306873
S=25, D=40, h=0.7, k=0.5, V=1	307933	782	304035	675	2441	797	3913	0.318105	0.356540
S=25, D=40, h=0.7, k=0.5, V=0	308360	705	304369	766	2520	781	4067	0.285096	0.319049
S=25, D=40, h=0.7, k=0.6, V=1	308179	801	304264	682	2432	787	3901	0.323034	0.361475
S=25, D=40, h=0.7, k=0.6, V=0	308490	793	304551	697	2449	775	3921	0.319070	0.356416
S=25, D=40, h=0.7, k=0.7, V=1	308747	776	304753	735	2483	766	3984	0.309466	0.345174
S=25, D=40, h=0.7, k=0.7, V=0	309025	774	305008	751	2492	755	3998	0.307324	0.342248
S=25, D=40, h=0.7, k=0.8, V=1	309091	799	305072	742	2478	747	3967	0.315661	0.351022
S=25, D=40, h=0.7, k=0.8, V=0	309226	790	305193	758	2485	744	3987	0.311478	0.346282
S=25, D=40, h=0.7, k=0.9, V=1	309091	799	305072	742	2478	747	3967	0.315661	0.351022
S=25, D=40, h=0.7, k=0.9, V=0	309226	790	305193	758	2485	744	3987	0.311478	0.346282
S=25, D=40, h=0.7, k=1, V=1	309336	775	305265	782	2514	736	4032	0.304249	0.337804
S=25, D=40, h=0.7, k=1, V=0	309471	767	305386	798	2520	733	4051	0.300412	0.333459
S=25, D=40, h=0.6, k=0.3, V=1	307103	785	303270	646	2402	837	3885	0.322194	0.363366
S=25, D=40, h=0.6, k=0.3, V=0	307757	726	303836	725	2470	812	4007	0.295855	0.332647
S=25, D=40, h=0.6, k=0.4, V=1	308506	837	304596	667	2406	777	3850	0.335447	0.374716
S=25, D=40, h=0.6, k=0.4, V=0	308602	796	304657	711	2438	773	3922	0.318828	0.356151
S=25, D=40, h=0.6, k=0.5, V=1	309144	861	305167	700	2416	754	3870	0.338198	0.376313
S=25, D=40, h=0.6, k=0.5, V=0	309208	822	305195	750	2441	753	3944	0.321950	0.358421
S=25, D=40, h=0.6, k=0.6, V=1	309632	867	305601	740	2424	735	3899	0.335712	0.372526
S=25, D=40, h=0.6, k=0.6, V=0	309706	876	305676	738	2416	734	3888	0.338516	0.375567
S=25, D=40, h=0.6, k=0.7, V=1	310055	884	306003	742	2426	716	3884	0.340370	0.376563
S=25, D=40, h=0.6, k=0.7, V=0	310129	891	306080	742	2416	715	3873	0.342541	0.378940
S=25, D=40, h=0.6, k=0.8, V=1	310356	876	306256	783	2441	707	3931	0.333786	0.368829
S=25, D=40, h=0.6, k=0.8, V=0	310356	881	306260	780	2435	707	3922	0.335571	0.370804
S=25, D=40, h=0.6, k=0.9, V=1	310426	883	306325	780	2438	704	3922	0.336055	0.371144
S=25, D=40, h=0.6, k=0.9, V=0	310426	887	306328	778	2433	704	3915	0.337447	0.372686
S=25, D=40, h=0.6, k=1, V=1	310738	856	306568	842	2472	692	4006	0.322207	0.355316
S=25, D=40, h=0.6, k=1, V=0	310738	859	306569	841	2469	692	4002	0.323167	0.356371
S=25, D=40, h=0.5, k=0.3, V=1	307629	816	303778	644	2391	818	3853	0.331706	0.372903
S=25, D=40, h=0.5, k=0.3, V=0	308152	773	304233	703	2443	795	3941	0.312598	0.350394
S=25, D=40, h=0.5, k=0.4, V=1	309183	868	305202	702	2411	753	3866	0.339950	0.378188
S=25, D=40, h=0.5, k=0.4, V=0	309247	829	305229	752	2437	752	3941	0.323710	0.360299
S=25, D=40, h=0.5, k=0.5, V=1	309953	885	305900	741	2427	719	3887	0.340544	0.376879
S=25, D=40, h=0.5, k=0.5, V=0	310027	856	305942	781	2448	718	3947	0.328337	0.363465
S=25, D=40, h=0.5, k=0.6, V=1	310822	929	306705	776	2412	689	3877	0.349208	0.384683
S=25, D=40, h=0.5, k=0.6, V=0	310822	935	306709	772	2406	689	3867	0.351304	0.386983
S=25, D=40, h=0.5, k=0.7, V=1	310994	918	306838	812	2426	682	3920	0.342540	0.377011
S=25, D=40, h=0.5, k=0.7, V=0	310994	920	306840	810	2424	682	3916	0.343305	0.377850
S=25, D=40, h=0.5, k=0.8, V=1	311229	951	307060	817	2401	672	3890	0.351254	0.386004
S=25, D=40, h=0.5, k=0.8, V=0	311229	952	307061	816	2400	672	3888	0.351632	0.386418
S=25, D=40, h=0.5, k=0.9, V=1	311554	946	307334	849	2425	652	3926	0.346658	0.379828
S=25, D=40, h=0.5, k=0.9, V=0	311554	948	307336	847	2423	652	3922	0.347410	0.380648
S=25, D=40, h=0.5, k=1, V=1	311819	957	307576	861	2425	643	3929	0.348381	0.381175
S=25, D=40, h=0.5, k=1, V=0	311819	959	307578	859	2423	643	3925	0.349128	0.381988
S=25, D=40, h=0.4, k=0.3, V=1	308430	841	304514	677	2398	788	3863	0.335161	0.374979
S=25, D=40, h=0.4, k=0.3, V=0	308671	795	304698	736	2442	777	3955	0.315512	0.352628
S=25, D=40, h=0.4, k=0.4, V=1	310422	918	306333	758	2413	702	3873	0.347933	0.384011
S=25, D=40, h=0.4, k=0.4, V=0	310425	896	306309	786	2434	702	3922	0.338804	0.373990
S=25, D=40, h=0.4, k=0.5, V=1	311460	951	307272	828	2409	672	3909	0.349763	0.384298
S=25, D=40, h=0.4, k=0.5, V=0	311460	943	307262	836	2419	672	3927	0.346658	0.380882
S=25, D=40, h=0.4, k=0.6, V=1	312069	993	307831	851	2394	646	3891	0.358782	0.392623
S=25, D=40, h=0.4, k=0.6, V=0	312069	996	307833	848	2392	646	3886	0.359846	0.393773
S=25, D=40, h=0.4, k=0.7, V=1	312450	998	308156	888	2408	626	3922	0.356472	0.388949
S=25, D=40, h=0.4, k=0.7, V=0	312450	1001	308159	885	2405	626	3916	0.357571	0.390142
S=25, D=40, h=0.4, k=0.8, V=1	312732	1065	308460	864	2343	617	3824	0.376899	0.410675
S=25, D=40, h=0.4, k=0.8, V=0	312732	1067	308462	862	2341	617	3820	0.377624	0.411462
S=25, D=40, h=0.4, k=0.9, V=1	312988	1051	308644	928	2365	610	3903	0.366856	0.399359
S=25, D=40, h=0.4, k=0.9, V=0	312988	1053	308646	926	2363	610	3899	0.367572	0.400135
S=25, D=40, h=0.4, k=1, V=1	313610	1079	309222	936	2373	572	3881	0.373454	0.404233
S=25, D=40, h=0.4, k=1, V=0	313610	1081	309224	934	2371	572	3877	0.374163	0.404998
S=25, D=40, h=0.3, k=0.3, V=1	309304	871	305321	704	2408	749	3861	0.340765	0.378899
S=25, D=40, h=0.3, k=0.3, V=0	309513	833	305485	754	2441	739	3934	0.324883	0.360912
S=25, D=40, h=0.3, k=0.4, V=1	311176	965	307045	786	2380	688	3854	0.357937	0.394188
S=25, D=40, h=0.3, k=0.4, V=0	311176	939	307017	815	2405	688	3908	0.347796	0.383076
S=25, D=40, h=0.3, k=0.5, V=1	312148	988	307881	873	2406	642	3921	0.355090	0.388341
S=25, D=40, h=0.3, k=0.5, V=0	312148	981	307873	880	2414	642	3936	0.352466	0.385474
S=25, D=40, h=0.3, k=0.6, V=1	312614	1042	308322	880	2370	623	3873	0.368789	0.402139
S=25, D=40, h=0.3, k=0.6, V=0	312614	1045	308326	876	2367	623	3866	0.369977	0.403429
S=25, D=40, h=0.3, k=0.7, V=1	313572	1103	309187	931	2351	576	3858	0.379808	0.411287
S=25, D=40, h=0.3, k=0.7, V=0	313572	1105	309190	928	2349	576	3853	0.380611	0.412153
S=25, D=40, h=0.3, k=0.8, V=1	313981	1089	309523	987	2382	558	3927	0.370951	0.400674
S=25, D=40, h=0.3, k=0.8, V=0	313981	1090	309524	986	2381	558	3925	0.371300	0.401050
S=25, D=40, h=0.3, k=0.9, V=1	314646	1161	310166	971	2348	512	3831	0.391055	0.419539
S=25, D=40, h=0.3, k=0.9, V=0	314646	1162	310167	970	2347	512	3829	0.391400	0.419908
S=25, D=40, h=0.3, k=1, V=1	314940	1132	310369	1041	2398	492	3931	0.377243	0.403584
S=25, D=40, h=0.3, k=1, V=0	314940	1133	310370	1040	2397	492	3929	0.377584	0.403948
S=25, D=40, F=0	306695	177	302360	1183	2975	839	4997	0.068999	0.079322
S=25, D=43, h=0.7, k=0.3, V=1	306739	735	302908	651	2445	844	3940	0.306245	0.345831
S=25, D=43, h=0.7, k=0.3, V=0	307487	634	303522	775	2556	815	4146	0.261483	0.294354
S=25, D=43, h=0.7, k=0.4, V=1	307139	767	303300	652	2420	836	3908	0.316055	0.356423
S=25, D=43, h=0.7, k=0.4, V=0	307891	675	303919	769	2528	805	4102	0.275219	0.309214
S=25, D=43, h=0.7, k=0.5, V=1	307841	785	303950	672	2434	800	3906	0.319396	0.358163
S=25, D=43, h=0.7, k=0.5, V=0	308274	709	304289	762	2514	784	4060	0.286720	0.321001
S=25, D=43, h=0.7, k=0.6, V=1	308087	801	304181	677	2428	790	3895	0.323644	0.362337
S=25, D=43, h=0.7, k=0.6, V=0	308404	797	304474	691	2442	778	3911	0.320944	0.358669
S=25, D=43, h=0.7, k=0.7, V=1	308716	776	304730	731	2479	767	3977	0.310015	0.345867
S=25, D=43, h=0.7, k=0.7, V=0	308865	776	304860	743	2486	759	3988	0.308773	0.344068
S=25, D=43, h=0.7, k=0.8, V=1	309005	799	304995	736	2475	750	3961	0.316304	0.351898
S=25, D=43, h=0.7, k=0.8, V=0	309066	790	305045	750	2481	748	3979	0.312321	0.347430
S=25, D=43, h=0.7, k=0.9, V=1	309005	799	304995	736	2475	750	3961	0.316304	0.351898
S=25, D=43, h=0.7, k=0.9, V=0	309066	790	305045	750	2481	748	3979	0.312321	0.347430
S=25, D=43, h=0.7, k=1, V=1	309250	774	305186	779	2511	739	4029	0.304293	0.338021
S=25, D=43, h=0.7, k=1, V=0	309311	768	305238	791	2514	737	4042	0.301458	0.334831
S=25, D=43, h=0.6, k=0.3, V=1	307042	788	303212	645	2397	839	3881	0.323219	0.364634
S=25, D=43, h=0.6, k=0.3, V=0	307671	729	303754	722	2466	815	4003	0.297031	0.334104
S=25, D=43, h=0.6, k=0.4, V=1	308359	837	304456	665	2401	782	3848	0.335678	0.375269
S=25, D=43, h=0.6, k=0.4, V=0	308516	798	304577	710	2431	776	3917	0.319619	0.357224
S=25, D=43, h=0.6, k=0.5, V=1	309058	860	305086	698	2414	757	3869	0.338133	0.376417
S=25, D=43, h=0.6, k=0.5, V=0	309048	820	305043	747	2438	757	3942	0.321721	0.358402
S=25, D=43, h=0.6, k=0.6, V=1	309546	864	305520	739	2423	738	3900	0.334999	0.371921
S=25, D=43, h=0.6, k=0.6, V=0	309546	873	305522	735	2416	738	3889	0.337938	0.375151
S=25, D=43, h=0.6, k=0.7, V=1	310024	884	305975	741	2424	717	3882	0.340523	0.376800
S=25, D=43, h=0.6, k=0.7, V=0	310024	892	305980	739	2413	717	3869	0.343152	0.379731
S=25, D=43, h=0.6, k=0.8, V=1	310356	875	306254	786	2441	707	3934	0.333229	0.368226
S=25, D=43, h=0.6, k=0.8, V=0	310356	880	306258	782	2436	707	3925	0.335075	0.370259
S=25, D=43, h=0.6, k=0.9, V=1	310426	883	306320	786	2437	704	3927	0.335467	0.370510
S=25, D=43, h=0.6, k=0.9, V=0	310426	887	306324	783	2432	704	3919	0.336963	0.372165
S=25, D=43, h=0.6, k=1, V=1	310738	853	306562	848	2475	692	4015	0.320752	0.353720
S=25, D=43, h=0.6, k=1, V=0	310738	856	306564	846	2472	692	4010	0.321811	0.354883
S=25, D=43, h=0.5, k=0.3, V=1	307568	817	303720	643	2388	820	3851	0.332121	0.373487
S=25, D=43, h=0.5, k=0.3, V=0	308066	773	304152	701	2440	798	3939	0.312818	0.350808
S=25, D=43, h=0.5, k=0.4, V=1	309097	863	305120	700	2414	756	3870	0.338688	0.376954
S=25, D=43, h=0.5, k=0.4, V=0	309087	823	305077	749	2438	756	3943	0.322308	0.358977
S=25, D=43, h=0.5, k=0.5, V=1	309922	880	305866	745	2431	720	3896	0.338681	0.374884
S=25, D=43, h=0.5, k=0.5, V=0	309922	851	305838	783	2450	720	3953	0.326724	0.361810
S=25, D=43, h=0.5, k=0.6, V=1	310822	928	306703	779	2412	689	3880	0.348655	0.384087
S=25, D=43, h=0.5, k=0.6, V=0	310822	936	306708	773	2405	689	3867	0.351474	0.387171
S=25, D=43, h=0.5, k=0.7, V=1	310994	923	306840	811	2420	682	3913	0.344082	0.378713
S=25, D=43, h=0.5, k=0.7, V=0	310994	926	306843	808	2417	682	3907	0.345228	0.379969
S=25, D=43, h=0.5, k=0.8, V=1	311229	949	307059	818	2403	672	3893	0.350600	0.385288
S=25, D=43, h=0.5, k=0.8, V=0	311229	951	307061	816	2401	672	3889	0.351357	0.386117
S=25, D=43, h=0.5, k=0.9, V=1	311554	945	307332	850	2427	652	3929	0.346238	0.379361
S=25, D=43, h=0.5, k=0.9, V=0	311554	947	307334	848	2425	652	3925	0.346989	0.380180
S=25, D=43, h=0.5, k=1, V=1	311819	956	307575	862	2426	643	3931	0.348008	0.380768
S=25, D=43, h=0.5, k=1, V=0	311819	958	307577	860	2424	643	3927	0.348754	0.381582
S=25, D=43, h=0.4, k=0.3, V=1	308375	841	304462	675	2397	790	3862	0.335348	0.375294
S=25, D=43, h=0.4, k=0.3, V=0	308585	794	304617	734	2440	780	3954	0.315427	0.352700
S=25, D=43, h=0.4, k=0.4, V=1	310391	915	306305	755	2416	703	3874	0.347373	0.383442
S=25, D=43, h=0.4, k=0.4, V=0	310391	893	306277	784	2437	703	3924	0.338123	0.373286
S=25, D=43, h=0.4, k=0.5, V=1	311460	952	307272	828	2408	672	3908	0.350037	0.384599
S=25, D=43, h=0.4, k=0.5, V=0	311460	947	307263	835	2415	672	3922	0.347859	0.382197
S=25, D=43, h=0.4, k=0.6, V=1	312069	994	307828	853	2394	646	3893	0.358801	0.392636
S=25, D=43, h=0.4, k=0.6, V=0	312069	999	307833	848	2389	646	3883	0.360650	0.394652
S=25, D=43, h=0.4, k=0.7, V=1	312386	996	308098	887	2405	630	3922	0.356080	0.388766
S=25, D=43, h=0.4, k=0.7, V=0	312386	999	308101	884	2402	630	3916	0.357180	0.389962
S=25, D=43, h=0.4, k=0.8, V=1	312732	1061	308455	869	2347	617	3833	0.375349	0.408992
S=25, D=43, h=0.4, k=0.8, V=0	312732	1063	308457	867	2345	617	3829	0.376073	0.409779
S=25, D=43, h=0.4, k=0.9, V=1	312988	1047	308638	934	2369	610	3913	0.365233	0.397599
S=25, D=43, h=0.4, k=0.9, V=0	312988	1049	308640	932	2367	610	3909	0.365948	0.398374
S=25, D=43, h=0.4, k=1, V=1	313610	1077	309217	941	2375	572	3888	0.372456	0.403157
S=25, D=43, h=0.4, k=1, V=0	313610	1079	309219	939	2373	572	3884	0.373165	0.403921
S=25, D=43, h=0.3, k=0.3, V=1	309304	872	305319	705	2408	749	3862	0.340896	0.379035
S=25, D=43, h=0.3, k=0.3, V=0	309482	834	305454	755	2439	740	3934	0.325068	0.361175
S=25, D=43, h=0.3, k=0.4, V=1	311127	961	306996	788	2382	690	3860	0.356630	0.392874
S=25, D=43, h=0.3, k=0.4, V=0	311127	936	306967	818	2406	690	3914	0.346656	0.381944
S=25, D=43, h=0.3, k=0.5, V=1	312084	989	307820	873	2402	646	3921	0.355312	0.388810
S=25, D=43, h=0.3, k=0.5, V=0	312084	984	307815	878	2407	646	3931	0.353471	0.386804
S=25, D=43, h=0.3, k=0.6, V=1	312614	1040	308316	886	2372	623	3881	0.367665	0.400920
S=25, D=43, h=0.3, k=0.6, V=0	312614	1044	308319	883	2368	623	3874	0.369014	0.402386
S=25, D=43, h=0.3, k=0.7, V=1	313503	1100	309117	935	2351	580	3866	0.378603	0.410223
S=25, D=43, h=0.3, k=0.7, V=0	313503	1102	309119	933	2349	580	3862	0.379309	0.410985
S=25, D=43, h=0.3, k=0.8, V=1	313912	1086	309457	988	2381	562	3931	0.370088	0.399983
S=25, D=43, h=0.3, k=0.8, V=0	313912	1087	309458	987	2380	562	3929	0.370438	0.400359
S=25, D=43, h=0.3, k=0.9, V=1	314561	1155	310085	973	2348	518	3839	0.389364	0.418098
S=25, D=43, h=0.3, k=0.9, V=0	314561	1156	310086	972	2347	518	3837	0.389710	0.418468
S=25, D=43, h=0.3, k=1, V=1	314852	1127	310290	1038	2397	498	3933	0.376257	0.402884
S=25, D=43, h=0.3, k=1, V=0	314852	1128	310291	1037	2396	498	3931	0.376599	0.403249
S=25, D=43, F=0	306609	178	302278	1181	2972	842	4995	0.069451	0.079871
S=25, D=45, h=0.7, k=0.3, V=1	306690	736	302858	653	2443	846	3942	0.306285	0.345979
S=25, D=45, h=0.7, k=0.3, V=0	307438	637	303474	774	2553	817	4144	0.262491	0.295560
S=25, D=45, h=0.7, k=0.4, V=1	307090	767	303252	652	2419	838	3909	0.316014	0.356480
S=25, D=45, h=0.7, k=0.4, V=0	307842	674	303872	769	2527	807	4103	0.274899	0.308956
S=25, D=45, h=0.7, k=0.5, V=1	307792	785	303901	673	2433	802	3908	0.319239	0.358092
S=25, D=45, h=0.7, k=0.5, V=0	308225	708	304240	763	2514	786	4063	0.286266	0.320589
S=25, D=45, h=0.7, k=0.6, V=1	308038	801	304132	678	2427	792	3897	0.323487	0.362267
S=25, D=45, h=0.7, k=0.6, V=0	308355	796	304426	692	2441	780	3913	0.320530	0.358323
S=25, D=45, h=0.7, k=0.7, V=1	308667	778	304681	732	2476	769	3977	0.310471	0.346474
S=25, D=45, h=0.7, k=0.7, V=0	308816	780	304812	744	2480	761	3985	0.309872	0.345399
S=25, D=45, h=0.7, k=0.8, V=1	308956	799	304945	738	2474	752	3964	0.316048	0.351715
S=25, D=45, h=0.7, k=0.8, V=0	309017	793	304996	752	2476	750	3978	0.313006	0.348301
S=25, D=45, h=0.7, k=0.9, V=1	308956	799	304945	738	2474	752	3964	0.316048	0.351715
S=25, D=45, h=0.7, k=0.9, V=0	309017	793	304996	752	2476	750	3978	0.313006	0.348301
S=25, D=45, h=0.7, k=1, V=1	309250	775	305184	780	2511	739	4030	0.304452	0.338188
S=25, D=45, h=0.7, k=1, V=0	309311	769	305234	795	2513	737	4045	0.301354	0.334720
S=25, D=45, h=0.6, k=0.3, V=1	306993	788	303163	646	2396	841	3883	0.323059	0.364561
S=25, D=45, h=0.6, k=0.3, V=0	307622	729	303706	723	2464	817	4004	0.296923	0.334091
S=25, D=45, h=0.6, k=0.4, V=1	308310	837	304407	666	2400	784	3850	0.335518	0.375199
S=25, D=45, h=0.6, k=0.4, V=0	308467	797	304529	710	2431	778	3919	0.319277	0.356947
S=25, D=45, h=0.6, k=0.5, V=1	308948	861	304981	696	2410	761	3867	0.338604	0.377165
S=25, D=45, h=0.6, k=0.5, V=0	308999	822	304995	747	2435	759	3941	0.322268	0.359113
S=25, D=45, h=0.6, k=0.6, V=1	309497	865	305471	740	2421	740	3901	0.335134	0.372178
S=25, D=45, h=0.6, k=0.6, V=0	309497	875	305474	736	2412	740	3888	0.338401	0.375782
S=25, D=45, h=0.6, k=0.7, V=1	309975	886	305928	740	2421	719	3880	0.341158	0.377607
S=25, D=45, h=0.6, k=0.7, V=0	309975	893	305934	738	2410	719	3867	0.343545	0.380283
S=25, D=45, h=0.6, k=0.8, V=1	310356	875	306253	786	2442	707	3935	0.333186	0.368169
S=25, D=45, h=0.6, k=0.8, V=0	310356	881	306258	782	2435	707	3924	0.335360	0.370573
S=25, D=45, h=0.6, k=0.9, V=1	310426	883	306321	784	2438	704	3926	0.335634	0.370683
S=25, D=45, h=0.6, k=0.9, V=0	310426	889	306326	780	2431	704	3915	0.337803	0.373079
S=25, D=45, h=0.6, k=1, V=1	310738	854	306563	846	2475	692	4013	0.321195	0.354197
S=25, D=45, h=0.6, k=1, V=0	310738	858	306564	845	2471	692	4008	0.322441	0.355566
S=25, D=45, h=0.5, k=0.3, V=1	307519	817	303671	644	2387	822	3853	0.331959	0.373415
S=25, D=45, h=0.5, k=0.3, V=0	308017	773	304102	702	2440	800	3942	0.312625	0.350684
S=25, D=45, h=0.5, k=0.4, V=1	308987	864	305015	698	2410	760	3868	0.339158	0.377700
S=25, D=45, h=0.5, k=0.4, V=0	309038	825	305028	749	2436	758	3943	0.322812	0.359630
S=25, D=45, h=0.5, k=0.5, V=1	309812	881	305764	740	2427	724	3891	0.339467	0.375971
S=25, D=45, h=0.5, k=0.5, V=0	309873	852	305793	779	2449	722	3950	0.327346	0.362588
S=25, D=45, h=0.5, k=0.6, V=1	310773	926	306656	777	2414	691	3882	0.348221	0.383707
S=25, D=45, h=0.5, k=0.6, V=0	310773	935	306662	771	2405	691	3867	0.351365	0.387159
S=25, D=45, h=0.5, k=0.7, V=1	310945	920	306791	812	2422	684	3918	0.343097	0.377740
S=25, D=45, h=0.5, k=0.7, V=0	310945	924	306795	808	2418	684	3910	0.344626	0.379416
S=25, D=45, h=0.5, k=0.8, V=1	311229	946	307057	820	2406	672	3898	0.349568	0.384158
S=25, D=45, h=0.5, k=0.8, V=0	311229	948	307058	819	2404	672	3895	0.350222	0.384874
S=25, D=45, h=0.5, k=0.9, V=1	311554	943	307329	853	2429	652	3934	0.345386	0.378432
S=25, D=45, h=0.5, k=0.9, V=0	311554	945	307330	852	2427	652	3931	0.346037	0.379142
S=25, D=45, h=0.5, k=1, V=1	311819	954	307571	866	2428	643	3937	0.347062	0.379738
S=25, D=45, h=0.5, k=1, V=0	311819	956	307573	864	2426	643	3933	0.347808	0.380551
S=25, D=45, h=0.4, k=0.3, V=1	308265	837	304355	675	2398	794	3867	0.334130	0.374161
S=25, D=45, h=0.4, k=0.3, V=0	308536	792	304568	735	2441	782	3958	0.314679	0.351968
S=25, D=45, h=0.4, k=0.4, V=1	310342	915	306257	755	2415	705	3875	0.347328	0.383500
S=25, D=45, h=0.4, k=0.4, V=0	310342	893	306229	783	2437	705	3925	0.338140	0.373401
S=25, D=45, h=0.4, k=0.5, V=1	311411	949	307220	831	2411	674	3916	0.348816	0.383361
S=25, D=45, h=0.4, k=0.5, V=0	311411	944	307212	838	2417	674	3929	0.346685	0.381019
S=25, D=45, h=0.4, k=0.6, V=1	312020	993	307779	854	2394	648	3896	0.358385	0.392292
S=25, D=45, h=0.4, k=0.6, V=0	312020	997	307782	851	2390	648	3889	0.359762	0.393794
S=25, D=45, h=0.4, k=0.7, V=1	312386	994	308095	889	2408	630	3927	0.355302	0.387910
S=25, D=45, h=0.4, k=0.7, V=0	312386	998	308099	885	2404	630	3919	0.356767	0.389504
S=25, D=45, h=0.4, k=0.8, V=1	312732	1059	308455	869	2349	617	3835	0.374826	0.408425
S=25, D=45, h=0.4, k=0.8, V=0	312732	1061	308457	867	2347	617	3831	0.375551	0.409212
S=25, D=45, h=0.4, k=0.9, V=1	312988	1046	308639	933	2370	610	3913	0.365068	0.397419
S=25, D=45, h=0.4, k=0.9, V=0	312988	1048	308641	931	2368	610	3909	0.365783	0.398195
S=25, D=45, h=0.4, k=1, V=1	313610	1076	309219	939	2376	572	3887	0.372390	0.403085
S=25, D=45, h=0.4, k=1, V=0	313610	1078	309221	937	2374	572	3883	0.373100	0.403850
S=25, D=45, h=0.3, k=0.3, V=1	309194	868	305215	702	2409	753	3864	0.340037	0.378307
S=25, D=45, h=0.3, k=0.3, V=0	309433	831	305409	752	2441	742	3935	0.324467	0.360611
S=25, D=45, h=0.3, k=0.4, V=1	311078	961	306948	788	2381	692	3861	0.356583	0.392934
S=25, D=45, h=0.3, k=0.4, V=0	311078	936	306918	818	2406	692	3916	0.346566	0.381943
S=25, D=45, h=0.3, k=0.5, V=1	312035	986	307774	871	2404	648	3923	0.354658	0.388205
S=25, D=45, h=0.3, k=0.5, V=0	312035	980	307767	878	2410	648	3936	0.352347	0.385686
S=25, D=45, h=0.3, k=0.6, V=1	312565	1039	308271	883	2372	625	3880	0.367653	0.401017
S=25, D=45, h=0.3, k=0.6, V=0	312565	1043	308275	879	2368	625	3872	0.369103	0.402593
S=25, D=45, h=0.3, k=0.7, V=1	313503	1096	309117	935	2355	580	3870	0.377580	0.409117
S=25, D=45, h=0.3, k=0.7, V=0	313503	1098	309119	933	2353	580	3866	0.378286	0.409879
S=25, D=45, h=0.3, k=0.8, V=1	313912	1084	309457	988	2383	562	3933	0.369576	0.399430
S=25, D=45, h=0.3, k=0.8, V=0	313912	1085	309458	987	2382	562	3931	0.369925	0.399806
S=25, D=45, h=0.3, k=0.9, V=1	314569	1153	310095	971	2350	518	3839	0.389055	0.417766
S=25, D=45, h=0.3, k=0.9, V=0	314569	1154	310096	970	2349	518	3837	0.389401	0.418136
S=25, D=45, h=0.3, k=1, V=1	314860	1125	310300	1036	2399	498	3933	0.375935	0.402539
S=25, D=45, h=0.3, k=1, V=0	314860	1126	310301	1035	2398	498	3931	0.376277	0.402905
S=25, D=45, F=0	306560	179	302230	1181	2970	844	4995	0.069841	0.080337
S=25, D=48, h=0.7, k=0.3, V=1	306690	735	302855	656	2444	846	3946	0.305628	0.345242
S=25, D=48, h=0.7, k=0.3, V=0	307438	635	303466	782	2555	817	4154	0.261058	0.293960
S=25, D=48, h=0.7, k=0.4, V=1	307090	768	303249	655	2418	838	3911	0.315971	0.356434
S=25, D=48, h=0.7, k=0.4, V=0	307842	675	303868	772	2527	807	4106	0.274882	0.308929
S=25, D=48, h=0.7, k=0.5, V=1	307792	786	303898	675	2433	802	3910	0.319272	0.358119
S=25, D=48, h=0.7, k=0.5, V=0	308225	708	304237	765	2515	786	4066	0.286025	0.320311
S=25, D=48, h=0.7, k=0.6, V=1	308038	802	304130	680	2426	792	3898	0.323559	0.362348
S=25, D=48, h=0.7, k=0.6, V=0	308355	796	304425	694	2440	780	3914	0.320347	0.358131
S=25, D=48, h=0.7, k=0.7, V=1	308667	778	304678	735	2476	769	3980	0.310148	0.346117
S=25, D=48, h=0.7, k=0.7, V=0	308816	778	304810	747	2481	761	3989	0.308990	0.344432
S=25, D=48, h=0.7, k=0.8, V=1	308956	799	304941	742	2474	752	3968	0.315618	0.351241
S=25, D=48, h=0.7, k=0.8, V=0	309017	791	304993	755	2478	750	3983	0.312090	0.347288
S=25, D=48, h=0.7, k=0.9, V=1	308956	799	304941	742	2474	752	3968	0.315618	0.351241
S=25, D=48, h=0.7, k=0.9, V=0	309017	791	304993	755	2478	750	3983	0.312090	0.347288
S=25, D=48, h=0.7, k=1, V=1	309250	775	305180	784	2511	739	4034	0.304042	0.337737
S=25, D=48, h=0.7, k=1, V=0	309311	768	305232	797	2514	737	4048	0.300851	0.334164
S=25, D=48, h=0.6, k=0.3, V=1	306993	789	303160	649	2395	841	3885	0.323009	0.364508
S=25, D=48, h=0.6, k=0.3, V=0	307622	728	303699	729	2466	817	4012	0.295933	0.332975
S=25, D=48, h=0.6, k=0.4, V=1	308310	838	304405	667	2400	784	3851	0.335652	0.375338
S=25, D=48, h=0.6, k=0.4, V=0	308467	797	304524	714	2432	778	3924	0.318794	0.356400
S=25, D=48, h=0.6, k=0.5, V=1	308948	859	304978	698	2413	761	3872	0.337755	0.376213
S=25, D=48, h=0.6, k=0.5, V=0	308999	819	304993	749	2438	759	3946	0.321169	0.357894
S=25, D=48, h=0.6, k=0.6, V=1	309497	864	305469	741	2423	740	3904	0.334694	0.371681
S=25, D=48, h=0.6, k=0.6, V=0	309497	874	305472	738	2413	740	3891	0.337896	0.375224
S=25, D=48, h=0.6, k=0.7, V=1	309975	883	305927	741	2424	719	3884	0.340193	0.376543
S=25, D=48, h=0.6, k=0.7, V=0	309975	890	305932	740	2413	719	3872	0.342473	0.379100
S=25, D=48, h=0.6, k=0.8, V=1	310356	874	306251	788	2443	707	3938	0.332691	0.367625
S=25, D=48, h=0.6, k=0.8, V=0	310356	881	306254	786	2435	707	3928	0.334940	0.370112
S=25, D=48, h=0.6, k=0.9, V=1	310426	882	306319	786	2439	704	3929	0.335139	0.370139
S=25, D=48, h=0.6, k=0.9, V=0	310426	889	306322	784	2431	704	3919	0.337381	0.372617
S=25, D=48, h=0.6, k=1, V=1	310738	854	306563	846	2475	692	4013	0.321195	0.354197
S=25, D=48, h=0.6, k=1, V=0	310738	858	306564	845	2471	692	4008	0.322441	0.355566
S=25, D=48, h=0.5, k=0.3, V=1	307519	818	303669	646	2386	822	3854	0.332020	0.373484
S=25, D=48, h=0.5, k=0.3, V=0	308017	773	304097	706	2441	800	3947	0.312143	0.350136
S=25, D=48, h=0.5, k=0.4, V=1	308987	862	305011	701	2413	760	3874	0.338198	0.376625
S=25, D=48, h=0.5, k=0.4, V=0	309038	822	305025	752	2439	758	3949	0.321608	0.358295
S=25, D=48, h=0.5, k=0.5, V=1	309812	878	305762	741	2431	724	3896	0.338457	0.374847
S=25, D=48, h=0.5, k=0.5, V=0	309873	849	305792	780	2452	722	3954	0.326374	0.361515
S=25, D=48, h=0.5, k=0.6, V=1	310773	925	306656	777	2415	691	3883	0.347942	0.383401
S=25, D=48, h=0.5, k=0.6, V=0	310773	934	306661	772	2406	691	3869	0.350980	0.386737
S=25, D=48, h=0.5, k=0.7, V=1	310945	919	306793	810	2423	684	3917	0.343026	0.377659
S=25, D=48, h=0.5, k=0.7, V=0	310945	923	306795	808	2419	684	3911	0.344348	0.379110
S=25, D=48, h=0.5, k=0.8, V=1	311229	946	307057	820	2406	672	3898	0.349568	0.384158
S=25, D=48, h=0.5, k=0.8, V=0	311229	948	307058	819	2404	672	3895	0.350222	0.384874
S=25, D=48, h=0.5, k=0.9, V=1	311554	943	307331	851	2429	652	3932	0.345588	0.378650
S=25, D=48, h=0.5, k=0.9, V=0	311554	945	307332	850	2427	652	3929	0.346238	0.379361
S=25, D=48, h=0.5, k=1, V=1	311819	954	307573	864	2428	643	3935	0.347262	0.379955
S=25, D=48, h=0.5, k=1, V=0	311819	956	307575	862	2426	643	3931	0.348008	0.380768
S=25, D=48, h=0.4, k=0.3, V=1	308265	839	304353	676	2397	794	3867	0.334559	0.374629
S=25, D=48, h=0.4, k=0.3, V=0	308536	793	304565	737	2441	782	3960	0.314722	0.352008
S=25, D=48, h=0.4, k=0.4, V=1	310342	912	306258	754	2418	705	3877	0.346594	0.382692
S=25, D=48, h=0.4, k=0.4, V=0	310342	891	306228	784	2439	705	3928	0.337469	0.372663
S=25, D=48, h=0.4, k=0.5, V=1	311411	947	307221	830	2413	674	3917	0.348369	0.382871
S=25, D=48, h=0.4, k=0.5, V=0	311411	942	307213	837	2419	674	3930	0.346236	0.380527
S=25, D=48, h=0.4, k=0.6, V=1	312020	989	307780	853	2398	648	3899	0.357411	0.391227
S=25, D=48, h=0.4, k=0.6, V=0	312020	993	307783	850	2394	648	3892	0.358790	0.392732
S=25, D=48, h=0.4, k=0.7, V=1	312386	992	308095	889	2410	630	3929	0.354766	0.387327
S=25, D=48, h=0.4, k=0.7, V=0	312386	996	308099	885	2406	630	3921	0.356232	0.388921
S=25, D=48, h=0.4, k=0.8, V=1	312732	1057	308456	868	2351	617	3836	0.374405	0.407966
S=25, D=48, h=0.4, k=0.8, V=0	312732	1059	308458	866	2349	617	3832	0.375131	0.408754
S=25, D=48, h=0.4, k=0.9, V=1	312988	1047	308640	932	2369	610	3911	0.365425	0.397807
S=25, D=48, h=0.4, k=0.9, V=0	312988	1049	308642	930	2367	610	3907	0.366141	0.398583
S=25, D=48, h=0.4, k=1, V=1	313610	1073	309219	939	2379	572	3890	0.371615	0.402248
S=25, D=48, h=0.4, k=1, V=0	313610	1075	309221	937	2377	572	3886	0.372325	0.403013
S=25, D=48, h=0.3, k=0.3, V=1	309194	869	305213	703	2409	753	3865	0.340169	0.378443
S=25, D=48, h=0.3, k=0.3, V=0	309433	832	305408	752	2441	742	3935	0.324719	0.360879
S=25, D=48, h=0.3, k=0.4, V=1	311078	961	306950	786	2381	692	3859	0.356796	0.393166
S=25, D=48, h=0.3, k=0.4, V=0	311078	936	306920	816	2406	692	3914	0.346773	0.382169
S=25, D=48, h=0.3, k=0.5, V=1	312035	986	307774	871	2404	648	3923	0.354658	0.388205
S=25, D=48, h=0.3, k=0.5, V=0	312035	980	307767	878	2410	648	3936	0.352347	0.385686
S=25, D=48, h=0.3, k=0.6, V=1	312565	1037	308271	883	2374	625	3882	0.367127	0.400445
S=25, D=48, h=0.3, k=0.6, V=0	312565	1041	308275	879	2370	625	3874	0.368578	0.402022
S=25, D=48, h=0.3, k=0.7, V=1	313503	1096	309119	933	2355	580	3868	0.377774	0.409326
S=25, D=48, h=0.3, k=0.7, V=0	313503	1098	309121	931	2353	580	3864	0.378480	0.410088
S=25, D=48, h=0.3, k=0.8, V=1	313912	1084	309457	988	2383	562	3933	0.369576	0.399430
S=25, D=48, h=0.3, k=0.8, V=0	313912	1085	309458	987	2382	562	3931	0.369925	0.399806
S=25, D=48, h=0.3, k=0.9, V=1	314569	1151	310095	971	2352	518	3841	0.388555	0.417230
S=25, D=48, h=0.3, k=0.9, V=0	314569	1152	310096	970	2351	518	3839	0.388900	0.417600
S=25, D=48, h=0.3, k=1, V=1	314860	1124	310299	1037	2400	498	3935	0.375592	0.402173
S=25, D=48, h=0.3, k=1, V=0	314860	1125	310300	1036	2399	498	3933	0.375935	0.402539
S=25, D=48, F=0	306560	179	302226	1184	2971	844	4999	0.069737	0.080219
S=25, D=50, h=0.7, k=0.3, V=1	306635	737	302800	657	2441	848	3946	0.306095	0.345870
S=25, D=50, h=0.7, k=0.3, V=0	307438	635	303465	783	2555	817	4155	0.260961	0.293851
S=25, D=50, h=0.7, k=0.4, V=1	307090	768	303248	656	2418	838	3912	0.315855	0.356305
S=25, D=50, h=0.7, k=0.4, V=0	307842	674	303865	775	2528	807	4110	0.274264	0.308240
S=25, D=50, h=0.7, k=0.5, V=1	307792	786	303896	676	2434	802	3912	0.319117	0.357935
S=25, D=50, h=0.7, k=0.5, V=0	308225	707	304234	768	2516	786	4070	0.285406	0.319623
S=25, D=50, h=0.7, k=0.6, V=1	308038	802	304129	681	2426	792	3899	0.323445	0.362222
S=25, D=50, h=0.7, k=0.6, V=0	308355	795	304422	697	2441	780	3918	0.319710	0.357424
S=25, D=50, h=0.7, k=0.7, V=1	308667	778	304678	735	2476	769	3980	0.310148	0.346117
S=25, D=50, h=0.7, k=0.7, V=0	308816	778	304810	747	2481	761	3989	0.308990	0.344432
S=25, D=50, h=0.7, k=0.8, V=1	308956	799	304941	742	2474	752	3968	0.315618	0.351241
S=25, D=50, h=0.7, k=0.8, V=0	309017	791	304993	755	2478	750	3983	0.312090	0.347288
S=25, D=50, h=0.7, k=0.9, V=1	308956	799	304941	742	2474	752	3968	0.315618	0.351241
S=25, D=50, h=0.7, k=0.9, V=0	309017	791	304993	755	2478	750	3983	0.312090	0.347288
S=25, D=50, h=0.7, k=1, V=1	309250	775	305180	784	2511	739	4034	0.304042	0.337737
S=25, D=50, h=0.7, k=1, V=0	309311	768	305232	797	2514	737	4048	0.300851	0.334164
S=25, D=50, h=0.6, k=0.3, V=1	306993	789	303158	651	2395	841	3887	0.322775	0.364246
S=25, D=50, h=0.6, k=0.3, V=0	307622	728	303698	730	2466	817	4013	0.295826	0.332857
S=25, D=50, h=0.6, k=0.4, V=1	308310	837	304404	668	2401	784	3853	0.335242	0.374882
S=25, D=50, h=0.6, k=0.4, V=0	308467	797	304523	715	2432	778	3925	0.318684	0.356278
S=25, D=50, h=0.6, k=0.5, V=1	308948	859	304978	698	2413	761	3872	0.337755	0.376213
S=25, D=50, h=0.6, k=0.5, V=0	308999	819	304993	749	2438	759	3946	0.321169	0.357894
S=25, D=50, h=0.6, k=0.6, V=1	309497	864	305469	741	2423	740	3904	0.334694	0.371681
S=25, D=50, h=0.6, k=0.6, V=0	309497	874	305472	738	2413	740	3891	0.337896	0.375224
S=25, D=50, h=0.6, k=0.7, V=1	309975	883	305927	741	2424	719	3884	0.340193	0.376543
S=25, D=50, h=0.6, k=0.7, V=0	309975	890	305932	740	2413	719	3872	0.342473	0.379100
S=25, D=50, h=0.6, k=0.8, V=1	310356	874	306251	788	2443	707	3938	0.332691	0.367625
S=25, D=50, h=0.6, k=0.8, V=0	310356	881	306254	786	2435	707	3928	0.334940	0.370112
S=25, D=50, h=0.6, k=0.9, V=1	310426	882	306319	786	2439	704	3929	0.335139	0.370139
S=25, D=50, h=0.6, k=0.9, V=0	310426	889	306322	784	2431	704	3919	0.337381	0.372617
S=25, D=50, h=0.6, k=1, V=1	310738	854	306563	846	2475	692	4013	0.321195	0.354197
S=25, D=50, h=0.6, k=1, V=0	310738	858	306564	845	2471	692	4008	0.322441	0.355566
S=25, D=50, h=0.5, k=0.3, V=1	307519	817	303666	648	2388	822	3858	0.331444	0.372828
S=25, D=50, h=0.5, k=0.3, V=0	308017	773	304096	707	2441	800	3948	0.312032	0.350014
S=25, D=50, h=0.5, k=0.4, V=1	308987	862	305011	701	2413	760	3874	0.338198	0.376625
S=25, D=50, h=0.5, k=0.4, V=0	309038	822	305025	752	2439	758	3949	0.321608	0.358295
S=25, D=50, h=0.5, k=0.5, V=1	309812	878	305762	741	2431	724	3896	0.338457	0.374847
S=25, D=50, h=0.5, k=0.5, V=0	309873	849	305792	780	2452	722	3954	0.326374	0.361515
S=25, D=50, h=0.5, k=0.6, V=1	310773	925	306656	777	2415	691	3883	0.347942	0.383401
S=25, D=50, h=0.5, k=0.6, V=0	310773	934	306661	772	2406	691	3869	0.350980	0.386737
S=25, D=50, h=0.5, k=0.7, V=1	310945	919	306793	810	2423	684	3917	0.343026	0.377659
S=25, D=50, h=0.5, k=0.7, V=0	310945	923	306795	808	2419	684	3911	0.344348	0.379110
S=25, D=50, h=0.5, k=0.8, V=1	311229	946	307057	820	2406	672	3898	0.349568	0.384158
S=25, D=50, h=0.5, k=0.8, V=0	311229	948	307058	819	2404	672	3895	0.350222	0.384874
S=25, D=50, h=0.5, k=0.9, V=1	311554	943	307331	851	2429	652	3932	0.345588	0.378650
S=25, D=50, h=0.5, k=0.9, V=0	311554	945	307332	850	2427	652	3929	0.346238	0.379361
S=25, D=50, h=0.5, k=1, V=1	311819	954	307573	864	2428	643	3935	0.347262	0.379955
S=25, D=50, h=0.5, k=1, V=0	311819	956	307575	862	2426	643	3931	0.348008	0.380768
S=25, D=50, h=0.4, k=0.3, V=1	308265	839	304352	677	2397	794	3868	0.334443	0.374501
S=25, D=50, h=0.4, k=0.3, V=0	308536	793	304565	737	2441	782	3960	0.314722	0.352008
S=25, D=50, h=0.4, k=0.4, V=1	310342	912	306258	754	2418	705	3877	0.346594	0.382692
S=25, D=50, h=0.4, k=0.4, V=0	310342	891	306228	784	2439	705	3928	0.337469	0.372663
S=25, D=50, h=0.4, k=0.5, V=1	311411	947	307221	830	2413	674	3917	0.348369	0.382871
S=25, D=50, h=0.4, k=0.5, V=0	311411	942	307213	837	2419	674	3930	0.346236	0.380527
S=25, D=50, h=0.4, k=0.6, V=1	312020	989	307780	853	2398	648	3899	0.357411	0.391227
S=25, D=50, h=0.4, k=0.6, V=0	312020	993	307783	850	2394	648	3892	0.358790	0.392732
S=25, D=50, h=0.4, k=0.7, V=1	312386	991	308096	888	2411	630	3929	0.354596	0.387141
S=25, D=50, h=0.4, k=0.7, V=0	312386	995	308100	884	2407	630	3921	0.356063	0.388737
S=25, D=50, h=0.4, k=0.8, V=1	312732	1057	308457	867	2351	617	3835	0.374506	0.408076
S=25, D=50, h=0.4, k=0.8, V=0	312732	1059	308459	865	2349	617	3831	0.375232	0.408863
S=25, D=50, h=0.4, k=0.9, V=1	312988	1045	308641	931	2371	610	3912	0.364999	0.397343
S=25, D=50, h=0.4, k=0.9, V=0	312988	1047	308643	929	2369	610	3908	0.365715	0.398119
S=25, D=50, h=0.4, k=1, V=1	313610	1073	309220	938	2379	572	3889	0.371712	0.402351
S=25, D=50, h=0.4, k=1, V=0	313610	1075	309222	936	2377	572	3885	0.372422	0.403117
S=25, D=50, h=0.3, k=0.3, V=1	309194	869	305213	703	2409	753	3865	0.340169	0.378443
S=25, D=50, h=0.3, k=0.3, V=0	309433	832	305408	752	2441	742	3935	0.324719	0.360879
S=25, D=50, h=0.3, k=0.4, V=1	311078	959	306950	786	2383	692	3861	0.356248	0.392564
S=25, D=50, h=0.3, k=0.4, V=0	311078	934	306920	816	2408	692	3916	0.346220	0.381561
S=25, D=50, h=0.3, k=0.5, V=1	312035	983	307775	870	2407	648	3925	0.353951	0.387431
S=25, D=50, h=0.3, k=0.5, V=0	312035	977	307768	877	2413	648	3938	0.351637	0.384910
S=25, D=50, h=0.3, k=0.6, V=1	312565	1034	308271	883	2377	625	3885	0.366338	0.399586
S=25, D=50, h=0.3, k=0.6, V=0	312565	1038	308275	879	2373	625	3877	0.367790	0.401164
S=25, D=50, h=0.3, k=0.7, V=1	313503	1095	309120	932	2356	580	3868	0.377615	0.409153
S=25, D=50, h=0.3, k=0.7, V=0	313503	1097	309122	930	2354	580	3864	0.378322	0.409916
S=25, D=50, h=0.3, k=0.8, V=1	313912	1082	309459	986	2385	562	3933	0.369249	0.399077
S=25, D=50, h=0.3, k=0.8, V=0	313912	1083	309460	985	2384	562	3931	0.369599	0.399453
S=25, D=50, h=0.3, k=0.9, V=1	314569	1150	310096	970	2353	518	3841	0.388399	0.417063
S=25, D=50, h=0.3, k=0.9, V=0	314569	1151	310097	969	2352	518	3839	0.388745	0.417433
S=25, D=50, h=0.3, k=1, V=1	314860	1123	310301	1035	2401	498	3934	0.375522	0.402097
S=25, D=50, h=0.3, k=1, V=0	314860	1124	310302	1034	2400	498	3932	0.375864	0.402463
S=25, D=50, F=0	306560	177	302220	1189	2974	844	5007	0.068770	0.079130
S=20, D=28, h=0.7, k=0.3, V=1	310887	873	306735	814	2465	678	3957	0.330066	0.363190
S=20, D=28, h=0.7, k=0.3, V=0	311513	722	307166	1001	2624	637	4262	0.269681	0.295395
S=20, D=28, h=0.7, k=0.4, V=1	311359	913	307181	825	2440	662	3927	0.340297	0.373508
S=20, D=28, h=0.7, k=0.4, V=0	311877	788	307545	972	2572	627	4171	0.291680	0.318862
S=20, D=28, h=0.7, k=0.5, V=1	311638	919	307429	840	2450	649	3939	0.340320	0.372770
S=20, D=28, h=0.7, k=0.5, V=0	312055	801	307707	979	2568	619	4166	0.294839	0.321903
S=20, D=28, h=0.7, k=0.6, V=1	311782	911	307548	865	2458	643	3966	0.335854	0.367620
S=20, D=28, h=0.7, k=0.6, V=0	312143	852	307818	943	2530	617	4090	0.312332	0.340730
S=20, D=28, h=0.7, k=0.7, V=1	312233	923	307939	906	2465	619	3990	0.335423	0.365871
S=20, D=28, h=0.7, k=0.7, V=0	312419	886	308065	958	2510	607	4075	0.320422	0.348972
S=20, D=28, h=0.7, k=0.8, V=1	312233	920	307932	913	2468	619	4000	0.333923	0.364242
S=20, D=28, h=0.7, k=0.8, V=0	312419	885	308059	963	2512	607	4082	0.319646	0.348123
S=20, D=28, h=0.7, k=0.9, V=1	312319	890	307969	951	2509	613	4073	0.321805	0.350719
S=20, D=28, h=0.7, k=0.9, V=0	312618	849	308195	1010	2564	591	4165	0.305336	0.331796
S=20, D=28, h=0.7, k=1, V=1	312574	890	308186	982	2516	604	4102	0.319086	0.347319
S=20, D=28, h=0.7, k=1, V=0	312743	846	308293	1035	2569	589	4193	0.302351	0.328474
S=20, D=28, h=0.6, k=0.3, V=1	311365	916	307196	811	2442	659	3912	0.342488	0.375707
S=20, D=28, h=0.6, k=0.3, V=0	311866	793	307542	966	2565	626	4157	0.293788	0.321130
S=20, D=28, h=0.6, k=0.4, V=1	311839	956	307625	833	2425	639	3897	0.351168	0.384012
S=20, D=28, h=0.6, k=0.4, V=0	312175	894	307884	915	2482	616	4013	0.327121	0.356805
S=20, D=28, h=0.6, k=0.5, V=1	312114	950	307848	872	2444	620	3936	0.345868	0.377212
S=20, D=28, h=0.6, k=0.5, V=0	312275	886	307943	950	2496	611	4057	0.321570	0.350508
S=20, D=28, h=0.6, k=0.6, V=1	312633	985	308323	897	2428	601	3926	0.352924	0.383794
S=20, D=28, h=0.6, k=0.6, V=0	312704	991	308395	897	2421	595	3913	0.354860	0.385605
S=20, D=28, h=0.6, k=0.7, V=1	312923	1004	308596	899	2424	590	3913	0.357645	0.388238
S=20, D=28, h=0.6, k=0.7, V=0	312994	1008	308666	901	2419	584	3904	0.358841	0.389242
S=20, D=28, h=0.6, k=0.8, V=1	313354	974	308915	975	2490	554	4019	0.342397	0.369758
S=20, D=28, h=0.6, k=0.8, V=0	313411	980	308976	974	2481	549	4004	0.344457	0.371760
S=20, D=28, h=0.6, k=0.9, V=1	313584	998	309128	985	2473	542	4000	0.348125	0.375300
S=20, D=28, h=0.6, k=0.9, V=0	313610	1003	309156	985	2466	538	3989	0.349726	0.376842
S=20, D=28, h=0.6, k=1, V=1	313584	999	309128	985	2472	542	3999	0.348391	0.375586
S=20, D=28, h=0.6, k=1, V=0	313610	1004	309156	985	2465	538	3988	0.349992	0.377128
S=20, D=28, h=0.5, k=0.3, V=1	311656	945	307465	820	2426	646	3892	0.349615	0.382747
S=20, D=28, h=0.5, k=0.3, V=0	312081	875	307800	910	2496	619	4025	0.322314	0.351752
S=20, D=28, h=0.5, k=0.4, V=1	312762	1024	308500	852	2386	605	3843	0.367815	0.400157
S=20, D=28, h=0.5, k=0.4, V=0	312966	983	308653	914	2416	592	3922	0.351785	0.382240
S=20, D=28, h=0.5, k=0.5, V=1	313231	1050	308894	891	2396	582	3869	0.370131	0.401188
S=20, D=28, h=0.5, k=0.5, V=0	313305	1006	308930	945	2424	576	3945	0.354301	0.383927
S=20, D=28, h=0.5, k=0.6, V=1	313792	1057	309376	944	2415	549	3908	0.367130	0.396071
S=20, D=28, h=0.5, k=0.6, V=0	313849	1066	309434	940	2409	544	3893	0.369949	0.398823
S=20, D=28, h=0.5, k=0.7, V=1	314268	1088	309814	951	2415	519	3885	0.374436	0.402142
S=20, D=28, h=0.5, k=0.7, V=0	314325	1093	309875	949	2408	514	3871	0.376251	0.403842
S=20, D=28, h=0.5, k=0.8, V=1	314589	1076	310076	999	2438	505	3942	0.366987	0.393388
S=20, D=28, h=0.5, k=0.8, V=0	314615	1079	310104	996	2436	501	3933	0.368179	0.394452
S=20, D=28, h=0.5, k=0.9, V=1	314720	1107	310210	994	2409	504	3907	0.375336	0.402251
S=20, D=28, h=0.5, k=0.9, V=0	314746	1109	310237	992	2408	500	3900	0.376177	0.402934
S=20, D=28, h=0.5, k=1, V=1	315095	1073	310488	1078	2456	482	4016	0.359507	0.384171
S=20, D=28, h=0.5, k=1, V=0	315095	1074	310491	1076	2454	482	4012	0.359985	0.384687
S=20, D=28, h=0.4, k=0.3, V=1	312181	1004	307978	821	2378	637	3836	0.365476	0.399500
S=20, D=28, h=0.4, k=0.3, V=0	312589	957	308307	899	2426	610	3935	0.346080	0.377064
S=20, D=28, h=0.4, k=0.4, V=1	313234	1062	308897	889	2386	581	3856	0.373415	0.404669
S=20, D=28, h=0.4, k=0.4, V=0	313308	1017	308930	945	2416	575	3936	0.357131	0.386912
S=20, D=28, h=0.4, k=0.5, V=1	314128	1101	309687	949	2391	536	3876	0.377664	0.406573
S=20, D=28, h=0.4, k=0.5, V=0	314185	1065	309715	988	2417	531	3936	0.365443	0.393283
S=20, D=28, h=0.4, k=0.6, V=1	314886	1145	310379	977	2385	498	3860	0.386138	0.413375
S=20, D=28, h=0.4, k=0.6, V=0	314912	1150	310408	972	2382	494	3848	0.387965	0.415097
S=20, D=28, h=0.4, k=0.7, V=1	315142	1135	310575	1026	2406	478	3910	0.379512	0.405193
S=20, D=28, h=0.4, k=0.7, V=0	315142	1136	310577	1025	2404	478	3907	0.379903	0.405617
S=20, D=28, h=0.4, k=0.8, V=1	315325	1161	310743	1039	2382	473	3894	0.384971	0.410736
S=20, D=28, h=0.4, k=0.8, V=0	315325	1162	310745	1038	2380	473	3891	0.385360	0.411157
S=20, D=28, h=0.4, k=0.9, V=1	315603	1154	310955	1089	2405	455	3949	0.378852	0.403194
S=20, D=28, h=0.4, k=0.9, V=0	315603	1155	310957	1088	2403	455	3946	0.379237	0.403609
S=20, D=28, h=0.4, k=1, V=1	315914	1166	311218	1111	2419	432	3962	0.379756	0.402800
S=20, D=28, h=0.4, k=1, V=0	315914	1167	311220	1110	2417	432	3959	0.380139	0.403211
S=20, D=28, F=0	310990	227	306211	1445	3107	645	5197	0.080461	0.089271
S=20, D=30, h=0.7, k=0.3, V=1	310808	866	306663	811	2468	682	3961	0.328370	0.361550
S=20, D=30, h=0.7, k=0.3, V=0	311403	721	307069	997	2616	645	4258	0.269743	0.295837
S=20, D=30, h=0.7, k=0.4, V=1	311259	912	307094	819	2434	669	3922	0.340630	0.374273
S=20, D=30, h=0.7, k=0.4, V=0	311712	794	307399	965	2554	639	4158	0.294051	0.322040
S=20, D=30, h=0.7, k=0.5, V=1	311547	916	307347	838	2446	655	3939	0.339728	0.372474
S=20, D=30, h=0.7, k=0.5, V=0	311890	806	307559	975	2550	631	4156	0.296681	0.324514
S=20, D=30, h=0.7, k=0.6, V=1	311682	910	307460	860	2452	650	3962	0.336068	0.368247
S=20, D=30, h=0.7, k=0.6, V=0	311987	856	307680	936	2515	628	4079	0.314112	0.343241
S=20, D=30, h=0.7, k=0.7, V=1	312187	923	307897	904	2463	623	3990	0.335527	0.366190
S=20, D=30, h=0.7, k=0.7, V=0	312363	885	308015	956	2507	611	4074	0.320323	0.349076
S=20, D=30, h=0.7, k=0.8, V=1	312187	924	307898	903	2462	623	3988	0.335900	0.366595
S=20, D=30, h=0.7, k=0.8, V=0	312363	885	308015	956	2507	611	4074	0.320323	0.349076
S=20, D=30, h=0.7, k=0.9, V=1	312245	891	307905	948	2501	621	4070	0.322317	0.351694
S=20, D=30, h=0.7, k=0.9, V=0	312363	847	307968	1001	2547	611	4159	0.305503	0.332980
S=20, D=30, h=0.7, k=1, V=1	312419	891	308049	974	2505	617	4096	0.319956	0.348925
S=20, D=30, h=0.7, k=1, V=0	312488	845	308069	1022	2552	609	4183	0.303089	0.330258
S=20, D=30, h=0.6, k=0.3, V=1	311320	913	307158	807	2442	662	3911	0.342063	0.375412
S=20, D=30, h=0.6, k=0.3, V=0	311756	799	307449	958	2550	634	4142	0.296290	0.324260
S=20, D=30, h=0.6, k=0.4, V=1	311710	953	307512	828	2417	649	3894	0.350901	0.384314
S=20, D=30, h=0.6, k=0.4, V=0	312006	891	307730	914	2471	628	4013	0.326455	0.356753
S=20, D=30, h=0.6, k=0.5, V=1	311994	950	307749	860	2435	630	3925	0.347017	0.379023
S=20, D=30, h=0.6, k=0.5, V=0	312161	889	307849	940	2483	619	4042	0.323417	0.352960
S=20, D=30, h=0.6, k=0.6, V=1	312513	986	308220	889	2418	611	3918	0.353932	0.385457
S=20, D=30, h=0.6, k=0.6, V=0	312599	991	308309	886	2413	602	3901	0.355989	0.387241
S=20, D=30, h=0.6, k=0.7, V=1	312771	1006	308466	888	2411	602	3901	0.359214	0.390629
S=20, D=30, h=0.6, k=0.7, V=0	312857	1010	308551	888	2408	593	3889	0.360655	0.391728
S=20, D=30, h=0.6, k=0.8, V=1	312926	972	308539	958	2457	588	4003	0.343468	0.372809
S=20, D=30, h=0.6, k=0.8, V=0	312952	977	308572	955	2448	584	3987	0.345452	0.374794
S=20, D=30, h=0.6, k=0.9, V=1	313196	996	308784	971	2445	572	3988	0.348877	0.377794
S=20, D=30, h=0.6, k=0.9, V=0	313222	1001	308812	971	2438	568	3977	0.350482	0.379347
S=20, D=30, h=0.6, k=1, V=1	313196	997	308785	970	2444	572	3986	0.349237	0.378182
S=20, D=30, h=0.6, k=1, V=0	313222	1002	308813	970	2437	568	3975	0.350841	0.379734
S=20, D=30, h=0.5, k=0.3, V=1	311478	943	307303	817	2415	659	3891	0.349371	0.383241
S=20, D=30, h=0.5, k=0.3, V=0	311872	875	307609	906	2482	633	4021	0.322690	0.352917
S=20, D=30, h=0.5, k=0.4, V=1	312676	1025	308427	844	2380	611	3835	0.368851	0.401633
S=20, D=30, h=0.5, k=0.4, V=0	312805	983	308514	900	2408	601	3909	0.353100	0.384175
S=20, D=30, h=0.5, k=0.5, V=1	312991	1058	308693	870	2370	601	3841	0.374276	0.406808
S=20, D=30, h=0.5, k=0.5, V=0	313080	1013	308741	924	2402	592	3918	0.358123	0.388978
S=20, D=30, h=0.5, k=0.6, V=1	313349	1057	308979	930	2383	581	3894	0.368470	0.399410
S=20, D=30, h=0.5, k=0.6, V=0	313375	1066	309008	925	2376	577	3878	0.371391	0.402343
S=20, D=30, h=0.5, k=0.7, V=1	313920	1086	309509	937	2388	547	3872	0.375311	0.404754
[truncated: 2,217 more rows]
