# Supplementary material for: Highly improved homopolymer aware nucleotide-protein alignments with 454 data
Source: BMC Bioinformatics. 2012 Sep 12;13:230. doi: 10.1186/1471-2105-13-230 (PMC3568017; doi:10.1186/1471-2105-13-230)
Supplement: Additional file 1 — HAXAT parameter evaluation setup. Name: haxat-parameter-evaluation.zip. Format: Zip compressed evaluation code. Title: HAXAT parameter evaluation setup. The file contains scripts for running the evaluation as well as all the binaries and results included in the manuscript. See the enclosed README for more information. [file 1471-2105-13-230-S1.zip › haxat-parameter-evaluation/output/fasta.db40.analyze.tsv]

parameters	aligned-positions	tp	tn	fp	fn	missed	errors	mcc-missed	mcc
S=40, D=56, h=0.7, k=0.3, V=1	290353	436	287203	369	2345	1266	3980	0.237347	0.288026
S=40, D=56, h=0.7, k=0.3, V=0	290607	415	287431	395	2366	1258	4019	0.225116	0.273030
S=40, D=56, h=0.7, k=0.4, V=1	291818	444	288595	400	2379	1225	4004	0.235875	0.284142
S=40, D=56, h=0.7, k=0.4, V=0	292025	432	288784	417	2392	1220	4029	0.228737	0.275427
S=40, D=56, h=0.7, k=0.5, V=1	292610	450	289357	420	2383	1215	4018	0.235377	0.283063
S=40, D=56, h=0.7, k=0.5, V=0	292610	439	289350	431	2390	1215	4036	0.229584	0.276212
S=40, D=56, h=0.7, k=0.6, V=1	293328	467	290052	426	2383	1201	4010	0.241102	0.289139
S=40, D=56, h=0.7, k=0.6, V=0	293328	468	290054	425	2381	1201	4007	0.241664	0.289822
S=40, D=56, h=0.7, k=0.7, V=1	293607	463	290309	445	2390	1197	4032	0.236932	0.284004
S=40, D=56, h=0.7, k=0.7, V=0	293607	464	290311	444	2388	1197	4029	0.237488	0.284680
S=40, D=56, h=0.7, k=0.8, V=1	294232	465	290898	465	2404	1182	4051	0.234983	0.280937
S=40, D=56, h=0.7, k=0.8, V=0	294232	466	290899	464	2403	1182	4049	0.235502	0.281553
S=40, D=56, h=0.7, k=0.9, V=1	294453	464	291104	478	2407	1180	4065	0.232888	0.278366
S=40, D=56, h=0.7, k=0.9, V=0	294453	463	291103	479	2408	1180	4067	0.232372	0.277754
S=40, D=56, h=0.7, k=1, V=1	294408	466	291057	481	2404	1181	4066	0.233268	0.278873
S=40, D=56, h=0.7, k=1, V=0	294408	466	291055	483	2404	1181	4068	0.233009	0.278568
S=40, D=56, h=0.6, k=0.3, V=1	292096	471	288891	380	2354	1224	3958	0.249495	0.300355
S=40, D=56, h=0.6, k=0.3, V=0	292194	456	288974	398	2366	1221	3985	0.241088	0.290251
S=40, D=56, h=0.6, k=0.4, V=1	293213	494	289968	404	2347	1209	3960	0.254703	0.305785
S=40, D=56, h=0.6, k=0.4, V=0	293213	486	289960	416	2351	1209	3976	0.250018	0.300271
S=40, D=56, h=0.6, k=0.5, V=1	294450	515	291145	439	2351	1182	3972	0.257603	0.307838
S=40, D=56, h=0.6, k=0.5, V=0	294518	507	291204	448	2359	1180	3987	0.253424	0.302805
S=40, D=56, h=0.6, k=0.6, V=1	295488	560	292161	451	2316	1174	3941	0.272253	0.324778
S=40, D=56, h=0.6, k=0.6, V=0	295556	561	292227	451	2317	1172	3940	0.272612	0.325088
S=40, D=56, h=0.6, k=0.7, V=1	296003	558	292640	471	2334	1158	3963	0.268768	0.319757
S=40, D=56, h=0.6, k=0.7, V=0	296071	559	292706	471	2335	1156	3962	0.269126	0.320067
S=40, D=56, h=0.6, k=0.8, V=1	296756	573	293353	492	2338	1138	3968	0.271296	0.321654
S=40, D=56, h=0.6, k=0.8, V=0	296824	574	293419	492	2339	1136	3967	0.271649	0.321957
S=40, D=56, h=0.6, k=0.9, V=1	296960	574	293533	509	2344	1131	3984	0.269407	0.319055
S=40, D=56, h=0.6, k=0.9, V=0	297028	575	293599	509	2345	1129	3983	0.269759	0.319357
S=40, D=56, h=0.6, k=1, V=1	297000	563	293557	527	2353	1132	4012	0.263251	0.311894
S=40, D=56, h=0.6, k=1, V=0	297068	564	293623	527	2354	1130	4011	0.263605	0.312202
S=40, D=56, h=0.5, k=0.3, V=1	292915	506	289687	390	2332	1214	3936	0.261283	0.313873
S=40, D=56, h=0.5, k=0.3, V=0	293081	496	289840	403	2342	1209	3954	0.255708	0.307033
S=40, D=56, h=0.5, k=0.4, V=1	295543	582	292220	445	2296	1169	3910	0.281013	0.334923
S=40, D=56, h=0.5, k=0.4, V=0	295611	574	292279	454	2304	1167	3925	0.276985	0.330074
S=40, D=56, h=0.5, k=0.5, V=1	296554	590	293172	485	2307	1149	3941	0.278293	0.330593
S=40, D=56, h=0.5, k=0.5, V=0	296622	588	293235	488	2311	1147	3946	0.277192	0.329178
S=40, D=56, h=0.5, k=0.6, V=1	297720	612	294276	510	2322	1112	3944	0.282555	0.333486
S=40, D=56, h=0.5, k=0.6, V=0	297788	613	294342	510	2323	1110	3943	0.282897	0.333771
S=40, D=56, h=0.5, k=0.7, V=1	298333	623	294840	540	2330	1097	3967	0.282271	0.332258
S=40, D=56, h=0.5, k=0.7, V=0	298401	624	294906	540	2331	1095	3966	0.282610	0.332538
S=40, D=56, h=0.5, k=0.8, V=1	298755	643	295223	567	2322	1083	3972	0.285661	0.335479
S=40, D=56, h=0.5, k=0.8, V=0	298823	643	295288	568	2324	1081	3973	0.285539	0.335221
S=40, D=56, h=0.5, k=0.9, V=1	298965	649	295431	566	2319	1078	3963	0.287851	0.337775
S=40, D=56, h=0.5, k=0.9, V=0	298965	649	295431	566	2319	1078	3963	0.287851	0.337775
S=40, D=56, h=0.5, k=1, V=1	299712	663	296103	600	2346	1036	3982	0.288360	0.335987
S=40, D=56, h=0.5, k=1, V=0	299712	663	296103	600	2346	1036	3982	0.288360	0.335987
S=40, D=56, h=0.4, k=0.3, V=1	294945	573	291662	418	2292	1185	3895	0.281652	0.336549
S=40, D=56, h=0.4, k=0.3, V=0	295111	561	291812	432	2306	1180	3918	0.275428	0.328922
S=40, D=56, h=0.4, k=0.4, V=1	296730	635	293359	475	2261	1150	3886	0.295083	0.350496
S=40, D=56, h=0.4, k=0.4, V=0	296798	628	293419	483	2268	1148	3899	0.291689	0.346405
S=40, D=56, h=0.4, k=0.5, V=1	298382	667	294908	533	2274	1104	3911	0.298001	0.351191
S=40, D=56, h=0.4, k=0.5, V=0	298450	667	294973	534	2276	1102	3912	0.297872	0.350918
S=40, D=56, h=0.4, k=0.6, V=1	299401	672	295828	582	2319	1053	3954	0.293507	0.342950
S=40, D=56, h=0.4, k=0.6, V=0	299469	672	295893	583	2321	1051	3955	0.293386	0.342692
S=40, D=56, h=0.4, k=0.7, V=1	299983	705	296369	596	2313	1027	3936	0.302388	0.351716
S=40, D=56, h=0.4, k=0.7, V=0	300051	705	296434	597	2315	1025	3937	0.302267	0.351457
S=40, D=56, h=0.4, k=0.8, V=1	301401	719	297695	642	2345	978	3965	0.301490	0.347871
S=40, D=56, h=0.4, k=0.8, V=0	301401	719	297695	642	2345	978	3965	0.301490	0.347871
S=40, D=56, h=0.4, k=0.9, V=1	301909	757	298196	637	2319	967	3923	0.313851	0.361389
S=40, D=56, h=0.4, k=0.9, V=0	301909	757	298196	637	2319	967	3923	0.313851	0.361389
S=40, D=56, h=0.4, k=1, V=1	302409	747	298636	674	2352	942	3968	0.306594	0.351660
S=40, D=56, h=0.4, k=1, V=0	302409	747	298636	674	2352	942	3968	0.306594	0.351660
S=40, D=56, h=0.3, k=0.3, V=1	295452	624	292158	418	2252	1177	3847	0.299289	0.356969
S=40, D=56, h=0.3, k=0.3, V=0	295618	612	292308	432	2266	1172	3870	0.293220	0.349523
S=40, D=56, h=0.3, k=0.4, V=1	298421	684	294951	526	2260	1101	3887	0.304463	0.358578
S=40, D=56, h=0.3, k=0.4, V=0	298489	684	295016	527	2262	1099	3888	0.304333	0.358301
S=40, D=56, h=0.3, k=0.5, V=1	300588	733	296961	587	2307	1002	3896	0.312458	0.361877
S=40, D=56, h=0.3, k=0.5, V=0	300656	732	297025	589	2310	1000	3899	0.311898	0.361112
S=40, D=56, h=0.3, k=0.6, V=1	301991	756	298283	635	2317	969	3921	0.313821	0.361486
S=40, D=56, h=0.3, k=0.6, V=0	301991	756	298283	635	2317	969	3921	0.313821	0.361486
S=40, D=56, h=0.3, k=0.7, V=1	303115	789	299303	682	2341	911	3934	0.318484	0.363384
S=40, D=56, h=0.3, k=0.7, V=0	303115	789	299303	682	2341	911	3934	0.318484	0.363384
S=40, D=56, h=0.3, k=0.8, V=1	304219	820	300349	696	2354	867	3917	0.326159	0.369457
S=40, D=56, h=0.3, k=0.8, V=0	304219	820	300349	696	2354	867	3917	0.326159	0.369457
S=40, D=56, h=0.3, k=0.9, V=1	305031	848	301109	720	2354	838	3912	0.331739	0.374033
S=40, D=56, h=0.3, k=0.9, V=0	305031	848	301109	720	2354	838	3912	0.331739	0.374033
S=40, D=56, h=0.3, k=1, V=1	305401	860	301455	732	2354	827	3913	0.333855	0.375744
S=40, D=56, h=0.3, k=1, V=0	305401	860	301455	732	2354	827	3913	0.333855	0.375744
S=40, D=56, h=0.2, k=0.3, V=1	296382	630	292980	499	2273	1149	3921	0.289889	0.344227
S=40, D=56, h=0.2, k=0.3, V=0	296548	621	293133	510	2284	1144	3938	0.285491	0.338795
S=40, D=56, h=0.2, k=0.4, V=1	300349	729	296731	592	2297	1020	3909	0.310425	0.360575
S=40, D=56, h=0.2, k=0.4, V=0	300417	729	296796	593	2299	1018	3910	0.310303	0.360313
S=40, D=56, h=0.2, k=0.5, V=1	302946	799	299178	654	2315	926	3895	0.324744	0.371405
S=40, D=56, h=0.2, k=0.5, V=0	302946	799	299178	654	2315	926	3895	0.324744	0.371405
S=40, D=56, h=0.2, k=0.6, V=1	304461	848	300562	713	2338	854	3905	0.332506	0.375859
S=40, D=56, h=0.2, k=0.6, V=0	304461	848	300562	713	2338	854	3905	0.332506	0.375859
S=40, D=56, h=0.2, k=0.7, V=1	306007	880	301997	770	2360	798	3928	0.335624	0.376050
S=40, D=56, h=0.2, k=0.7, V=0	306007	880	301997	770	2360	798	3928	0.335624	0.376050
S=40, D=56, h=0.2, k=0.8, V=1	307216	923	303120	804	2369	745	3918	0.344213	0.382466
S=40, D=56, h=0.2, k=0.8, V=0	307216	923	303120	804	2369	745	3918	0.344213	0.382466
S=40, D=56, h=0.2, k=0.9, V=1	308128	965	303965	842	2356	712	3910	0.352055	0.389215
S=40, D=56, h=0.2, k=0.9, V=0	308128	965	303965	842	2356	712	3910	0.352055	0.389215
S=40, D=56, h=0.2, k=1, V=1	308554	995	304348	864	2347	691	3902	0.357945	0.394438
S=40, D=56, h=0.2, k=1, V=0	308554	995	304348	864	2347	691	3902	0.357945	0.394438
S=40, D=56, F=0	289314	93	285890	669	2662	1274	4605	0.047439	0.059541
S=40, D=60, h=0.7, k=0.3, V=1	290277	436	287129	369	2343	1268	3980	0.237346	0.288132
S=40, D=60, h=0.7, k=0.3, V=0	290531	415	287357	394	2365	1260	4019	0.225232	0.273254
S=40, D=60, h=0.7, k=0.4, V=1	291742	444	288524	397	2377	1227	4001	0.236316	0.284769
S=40, D=60, h=0.7, k=0.4, V=0	291949	432	288713	414	2390	1222	4026	0.229163	0.276032
S=40, D=60, h=0.7, k=0.5, V=1	292534	450	289285	418	2381	1217	4016	0.235661	0.283502
S=40, D=60, h=0.7, k=0.5, V=0	292534	439	289278	429	2388	1217	4034	0.229862	0.276641
S=40, D=60, h=0.7, k=0.6, V=1	293328	467	290053	425	2383	1201	4009	0.241244	0.289306
S=40, D=60, h=0.7, k=0.6, V=0	293328	468	290055	424	2381	1201	4006	0.241806	0.289990
S=40, D=60, h=0.7, k=0.7, V=1	293607	466	290311	443	2387	1197	4027	0.238371	0.285717
S=40, D=60, h=0.7, k=0.7, V=0	293607	467	290313	442	2385	1197	4024	0.238928	0.286393
S=40, D=60, h=0.7, k=0.8, V=1	294232	468	290900	463	2401	1182	4046	0.236408	0.282628
S=40, D=60, h=0.7, k=0.8, V=0	294232	469	290901	462	2400	1182	4044	0.236927	0.283244
S=40, D=60, h=0.7, k=0.9, V=1	294453	466	291103	479	2405	1180	4064	0.233529	0.279130
S=40, D=60, h=0.7, k=0.9, V=0	294453	465	291102	480	2406	1180	4066	0.233014	0.278519
S=40, D=60, h=0.7, k=1, V=1	294408	468	291057	481	2402	1181	4064	0.234038	0.279788
S=40, D=60, h=0.7, k=1, V=0	294408	468	291055	483	2402	1181	4066	0.233778	0.279483
S=40, D=60, h=0.6, k=0.3, V=1	292020	471	288817	380	2352	1226	3958	0.249494	0.300463
S=40, D=60, h=0.6, k=0.3, V=0	292118	456	288900	398	2364	1223	3985	0.241087	0.290355
S=40, D=60, h=0.6, k=0.4, V=1	293137	495	289895	403	2344	1211	3958	0.255231	0.306525
S=40, D=60, h=0.6, k=0.4, V=0	293137	487	289887	415	2348	1211	3974	0.250544	0.301009
S=40, D=60, h=0.6, k=0.5, V=1	294450	517	291143	441	2349	1182	3972	0.258062	0.308388
S=40, D=60, h=0.6, k=0.5, V=0	294518	509	291202	450	2357	1180	3987	0.253892	0.303365
S=40, D=60, h=0.6, k=0.6, V=1	295488	562	292160	452	2314	1174	3940	0.272827	0.325461
S=40, D=60, h=0.6, k=0.6, V=0	295556	563	292226	452	2315	1172	3939	0.273184	0.325769
S=40, D=60, h=0.6, k=0.7, V=1	296003	559	292637	474	2333	1158	3965	0.268715	0.319699
S=40, D=60, h=0.6, k=0.7, V=0	296071	560	292703	474	2334	1156	3964	0.269073	0.320008
S=40, D=60, h=0.6, k=0.8, V=1	296756	574	293350	495	2337	1138	3970	0.271248	0.321602
S=40, D=60, h=0.6, k=0.8, V=0	296824	575	293416	495	2338	1136	3969	0.271601	0.321904
S=40, D=60, h=0.6, k=0.9, V=1	296960	575	293531	511	2343	1131	3985	0.269497	0.319164
S=40, D=60, h=0.6, k=0.9, V=0	297028	576	293597	511	2344	1129	3984	0.269849	0.319466
S=40, D=60, h=0.6, k=1, V=1	296948	565	293506	528	2349	1134	4011	0.263829	0.312689
S=40, D=60, h=0.6, k=1, V=0	297016	566	293572	528	2350	1132	4010	0.264183	0.312995
S=40, D=60, h=0.5, k=0.3, V=1	292839	505	289612	391	2331	1216	3938	0.260752	0.313354
S=40, D=60, h=0.5, k=0.3, V=0	293005	496	289765	404	2340	1211	3955	0.255558	0.306967
S=40, D=60, h=0.5, k=0.4, V=1	295543	581	292218	447	2297	1169	3913	0.280375	0.334170
S=40, D=60, h=0.5, k=0.4, V=0	295611	573	292277	456	2305	1167	3928	0.276350	0.329324
S=40, D=60, h=0.5, k=0.5, V=1	296554	586	293171	486	2311	1149	3946	0.276763	0.328786
S=40, D=60, h=0.5, k=0.5, V=0	296622	584	293234	489	2315	1147	3951	0.275661	0.327370
S=40, D=60, h=0.5, k=0.6, V=1	297609	605	294169	509	2326	1115	3950	0.280288	0.330994
S=40, D=60, h=0.5, k=0.6, V=0	297677	606	294235	509	2327	1113	3949	0.280632	0.331283
S=40, D=60, h=0.5, k=0.7, V=1	298222	616	294733	539	2334	1100	3973	0.280027	0.329799
S=40, D=60, h=0.5, k=0.7, V=0	298290	617	294799	539	2335	1098	3972	0.280367	0.330083
S=40, D=60, h=0.5, k=0.8, V=1	298592	636	295067	565	2324	1088	3977	0.283576	0.333328
S=40, D=60, h=0.5, k=0.8, V=0	298660	636	295132	566	2326	1086	3978	0.283453	0.333069
S=40, D=60, h=0.5, k=0.9, V=1	298743	641	295217	563	2322	1083	3968	0.285566	0.335392
S=40, D=60, h=0.5, k=0.9, V=0	298743	641	295217	563	2322	1083	3968	0.285566	0.335392
S=40, D=60, h=0.5, k=1, V=1	299660	659	296055	598	2348	1038	3984	0.287290	0.334858
S=40, D=60, h=0.5, k=1, V=0	299660	659	296055	598	2348	1038	3984	0.287290	0.334858
S=40, D=60, h=0.4, k=0.3, V=1	294869	569	291588	418	2294	1187	3899	0.280229	0.334975
S=40, D=60, h=0.4, k=0.3, V=0	295035	557	291738	432	2308	1182	3922	0.273992	0.327333
S=40, D=60, h=0.4, k=0.4, V=1	296730	632	293359	475	2264	1150	3889	0.294070	0.349299
S=40, D=60, h=0.4, k=0.4, V=0	296798	625	293419	483	2271	1148	3902	0.290672	0.345203
S=40, D=60, h=0.4, k=0.5, V=1	298212	655	294746	528	2283	1107	3918	0.294695	0.347487
S=40, D=60, h=0.4, k=0.5, V=0	298280	655	294811	529	2285	1105	3919	0.294566	0.347215
S=40, D=60, h=0.4, k=0.6, V=1	299401	667	295829	581	2324	1053	3958	0.291999	0.341195
S=40, D=60, h=0.4, k=0.6, V=0	299469	667	295894	582	2326	1051	3959	0.291878	0.340938
S=40, D=60, h=0.4, k=0.7, V=1	299983	701	296369	596	2317	1027	3940	0.301113	0.350239
S=40, D=60, h=0.4, k=0.7, V=0	300051	701	296434	597	2319	1025	3941	0.300993	0.349981
S=40, D=60, h=0.4, k=0.8, V=1	301323	716	297621	640	2346	981	3967	0.300739	0.347167
S=40, D=60, h=0.4, k=0.8, V=0	301323	716	297621	640	2346	981	3967	0.300739	0.347167
S=40, D=60, h=0.4, k=0.9, V=1	301831	753	298119	638	2321	970	3929	0.312461	0.359962
S=40, D=60, h=0.4, k=0.9, V=0	301831	753	298119	638	2321	970	3929	0.312461	0.359962
S=40, D=60, h=0.4, k=1, V=1	302383	743	298608	676	2356	943	3975	0.305095	0.349994
S=40, D=60, h=0.4, k=1, V=0	302383	743	298608	676	2356	943	3975	0.305095	0.349994
S=40, D=60, h=0.3, k=0.3, V=1	295452	621	292156	420	2255	1177	3852	0.297965	0.355400
S=40, D=60, h=0.3, k=0.3, V=0	295618	609	292306	434	2269	1172	3875	0.291894	0.347952
S=40, D=60, h=0.3, k=0.4, V=1	298251	679	294785	525	2262	1104	3891	0.302966	0.357008
S=40, D=60, h=0.3, k=0.4, V=0	298319	679	294850	526	2264	1102	3892	0.302836	0.356732
S=40, D=60, h=0.3, k=0.5, V=1	300585	734	296958	586	2307	1002	3895	0.312854	0.362318
S=40, D=60, h=0.3, k=0.5, V=0	300653	733	297022	588	2310	1000	3898	0.312295	0.361553
S=40, D=60, h=0.3, k=0.6, V=1	301898	755	298195	632	2316	972	3920	0.313826	0.361657
S=40, D=60, h=0.3, k=0.6, V=0	301898	755	298195	632	2316	972	3920	0.313826	0.361657
S=40, D=60, h=0.3, k=0.7, V=1	303031	789	299226	680	2336	916	3932	0.318709	0.363938
S=40, D=60, h=0.3, k=0.7, V=0	303031	789	299226	680	2336	916	3932	0.318709	0.363938
S=40, D=60, h=0.3, k=0.8, V=1	304099	821	300232	696	2350	870	3916	0.326452	0.369969
S=40, D=60, h=0.3, k=0.8, V=0	304099	821	300232	696	2350	870	3916	0.326452	0.369969
S=40, D=60, h=0.3, k=0.9, V=1	304979	848	301058	719	2354	838	3911	0.331849	0.374156
S=40, D=60, h=0.3, k=0.9, V=0	304979	848	301058	719	2354	838	3911	0.331849	0.374156
S=40, D=60, h=0.3, k=1, V=1	305294	860	301347	735	2352	829	3916	0.333525	0.375497
S=40, D=60, h=0.3, k=1, V=0	305294	860	301347	735	2352	829	3916	0.333525	0.375497
S=40, D=60, h=0.2, k=0.3, V=1	296324	626	292921	500	2277	1150	3927	0.288366	0.342472
S=40, D=60, h=0.2, k=0.3, V=0	296490	617	293074	511	2288	1145	3944	0.283963	0.337034
S=40, D=60, h=0.2, k=0.4, V=1	300346	727	296730	589	2300	1020	3909	0.310126	0.360211
S=40, D=60, h=0.2, k=0.4, V=0	300414	727	296795	590	2302	1018	3910	0.310004	0.359949
S=40, D=60, h=0.2, k=0.5, V=1	302879	795	299112	654	2318	928	3900	0.323501	0.370097
S=40, D=60, h=0.2, k=0.5, V=0	302879	795	299112	654	2318	928	3900	0.323501	0.370097
S=40, D=60, h=0.2, k=0.6, V=1	304441	844	300542	714	2341	855	3910	0.331231	0.374483
S=40, D=60, h=0.2, k=0.6, V=0	304441	844	300542	714	2341	855	3910	0.331231	0.374483
S=40, D=60, h=0.2, k=0.7, V=1	305900	879	301897	767	2357	802	3926	0.335657	0.376323
S=40, D=60, h=0.2, k=0.7, V=0	305900	879	301897	767	2357	802	3926	0.335657	0.376323
S=40, D=60, h=0.2, k=0.8, V=1	307071	924	302981	804	2362	750	3916	0.344533	0.383132
S=40, D=60, h=0.2, k=0.8, V=0	307071	924	302981	804	2362	750	3916	0.344533	0.383132
S=40, D=60, h=0.2, k=0.9, V=1	308073	967	303915	839	2352	714	3905	0.352904	0.390270
S=40, D=60, h=0.2, k=0.9, V=0	308073	967	303915	839	2352	714	3905	0.352904	0.390270
S=40, D=60, h=0.2, k=1, V=1	308554	997	304348	864	2345	691	3900	0.358481	0.395027
S=40, D=60, h=0.2, k=1, V=0	308554	997	304348	864	2345	691	3900	0.358481	0.395027
S=40, D=60, F=0	289238	92	285817	668	2661	1276	4605	0.046940	0.058960
S=40, D=64, h=0.7, k=0.3, V=1	290277	433	287126	373	2345	1268	3986	0.235547	0.285983
S=40, D=64, h=0.7, k=0.3, V=0	290531	413	287354	398	2366	1260	4024	0.223854	0.271615
S=40, D=64, h=0.7, k=0.4, V=1	291742	439	288519	403	2381	1227	4011	0.233467	0.281380
S=40, D=64, h=0.7, k=0.4, V=0	291949	427	288708	420	2394	1222	4036	0.226325	0.272659
S=40, D=64, h=0.7, k=0.5, V=1	292534	445	289280	424	2385	1217	4026	0.232860	0.280176
S=40, D=64, h=0.7, k=0.5, V=0	292534	434	289273	435	2392	1217	4044	0.227062	0.273316
S=40, D=64, h=0.7, k=0.6, V=1	293328	463	290048	431	2386	1201	4018	0.238872	0.286501
S=40, D=64, h=0.7, k=0.6, V=0	293328	464	290050	430	2384	1201	4015	0.239432	0.287183
S=40, D=64, h=0.7, k=0.7, V=1	293607	461	290306	449	2391	1197	4037	0.235637	0.282482
S=40, D=64, h=0.7, k=0.7, V=0	293607	462	290308	448	2389	1197	4034	0.236193	0.283158
S=40, D=64, h=0.7, k=0.8, V=1	294232	464	290895	469	2404	1182	4055	0.234096	0.279903
S=40, D=64, h=0.7, k=0.8, V=0	294232	465	290896	468	2403	1182	4053	0.234615	0.280518
S=40, D=64, h=0.7, k=0.9, V=1	294453	462	291098	486	2407	1180	4073	0.231140	0.276330
S=40, D=64, h=0.7, k=0.9, V=0	294453	461	291097	487	2408	1180	4075	0.230626	0.275720
S=40, D=64, h=0.7, k=1, V=1	294408	467	291054	485	2402	1181	4068	0.233165	0.278772
S=40, D=64, h=0.7, k=1, V=0	294408	467	291052	487	2402	1181	4070	0.232908	0.278468
S=40, D=64, h=0.6, k=0.3, V=1	292020	468	288814	384	2354	1226	3964	0.247744	0.298389
S=40, D=64, h=0.6, k=0.3, V=0	292118	453	288897	402	2366	1223	3991	0.239342	0.288288
S=40, D=64, h=0.6, k=0.4, V=1	293137	492	289892	407	2346	1211	3964	0.253529	0.304514
S=40, D=64, h=0.6, k=0.4, V=0	293137	484	289884	419	2350	1211	3980	0.248848	0.299003
S=40, D=64, h=0.6, k=0.5, V=1	294450	514	291141	444	2351	1182	3977	0.256559	0.306620
S=40, D=64, h=0.6, k=0.5, V=0	294518	506	291200	453	2359	1180	3992	0.252389	0.301598
S=40, D=64, h=0.6, k=0.6, V=1	295488	559	292157	456	2316	1174	3946	0.271228	0.323586
S=40, D=64, h=0.6, k=0.6, V=0	295556	560	292223	456	2317	1172	3945	0.271587	0.323895
S=40, D=64, h=0.6, k=0.7, V=1	296003	555	292632	480	2336	1158	3974	0.266506	0.317108
S=40, D=64, h=0.6, k=0.7, V=0	296071	556	292698	480	2337	1156	3973	0.266865	0.317420
S=40, D=64, h=0.6, k=0.8, V=1	296756	572	293347	499	2338	1138	3975	0.270048	0.320208
S=40, D=64, h=0.6, k=0.8, V=0	296824	573	293413	499	2339	1136	3974	0.270401	0.320511
S=40, D=64, h=0.6, k=0.9, V=1	296960	573	293528	515	2344	1131	3990	0.268311	0.317787
S=40, D=64, h=0.6, k=0.9, V=0	297028	574	293594	515	2345	1129	3989	0.268663	0.318090
S=40, D=64, h=0.6, k=1, V=1	296948	562	293503	532	2351	1134	4017	0.262298	0.310904
S=40, D=64, h=0.6, k=1, V=0	297016	563	293569	532	2352	1132	4016	0.262653	0.311212
S=40, D=64, h=0.5, k=0.3, V=1	292839	502	289610	394	2333	1216	3943	0.259198	0.311517
S=40, D=64, h=0.5, k=0.3, V=0	293005	494	289763	406	2342	1211	3959	0.254501	0.305707
S=40, D=64, h=0.5, k=0.4, V=1	295543	579	292216	450	2298	1169	3917	0.279280	0.332892
S=40, D=64, h=0.5, k=0.4, V=0	295611	571	292275	459	2306	1167	3932	0.275257	0.328048
S=40, D=64, h=0.5, k=0.5, V=1	296554	583	293167	491	2313	1149	3953	0.275077	0.326815
S=40, D=64, h=0.5, k=0.5, V=0	296622	581	293230	494	2317	1147	3958	0.273976	0.325402
S=40, D=64, h=0.5, k=0.6, V=1	297609	604	294167	512	2326	1115	3953	0.279586	0.330189
S=40, D=64, h=0.5, k=0.6, V=0	297677	605	294233	512	2327	1113	3952	0.279930	0.330478
S=40, D=64, h=0.5, k=0.7, V=1	298222	614	294728	545	2335	1100	3980	0.278624	0.328178
S=40, D=64, h=0.5, k=0.7, V=0	298290	615	294794	545	2336	1098	3979	0.278965	0.328463
S=40, D=64, h=0.5, k=0.8, V=1	298592	634	295062	571	2325	1088	3984	0.282204	0.331746
S=40, D=64, h=0.5, k=0.8, V=0	298660	634	295127	572	2327	1086	3985	0.282083	0.331490
S=40, D=64, h=0.5, k=0.9, V=1	298743	638	295212	569	2324	1083	3976	0.283860	0.333422
S=40, D=64, h=0.5, k=0.9, V=0	298743	638	295212	569	2324	1083	3976	0.283860	0.333422
S=40, D=64, h=0.5, k=1, V=1	299549	656	295942	604	2347	1041	3992	0.285625	0.333119
S=40, D=64, h=0.5, k=1, V=0	299549	656	295942	604	2347	1041	3992	0.285625	0.333119
S=40, D=64, h=0.4, k=0.3, V=1	294869	567	291586	421	2295	1187	3903	0.279108	0.333663
S=40, D=64, h=0.4, k=0.3, V=0	295035	556	291736	434	2309	1182	3925	0.273344	0.326564
S=40, D=64, h=0.4, k=0.4, V=1	296730	630	293358	477	2265	1150	3892	0.293155	0.348236
S=40, D=64, h=0.4, k=0.4, V=0	296798	623	293418	485	2272	1148	3905	0.289756	0.344139
S=40, D=64, h=0.4, k=0.5, V=1	298212	655	294743	532	2282	1107	3921	0.294213	0.346943
S=40, D=64, h=0.4, k=0.5, V=0	298280	655	294808	533	2284	1105	3922	0.294084	0.346672
S=40, D=64, h=0.4, k=0.6, V=1	299290	664	295720	583	2323	1056	3962	0.290810	0.340005
S=40, D=64, h=0.4, k=0.6, V=0	299358	664	295785	584	2325	1054	3963	0.290689	0.339748
S=40, D=64, h=0.4, k=0.7, V=1	299872	700	296259	599	2314	1030	3943	0.300467	0.349688
S=40, D=64, h=0.4, k=0.7, V=0	299940	700	296324	600	2316	1028	3944	0.300347	0.349431
S=40, D=64, h=0.4, k=0.8, V=1	301323	711	297616	646	2350	981	3977	0.298507	0.344621
S=40, D=64, h=0.4, k=0.8, V=0	301323	711	297616	646	2350	981	3977	0.298507	0.344621
S=40, D=64, h=0.4, k=0.9, V=1	301831	750	298117	641	2323	970	3934	0.311225	0.358561
S=40, D=64, h=0.4, k=0.9, V=0	301831	750	298117	641	2323	970	3934	0.311225	0.358561
S=40, D=64, h=0.4, k=1, V=1	302331	738	298556	679	2358	945	3982	0.303250	0.348018
S=40, D=64, h=0.4, k=1, V=0	302331	738	298556	679	2358	945	3982	0.303250	0.348018
S=40, D=64, h=0.3, k=0.3, V=1	295452	617	292154	423	2258	1177	3858	0.296187	0.353310
S=40, D=64, h=0.3, k=0.3, V=0	295618	605	292304	437	2272	1172	3881	0.290113	0.345860
S=40, D=64, h=0.3, k=0.4, V=1	298251	676	294784	527	2264	1104	3895	0.301764	0.355617
S=40, D=64, h=0.3, k=0.4, V=0	298319	676	294849	528	2266	1102	3896	0.301634	0.355342
S=40, D=64, h=0.3, k=0.5, V=1	300474	731	296851	586	2306	1005	3897	0.311953	0.361477
S=40, D=64, h=0.3, k=0.5, V=0	300542	730	296915	588	2309	1003	3900	0.311393	0.360711
S=40, D=64, h=0.3, k=0.6, V=1	301898	753	298193	635	2317	972	3924	0.312896	0.360606
S=40, D=64, h=0.3, k=0.6, V=0	301898	753	298193	635	2317	972	3924	0.312896	0.360606
S=40, D=64, h=0.3, k=0.7, V=1	303031	786	299225	682	2338	916	3936	0.317620	0.362715
S=40, D=64, h=0.3, k=0.7, V=0	303031	786	299225	682	2338	916	3936	0.317620	0.362715
S=40, D=64, h=0.3, k=0.8, V=1	304099	819	300234	695	2351	870	3916	0.326016	0.369488
S=40, D=64, h=0.3, k=0.8, V=0	304099	819	300234	695	2351	870	3916	0.326016	0.369488
S=40, D=64, h=0.3, k=0.9, V=1	304927	845	301008	720	2354	840	3914	0.330908	0.373232
S=40, D=64, h=0.3, k=0.9, V=0	304927	845	301008	720	2354	840	3914	0.330908	0.373232
S=40, D=64, h=0.3, k=1, V=1	305242	859	301300	733	2350	831	3914	0.333497	0.375597
S=40, D=64, h=0.3, k=1, V=0	305242	859	301300	733	2350	831	3914	0.333497	0.375597
S=40, D=64, h=0.2, k=0.3, V=1	296324	625	292923	499	2277	1150	3926	0.288198	0.342289
S=40, D=64, h=0.2, k=0.3, V=0	296490	616	293076	510	2288	1145	3943	0.283791	0.336846
S=40, D=64, h=0.2, k=0.4, V=1	300235	721	296624	588	2302	1023	3913	0.308399	0.358410
S=40, D=64, h=0.2, k=0.4, V=0	300303	721	296689	589	2304	1021	3914	0.308277	0.358148
S=40, D=64, h=0.2, k=0.5, V=1	302879	796	299114	653	2316	928	3897	0.323960	0.370632
S=40, D=64, h=0.2, k=0.5, V=0	302879	796	299114	653	2316	928	3897	0.323960	0.370632
S=40, D=64, h=0.2, k=0.6, V=1	304441	842	300543	713	2343	855	3911	0.330759	0.373951
S=40, D=64, h=0.2, k=0.6, V=0	304441	842	300543	713	2343	855	3911	0.330759	0.373951
S=40, D=64, h=0.2, k=0.7, V=1	305808	873	301813	764	2358	806	3928	0.334306	0.375062
S=40, D=64, h=0.2, k=0.7, V=0	305808	873	301813	764	2358	806	3928	0.334306	0.375062
S=40, D=64, h=0.2, k=0.8, V=1	307019	925	302936	800	2358	752	3910	0.345272	0.384080
S=40, D=64, h=0.2, k=0.8, V=0	307019	925	302936	800	2358	752	3910	0.345272	0.384080
S=40, D=64, h=0.2, k=0.9, V=1	308073	967	303918	838	2350	714	3902	0.353097	0.390503
S=40, D=64, h=0.2, k=0.9, V=0	308073	967	303918	838	2350	714	3902	0.353097	0.390503
S=40, D=64, h=0.2, k=1, V=1	308554	997	304350	863	2344	691	3898	0.358628	0.395198
S=40, D=64, h=0.2, k=1, V=0	308554	997	304350	863	2344	691	3898	0.358628	0.395198
S=40, D=64, F=0	289238	93	285815	667	2663	1276	4606	0.047494	0.059618
S=40, D=68, h=0.7, k=0.3, V=1	290277	430	287123	376	2348	1268	3992	0.233871	0.283965
S=40, D=68, h=0.7, k=0.3, V=0	290531	411	287351	400	2369	1260	4029	0.222711	0.270225
S=40, D=68, h=0.7, k=0.4, V=1	291742	440	288520	402	2380	1227	4009	0.234013	0.282033
S=40, D=68, h=0.7, k=0.4, V=0	291949	428	288709	419	2393	1222	4034	0.226870	0.273310
S=40, D=68, h=0.7, k=0.5, V=1	292534	446	289281	423	2384	1217	4024	0.233398	0.280818
S=40, D=68, h=0.7, k=0.5, V=0	292534	435	289274	434	2391	1217	4042	0.227600	0.273958
S=40, D=68, h=0.7, k=0.6, V=1	293328	464	290049	430	2385	1201	4016	0.239402	0.287132
S=40, D=68, h=0.7, k=0.6, V=0	293328	465	290051	429	2383	1201	4013	0.239962	0.287814
S=40, D=68, h=0.7, k=0.7, V=1	293607	462	290306	449	2390	1197	4036	0.236026	0.282946
S=40, D=68, h=0.7, k=0.7, V=0	293607	463	290308	448	2388	1197	4033	0.236582	0.283621
S=40, D=68, h=0.7, k=0.8, V=1	294232	465	290895	469	2403	1182	4054	0.234482	0.280363
S=40, D=68, h=0.7, k=0.8, V=0	294232	466	290896	468	2402	1182	4052	0.235001	0.280978
S=40, D=68, h=0.7, k=0.9, V=1	294453	463	291098	486	2406	1180	4072	0.231526	0.276789
S=40, D=68, h=0.7, k=0.9, V=0	294453	462	291097	487	2407	1180	4074	0.231012	0.276179
S=40, D=68, h=0.7, k=1, V=1	294408	468	291054	485	2401	1181	4067	0.233550	0.279229
S=40, D=68, h=0.7, k=1, V=0	294408	468	291052	487	2401	1181	4069	0.233292	0.278925
S=40, D=68, h=0.6, k=0.3, V=1	292020	466	288812	386	2356	1226	3968	0.246658	0.297091
S=40, D=68, h=0.6, k=0.3, V=0	292118	452	288895	403	2368	1223	3994	0.238769	0.287587
S=40, D=68, h=0.6, k=0.4, V=1	293137	491	289891	408	2347	1211	3966	0.253000	0.303884
S=40, D=68, h=0.6, k=0.4, V=0	293137	483	289883	420	2351	1211	3982	0.248320	0.298374
S=40, D=68, h=0.6, k=0.5, V=1	294450	514	291140	445	2351	1182	3978	0.256419	0.306455
S=40, D=68, h=0.6, k=0.5, V=0	294518	506	291199	454	2359	1180	3993	0.252251	0.301435
S=40, D=68, h=0.6, k=0.6, V=1	295488	559	292156	457	2316	1174	3947	0.271088	0.323421
S=40, D=68, h=0.6, k=0.6, V=0	295556	560	292222	457	2317	1172	3946	0.271447	0.323731
S=40, D=68, h=0.6, k=0.7, V=1	296003	557	292632	480	2334	1158	3972	0.267221	0.317955
S=40, D=68, h=0.6, k=0.7, V=0	296071	558	292698	480	2335	1156	3971	0.267579	0.318265
S=40, D=68, h=0.6, k=0.8, V=1	296756	573	293347	499	2337	1138	3974	0.270400	0.320623
S=40, D=68, h=0.6, k=0.8, V=0	296824	574	293413	499	2338	1136	3973	0.270753	0.320926
S=40, D=68, h=0.6, k=0.9, V=1	296960	574	293528	515	2343	1131	3989	0.268662	0.318201
S=40, D=68, h=0.6, k=0.9, V=0	297028	575	293594	515	2344	1129	3988	0.269014	0.318503
S=40, D=68, h=0.6, k=1, V=1	296948	563	293502	533	2350	1134	4017	0.262526	0.311174
S=40, D=68, h=0.6, k=1, V=0	297016	564	293568	533	2351	1132	4016	0.262880	0.311481
S=40, D=68, h=0.5, k=0.3, V=1	292839	499	289607	397	2336	1216	3949	0.257610	0.309622
S=40, D=68, h=0.5, k=0.3, V=0	293005	491	289760	409	2345	1211	3965	0.252916	0.303818
S=40, D=68, h=0.5, k=0.4, V=1	295543	579	292215	451	2298	1169	3918	0.279138	0.332725
S=40, D=68, h=0.5, k=0.4, V=0	295611	571	292274	460	2306	1167	3933	0.275117	0.327884
S=40, D=68, h=0.5, k=0.5, V=1	296554	584	293166	492	2312	1149	3953	0.275292	0.327071
S=40, D=68, h=0.5, k=0.5, V=0	296622	582	293229	495	2316	1147	3958	0.274193	0.325660
S=40, D=68, h=0.5, k=0.6, V=1	297609	604	294166	513	2326	1115	3954	0.279454	0.330036
S=40, D=68, h=0.5, k=0.6, V=0	297677	605	294232	513	2327	1113	3953	0.279799	0.330325
S=40, D=68, h=0.5, k=0.7, V=1	298222	615	294729	544	2334	1100	3978	0.279090	0.328723
S=40, D=68, h=0.5, k=0.7, V=0	298290	616	294795	544	2335	1098	3977	0.279431	0.329007
S=40, D=68, h=0.5, k=0.8, V=1	298592	634	295062	571	2325	1088	3984	0.282204	0.331746
S=40, D=68, h=0.5, k=0.8, V=0	298660	634	295127	572	2327	1086	3985	0.282083	0.331490
S=40, D=68, h=0.5, k=0.9, V=1	298743	638	295212	569	2324	1083	3976	0.283860	0.333422
S=40, D=68, h=0.5, k=0.9, V=0	298743	638	295212	569	2324	1083	3976	0.283860	0.333422
S=40, D=68, h=0.5, k=1, V=1	299549	657	295941	605	2346	1041	3992	0.285834	0.333364
S=40, D=68, h=0.5, k=1, V=0	299549	657	295941	605	2346	1041	3992	0.285834	0.333364
S=40, D=68, h=0.4, k=0.3, V=1	294869	564	291583	424	2298	1187	3909	0.277595	0.331868
S=40, D=68, h=0.4, k=0.3, V=0	295035	553	291733	437	2312	1182	3931	0.271832	0.324771
S=40, D=68, h=0.4, k=0.4, V=1	296730	629	293356	479	2266	1150	3895	0.292540	0.347511
S=40, D=68, h=0.4, k=0.4, V=0	296798	622	293416	487	2273	1148	3908	0.289143	0.343417
S=40, D=68, h=0.4, k=0.5, V=1	298212	654	294742	533	2283	1107	3923	0.293752	0.346404
S=40, D=68, h=0.4, k=0.5, V=0	298280	654	294807	534	2285	1105	3924	0.293624	0.346133
S=40, D=68, h=0.4, k=0.6, V=1	299290	663	295719	584	2324	1056	3964	0.290361	0.339483
S=40, D=68, h=0.4, k=0.6, V=0	299358	663	295784	585	2326	1054	3965	0.290240	0.339226
S=40, D=68, h=0.4, k=0.7, V=1	299872	701	296260	598	2313	1030	3941	0.300907	0.350197
S=40, D=68, h=0.4, k=0.7, V=0	299940	701	296325	599	2315	1028	3942	0.300787	0.349940
S=40, D=68, h=0.4, k=0.8, V=1	301323	711	297616	646	2350	981	3977	0.298507	0.344621
S=40, D=68, h=0.4, k=0.8, V=0	301323	711	297616	646	2350	981	3977	0.298507	0.344621
S=40, D=68, h=0.4, k=0.9, V=1	301831	750	298117	641	2323	970	3934	0.311225	0.358561
S=40, D=68, h=0.4, k=0.9, V=0	301831	750	298117	641	2323	970	3934	0.311225	0.358561
S=40, D=68, h=0.4, k=1, V=1	302331	738	298556	679	2358	945	3982	0.303250	0.348018
S=40, D=68, h=0.4, k=1, V=0	302331	738	298556	679	2358	945	3982	0.303250	0.348018
S=40, D=68, h=0.3, k=0.3, V=1	295452	615	292151	426	2260	1177	3863	0.295057	0.351972
S=40, D=68, h=0.3, k=0.3, V=0	295618	603	292301	440	2274	1172	3886	0.288986	0.344527
S=40, D=68, h=0.3, k=0.4, V=1	298251	674	294784	527	2266	1104	3897	0.301111	0.354851
S=40, D=68, h=0.3, k=0.4, V=0	298319	674	294849	528	2268	1102	3898	0.300981	0.354576
S=40, D=68, h=0.3, k=0.5, V=1	300474	727	296849	588	2310	1005	3903	0.310450	0.359744
S=40, D=68, h=0.3, k=0.5, V=0	300542	726	296913	590	2313	1003	3906	0.309890	0.358979
S=40, D=68, h=0.3, k=0.6, V=1	301898	748	298193	635	2322	972	3929	0.311353	0.358835
S=40, D=68, h=0.3, k=0.6, V=0	301898	748	298193	635	2322	972	3929	0.311353	0.358835
S=40, D=68, h=0.3, k=0.7, V=1	303031	783	299225	682	2341	916	3939	0.316716	0.361686
S=40, D=68, h=0.3, k=0.7, V=0	303031	783	299225	682	2341	916	3939	0.316716	0.361686
S=40, D=68, h=0.3, k=0.8, V=1	304099	815	300234	695	2355	870	3920	0.324833	0.368151
S=40, D=68, h=0.3, k=0.8, V=0	304099	815	300234	695	2355	870	3920	0.324833	0.368151
S=40, D=68, h=0.3, k=0.9, V=1	304927	841	301010	718	2358	840	3916	0.329964	0.372169
S=40, D=68, h=0.3, k=0.9, V=0	304927	841	301010	718	2358	840	3916	0.329964	0.372169
S=40, D=68, h=0.3, k=1, V=1	305242	853	301301	732	2356	831	3919	0.331873	0.373772
S=40, D=68, h=0.3, k=1, V=0	305242	853	301301	732	2356	831	3919	0.331873	0.373772
S=40, D=68, h=0.2, k=0.3, V=1	296324	620	292920	502	2282	1150	3934	0.286101	0.339814
S=40, D=68, h=0.2, k=0.3, V=0	296490	611	293073	513	2293	1145	3951	0.281691	0.334368
S=40, D=68, h=0.2, k=0.4, V=1	300235	718	296622	590	2305	1023	3918	0.307207	0.357032
S=40, D=68, h=0.2, k=0.4, V=0	300303	718	296687	591	2307	1021	3919	0.307085	0.356771
S=40, D=68, h=0.2, k=0.5, V=1	302879	793	299114	653	2319	928	3900	0.323058	0.369604
S=40, D=68, h=0.2, k=0.5, V=0	302879	793	299114	653	2319	928	3900	0.323058	0.369604
S=40, D=68, h=0.2, k=0.6, V=1	304441	839	300543	713	2346	855	3914	0.329884	0.372965
S=40, D=68, h=0.2, k=0.6, V=0	304441	839	300543	713	2346	855	3914	0.329884	0.372965
S=40, D=68, h=0.2, k=0.7, V=1	305808	869	301813	764	2362	806	3932	0.333161	0.373782
S=40, D=68, h=0.2, k=0.7, V=0	305808	869	301813	764	2362	806	3932	0.333161	0.373782
S=40, D=68, h=0.2, k=0.8, V=1	306927	920	302850	798	2359	756	3913	0.344088	0.383006
S=40, D=68, h=0.2, k=0.8, V=0	306927	920	302850	798	2359	756	3913	0.344088	0.383006
S=40, D=68, h=0.2, k=0.9, V=1	308073	965	303919	837	2352	714	3903	0.352655	0.390015
S=40, D=68, h=0.2, k=0.9, V=0	308073	965	303919	837	2352	714	3903	0.352655	0.390015
S=40, D=68, h=0.2, k=1, V=1	308554	996	304352	861	2345	691	3897	0.358561	0.395123
S=40, D=68, h=0.2, k=1, V=0	308554	996	304352	861	2345	691	3897	0.358561	0.395123
S=40, D=68, F=0	289238	93	285812	669	2664	1276	4609	0.047408	0.059515
S=40, D=72, h=0.7, k=0.3, V=1	290277	430	287123	376	2348	1268	3992	0.233871	0.283965
S=40, D=72, h=0.7, k=0.3, V=0	290531	411	287351	400	2369	1260	4029	0.222711	0.270225
S=40, D=72, h=0.7, k=0.4, V=1	291742	440	288520	402	2380	1227	4009	0.234013	0.282033
S=40, D=72, h=0.7, k=0.4, V=0	291949	428	288709	419	2393	1222	4034	0.226870	0.273310
S=40, D=72, h=0.7, k=0.5, V=1	292534	447	289281	423	2383	1217	4023	0.233794	0.281292
S=40, D=72, h=0.7, k=0.5, V=0	292534	436	289274	434	2390	1217	4041	0.228000	0.274437
S=40, D=72, h=0.7, k=0.6, V=1	293328	465	290049	430	2384	1201	4015	0.239791	0.287596
S=40, D=72, h=0.7, k=0.6, V=0	293328	466	290051	429	2382	1201	4012	0.240351	0.288278
S=40, D=72, h=0.7, k=0.7, V=1	293607	463	290306	449	2389	1197	4035	0.236415	0.283409
S=40, D=72, h=0.7, k=0.7, V=0	293607	464	290308	448	2387	1197	4032	0.236970	0.284084
S=40, D=72, h=0.7, k=0.8, V=1	294232	466	290895	469	2402	1182	4053	0.234869	0.280822
S=40, D=72, h=0.7, k=0.8, V=0	294232	467	290896	468	2401	1182	4051	0.235387	0.281436
S=40, D=72, h=0.7, k=0.9, V=1	294453	464	291098	486	2405	1180	4071	0.231912	0.277247
S=40, D=72, h=0.7, k=0.9, V=0	294453	463	291097	487	2406	1180	4073	0.231398	0.276638
S=40, D=72, h=0.7, k=1, V=1	294408	469	291054	485	2400	1181	4066	0.233934	0.279685
S=40, D=72, h=0.7, k=1, V=0	294408	469	291052	487	2400	1181	4068	0.233676	0.279382
S=40, D=72, h=0.6, k=0.3, V=1	292020	466	288812	386	2356	1226	3968	0.246658	0.297091
S=40, D=72, h=0.6, k=0.3, V=0	292118	452	288895	403	2368	1223	3994	0.238769	0.287587
S=40, D=72, h=0.6, k=0.4, V=1	293137	492	289891	408	2346	1211	3965	0.253381	0.304339
S=40, D=72, h=0.6, k=0.4, V=0	293137	484	289883	420	2350	1211	3981	0.248703	0.298832
S=40, D=72, h=0.6, k=0.5, V=1	294450	514	291140	445	2351	1182	3978	0.256419	0.306455
S=40, D=72, h=0.6, k=0.5, V=0	294518	506	291199	454	2359	1180	3993	0.252251	0.301435
S=40, D=72, h=0.6, k=0.6, V=1	295488	559	292156	457	2316	1174	3947	0.271088	0.323421
S=40, D=72, h=0.6, k=0.6, V=0	295556	560	292222	457	2317	1172	3946	0.271447	0.323731
S=40, D=72, h=0.6, k=0.7, V=1	296003	557	292632	480	2334	1158	3972	0.267221	0.317955
S=40, D=72, h=0.6, k=0.7, V=0	296071	558	292698	480	2335	1156	3971	0.267579	0.318265
S=40, D=72, h=0.6, k=0.8, V=1	296756	573	293347	499	2337	1138	3974	0.270400	0.320623
S=40, D=72, h=0.6, k=0.8, V=0	296824	574	293413	499	2338	1136	3973	0.270753	0.320926
S=40, D=72, h=0.6, k=0.9, V=1	296960	574	293528	515	2343	1131	3989	0.268662	0.318201
S=40, D=72, h=0.6, k=0.9, V=0	297028	575	293594	515	2344	1129	3988	0.269014	0.318503
S=40, D=72, h=0.6, k=1, V=1	296948	563	293502	533	2350	1134	4017	0.262526	0.311174
S=40, D=72, h=0.6, k=1, V=0	297016	564	293568	533	2351	1132	4016	0.262880	0.311481
S=40, D=72, h=0.5, k=0.3, V=1	292839	499	289607	397	2336	1216	3949	0.257610	0.309622
S=40, D=72, h=0.5, k=0.3, V=0	293005	491	289760	409	2345	1211	3965	0.252916	0.303818
S=40, D=72, h=0.5, k=0.4, V=1	295543	579	292215	451	2298	1169	3918	0.279138	0.332725
S=40, D=72, h=0.5, k=0.4, V=0	295611	571	292274	460	2306	1167	3933	0.275117	0.327884
S=40, D=72, h=0.5, k=0.5, V=1	296554	584	293166	492	2312	1149	3953	0.275292	0.327071
S=40, D=72, h=0.5, k=0.5, V=0	296622	582	293229	495	2316	1147	3958	0.274193	0.325660
S=40, D=72, h=0.5, k=0.6, V=1	297609	604	294166	513	2326	1115	3954	0.279454	0.330036
S=40, D=72, h=0.5, k=0.6, V=0	297677	605	294232	513	2327	1113	3953	0.279799	0.330325
S=40, D=72, h=0.5, k=0.7, V=1	298222	615	294729	544	2334	1100	3978	0.279090	0.328723
S=40, D=72, h=0.5, k=0.7, V=0	298290	616	294795	544	2335	1098	3977	0.279431	0.329007
S=40, D=72, h=0.5, k=0.8, V=1	298592	634	295062	571	2325	1088	3984	0.282204	0.331746
S=40, D=72, h=0.5, k=0.8, V=0	298660	634	295127	572	2327	1086	3985	0.282083	0.331490
S=40, D=72, h=0.5, k=0.9, V=1	298743	638	295212	569	2324	1083	3976	0.283860	0.333422
S=40, D=72, h=0.5, k=0.9, V=0	298743	638	295212	569	2324	1083	3976	0.283860	0.333422
S=40, D=72, h=0.5, k=1, V=1	299549	657	295941	605	2346	1041	3992	0.285834	0.333364
S=40, D=72, h=0.5, k=1, V=0	299549	657	295941	605	2346	1041	3992	0.285834	0.333364
S=40, D=72, h=0.4, k=0.3, V=1	294869	564	291583	424	2298	1187	3909	0.277595	0.331868
S=40, D=72, h=0.4, k=0.3, V=0	295035	553	291733	437	2312	1182	3931	0.271832	0.324771
S=40, D=72, h=0.4, k=0.4, V=1	296730	629	293356	479	2266	1150	3895	0.292540	0.347511
S=40, D=72, h=0.4, k=0.4, V=0	296798	622	293416	487	2273	1148	3908	0.289143	0.343417
S=40, D=72, h=0.4, k=0.5, V=1	298212	654	294742	533	2283	1107	3923	0.293752	0.346404
S=40, D=72, h=0.4, k=0.5, V=0	298280	654	294807	534	2285	1105	3924	0.293624	0.346133
S=40, D=72, h=0.4, k=0.6, V=1	299290	663	295719	584	2324	1056	3964	0.290361	0.339483
S=40, D=72, h=0.4, k=0.6, V=0	299358	663	295784	585	2326	1054	3965	0.290240	0.339226
S=40, D=72, h=0.4, k=0.7, V=1	299872	701	296260	598	2313	1030	3941	0.300907	0.350197
S=40, D=72, h=0.4, k=0.7, V=0	299940	701	296325	599	2315	1028	3942	0.300787	0.349940
S=40, D=72, h=0.4, k=0.8, V=1	301323	711	297616	646	2350	981	3977	0.298507	0.344621
S=40, D=72, h=0.4, k=0.8, V=0	301323	711	297616	646	2350	981	3977	0.298507	0.344621
S=40, D=72, h=0.4, k=0.9, V=1	301831	750	298117	641	2323	970	3934	0.311225	0.358561
S=40, D=72, h=0.4, k=0.9, V=0	301831	750	298117	641	2323	970	3934	0.311225	0.358561
S=40, D=72, h=0.4, k=1, V=1	302331	738	298556	679	2358	945	3982	0.303250	0.348018
S=40, D=72, h=0.4, k=1, V=0	302331	738	298556	679	2358	945	3982	0.303250	0.348018
S=40, D=72, h=0.3, k=0.3, V=1	295452	615	292151	426	2260	1177	3863	0.295057	0.351972
S=40, D=72, h=0.3, k=0.3, V=0	295618	603	292301	440	2274	1172	3886	0.288986	0.344527
S=40, D=72, h=0.3, k=0.4, V=1	298251	674	294784	527	2266	1104	3897	0.301111	0.354851
S=40, D=72, h=0.3, k=0.4, V=0	298319	674	294849	528	2268	1102	3898	0.300981	0.354576
S=40, D=72, h=0.3, k=0.5, V=1	300474	727	296849	588	2310	1005	3903	0.310450	0.359744
S=40, D=72, h=0.3, k=0.5, V=0	300542	726	296913	590	2313	1003	3906	0.309890	0.358979
S=40, D=72, h=0.3, k=0.6, V=1	301898	748	298193	635	2322	972	3929	0.311353	0.358835
S=40, D=72, h=0.3, k=0.6, V=0	301898	748	298193	635	2322	972	3929	0.311353	0.358835
S=40, D=72, h=0.3, k=0.7, V=1	303031	782	299225	682	2342	916	3940	0.316414	0.361342
S=40, D=72, h=0.3, k=0.7, V=0	303031	782	299225	682	2342	916	3940	0.316414	0.361342
S=40, D=72, h=0.3, k=0.8, V=1	304099	814	300234	695	2356	870	3921	0.324537	0.367816
S=40, D=72, h=0.3, k=0.8, V=0	304099	814	300234	695	2356	870	3921	0.324537	0.367816
S=40, D=72, h=0.3, k=0.9, V=1	304927	840	301010	718	2359	840	3917	0.329672	0.371841
S=40, D=72, h=0.3, k=0.9, V=0	304927	840	301010	718	2359	840	3917	0.329672	0.371841
S=40, D=72, h=0.3, k=1, V=1	305242	851	301301	732	2358	831	3921	0.331294	0.373122
S=40, D=72, h=0.3, k=1, V=0	305242	851	301301	732	2358	831	3921	0.331294	0.373122
S=40, D=72, h=0.2, k=0.3, V=1	296324	620	292920	502	2282	1150	3934	0.286101	0.339814
S=40, D=72, h=0.2, k=0.3, V=0	296490	611	293073	513	2293	1145	3951	0.281691	0.334368
S=40, D=72, h=0.2, k=0.4, V=1	300235	718	296622	590	2305	1023	3918	0.307207	0.357032
S=40, D=72, h=0.2, k=0.4, V=0	300303	718	296687	591	2307	1021	3919	0.307085	0.356771
S=40, D=72, h=0.2, k=0.5, V=1	302879	793	299114	653	2319	928	3900	0.323058	0.369604
S=40, D=72, h=0.2, k=0.5, V=0	302879	793	299114	653	2319	928	3900	0.323058	0.369604
S=40, D=72, h=0.2, k=0.6, V=1	304441	838	300543	713	2347	855	3915	0.329592	0.372636
S=40, D=72, h=0.2, k=0.6, V=0	304441	838	300543	713	2347	855	3915	0.329592	0.372636
S=40, D=72, h=0.2, k=0.7, V=1	305808	869	301813	764	2362	806	3932	0.333161	0.373782
S=40, D=72, h=0.2, k=0.7, V=0	305808	869	301813	764	2362	806	3932	0.333161	0.373782
S=40, D=72, h=0.2, k=0.8, V=1	306927	918	302850	798	2361	756	3915	0.343530	0.382386
S=40, D=72, h=0.2, k=0.8, V=0	306927	918	302850	798	2361	756	3915	0.343530	0.382386
S=40, D=72, h=0.2, k=0.9, V=1	308056	962	303904	836	2354	715	3905	0.351939	0.389285
S=40, D=72, h=0.2, k=0.9, V=0	308056	962	303904	836	2354	715	3905	0.351939	0.389285
S=40, D=72, h=0.2, k=1, V=1	308554	995	304352	861	2346	691	3898	0.358293	0.394829
S=40, D=72, h=0.2, k=1, V=0	308554	995	304352	861	2346	691	3898	0.358293	0.394829
S=40, D=72, F=0	289238	93	285812	669	2664	1276	4609	0.047408	0.059515
S=40, D=76, h=0.7, k=0.3, V=1	290277	430	287123	376	2348	1268	3992	0.233871	0.283965
S=40, D=76, h=0.7, k=0.3, V=0	290531	411	287351	400	2369	1260	4029	0.222711	0.270225
S=40, D=76, h=0.7, k=0.4, V=1	291742	440	288520	402	2380	1227	4009	0.234013	0.282033
S=40, D=76, h=0.7, k=0.4, V=0	291949	428	288709	419	2393	1222	4034	0.226870	0.273310
S=40, D=76, h=0.7, k=0.5, V=1	292534	447	289281	423	2383	1217	4023	0.233794	0.281292
S=40, D=76, h=0.7, k=0.5, V=0	292534	436	289274	434	2390	1217	4041	0.228000	0.274437
S=40, D=76, h=0.7, k=0.6, V=1	293328	465	290049	430	2384	1201	4015	0.239791	0.287596
S=40, D=76, h=0.7, k=0.6, V=0	293328	466	290051	429	2382	1201	4012	0.240351	0.288278
S=40, D=76, h=0.7, k=0.7, V=1	293607	463	290306	449	2389	1197	4035	0.236415	0.283409
S=40, D=76, h=0.7, k=0.7, V=0	293607	464	290308	448	2387	1197	4032	0.236970	0.284084
S=40, D=76, h=0.7, k=0.8, V=1	294232	466	290895	469	2402	1182	4053	0.234869	0.280822
S=40, D=76, h=0.7, k=0.8, V=0	294232	467	290896	468	2401	1182	4051	0.235387	0.281436
S=40, D=76, h=0.7, k=0.9, V=1	294453	464	291098	486	2405	1180	4071	0.231912	0.277247
S=40, D=76, h=0.7, k=0.9, V=0	294453	463	291097	487	2406	1180	4073	0.231398	0.276638
S=40, D=76, h=0.7, k=1, V=1	294408	469	291054	485	2400	1181	4066	0.233934	0.279685
S=40, D=76, h=0.7, k=1, V=0	294408	469	291052	487	2400	1181	4068	0.233676	0.279382
S=40, D=76, h=0.6, k=0.3, V=1	292020	466	288812	386	2356	1226	3968	0.246658	0.297091
S=40, D=76, h=0.6, k=0.3, V=0	292118	452	288895	403	2368	1223	3994	0.238769	0.287587
S=40, D=76, h=0.6, k=0.4, V=1	293137	492	289891	408	2346	1211	3965	0.253381	0.304339
S=40, D=76, h=0.6, k=0.4, V=0	293137	484	289883	420	2350	1211	3981	0.248703	0.298832
S=40, D=76, h=0.6, k=0.5, V=1	294450	514	291140	445	2351	1182	3978	0.256419	0.306455
S=40, D=76, h=0.6, k=0.5, V=0	294518	506	291199	454	2359	1180	3993	0.252251	0.301435
S=40, D=76, h=0.6, k=0.6, V=1	295488	559	292156	457	2316	1174	3947	0.271088	0.323421
S=40, D=76, h=0.6, k=0.6, V=0	295556	560	292222	457	2317	1172	3946	0.271447	0.323731
S=40, D=76, h=0.6, k=0.7, V=1	296003	557	292632	480	2334	1158	3972	0.267221	0.317955
S=40, D=76, h=0.6, k=0.7, V=0	296071	558	292698	480	2335	1156	3971	0.267579	0.318265
S=40, D=76, h=0.6, k=0.8, V=1	296756	573	293347	499	2337	1138	3974	0.270400	0.320623
S=40, D=76, h=0.6, k=0.8, V=0	296824	574	293413	499	2338	1136	3973	0.270753	0.320926
S=40, D=76, h=0.6, k=0.9, V=1	296960	574	293528	515	2343	1131	3989	0.268662	0.318201
S=40, D=76, h=0.6, k=0.9, V=0	297028	575	293594	515	2344	1129	3988	0.269014	0.318503
S=40, D=76, h=0.6, k=1, V=1	296948	563	293502	533	2350	1134	4017	0.262526	0.311174
S=40, D=76, h=0.6, k=1, V=0	297016	564	293568	533	2351	1132	4016	0.262880	0.311481
S=40, D=76, h=0.5, k=0.3, V=1	292839	499	289607	397	2336	1216	3949	0.257610	0.309622
S=40, D=76, h=0.5, k=0.3, V=0	293005	491	289760	409	2345	1211	3965	0.252916	0.303818
S=40, D=76, h=0.5, k=0.4, V=1	295543	579	292215	451	2298	1169	3918	0.279138	0.332725
S=40, D=76, h=0.5, k=0.4, V=0	295611	571	292274	460	2306	1167	3933	0.275117	0.327884
S=40, D=76, h=0.5, k=0.5, V=1	296554	584	293166	492	2312	1149	3953	0.275292	0.327071
S=40, D=76, h=0.5, k=0.5, V=0	296622	582	293229	495	2316	1147	3958	0.274193	0.325660
S=40, D=76, h=0.5, k=0.6, V=1	297609	604	294166	513	2326	1115	3954	0.279454	0.330036
S=40, D=76, h=0.5, k=0.6, V=0	297677	605	294232	513	2327	1113	3953	0.279799	0.330325
S=40, D=76, h=0.5, k=0.7, V=1	298222	615	294729	544	2334	1100	3978	0.279090	0.328723
S=40, D=76, h=0.5, k=0.7, V=0	298290	616	294795	544	2335	1098	3977	0.279431	0.329007
S=40, D=76, h=0.5, k=0.8, V=1	298592	634	295062	571	2325	1088	3984	0.282204	0.331746
S=40, D=76, h=0.5, k=0.8, V=0	298660	634	295127	572	2327	1086	3985	0.282083	0.331490
S=40, D=76, h=0.5, k=0.9, V=1	298743	638	295212	569	2324	1083	3976	0.283860	0.333422
S=40, D=76, h=0.5, k=0.9, V=0	298743	638	295212	569	2324	1083	3976	0.283860	0.333422
S=40, D=76, h=0.5, k=1, V=1	299549	657	295941	605	2346	1041	3992	0.285834	0.333364
S=40, D=76, h=0.5, k=1, V=0	299549	657	295941	605	2346	1041	3992	0.285834	0.333364
S=40, D=76, h=0.4, k=0.3, V=1	294869	564	291583	424	2298	1187	3909	0.277595	0.331868
S=40, D=76, h=0.4, k=0.3, V=0	295035	553	291733	437	2312	1182	3931	0.271832	0.324771
S=40, D=76, h=0.4, k=0.4, V=1	296730	629	293356	479	2266	1150	3895	0.292540	0.347511
S=40, D=76, h=0.4, k=0.4, V=0	296798	622	293416	487	2273	1148	3908	0.289143	0.343417
S=40, D=76, h=0.4, k=0.5, V=1	298212	654	294742	533	2283	1107	3923	0.293752	0.346404
S=40, D=76, h=0.4, k=0.5, V=0	298280	654	294807	534	2285	1105	3924	0.293624	0.346133
S=40, D=76, h=0.4, k=0.6, V=1	299290	663	295719	584	2324	1056	3964	0.290361	0.339483
S=40, D=76, h=0.4, k=0.6, V=0	299358	663	295784	585	2326	1054	3965	0.290240	0.339226
S=40, D=76, h=0.4, k=0.7, V=1	299872	701	296260	598	2313	1030	3941	0.300907	0.350197
S=40, D=76, h=0.4, k=0.7, V=0	299940	701	296325	599	2315	1028	3942	0.300787	0.349940
S=40, D=76, h=0.4, k=0.8, V=1	301323	711	297616	646	2350	981	3977	0.298507	0.344621
S=40, D=76, h=0.4, k=0.8, V=0	301323	711	297616	646	2350	981	3977	0.298507	0.344621
S=40, D=76, h=0.4, k=0.9, V=1	301831	750	298117	641	2323	970	3934	0.311225	0.358561
S=40, D=76, h=0.4, k=0.9, V=0	301831	750	298117	641	2323	970	3934	0.311225	0.358561
S=40, D=76, h=0.4, k=1, V=1	302331	738	298556	679	2358	945	3982	0.303250	0.348018
S=40, D=76, h=0.4, k=1, V=0	302331	738	298556	679	2358	945	3982	0.303250	0.348018
S=40, D=76, h=0.3, k=0.3, V=1	295452	615	292151	426	2260	1177	3863	0.295057	0.351972
S=40, D=76, h=0.3, k=0.3, V=0	295618	603	292301	440	2274	1172	3886	0.288986	0.344527
S=40, D=76, h=0.3, k=0.4, V=1	298251	674	294784	527	2266	1104	3897	0.301111	0.354851
S=40, D=76, h=0.3, k=0.4, V=0	298319	674	294849	528	2268	1102	3898	0.300981	0.354576
S=40, D=76, h=0.3, k=0.5, V=1	300474	727	296849	588	2310	1005	3903	0.310450	0.359744
S=40, D=76, h=0.3, k=0.5, V=0	300542	726	296913	590	2313	1003	3906	0.309890	0.358979
S=40, D=76, h=0.3, k=0.6, V=1	301898	748	298193	635	2322	972	3929	0.311353	0.358835
S=40, D=76, h=0.3, k=0.6, V=0	301898	748	298193	635	2322	972	3929	0.311353	0.358835
S=40, D=76, h=0.3, k=0.7, V=1	303031	782	299225	682	2342	916	3940	0.316414	0.361342
S=40, D=76, h=0.3, k=0.7, V=0	303031	782	299225	682	2342	916	3940	0.316414	0.361342
S=40, D=76, h=0.3, k=0.8, V=1	304099	814	300234	695	2356	870	3921	0.324537	0.367816
S=40, D=76, h=0.3, k=0.8, V=0	304099	814	300234	695	2356	870	3921	0.324537	0.367816
S=40, D=76, h=0.3, k=0.9, V=1	304927	840	301010	718	2359	840	3917	0.329672	0.371841
S=40, D=76, h=0.3, k=0.9, V=0	304927	840	301010	718	2359	840	3917	0.329672	0.371841
S=40, D=76, h=0.3, k=1, V=1	305242	851	301301	732	2358	831	3921	0.331294	0.373122
S=40, D=76, h=0.3, k=1, V=0	305242	851	301301	732	2358	831	3921	0.331294	0.373122
S=40, D=76, h=0.2, k=0.3, V=1	296324	620	292920	502	2282	1150	3934	0.286101	0.339814
S=40, D=76, h=0.2, k=0.3, V=0	296490	611	293073	513	2293	1145	3951	0.281691	0.334368
S=40, D=76, h=0.2, k=0.4, V=1	300235	717	296622	590	2306	1023	3919	0.306891	0.356666
S=40, D=76, h=0.2, k=0.4, V=0	300303	717	296687	591	2308	1021	3920	0.306769	0.356405
S=40, D=76, h=0.2, k=0.5, V=1	302879	791	299114	653	2321	928	3902	0.322456	0.368918
S=40, D=76, h=0.2, k=0.5, V=0	302879	791	299114	653	2321	928	3902	0.322456	0.368918
S=40, D=76, h=0.2, k=0.6, V=1	304441	837	300543	713	2348	855	3916	0.329300	0.372306
S=40, D=76, h=0.2, k=0.6, V=0	304441	837	300543	713	2348	855	3916	0.329300	0.372306
S=40, D=76, h=0.2, k=0.7, V=1	305808	866	301813	764	2365	806	3935	0.332301	0.372820
S=40, D=76, h=0.2, k=0.7, V=0	305808	866	301813	764	2365	806	3935	0.332301	0.372820
S=40, D=76, h=0.2, k=0.8, V=1	306927	916	302850	798	2363	756	3917	0.342971	0.381767
S=40, D=76, h=0.2, k=0.8, V=0	306927	916	302850	798	2363	756	3917	0.342971	0.381767
S=40, D=76, h=0.2, k=0.9, V=1	308056	960	303904	836	2356	715	3907	0.351393	0.388683
S=40, D=76, h=0.2, k=0.9, V=0	308056	960	303904	836	2356	715	3907	0.351393	0.388683
S=40, D=76, h=0.2, k=1, V=1	308537	993	304338	859	2347	692	3898	0.357957	0.394519
S=40, D=76, h=0.2, k=1, V=0	308537	993	304338	859	2347	692	3898	0.357957	0.394519
S=40, D=76, F=0	289238	93	285812	669	2664	1276	4609	0.047408	0.059515
S=40, D=80, h=0.7, k=0.3, V=1	290277	430	287123	376	2348	1268	3992	0.233871	0.283965
S=40, D=80, h=0.7, k=0.3, V=0	290531	411	287351	400	2369	1260	4029	0.222711	0.270225
S=40, D=80, h=0.7, k=0.4, V=1	291742	440	288520	402	2380	1227	4009	0.234013	0.282033
S=40, D=80, h=0.7, k=0.4, V=0	291949	428	288709	419	2393	1222	4034	0.226870	0.273310
S=40, D=80, h=0.7, k=0.5, V=1	292534	447	289281	423	2383	1217	4023	0.233794	0.281292
S=40, D=80, h=0.7, k=0.5, V=0	292534	436	289274	434	2390	1217	4041	0.228000	0.274437
S=40, D=80, h=0.7, k=0.6, V=1	293328	465	290049	430	2384	1201	4015	0.239791	0.287596
S=40, D=80, h=0.7, k=0.6, V=0	293328	466	290051	429	2382	1201	4012	0.240351	0.288278
S=40, D=80, h=0.7, k=0.7, V=1	293607	463	290306	449	2389	1197	4035	0.236415	0.283409
S=40, D=80, h=0.7, k=0.7, V=0	293607	464	290308	448	2387	1197	4032	0.236970	0.284084
S=40, D=80, h=0.7, k=0.8, V=1	294232	466	290895	469	2402	1182	4053	0.234869	0.280822
S=40, D=80, h=0.7, k=0.8, V=0	294232	467	290896	468	2401	1182	4051	0.235387	0.281436
S=40, D=80, h=0.7, k=0.9, V=1	294453	464	291098	486	2405	1180	4071	0.231912	0.277247
S=40, D=80, h=0.7, k=0.9, V=0	294453	463	291097	487	2406	1180	4073	0.231398	0.276638
S=40, D=80, h=0.7, k=1, V=1	294408	469	291054	485	2400	1181	4066	0.233934	0.279685
S=40, D=80, h=0.7, k=1, V=0	294408	469	291052	487	2400	1181	4068	0.233676	0.279382
S=40, D=80, h=0.6, k=0.3, V=1	292020	466	288812	386	2356	1226	3968	0.246658	0.297091
S=40, D=80, h=0.6, k=0.3, V=0	292118	452	288895	403	2368	1223	3994	0.238769	0.287587
S=40, D=80, h=0.6, k=0.4, V=1	293137	492	289891	408	2346	1211	3965	0.253381	0.304339
S=40, D=80, h=0.6, k=0.4, V=0	293137	484	289883	420	2350	1211	3981	0.248703	0.298832
S=40, D=80, h=0.6, k=0.5, V=1	294450	514	291140	445	2351	1182	3978	0.256419	0.306455
S=40, D=80, h=0.6, k=0.5, V=0	294518	506	291199	454	2359	1180	3993	0.252251	0.301435
S=40, D=80, h=0.6, k=0.6, V=1	295488	559	292156	457	2316	1174	3947	0.271088	0.323421
S=40, D=80, h=0.6, k=0.6, V=0	295556	560	292222	457	2317	1172	3946	0.271447	0.323731
S=40, D=80, h=0.6, k=0.7, V=1	296003	557	292632	480	2334	1158	3972	0.267221	0.317955
S=40, D=80, h=0.6, k=0.7, V=0	296071	558	292698	480	2335	1156	3971	0.267579	0.318265
S=40, D=80, h=0.6, k=0.8, V=1	296756	573	293347	499	2337	1138	3974	0.270400	0.320623
S=40, D=80, h=0.6, k=0.8, V=0	296824	574	293413	499	2338	1136	3973	0.270753	0.320926
S=40, D=80, h=0.6, k=0.9, V=1	296960	574	293528	515	2343	1131	3989	0.268662	0.318201
S=40, D=80, h=0.6, k=0.9, V=0	297028	575	293594	515	2344	1129	3988	0.269014	0.318503
S=40, D=80, h=0.6, k=1, V=1	296948	563	293502	533	2350	1134	4017	0.262526	0.311174
S=40, D=80, h=0.6, k=1, V=0	297016	564	293568	533	2351	1132	4016	0.262880	0.311481
S=40, D=80, h=0.5, k=0.3, V=1	292839	499	289607	397	2336	1216	3949	0.257610	0.309622
S=40, D=80, h=0.5, k=0.3, V=0	293005	491	289760	409	2345	1211	3965	0.252916	0.303818
S=40, D=80, h=0.5, k=0.4, V=1	295543	579	292215	451	2298	1169	3918	0.279138	0.332725
S=40, D=80, h=0.5, k=0.4, V=0	295611	571	292274	460	2306	1167	3933	0.275117	0.327884
S=40, D=80, h=0.5, k=0.5, V=1	296554	584	293166	492	2312	1149	3953	0.275292	0.327071
S=40, D=80, h=0.5, k=0.5, V=0	296622	582	293229	495	2316	1147	3958	0.274193	0.325660
S=40, D=80, h=0.5, k=0.6, V=1	297609	604	294166	513	2326	1115	3954	0.279454	0.330036
S=40, D=80, h=0.5, k=0.6, V=0	297677	605	294232	513	2327	1113	3953	0.279799	0.330325
S=40, D=80, h=0.5, k=0.7, V=1	298222	615	294729	544	2334	1100	3978	0.279090	0.328723
S=40, D=80, h=0.5, k=0.7, V=0	298290	616	294795	544	2335	1098	3977	0.279431	0.329007
S=40, D=80, h=0.5, k=0.8, V=1	298592	634	295062	571	2325	1088	3984	0.282204	0.331746
S=40, D=80, h=0.5, k=0.8, V=0	298660	634	295127	572	2327	1086	3985	0.282083	0.331490
S=40, D=80, h=0.5, k=0.9, V=1	298743	638	295212	569	2324	1083	3976	0.283860	0.333422
S=40, D=80, h=0.5, k=0.9, V=0	298743	638	295212	569	2324	1083	3976	0.283860	0.333422
S=40, D=80, h=0.5, k=1, V=1	299549	657	295941	605	2346	1041	3992	0.285834	0.333364
S=40, D=80, h=0.5, k=1, V=0	299549	657	295941	605	2346	1041	3992	0.285834	0.333364
S=40, D=80, h=0.4, k=0.3, V=1	294869	564	291583	424	2298	1187	3909	0.277595	0.331868
S=40, D=80, h=0.4, k=0.3, V=0	295035	553	291733	437	2312	1182	3931	0.271832	0.324771
S=40, D=80, h=0.4, k=0.4, V=1	296730	629	293356	479	2266	1150	3895	0.292540	0.347511
S=40, D=80, h=0.4, k=0.4, V=0	296798	622	293416	487	2273	1148	3908	0.289143	0.343417
S=40, D=80, h=0.4, k=0.5, V=1	298212	654	294742	533	2283	1107	3923	0.293752	0.346404
S=40, D=80, h=0.4, k=0.5, V=0	298280	654	294807	534	2285	1105	3924	0.293624	0.346133
S=40, D=80, h=0.4, k=0.6, V=1	299290	663	295719	584	2324	1056	3964	0.290361	0.339483
S=40, D=80, h=0.4, k=0.6, V=0	299358	663	295784	585	2326	1054	3965	0.290240	0.339226
S=40, D=80, h=0.4, k=0.7, V=1	299872	701	296260	598	2313	1030	3941	0.300907	0.350197
S=40, D=80, h=0.4, k=0.7, V=0	299940	701	296325	599	2315	1028	3942	0.300787	0.349940
S=40, D=80, h=0.4, k=0.8, V=1	301323	711	297616	646	2350	981	3977	0.298507	0.344621
S=40, D=80, h=0.4, k=0.8, V=0	301323	711	297616	646	2350	981	3977	0.298507	0.344621
S=40, D=80, h=0.4, k=0.9, V=1	301831	750	298117	641	2323	970	3934	0.311225	0.358561
S=40, D=80, h=0.4, k=0.9, V=0	301831	750	298117	641	2323	970	3934	0.311225	0.358561
S=40, D=80, h=0.4, k=1, V=1	302331	738	298556	679	2358	945	3982	0.303250	0.348018
S=40, D=80, h=0.4, k=1, V=0	302331	738	298556	679	2358	945	3982	0.303250	0.348018
S=40, D=80, h=0.3, k=0.3, V=1	295452	615	292151	426	2260	1177	3863	0.295057	0.351972
S=40, D=80, h=0.3, k=0.3, V=0	295618	603	292301	440	2274	1172	3886	0.288986	0.344527
S=40, D=80, h=0.3, k=0.4, V=1	298251	674	294784	527	2266	1104	3897	0.301111	0.354851
S=40, D=80, h=0.3, k=0.4, V=0	298319	674	294849	528	2268	1102	3898	0.300981	0.354576
S=40, D=80, h=0.3, k=0.5, V=1	300474	727	296849	588	2310	1005	3903	0.310450	0.359744
S=40, D=80, h=0.3, k=0.5, V=0	300542	726	296913	590	2313	1003	3906	0.309890	0.358979
S=40, D=80, h=0.3, k=0.6, V=1	301898	748	298193	635	2322	972	3929	0.311353	0.358835
S=40, D=80, h=0.3, k=0.6, V=0	301898	748	298193	635	2322	972	3929	0.311353	0.358835
S=40, D=80, h=0.3, k=0.7, V=1	303031	782	299225	682	2342	916	3940	0.316414	0.361342
S=40, D=80, h=0.3, k=0.7, V=0	303031	782	299225	682	2342	916	3940	0.316414	0.361342
S=40, D=80, h=0.3, k=0.8, V=1	304099	814	300234	695	2356	870	3921	0.324537	0.367816
S=40, D=80, h=0.3, k=0.8, V=0	304099	814	300234	695	2356	870	3921	0.324537	0.367816
S=40, D=80, h=0.3, k=0.9, V=1	304927	840	301010	718	2359	840	3917	0.329672	0.371841
S=40, D=80, h=0.3, k=0.9, V=0	304927	840	301010	718	2359	840	3917	0.329672	0.371841
S=40, D=80, h=0.3, k=1, V=1	305242	851	301301	732	2358	831	3921	0.331294	0.373122
S=40, D=80, h=0.3, k=1, V=0	305242	851	301301	732	2358	831	3921	0.331294	0.373122
S=40, D=80, h=0.2, k=0.3, V=1	296324	620	292920	502	2282	1150	3934	0.286101	0.339814
S=40, D=80, h=0.2, k=0.3, V=0	296490	611	293073	513	2293	1145	3951	0.281691	0.334368
S=40, D=80, h=0.2, k=0.4, V=1	300235	717	296622	590	2306	1023	3919	0.306891	0.356666
S=40, D=80, h=0.2, k=0.4, V=0	300303	717	296687	591	2308	1021	3920	0.306769	0.356405
S=40, D=80, h=0.2, k=0.5, V=1	302879	791	299114	653	2321	928	3902	0.322456	0.368918
S=40, D=80, h=0.2, k=0.5, V=0	302879	791	299114	653	2321	928	3902	0.322456	0.368918
S=40, D=80, h=0.2, k=0.6, V=1	304441	836	300543	713	2349	855	3917	0.329008	0.371977
S=40, D=80, h=0.2, k=0.6, V=0	304441	836	300543	713	2349	855	3917	0.329008	0.371977
S=40, D=80, h=0.2, k=0.7, V=1	305808	865	301813	764	2366	806	3936	0.332014	0.372499
S=40, D=80, h=0.2, k=0.7, V=0	305808	865	301813	764	2366	806	3936	0.332014	0.372499
S=40, D=80, h=0.2, k=0.8, V=1	306927	914	302850	798	2365	756	3919	0.342412	0.381146
S=40, D=80, h=0.2, k=0.8, V=0	306927	914	302850	798	2365	756	3919	0.342412	0.381146
S=40, D=80, h=0.2, k=0.9, V=1	308056	961	303905	835	2355	715	3905	0.351768	0.389096
S=40, D=80, h=0.2, k=0.9, V=0	308056	961	303905	835	2355	715	3905	0.351768	0.389096
S=40, D=80, h=0.2, k=1, V=1	308537	992	304338	859	2348	692	3899	0.357689	0.394224
S=40, D=80, h=0.2, k=1, V=0	308537	992	304338	859	2348	692	3899	0.357689	0.394224
S=40, D=80, F=0	289238	93	285812	669	2664	1276	4609	0.047408	0.059515
S=30, D=42, h=0.7, k=0.3, V=1	298281	584	294775	561	2361	1091	4013	0.266797	0.314028
S=30, D=42, h=0.7, k=0.3, V=0	298866	539	295292	625	2410	1073	4108	0.244009	0.286696
S=30, D=42, h=0.7, k=0.4, V=1	298866	599	295323	579	2365	1074	4018	0.269721	0.316507
S=30, D=42, h=0.7, k=0.4, V=0	299197	561	295605	628	2403	1061	4092	0.251341	0.294607
S=30, D=42, h=0.7, k=0.5, V=1	299703	644	296113	594	2352	1041	3987	0.283121	0.330300
S=30, D=42, h=0.7, k=0.5, V=0	299916	614	296287	632	2383	1034	4049	0.268883	0.313511
S=30, D=42, h=0.7, k=0.6, V=1	299862	656	296257	598	2351	1031	3980	0.286567	0.333719
S=30, D=42, h=0.7, k=0.6, V=0	300075	649	296454	611	2361	1024	3996	0.282869	0.329108
S=30, D=42, h=0.7, k=0.7, V=1	300757	627	297065	656	2409	1001	4066	0.270346	0.313379
S=30, D=42, h=0.7, k=0.7, V=0	300801	622	297101	664	2414	998	4076	0.267905	0.310451
S=30, D=42, h=0.7, k=0.8, V=1	300834	638	297138	657	2401	998	4056	0.273880	0.317296
S=30, D=42, h=0.7, k=0.8, V=0	300878	633	297174	665	2406	995	4066	0.271449	0.314380
S=30, D=42, h=0.7, k=0.9, V=1	301178	609	297426	704	2439	990	4133	0.259163	0.299954
S=30, D=42, h=0.7, k=0.9, V=0	301222	601	297459	715	2447	987	4149	0.255449	0.295575
S=30, D=42, h=0.7, k=1, V=1	301486	627	297717	717	2425	984	4126	0.263860	0.305090
S=30, D=42, h=0.7, k=1, V=0	301486	617	297710	727	2432	984	4143	0.259629	0.300269
S=30, D=42, h=0.6, k=0.3, V=1	298873	647	295362	550	2314	1077	3941	0.289489	0.339733
S=30, D=42, h=0.6, k=0.3, V=0	299307	610	295741	597	2359	1061	4017	0.271610	0.318130
S=30, D=42, h=0.6, k=0.4, V=1	300026	677	296423	595	2331	1029	3955	0.293822	0.342025
S=30, D=42, h=0.6, k=0.4, V=0	300239	658	296609	620	2352	1022	3994	0.284846	0.331323
S=30, D=42, h=0.6, k=0.5, V=1	300695	688	297052	618	2337	1013	3968	0.294595	0.341996
S=30, D=42, h=0.6, k=0.5, V=0	300750	678	297097	630	2345	1011	3986	0.290119	0.336777
S=30, D=42, h=0.6, k=0.6, V=1	301785	709	298069	646	2361	968	3975	0.298037	0.343383
S=30, D=42, h=0.6, k=0.6, V=0	301785	711	298072	646	2356	968	3970	0.298784	0.344281
S=30, D=42, h=0.6, k=0.7, V=1	302158	721	298399	667	2371	946	3984	0.299421	0.343727
S=30, D=42, h=0.6, k=0.7, V=0	302158	722	298403	666	2367	946	3979	0.299963	0.344385
S=30, D=42, h=0.6, k=0.8, V=1	302573	716	298770	709	2378	945	4032	0.293185	0.336568
S=30, D=42, h=0.6, k=0.8, V=0	302573	718	298773	707	2375	945	4027	0.294065	0.337584
S=30, D=42, h=0.6, k=0.9, V=1	303036	719	299200	724	2393	928	4045	0.292484	0.334819
S=30, D=42, h=0.6, k=0.9, V=0	303036	718	299199	725	2394	928	4047	0.292066	0.334343
S=30, D=42, h=0.6, k=1, V=1	303585	725	299716	734	2410	903	4047	0.293374	0.334481
S=30, D=42, h=0.6, k=1, V=0	303585	724	299715	735	2411	903	4049	0.292958	0.334010
S=30, D=42, h=0.5, k=0.3, V=1	299721	711	296181	548	2281	1046	3875	0.310578	0.362429
S=30, D=42, h=0.5, k=0.3, V=0	300019	700	296456	566	2297	1034	3897	0.305050	0.355401
S=30, D=42, h=0.5, k=0.4, V=1	301504	721	297817	623	2343	975	3941	0.304465	0.351134
S=30, D=42, h=0.5, k=0.4, V=0	301559	713	297864	634	2348	973	3955	0.300844	0.346938
S=30, D=42, h=0.5, k=0.5, V=1	302688	740	298908	677	2363	936	3976	0.304178	0.348580
S=30, D=42, h=0.5, k=0.5, V=0	302688	735	298904	685	2364	936	3985	0.301890	0.346028
S=30, D=42, h=0.5, k=0.6, V=1	303627	775	299776	701	2375	889	3965	0.312223	0.355025
S=30, D=42, h=0.5, k=0.6, V=0	303627	778	299778	699	2372	889	3960	0.313352	0.356302
S=30, D=42, h=0.5, k=0.7, V=1	304439	791	300546	714	2388	860	3962	0.315620	0.357193
S=30, D=42, h=0.5, k=0.7, V=0	304439	794	300547	713	2385	860	3958	0.316628	0.358329
S=30, D=42, h=0.5, k=0.8, V=1	305023	834	301120	708	2361	843	3912	0.329073	0.371349
S=30, D=42, h=0.5, k=0.8, V=0	305023	837	301121	707	2358	843	3908	0.330062	0.372461
S=30, D=42, h=0.5, k=0.9, V=1	305800	816	301808	768	2408	812	3988	0.317393	0.356504
S=30, D=42, h=0.5, k=0.9, V=0	305800	818	301808	768	2406	812	3986	0.317981	0.357162
S=30, D=42, h=0.5, k=1, V=1	306168	817	302132	798	2421	796	4015	0.314670	0.352597
S=30, D=42, h=0.5, k=1, V=0	306168	818	302133	797	2420	796	4013	0.315065	0.353038
S=30, D=42, h=0.4, k=0.3, V=1	300382	731	296792	568	2291	1017	3876	0.314323	0.364979
S=30, D=42, h=0.4, k=0.3, V=0	300636	724	297028	583	2301	1008	3892	0.310486	0.360097
S=30, D=42, h=0.4, k=0.4, V=1	302928	793	299164	647	2324	923	3894	0.323761	0.370095
S=30, D=42, h=0.4, k=0.4, V=0	302928	783	299155	658	2332	923	3913	0.319544	0.365328
S=30, D=42, h=0.4, k=0.5, V=1	304436	818	300552	705	2361	860	3926	0.324648	0.367367
S=30, D=42, h=0.4, k=0.5, V=0	304436	812	300548	712	2364	860	3936	0.322220	0.364672
S=30, D=42, h=0.4, k=0.6, V=1	305298	847	301352	732	2367	826	3925	0.330135	0.371523
S=30, D=42, h=0.4, k=0.6, V=0	305298	851	301353	731	2363	826	3920	0.331404	0.372946
S=30, D=42, h=0.4, k=0.7, V=1	306296	879	302273	776	2368	792	3936	0.334666	0.374614
S=30, D=42, h=0.4, k=0.7, V=0	306296	882	302273	776	2365	792	3933	0.335519	0.375566
S=30, D=42, h=0.4, k=0.8, V=1	306774	892	302728	785	2369	772	3926	0.337673	0.376848
S=30, D=42, h=0.4, k=0.8, V=0	306774	893	302729	784	2368	772	3924	0.338061	0.377279
S=30, D=42, h=0.4, k=0.9, V=1	307855	933	303741	815	2366	729	3910	0.346258	0.383873
S=30, D=42, h=0.4, k=0.9, V=0	307855	934	303742	814	2365	729	3908	0.346639	0.384293
S=30, D=42, h=0.4, k=1, V=1	308018	935	303869	842	2372	720	3934	0.344096	0.380976
S=30, D=42, h=0.4, k=1, V=0	308018	935	303869	842	2372	720	3934	0.344096	0.380976
S=30, D=42, h=0.3, k=0.3, V=1	301453	755	297792	599	2307	980	3886	0.317833	0.366729
S=30, D=42, h=0.3, k=0.3, V=0	301607	748	297933	612	2314	973	3899	0.314372	0.362439
S=30, D=42, h=0.3, k=0.4, V=1	304061	830	300214	682	2335	874	3891	0.330775	0.375108
S=30, D=42, h=0.3, k=0.4, V=0	304061	824	300210	689	2338	874	3901	0.328338	0.372398
S=30, D=42, h=0.3, k=0.5, V=1	306219	877	302204	765	2373	788	3926	0.335305	0.375093
S=30, D=42, h=0.3, k=0.5, V=0	306219	877	302201	768	2373	788	3929	0.334986	0.374739
S=30, D=42, h=0.3, k=0.6, V=1	307216	923	303138	787	2368	745	3900	0.346041	0.384490
S=30, D=42, h=0.3, k=0.6, V=0	307216	926	303138	787	2365	745	3897	0.346876	0.385415
S=30, D=42, h=0.3, k=0.7, V=1	308064	958	303916	829	2361	714	3904	0.351473	0.388685
S=30, D=42, h=0.3, k=0.7, V=0	308064	959	303917	827	2361	714	3902	0.351907	0.389152
S=30, D=42, h=0.3, k=0.8, V=1	308761	1000	304560	852	2349	684	3885	0.360501	0.396811
S=30, D=42, h=0.3, k=0.8, V=0	308761	1000	304560	852	2349	684	3885	0.360501	0.396811
S=30, D=42, h=0.3, k=0.9, V=1	309115	1000	304867	889	2359	668	3916	0.357080	0.392171
S=30, D=42, h=0.3, k=0.9, V=0	309115	1000	304867	889	2359	668	3916	0.357080	0.392171
S=30, D=42, h=0.3, k=1, V=1	309868	1042	305550	933	2343	638	3914	0.364106	0.398100
S=30, D=42, h=0.3, k=1, V=0	309868	1042	305550	933	2343	638	3914	0.364106	0.398100
S=30, D=42, F=0	297855	127	293971	959	2798	1095	4852	0.054257	0.065716
S=30, D=45, h=0.7, k=0.3, V=1	298156	582	294659	556	2359	1095	4010	0.266714	0.314144
S=30, D=45, h=0.7, k=0.3, V=0	298802	537	295230	625	2410	1075	4110	0.243296	0.285964
S=30, D=45, h=0.7, k=0.4, V=1	298643	594	295108	579	2362	1083	4024	0.267969	0.314939
S=30, D=45, h=0.7, k=0.4, V=0	299035	557	295447	630	2401	1068	4099	0.249683	0.293022
S=30, D=45, h=0.7, k=0.5, V=1	299532	637	295946	592	2357	1043	3992	0.281033	0.327985
S=30, D=45, h=0.7, k=0.5, V=0	299870	608	296239	632	2391	1032	4055	0.266858	0.311055
S=30, D=45, h=0.7, k=0.6, V=1	299673	650	296075	598	2350	1037	3985	0.284625	0.331824
S=30, D=45, h=0.7, k=0.6, V=0	300011	643	296391	614	2363	1026	4003	0.280606	0.326630
S=30, D=45, h=0.7, k=0.7, V=1	300461	626	296779	654	2402	1009	4065	0.270230	0.313672
S=30, D=45, h=0.7, k=0.7, V=0	300685	621	296986	665	2413	1000	4078	0.267460	0.310045
S=30, D=45, h=0.7, k=0.8, V=1	300538	633	296853	655	2397	1006	4058	0.272480	0.316123
S=30, D=45, h=0.7, k=0.8, V=0	300762	628	297060	666	2408	997	4071	0.269715	0.312502
S=30, D=45, h=0.7, k=0.9, V=1	300955	606	297207	704	2438	994	4136	0.258156	0.298998
S=30, D=45, h=0.7, k=0.9, V=0	301054	598	297292	716	2448	989	4153	0.254337	0.294396
S=30, D=45, h=0.7, k=1, V=1	301434	625	297665	717	2427	984	4128	0.263199	0.304330
S=30, D=45, h=0.7, k=1, V=0	301434	615	297658	727	2434	984	4145	0.258964	0.299505
S=30, D=45, h=0.6, k=0.3, V=1	298650	640	295148	550	2312	1086	3948	0.287154	0.337533
S=30, D=45, h=0.6, k=0.3, V=0	299145	603	295583	600	2359	1068	4027	0.268874	0.315328
S=30, D=45, h=0.6, k=0.4, V=1	299837	669	296238	598	2332	1035	3965	0.290894	0.338998
S=30, D=45, h=0.6, k=0.4, V=0	300175	650	296543	625	2357	1024	4006	0.281673	0.327781
S=30, D=45, h=0.6, k=0.5, V=1	300454	683	296820	616	2335	1019	3970	0.293257	0.340810
S=30, D=45, h=0.6, k=0.5, V=0	300634	674	296984	630	2346	1013	3989	0.288861	0.335452
S=30, D=45, h=0.6, k=0.6, V=1	301562	701	297854	642	2365	972	3979	0.295959	0.341224
S=30, D=45, h=0.6, k=0.6, V=0	301617	703	297909	643	2362	970	3975	0.296594	0.341880
S=30, D=45, h=0.6, k=0.7, V=1	301909	715	298158	664	2372	951	3987	0.297874	0.342240
S=30, D=45, h=0.6, k=0.7, V=0	301964	716	298214	664	2370	949	3983	0.298304	0.342658
S=30, D=45, h=0.6, k=0.8, V=1	302427	707	298628	707	2385	947	4039	0.290577	0.333697
S=30, D=45, h=0.6, k=0.8, V=0	302427	709	298631	705	2382	947	4034	0.291459	0.334716
S=30, D=45, h=0.6, k=0.9, V=1	302852	712	299025	720	2395	933	4048	0.290721	0.333082
S=30, D=45, h=0.6, k=0.9, V=0	302852	711	299024	721	2396	933	4050	0.290302	0.332605
S=30, D=45, h=0.6, k=1, V=1	303401	719	299541	730	2411	908	4049	0.291929	0.333111
S=30, D=45, h=0.6, k=1, V=0	303401	718	299540	731	2412	908	4051	0.291511	0.332638
S=30, D=45, h=0.5, k=0.3, V=1	299532	705	296003	544	2280	1052	3876	0.309215	0.361228
S=30, D=45, h=0.5, k=0.3, V=0	299955	695	296395	566	2299	1036	3901	0.303482	0.353718
S=30, D=45, h=0.5, k=0.4, V=1	301391	717	297708	623	2343	977	3943	0.303282	0.349921
S=30, D=45, h=0.5, k=0.4, V=0	301507	709	297813	635	2350	973	3958	0.299538	0.345468
S=30, D=45, h=0.5, k=0.5, V=1	302435	735	298663	673	2364	940	3977	0.303075	0.347548
S=30, D=45, h=0.5, k=0.5, V=0	302490	729	298711	682	2368	938	3988	0.300356	0.344390
S=30, D=45, h=0.5, k=0.6, V=1	303330	766	299497	693	2374	899	3966	0.310375	0.353504
S=30, D=45, h=0.5, k=0.6, V=0	303385	768	299551	692	2374	897	3963	0.311096	0.354205
S=30, D=45, h=0.5, k=0.7, V=1	304127	789	300254	708	2376	874	3958	0.315676	0.358065
S=30, D=45, h=0.5, k=0.7, V=0	304127	792	300255	707	2373	874	3954	0.316686	0.359205
S=30, D=45, h=0.5, k=0.8, V=1	304843	832	300962	698	2351	854	3903	0.329646	0.372659
S=30, D=45, h=0.5, k=0.8, V=0	304843	835	300963	697	2348	854	3899	0.330638	0.373776
S=30, D=45, h=0.5, k=0.9, V=1	305710	819	301738	757	2396	820	3973	0.319476	0.359298
S=30, D=45, h=0.5, k=0.9, V=0	305710	821	301738	757	2394	820	3971	0.320064	0.359957
S=30, D=45, h=0.5, k=1, V=1	306078	815	302061	788	2414	804	4006	0.315147	0.353585
S=30, D=45, h=0.5, k=1, V=0	306078	816	302062	787	2413	804	4004	0.315544	0.354028
S=30, D=45, h=0.4, k=0.3, V=1	300254	725	296668	567	2294	1021	3882	0.312519	0.363123
S=30, D=45, h=0.4, k=0.3, V=0	300572	718	296965	583	2306	1010	3899	0.308550	0.357966
S=30, D=45, h=0.4, k=0.4, V=1	302643	786	298892	642	2323	931	3896	0.322234	0.368838
S=30, D=45, h=0.4, k=0.4, V=0	302698	775	298935	654	2334	929	3917	0.317579	0.363447
S=30, D=45, h=0.4, k=0.5, V=1	304271	817	300406	694	2354	867	3915	0.325624	0.368889
S=30, D=45, h=0.4, k=0.5, V=0	304326	811	300454	702	2359	865	3926	0.323074	0.365936
S=30, D=45, h=0.4, k=0.6, V=1	305086	844	301159	724	2359	836	3919	0.330179	0.372175
S=30, D=45, h=0.4, k=0.6, V=0	305086	847	301160	723	2356	836	3915	0.331161	0.373278
S=30, D=45, h=0.4, k=0.7, V=1	306279	880	302258	774	2367	793	3934	0.335119	0.375165
S=30, D=45, h=0.4, k=0.7, V=0	306279	882	302258	774	2365	793	3932	0.335687	0.375800
S=30, D=45, h=0.4, k=0.8, V=1	306682	893	302640	785	2364	776	3925	0.337955	0.377400
S=30, D=45, h=0.4, k=0.8, V=0	306682	894	302641	784	2363	776	3923	0.338343	0.377831
S=30, D=45, h=0.4, k=0.9, V=1	307838	933	303719	821	2365	730	3916	0.345639	0.383252
S=30, D=45, h=0.4, k=0.9, V=0	307838	934	303720	820	2364	730	3914	0.346019	0.383672
S=30, D=45, h=0.4, k=1, V=1	307966	938	303807	852	2369	721	3942	0.343871	0.380783
S=30, D=45, h=0.4, k=1, V=0	307966	938	303807	852	2369	721	3942	0.343871	0.380783
S=30, D=45, h=0.3, k=0.3, V=1	301427	750	297767	597	2313	981	3891	0.316451	0.365170
S=30, D=45, h=0.3, k=0.3, V=0	301581	743	297908	610	2320	974	3904	0.312981	0.360871
S=30, D=45, h=0.3, k=0.4, V=1	303844	823	300010	676	2335	881	3892	0.329395	0.373969
S=30, D=45, h=0.3, k=0.4, V=0	303899	817	300058	684	2340	879	3903	0.326833	0.370995
S=30, D=45, h=0.3, k=0.5, V=1	305973	873	301970	763	2367	797	3927	0.334416	0.374646
S=30, D=45, h=0.3, k=0.5, V=0	305973	873	301967	766	2367	797	3930	0.334095	0.374291
S=30, D=45, h=0.3, k=0.6, V=1	307216	926	303134	791	2365	745	3901	0.346454	0.384950
S=30, D=45, h=0.3, k=0.6, V=0	307216	929	303134	791	2362	745	3898	0.347287	0.385874
S=30, D=45, h=0.3, k=0.7, V=1	308064	963	303915	831	2355	714	3900	0.352679	0.390026
S=30, D=45, h=0.3, k=0.7, V=0	308064	964	303916	830	2354	714	3898	0.353054	0.390440
S=30, D=45, h=0.3, k=0.8, V=1	308761	1003	304555	858	2345	684	3887	0.360742	0.397090
S=30, D=45, h=0.3, k=0.8, V=0	308761	1003	304555	858	2345	684	3887	0.360742	0.397090
S=30, D=45, h=0.3, k=0.9, V=1	309096	1003	304842	895	2356	668	3919	0.357290	0.392405
S=30, D=45, h=0.3, k=0.9, V=0	309096	1003	304842	895	2356	668	3919	0.357290	0.392405
S=30, D=45, h=0.3, k=1, V=1	309806	1044	305484	939	2339	640	3918	0.364053	0.398166
S=30, D=45, h=0.3, k=1, V=0	309806	1044	305484	939	2339	640	3918	0.364053	0.398166
S=30, D=45, F=0	297791	129	293911	957	2794	1097	4848	0.055221	0.066871
S=30, D=48, h=0.7, k=0.3, V=1	298045	583	294550	558	2354	1098	4010	0.266848	0.314485
S=30, D=48, h=0.7, k=0.3, V=0	298566	538	295002	626	2400	1082	4108	0.243601	0.286701
S=30, D=48, h=0.7, k=0.4, V=1	298643	596	295109	578	2360	1083	4021	0.268776	0.315881
S=30, D=48, h=0.7, k=0.4, V=0	298910	558	295328	630	2394	1072	4096	0.250096	0.293737
S=30, D=48, h=0.7, k=0.5, V=1	299357	639	295779	593	2346	1052	3991	0.281576	0.329128
S=30, D=48, h=0.7, k=0.5, V=0	299570	608	295953	632	2377	1045	4054	0.266888	0.311802
S=30, D=48, h=0.7, k=0.6, V=1	299673	652	296074	598	2349	1037	3984	0.285248	0.332532
S=30, D=48, h=0.7, k=0.6, V=0	299886	644	296271	612	2359	1030	4001	0.281133	0.327450
S=30, D=48, h=0.7, k=0.7, V=1	300397	624	296717	654	2402	1011	4067	0.269563	0.313008
S=30, D=48, h=0.7, k=0.7, V=0	300496	619	296805	663	2409	1006	4078	0.267008	0.309840
S=30, D=48, h=0.7, k=0.8, V=1	300474	632	296792	653	2397	1008	4058	0.272335	0.316048
S=30, D=48, h=0.7, k=0.8, V=0	300573	627	296880	662	2404	1003	4069	0.269785	0.312885
S=30, D=48, h=0.7, k=0.9, V=1	300830	606	297087	702	2435	998	4135	0.258328	0.299387
S=30, D=48, h=0.7, k=0.9, V=0	300929	598	297172	714	2445	993	4152	0.254507	0.294778
S=30, D=48, h=0.7, k=1, V=1	301190	627	297430	715	2418	992	4125	0.264028	0.305684
S=30, D=48, h=0.7, k=1, V=0	301245	617	297475	726	2427	990	4143	0.259693	0.300637
S=30, D=48, h=0.6, k=0.3, V=1	298650	642	295148	550	2310	1086	3946	0.287821	0.338314
S=30, D=48, h=0.6, k=0.3, V=0	299020	606	295464	600	2350	1072	4022	0.269963	0.316849
S=30, D=48, h=0.6, k=0.4, V=1	299837	668	296237	598	2334	1035	3967	0.290531	0.338562
S=30, D=48, h=0.6, k=0.4, V=0	300050	649	296423	624	2354	1028	4006	0.281458	0.327755
S=30, D=48, h=0.6, k=0.5, V=1	300454	682	296818	617	2337	1019	3973	0.292778	0.340243
S=30, D=48, h=0.6, k=0.5, V=0	300509	672	296863	630	2344	1017	3991	0.288211	0.334929
S=30, D=48, h=0.6, k=0.6, V=1	301437	703	297733	641	2360	976	3977	0.296669	0.342256
S=30, D=48, h=0.6, k=0.6, V=0	301492	705	297788	642	2357	974	3973	0.297304	0.342911
S=30, D=48, h=0.6, k=0.7, V=1	301784	713	298038	662	2371	955	3988	0.297431	0.341947
S=30, D=48, h=0.6, k=0.7, V=0	301839	714	298094	662	2369	953	3984	0.297862	0.342365
S=30, D=48, h=0.6, k=0.8, V=1	302247	706	298454	706	2381	953	4040	0.290330	0.333735
S=30, D=48, h=0.6, k=0.8, V=0	302302	708	298509	705	2380	951	4036	0.291106	0.334522
S=30, D=48, h=0.6, k=0.9, V=1	302620	709	298800	718	2393	939	4050	0.289953	0.332524
S=30, D=48, h=0.6, k=0.9, V=0	302675	708	298851	720	2396	937	4053	0.289428	0.331815
S=30, D=48, h=0.6, k=1, V=1	303230	715	299373	730	2412	912	4054	0.290641	0.331856
S=30, D=48, h=0.6, k=1, V=0	303285	714	299424	732	2415	910	4057	0.290119	0.331155
S=30, D=48, h=0.5, k=0.3, V=1	299532	704	296002	544	2282	1052	3878	0.308855	0.360794
S=30, D=48, h=0.5, k=0.3, V=0	299830	693	296273	567	2297	1040	3904	0.302710	0.353066
S=30, D=48, h=0.5, k=0.4, V=1	301263	715	297585	621	2342	981	3944	0.302847	0.349640
S=30, D=48, h=0.5, k=0.4, V=0	301318	706	297632	633	2347	979	3959	0.298818	0.344987
S=30, D=48, h=0.5, k=0.5, V=1	302435	731	298660	675	2369	940	3984	0.301568	0.345816
S=30, D=48, h=0.5, k=0.5, V=0	302490	724	298708	685	2373	938	3996	0.298464	0.342232
S=30, D=48, h=0.5, k=0.6, V=1	303278	768	299444	693	2373	899	3965	0.310943	0.354135
S=30, D=48, h=0.5, k=0.6, V=0	303333	770	299498	692	2373	897	3962	0.311663	0.354835
S=30, D=48, h=0.5, k=0.7, V=1	304020	784	300151	705	2380	876	3961	0.314462	0.356795
S=30, D=48, h=0.5, k=0.7, V=0	304075	787	300204	705	2379	874	3958	0.315365	0.357699
S=30, D=48, h=0.5, k=0.8, V=1	304604	826	300726	699	2353	859	3911	0.327723	0.370782
S=30, D=48, h=0.5, k=0.8, V=0	304659	829	300779	699	2352	857	3908	0.328607	0.371657
S=30, D=48, h=0.5, k=0.9, V=1	305433	812	301464	761	2396	828	3985	0.316945	0.356912
S=30, D=48, h=0.5, k=0.9, V=0	305488	814	301516	762	2396	826	3984	0.317430	0.357342
S=30, D=48, h=0.5, k=1, V=1	305988	809	301964	797	2418	807	4022	0.312417	0.350697
S=30, D=48, h=0.5, k=1, V=0	305988	810	301966	795	2417	807	4019	0.312916	0.351253
S=30, D=48, h=0.4, k=0.3, V=1	300254	723	296666	569	2296	1021	3886	0.311636	0.362103
S=30, D=48, h=0.4, k=0.3, V=0	300508	715	296900	587	2306	1012	3905	0.307143	0.356482
S=30, D=48, h=0.4, k=0.4, V=1	302643	789	298893	640	2321	931	3892	0.323335	0.370077
S=30, D=48, h=0.4, k=0.4, V=0	302698	777	298936	653	2332	929	3914	0.318303	0.364271
S=30, D=48, h=0.4, k=0.5, V=1	304151	814	300285	695	2357	868	3920	0.324579	0.367758
S=30, D=48, h=0.4, k=0.5, V=0	304206	806	300333	704	2363	866	3933	0.321364	0.364066
S=30, D=48, h=0.4, k=0.6, V=1	304979	841	301056	721	2361	838	3920	0.329591	0.371620
S=30, D=48, h=0.4, k=0.6, V=0	305034	844	301109	721	2360	836	3917	0.330466	0.372483
S=30, D=48, h=0.4, k=0.7, V=1	306076	873	302062	777	2364	803	3944	0.332803	0.373177
S=30, D=48, h=0.4, k=0.7, V=0	306131	875	302114	778	2364	801	3943	0.333269	0.373579
S=30, D=48, h=0.4, k=0.8, V=1	306479	887	302443	789	2360	786	3935	0.335832	0.375636
S=30, D=48, h=0.4, k=0.8, V=0	306534	888	302496	789	2361	784	3934	0.336117	0.375833
S=30, D=48, h=0.4, k=0.9, V=1	307763	932	303638	830	2363	733	3926	0.344438	0.382110
S=30, D=48, h=0.4, k=0.9, V=0	307763	933	303640	828	2362	733	3923	0.344919	0.382641
S=30, D=48, h=0.4, k=1, V=1	307874	938	303719	852	2365	725	3942	0.343869	0.381019
S=30, D=48, h=0.4, k=1, V=0	307874	938	303719	852	2365	725	3942	0.343869	0.381019
S=30, D=48, h=0.3, k=0.3, V=1	301299	749	297644	596	2310	985	3891	0.316262	0.365197
S=30, D=48, h=0.3, k=0.3, V=0	301453	742	297786	609	2316	978	3903	0.312829	0.360953
S=30, D=48, h=0.3, k=0.4, V=1	303776	825	299944	674	2333	882	3889	0.330172	0.374894
S=30, D=48, h=0.3, k=0.4, V=0	303831	817	299992	683	2339	880	3902	0.326946	0.371183
S=30, D=48, h=0.3, k=0.5, V=1	305860	874	301863	764	2359	804	3927	0.334593	0.375263
S=30, D=48, h=0.3, k=0.5, V=0	305915	873	301912	768	2362	802	3932	0.333882	0.374351
S=30, D=48, h=0.3, k=0.6, V=1	307071	928	302995	791	2357	750	3898	0.347052	0.385926
S=30, D=48, h=0.3, k=0.6, V=0	307126	930	303047	792	2357	748	3897	0.347503	0.386306
S=30, D=48, h=0.3, k=0.7, V=1	308064	963	303907	839	2355	714	3908	0.351860	0.389129
S=30, D=48, h=0.3, k=0.7, V=0	308064	964	303908	838	2354	714	3906	0.352235	0.389542
S=30, D=48, h=0.3, k=0.8, V=1	308761	1004	304551	862	2344	684	3890	0.360606	0.396942
S=30, D=48, h=0.3, k=0.8, V=0	308761	1004	304551	862	2344	684	3890	0.360606	0.396942
S=30, D=48, h=0.3, k=0.9, V=1	309096	1002	304838	899	2357	668	3924	0.356630	0.391685
S=30, D=48, h=0.3, k=0.9, V=0	309096	1002	304838	899	2357	668	3924	0.356630	0.391685
S=30, D=48, h=0.3, k=1, V=1	309806	1045	305485	938	2338	640	3916	0.364410	0.398556
S=30, D=48, h=0.3, k=1, V=0	309806	1045	305485	938	2338	640	3916	0.364410	0.398556
S=30, D=48, h=0.2, k=0.3, V=1	302703	800	298958	633	2312	931	3876	0.327393	0.374670
S=30, D=48, h=0.2, k=0.3, V=0	302758	791	299001	645	2321	929	3895	0.323350	0.369977
S=30, D=48, h=0.2, k=0.4, V=1	305342	892	301400	719	2331	815	3865	0.344582	0.387062
S=30, D=48, h=0.2, k=0.4, V=0	305397	887	301450	726	2334	813	3873	0.342558	0.384727
S=30, D=48, h=0.2, k=0.5, V=1	307591	964	303480	808	2339	732	3879	0.355190	0.393851
S=30, D=48, h=0.2, k=0.5, V=0	307646	966	303531	810	2339	730	3879	0.355527	0.394102
S=30, D=48, h=0.2, k=0.6, V=1	308730	994	304509	877	2350	687	3914	0.356472	0.392605
S=30, D=48, h=0.2, k=0.6, V=0	308730	994	304509	877	2350	687	3914	0.356472	0.392605
S=30, D=48, h=0.2, k=0.7, V=1	309576	1048	305291	911	2326	655	3892	0.367525	0.402801
S=30, D=48, h=0.2, k=0.7, V=0	309576	1048	305291	911	2326	655	3892	0.367525	0.402801
S=30, D=48, h=0.2, k=0.8, V=1	310697	1095	306272	997	2333	600	3930	0.371544	0.403865
S=30, D=48, h=0.2, k=0.8, V=0	310697	1095	306272	997	2333	600	3930	0.371544	0.403865
S=30, D=48, h=0.2, k=0.9, V=1	310965	1140	306517	1001	2307	582	3890	0.382511	0.414629
S=30, D=48, h=0.2, k=0.9, V=0	310965	1140	306517	1001	2307	582	3890	0.382511	0.414629
S=30, D=48, h=0.2, k=1, V=1	311582	1139	307032	1072	2339	543	3954	0.376204	0.405541
S=30, D=48, h=0.2, k=1, V=0	311582	1139	307032	1072	2339	543	3954	0.376204	0.405541
S=30, D=48, F=0	297632	131	293760	954	2787	1100	4841	0.056233	0.068103
S=30, D=51, h=0.7, k=0.3, V=1	297993	581	294499	560	2353	1100	4013	0.265941	0.313549
S=30, D=51, h=0.7, k=0.3, V=0	298459	538	294901	624	2396	1086	4106	0.243820	0.287158
S=30, D=51, h=0.7, k=0.4, V=1	298480	596	294954	576	2354	1088	4018	0.269048	0.316489
S=30, D=51, h=0.7, k=0.4, V=0	298692	558	295122	625	2387	1079	4091	0.250650	0.294739
S=30, D=51, h=0.7, k=0.5, V=1	299194	637	295624	591	2342	1057	3990	0.281184	0.328968
S=30, D=51, h=0.7, k=0.5, V=0	299352	607	295745	629	2371	1052	4052	0.266886	0.312175
S=30, D=51, h=0.7, k=0.6, V=1	299510	652	295918	597	2343	1042	3982	0.285402	0.333010
S=30, D=51, h=0.7, k=0.6, V=0	299668	645	296063	610	2350	1037	3997	0.281732	0.328551
S=30, D=51, h=0.7, k=0.7, V=1	300397	624	296715	657	2401	1011	4069	0.269266	0.312681
S=30, D=51, h=0.7, k=0.7, V=0	300441	619	296751	665	2406	1008	4079	0.266823	0.309747
S=30, D=51, h=0.7, k=0.8, V=1	300474	632	296790	656	2396	1008	4060	0.272036	0.315719
S=30, D=51, h=0.7, k=0.8, V=0	300518	627	296826	664	2401	1005	4070	0.269599	0.312792
S=30, D=51, h=0.7, k=0.9, V=1	300830	605	297081	708	2436	998	4142	0.257370	0.298289
S=30, D=51, h=0.7, k=0.9, V=0	300874	597	297114	719	2444	995	4158	0.253659	0.293907
S=30, D=51, h=0.7, k=1, V=1	301190	626	297426	720	2418	992	4130	0.263215	0.304766
S=30, D=51, h=0.7, k=1, V=0	301190	616	297419	730	2425	992	4147	0.258987	0.299942
S=30, D=51, h=0.6, k=0.3, V=1	298487	642	294993	548	2304	1091	3943	0.288109	0.338959
S=30, D=51, h=0.6, k=0.3, V=0	298802	605	295257	596	2344	1079	4019	0.270091	0.317382
S=30, D=51, h=0.6, k=0.4, V=1	299785	668	296186	600	2331	1037	3968	0.290327	0.338459
S=30, D=51, h=0.6, k=0.4, V=0	299943	649	296320	625	2349	1032	4006	0.281377	0.327902
S=30, D=51, h=0.6, k=0.5, V=1	300402	683	296767	619	2333	1021	3973	0.292902	0.340519
S=30, D=51, h=0.6, k=0.5, V=0	300402	673	296760	631	2338	1021	3990	0.288454	0.335456
S=30, D=51, h=0.6, k=0.6, V=1	301385	703	297680	645	2357	978	3980	0.296245	0.341901
S=30, D=51, h=0.6, k=0.6, V=0	301385	705	297683	645	2352	978	3975	0.296994	0.342803
S=30, D=51, h=0.6, k=0.7, V=1	301784	713	298030	671	2370	955	3996	0.296454	0.340851
S=30, D=51, h=0.6, k=0.7, V=0	301784	714	298034	670	2366	955	3991	0.296995	0.341509
S=30, D=51, h=0.6, k=0.8, V=1	302247	707	298448	713	2379	953	4045	0.289929	0.333296
S=30, D=51, h=0.6, k=0.8, V=0	302247	709	298451	711	2376	953	4040	0.290809	0.334314
S=30, D=51, h=0.6, k=0.9, V=1	302620	710	298793	726	2391	939	4056	0.289454	0.331974
S=30, D=51, h=0.6, k=0.9, V=0	302620	709	298792	727	2392	939	4058	0.289035	0.331497
S=30, D=51, h=0.6, k=1, V=1	303230	716	299365	738	2411	912	4061	0.290111	0.331261
S=30, D=51, h=0.6, k=1, V=0	303230	715	299364	739	2412	912	4063	0.289695	0.330788
S=30, D=51, h=0.5, k=0.3, V=1	299480	704	295952	545	2279	1054	3878	0.308765	0.360830
S=30, D=51, h=0.5, k=0.3, V=0	299723	692	296172	566	2293	1044	3903	0.302551	0.353139
S=30, D=51, h=0.5, k=0.4, V=1	301211	716	297532	625	2338	983	3946	0.302727	0.349639
S=30, D=51, h=0.5, k=0.4, V=0	301211	707	297527	636	2341	983	3960	0.298822	0.345242
S=30, D=51, h=0.5, k=0.5, V=1	302383	731	298606	680	2366	942	3988	0.301045	0.345353
S=30, D=51, h=0.5, k=0.5, V=0	302383	724	298602	689	2368	942	3999	0.298057	0.342013
S=30, D=51, h=0.5, k=0.6, V=1	303226	767	299390	698	2371	901	3970	0.310122	0.353338
S=30, D=51, h=0.5, k=0.6, V=0	303226	769	299392	696	2369	901	3966	0.310952	0.354278
S=30, D=51, h=0.5, k=0.7, V=1	304020	783	300145	712	2380	876	3968	0.313431	0.355647
S=30, D=51, h=0.5, k=0.7, V=0	304020	786	300146	711	2377	876	3964	0.314443	0.356790
S=30, D=51, h=0.5, k=0.8, V=1	304604	826	300721	704	2353	859	3916	0.327163	0.370154
S=30, D=51, h=0.5, k=0.8, V=0	304604	829	300722	703	2350	859	3912	0.328157	0.371274
S=30, D=51, h=0.5, k=0.9, V=1	305433	808	301462	763	2400	828	3991	0.315553	0.355351
S=30, D=51, h=0.5, k=0.9, V=0	305433	810	301462	763	2398	828	3989	0.316144	0.356014
S=30, D=51, h=0.5, k=1, V=1	305988	808	301964	797	2419	807	4023	0.312123	0.350368
S=30, D=51, h=0.5, k=1, V=0	305988	809	301965	796	2418	807	4021	0.312519	0.350811
S=30, D=51, h=0.4, k=0.3, V=1	300202	725	296618	568	2291	1023	3882	0.312432	0.363162
S=30, D=51, h=0.4, k=0.3, V=0	300401	716	296801	584	2300	1016	3900	0.307869	0.357576
S=30, D=51, h=0.4, k=0.4, V=1	302588	786	298838	643	2321	933	3897	0.322115	0.368825
S=30, D=51, h=0.4, k=0.4, V=0	302591	774	298832	655	2330	933	3918	0.317198	0.363268
S=30, D=51, h=0.4, k=0.5, V=1	304099	812	300234	697	2356	870	3923	0.323802	0.367014
S=30, D=51, h=0.4, k=0.5, V=0	304099	804	300230	705	2360	870	3935	0.320696	0.363563
S=30, D=51, h=0.4, k=0.6, V=1	304979	839	301055	723	2362	838	3923	0.328830	0.370778
S=30, D=51, h=0.4, k=0.6, V=0	304979	842	301056	722	2359	838	3919	0.329815	0.371884
S=30, D=51, h=0.4, k=0.7, V=1	306076	869	302064	776	2367	803	3946	0.331808	0.372075
S=30, D=51, h=0.4, k=0.7, V=0	306076	871	302064	776	2365	803	3944	0.332380	0.372715
S=30, D=51, h=0.4, k=0.8, V=1	306479	884	302444	788	2363	786	3937	0.335086	0.374803
S=30, D=51, h=0.4, k=0.8, V=0	306479	885	302445	787	2362	786	3935	0.335475	0.375235
S=30, D=51, h=0.4, k=0.9, V=1	307763	927	303640	828	2368	733	3929	0.343257	0.380802
S=30, D=51, h=0.4, k=0.9, V=0	307763	928	303641	827	2367	733	3927	0.343636	0.381221
S=30, D=51, h=0.4, k=1, V=1	307874	935	303718	853	2368	725	3946	0.342942	0.379995
S=30, D=51, h=0.4, k=1, V=0	307874	935	303718	853	2368	725	3946	0.342942	0.379995
S=30, D=51, h=0.3, k=0.3, V=1	301247	746	297593	598	2310	987	3895	0.315126	0.364030
S=30, D=51, h=0.3, k=0.3, V=0	301346	738	297682	611	2315	982	3908	0.311380	0.359546
S=30, D=51, h=0.3, k=0.4, V=1	303721	821	299889	677	2334	884	3895	0.328687	0.373352
S=30, D=51, h=0.3, k=0.4, V=0	303724	813	299888	685	2338	884	3907	0.325572	0.369885
S=30, D=51, h=0.3, k=0.5, V=1	305808	868	301813	765	2362	806	3933	0.332811	0.373402
S=30, D=51, h=0.3, k=0.5, V=0	305808	867	301810	768	2363	806	3937	0.332205	0.372727
S=30, D=51, h=0.3, k=0.6, V=1	306979	923	302908	791	2357	754	3902	0.345704	0.384684
S=30, D=51, h=0.3, k=0.6, V=0	306979	925	302908	791	2355	754	3900	0.346260	0.385302
S=30, D=51, h=0.3, k=0.7, V=1	308009	964	303859	835	2351	716	3902	0.352586	0.390059
S=30, D=51, h=0.3, k=0.7, V=0	308009	965	303860	834	2350	716	3900	0.352961	0.390471
S=30, D=51, h=0.3, k=0.8, V=1	308761	1006	304554	860	2341	684	3885	0.361388	0.397810
S=30, D=51, h=0.3, k=0.8, V=0	308761	1006	304554	860	2341	684	3885	0.361388	0.397810
S=30, D=51, h=0.3, k=0.9, V=1	309096	1006	304844	894	2352	668	3914	0.358235	0.393449
S=30, D=51, h=0.3, k=0.9, V=0	309096	1006	304844	894	2352	668	3914	0.358235	0.393449
S=30, D=51, h=0.3, k=1, V=1	309806	1047	305487	936	2336	640	3912	0.365125	0.399334
S=30, D=51, h=0.3, k=1, V=0	309806	1047	305487	936	2336	640	3912	0.365125	0.399334
S=30, D=51, h=0.2, k=0.3, V=1	302648	796	298903	636	2313	933	3882	0.325875	0.373080
S=30, D=51, h=0.2, k=0.3, V=0	302651	787	298896	647	2321	933	3901	0.321907	0.368578
S=30, D=51, h=0.2, k=0.4, V=1	305290	888	301347	722	2333	817	3872	0.343109	0.385539
S=30, D=51, h=0.2, k=0.4, V=0	305290	882	301345	728	2335	817	3880	0.340909	0.383128
S=30, D=51, h=0.2, k=0.5, V=1	307539	961	303429	810	2339	734	3883	0.354206	0.392898
S=30, D=51, h=0.2, k=0.5, V=0	307539	962	303428	811	2338	734	3883	0.354375	0.393086
S=30, D=51, h=0.2, k=0.6, V=1	308675	993	304454	879	2349	689	3917	0.356004	0.392213
S=30, D=51, h=0.2, k=0.6, V=0	308675	993	304454	879	2349	689	3917	0.356004	0.392213
S=30, D=51, h=0.2, k=0.7, V=1	309576	1047	305290	912	2327	655	3894	0.367165	0.402409
S=30, D=51, h=0.2, k=0.7, V=0	309576	1047	305290	912	2327	655	3894	0.367165	0.402409
S=30, D=51, h=0.2, k=0.8, V=1	310697	1097	306275	994	2331	600	3925	0.372332	0.404719
S=30, D=51, h=0.2, k=0.8, V=0	310697	1097	306275	994	2331	600	3925	0.372332	0.404719
S=30, D=51, h=0.2, k=0.9, V=1	310965	1139	306519	999	2308	582	3889	0.382446	0.414559
S=30, D=51, h=0.2, k=0.9, V=0	310965	1139	306519	999	2308	582	3889	0.382446	0.414559
S=30, D=51, h=0.2, k=1, V=1	311550	1142	307009	1066	2333	546	3945	0.377487	0.407100
S=30, D=51, h=0.2, k=1, V=0	311550	1142	307009	1066	2333	546	3945	0.377487	0.407100
S=30, D=51, F=0	297473	131	293607	952	2783	1105	4840	0.056285	0.068228
S=30, D=54, h=0.7, k=0.3, V=1	297993	581	294499	561	2352	1100	4013	0.265853	0.313462
S=30, D=54, h=0.7, k=0.3, V=0	298459	540	294899	626	2394	1086	4106	0.244310	0.287734
S=30, D=54, h=0.7, k=0.4, V=1	298480	595	294951	579	2355	1088	4022	0.268344	0.315669
S=30, D=54, h=0.7, k=0.4, V=0	298692	559	295119	628	2386	1079	4093	0.250666	0.294762
S=30, D=54, h=0.7, k=0.5, V=1	299194	635	295619	596	2344	1057	3997	0.279919	0.327501
S=30, D=54, h=0.7, k=0.5, V=0	299352	605	295741	634	2372	1052	4058	0.265678	0.310788
S=30, D=54, h=0.7, k=0.6, V=1	299510	650	295912	603	2345	1042	3990	0.284027	0.331420
S=30, D=54, h=0.7, k=0.6, V=0	299668	643	296057	616	2352	1037	4005	0.280366	0.326973
S=30, D=54, h=0.7, k=0.7, V=1	300345	622	296660	662	2401	1013	4076	0.268047	0.311385
S=30, D=54, h=0.7, k=0.7, V=0	300389	617	296696	670	2406	1010	4086	0.265609	0.308455
S=30, D=54, h=0.7, k=0.8, V=1	300422	632	296735	661	2394	1010	4065	0.271481	0.315192
S=30, D=54, h=0.7, k=0.8, V=0	300466	627	296771	669	2399	1007	4075	0.269050	0.312271
S=30, D=54, h=0.7, k=0.9, V=1	300778	605	297029	710	2434	1000	4144	0.257163	0.298153
S=30, D=54, h=0.7, k=0.9, V=0	300822	597	297062	721	2442	997	4160	0.253455	0.293774
S=30, D=54, h=0.7, k=1, V=1	301138	625	297374	722	2417	994	4133	0.262678	0.304253
S=30, D=54, h=0.7, k=1, V=0	301138	615	297367	732	2424	994	4150	0.258452	0.299430
S=30, D=54, h=0.6, k=0.3, V=1	298487	642	294992	549	2304	1091	3944	0.287982	0.338812
S=30, D=54, h=0.6, k=0.3, V=0	298802	606	295255	598	2343	1079	4020	0.270195	0.317506
S=30, D=54, h=0.6, k=0.4, V=1	299674	666	296075	603	2330	1040	3973	0.289314	0.337461
S=30, D=54, h=0.6, k=0.4, V=0	299832	647	296209	628	2348	1035	4011	0.280369	0.326905
S=30, D=54, h=0.6, k=0.5, V=1	300402	683	296761	625	2333	1021	3979	0.292197	0.339710
S=30, D=54, h=0.6, k=0.5, V=0	300402	673	296754	637	2338	1021	3996	0.287761	0.334660
S=30, D=54, h=0.6, k=0.6, V=1	301385	704	297675	650	2356	978	3984	0.295988	0.341611
S=30, D=54, h=0.6, k=0.6, V=0	301385	706	297678	650	2351	978	3979	0.296736	0.342512
S=30, D=54, h=0.6, k=0.7, V=1	301732	713	297979	672	2368	957	3997	0.296341	0.340836
S=30, D=54, h=0.6, k=0.7, V=0	301732	714	297983	671	2364	957	3992	0.296882	0.341495
S=30, D=54, h=0.6, k=0.8, V=1	302195	707	298397	714	2377	955	4046	0.289821	0.333285
S=30, D=54, h=0.6, k=0.8, V=0	302195	709	298400	712	2374	955	4041	0.290701	0.334303
S=30, D=54, h=0.6, k=0.9, V=1	302568	709	298742	727	2390	941	4058	0.289034	0.331606
S=30, D=54, h=0.6, k=0.9, V=0	302568	708	298741	728	2391	941	4060	0.288615	0.331129
S=30, D=54, h=0.6, k=1, V=1	303230	717	299364	739	2410	912	4061	0.290318	0.331497
S=30, D=54, h=0.6, k=1, V=0	303230	716	299363	740	2411	912	4063	0.289902	0.331025
S=30, D=54, h=0.5, k=0.3, V=1	299366	707	295841	545	2273	1057	3875	0.309723	0.362133
S=30, D=54, h=0.5, k=0.3, V=0	299612	695	296063	566	2288	1047	3901	0.303477	0.354383
S=30, D=54, h=0.5, k=0.4, V=1	301211	717	297529	628	2337	983	3948	0.302688	0.349598
S=30, D=54, h=0.5, k=0.4, V=0	301211	708	297524	639	2340	983	3962	0.298789	0.345208
S=30, D=54, h=0.5, k=0.5, V=1	302383	731	298605	681	2366	942	3989	0.300934	0.345226
S=30, D=54, h=0.5, k=0.5, V=0	302383	724	298601	690	2368	942	4000	0.297947	0.341887
S=30, D=54, h=0.5, k=0.6, V=1	303226	767	299389	699	2371	901	3971	0.310011	0.353213
S=30, D=54, h=0.5, k=0.6, V=0	303226	769	299391	697	2369	901	3967	0.310841	0.354153
S=30, D=54, h=0.5, k=0.7, V=1	303968	782	300095	712	2379	878	3969	0.313129	0.355422
S=30, D=54, h=0.5, k=0.7, V=0	303968	785	300096	711	2376	878	3965	0.314141	0.356566
S=30, D=54, h=0.5, k=0.8, V=1	304604	827	300721	704	2352	859	3915	0.327458	0.370486
S=30, D=54, h=0.5, k=0.8, V=0	304604	830	300722	703	2349	859	3911	0.328451	0.371606
S=30, D=54, h=0.5, k=0.9, V=1	305433	809	301462	763	2399	828	3990	0.315848	0.355683
S=30, D=54, h=0.5, k=0.9, V=0	305433	811	301462	763	2397	828	3988	0.316439	0.356346
S=30, D=54, h=0.5, k=1, V=1	305988	809	301964	797	2418	807	4022	0.312417	0.350697
S=30, D=54, h=0.5, k=1, V=0	305988	810	301965	796	2417	807	4020	0.312814	0.351140
S=30, D=54, h=0.4, k=0.3, V=1	300088	726	296506	569	2287	1026	3882	0.312619	0.363567
S=30, D=54, h=0.4, k=0.3, V=0	300290	717	296691	585	2297	1019	3901	0.308021	0.357921
S=30, D=54, h=0.4, k=0.4, V=1	302588	786	298834	647	2321	933	3901	0.321645	0.368293
S=30, D=54, h=0.4, k=0.4, V=0	302588	774	298825	659	2330	933	3922	0.316734	0.362743
S=30, D=54, h=0.4, k=0.5, V=1	304099	810	300233	698	2358	870	3926	0.323096	0.366218
S=30, D=54, h=0.4, k=0.5, V=0	304099	802	300229	706	2362	870	3938	0.319989	0.362765
S=30, D=54, h=0.4, k=0.6, V=1	304927	836	301005	723	2363	840	3926	0.327953	0.369912
S=30, D=54, h=0.4, k=0.6, V=0	304927	839	301006	722	2360	840	3922	0.328939	0.371020
S=30, D=54, h=0.4, k=0.7, V=1	306024	867	302014	776	2367	805	3948	0.331234	0.371553
S=30, D=54, h=0.4, k=0.7, V=0	306024	869	302014	776	2365	805	3946	0.331807	0.372193
S=30, D=54, h=0.4, k=0.8, V=1	306479	881	302444	788	2366	786	3940	0.334233	0.373852
S=30, D=54, h=0.4, k=0.8, V=0	306479	882	302445	787	2365	786	3938	0.334623	0.374285
S=30, D=54, h=0.4, k=0.9, V=1	307763	926	303640	828	2369	733	3930	0.342979	0.380495
S=30, D=54, h=0.4, k=0.9, V=0	307763	927	303641	827	2368	733	3928	0.343359	0.380915
S=30, D=54, h=0.4, k=1, V=1	307874	931	303718	853	2372	725	3950	0.341837	0.378775
S=30, D=54, h=0.4, k=1, V=0	307874	931	303718	853	2372	725	3950	0.341837	0.378775
S=30, D=54, h=0.3, k=0.3, V=1	301244	745	297588	600	2311	987	3898	0.314571	0.363393
S=30, D=54, h=0.3, k=0.3, V=0	301346	737	297679	613	2317	982	3912	0.310787	0.358852
S=30, D=54, h=0.3, k=0.4, V=1	303721	819	299888	678	2336	884	3898	0.327981	0.372553
S=30, D=54, h=0.3, k=0.4, V=0	303721	811	299884	686	2340	884	3910	0.324865	0.369084
S=30, D=54, h=0.3, k=0.5, V=1	305808	866	301813	765	2364	806	3935	0.332237	0.372761
S=30, D=54, h=0.3, k=0.5, V=0	305808	865	301810	768	2365	806	3939	0.331631	0.372086
S=30, D=54, h=0.3, k=0.6, V=1	306927	917	302858	791	2361	756	3908	0.344029	0.382946
S=30, D=54, h=0.3, k=0.6, V=0	306927	919	302858	791	2359	756	3906	0.344587	0.383566
S=30, D=54, h=0.3, k=0.7, V=1	307992	960	303842	836	2354	717	3907	0.351392	0.388803
S=30, D=54, h=0.3, k=0.7, V=0	307992	961	303843	835	2353	717	3905	0.351767	0.389216
S=30, D=54, h=0.3, k=0.8, V=1	308744	1000	304538	860	2346	685	3891	0.359783	0.396109
S=30, D=54, h=0.3, k=0.8, V=0	308744	1000	304538	860	2346	685	3891	0.359783	0.396109
S=30, D=54, h=0.3, k=0.9, V=1	309096	1005	304845	893	2353	668	3914	0.358066	0.393264
S=30, D=54, h=0.3, k=0.9, V=0	309096	1005	304845	893	2353	668	3914	0.358066	0.393264
S=30, D=54, h=0.3, k=1, V=1	309806	1045	305489	934	2338	640	3912	0.364795	0.398973
S=30, D=54, h=0.3, k=1, V=0	309806	1045	305489	934	2338	640	3912	0.364795	0.398973
S=30, D=54, h=0.2, k=0.3, V=1	302648	796	298902	637	2313	933	3883	0.325757	0.372946
S=30, D=54, h=0.2, k=0.3, V=0	302648	787	298892	648	2321	933	3902	0.321790	0.368445
S=30, D=54, h=0.2, k=0.4, V=1	305290	885	301346	723	2336	817	3876	0.342144	0.384458
S=30, D=54, h=0.2, k=0.4, V=0	305290	879	301344	729	2338	817	3884	0.339941	0.382044
S=30, D=54, h=0.2, k=0.5, V=1	307522	959	303415	808	2340	735	3883	0.353868	0.392584
S=30, D=54, h=0.2, k=0.5, V=0	307522	960	303414	809	2339	735	3883	0.354037	0.392771
S=30, D=54, h=0.2, k=0.6, V=1	308675	993	304456	877	2349	689	3915	0.356203	0.392430
S=30, D=54, h=0.2, k=0.6, V=0	308675	993	304456	877	2349	689	3915	0.356203	0.392430
S=30, D=54, h=0.2, k=0.7, V=1	309576	1047	305290	912	2327	655	3894	0.367165	0.402409
S=30, D=54, h=0.2, k=0.7, V=0	309576	1047	305290	912	2327	655	3894	0.367165	0.402409
S=30, D=54, h=0.2, k=0.8, V=1	310697	1098	306276	993	2330	600	3923	0.372680	0.405096
S=30, D=54, h=0.2, k=0.8, V=0	310697	1098	306276	993	2330	600	3923	0.372680	0.405096
S=30, D=54, h=0.2, k=0.9, V=1	310965	1140	306520	998	2307	582	3887	0.382790	0.414930
S=30, D=54, h=0.2, k=0.9, V=0	310965	1140	306520	998	2307	582	3887	0.382790	0.414930
S=30, D=54, h=0.2, k=1, V=1	311550	1141	307012	1063	2334	546	3943	0.377505	0.407118
S=30, D=54, h=0.2, k=1, V=0	311550	1141	307012	1063	2334	546	3943	0.377505	0.407118
S=30, D=54, F=0	297473	131	293605	953	2784	1105	4842	0.056244	0.068178
S=30, D=57, h=0.7, k=0.3, V=1	297993	580	294497	563	2353	1100	4016	0.265261	0.312770
S=30, D=57, h=0.7, k=0.3, V=0	298459	540	294898	625	2396	1086	4107	0.244357	0.287761
S=30, D=57, h=0.7, k=0.4, V=1	298480	595	294949	581	2355	1088	4024	0.268104	0.315391
S=30, D=57, h=0.7, k=0.4, V=0	298692	559	295117	628	2388	1079	4095	0.250600	0.294658
S=30, D=57, h=0.7, k=0.5, V=1	299194	635	295617	598	2344	1057	3999	0.279681	0.327226
S=30, D=57, h=0.7, k=0.5, V=0	299352	605	295740	635	2372	1052	4059	0.265565	0.310658
S=30, D=57, h=0.7, k=0.6, V=1	299510	650	295911	604	2345	1042	3991	0.283908	0.331283
S=30, D=57, h=0.7, k=0.6, V=0	299668	643	296056	617	2352	1037	4006	0.280250	0.326839
S=30, D=57, h=0.7, k=0.7, V=1	300345	622	296660	662	2401	1013	4076	0.268047	0.311385
S=30, D=57, h=0.7, k=0.7, V=0	300389	617	296696	670	2406	1010	4086	0.265609	0.308455
S=30, D=57, h=0.7, k=0.8, V=1	300422	632	296735	661	2394	1010	4065	0.271481	0.315192
S=30, D=57, h=0.7, k=0.8, V=0	300466	627	296771	669	2399	1007	4075	0.269050	0.312271
S=30, D=57, h=0.7, k=0.9, V=1	300778	605	297029	710	2434	1000	4144	0.257163	0.298153
S=30, D=57, h=0.7, k=0.9, V=0	300822	597	297062	721	2442	997	4160	0.253455	0.293774
S=30, D=57, h=0.7, k=1, V=1	301138	625	297374	722	2417	994	4133	0.262678	0.304253
S=30, D=57, h=0.7, k=1, V=0	301138	615	297367	732	2424	994	4150	0.258452	0.299430
S=30, D=57, h=0.6, k=0.3, V=1	298487	640	294989	552	2306	1091	3949	0.286936	0.337591
S=30, D=57, h=0.6, k=0.3, V=0	298802	604	295253	600	2345	1079	4024	0.269279	0.316437
S=30, D=57, h=0.6, k=0.4, V=1	299674	666	296073	605	2330	1040	3975	0.289075	0.337186
S=30, D=57, h=0.6, k=0.4, V=0	299832	647	296208	629	2348	1035	4012	0.280253	0.326773
S=30, D=57, h=0.6, k=0.5, V=1	300402	683	296761	625	2333	1021	3979	0.292197	0.339710
S=30, D=57, h=0.6, k=0.5, V=0	300402	673	296754	637	2338	1021	3996	0.287761	0.334660
S=30, D=57, h=0.6, k=0.6, V=1	301385	704	297675	650	2356	978	3984	0.295988	0.341611
S=30, D=57, h=0.6, k=0.6, V=0	301385	706	297678	650	2351	978	3979	0.296736	0.342512
S=30, D=57, h=0.6, k=0.7, V=1	301732	713	297979	672	2368	957	3997	0.296341	0.340836
S=30, D=57, h=0.6, k=0.7, V=0	301732	714	297983	671	2364	957	3992	0.296882	0.341495
S=30, D=57, h=0.6, k=0.8, V=1	302195	707	298397	714	2377	955	4046	0.289821	0.333285
S=30, D=57, h=0.6, k=0.8, V=0	302195	709	298400	712	2374	955	4041	0.290701	0.334303
S=30, D=57, h=0.6, k=0.9, V=1	302568	709	298742	727	2390	941	4058	0.289034	0.331606
S=30, D=57, h=0.6, k=0.9, V=0	302568	708	298741	728	2391	941	4060	0.288615	0.331129
S=30, D=57, h=0.6, k=1, V=1	303230	717	299364	739	2410	912	4061	0.290318	0.331497
S=30, D=57, h=0.6, k=1, V=0	303230	716	299363	740	2411	912	4063	0.289902	0.331025
S=30, D=57, h=0.5, k=0.3, V=1	299366	705	295840	546	2275	1057	3878	0.308954	0.361239
S=30, D=57, h=0.5, k=0.3, V=0	299609	693	296057	569	2290	1047	3906	0.302456	0.353199
S=30, D=57, h=0.5, k=0.4, V=1	301211	717	297529	628	2337	983	3948	0.302688	0.349598
S=30, D=57, h=0.5, k=0.4, V=0	301211	708	297524	639	2340	983	3962	0.298789	0.345208
S=30, D=57, h=0.5, k=0.5, V=1	302383	731	298605	681	2366	942	3989	0.300934	0.345226
S=30, D=57, h=0.5, k=0.5, V=0	302383	724	298601	690	2368	942	4000	0.297947	0.341887
S=30, D=57, h=0.5, k=0.6, V=1	303226	767	299389	699	2371	901	3971	0.310011	0.353213
S=30, D=57, h=0.5, k=0.6, V=0	303226	769	299391	697	2369	901	3967	0.310841	0.354153
S=30, D=57, h=0.5, k=0.7, V=1	303968	782	300095	712	2379	878	3969	0.313129	0.355422
S=30, D=57, h=0.5, k=0.7, V=0	303968	785	300096	711	2376	878	3965	0.314141	0.356566
S=30, D=57, h=0.5, k=0.8, V=1	304604	827	300721	704	2352	859	3915	0.327458	0.370486
S=30, D=57, h=0.5, k=0.8, V=0	304604	830	300722	703	2349	859	3911	0.328451	0.371606
S=30, D=57, h=0.5, k=0.9, V=1	305433	809	301462	763	2399	828	3990	0.315848	0.355683
S=30, D=57, h=0.5, k=0.9, V=0	305433	811	301462	763	2397	828	3988	0.316439	0.356346
S=30, D=57, h=0.5, k=1, V=1	305988	809	301964	797	2418	807	4022	0.312417	0.350697
S=30, D=57, h=0.5, k=1, V=0	305988	810	301965	796	2417	807	4020	0.312814	0.351140
S=30, D=57, h=0.4, k=0.3, V=1	300088	724	296504	571	2289	1026	3886	0.311737	0.362547
S=30, D=57, h=0.4, k=0.3, V=0	300287	715	296686	587	2299	1019	3905	0.307140	0.356904
S=30, D=57, h=0.4, k=0.4, V=1	302588	786	298834	647	2321	933	3901	0.321645	0.368293
S=30, D=57, h=0.4, k=0.4, V=0	302588	774	298825	659	2330	933	3922	0.316734	0.362743
S=30, D=57, h=0.4, k=0.5, V=1	304099	810	300233	698	2358	870	3926	0.323096	0.366218
S=30, D=57, h=0.4, k=0.5, V=0	304099	802	300229	706	2362	870	3938	0.319989	0.362765
S=30, D=57, h=0.4, k=0.6, V=1	304927	836	301005	723	2363	840	3926	0.327953	0.369912
S=30, D=57, h=0.4, k=0.6, V=0	304927	839	301006	722	2360	840	3922	0.328939	0.371020
S=30, D=57, h=0.4, k=0.7, V=1	306024	867	302014	776	2367	805	3948	0.331234	0.371553
S=30, D=57, h=0.4, k=0.7, V=0	306024	869	302014	776	2365	805	3946	0.331807	0.372193
S=30, D=57, h=0.4, k=0.8, V=1	306479	881	302444	788	2366	786	3940	0.334233	0.373852
S=30, D=57, h=0.4, k=0.8, V=0	306479	882	302445	787	2365	786	3938	0.334623	0.374285
S=30, D=57, h=0.4, k=0.9, V=1	307763	926	303640	828	2369	733	3930	0.342979	0.380495
S=30, D=57, h=0.4, k=0.9, V=0	307763	927	303641	827	2368	733	3928	0.343359	0.380915
S=30, D=57, h=0.4, k=1, V=1	307874	931	303718	853	2372	725	3950	0.341837	0.378775
S=30, D=57, h=0.4, k=1, V=0	307874	931	303718	853	2372	725	3950	0.341837	0.378775
S=30, D=57, h=0.3, k=0.3, V=1	301244	743	297586	602	2313	987	3902	0.313706	0.362399
S=30, D=57, h=0.3, k=0.3, V=0	301343	735	297674	615	2319	982	3916	0.309923	0.357859
S=30, D=57, h=0.3, k=0.4, V=1	303721	818	299888	678	2337	884	3899	0.327685	0.372218
S=30, D=57, h=0.3, k=0.4, V=0	303721	810	299884	686	2341	884	3911	0.324567	0.368748
S=30, D=57, h=0.3, k=0.5, V=1	305808	864	301813	765	2366	806	3937	0.331663	0.372119
S=30, D=57, h=0.3, k=0.5, V=0	305808	863	301810	768	2367	806	3941	0.331057	0.371443
S=30, D=57, h=0.3, k=0.6, V=1	306927	916	302858	791	2362	756	3909	0.343749	0.382636
S=30, D=57, h=0.3, k=0.6, V=0	306927	918	302858	791	2360	756	3907	0.344308	0.383256
S=30, D=57, h=0.3, k=0.7, V=1	307992	959	303843	835	2355	717	3907	0.351221	0.388613
S=30, D=57, h=0.3, k=0.7, V=0	307992	960	303844	834	2354	717	3905	0.351596	0.389027
S=30, D=57, h=0.3, k=0.8, V=1	308744	999	304539	859	2347	685	3891	0.359616	0.395925
S=30, D=57, h=0.3, k=0.8, V=0	308744	999	304539	859	2347	685	3891	0.359616	0.395925
S=30, D=57, h=0.3, k=0.9, V=1	309079	1001	304830	892	2356	669	3917	0.357097	0.392261
S=30, D=57, h=0.3, k=0.9, V=0	309079	1001	304830	892	2356	669	3917	0.357097	0.392261
S=30, D=57, h=0.3, k=1, V=1	309789	1042	305474	933	2340	641	3914	0.364105	0.398280
S=30, D=57, h=0.3, k=1, V=0	309789	1042	305474	933	2340	641	3914	0.364105	0.398280
S=30, D=57, h=0.2, k=0.3, V=1	302648	793	298900	639	2316	933	3888	0.324617	0.371648
S=30, D=57, h=0.2, k=0.3, V=0	302648	784	298890	650	2324	933	3907	0.320649	0.367146
S=30, D=57, h=0.2, k=0.4, V=1	305290	885	301346	723	2336	817	3876	0.342144	0.384458
S=30, D=57, h=0.2, k=0.4, V=0	305290	879	301344	729	2338	817	3884	0.339941	0.382044
S=30, D=57, h=0.2, k=0.5, V=1	307522	959	303415	808	2340	735	3883	0.353868	0.392584
S=30, D=57, h=0.2, k=0.5, V=0	307522	960	303414	809	2339	735	3883	0.354037	0.392771
S=30, D=57, h=0.2, k=0.6, V=1	308675	992	304456	877	2350	689	3916	0.355934	0.392135
S=30, D=57, h=0.2, k=0.6, V=0	308675	992	304456	877	2350	689	3916	0.355934	0.392135
S=30, D=57, h=0.2, k=0.7, V=1	309576	1046	305291	911	2328	655	3894	0.367001	0.402229
S=30, D=57, h=0.2, k=0.7, V=0	309576	1046	305291	911	2328	655	3894	0.367001	0.402229
S=30, D=57, h=0.2, k=0.8, V=1	310697	1097	306277	992	2331	600	3923	0.372518	0.404920
S=30, D=57, h=0.2, k=0.8, V=0	310697	1097	306277	992	2331	600	3923	0.372518	0.404920
S=30, D=57, h=0.2, k=0.9, V=1	310965	1138	306520	998	2309	582	3889	0.382289	0.414388
S=30, D=57, h=0.2, k=0.9, V=0	310965	1138	306520	998	2309	582	3889	0.382289	0.414388
S=30, D=57, h=0.2, k=1, V=1	311550	1141	307012	1063	2334	546	3943	0.377505	0.407118
S=30, D=57, h=0.2, k=1, V=0	311550	1141	307012	1063	2334	546	3943	0.377505	0.407118
S=30, D=57, F=0	297473	131	293605	953	2784	1105	4842	0.056244	0.068178
S=30, D=60, h=0.7, k=0.3, V=1	297993	580	294496	564	2353	1100	4017	0.265139	0.312628
S=30, D=60, h=0.7, k=0.3, V=0	298459	540	294897	626	2396	1086	4108	0.244247	0.287633
S=30, D=60, h=0.7, k=0.4, V=1	298480	595	294949	581	2355	1088	4024	0.268104	0.315391
S=30, D=60, h=0.7, k=0.4, V=0	298692	559	295117	628	2388	1079	4095	0.250600	0.294658
S=30, D=60, h=0.7, k=0.5, V=1	299194	635	295617	598	2344	1057	3999	0.279681	0.327226
S=30, D=60, h=0.7, k=0.5, V=0	299352	605	295740	635	2372	1052	4059	0.265565	0.310658
S=30, D=60, h=0.7, k=0.6, V=1	299510	650	295911	604	2345	1042	3991	0.283908	0.331283
S=30, D=60, h=0.7, k=0.6, V=0	299668	643	296056	617	2352	1037	4006	0.280250	0.326839
S=30, D=60, h=0.7, k=0.7, V=1	300345	622	296660	662	2401	1013	4076	0.268047	0.311385
S=30, D=60, h=0.7, k=0.7, V=0	300389	617	296696	670	2406	1010	4086	0.265609	0.308455
S=30, D=60, h=0.7, k=0.8, V=1	300422	632	296735	661	2394	1010	4065	0.271481	0.315192
S=30, D=60, h=0.7, k=0.8, V=0	300466	627	296771	669	2399	1007	4075	0.269050	0.312271
S=30, D=60, h=0.7, k=0.9, V=1	300778	605	297029	710	2434	1000	4144	0.257163	0.298153
S=30, D=60, h=0.7, k=0.9, V=0	300822	597	297062	721	2442	997	4160	0.253455	0.293774
S=30, D=60, h=0.7, k=1, V=1	301138	625	297374	722	2417	994	4133	0.262678	0.304253
S=30, D=60, h=0.7, k=1, V=0	301138	615	297367	732	2424	994	4150	0.258452	0.299430
S=30, D=60, h=0.6, k=0.3, V=1	298487	640	294989	552	2306	1091	3949	0.286936	0.337591
S=30, D=60, h=0.6, k=0.3, V=0	298802	604	295253	600	2345	1079	4024	0.269279	0.316437
S=30, D=60, h=0.6, k=0.4, V=1	299674	666	296073	605	2330	1040	3975	0.289075	0.337186
S=30, D=60, h=0.6, k=0.4, V=0	299832	647	296208	629	2348	1035	4012	0.280253	0.326773
S=30, D=60, h=0.6, k=0.5, V=1	300402	683	296761	625	2333	1021	3979	0.292197	0.339710
S=30, D=60, h=0.6, k=0.5, V=0	300402	673	296754	637	2338	1021	3996	0.287761	0.334660
S=30, D=60, h=0.6, k=0.6, V=1	301385	704	297675	650	2356	978	3984	0.295988	0.341611
S=30, D=60, h=0.6, k=0.6, V=0	301385	706	297678	650	2351	978	3979	0.296736	0.342512
S=30, D=60, h=0.6, k=0.7, V=1	301732	713	297979	672	2368	957	3997	0.296341	0.340836
S=30, D=60, h=0.6, k=0.7, V=0	301732	714	297983	671	2364	957	3992	0.296882	0.341495
S=30, D=60, h=0.6, k=0.8, V=1	302195	707	298397	714	2377	955	4046	0.289821	0.333285
S=30, D=60, h=0.6, k=0.8, V=0	302195	709	298400	712	2374	955	4041	0.290701	0.334303
S=30, D=60, h=0.6, k=0.9, V=1	302568	709	298742	727	2390	941	4058	0.289034	0.331606
S=30, D=60, h=0.6, k=0.9, V=0	302568	708	298741	728	2391	941	4060	0.288615	0.331129
S=30, D=60, h=0.6, k=1, V=1	303230	717	299364	739	2410	912	4061	0.290318	0.331497
S=30, D=60, h=0.6, k=1, V=0	303230	716	299363	740	2411	912	4063	0.289902	0.331025
S=30, D=60, h=0.5, k=0.3, V=1	299366	705	295840	546	2275	1057	3878	0.308954	0.361239
S=30, D=60, h=0.5, k=0.3, V=0	299609	693	296059	567	2290	1047	3904	0.302707	0.353489
S=30, D=60, h=0.5, k=0.4, V=1	301211	717	297529	628	2337	983	3948	0.302688	0.349598
S=30, D=60, h=0.5, k=0.4, V=0	301211	708	297524	639	2340	983	3962	0.298789	0.345208
S=30, D=60, h=0.5, k=0.5, V=1	302383	731	298605	681	2366	942	3989	0.300934	0.345226
S=30, D=60, h=0.5, k=0.5, V=0	302383	724	298601	690	2368	942	4000	0.297947	0.341887
S=30, D=60, h=0.5, k=0.6, V=1	303226	767	299389	699	2371	901	3971	0.310011	0.353213
S=30, D=60, h=0.5, k=0.6, V=0	303226	769	299391	697	2369	901	3967	0.310841	0.354153
S=30, D=60, h=0.5, k=0.7, V=1	303968	782	300095	712	2379	878	3969	0.313129	0.355422
S=30, D=60, h=0.5, k=0.7, V=0	303968	785	300096	711	2376	878	3965	0.314141	0.356566
S=30, D=60, h=0.5, k=0.8, V=1	304604	827	300721	704	2352	859	3915	0.327458	0.370486
S=30, D=60, h=0.5, k=0.8, V=0	304604	830	300722	703	2349	859	3911	0.328451	0.371606
S=30, D=60, h=0.5, k=0.9, V=1	305433	809	301462	763	2399	828	3990	0.315848	0.355683
S=30, D=60, h=0.5, k=0.9, V=0	305433	811	301462	763	2397	828	3988	0.316439	0.356346
S=30, D=60, h=0.5, k=1, V=1	305988	809	301964	797	2418	807	4022	0.312417	0.350697
S=30, D=60, h=0.5, k=1, V=0	305988	810	301965	796	2417	807	4020	0.312814	0.351140
S=30, D=60, h=0.4, k=0.3, V=1	300088	724	296504	571	2289	1026	3886	0.311737	0.362547
S=30, D=60, h=0.4, k=0.3, V=0	300287	715	296686	587	2299	1019	3905	0.307140	0.356904
S=30, D=60, h=0.4, k=0.4, V=1	302588	786	298834	647	2321	933	3901	0.321645	0.368293
S=30, D=60, h=0.4, k=0.4, V=0	302588	774	298825	659	2330	933	3922	0.316734	0.362743
S=30, D=60, h=0.4, k=0.5, V=1	304099	810	300233	698	2358	870	3926	0.323096	0.366218
S=30, D=60, h=0.4, k=0.5, V=0	304099	802	300229	706	2362	870	3938	0.319989	0.362765
S=30, D=60, h=0.4, k=0.6, V=1	304927	836	301005	723	2363	840	3926	0.327953	0.369912
S=30, D=60, h=0.4, k=0.6, V=0	304927	839	301006	722	2360	840	3922	0.328939	0.371020
S=30, D=60, h=0.4, k=0.7, V=1	306024	867	302014	776	2367	805	3948	0.331234	0.371553
S=30, D=60, h=0.4, k=0.7, V=0	306024	869	302014	776	2365	805	3946	0.331807	0.372193
S=30, D=60, h=0.4, k=0.8, V=1	306479	881	302444	788	2366	786	3940	0.334233	0.373852
S=30, D=60, h=0.4, k=0.8, V=0	306479	882	302445	787	2365	786	3938	0.334623	0.374285
S=30, D=60, h=0.4, k=0.9, V=1	307763	926	303640	828	2369	733	3930	0.342979	0.380495
S=30, D=60, h=0.4, k=0.9, V=0	307763	927	303641	827	2368	733	3928	0.343359	0.380915
S=30, D=60, h=0.4, k=1, V=1	307874	931	303718	853	2372	725	3950	0.341837	0.378775
S=30, D=60, h=0.4, k=1, V=0	307874	931	303718	853	2372	725	3950	0.341837	0.378775
S=30, D=60, h=0.3, k=0.3, V=1	301244	743	297586	602	2313	987	3902	0.313706	0.362399
S=30, D=60, h=0.3, k=0.3, V=0	301343	735	297674	615	2319	982	3916	0.309923	0.357859
S=30, D=60, h=0.3, k=0.4, V=1	303721	818	299888	678	2337	884	3899	0.327685	0.372218
S=30, D=60, h=0.3, k=0.4, V=0	303721	810	299884	686	2341	884	3911	0.324567	0.368748
S=30, D=60, h=0.3, k=0.5, V=1	305808	864	301813	765	2366	806	3937	0.331663	0.372119
S=30, D=60, h=0.3, k=0.5, V=0	305808	863	301810	768	2367	806	3941	0.331057	0.371443
S=30, D=60, h=0.3, k=0.6, V=1	306927	916	302858	791	2362	756	3909	0.343749	0.382636
S=30, D=60, h=0.3, k=0.6, V=0	306927	918	302858	791	2360	756	3907	0.344308	0.383256
S=30, D=60, h=0.3, k=0.7, V=1	307992	958	303843	835	2356	717	3908	0.350948	0.388312
S=30, D=60, h=0.3, k=0.7, V=0	307992	959	303844	834	2355	717	3906	0.351323	0.388726
S=30, D=60, h=0.3, k=0.8, V=1	308744	998	304539	859	2348	685	3892	0.359348	0.395631
S=30, D=60, h=0.3, k=0.8, V=0	308744	998	304539	859	2348	685	3892	0.359348	0.395631
S=30, D=60, h=0.3, k=0.9, V=1	309079	1001	304830	892	2356	669	3917	0.357097	0.392261
S=30, D=60, h=0.3, k=0.9, V=0	309079	1001	304830	892	2356	669	3917	0.357097	0.392261
S=30, D=60, h=0.3, k=1, V=1	309789	1041	305474	933	2341	641	3915	0.363843	0.397995
S=30, D=60, h=0.3, k=1, V=0	309789	1041	305474	933	2341	641	3915	0.363843	0.397995
S=30, D=60, h=0.2, k=0.3, V=1	302648	792	298900	639	2317	933	3889	0.324316	0.371304
S=30, D=60, h=0.2, k=0.3, V=0	302648	783	298890	650	2325	933	3908	0.320347	0.366801
S=30, D=60, h=0.2, k=0.4, V=1	305290	883	301346	723	2338	817	3878	0.341573	0.383819
S=30, D=60, h=0.2, k=0.4, V=0	305290	877	301344	729	2340	817	3886	0.339369	0.381403
S=30, D=60, h=0.2, k=0.5, V=1	307522	958	303416	807	2341	735	3883	0.353699	0.392396
S=30, D=60, h=0.2, k=0.5, V=0	307522	959	303415	808	2340	735	3883	0.353868	0.392584
S=30, D=60, h=0.2, k=0.6, V=1	308658	990	304442	875	2351	690	3916	0.355596	0.391823
S=30, D=60, h=0.2, k=0.6, V=0	308658	990	304442	875	2351	690	3916	0.355596	0.391823
S=30, D=60, h=0.2, k=0.7, V=1	309570	1042	305285	911	2332	655	3898	0.365953	0.401083
S=30, D=60, h=0.2, k=0.7, V=0	309570	1042	305285	911	2332	655	3898	0.365953	0.401083
S=30, D=60, h=0.2, k=0.8, V=1	310697	1096	306277	992	2332	600	3924	0.372263	0.404643
S=30, D=60, h=0.2, k=0.8, V=0	310697	1096	306277	992	2332	600	3924	0.372263	0.404643
S=30, D=60, h=0.2, k=0.9, V=1	310965	1139	306522	996	2308	582	3886	0.382726	0.414860
S=30, D=60, h=0.2, k=0.9, V=0	310965	1139	306522	996	2308	582	3886	0.382726	0.414860
S=30, D=60, h=0.2, k=1, V=1	311550	1139	307012	1063	2336	546	3945	0.377005	0.406580
S=30, D=60, h=0.2, k=1, V=0	311550	1139	307012	1063	2336	546	3945	0.377005	0.406580
S=30, D=60, F=0	297473	131	293605	953	2784	1105	4842	0.056244	0.068178
S=25, D=35, h=0.7, k=0.3, V=1	301724	630	297955	717	2422	976	4115	0.265127	0.306230
S=25, D=35, h=0.7, k=0.3, V=0	302547	559	298652	820	2516	941	4277	0.231847	0.266618
S=25, D=35, h=0.7, k=0.4, V=1	302735	679	298894	730	2432	924	4086	0.279424	0.319786
S=25, D=35, h=0.7, k=0.4, V=0	303075	618	299155	814	2488	912	4214	0.252010	0.288233
S=25, D=35, h=0.7, k=0.5, V=1	303198	713	299350	731	2404	918	4053	0.290060	0.331574
S=25, D=35, h=0.7, k=0.5, V=0	303545	677	299643	787	2438	906	4131	0.273527	0.312344
S=25, D=35, h=0.7, k=0.6, V=1	303730	713	299843	747	2427	894	4068	0.288432	0.328442
S=25, D=35, h=0.7, k=0.6, V=0	303998	705	300089	773	2431	887	4091	0.283683	0.322833
S=25, D=35, h=0.7, k=0.7, V=1	304496	708	300539	793	2456	867	4116	0.282335	0.320178
S=25, D=35, h=0.7, k=0.7, V=0	304573	701	300607	810	2455	864	4129	0.278887	0.316263
S=25, D=35, h=0.7, k=0.8, V=1	305289	719	301278	817	2475	833	4125	0.283551	0.319837
S=25, D=35, h=0.7, k=0.8, V=0	305421	712	301399	834	2476	829	4139	0.280118	0.315893
S=25, D=35, h=0.7, k=0.9, V=1	305289	719	301276	819	2475	833	4127	0.283356	0.319620
S=25, D=35, h=0.7, k=0.9, V=0	305421	712	301399	834	2476	829	4139	0.280118	0.315893
S=25, D=35, h=0.7, k=1, V=1	305622	682	301542	881	2517	823	4221	0.266256	0.300021
S=25, D=35, h=0.7, k=1, V=0	305754	687	301679	880	2508	819	4207	0.268189	0.302070
S=25, D=35, h=0.6, k=0.3, V=1	302832	739	299050	676	2367	925	3968	0.304296	0.348183
S=25, D=35, h=0.6, k=0.3, V=0	303287	682	299432	742	2431	907	4080	0.279687	0.319369
S=25, D=35, h=0.6, k=0.4, V=1	303949	797	300102	696	2354	881	3931	0.319690	0.363094
S=25, D=35, h=0.6, k=0.4, V=0	304193	766	300303	738	2386	872	3996	0.306081	0.347315
S=25, D=35, h=0.6, k=0.5, V=1	304948	818	301036	725	2369	844	3938	0.322781	0.364431
S=25, D=35, h=0.6, k=0.5, V=0	305256	798	301315	750	2393	833	3976	0.314444	0.354522
S=25, D=35, h=0.6, k=0.6, V=1	305852	812	301862	771	2407	811	3989	0.316146	0.355121
S=25, D=35, h=0.6, k=0.6, V=0	305929	809	301933	778	2409	808	3995	0.314695	0.353376
S=25, D=35, h=0.6, k=0.7, V=1	306220	814	302185	802	2419	795	4016	0.313625	0.351443
S=25, D=35, h=0.6, k=0.7, V=0	306352	809	302309	810	2424	791	4025	0.311508	0.348904
S=25, D=35, h=0.6, k=0.8, V=1	306729	817	302637	833	2442	773	4048	0.311242	0.347543
S=25, D=35, h=0.6, k=0.8, V=0	306730	807	302629	846	2448	773	4067	0.307195	0.343089
S=25, D=35, h=0.6, k=0.9, V=1	306729	826	302642	829	2432	773	4034	0.314306	0.350959
S=25, D=35, h=0.6, k=0.9, V=0	306730	826	302643	832	2429	773	4034	0.314129	0.350796
S=25, D=35, h=0.6, k=1, V=1	307335	799	303162	900	2474	753	4127	0.299800	0.333855
S=25, D=35, h=0.6, k=1, V=0	307460	801	303281	902	2476	746	4124	0.300320	0.334091
S=25, D=35, h=0.5, k=0.3, V=1	303209	782	299424	673	2330	921	3924	0.317725	0.363217
S=25, D=35, h=0.5, k=0.3, V=0	303664	748	299826	718	2372	903	3993	0.302764	0.345316
S=25, D=35, h=0.5, k=0.4, V=1	305004	830	301093	723	2358	843	3924	0.326534	0.368592
S=25, D=35, h=0.5, k=0.4, V=0	305312	811	301373	747	2381	832	3960	0.318627	0.359159
S=25, D=35, h=0.5, k=0.5, V=1	305613	841	301648	750	2374	817	3941	0.326783	0.367342
S=25, D=35, h=0.5, k=0.5, V=0	305886	831	301895	770	2390	806	3966	0.321954	0.361366
S=25, D=35, h=0.5, k=0.6, V=1	306686	881	302647	785	2373	777	3935	0.334638	0.373789
S=25, D=35, h=0.5, k=0.6, V=0	306687	883	302652	786	2366	777	3929	0.335317	0.374603
S=25, D=35, h=0.5, k=0.7, V=1	307437	890	303350	814	2383	755	3952	0.334322	0.372194
S=25, D=35, h=0.5, k=0.7, V=0	307438	890	303356	813	2379	755	3947	0.334597	0.372542
S=25, D=35, h=0.5, k=0.8, V=1	308035	890	303857	873	2415	722	4010	0.328473	0.363862
S=25, D=35, h=0.5, k=0.8, V=0	308131	895	303950	871	2415	716	4002	0.330117	0.365345
S=25, D=35, h=0.5, k=0.9, V=1	308179	885	303969	897	2428	714	4039	0.324752	0.359320
S=25, D=35, h=0.5, k=0.9, V=0	308275	887	304057	898	2433	708	4039	0.325178	0.359445
S=25, D=35, h=0.5, k=1, V=1	308461	892	304219	912	2438	696	4046	0.325339	0.358978
S=25, D=35, h=0.5, k=1, V=0	308462	892	304220	912	2438	696	4046	0.325339	0.358978
S=25, D=35, h=0.4, k=0.3, V=1	304439	847	300612	659	2321	863	3843	0.338772	0.383545
S=25, D=35, h=0.4, k=0.3, V=0	304914	842	301060	678	2334	845	3857	0.335541	0.378935
S=25, D=35, h=0.4, k=0.4, V=1	305969	880	301982	753	2354	800	3907	0.337618	0.378430
S=25, D=35, h=0.4, k=0.4, V=0	306242	871	302232	772	2367	789	3928	0.333319	0.373068
S=25, D=35, h=0.4, k=0.5, V=1	307699	916	303577	826	2380	735	3941	0.340268	0.377582
S=25, D=35, h=0.4, k=0.5, V=0	307729	908	303605	836	2380	735	3951	0.337366	0.374462
S=25, D=35, h=0.4, k=0.6, V=1	308449	956	304263	854	2376	699	3929	0.348483	0.384528
S=25, D=35, h=0.4, k=0.6, V=0	308450	958	304267	851	2374	699	3924	0.349331	0.385460
S=25, D=35, h=0.4, k=0.7, V=1	308986	967	304741	888	2390	670	3948	0.348288	0.382659
S=25, D=35, h=0.4, k=0.7, V=0	309081	972	304831	886	2392	664	3942	0.349796	0.383946
S=25, D=35, h=0.4, k=0.8, V=1	309391	1019	305147	877	2348	655	3880	0.363572	0.398529
S=25, D=35, h=0.4, k=0.8, V=0	309391	1022	305150	874	2345	655	3874	0.364669	0.399727
S=25, D=35, h=0.4, k=0.9, V=1	309885	992	305537	953	2403	628	3984	0.348978	0.381031
S=25, D=35, h=0.4, k=0.9, V=0	309885	994	305539	951	2401	628	3980	0.349700	0.381816
S=25, D=35, h=0.4, k=1, V=1	310304	995	305892	1005	2412	613	4030	0.345133	0.376038
S=25, D=35, h=0.4, k=1, V=0	310304	997	305894	1003	2410	613	4026	0.345845	0.376811
S=25, D=35, h=0.3, k=0.3, V=1	304921	877	301043	680	2321	835	3836	0.344939	0.388736
S=25, D=35, h=0.3, k=0.3, V=0	305159	873	301270	693	2323	829	3845	0.342653	0.385906
S=25, D=35, h=0.3, k=0.4, V=1	306794	939	302762	760	2333	762	3855	0.353460	0.393762
S=25, D=35, h=0.3, k=0.4, V=0	307038	929	302983	778	2348	751	3877	0.349021	0.388240
S=25, D=35, h=0.3, k=0.5, V=1	308451	971	304267	853	2360	699	3912	0.352713	0.389193
S=25, D=35, h=0.3, k=0.5, V=0	308452	962	304265	861	2364	699	3924	0.349687	0.385919
S=25, D=35, h=0.3, k=0.6, V=1	309282	996	305034	880	2372	662	3914	0.356765	0.391431
S=25, D=35, h=0.3, k=0.6, V=0	309282	999	305036	878	2369	662	3909	0.357767	0.392526
S=25, D=35, h=0.3, k=0.7, V=1	310006	1046	305682	934	2344	636	3914	0.364919	0.398836
S=25, D=35, h=0.3, k=0.7, V=0	310006	1048	305682	933	2343	636	3912	0.365491	0.399449
S=25, D=35, h=0.3, k=0.8, V=1	310626	1057	306217	986	2366	604	3956	0.362835	0.394663
S=25, D=35, h=0.3, k=0.8, V=0	310626	1059	306219	984	2364	604	3952	0.363539	0.395426
S=25, D=35, h=0.3, k=0.9, V=1	311034	1117	306602	993	2322	582	3897	0.377853	0.409658
S=25, D=35, h=0.3, k=0.9, V=0	311034	1119	306604	991	2320	582	3893	0.378547	0.410407
S=25, D=35, h=0.3, k=1, V=1	311653	1076	307087	1091	2399	544	4034	0.358709	0.386805
S=25, D=35, h=0.3, k=1, V=0	311653	1077	307088	1090	2398	544	4032	0.359051	0.387172
S=25, D=35, F=0	301876	162	297653	1165	2896	955	5016	0.063138	0.074286
S=25, D=38, h=0.7, k=0.3, V=1	301687	626	297918	720	2423	978	4121	0.263531	0.304515
S=25, D=38, h=0.7, k=0.3, V=0	302310	555	298427	819	2509	950	4278	0.230633	0.265656
S=25, D=38, h=0.7, k=0.4, V=1	302493	670	298666	727	2430	934	4091	0.276891	0.317437
S=25, D=38, h=0.7, k=0.4, V=0	302880	609	298974	810	2487	921	4218	0.249455	0.285764
S=25, D=38, h=0.7, k=0.5, V=1	302956	702	299121	729	2404	928	4061	0.286855	0.328481
S=25, D=38, h=0.7, k=0.5, V=0	303440	668	299549	783	2440	912	4135	0.271089	0.309890
S=25, D=38, h=0.7, k=0.6, V=1	303578	708	299703	743	2424	901	4068	0.287320	0.327567
S=25, D=38, h=0.7, k=0.6, V=0	303972	701	300070	767	2434	888	4089	0.283036	0.322148
S=25, D=38, h=0.7, k=0.7, V=1	304360	700	300418	786	2456	874	4116	0.280566	0.318551
S=25, D=38, h=0.7, k=0.7, V=0	304495	691	300540	803	2461	866	4130	0.276506	0.313694
S=25, D=38, h=0.7, k=0.8, V=1	305179	711	301182	811	2475	839	4125	0.281730	0.318118
S=25, D=38, h=0.7, k=0.8, V=0	305369	703	301355	829	2482	830	4141	0.277874	0.313440
S=25, D=38, h=0.7, k=0.9, V=1	305179	711	301182	811	2475	839	4125	0.281730	0.318118
S=25, D=38, h=0.7, k=0.9, V=0	305369	703	301355	829	2482	830	4141	0.277874	0.313440
S=25, D=38, h=0.7, k=1, V=1	305493	674	301430	871	2518	829	4218	0.264684	0.298550
S=25, D=38, h=0.7, k=1, V=0	305683	678	301617	873	2515	820	4208	0.266040	0.299713
S=25, D=38, h=0.6, k=0.3, V=1	302590	731	298825	670	2364	935	3969	0.302523	0.346745
S=25, D=38, h=0.6, k=0.3, V=0	303092	677	299253	737	2425	916	4078	0.278678	0.318719
S=25, D=38, h=0.6, k=0.4, V=1	303801	789	299976	683	2353	889	3925	0.318791	0.362552
S=25, D=38, h=0.6, k=0.4, V=0	304114	761	300241	727	2385	877	3989	0.305777	0.347258
S=25, D=38, h=0.6, k=0.5, V=1	304916	814	301019	714	2369	847	3930	0.322849	0.364686
S=25, D=38, h=0.6, k=0.5, V=0	305224	796	301298	740	2390	836	3966	0.314997	0.355330
S=25, D=38, h=0.6, k=0.6, V=1	305768	814	301792	762	2400	815	3977	0.317721	0.357117
S=25, D=38, h=0.6, k=0.6, V=0	305845	811	301860	772	2402	812	3986	0.315950	0.355015
S=25, D=38, h=0.6, k=0.7, V=1	306136	810	302110	798	2418	799	4015	0.312895	0.350860
S=25, D=38, h=0.6, k=0.7, V=0	306268	807	302233	807	2421	795	4023	0.311260	0.348860
S=25, D=38, h=0.6, k=0.8, V=1	306658	817	302571	830	2440	774	4044	0.311579	0.347980
S=25, D=38, h=0.6, k=0.8, V=0	306659	807	302562	844	2446	774	4064	0.307429	0.343413
S=25, D=38, h=0.6, k=0.9, V=1	306658	825	302578	824	2431	774	4029	0.314553	0.351297
S=25, D=38, h=0.6, k=0.9, V=0	306659	826	302578	829	2426	774	4029	0.314508	0.351292
S=25, D=38, h=0.6, k=1, V=1	307273	799	303105	898	2471	755	4124	0.300024	0.334217
S=25, D=38, h=0.6, k=1, V=0	307398	802	303223	902	2471	748	4121	0.300689	0.334627
S=25, D=38, h=0.5, k=0.3, V=1	302967	772	299204	662	2329	931	3922	0.315990	0.361843
S=25, D=38, h=0.5, k=0.3, V=0	303469	740	299650	710	2369	912	3991	0.301242	0.344117
S=25, D=38, h=0.5, k=0.4, V=1	304972	828	301073	715	2356	846	3917	0.326870	0.369155
S=25, D=38, h=0.5, k=0.4, V=0	305280	811	301353	740	2376	835	3951	0.319460	0.360288
S=25, D=38, h=0.5, k=0.5, V=1	305613	842	301649	750	2372	817	3939	0.327116	0.367727
S=25, D=38, h=0.5, k=0.5, V=0	305886	833	301895	772	2386	806	3964	0.322411	0.361901
S=25, D=38, h=0.5, k=0.6, V=1	306603	883	302570	782	2368	779	3929	0.335564	0.374948
S=25, D=38, h=0.5, k=0.6, V=0	306604	885	302574	784	2361	779	3924	0.336138	0.375646
S=25, D=38, h=0.5, k=0.7, V=1	307274	890	303197	811	2376	760	3947	0.334714	0.372943
S=25, D=38, h=0.5, k=0.7, V=0	307275	890	303202	811	2372	760	3943	0.334887	0.373178
S=25, D=38, h=0.5, k=0.8, V=1	307881	893	303715	869	2404	728	4001	0.329790	0.365678
S=25, D=38, h=0.5, k=0.8, V=0	307977	898	303807	869	2403	722	3994	0.331281	0.367001
S=25, D=38, h=0.5, k=0.9, V=1	307982	890	303789	889	2414	722	4025	0.326963	0.362216
S=25, D=38, h=0.5, k=0.9, V=0	308078	891	303876	892	2419	716	4027	0.326957	0.361872
S=25, D=38, h=0.5, k=1, V=1	308353	898	304120	908	2427	700	4035	0.327436	0.361518
S=25, D=38, h=0.5, k=1, V=0	308354	897	304120	909	2428	700	4037	0.327062	0.361106
S=25, D=38, h=0.4, k=0.3, V=1	304349	844	300528	655	2322	866	3843	0.338320	0.383204
S=25, D=38, h=0.4, k=0.3, V=0	304824	841	300976	675	2332	848	3855	0.335592	0.379175
S=25, D=38, h=0.4, k=0.4, V=1	305921	879	301940	750	2352	802	3904	0.337700	0.378652
S=25, D=38, h=0.4, k=0.4, V=0	306194	868	302188	772	2366	791	3929	0.332545	0.372345
S=25, D=38, h=0.4, k=0.5, V=1	307628	919	303511	823	2375	736	3934	0.341453	0.378961
S=25, D=38, h=0.4, k=0.5, V=0	307658	910	303538	835	2375	736	3946	0.338113	0.375368
S=25, D=38, h=0.4, k=0.6, V=1	308292	962	304114	851	2365	704	3920	0.350419	0.386957
S=25, D=38, h=0.4, k=0.6, V=0	308293	963	304117	849	2364	704	3917	0.350894	0.387478
S=25, D=38, h=0.4, k=0.7, V=1	308792	970	304557	884	2381	676	3941	0.349492	0.384330
S=25, D=38, h=0.4, k=0.7, V=0	308887	975	304647	883	2382	670	3935	0.350945	0.385567
S=25, D=38, h=0.4, k=0.8, V=1	309246	1027	305009	874	2336	660	3870	0.365944	0.401419
S=25, D=38, h=0.4, k=0.8, V=0	309246	1030	305012	871	2333	660	3864	0.367039	0.402616
S=25, D=38, h=0.4, k=0.9, V=1	309762	996	305410	961	2395	633	3989	0.349250	0.381613
S=25, D=38, h=0.4, k=0.9, V=0	309762	998	305412	959	2393	633	3985	0.349969	0.382396
S=25, D=38, h=0.4, k=1, V=1	310152	997	305744	1008	2403	621	4032	0.345346	0.376720
S=25, D=38, h=0.4, k=1, V=0	310152	999	305747	1005	2401	621	4027	0.346148	0.377591
S=25, D=38, h=0.3, k=0.3, V=1	304814	874	300945	675	2320	839	3834	0.344653	0.388661
S=25, D=38, h=0.3, k=0.3, V=0	305052	871	301170	691	2320	833	3844	0.342348	0.385823
S=25, D=38, h=0.3, k=0.4, V=1	306794	946	302762	759	2327	762	3848	0.355459	0.395971
S=25, D=38, h=0.3, k=0.4, V=0	307038	936	302983	778	2341	751	3870	0.350965	0.390396
S=25, D=38, h=0.3, k=0.5, V=1	308294	978	304117	851	2348	704	3903	0.354810	0.391802
S=25, D=38, h=0.3, k=0.5, V=0	308295	967	304114	861	2353	704	3918	0.351090	0.387775
S=25, D=38, h=0.3, k=0.6, V=1	309140	1002	304893	884	2361	667	3912	0.357971	0.393054
S=25, D=38, h=0.3, k=0.6, V=0	309140	1005	304895	882	2358	667	3907	0.358970	0.394148
S=25, D=38, h=0.3, k=0.7, V=1	309926	1050	305593	946	2337	639	3922	0.364812	0.398909
S=25, D=38, h=0.3, k=0.7, V=0	309926	1052	305595	944	2335	639	3918	0.365525	0.399684
S=25, D=38, h=0.3, k=0.8, V=1	310422	1057	306016	992	2357	614	3963	0.362229	0.394596
S=25, D=38, h=0.3, k=0.8, V=0	310422	1059	306018	990	2355	614	3959	0.362932	0.395359
S=25, D=38, h=0.3, k=0.9, V=1	310957	1118	306515	1006	2318	585	3909	0.376896	0.408813
S=25, D=38, h=0.3, k=0.9, V=0	310957	1120	306518	1003	2316	585	3904	0.377680	0.409660
S=25, D=38, h=0.3, k=1, V=1	311560	1076	306987	1103	2394	549	4046	0.357672	0.385982
S=25, D=38, h=0.3, k=1, V=0	311560	1077	306988	1102	2393	549	4044	0.358013	0.386349
S=25, D=38, F=0	301775	164	297560	1163	2888	960	5011	0.064020	0.075371
S=25, D=40, h=0.7, k=0.3, V=1	301635	625	297865	721	2424	978	4123	0.263097	0.304017
S=25, D=40, h=0.7, k=0.3, V=0	302252	555	298377	817	2503	955	4275	0.230841	0.266130
S=25, D=40, h=0.7, k=0.4, V=1	302441	669	298614	727	2431	934	4092	0.276569	0.317070
S=25, D=40, h=0.7, k=0.4, V=0	302754	607	298857	808	2482	927	4217	0.249012	0.285556
S=25, D=40, h=0.7, k=0.5, V=1	302956	702	299122	728	2404	928	4060	0.286960	0.328600
S=25, D=40, h=0.7, k=0.5, V=0	303224	664	299347	778	2435	921	4134	0.270300	0.309452
S=25, D=40, h=0.7, k=0.6, V=1	303488	705	299617	742	2424	904	4070	0.286482	0.326777
S=25, D=40, h=0.7, k=0.6, V=0	303756	698	299869	761	2428	897	4086	0.282700	0.322241
S=25, D=40, h=0.7, k=0.7, V=1	304292	700	300352	785	2455	875	4115	0.280665	0.318714
S=25, D=40, h=0.7, k=0.7, V=0	304369	691	300425	798	2455	872	4125	0.276993	0.314550
S=25, D=40, h=0.7, k=0.8, V=1	305111	713	301119	807	2472	840	4119	0.282740	0.319302
S=25, D=40, h=0.7, k=0.8, V=0	305311	705	301308	823	2475	835	4133	0.279071	0.315036
S=25, D=40, h=0.7, k=0.9, V=1	305111	713	301119	807	2472	840	4119	0.282740	0.319302
S=25, D=40, h=0.7, k=0.9, V=0	305311	705	301308	823	2475	835	4133	0.279071	0.315036
S=25, D=40, h=0.7, k=1, V=1	305425	673	301364	870	2518	830	4218	0.264459	0.298346
S=25, D=40, h=0.7, k=1, V=0	305625	678	301567	870	2510	825	4205	0.266311	0.300259
S=25, D=40, h=0.6, k=0.3, V=1	302538	728	298773	670	2367	935	3972	0.301587	0.345676
S=25, D=40, h=0.6, k=0.3, V=0	302966	674	299136	734	2422	922	4078	0.278028	0.318294
S=25, D=40, h=0.6, k=0.4, V=1	303733	787	299908	684	2354	890	3928	0.318075	0.361801
S=25, D=40, h=0.6, k=0.4, V=0	303966	759	300104	724	2379	885	3988	0.305488	0.347384
S=25, D=40, h=0.6, k=0.5, V=1	304768	811	300881	712	2364	855	3931	0.322178	0.364402
S=25, D=40, h=0.6, k=0.5, V=0	305076	792	301158	740	2386	844	3970	0.313799	0.354442
S=25, D=40, h=0.6, k=0.6, V=1	305710	812	301743	759	2396	820	3975	0.317488	0.357151
S=25, D=40, h=0.6, k=0.6, V=0	305787	807	301812	768	2400	817	3985	0.315226	0.354497
S=25, D=40, h=0.6, k=0.7, V=1	306078	808	302066	790	2414	804	4008	0.313163	0.351445
S=25, D=40, h=0.6, k=0.7, V=0	306210	803	302187	801	2419	800	4020	0.310726	0.348548
S=25, D=40, h=0.6, k=0.8, V=1	306568	814	302494	826	2434	782	4042	0.311136	0.347938
S=25, D=40, h=0.6, k=0.8, V=0	306569	803	302483	842	2441	782	4065	0.306486	0.342809
S=25, D=40, h=0.6, k=0.9, V=1	306600	822	302526	824	2428	779	4031	0.313717	0.350655
S=25, D=40, h=0.6, k=0.9, V=0	306601	823	302524	831	2423	779	4033	0.313474	0.350432
S=25, D=40, h=0.6, k=1, V=1	307221	796	303048	904	2473	756	4133	0.298586	0.332679
S=25, D=40, h=0.6, k=1, V=0	307346	799	303166	908	2473	749	4130	0.299255	0.333093
S=25, D=40, h=0.5, k=0.3, V=1	302915	769	299152	662	2332	931	3925	0.315075	0.360799
S=25, D=40, h=0.5, k=0.3, V=0	303343	737	299532	708	2366	918	3992	0.300530	0.343648
S=25, D=40, h=0.5, k=0.4, V=1	304824	827	300938	710	2349	854	3913	0.327129	0.369920
S=25, D=40, h=0.5, k=0.4, V=0	305132	809	301214	739	2370	843	3952	0.318973	0.360206
S=25, D=40, h=0.5, k=0.5, V=1	305465	839	301517	742	2367	825	3934	0.327103	0.368177
S=25, D=40, h=0.5, k=0.5, V=0	305828	829	301848	766	2385	811	3962	0.321873	0.361584
S=25, D=40, h=0.5, k=0.6, V=1	306603	881	302568	784	2370	779	3933	0.334784	0.374082
S=25, D=40, h=0.5, k=0.6, V=0	306604	884	302572	786	2362	779	3927	0.335643	0.375096
S=25, D=40, h=0.5, k=0.7, V=1	307274	889	303194	813	2378	760	3951	0.334182	0.372343
S=25, D=40, h=0.5, k=0.7, V=0	307275	890	303199	814	2372	760	3946	0.334578	0.372838
S=25, D=40, h=0.5, k=0.8, V=1	307829	893	303653	879	2404	729	4012	0.328770	0.364605
S=25, D=40, h=0.5, k=0.8, V=0	307925	899	303746	878	2402	723	4003	0.330637	0.366344
S=25, D=40, h=0.5, k=0.9, V=1	307930	892	303726	900	2412	723	4035	0.326427	0.361678
S=25, D=40, h=0.5, k=0.9, V=0	308026	893	303813	903	2417	717	4037	0.326423	0.361336
S=25, D=40, h=0.5, k=1, V=1	308284	899	304041	919	2425	702	4046	0.326632	0.360742
S=25, D=40, h=0.5, k=1, V=0	308285	898	304042	919	2426	702	4047	0.326353	0.360434
S=25, D=40, h=0.4, k=0.3, V=1	304239	845	300427	651	2316	871	3838	0.339082	0.384374
S=25, D=40, h=0.4, k=0.3, V=0	304766	841	300924	674	2327	853	3854	0.335707	0.379611
S=25, D=40, h=0.4, k=0.4, V=1	305831	875	301849	753	2354	805	3912	0.336188	0.377133
S=25, D=40, h=0.4, k=0.4, V=0	306194	866	302183	776	2369	791	3936	0.331505	0.371176
S=25, D=40, h=0.4, k=0.5, V=1	307536	919	303423	823	2371	740	3934	0.341452	0.379197
S=25, D=40, h=0.4, k=0.5, V=0	307566	911	303451	834	2370	740	3944	0.338493	0.376024
S=25, D=40, h=0.4, k=0.6, V=1	308292	967	304111	855	2359	704	3918	0.351422	0.388074
S=25, D=40, h=0.4, k=0.6, V=0	308293	968	304115	852	2358	704	3914	0.351996	0.388705
S=25, D=40, h=0.4, k=0.7, V=1	308792	975	304550	891	2376	676	3943	0.350157	0.385063
S=25, D=40, h=0.4, k=0.7, V=0	308887	980	304640	890	2377	670	3937	0.351607	0.386296
S=25, D=40, h=0.4, k=0.8, V=1	309246	1028	304997	886	2335	660	3881	0.365009	0.400403
S=25, D=40, h=0.4, k=0.8, V=0	309246	1031	305001	882	2332	660	3874	0.366201	0.401705
S=25, D=40, h=0.4, k=0.9, V=1	309740	1000	305390	959	2391	633	3983	0.350501	0.382976
S=25, D=40, h=0.4, k=0.9, V=0	309740	1002	305393	956	2389	633	3978	0.351314	0.383860
S=25, D=40, h=0.4, k=1, V=1	310133	999	305723	1010	2401	621	4032	0.345696	0.377102
S=25, D=40, h=0.4, k=1, V=0	310133	1001	305725	1008	2399	621	4028	0.346407	0.377874
S=25, D=40, h=0.3, k=0.3, V=1	304756	869	300892	674	2321	844	3839	0.343284	0.387419
S=25, D=40, h=0.3, k=0.3, V=0	304994	867	301117	690	2320	838	3848	0.341263	0.384901
S=25, D=40, h=0.3, k=0.4, V=1	306794	948	302762	760	2324	762	3846	0.355948	0.396526
S=25, D=40, h=0.3, k=0.4, V=0	307038	939	302983	779	2337	751	3867	0.351735	0.391262
S=25, D=40, h=0.3, k=0.5, V=1	308294	982	304114	855	2343	704	3902	0.355532	0.392610
S=25, D=40, h=0.3, k=0.5, V=0	308295	971	304111	865	2348	704	3917	0.351822	0.388593
S=25, D=40, h=0.3, k=0.6, V=1	309140	1004	304890	888	2358	667	3913	0.358155	0.393268
S=25, D=40, h=0.3, k=0.6, V=0	309140	1007	304892	887	2354	667	3908	0.359100	0.394313
S=25, D=40, h=0.3, k=0.7, V=1	309907	1050	305575	946	2336	639	3921	0.364859	0.398969
S=25, D=40, h=0.3, k=0.7, V=0	309907	1052	305578	943	2334	639	3916	0.365667	0.399849
S=25, D=40, h=0.3, k=0.8, V=1	310328	1060	305933	986	2349	619	3954	0.363560	0.396339
S=25, D=40, h=0.3, k=0.8, V=0	310328	1062	305936	983	2347	619	3949	0.364357	0.397204
S=25, D=40, h=0.3, k=0.9, V=1	310831	1117	306408	995	2311	593	3899	0.377663	0.410131
S=25, D=40, h=0.3, k=0.9, V=0	310831	1119	306410	993	2309	593	3895	0.378356	0.410881
S=25, D=40, h=0.3, k=1, V=1	311528	1077	306965	1096	2390	552	4038	0.358530	0.387076
S=25, D=40, h=0.3, k=1, V=0	311528	1078	306966	1095	2389	552	4036	0.358871	0.387444
S=25, D=40, F=0	301717	164	297509	1160	2884	965	5009	0.064099	0.075527
S=25, D=43, h=0.7, k=0.3, V=1	301388	625	297626	721	2416	986	4123	0.263093	0.304426
S=25, D=43, h=0.7, k=0.3, V=0	302136	555	298259	820	2502	957	4279	0.230540	0.265869
S=25, D=43, h=0.7, k=0.4, V=1	302258	670	298436	727	2425	940	4092	0.276851	0.317698
S=25, D=43, h=0.7, k=0.4, V=0	302638	608	298739	809	2482	929	4220	0.249149	0.285777
S=25, D=43, h=0.7, k=0.5, V=1	302785	702	298954	728	2401	932	4061	0.286920	0.328761
S=25, D=43, h=0.7, k=0.5, V=0	303108	665	299229	779	2435	923	4137	0.270413	0.309651
S=25, D=43, h=0.7, k=0.6, V=1	303317	703	299449	742	2423	908	4073	0.285815	0.326223
S=25, D=43, h=0.7, k=0.6, V=0	303640	696	299752	762	2430	899	4091	0.281893	0.321410
S=25, D=43, h=0.7, k=0.7, V=1	304031	696	300096	787	2452	882	4121	0.279208	0.317435
S=25, D=43, h=0.7, k=0.7, V=0	304163	687	300222	799	2455	877	4131	0.275596	0.313219
S=25, D=43, h=0.7, k=0.8, V=1	305021	712	301023	816	2470	843	4129	0.281552	0.318128
S=25, D=43, h=0.7, k=0.8, V=0	305153	705	301147	827	2474	839	4140	0.278575	0.314657
S=25, D=43, h=0.7, k=0.9, V=1	305021	712	301023	816	2470	843	4129	0.281552	0.318128
S=25, D=43, h=0.7, k=0.9, V=0	305153	705	301147	827	2474	839	4140	0.278575	0.314657
S=25, D=43, h=0.7, k=1, V=1	305335	675	301272	875	2513	833	4221	0.264633	0.298692
S=25, D=43, h=0.7, k=1, V=0	305467	678	301407	873	2509	829	4211	0.265931	0.300002
S=25, D=43, h=0.6, k=0.3, V=1	302355	729	298596	669	2361	941	3971	0.301970	0.346446
S=25, D=43, h=0.6, k=0.3, V=0	302850	674	299019	735	2422	924	4081	0.277850	0.318175
S=25, D=43, h=0.6, k=0.4, V=1	303562	787	299741	683	2351	894	3928	0.318144	0.362103
S=25, D=43, h=0.6, k=0.4, V=0	303782	757	299920	725	2380	888	3993	0.304688	0.346626
S=25, D=43, h=0.6, k=0.5, V=1	304529	807	300645	713	2364	860	3937	0.320834	0.363171
S=25, D=43, h=0.6, k=0.5, V=0	304892	788	300976	740	2388	847	3975	0.312557	0.353205
S=25, D=43, h=0.6, k=0.6, V=1	305433	805	301468	764	2396	828	3988	0.314844	0.354637
S=25, D=43, h=0.6, k=0.6, V=0	305565	801	301592	771	2401	823	3995	0.313089	0.352435
S=25, D=43, h=0.6, k=0.7, V=1	305988	805	301969	799	2415	807	4021	0.311315	0.349543
S=25, D=43, h=0.6, k=0.7, V=0	306120	801	302093	807	2419	803	4029	0.309485	0.347322
S=25, D=43, h=0.6, k=0.8, V=1	306568	810	302482	837	2439	782	4058	0.308835	0.345371
S=25, D=43, h=0.6, k=0.8, V=0	306569	800	302474	850	2445	782	4077	0.304784	0.340908
S=25, D=43, h=0.6, k=0.9, V=1	306600	819	302514	835	2432	779	4046	0.311707	0.348414
S=25, D=43, h=0.6, k=0.9, V=0	306601	820	302515	839	2427	779	4045	0.311766	0.348524
S=25, D=43, h=0.6, k=1, V=1	307163	795	302987	911	2470	761	4142	0.297609	0.331852
S=25, D=43, h=0.6, k=1, V=0	307288	798	303106	914	2470	754	4138	0.298370	0.332370
S=25, D=43, h=0.5, k=0.3, V=1	302796	766	299036	663	2331	935	3929	0.314042	0.359861
S=25, D=43, h=0.5, k=0.3, V=0	303227	734	299417	707	2369	920	3996	0.299630	0.342710
S=25, D=43, h=0.5, k=0.4, V=1	304585	818	300702	711	2354	859	3924	0.324317	0.367039
S=25, D=43, h=0.5, k=0.4, V=0	304948	800	301032	739	2377	846	3962	0.316253	0.357308
S=25, D=43, h=0.5, k=0.5, V=1	305294	834	301345	746	2369	829	3944	0.325166	0.366233
S=25, D=43, h=0.5, k=0.5, V=0	305622	824	301643	769	2386	816	3971	0.320046	0.359820
S=25, D=43, h=0.5, k=0.6, V=1	306400	874	302369	790	2367	789	3946	0.332158	0.371750
S=25, D=43, h=0.5, k=0.6, V=0	306456	876	302425	793	2362	787	3942	0.332630	0.372219
S=25, D=43, h=0.5, k=0.7, V=1	307216	885	303129	825	2377	765	3967	0.331824	0.370025
S=25, D=43, h=0.5, k=0.7, V=0	307217	886	303135	825	2371	765	3961	0.332322	0.370632
S=25, D=43, h=0.5, k=0.8, V=1	307829	890	303651	881	2407	729	4017	0.327734	0.363460
S=25, D=43, h=0.5, k=0.8, V=0	307925	896	303745	879	2405	723	4007	0.329699	0.365308
S=25, D=43, h=0.5, k=0.9, V=1	307930	888	303722	904	2416	723	4043	0.324924	0.360020
S=25, D=43, h=0.5, k=0.9, V=0	308026	889	303810	906	2421	717	4044	0.325016	0.359786
S=25, D=43, h=0.5, k=1, V=1	308209	895	303971	917	2426	705	4048	0.325702	0.359885
S=25, D=43, h=0.5, k=1, V=0	308210	894	303972	917	2427	705	4049	0.325422	0.359577
S=25, D=43, h=0.4, k=0.3, V=1	304052	844	300246	650	2312	876	3838	0.338905	0.384486
S=25, D=43, h=0.4, k=0.3, V=0	304582	839	300740	675	2328	856	3859	0.334915	0.378879
S=25, D=43, h=0.4, k=0.4, V=1	305654	873	301679	756	2346	814	3916	0.335333	0.376732
S=25, D=43, h=0.4, k=0.4, V=0	305982	863	301980	777	2362	801	3940	0.330534	0.370685
S=25, D=43, h=0.4, k=0.5, V=1	307536	914	303414	832	2376	740	3948	0.339140	0.376644
S=25, D=43, h=0.4, k=0.5, V=0	307566	906	303443	842	2375	740	3957	0.336285	0.373585
S=25, D=43, h=0.4, k=0.6, V=1	308275	962	304091	859	2363	705	3927	0.349659	0.386195
S=25, D=43, h=0.4, k=0.6, V=0	308276	963	304095	857	2361	705	3923	0.350177	0.386775
S=25, D=43, h=0.4, k=0.7, V=1	308775	971	304531	894	2379	677	3950	0.348781	0.383615
S=25, D=43, h=0.4, k=0.7, V=0	308870	976	304622	892	2380	671	3943	0.350330	0.384958
S=25, D=43, h=0.4, k=0.8, V=1	309246	1031	305000	883	2332	660	3875	0.366101	0.401596
S=25, D=43, h=0.4, k=0.8, V=0	309246	1034	305004	879	2329	660	3868	0.367293	0.402897
S=25, D=43, h=0.4, k=0.9, V=1	309740	1002	305392	957	2389	633	3979	0.351220	0.383759
S=25, D=43, h=0.4, k=0.9, V=0	309740	1004	305394	955	2387	633	3975	0.351940	0.384541
S=25, D=43, h=0.4, k=1, V=1	310130	1000	305722	1008	2400	621	4029	0.346141	0.377586
S=25, D=43, h=0.4, k=1, V=0	310130	1002	305724	1006	2398	621	4025	0.346852	0.378358
S=25, D=43, h=0.3, k=0.3, V=1	304585	869	300727	672	2317	848	3837	0.343513	0.387926
S=25, D=43, h=0.3, k=0.3, V=0	304878	865	301000	691	2322	840	3853	0.340481	0.384122
S=25, D=43, h=0.3, k=0.4, V=1	306493	939	302472	761	2321	773	3855	0.353392	0.394382
S=25, D=43, h=0.3, k=0.4, V=0	306792	930	302746	779	2337	760	3876	0.349233	0.389038
S=25, D=43, h=0.3, k=0.5, V=1	308294	981	304111	858	2344	704	3906	0.354959	0.391982
S=25, D=43, h=0.3, k=0.5, V=0	308295	970	304108	868	2349	704	3921	0.351250	0.387966
S=25, D=43, h=0.3, k=0.6, V=1	309140	1006	304888	890	2356	667	3913	0.358491	0.393637
S=25, D=43, h=0.3, k=0.6, V=0	309140	1009	304891	888	2352	667	3907	0.359534	0.394788
S=25, D=43, h=0.3, k=0.7, V=1	309907	1051	305577	944	2335	639	3918	0.365311	0.399461
S=25, D=43, h=0.3, k=0.7, V=0	309907	1053	305580	941	2333	639	3913	0.366119	0.400341
S=25, D=43, h=0.3, k=0.8, V=1	310328	1056	305933	986	2353	619	3958	0.362523	0.395212
S=25, D=43, h=0.3, k=0.8, V=0	310328	1058	305935	984	2351	619	3954	0.363228	0.395977
S=25, D=43, h=0.3, k=0.9, V=1	310828	1121	306411	989	2307	593	3889	0.379237	0.411833
S=25, D=43, h=0.3, k=0.9, V=0	310828	1123	306413	987	2305	593	3885	0.379930	0.412583
S=25, D=43, h=0.3, k=1, V=1	311496	1078	306940	1092	2386	555	4033	0.359130	0.387895
S=25, D=43, h=0.3, k=1, V=0	311496	1079	306941	1091	2385	555	4031	0.359472	0.388263
S=25, D=43, F=0	301653	164	297444	1163	2882	967	5012	0.064008	0.075455
S=25, D=45, h=0.7, k=0.3, V=1	301327	626	297566	722	2413	988	4123	0.263319	0.304792
S=25, D=45, h=0.7, k=0.3, V=0	302136	557	298259	820	2500	957	4277	0.231221	0.266649
S=25, D=45, h=0.7, k=0.4, V=1	302197	671	298375	729	2422	942	4093	0.276962	0.317933
S=25, D=45, h=0.7, k=0.4, V=0	302638	610	298739	809	2480	929	4218	0.249808	0.286529
S=25, D=45, h=0.7, k=0.5, V=1	302724	703	298889	734	2398	934	4066	0.286603	0.328515
S=25, D=45, h=0.7, k=0.5, V=0	303108	667	299225	782	2434	923	4139	0.270722	0.309994
S=25, D=45, h=0.7, k=0.6, V=1	303317	704	299442	749	2422	908	4079	0.285403	0.325762
S=25, D=45, h=0.7, k=0.6, V=0	303640	700	299747	765	2428	899	4092	0.282773	0.322388
S=25, D=45, h=0.7, k=0.7, V=1	304031	696	300089	794	2452	882	4128	0.278517	0.316658
S=25, D=45, h=0.7, k=0.7, V=0	304163	690	300215	804	2454	877	4135	0.275981	0.313637
S=25, D=45, h=0.7, k=0.8, V=1	305021	711	301018	821	2471	843	4135	0.280758	0.317239
S=25, D=45, h=0.7, k=0.8, V=0	305153	705	301141	833	2474	839	4146	0.278002	0.314017
S=25, D=45, h=0.7, k=0.9, V=1	305021	711	301018	821	2471	843	4135	0.280758	0.317239
S=25, D=45, h=0.7, k=0.9, V=0	305153	705	301141	833	2474	839	4146	0.278002	0.314017
S=25, D=45, h=0.7, k=1, V=1	305335	675	301266	881	2513	833	4227	0.264094	0.298090
S=25, D=45, h=0.7, k=1, V=0	305467	679	301401	879	2508	829	4216	0.265703	0.299750
S=25, D=45, h=0.6, k=0.3, V=1	302355	730	298593	672	2360	941	3973	0.301943	0.346418
S=25, D=45, h=0.6, k=0.3, V=0	302850	676	299019	735	2420	924	4079	0.278490	0.318905
S=25, D=45, h=0.6, k=0.4, V=1	303562	788	299734	690	2350	894	3934	0.317656	0.361556
S=25, D=45, h=0.6, k=0.4, V=0	303782	758	299915	730	2379	888	3997	0.304456	0.346367
S=25, D=45, h=0.6, k=0.5, V=1	304529	808	300638	720	2363	860	3943	0.320361	0.362643
S=25, D=45, h=0.6, k=0.5, V=0	304892	789	300971	745	2387	847	3979	0.312322	0.352945
S=25, D=45, h=0.6, k=0.6, V=1	305433	805	301466	766	2396	828	3990	0.314634	0.354403
S=25, D=45, h=0.6, k=0.6, V=0	305565	801	301589	774	2401	823	3998	0.312777	0.352086
S=25, D=45, h=0.6, k=0.7, V=1	305988	805	301968	800	2415	807	4022	0.311214	0.349430
S=25, D=45, h=0.6, k=0.7, V=0	306120	801	302092	808	2419	803	4030	0.309384	0.347210
S=25, D=45, h=0.6, k=0.8, V=1	306568	810	302482	837	2439	782	4058	0.308835	0.345371
S=25, D=45, h=0.6, k=0.8, V=0	306569	800	302474	850	2445	782	4077	0.304784	0.340908
S=25, D=45, h=0.6, k=0.9, V=1	306600	819	302513	836	2432	779	4047	0.311608	0.348305
S=25, D=45, h=0.6, k=0.9, V=0	306601	820	302514	840	2427	779	4046	0.311667	0.348415
S=25, D=45, h=0.6, k=1, V=1	307163	796	302988	911	2468	761	4140	0.297941	0.332231
S=25, D=45, h=0.6, k=1, V=0	307288	799	303107	914	2468	754	4136	0.298702	0.332747
S=25, D=45, h=0.5, k=0.3, V=1	302796	768	299031	668	2329	935	3932	0.314079	0.359908
S=25, D=45, h=0.5, k=0.3, V=0	303227	736	299413	711	2367	920	3998	0.299814	0.342924
S=25, D=45, h=0.5, k=0.4, V=1	304585	818	300695	718	2354	859	3931	0.323544	0.366172
S=25, D=45, h=0.5, k=0.4, V=0	304948	800	301027	744	2377	846	3967	0.315716	0.356708
S=25, D=45, h=0.5, k=0.5, V=1	305294	833	301343	748	2370	829	3947	0.324659	0.365665
S=25, D=45, h=0.5, k=0.5, V=0	305622	823	301641	771	2387	816	3974	0.319543	0.359257
S=25, D=45, h=0.5, k=0.6, V=1	306400	873	302368	791	2368	789	3948	0.331768	0.371316
S=25, D=45, h=0.5, k=0.6, V=0	306456	875	302424	794	2363	787	3944	0.332241	0.371785
S=25, D=45, h=0.5, k=0.7, V=1	307216	884	303129	826	2377	765	3968	0.331482	0.369656
S=25, D=45, h=0.5, k=0.7, V=0	307217	885	303135	825	2372	765	3962	0.332039	0.370317
S=25, D=45, h=0.5, k=0.8, V=1	307829	890	303651	881	2407	729	4017	0.327734	0.363460
S=25, D=45, h=0.5, k=0.8, V=0	307925	896	303745	879	2405	723	4007	0.329699	0.365308
S=25, D=45, h=0.5, k=0.9, V=1	307930	888	303722	904	2416	723	4043	0.324924	0.360020
S=25, D=45, h=0.5, k=0.9, V=0	308026	889	303810	906	2421	717	4044	0.325016	0.359786
S=25, D=45, h=0.5, k=1, V=1	308209	893	303971	917	2428	705	4050	0.325142	0.359269
S=25, D=45, h=0.5, k=1, V=0	308210	892	303971	918	2429	705	4052	0.324768	0.358857
S=25, D=45, h=0.4, k=0.3, V=1	304052	844	300243	653	2312	876	3841	0.338550	0.384088
S=25, D=45, h=0.4, k=0.3, V=0	304582	839	300739	676	2328	856	3860	0.334800	0.378750
S=25, D=45, h=0.4, k=0.4, V=1	305654	870	301677	758	2349	814	3921	0.334259	0.375531
S=25, D=45, h=0.4, k=0.4, V=0	305982	860	301978	779	2365	801	3945	0.329461	0.369487
S=25, D=45, h=0.4, k=0.5, V=1	307481	911	303361	832	2377	742	3951	0.338302	0.375833
S=25, D=45, h=0.4, k=0.5, V=0	307566	902	303441	844	2379	740	3963	0.334963	0.372121
S=25, D=45, h=0.4, k=0.6, V=1	308275	958	304090	860	2367	705	3932	0.348469	0.384885
S=25, D=45, h=0.4, k=0.6, V=0	308276	959	304094	858	2365	705	3928	0.348987	0.385464
S=25, D=45, h=0.4, k=0.7, V=1	308775	969	304531	894	2381	677	3952	0.348240	0.383021
S=25, D=45, h=0.4, k=0.7, V=0	308870	974	304622	892	2382	671	3945	0.349790	0.384366
S=25, D=45, h=0.4, k=0.8, V=1	309229	1026	304986	881	2336	661	3878	0.364978	0.400428
S=25, D=45, h=0.4, k=0.8, V=0	309229	1029	304989	878	2333	661	3872	0.366072	0.401623
S=25, D=45, h=0.4, k=0.9, V=1	309723	998	305377	956	2392	634	3982	0.350249	0.382758
S=25, D=45, h=0.4, k=0.9, V=0	309723	1000	305379	954	2390	634	3978	0.350970	0.383542
S=25, D=45, h=0.4, k=1, V=1	310130	1000	305727	1003	2400	621	4024	0.346593	0.378075
S=25, D=45, h=0.4, k=1, V=0	310130	1002	305729	1001	2398	621	4020	0.347305	0.378848
S=25, D=45, h=0.3, k=0.3, V=1	304585	868	300723	676	2318	848	3842	0.342761	0.387082
S=25, D=45, h=0.3, k=0.3, V=0	304878	864	300998	693	2323	840	3856	0.339964	0.383542
S=25, D=45, h=0.3, k=0.4, V=1	306493	935	302469	764	2325	773	3862	0.351958	0.392789
S=25, D=45, h=0.3, k=0.4, V=0	306792	925	302743	782	2342	760	3884	0.347522	0.387139
S=25, D=45, h=0.3, k=0.5, V=1	308222	978	304042	858	2344	707	3909	0.354147	0.391269
S=25, D=45, h=0.3, k=0.5, V=0	308278	967	304090	870	2351	705	3926	0.350236	0.386910
S=25, D=45, h=0.3, k=0.6, V=1	309140	1004	304889	889	2358	667	3914	0.358056	0.393161
S=25, D=45, h=0.3, k=0.6, V=0	309140	1007	304892	887	2354	667	3908	0.359100	0.394313
S=25, D=45, h=0.3, k=0.7, V=1	309907	1051	305577	944	2335	639	3918	0.365311	0.399461
S=25, D=45, h=0.3, k=0.7, V=0	309907	1053	305579	942	2333	639	3914	0.366023	0.400237
S=25, D=45, h=0.3, k=0.8, V=1	310328	1056	305933	986	2353	619	3958	0.362523	0.395212
S=25, D=45, h=0.3, k=0.8, V=0	310328	1058	305935	984	2351	619	3954	0.363228	0.395977
S=25, D=45, h=0.3, k=0.9, V=1	310828	1123	306414	986	2305	593	3884	0.380024	0.412684
S=25, D=45, h=0.3, k=0.9, V=0	310828	1125	306416	984	2303	593	3880	0.380718	0.413435
S=25, D=45, h=0.3, k=1, V=1	311496	1079	306942	1090	2385	555	4030	0.359559	0.388356
S=25, D=45, h=0.3, k=1, V=0	311496	1080	306943	1089	2384	555	4028	0.359901	0.388724
S=25, D=45, F=0	301653	164	297442	1165	2882	967	5014	0.063948	0.075388
S=25, D=48, h=0.7, k=0.3, V=1	301327	626	297563	725	2413	988	4126	0.263010	0.304440
S=25, D=48, h=0.7, k=0.3, V=0	302072	562	298191	823	2496	959	4278	0.232556	0.268243
S=25, D=48, h=0.7, k=0.4, V=1	302197	671	298369	735	2422	942	4099	0.276339	0.317228
S=25, D=48, h=0.7, k=0.4, V=0	302574	614	298670	813	2477	931	4221	0.250651	0.287559
S=25, D=48, h=0.7, k=0.5, V=1	302724	703	298886	737	2398	934	4069	0.286289	0.328159
S=25, D=48, h=0.7, k=0.5, V=0	303108	672	299220	785	2431	923	4139	0.271950	0.311373
S=25, D=48, h=0.7, k=0.6, V=1	303317	704	299439	752	2422	908	4082	0.285094	0.325413
S=25, D=48, h=0.7, k=0.6, V=0	303640	701	299742	770	2427	899	4096	0.282580	0.322174
S=25, D=48, h=0.7, k=0.7, V=1	304031	697	300088	795	2451	882	4128	0.278731	0.316902
S=25, D=48, h=0.7, k=0.7, V=0	304163	692	300213	806	2452	877	4135	0.276414	0.314130
S=25, D=48, h=0.7, k=0.8, V=1	305021	712	301018	821	2470	843	4134	0.281068	0.317588
S=25, D=48, h=0.7, k=0.8, V=0	305153	706	301141	833	2473	839	4145	0.278313	0.314366
S=25, D=48, h=0.7, k=0.9, V=1	305021	712	301018	821	2470	843	4134	0.281068	0.317588
S=25, D=48, h=0.7, k=0.9, V=0	305153	706	301141	833	2473	839	4145	0.278313	0.314366
S=25, D=48, h=0.7, k=1, V=1	305335	676	301266	881	2512	833	4226	0.264407	0.298443
S=25, D=48, h=0.7, k=1, V=0	305467	680	301400	880	2507	829	4216	0.265926	0.300002
S=25, D=48, h=0.6, k=0.3, V=1	302355	731	298587	678	2359	941	3978	0.301579	0.346009
S=25, D=48, h=0.6, k=0.3, V=0	302786	680	298951	739	2416	926	4081	0.279279	0.319891
S=25, D=48, h=0.6, k=0.4, V=1	303562	788	299732	692	2350	894	3936	0.317431	0.361303
S=25, D=48, h=0.6, k=0.4, V=0	303782	758	299911	734	2379	888	4001	0.304028	0.345885
S=25, D=48, h=0.6, k=0.5, V=1	304529	808	300638	720	2363	860	3943	0.320361	0.362643
S=25, D=48, h=0.6, k=0.5, V=0	304892	789	300970	746	2387	847	3980	0.312216	0.352826
S=25, D=48, h=0.6, k=0.6, V=1	305433	806	301466	766	2395	828	3989	0.314930	0.354736
S=25, D=48, h=0.6, k=0.6, V=0	305565	802	301589	774	2400	823	3997	0.313073	0.352419
S=25, D=48, h=0.6, k=0.7, V=1	305988	806	301968	800	2414	807	4021	0.311509	0.349761
S=25, D=48, h=0.6, k=0.7, V=0	306120	802	302092	808	2418	803	4029	0.309680	0.347541
S=25, D=48, h=0.6, k=0.8, V=1	306568	811	302481	839	2437	782	4058	0.308971	0.345535
S=25, D=48, h=0.6, k=0.8, V=0	306569	801	302472	853	2443	782	4078	0.304827	0.340969
S=25, D=48, h=0.6, k=0.9, V=1	306600	820	302513	837	2430	779	4046	0.311842	0.348576
S=25, D=48, h=0.6, k=0.9, V=0	306601	821	302513	842	2425	779	4046	0.311802	0.348578
S=25, D=48, h=0.6, k=1, V=1	307163	796	302988	911	2468	761	4140	0.297941	0.332231
S=25, D=48, h=0.6, k=1, V=0	307288	799	303106	915	2468	754	4137	0.298610	0.332646
S=25, D=48, h=0.5, k=0.3, V=1	302796	768	299027	672	2329	935	3936	0.313622	0.359391
S=25, D=48, h=0.5, k=0.3, V=0	303227	737	299409	715	2366	920	4001	0.299690	0.342787
S=25, D=48, h=0.5, k=0.4, V=1	304585	818	300695	718	2354	859	3931	0.323544	0.366172
S=25, D=48, h=0.5, k=0.4, V=0	304948	800	301026	745	2377	846	3968	0.315609	0.356588
S=25, D=48, h=0.5, k=0.5, V=1	305294	833	301343	748	2370	829	3947	0.324659	0.365665
S=25, D=48, h=0.5, k=0.5, V=0	305622	823	301640	772	2387	816	3975	0.319438	0.359141
S=25, D=48, h=0.5, k=0.6, V=1	306400	874	302368	791	2367	789	3947	0.332053	0.371635
S=25, D=48, h=0.5, k=0.6, V=0	306456	876	302424	794	2362	787	3943	0.332526	0.372103
S=25, D=48, h=0.5, k=0.7, V=1	307216	885	303129	826	2376	765	3967	0.331766	0.369971
S=25, D=48, h=0.5, k=0.7, V=0	307217	886	303135	826	2370	765	3961	0.332263	0.370579
S=25, D=48, h=0.5, k=0.8, V=1	307829	890	303651	881	2407	729	4017	0.327734	0.363460
S=25, D=48, h=0.5, k=0.8, V=0	307925	896	303744	880	2405	723	4008	0.329602	0.365201
S=25, D=48, h=0.5, k=0.9, V=1	307930	888	303722	904	2416	723	4043	0.324924	0.360020
S=25, D=48, h=0.5, k=0.9, V=0	308026	889	303809	907	2421	717	4045	0.324921	0.359682
S=25, D=48, h=0.5, k=1, V=1	308209	893	303971	917	2428	705	4050	0.325142	0.359269
S=25, D=48, h=0.5, k=1, V=0	308210	892	303971	918	2429	705	4052	0.324768	0.358857
S=25, D=48, h=0.4, k=0.3, V=1	304052	843	300241	655	2313	876	3844	0.338022	0.383492
S=25, D=48, h=0.4, k=0.3, V=0	304582	838	300738	677	2329	856	3862	0.334391	0.378290
S=25, D=48, h=0.4, k=0.4, V=1	305654	869	301677	758	2350	814	3922	0.333972	0.375210
S=25, D=48, h=0.4, k=0.4, V=0	305982	859	301977	780	2366	801	3947	0.329068	0.369048
S=25, D=48, h=0.4, k=0.5, V=1	307481	909	303359	834	2379	742	3955	0.337540	0.374991
S=25, D=48, h=0.4, k=0.5, V=0	307566	900	303439	846	2381	740	3967	0.334201	0.371279
S=25, D=48, h=0.4, k=0.6, V=1	308275	957	304088	862	2368	705	3935	0.347996	0.384365
S=25, D=48, h=0.4, k=0.6, V=0	308276	958	304092	860	2366	705	3931	0.348513	0.384944
S=25, D=48, h=0.4, k=0.7, V=1	308775	966	304530	895	2384	677	3956	0.347329	0.382023
S=25, D=48, h=0.4, k=0.7, V=0	308870	971	304620	894	2385	671	3950	0.348783	0.383263
S=25, D=48, h=0.4, k=0.8, V=1	309229	1024	304986	881	2338	661	3880	0.364449	0.399848
S=25, D=48, h=0.4, k=0.8, V=0	309229	1027	304989	878	2335	661	3874	0.365543	0.401044
S=25, D=48, h=0.4, k=0.9, V=1	309723	995	305377	956	2395	634	3985	0.349450	0.381887
S=25, D=48, h=0.4, k=0.9, V=0	309723	997	305379	954	2393	634	3981	0.350171	0.382671
S=25, D=48, h=0.4, k=1, V=1	310113	997	305712	1002	2402	622	4026	0.345887	0.377364
S=25, D=48, h=0.4, k=1, V=0	310113	999	305714	1000	2400	622	4022	0.346600	0.378138
S=25, D=48, h=0.3, k=0.3, V=1	304585	867	300721	678	2319	848	3845	0.342241	0.386499
S=25, D=48, h=0.3, k=0.3, V=0	304878	863	300997	694	2324	840	3858	0.339561	0.383090
S=25, D=48, h=0.3, k=0.4, V=1	306493	935	302469	764	2325	773	3862	0.351958	0.392789
S=25, D=48, h=0.3, k=0.4, V=0	306792	925	302742	783	2342	760	3885	0.347416	0.387022
S=25, D=48, h=0.3, k=0.5, V=1	308222	976	304042	858	2346	707	3911	0.353606	0.390673
S=25, D=48, h=0.3, k=0.5, V=0	308278	965	304090	870	2353	705	3928	0.349692	0.386311
S=25, D=48, h=0.3, k=0.6, V=1	309140	1003	304887	891	2359	667	3917	0.357592	0.392653
S=25, D=48, h=0.3, k=0.6, V=0	309140	1006	304889	890	2355	667	3912	0.358537	0.393698
S=25, D=48, h=0.3, k=0.7, V=1	309907	1050	305578	943	2336	639	3918	0.365145	0.399280
S=25, D=48, h=0.3, k=0.7, V=0	309907	1052	305580	941	2334	639	3914	0.365858	0.400057
S=25, D=48, h=0.3, k=0.8, V=1	310328	1058	305936	983	2351	619	3953	0.363321	0.396077
S=25, D=48, h=0.3, k=0.8, V=0	310328	1060	305938	981	2349	619	3949	0.364025	0.396842
S=25, D=48, h=0.3, k=0.9, V=1	310828	1122	306413	987	2306	593	3886	0.379677	0.412309
S=25, D=48, h=0.3, k=0.9, V=0	310828	1124	306415	985	2304	593	3882	0.380371	0.413060
S=25, D=48, h=0.3, k=1, V=1	311496	1083	306946	1086	2381	555	4022	0.360927	0.389828
S=25, D=48, h=0.3, k=1, V=0	311496	1084	306947	1085	2380	555	4020	0.361269	0.390197
S=25, D=48, F=0	301589	164	297382	1164	2879	969	5012	0.063986	0.075464
S=25, D=50, h=0.7, k=0.3, V=1	301275	626	297511	727	2411	990	4128	0.262804	0.304308
S=25, D=50, h=0.7, k=0.3, V=0	302020	561	298138	826	2495	961	4282	0.231950	0.267641
S=25, D=50, h=0.7, k=0.4, V=1	302145	670	298319	735	2421	944	4100	0.276018	0.316967
S=25, D=50, h=0.7, k=0.4, V=0	302522	613	298619	814	2476	933	4223	0.250229	0.287175
S=25, D=50, h=0.7, k=0.5, V=1	302672	702	298836	737	2397	936	4070	0.285974	0.327909
S=25, D=50, h=0.7, k=0.5, V=0	303056	671	299170	785	2430	925	4140	0.271631	0.311113
S=25, D=50, h=0.7, k=0.6, V=1	303317	705	299439	752	2421	908	4081	0.285407	0.325769
S=25, D=50, h=0.7, k=0.6, V=0	303640	702	299742	770	2426	899	4095	0.282894	0.322530
S=25, D=50, h=0.7, k=0.7, V=1	304031	697	300088	795	2451	882	4128	0.278731	0.316902
S=25, D=50, h=0.7, k=0.7, V=0	304163	692	300213	806	2452	877	4135	0.276414	0.314130
S=25, D=50, h=0.7, k=0.8, V=1	305021	712	301017	822	2470	843	4135	0.280971	0.317480
S=25, D=50, h=0.7, k=0.8, V=0	305153	706	301139	835	2473	839	4147	0.278122	0.314154
S=25, D=50, h=0.7, k=0.9, V=1	305021	712	301017	822	2470	843	4135	0.280971	0.317480
S=25, D=50, h=0.7, k=0.9, V=0	305153	706	301139	835	2473	839	4147	0.278122	0.314154
S=25, D=50, h=0.7, k=1, V=1	305335	676	301265	882	2512	833	4227	0.264317	0.298343
S=25, D=50, h=0.7, k=1, V=0	305467	680	301399	881	2507	829	4217	0.265836	0.299901
S=25, D=50, h=0.6, k=0.3, V=1	302303	730	298537	678	2358	943	3979	0.301267	0.345768
S=25, D=50, h=0.6, k=0.3, V=0	302734	679	298900	740	2415	928	4083	0.278856	0.319516
S=25, D=50, h=0.6, k=0.4, V=1	303510	787	299682	692	2349	896	3937	0.317129	0.361079
S=25, D=50, h=0.6, k=0.4, V=0	303730	757	299861	734	2378	890	4002	0.303722	0.345653
S=25, D=50, h=0.6, k=0.5, V=1	304477	807	300588	720	2362	862	3944	0.320063	0.362425
S=25, D=50, h=0.6, k=0.5, V=0	304840	788	300920	746	2386	849	3981	0.311915	0.352602
S=25, D=50, h=0.6, k=0.6, V=1	305433	806	301466	766	2395	828	3989	0.314930	0.354736
S=25, D=50, h=0.6, k=0.6, V=0	305565	802	301589	774	2400	823	3997	0.313073	0.352419
S=25, D=50, h=0.6, k=0.7, V=1	305988	806	301968	800	2414	807	4021	0.311509	0.349761
S=25, D=50, h=0.6, k=0.7, V=0	306120	802	302091	809	2418	803	4030	0.309579	0.347429
S=25, D=50, h=0.6, k=0.8, V=1	306568	811	302481	839	2437	782	4058	0.308971	0.345535
S=25, D=50, h=0.6, k=0.8, V=0	306569	801	302472	853	2443	782	4078	0.304827	0.340969
S=25, D=50, h=0.6, k=0.9, V=1	306600	820	302513	837	2430	779	4046	0.311842	0.348576
S=25, D=50, h=0.6, k=0.9, V=0	306601	821	302513	842	2425	779	4046	0.311802	0.348578
S=25, D=50, h=0.6, k=1, V=1	307163	796	302988	911	2468	761	4140	0.297941	0.332231
S=25, D=50, h=0.6, k=1, V=0	307288	799	303106	915	2468	754	4137	0.298610	0.332646
S=25, D=50, h=0.5, k=0.3, V=1	302744	767	298977	672	2328	937	3937	0.313317	0.359162
S=25, D=50, h=0.5, k=0.3, V=0	303175	736	299358	716	2365	922	4003	0.299272	0.342425
S=25, D=50, h=0.5, k=0.4, V=1	304533	817	300645	718	2353	861	3932	0.323247	0.365957
S=25, D=50, h=0.5, k=0.4, V=0	304896	799	300976	745	2376	848	3969	0.315310	0.356368
S=25, D=50, h=0.5, k=0.5, V=1	305242	832	301293	748	2369	831	3948	0.324366	0.365453
S=25, D=50, h=0.5, k=0.5, V=0	305570	822	301590	772	2386	818	3976	0.319143	0.358926
S=25, D=50, h=0.5, k=0.6, V=1	306400	874	302368	791	2367	789	3947	0.332053	0.371635
S=25, D=50, h=0.5, k=0.6, V=0	306456	876	302424	794	2362	787	3943	0.332526	0.372103
S=25, D=50, h=0.5, k=0.7, V=1	307216	885	303129	826	2376	765	3967	0.331766	0.369971
S=25, D=50, h=0.5, k=0.7, V=0	307217	886	303134	827	2370	765	3962	0.332162	0.370467
S=25, D=50, h=0.5, k=0.8, V=1	307829	890	303651	881	2407	729	4017	0.327734	0.363460
S=25, D=50, h=0.5, k=0.8, V=0	307925	896	303744	880	2405	723	4008	0.329602	0.365201
S=25, D=50, h=0.5, k=0.9, V=1	307930	888	303722	904	2416	723	4043	0.324924	0.360020
S=25, D=50, h=0.5, k=0.9, V=0	308026	889	303809	907	2421	717	4045	0.324921	0.359682
S=25, D=50, h=0.5, k=1, V=1	308209	893	303971	917	2428	705	4050	0.325142	0.359269
S=25, D=50, h=0.5, k=1, V=0	308210	892	303971	918	2429	705	4052	0.324768	0.358857
S=25, D=50, h=0.4, k=0.3, V=1	304000	842	300191	655	2312	878	3845	0.337728	0.383284
S=25, D=50, h=0.4, k=0.3, V=0	304530	837	300687	678	2328	858	3864	0.333982	0.377952
S=25, D=50, h=0.4, k=0.4, V=1	305602	868	301627	758	2349	816	3923	0.333684	0.375008
S=25, D=50, h=0.4, k=0.4, V=0	305930	858	301927	780	2365	803	3948	0.328779	0.368843
S=25, D=50, h=0.4, k=0.5, V=1	307481	909	303359	834	2379	742	3955	0.337540	0.374991
S=25, D=50, h=0.4, k=0.5, V=0	307566	900	303439	846	2381	740	3967	0.334201	0.371279
S=25, D=50, h=0.4, k=0.6, V=1	308275	956	304088	862	2369	705	3936	0.347723	0.384064
S=25, D=50, h=0.4, k=0.6, V=0	308276	957	304091	861	2367	705	3933	0.348140	0.384534
S=25, D=50, h=0.4, k=0.7, V=1	308775	965	304530	895	2385	677	3957	0.347057	0.381725
S=25, D=50, h=0.4, k=0.7, V=0	308870	970	304620	894	2386	671	3951	0.348512	0.382966
S=25, D=50, h=0.4, k=0.8, V=1	309229	1024	304986	881	2338	661	3880	0.364449	0.399848
S=25, D=50, h=0.4, k=0.8, V=0	309229	1027	304989	878	2335	661	3874	0.365543	0.401044
S=25, D=50, h=0.4, k=0.9, V=1	309723	994	305377	956	2396	634	3986	0.349183	0.381596
S=25, D=50, h=0.4, k=0.9, V=0	309723	996	305379	954	2394	634	3982	0.349904	0.382381
S=25, D=50, h=0.4, k=1, V=1	310113	996	305712	1002	2403	622	4027	0.345622	0.377075
S=25, D=50, h=0.4, k=1, V=0	310113	998	305714	1000	2401	622	4023	0.346334	0.377849
S=25, D=50, h=0.3, k=0.3, V=1	304533	865	300671	678	2319	850	3847	0.341662	0.385972
S=25, D=50, h=0.3, k=0.3, V=0	304826	861	300946	695	2324	842	3861	0.338868	0.382434
S=25, D=50, h=0.3, k=0.4, V=1	306441	933	302419	764	2325	775	3864	0.351401	0.392294
S=25, D=50, h=0.3, k=0.4, V=0	306740	923	302692	783	2342	762	3887	0.346857	0.386524
S=25, D=50, h=0.3, k=0.5, V=1	308222	976	304043	857	2346	707	3910	0.353706	0.390783
S=25, D=50, h=0.3, k=0.5, V=0	308278	965	304091	869	2353	705	3927	0.349792	0.386420
S=25, D=50, h=0.3, k=0.6, V=1	309123	1001	304873	889	2360	668	3917	0.357255	0.392343
S=25, D=50, h=0.3, k=0.6, V=0	309123	1004	304875	888	2356	668	3912	0.358201	0.393389
S=25, D=50, h=0.3, k=0.7, V=1	309907	1049	305578	943	2337	639	3919	0.364884	0.398995
S=25, D=50, h=0.3, k=0.7, V=0	309907	1051	305580	941	2335	639	3915	0.365598	0.399772
S=25, D=50, h=0.3, k=0.8, V=1	310328	1056	305936	983	2353	619	3955	0.362802	0.395513
S=25, D=50, h=0.3, k=0.8, V=0	310328	1058	305938	981	2351	619	3951	0.363507	0.396279
S=25, D=50, h=0.3, k=0.9, V=1	310828	1122	306415	985	2306	593	3884	0.379865	0.412512
S=25, D=50, h=0.3, k=0.9, V=0	310828	1124	306417	983	2304	593	3880	0.380559	0.413263
S=25, D=50, h=0.3, k=1, V=1	311496	1081	306946	1086	2383	555	4024	0.360417	0.389279
S=25, D=50, h=0.3, k=1, V=0	311496	1082	306947	1085	2382	555	4022	0.360759	0.389647
S=25, D=50, F=0	301537	163	297330	1166	2878	971	5015	0.063518	0.074957
S=20, D=28, h=0.7, k=0.3, V=1	307041	745	302865	923	2508	761	4192	0.282118	0.314765
S=20, D=28, h=0.7, k=0.3, V=0	307508	643	303193	1056	2616	737	4409	0.240546	0.267765
S=20, D=28, h=0.7, k=0.4, V=1	307355	820	303190	894	2451	749	4094	0.306725	0.341378
S=20, D=28, h=0.7, k=0.4, V=0	307829	744	303560	994	2531	725	4250	0.276199	0.306595
S=20, D=28, h=0.7, k=0.5, V=1	307697	843	303513	903	2438	741	4082	0.312447	0.347270
S=20, D=28, h=0.7, k=0.5, V=0	308171	760	303885	1005	2521	717	4243	0.280116	0.310554
S=20, D=28, h=0.7, k=0.6, V=1	308227	819	303968	953	2487	712	4152	0.301122	0.333271
S=20, D=28, h=0.7, k=0.6, V=0	308590	771	304262	1013	2544	689	4246	0.282480	0.311737
S=20, D=28, h=0.7, k=0.7, V=1	309063	842	304725	989	2507	669	4165	0.304550	0.334819
S=20, D=28, h=0.7, k=0.7, V=0	309255	806	304875	1032	2542	656	4230	0.291101	0.319574
S=20, D=28, h=0.7, k=0.8, V=1	309063	842	304724	990	2507	669	4166	0.304462	0.334724
S=20, D=28, h=0.7, k=0.8, V=0	309255	806	304874	1033	2542	656	4231	0.291017	0.319483
S=20, D=28, h=0.7, k=0.9, V=1	309328	791	304905	1072	2560	662	4294	0.283156	0.311125
S=20, D=28, h=0.7, k=0.9, V=0	309520	765	305062	1107	2586	649	4342	0.273329	0.299876
S=20, D=28, h=0.7, k=1, V=1	309563	819	305138	1071	2535	654	4260	0.291470	0.319868
S=20, D=28, h=0.7, k=1, V=0	309755	797	305301	1101	2556	641	4298	0.283292	0.310420
S=20, D=28, h=0.6, k=0.3, V=1	307058	826	302932	870	2430	761	4061	0.310866	0.346643
S=20, D=28, h=0.6, k=0.3, V=0	307681	741	303434	979	2527	730	4236	0.276638	0.307332
S=20, D=28, h=0.6, k=0.4, V=1	308319	891	304111	897	2420	709	4026	0.326736	0.361294
S=20, D=28, h=0.6, k=0.4, V=0	308654	842	304387	959	2466	690	4115	0.308001	0.339869
S=20, D=28, h=0.6, k=0.5, V=1	308400	910	304190	892	2408	704	4004	0.332445	0.367278
S=20, D=28, h=0.6, k=0.5, V=0	308970	864	304677	960	2469	672	4101	0.313896	0.345318
S=20, D=28, h=0.6, k=0.6, V=1	309170	925	304880	937	2428	666	4031	0.332465	0.365198
S=20, D=28, h=0.6, k=0.6, V=0	309536	910	305207	962	2457	643	4062	0.326400	0.357380
S=20, D=28, h=0.6, k=0.7, V=1	309669	929	305328	957	2455	636	4048	0.331675	0.362659
S=20, D=28, h=0.6, k=0.7, V=0	309838	917	305475	976	2470	624	4070	0.327024	0.357019
S=20, D=28, h=0.6, k=0.8, V=1	310220	887	305761	1060	2512	615	4187	0.311279	0.339431
S=20, D=28, h=0.6, k=0.8, V=0	310389	878	305911	1072	2528	603	4203	0.307983	0.335277
S=20, D=28, h=0.6, k=0.9, V=1	310576	894	306077	1088	2517	599	4204	0.311049	0.338398
S=20, D=28, h=0.6, k=0.9, V=0	310745	887	306225	1102	2531	587	4220	0.308174	0.334711
S=20, D=28, h=0.6, k=1, V=1	310576	893	306076	1089	2518	599	4206	0.310691	0.338010
S=20, D=28, h=0.6, k=1, V=0	310745	886	306224	1103	2532	587	4222	0.307816	0.334324
S=20, D=28, h=0.5, k=0.3, V=1	307683	901	303559	839	2384	735	3958	0.335230	0.372132
S=20, D=28, h=0.5, k=0.3, V=0	308059	837	303849	921	2452	715	4088	0.309778	0.343090
S=20, D=28, h=0.5, k=0.4, V=1	308737	980	304546	859	2352	688	3899	0.355007	0.391157
S=20, D=28, h=0.5, k=0.4, V=0	309253	942	304982	918	2411	657	3986	0.339326	0.372269
S=20, D=28, h=0.5, k=0.5, V=1	309280	992	305032	892	2364	661	3917	0.355102	0.389684
S=20, D=28, h=0.5, k=0.5, V=0	309884	970	305566	936	2412	627	3975	0.345296	0.377078
S=20, D=28, h=0.5, k=0.6, V=1	310204	986	305834	964	2420	613	3997	0.346532	0.377546
S=20, D=28, h=0.5, k=0.6, V=0	310329	980	305943	976	2430	604	4010	0.344039	0.374374
S=20, D=28, h=0.5, k=0.7, V=1	310451	985	306024	1017	2425	606	4048	0.341572	0.371813
S=20, D=28, h=0.5, k=0.7, V=0	310576	979	306136	1026	2435	597	4058	0.339392	0.368987
S=20, D=28, h=0.5, k=0.8, V=1	311018	979	306497	1080	2462	579	4121	0.334314	0.362448
S=20, D=28, h=0.5, k=0.8, V=0	311126	969	306587	1096	2474	572	4142	0.330515	0.358008
S=20, D=28, h=0.5, k=0.9, V=1	311057	996	306548	1068	2445	579	4092	0.339849	0.368427
S=20, D=28, h=0.5, k=0.9, V=0	311165	996	306649	1073	2447	572	4092	0.339641	0.367855
S=20, D=28, h=0.5, k=1, V=1	311574	949	306924	1178	2523	542	4243	0.318557	0.343581
S=20, D=28, h=0.5, k=1, V=0	311624	951	306974	1180	2519	540	4239	0.319100	0.344090
S=20, D=28, h=0.4, k=0.3, V=1	308148	945	304004	833	2366	709	3908	0.348084	0.384786
S=20, D=28, h=0.4, k=0.3, V=0	308429	906	304219	895	2409	691	3995	0.331728	0.365905
S=20, D=28, h=0.4, k=0.4, V=1	309296	998	305050	890	2358	661	3909	0.356909	0.391660
S=20, D=28, h=0.4, k=0.4, V=0	309900	977	305586	933	2404	627	3964	0.347517	0.379504
S=20, D=28, h=0.4, k=0.5, V=1	310264	1041	305916	953	2354	623	3930	0.362175	0.395146
S=20, D=28, h=0.4, k=0.5, V=0	310543	1027	306162	975	2379	604	3958	0.356808	0.388266
S=20, D=28, h=0.4, k=0.6, V=1	311189	1096	306740	1007	2346	576	3929	0.371362	0.402306
S=20, D=28, h=0.4, k=0.6, V=0	311297	1100	306845	1009	2343	569	3921	0.372489	0.403152
S=20, D=28, h=0.4, k=0.7, V=1	311629	1095	307100	1057	2377	543	3977	0.366728	0.395390
S=20, D=28, h=0.4, k=0.7, V=0	311726	1099	307193	1058	2376	536	3970	0.367849	0.396214
S=20, D=28, h=0.4, k=0.8, V=1	312117	1070	307486	1132	2429	514	4075	0.353960	0.380060
S=20, D=28, h=0.4, k=0.8, V=0	312167	1076	307536	1132	2423	512	4067	0.355585	0.381702
S=20, D=28, h=0.4, k=0.9, V=1	312574	1077	307879	1186	2432	504	4122	0.351284	0.376655
S=20, D=28, h=0.4, k=0.9, V=0	312623	1079	307923	1189	2432	502	4123	0.351548	0.376828
S=20, D=28, h=0.4, k=1, V=1	312733	1083	308005	1212	2433	497	4142	0.350708	0.375660
S=20, D=28, h=0.4, k=1, V=0	312782	1084	308050	1214	2434	495	4143	0.350801	0.375650
S=20, D=28, F=0	306774	218	302122	1428	3006	775	5209	0.077338	0.087821
S=20, D=30, h=0.7, k=0.3, V=1	306970	745	302802	917	2506	763	4186	0.282653	0.315456
S=20, D=30, h=0.7, k=0.3, V=0	307471	642	303163	1052	2614	738	4404	0.240599	0.267880
S=20, D=30, h=0.7, k=0.4, V=1	307272	819	303118	886	2449	752	4087	0.307188	0.342048
S=20, D=30, h=0.7, k=0.4, V=0	307749	745	303492	986	2526	728	4240	0.277207	0.307860
S=20, D=30, h=0.7, k=0.5, V=1	307614	846	303442	894	2432	744	4070	0.314155	0.349321
S=20, D=30, h=0.7, k=0.5, V=0	308091	764	303816	996	2515	720	4231	0.282020	0.312790
S=20, D=30, h=0.7, k=0.6, V=1	307964	818	303723	944	2479	721	4144	0.301636	0.334304
S=20, D=30, h=0.7, k=0.6, V=0	308470	774	304155	1004	2537	694	4235	0.284078	0.313727
S=20, D=30, h=0.7, k=0.7, V=1	308767	845	304457	972	2493	681	4146	0.306857	0.337958
S=20, D=30, h=0.7, k=0.7, V=0	309105	808	304742	1022	2533	664	4219	0.292476	0.321465
S=20, D=30, h=0.7, k=0.8, V=1	308767	845	304457	972	2493	681	4146	0.306857	0.337958
S=20, D=30, h=0.7, k=0.8, V=0	309105	808	304742	1022	2533	664	4219	0.292476	0.321465
S=20, D=30, h=0.7, k=0.9, V=1	309103	793	304701	1060	2549	672	4281	0.284662	0.313246
S=20, D=30, h=0.7, k=0.9, V=0	309410	764	304963	1102	2581	655	4338	0.273422	0.300256
S=20, D=30, h=0.7, k=1, V=1	309413	818	305002	1064	2529	661	4254	0.291753	0.320521
S=20, D=30, h=0.7, k=1, V=0	309645	792	305202	1097	2554	647	4298	0.282202	0.309524
S=20, D=30, h=0.6, k=0.3, V=1	307018	827	302898	865	2428	762	4055	0.311637	0.347552
S=20, D=30, h=0.6, k=0.3, V=0	307644	742	303405	974	2523	731	4228	0.277436	0.308278
S=20, D=30, h=0.6, k=0.4, V=1	308182	892	303989	887	2414	715	4016	0.327933	0.362938
S=20, D=30, h=0.6, k=0.4, V=0	308520	844	304268	948	2460	696	4104	0.309484	0.341796
S=20, D=30, h=0.6, k=0.5, V=1	308326	913	304125	885	2403	707	3995	0.333914	0.369054
S=20, D=30, h=0.6, k=0.5, V=0	308687	863	304418	949	2457	687	4093	0.314524	0.346792
S=20, D=30, h=0.6, k=0.6, V=1	309105	928	304821	932	2424	668	4024	0.333716	0.366669
S=20, D=30, h=0.6, k=0.6, V=0	309499	911	305170	963	2455	645	4063	0.326542	0.357638
S=20, D=30, h=0.6, k=0.7, V=1	309505	931	305176	951	2447	642	4040	0.332775	0.364190
S=20, D=30, h=0.6, k=0.7, V=0	309745	916	305390	974	2465	629	4068	0.326970	0.357241
S=20, D=30, h=0.6, k=0.8, V=1	310147	888	305693	1059	2507	618	4184	0.311680	0.340030
S=20, D=30, h=0.6, k=0.8, V=0	310359	881	305887	1071	2520	605	4196	0.309020	0.336528
S=20, D=30, h=0.6, k=0.9, V=1	310520	896	306021	1092	2511	602	4205	0.311310	0.338845
S=20, D=30, h=0.6, k=0.9, V=0	310732	888	306209	1108	2527	588	4223	0.308042	0.334636
S=20, D=30, h=0.6, k=1, V=1	310520	896	306021	1092	2511	602	4205	0.311310	0.338845
S=20, D=30, h=0.6, k=1, V=0	310732	888	306209	1108	2527	588	4223	0.308042	0.334636
S=20, D=30, h=0.5, k=0.3, V=1	307600	901	303488	830	2381	738	3949	0.336139	0.373308
S=20, D=30, h=0.5, k=0.3, V=0	307979	838	303779	915	2447	718	4080	0.310662	0.344234
S=20, D=30, h=0.5, k=0.4, V=1	308672	982	304486	854	2350	689	3893	0.356006	0.392302
S=20, D=30, h=0.5, k=0.4, V=0	309010	940	304757	912	2401	670	3983	0.339303	0.372979
S=20, D=30, h=0.5, k=0.5, V=1	309306	1000	305061	887	2358	660	3905	0.357695	0.392449
S=20, D=30, h=0.5, k=0.5, V=0	309569	975	305275	928	2391	644	3963	0.347357	0.380299
S=20, D=30, h=0.5, k=0.6, V=1	309933	988	305581	960	2404	625	3989	0.347525	0.379332
S=20, D=30, h=0.5, k=0.6, V=0	310101	981	305732	972	2416	615	4003	0.344762	0.375801
S=20, D=30, h=0.5, k=0.7, V=1	310320	993	305914	1005	2408	613	4026	0.344869	0.375803
[truncated: 2,217 more rows]
