# Supplementary material for: Highly improved homopolymer aware nucleotide-protein alignments with 454 data
Source: BMC Bioinformatics. 2012 Sep 12;13:230. doi: 10.1186/1471-2105-13-230 (PMC3568017; doi:10.1186/1471-2105-13-230)
Supplement: Additional file 1 — HAXAT parameter evaluation setup. Name: haxat-parameter-evaluation.zip. Format: Zip compressed evaluation code. Title: HAXAT parameter evaluation setup. The file contains scripts for running the evaluation as well as all the binaries and results included in the manuscript. See the enclosed README for more information. [file 1471-2105-13-230-S1.zip › haxat-parameter-evaluation/output/no454.db100.analyze.tsv]

parameters	aligned-positions	tp	tn	fp	fn	missed	errors	mcc-missed	mcc
S=40, D=56, F=0	322512	548	317824	1080	3060	387	4527	0.208801	0.220385
S=40, D=60, F=0	322449	548	317769	1076	3056	390	4522	0.209103	0.220802
S=40, D=64, F=0	322482	546	317802	1073	3061	386	4520	0.208683	0.220234
S=40, D=68, F=0	322400	552	317733	1063	3052	388	4503	0.211370	0.223126
S=40, D=72, F=0	322345	549	317681	1062	3053	391	4506	0.210428	0.222229
S=40, D=76, F=0	322345	547	317679	1061	3058	391	4510	0.209758	0.221514
S=40, D=80, F=0	322345	547	317679	1060	3059	391	4510	0.209800	0.221555
S=30, D=42, F=0	324633	692	319641	1327	2973	318	4618	0.237492	0.248185
S=30, D=45, F=0	324605	694	319616	1324	2971	320	4615	0.238203	0.248991
S=30, D=48, F=0	324605	701	319623	1315	2966	320	4601	0.240757	0.251648
S=30, D=51, F=0	324564	706	319587	1310	2961	321	4592	0.242504	0.253502
S=30, D=54, F=0	324564	707	319590	1307	2960	321	4588	0.242989	0.254007
S=30, D=57, F=0	324502	711	319533	1303	2955	323	4581	0.244380	0.255527
S=30, D=60, F=0	324502	713	319530	1304	2955	323	4582	0.244833	0.255994
S=25, D=35, F=0	325541	770	320375	1454	2942	263	4659	0.252248	0.261550
S=25, D=38, F=0	325453	779	320310	1436	2928	270	4634	0.255786	0.265468
S=25, D=40, F=0	325453	784	320315	1429	2925	270	4624	0.257542	0.267280
S=25, D=43, F=0	325400	789	320265	1427	2919	272	4618	0.259021	0.268886
S=25, D=45, F=0	325400	790	320262	1428	2920	272	4620	0.259167	0.269033
S=25, D=48, F=0	325400	794	320264	1427	2915	272	4614	0.260374	0.270285
S=25, D=50, F=0	325381	794	320237	1433	2917	273	4623	0.259896	0.269822
S=20, D=28, F=0	326270	910	320920	1591	2849	216	4656	0.281751	0.290176
S=20, D=30, F=0	326248	913	320920	1572	2843	217	4632	0.283751	0.292276
S=20, D=32, F=0	326226	914	320905	1567	2840	219	4626	0.284315	0.292937
S=20, D=34, F=0	326195	917	320886	1558	2834	223	4615	0.285608	0.294429
S=20, D=36, F=0	326164	920	320855	1559	2830	226	4615	0.286252	0.295212
S=20, D=38, F=0	326103	916	320801	1557	2829	232	4618	0.285293	0.294470
S=20, D=40, F=0	326103	917	320787	1564	2835	232	4631	0.284861	0.294010
S=17, D=24, F=0	326700	1005	321227	1689	2779	184	4652	0.300444	0.308050
S=17, D=26, F=0	326684	1007	321219	1677	2781	185	4643	0.301455	0.309117
S=17, D=27, F=0	326651	998	321204	1664	2785	187	4636	0.300094	0.307813
S=17, D=29, F=0	326658	1006	321213	1656	2783	186	4625	0.302379	0.310101
S=17, D=31, F=0	326658	1011	321217	1652	2778	186	4616	0.303872	0.311629
S=17, D=32, F=0	326658	1011	321217	1652	2778	186	4616	0.303872	0.311629
S=17, D=34, F=0	326658	1012	321198	1666	2782	186	4634	0.303079	0.310809
S=15, D=21, F=0	326909	1062	321357	1751	2739	165	4655	0.310964	0.317996
S=15, D=23, F=0	326909	1060	321367	1740	2742	165	4647	0.311079	0.318110
S=15, D=24, F=0	326909	1062	321371	1735	2741	165	4641	0.311821	0.318866
S=15, D=26, F=0	326909	1064	321386	1721	2738	165	4624	0.313180	0.320254
S=15, D=27, F=0	326896	1066	321375	1717	2738	165	4620	0.313823	0.320908
S=15, D=29, F=0	326896	1064	321376	1714	2742	165	4621	0.313430	0.320502
S=15, D=30, F=0	326896	1064	321355	1729	2748	165	4642	0.312291	0.319329
S=13, D=18, F=0	327190	1131	321526	1839	2694	143	4676	0.322386	0.328671
S=13, D=20, F=0	327174	1135	321532	1821	2686	143	4650	0.324544	0.330874
S=13, D=21, F=0	327164	1146	321528	1814	2676	145	4635	0.327428	0.333897
S=13, D=22, F=0	327164	1149	321529	1812	2674	145	4631	0.328210	0.334693
S=13, D=23, F=0	327164	1143	321545	1800	2676	145	4621	0.327667	0.334145
S=13, D=25, F=0	327164	1142	321547	1797	2678	145	4620	0.327563	0.334037
S=13, D=26, F=0	327164	1146	321523	1812	2683	145	4640	0.327241	0.333695
S=12, D=17, F=0	327282	1159	321583	1867	2673	131	4671	0.327606	0.333447
S=12, D=18, F=0	327265	1160	321576	1862	2667	132	4661	0.328301	0.334206
S=12, D=19, F=0	327236	1168	321561	1844	2663	133	4640	0.330997	0.336985
S=12, D=20, F=0	327236	1171	321565	1841	2659	133	4633	0.331918	0.337924
S=12, D=22, F=0	327226	1164	321576	1826	2660	135	4621	0.331325	0.337418
S=12, D=23, F=0	327226	1164	321576	1826	2660	135	4621	0.331325	0.337418
S=12, D=24, F=0	327226	1167	321547	1846	2666	135	4647	0.330471	0.336537
S=10, D=14, F=0	327502	1244	321685	1966	2607	111	4684	0.341682	0.346822
S=10, D=15, F=0	327504	1253	321684	1965	2602	111	4678	0.343600	0.348763
S=10, D=16, F=0	327485	1253	321671	1961	2600	114	4675	0.343779	0.349086
S=10, D=17, F=0	327485	1257	321674	1959	2595	114	4668	0.344845	0.350168
S=10, D=18, F=0	327485	1259	321676	1957	2593	114	4664	0.345411	0.350742
S=10, D=19, F=0	327485	1261	321678	1955	2591	114	4660	0.345977	0.351317
S=10, D=20, F=0	327485	1266	321654	1970	2595	114	4679	0.345847	0.351174
S=8, D=11, F=0	327808	1345	321781	2140	2542	70	4752	0.354893	0.358239
S=8, D=12, F=0	327784	1349	321808	2087	2540	70	4697	0.358551	0.361926
S=8, D=13, F=0	327778	1352	321810	2080	2536	71	4687	0.359594	0.363027
S=8, D=14, F=0	327767	1351	321807	2074	2535	73	4682	0.359706	0.363238
S=8, D=15, F=0	327767	1353	321809	2072	2533	73	4678	0.360255	0.363792
S=8, D=16, F=0	327763	1357	321777	2094	2535	74	4703	0.359584	0.363159
S=6, D=10, F=0	328005	1433	321809	2309	2454	61	4824	0.365392	0.368397
S=6, D=11, F=0	328000	1435	321812	2301	2452	62	4815	0.366179	0.369239
S=6, D=12, F=0	327976	1437	321807	2276	2456	62	4794	0.367606	0.370671
