# Supplementary material for: Highly improved homopolymer aware nucleotide-protein alignments with 454 data
Source: BMC Bioinformatics. 2012 Sep 12;13:230. doi: 10.1186/1471-2105-13-230 (PMC3568017; doi:10.1186/1471-2105-13-230)
Supplement: Additional file 1 — HAXAT parameter evaluation setup. Name: haxat-parameter-evaluation.zip. Format: Zip compressed evaluation code. Title: HAXAT parameter evaluation setup. The file contains scripts for running the evaluation as well as all the binaries and results included in the manuscript. See the enclosed README for more information. [file 1471-2105-13-230-S1.zip › haxat-parameter-evaluation/output/no454.db90.analyze.tsv]

parameters	aligned-positions	tp	tn	fp	fn	missed	errors	mcc-missed	mcc
S=40, D=56, F=0	321812	466	317142	1069	3135	397	4601	0.181985	0.192438
S=40, D=60, F=0	321699	465	317042	1059	3133	401	4593	0.182258	0.192835
S=40, D=64, F=0	321700	465	317048	1054	3133	401	4588	0.182582	0.193174
S=40, D=68, F=0	321700	468	317052	1051	3129	401	4581	0.183834	0.194497
S=40, D=72, F=0	321645	467	316998	1052	3128	404	4584	0.183399	0.194122
S=40, D=76, F=0	321645	465	316994	1053	3133	404	4590	0.182572	0.193241
S=40, D=80, F=0	321645	465	316995	1051	3134	404	4589	0.182678	0.193349
S=30, D=42, F=0	323925	594	318979	1312	3040	349	4701	0.208988	0.219453
S=30, D=45, F=0	323897	597	318956	1309	3035	351	4695	0.210086	0.220667
S=30, D=48, F=0	323897	599	318964	1299	3035	351	4685	0.211239	0.221867
S=30, D=51, F=0	323878	601	318949	1294	3034	352	4680	0.212096	0.222790
S=30, D=54, F=0	323878	602	318949	1295	3032	352	4679	0.212371	0.223081
S=30, D=57, F=0	323785	608	318864	1289	3024	355	4668	0.214543	0.225450
S=30, D=60, F=0	323785	610	318861	1290	3024	355	4669	0.215036	0.225962
S=25, D=35, F=0	325044	685	319889	1460	3010	282	4752	0.227696	0.236782
S=25, D=38, F=0	324994	685	319855	1448	3006	285	4739	0.228412	0.237627
S=25, D=40, F=0	324938	688	319804	1449	2997	290	4736	0.229251	0.238673
S=25, D=43, F=0	324885	687	319752	1450	2996	292	4738	0.228903	0.238381
S=25, D=45, F=0	324885	691	319755	1446	2993	292	4731	0.230258	0.239785
S=25, D=48, F=0	324885	696	319753	1450	2986	292	4728	0.231530	0.241112
S=25, D=50, F=0	324866	696	319727	1454	2989	293	4736	0.231175	0.240769
S=20, D=28, F=0	325848	785	320481	1631	2951	232	4814	0.246451	0.254470
S=20, D=30, F=0	325826	782	320477	1617	2950	233	4800	0.246501	0.254561
S=20, D=32, F=0	325795	783	320453	1614	2945	237	4796	0.246938	0.255156
S=20, D=34, F=0	325795	787	320457	1611	2940	237	4788	0.248226	0.256487
S=20, D=36, F=0	325761	790	320431	1609	2931	240	4780	0.249253	0.257662
S=20, D=38, F=0	325761	789	320430	1610	2932	240	4782	0.248926	0.257324
S=20, D=40, F=0	325761	790	320417	1618	2936	240	4794	0.248588	0.256966
S=17, D=24, F=0	326257	878	320751	1748	2880	203	4831	0.265031	0.272530
S=17, D=26, F=0	326235	882	320754	1725	2874	205	4804	0.267316	0.274951
S=17, D=27, F=0	326222	872	320756	1714	2880	205	4799	0.265457	0.273048
S=17, D=29, F=0	326222	876	320759	1709	2878	205	4792	0.266704	0.274324
S=17, D=31, F=0	326222	880	320763	1707	2872	205	4784	0.267928	0.275585
S=17, D=32, F=0	326222	880	320762	1709	2871	205	4785	0.267854	0.275511
S=17, D=34, F=0	326222	880	320746	1721	2875	205	4801	0.267051	0.274680
S=15, D=21, F=0	326433	931	320838	1827	2837	187	4851	0.274600	0.281741
S=15, D=23, F=0	326433	933	320854	1815	2831	187	4833	0.275894	0.283072
S=15, D=24, F=0	326433	938	320862	1807	2826	187	4820	0.277588	0.284807
S=15, D=26, F=0	326433	943	320874	1799	2817	187	4803	0.279435	0.286706
S=15, D=27, F=0	326420	945	320862	1796	2817	187	4800	0.280028	0.287310
S=15, D=29, F=0	326420	945	320863	1794	2818	187	4799	0.280099	0.287380
S=15, D=30, F=0	326420	944	320846	1806	2824	187	4817	0.279008	0.286255
S=13, D=18, F=0	326829	998	321121	1902	2808	149	4859	0.287340	0.293242
S=13, D=20, F=0	326815	1003	321128	1885	2799	149	4833	0.289625	0.295575
S=13, D=21, F=0	326792	1009	321115	1878	2790	152	4820	0.291473	0.297583
S=13, D=22, F=0	326792	1015	321114	1878	2785	152	4815	0.292906	0.299042
S=13, D=23, F=0	326774	1010	321115	1865	2784	154	4803	0.292536	0.298753
S=13, D=25, F=0	326774	1009	321116	1864	2785	154	4803	0.292344	0.298558
S=13, D=26, F=0	326774	1011	321097	1876	2790	154	4820	0.291914	0.298110
S=12, D=17, F=0	326897	1016	321142	1943	2796	139	4878	0.289751	0.295298
S=12, D=18, F=0	326880	1020	321137	1935	2788	140	4863	0.291259	0.296879
S=12, D=19, F=0	326866	1028	321132	1925	2781	140	4846	0.293692	0.299354
S=12, D=20, F=0	326866	1031	321136	1923	2776	140	4839	0.294606	0.300288
S=12, D=22, F=0	326856	1026	321146	1909	2775	142	4826	0.294291	0.300054
S=12, D=23, F=0	326856	1026	321146	1909	2775	142	4826	0.294291	0.300054
S=12, D=24, F=0	326838	1026	321106	1926	2780	144	4850	0.293113	0.298929
S=10, D=14, F=0	327162	1085	321285	2039	2753	113	4905	0.301354	0.306017
S=10, D=15, F=0	327147	1091	321272	2039	2745	115	4899	0.302771	0.307540
S=10, D=16, F=0	327143	1096	321266	2041	2740	116	4897	0.303807	0.308632
S=10, D=17, F=0	327143	1100	321268	2040	2735	116	4891	0.304842	0.309684
S=10, D=18, F=0	327143	1100	321270	2040	2733	116	4889	0.304923	0.309769
S=10, D=19, F=0	327143	1101	321273	2036	2733	116	4885	0.305325	0.310175
S=10, D=20, F=0	327143	1104	321253	2050	2736	116	4902	0.305064	0.309904
S=8, D=11, F=0	327479	1189	321365	2251	2674	76	5001	0.315319	0.318588
S=8, D=12, F=0	327449	1197	321390	2193	2669	76	4938	0.319862	0.323171
S=8, D=13, F=0	327435	1199	321392	2179	2665	77	4921	0.321061	0.324426
S=8, D=14, F=0	327422	1197	321389	2172	2664	79	4915	0.321003	0.324457
S=8, D=15, F=0	327422	1199	321392	2170	2661	79	4910	0.321601	0.325062
S=8, D=16, F=0	327396	1199	321350	2187	2660	85	4932	0.320529	0.324241
S=6, D=10, F=0	327693	1279	321379	2455	2580	63	5098	0.326354	0.329164
S=6, D=11, F=0	327688	1281	321400	2430	2577	64	5071	0.327955	0.330824
S=6, D=12, F=0	327665	1280	321400	2403	2582	64	5049	0.328830	0.331702
