# Supplementary material for: Highly improved homopolymer aware nucleotide-protein alignments with 454 data
Source: BMC Bioinformatics. 2012 Sep 12;13:230. doi: 10.1186/1471-2105-13-230 (PMC3568017; doi:10.1186/1471-2105-13-230)
Supplement: Additional file 1 — HAXAT parameter evaluation setup. Name: haxat-parameter-evaluation.zip. Format: Zip compressed evaluation code. Title: HAXAT parameter evaluation setup. The file contains scripts for running the evaluation as well as all the binaries and results included in the manuscript. See the enclosed README for more information. [file 1471-2105-13-230-S1.zip › haxat-parameter-evaluation/output/no454.db80.analyze.tsv]

parameters	aligned-positions	tp	tn	fp	fn	missed	errors	mcc-missed	mcc
S=40, D=56, F=0	318422	337	313931	1056	3098	569	4723	0.136446	0.148316
S=40, D=60, F=0	318166	336	313695	1046	3089	578	4713	0.136630	0.148725
S=40, D=64, F=0	318104	335	313643	1039	3087	580	4706	0.136656	0.148800
S=40, D=68, F=0	317966	336	313513	1035	3082	585	4702	0.137231	0.149534
S=40, D=72, F=0	317966	331	313518	1031	3086	585	4702	0.135589	0.147759
S=40, D=76, F=0	317966	331	313519	1030	3086	585	4701	0.135644	0.147818
S=40, D=80, F=0	317966	331	313519	1030	3086	585	4701	0.135644	0.147818
S=30, D=42, F=0	321901	456	317027	1324	3094	435	4853	0.164423	0.175042
S=30, D=45, F=0	321873	459	317003	1319	3092	437	4848	0.165593	0.176326
S=30, D=48, F=0	321799	465	316944	1310	3080	440	4830	0.168089	0.179058
S=30, D=51, F=0	321756	464	316905	1305	3082	441	4828	0.167974	0.178956
S=30, D=54, F=0	321766	463	316921	1298	3084	439	4821	0.168033	0.178965
S=30, D=57, F=0	321766	461	316916	1303	3086	439	4828	0.167116	0.177994
S=30, D=60, F=0	321711	462	316858	1310	3081	441	4832	0.167127	0.178068
S=25, D=35, F=0	323335	530	318251	1480	3074	369	4923	0.180490	0.190246
S=25, D=38, F=0	323279	539	318212	1466	3062	371	4899	0.183977	0.193966
S=25, D=40, F=0	323229	541	318166	1464	3058	375	4897	0.184641	0.194774
S=25, D=43, F=0	323229	545	318167	1463	3054	375	4892	0.185920	0.196117
S=25, D=45, F=0	323229	543	318164	1464	3058	375	4897	0.185206	0.195361
S=25, D=48, F=0	323229	545	318162	1466	3056	375	4897	0.185719	0.195901
S=25, D=50, F=0	323229	543	318158	1473	3055	375	4903	0.184830	0.194977
S=20, D=28, F=0	324314	615	318980	1674	3045	301	5020	0.196864	0.205437
S=20, D=30, F=0	324314	614	318984	1668	3048	301	5017	0.196803	0.205367
S=20, D=32, F=0	324271	616	318947	1667	3041	305	5013	0.197453	0.206167
S=20, D=34, F=0	324252	620	318933	1661	3038	305	5004	0.198863	0.207632
S=20, D=36, F=0	324207	621	318888	1663	3035	308	5006	0.199029	0.207894
S=20, D=38, F=0	324182	622	318861	1664	3035	309	5008	0.199215	0.208114
S=20, D=40, F=0	324166	620	318839	1672	3035	309	5016	0.198315	0.207183
S=17, D=24, F=0	324923	676	319439	1783	3025	255	5063	0.209213	0.216854
S=17, D=26, F=0	324906	671	319430	1777	3028	257	5062	0.208099	0.215764
S=17, D=27, F=0	324906	672	319433	1773	3028	257	5058	0.208534	0.216211
S=17, D=29, F=0	324912	671	319438	1774	3029	256	5059	0.208238	0.215876
S=17, D=31, F=0	324912	672	319437	1771	3032	256	5059	0.208541	0.216181
S=17, D=32, F=0	324912	676	319436	1772	3028	256	5056	0.209608	0.217284
S=17, D=34, F=0	324893	672	319402	1790	3029	256	5075	0.207751	0.215373
S=15, D=21, F=0	325362	730	319737	1891	3004	218	5113	0.219147	0.225939
S=15, D=23, F=0	325275	724	319674	1872	3005	226	5103	0.218304	0.225322
S=15, D=24, F=0	325244	723	319649	1869	3003	229	5101	0.218170	0.225281
S=15, D=26, F=0	325227	717	319637	1865	3008	231	5104	0.216700	0.223830
S=15, D=27, F=0	325227	717	319635	1866	3009	231	5106	0.216625	0.223751
S=15, D=29, F=0	325227	723	319639	1862	3003	231	5096	0.218430	0.225610
S=15, D=30, F=0	325227	719	319621	1881	3006	231	5118	0.216516	0.223642
S=13, D=18, F=0	325858	796	320079	2003	2980	176	5159	0.231530	0.237265
S=13, D=20, F=0	325858	798	320100	1985	2975	176	5136	0.232952	0.238723
S=13, D=21, F=0	325811	798	320062	1978	2973	180	5131	0.233204	0.239113
S=13, D=22, F=0	325801	802	320053	1975	2971	180	5126	0.234315	0.240247
S=13, D=23, F=0	325760	796	320017	1973	2974	183	5130	0.232847	0.238845
S=13, D=25, F=0	325729	798	319991	1970	2970	186	5126	0.233471	0.239585
S=13, D=26, F=0	325729	797	319971	1991	2970	186	5147	0.232293	0.238381
S=12, D=17, F=0	325973	828	320143	2043	2959	165	5167	0.237975	0.243483
S=12, D=18, F=0	325973	826	320157	2034	2956	165	5155	0.238029	0.243544
S=12, D=19, F=0	325973	831	320159	2031	2952	165	5148	0.239410	0.244953
S=12, D=20, F=0	325973	833	320162	2025	2953	165	5143	0.240094	0.245647
S=12, D=22, F=0	325916	827	320119	2015	2955	169	5139	0.239011	0.244678
S=12, D=23, F=0	325875	828	320083	2012	2952	172	5136	0.239370	0.245148
S=12, D=24, F=0	325844	826	320035	2033	2950	175	5158	0.237941	0.243794
S=10, D=14, F=0	326301	897	320346	2148	2910	136	5194	0.250944	0.255706
S=10, D=15, F=0	326289	901	320334	2146	2908	137	5191	0.251918	0.256731
S=10, D=16, F=0	326285	901	320335	2140	2909	138	5187	0.252117	0.256966
S=10, D=17, F=0	326285	899	320336	2137	2913	138	5188	0.251688	0.256526
S=10, D=18, F=0	326270	900	320323	2136	2911	140	5187	0.251945	0.256859
S=10, D=19, F=0	326270	903	320326	2133	2908	140	5181	0.252821	0.257750
S=10, D=20, F=0	326270	902	320306	2155	2907	140	5202	0.251663	0.256575
S=8, D=11, F=0	326744	976	320530	2383	2855	100	5338	0.260378	0.264001
S=8, D=12, F=0	326703	980	320541	2329	2853	100	5282	0.263535	0.267194
S=8, D=13, F=0	326697	976	320535	2328	2858	100	5286	0.262591	0.266237
S=8, D=14, F=0	326700	973	320545	2315	2867	100	5282	0.262219	0.265854
S=8, D=15, F=0	326675	974	320527	2310	2864	104	5278	0.262600	0.266386
S=8, D=16, F=0	326671	976	320507	2328	2860	105	5293	0.262340	0.266162
S=6, D=10, F=0	327004	1046	320303	2867	2788	80	5735	0.258407	0.261305
S=6, D=11, F=0	326996	1045	320315	2846	2790	81	5717	0.258865	0.261802
S=6, D=12, F=0	326955	1049	320296	2829	2781	81	5691	0.260551	0.263509
