# Supplementary material for: Highly improved homopolymer aware nucleotide-protein alignments with 454 data
Source: BMC Bioinformatics. 2012 Sep 12;13:230. doi: 10.1186/1471-2105-13-230 (PMC3568017; doi:10.1186/1471-2105-13-230)
Supplement: Additional file 1 — HAXAT parameter evaluation setup. Name: haxat-parameter-evaluation.zip. Format: Zip compressed evaluation code. Title: HAXAT parameter evaluation setup. The file contains scripts for running the evaluation as well as all the binaries and results included in the manuscript. See the enclosed README for more information. [file 1471-2105-13-230-S1.zip › haxat-parameter-evaluation/output/no454.db70.analyze.tsv]

parameters	aligned-positions	tp	tn	fp	fn	missed	errors	mcc-missed	mcc
S=40, D=56, F=0	314967	269	310579	985	3134	600	4719	0.113913	0.124582
S=40, D=60, F=0	314897	267	310521	978	3131	602	4711	0.113517	0.124197
S=40, D=64, F=0	314897	270	310525	971	3131	602	4704	0.115032	0.125828
S=40, D=68, F=0	314897	271	310524	971	3131	602	4704	0.115416	0.126242
S=40, D=72, F=0	314897	269	310530	965	3133	602	4700	0.114927	0.125708
S=40, D=76, F=0	314897	269	310530	965	3133	602	4700	0.114927	0.125708
S=40, D=80, F=0	314897	269	310530	965	3133	602	4700	0.114927	0.125708
S=30, D=42, F=0	318508	355	313744	1255	3154	473	4882	0.133438	0.143044
S=30, D=45, F=0	318447	358	313696	1245	3148	477	4870	0.134941	0.144729
S=30, D=48, F=0	318367	359	313629	1235	3144	480	4859	0.135763	0.145670
S=30, D=51, F=0	318318	360	313587	1231	3140	483	4854	0.136305	0.146315
S=30, D=54, F=0	318266	360	313536	1230	3140	485	4855	0.136314	0.146364
S=30, D=57, F=0	318220	358	313488	1234	3140	487	4861	0.135417	0.145454
S=30, D=60, F=0	318220	358	313485	1235	3142	487	4864	0.135332	0.145358
S=25, D=35, F=0	320373	413	315368	1417	3175	381	4973	0.146164	0.154484
S=25, D=38, F=0	320308	418	315313	1407	3170	383	4960	0.148218	0.156685
S=25, D=40, F=0	320240	422	315256	1399	3163	387	4949	0.149878	0.158523
S=25, D=43, F=0	320166	422	315193	1392	3159	390	4941	0.150217	0.158953
S=25, D=45, F=0	320166	421	315188	1397	3160	390	4947	0.149658	0.158366
S=25, D=48, F=0	320166	424	315184	1403	3155	390	4948	0.150415	0.159169
S=25, D=50, F=0	320166	425	315180	1406	3155	390	4951	0.150586	0.159349
S=20, D=28, F=0	322281	526	316978	1658	3119	312	5089	0.171447	0.179295
S=20, D=30, F=0	322213	525	316939	1637	3112	317	5066	0.172129	0.180142
S=20, D=32, F=0	322157	523	316890	1632	3112	320	5064	0.171719	0.179792
S=20, D=34, F=0	322086	526	316826	1630	3104	325	5059	0.172711	0.180962
S=20, D=36, F=0	322067	528	316806	1634	3099	326	5059	0.173186	0.181489
S=20, D=38, F=0	322067	531	316800	1636	3100	326	5062	0.173905	0.182232
S=20, D=40, F=0	322036	531	316769	1635	3101	326	5062	0.173924	0.182250
S=17, D=24, F=0	322888	583	317415	1788	3102	268	5158	0.182747	0.189861
S=17, D=26, F=0	322776	577	317320	1780	3099	276	5155	0.181379	0.188668
S=17, D=27, F=0	322776	576	317332	1772	3096	276	5144	0.181529	0.188830
S=17, D=29, F=0	322776	578	317326	1777	3095	276	5148	0.181870	0.189182
S=17, D=31, F=0	322730	584	317286	1777	3083	280	5140	0.183650	0.191145
S=17, D=32, F=0	322730	583	317283	1777	3087	280	5144	0.183286	0.190761
S=17, D=34, F=0	322699	583	317247	1781	3088	282	5151	0.183039	0.190556
S=15, D=21, F=0	323323	626	317715	1899	3083	238	5220	0.190443	0.196992
S=15, D=23, F=0	323269	625	317684	1881	3079	242	5202	0.190936	0.197616
S=15, D=24, F=0	323269	626	317687	1876	3080	242	5198	0.191372	0.198061
S=15, D=26, F=0	323140	623	317591	1861	3065	253	5179	0.191344	0.198362
S=15, D=27, F=0	323140	626	317585	1865	3064	253	5182	0.191963	0.199000
S=15, D=29, F=0	323140	628	317578	1869	3065	253	5187	0.192275	0.199317
S=15, D=30, F=0	323126	628	317557	1873	3068	254	5195	0.192000	0.199055
S=13, D=18, F=0	323829	668	318077	2008	3076	195	5279	0.197749	0.203281
S=13, D=20, F=0	323745	675	318012	1997	3061	202	5260	0.200117	0.205919
S=13, D=21, F=0	323665	675	317948	1991	3051	212	5254	0.200361	0.206468
S=13, D=22, F=0	323604	674	317897	1991	3042	218	5251	0.200200	0.206489
S=13, D=23, F=0	323585	673	317888	1981	3043	218	5242	0.200339	0.206631
S=13, D=25, F=0	323529	674	317832	1981	3042	222	5245	0.200499	0.206909
S=13, D=26, F=0	323529	676	317828	1981	3044	222	5247	0.200930	0.207347
S=12, D=17, F=0	323952	694	318140	2062	3056	186	5304	0.202645	0.208042
S=12, D=18, F=0	323939	698	318141	2050	3050	188	5288	0.204195	0.209690
S=12, D=19, F=0	323939	703	318142	2048	3046	188	5282	0.205581	0.211108
S=12, D=20, F=0	323899	703	318111	2045	3040	190	5275	0.205816	0.211415
S=12, D=22, F=0	323866	703	318083	2044	3036	194	5274	0.205856	0.211579
S=12, D=23, F=0	323809	702	318032	2042	3033	199	5274	0.205641	0.211510
S=12, D=24, F=0	323809	701	318024	2047	3037	199	5283	0.205086	0.210936
S=10, D=14, F=0	324442	762	318442	2223	3015	153	5391	0.214208	0.218871
S=10, D=15, F=0	324423	765	318432	2215	3011	155	5381	0.215260	0.220005
S=10, D=16, F=0	324419	769	318434	2211	3005	156	5372	0.216471	0.221273
S=10, D=17, F=0	324419	771	318430	2214	3004	156	5374	0.216833	0.221642
S=10, D=18, F=0	324397	768	318414	2211	3004	159	5374	0.216184	0.221075
S=10, D=19, F=0	324397	768	318410	2214	3005	159	5378	0.216036	0.220923
S=10, D=20, F=0	324380	772	318384	2221	3003	160	5384	0.216692	0.221620
S=8, D=11, F=0	324791	835	318590	2399	2967	120	5486	0.225984	0.229821
S=8, D=12, F=0	324765	840	318596	2372	2957	124	5453	0.228280	0.232285
S=8, D=13, F=0	324765	842	318587	2379	2957	124	5460	0.228439	0.232445
S=8, D=14, F=0	324746	844	318575	2372	2955	126	5453	0.229138	0.233218
S=8, D=15, F=0	324746	844	318575	2371	2956	126	5453	0.229145	0.233224
S=8, D=16, F=0	324718	845	318546	2376	2951	132	5459	0.229133	0.233410
S=6, D=10, F=0	325195	920	318570	2813	2892	94	5799	0.231915	0.235010
S=6, D=11, F=0	325078	909	318505	2761	2903	100	5764	0.230941	0.234216
S=6, D=12, F=0	325052	909	318491	2750	2902	104	5756	0.231222	0.234632
