# Supplementary material for: Highly improved homopolymer aware nucleotide-protein alignments with 454 data
Source: BMC Bioinformatics. 2012 Sep 12;13:230. doi: 10.1186/1471-2105-13-230 (PMC3568017; doi:10.1186/1471-2105-13-230)
Supplement: Additional file 1 — HAXAT parameter evaluation setup. Name: haxat-parameter-evaluation.zip. Format: Zip compressed evaluation code. Title: HAXAT parameter evaluation setup. The file contains scripts for running the evaluation as well as all the binaries and results included in the manuscript. See the enclosed README for more information. [file 1471-2105-13-230-S1.zip › haxat-parameter-evaluation/output/no454.db60.analyze.tsv]

parameters	aligned-positions	tp	tn	fp	fn	missed	errors	mcc-missed	mcc
S=40, D=56, F=0	309396	136	305222	941	3097	777	4815	0.059229	0.067322
S=40, D=60, F=0	309098	137	304944	930	3087	786	4803	0.060049	0.068340
S=40, D=64, F=0	308961	137	304813	928	3083	788	4799	0.060134	0.068462
S=40, D=68, F=0	308805	134	304666	924	3081	792	4797	0.058913	0.067149
S=40, D=72, F=0	308805	133	304665	925	3082	792	4799	0.058423	0.066603
S=40, D=76, F=0	308805	133	304665	925	3082	792	4799	0.058423	0.066603
S=40, D=80, F=0	308805	133	304664	925	3083	792	4800	0.058414	0.066590
S=30, D=42, F=0	314967	182	310364	1209	3212	600	5021	0.070347	0.077453
S=30, D=45, F=0	314765	180	310190	1194	3201	611	5006	0.070027	0.077250
S=30, D=48, F=0	314662	180	310102	1186	3194	616	4996	0.070294	0.077607
S=30, D=51, F=0	314574	179	310014	1188	3193	618	4999	0.069829	0.077129
S=30, D=54, F=0	314441	180	309893	1185	3183	627	4995	0.070320	0.077784
S=30, D=57, F=0	314341	179	309793	1188	3181	629	4998	0.069835	0.077285
S=30, D=60, F=0	314341	179	309793	1188	3181	629	4998	0.069835	0.077285
S=25, D=35, F=0	317107	207	312252	1408	3240	520	5168	0.074467	0.080939
S=25, D=38, F=0	317086	209	312237	1404	3236	521	5161	0.075332	0.081881
S=25, D=40, F=0	317055	212	312213	1400	3230	523	5153	0.076568	0.083235
S=25, D=43, F=0	316878	212	312056	1391	3219	536	5146	0.076799	0.083662
S=25, D=45, F=0	316820	211	312004	1391	3214	541	5146	0.076438	0.083347
S=25, D=48, F=0	316820	210	311998	1396	3216	541	5153	0.075912	0.082781
S=25, D=50, F=0	316809	212	311987	1396	3214	541	5151	0.076654	0.083579
S=20, D=28, F=0	319766	265	314562	1688	3251	425	5364	0.087662	0.093735
S=20, D=30, F=0	319671	260	314486	1681	3244	431	5356	0.086236	0.092325
S=20, D=32, F=0	319574	261	314397	1676	3240	434	5350	0.086706	0.092868
S=20, D=34, F=0	319421	262	314248	1678	3233	440	5351	0.086987	0.093260
S=20, D=36, F=0	319383	259	314201	1686	3237	442	5365	0.085720	0.091943
S=20, D=38, F=0	319383	258	314197	1691	3237	442	5370	0.085263	0.091461
S=20, D=40, F=0	319383	260	314199	1689	3235	442	5366	0.085991	0.092234
S=17, D=24, F=0	321224	313	315747	1905	3259	356	5520	0.097798	0.103370
S=17, D=26, F=0	321132	312	315679	1885	3256	362	5503	0.097974	0.103648
S=17, D=27, F=0	321068	308	315636	1874	3250	367	5491	0.097063	0.102781
S=17, D=29, F=0	321040	307	315601	1881	3251	368	5500	0.096546	0.102255
S=17, D=31, F=0	320985	306	315539	1892	3248	371	5511	0.095955	0.101688
S=17, D=32, F=0	320985	307	315540	1892	3246	371	5509	0.096288	0.102038
S=17, D=34, F=0	320985	309	315537	1894	3245	371	5510	0.096856	0.102635
S=15, D=21, F=0	321813	339	316185	2033	3256	327	5616	0.102680	0.108017
S=15, D=23, F=0	321680	338	316074	2014	3254	335	5603	0.102781	0.108251
S=15, D=24, F=0	321658	340	316051	2016	3251	336	5603	0.103341	0.108855
S=15, D=26, F=0	321599	335	315995	2020	3249	340	5609	0.101751	0.107267
S=15, D=27, F=0	321599	334	315993	2024	3248	340	5612	0.101373	0.106875
S=15, D=29, F=0	321529	334	315938	2015	3242	344	5601	0.101631	0.107215
S=15, D=30, F=0	321529	336	315935	2016	3242	344	5602	0.102189	0.107796
S=13, D=18, F=0	322557	378	316767	2148	3264	271	5683	0.111607	0.116334
S=13, D=20, F=0	322491	377	316720	2136	3258	278	5672	0.111620	0.116475
S=13, D=21, F=0	322446	373	316678	2136	3259	283	5678	0.110400	0.115298
S=13, D=22, F=0	322446	374	316669	2145	3258	283	5686	0.110465	0.115367
S=13, D=23, F=0	322446	370	316673	2147	3256	283	5686	0.109327	0.114193
S=13, D=25, F=0	322446	370	316676	2147	3253	283	5683	0.109376	0.114248
S=13, D=26, F=0	322446	372	316671	2150	3253	283	5686	0.109860	0.114748
S=12, D=17, F=0	322996	394	317112	2221	3269	245	5735	0.114515	0.118877
S=12, D=18, F=0	322976	395	317102	2213	3266	247	5726	0.115010	0.119425
S=12, D=19, F=0	322945	392	317069	2217	3267	250	5734	0.114017	0.118455
S=12, D=20, F=0	322904	391	317025	2222	3266	254	5742	0.113565	0.118060
S=12, D=22, F=0	322904	389	317032	2220	3263	254	5737	0.113118	0.117603
S=12, D=23, F=0	322904	389	317036	2219	3260	254	5733	0.113194	0.117685
S=12, D=24, F=0	322904	390	317030	2223	3261	254	5738	0.113350	0.117845
S=10, D=14, F=0	323774	452	317615	2463	3244	200	5907	0.125037	0.128884
S=10, D=15, F=0	323698	445	317564	2434	3255	200	5889	0.123753	0.127558
S=10, D=16, F=0	323646	437	317515	2437	3257	207	5901	0.121443	0.125323
S=10, D=17, F=0	323608	437	317482	2437	3252	209	5898	0.121496	0.125420
S=10, D=18, F=0	323537	435	317418	2432	3252	214	5898	0.121008	0.125012
S=10, D=19, F=0	323519	435	317405	2430	3249	216	5895	0.121075	0.125120
S=10, D=20, F=0	323500	438	317382	2433	3247	218	5898	0.121779	0.125881
S=8, D=11, F=0	324184	510	317115	3348	3211	158	6717	0.121355	0.124371
S=8, D=12, F=0	324159	509	317533	2904	3213	160	6277	0.130077	0.133283
S=8, D=13, F=0	324127	502	317541	2865	3219	164	6248	0.129090	0.132352
S=8, D=14, F=0	324110	497	317521	2868	3224	165	6257	0.127716	0.130968
S=8, D=15, F=0	324100	497	317518	2862	3223	165	6250	0.127868	0.131123
S=8, D=16, F=0	324047	498	317472	2860	3217	170	6247	0.128169	0.131533
S=6, D=10, F=0	325021	577	315840	5443	3161	111	8715	0.106683	0.108672
S=6, D=11, F=0	324908	578	315996	5176	3158	116	8450	0.109912	0.112030
S=6, D=12, F=0	324919	576	316053	5128	3162	117	8407	0.110026	0.112161
