# Supplementary material for: Highly improved homopolymer aware nucleotide-protein alignments with 454 data
Source: BMC Bioinformatics. 2012 Sep 12;13:230. doi: 10.1186/1471-2105-13-230 (PMC3568017; doi:10.1186/1471-2105-13-230)
Supplement: Additional file 1 — HAXAT parameter evaluation setup. Name: haxat-parameter-evaluation.zip. Format: Zip compressed evaluation code. Title: HAXAT parameter evaluation setup. The file contains scripts for running the evaluation as well as all the binaries and results included in the manuscript. See the enclosed README for more information. [file 1471-2105-13-230-S1.zip › haxat-parameter-evaluation/output/no454.db50.analyze.tsv]

parameters	aligned-positions	tp	tn	fp	fn	missed	errors	mcc-missed	mcc
S=40, D=56, F=0	293741	99	290173	736	2733	1186	4655	0.048236	0.059516
S=40, D=60, F=0	293525	100	289958	735	2732	1187	4654	0.048775	0.060167
S=40, D=64, F=0	293216	99	289655	732	2730	1191	4653	0.048356	0.059712
S=40, D=68, F=0	293216	99	289654	733	2730	1191	4654	0.048320	0.059670
S=40, D=72, F=0	293216	99	289654	733	2730	1191	4654	0.048320	0.059670
S=40, D=76, F=0	293216	99	289655	732	2730	1191	4653	0.048356	0.059712
S=40, D=80, F=0	293216	99	289655	732	2730	1191	4653	0.048356	0.059712
S=30, D=42, F=0	303131	148	299058	1020	2905	946	4871	0.061899	0.072652
S=30, D=45, F=0	302950	148	298890	1013	2899	953	4865	0.062115	0.072987
S=30, D=48, F=0	302950	149	298890	1013	2898	953	4864	0.062550	0.073485
S=30, D=51, F=0	302865	149	298807	1014	2895	955	4864	0.062525	0.073489
S=30, D=54, F=0	302592	147	298548	1009	2888	966	4863	0.061793	0.072794
S=30, D=57, F=0	302592	147	298546	1010	2889	966	4865	0.061751	0.072744
S=30, D=60, F=0	302534	147	298489	1010	2888	967	4865	0.061750	0.072757
S=25, D=35, F=0	307025	177	302670	1190	2988	828	5006	0.068770	0.078902
S=25, D=38, F=0	306753	176	302415	1182	2980	837	4999	0.068608	0.078846
S=25, D=40, F=0	306695	177	302360	1183	2975	839	4997	0.068999	0.079322
S=25, D=43, F=0	306609	178	302278	1181	2972	842	4995	0.069451	0.079871
S=25, D=45, F=0	306560	179	302230	1181	2970	844	4995	0.069841	0.080337
S=25, D=48, F=0	306560	179	302226	1184	2971	844	4999	0.069737	0.080219
S=25, D=50, F=0	306560	177	302220	1189	2974	844	5007	0.068770	0.079130
S=20, D=28, F=0	310990	227	306211	1445	3107	645	5197	0.080461	0.089271
S=20, D=30, F=0	310799	226	306053	1427	3093	658	5178	0.080642	0.089668
S=20, D=32, F=0	310682	224	305953	1420	3085	667	5172	0.080126	0.089244
S=20, D=34, F=0	310617	225	305889	1422	3081	670	5173	0.080431	0.089626
S=20, D=36, F=0	310617	225	305889	1422	3081	670	5173	0.080431	0.089626
S=20, D=38, F=0	310617	226	305883	1427	3081	670	5178	0.080637	0.089852
S=20, D=40, F=0	310617	225	305874	1435	3083	670	5188	0.080028	0.089186
S=17, D=24, F=0	313255	262	308217	1626	3150	556	5332	0.087820	0.095937
S=17, D=26, F=0	313001	260	307987	1617	3137	568	5322	0.087421	0.095705
S=17, D=27, F=0	312888	261	307892	1605	3130	573	5308	0.088110	0.096529
S=17, D=29, F=0	312786	260	307797	1606	3123	580	5309	0.087749	0.096258
S=17, D=31, F=0	312674	260	307697	1600	3117	587	5304	0.087902	0.096534
S=17, D=32, F=0	312640	260	307668	1600	3112	591	5303	0.087915	0.096616
S=17, D=34, F=0	312606	257	307624	1610	3115	592	5317	0.086591	0.095199
S=15, D=21, F=0	314590	289	309307	1795	3199	468	5462	0.092424	0.099503
S=15, D=23, F=0	314482	284	309236	1769	3193	478	5440	0.091493	0.098669
S=15, D=24, F=0	314457	284	309216	1765	3192	481	5438	0.091571	0.098797
S=15, D=26, F=0	314401	286	309174	1754	3187	482	5423	0.092549	0.099858
S=15, D=27, F=0	314401	287	309167	1759	3188	482	5429	0.092714	0.100032
S=15, D=29, F=0	314258	286	309036	1759	3177	493	5429	0.092397	0.099879
S=15, D=30, F=0	314258	283	309027	1769	3179	493	5441	0.091159	0.098561
S=13, D=18, F=0	315970	309	310443	1987	3231	403	5621	0.094115	0.100289
S=13, D=20, F=0	315764	303	310279	1960	3222	417	5599	0.092913	0.099246
S=13, D=21, F=0	315749	302	310274	1954	3219	419	5592	0.092775	0.099134
S=13, D=22, F=0	315749	303	310287	1941	3218	419	5578	0.093411	0.099804
S=13, D=23, F=0	315718	303	310259	1939	3217	422	5578	0.093432	0.099872
S=13, D=25, F=0	315699	305	310253	1923	3218	423	5564	0.094407	0.100909
S=13, D=26, F=0	315683	301	310229	1934	3219	423	5576	0.092912	0.099335
S=12, D=17, F=0	318687	327	312676	2435	3249	357	6041	0.089826	0.095133
S=12, D=18, F=0	318539	321	312563	2409	3246	368	6023	0.088586	0.093999
S=12, D=19, F=0	318412	322	312462	2391	3237	376	6004	0.089232	0.094800
S=12, D=20, F=0	318372	321	312435	2383	3233	379	5995	0.089130	0.094742
S=12, D=22, F=0	318354	325	312416	2385	3228	381	5994	0.090233	0.095934
S=12, D=23, F=0	318323	325	312389	2382	3227	384	5993	0.090265	0.096013
S=12, D=24, F=0	318323	320	312377	2395	3231	384	6010	0.088571	0.094233
S=10, D=14, F=0	320060	387	313704	2720	3249	285	6254	0.101091	0.105753
S=10, D=15, F=0	320007	389	313687	2687	3244	288	6219	0.102285	0.107041
S=10, D=16, F=0	319924	388	313626	2671	3239	293	6203	0.102348	0.107193
S=10, D=17, F=0	319884	389	313584	2676	3235	298	6209	0.102487	0.107423
S=10, D=18, F=0	319860	391	313590	2651	3228	299	6178	0.103600	0.108600
S=10, D=19, F=0	319860	390	313577	2662	3231	299	6192	0.103072	0.108050
S=10, D=20, F=0	319860	385	313564	2678	3233	299	6210	0.101437	0.106355
S=8, D=11, F=0	321447	441	314217	3543	3246	212	7001	0.100876	0.104387
S=8, D=12, F=0	321258	444	314167	3405	3242	219	6866	0.103716	0.107413
S=8, D=13, F=0	321159	442	314093	3375	3249	222	6846	0.103589	0.107325
S=8, D=14, F=0	321141	443	314170	3289	3239	224	6752	0.105401	0.109224
S=8, D=15, F=0	321141	442	314054	3404	3241	224	6869	0.103207	0.106975
S=8, D=16, F=0	321138	438	314039	3420	3241	224	6885	0.102031	0.105769
S=6, D=10, F=0	324136	495	314002	6414	3225	117	9756	0.081614	0.083367
S=6, D=11, F=0	324023	503	313985	6320	3215	127	9662	0.083783	0.085719
S=6, D=12, F=0	322805	501	313386	5702	3216	128	9046	0.088846	0.090859
