# Supplementary material for: Highly improved homopolymer aware nucleotide-protein alignments with 454 data
Source: BMC Bioinformatics. 2012 Sep 12;13:230. doi: 10.1186/1471-2105-13-230 (PMC3568017; doi:10.1186/1471-2105-13-230)
Supplement: Additional file 1 — HAXAT parameter evaluation setup. Name: haxat-parameter-evaluation.zip. Format: Zip compressed evaluation code. Title: HAXAT parameter evaluation setup. The file contains scripts for running the evaluation as well as all the binaries and results included in the manuscript. See the enclosed README for more information. [file 1471-2105-13-230-S1.zip › haxat-parameter-evaluation/output/no454.db40.analyze.tsv]

parameters	aligned-positions	tp	tn	fp	fn	missed	errors	mcc-missed	mcc
S=40, D=56, F=0	289314	93	285890	669	2662	1274	4605	0.047439	0.059541
S=40, D=60, F=0	289238	92	285817	668	2661	1276	4605	0.046940	0.058960
S=40, D=64, F=0	289238	93	285815	667	2663	1276	4606	0.047494	0.059618
S=40, D=68, F=0	289238	93	285812	669	2664	1276	4609	0.047408	0.059515
S=40, D=72, F=0	289238	93	285812	669	2664	1276	4609	0.047408	0.059515
S=40, D=76, F=0	289238	93	285812	669	2664	1276	4609	0.047408	0.059515
S=40, D=80, F=0	289238	93	285812	669	2664	1276	4609	0.047408	0.059515
S=30, D=42, F=0	297855	127	293971	959	2798	1095	4852	0.054257	0.065716
S=30, D=45, F=0	297791	129	293911	957	2794	1097	4848	0.055221	0.066871
S=30, D=48, F=0	297632	131	293760	954	2787	1100	4841	0.056233	0.068103
S=30, D=51, F=0	297473	131	293607	952	2783	1105	4840	0.056285	0.068228
S=30, D=54, F=0	297473	131	293605	953	2784	1105	4842	0.056244	0.068178
S=30, D=57, F=0	297473	131	293605	953	2784	1105	4842	0.056244	0.068178
S=30, D=60, F=0	297473	131	293605	953	2784	1105	4842	0.056244	0.068178
S=25, D=35, F=0	301876	162	297653	1165	2896	955	5016	0.063138	0.074286
S=25, D=38, F=0	301775	164	297560	1163	2888	960	5011	0.064020	0.075371
S=25, D=40, F=0	301717	164	297509	1160	2884	965	5009	0.064099	0.075527
S=25, D=43, F=0	301653	164	297444	1163	2882	967	5012	0.064008	0.075455
S=25, D=45, F=0	301653	164	297442	1165	2882	967	5014	0.063948	0.075388
S=25, D=48, F=0	301589	164	297382	1164	2879	969	5012	0.063986	0.075464
S=25, D=50, F=0	301537	163	297330	1166	2878	971	5015	0.063518	0.074957
S=20, D=28, F=0	306774	218	302122	1428	3006	775	5209	0.077338	0.087821
S=20, D=30, F=0	306737	216	302103	1412	3006	776	5194	0.077075	0.087537
S=20, D=32, F=0	306552	215	301926	1408	3003	781	5192	0.076806	0.087312
S=20, D=34, F=0	306497	215	301877	1402	3003	782	5187	0.076966	0.087500
S=20, D=36, F=0	306497	214	301869	1410	3004	782	5196	0.076368	0.086839
S=20, D=38, F=0	306497	213	301867	1413	3004	782	5199	0.075927	0.086351
S=20, D=40, F=0	306439	210	301812	1416	3001	787	5204	0.074750	0.085121
S=17, D=24, F=0	309922	259	304909	1647	3107	625	5379	0.085841	0.094889
S=17, D=26, F=0	309745	255	304759	1632	3099	638	5369	0.084871	0.094035
S=17, D=27, F=0	309745	255	304765	1627	3098	639	5364	0.085007	0.094197
S=17, D=29, F=0	309608	253	304636	1628	3091	645	5364	0.084331	0.093566
S=17, D=31, F=0	309608	253	304638	1626	3091	645	5362	0.084386	0.093625
S=17, D=32, F=0	309559	253	304590	1627	3089	647	5363	0.084357	0.093627
S=17, D=34, F=0	309559	253	304588	1630	3088	647	5365	0.084289	0.093556
S=15, D=21, F=0	311343	283	306102	1815	3143	560	5518	0.089464	0.097815
S=15, D=23, F=0	311227	285	306008	1794	3140	562	5496	0.090639	0.099107
S=15, D=24, F=0	311144	284	305944	1775	3141	566	5482	0.090756	0.099285
S=15, D=26, F=0	311023	282	305829	1780	3132	576	5488	0.089984	0.098623
S=15, D=27, F=0	310998	280	305812	1778	3128	578	5484	0.089437	0.098073
S=15, D=29, F=0	310921	281	305737	1780	3123	581	5484	0.089722	0.098436
S=15, D=30, F=0	310921	281	305735	1783	3122	581	5486	0.089657	0.098369
S=13, D=18, F=0	312931	314	307436	1985	3196	467	5648	0.095149	0.102410
S=13, D=20, F=0	312799	311	307324	1970	3194	472	5636	0.094588	0.101893
S=13, D=21, F=0	312676	312	307212	1968	3184	480	5632	0.094959	0.102427
S=13, D=22, F=0	312663	312	307195	1973	3183	481	5637	0.094834	0.102312
S=13, D=23, F=0	312594	308	307125	1979	3182	484	5645	0.093471	0.100915
S=13, D=25, F=0	312609	307	307143	1978	3181	484	5643	0.093213	0.100643
S=13, D=26, F=0	312609	307	307148	1971	3183	484	5638	0.093357	0.100791
S=12, D=17, F=0	313510	331	307898	2075	3206	425	5706	0.098370	0.105157
S=12, D=18, F=0	313387	327	307795	2062	3203	430	5695	0.097500	0.104322
S=12, D=19, F=0	313398	325	307807	2058	3208	429	5695	0.096960	0.103729
S=12, D=20, F=0	313353	325	307762	2063	3203	431	5697	0.096881	0.103686
S=12, D=22, F=0	313189	325	307616	2056	3192	441	5689	0.097061	0.104050
S=12, D=23, F=0	313189	326	307611	2062	3190	441	5693	0.097234	0.104237
S=12, D=24, F=0	313189	327	307609	2065	3188	441	5694	0.097480	0.104500
S=10, D=14, F=0	315389	368	309421	2377	3223	354	5954	0.102492	0.108345
S=10, D=15, F=0	315288	367	309355	2344	3222	356	5922	0.102947	0.108850
S=10, D=16, F=0	315172	368	309245	2340	3219	357	5916	0.103336	0.109278
S=10, D=17, F=0	315121	368	309203	2337	3213	362	5912	0.103419	0.109455
S=10, D=18, F=0	315095	367	309178	2338	3212	364	5914	0.103109	0.109165
S=10, D=19, F=0	315094	366	309172	2344	3212	364	5920	0.102701	0.108740
S=10, D=20, F=0	315027	369	309114	2339	3205	369	5913	0.103657	0.109831
S=8, D=11, F=0	317493	403	310322	3506	3262	269	7037	0.091556	0.095692
S=8, D=12, F=0	317390	406	310295	3442	3247	282	6971	0.093229	0.097630
S=8, D=13, F=0	317206	411	310154	3409	3232	291	6932	0.094971	0.099586
S=8, D=14, F=0	317211	415	310160	3406	3230	288	6924	0.096015	0.100621
S=8, D=15, F=0	317159	416	310125	3390	3228	288	6906	0.096526	0.101150
S=8, D=16, F=0	317093	414	310053	3392	3234	287	6913	0.095954	0.100537
S=6, D=10, F=0	320606	467	309404	7491	3244	161	10896	0.068081	0.070265
S=6, D=11, F=0	320209	463	309278	7226	3242	175	10643	0.068966	0.071349
S=6, D=12, F=0	320146	469	309304	7140	3233	181	10554	0.070581	0.073081
