# Supplementary material for: Highly improved homopolymer aware nucleotide-protein alignments with 454 data
Source: BMC Bioinformatics. 2012 Sep 12;13:230. doi: 10.1186/1471-2105-13-230 (PMC3568017; doi:10.1186/1471-2105-13-230)
Supplement: Additional file 1 — HAXAT parameter evaluation setup. Name: haxat-parameter-evaluation.zip. Format: Zip compressed evaluation code. Title: HAXAT parameter evaluation setup. The file contains scripts for running the evaluation as well as all the binaries and results included in the manuscript. See the enclosed README for more information. [file 1471-2105-13-230-S1.zip › haxat-parameter-evaluation/output/get-non454-stats]

#!/usr/bin/perl -w

my @files = @ARGV;
my @fnames;

my $param_choice = 0; # 0 = mcc, 1 == mcc(missed)


foreach my $file (@files)
{
	my $name = $file =~ m/[^.]+\.([^.]+)\./ ? $1 : $file;
	$name = ($name =~ m/(\d{2,})/) ? "$1% identity" : $name;
	my $sort = ($name =~ m/(\d{2,})/) ? sprintf("%04d", $1) : $name;
	push(@fnames, [$name, $file, $sort]);
}

@fnames = sort { $$b[2] <=> $$a[2] } (@fnames);

my %param;
foreach my $f (@fnames)
{
	print STDERR "INFO: Reading from $$f[1]...\n";
	open(F, $$f[1]) || die("ERROR: Unable to open $$f[1] for input!\n");
	while (<F>)
	{
		chomp;	
		my @p = split(/\t+/);
		my $p = shift @p;
		push(@{$param{$p}}, $p[$#p - $param_choice]) if ( $p !~ m/^param/ && $p =~ m/F=0/ ); 
	}
	close(F);
}

print STDERR "INTO: A total of " . (scalar keys %param) . " parameter combinations loaded\n\n";


my %mean;
foreach my $p (keys %param)
{
	$mean{$p} += $_ foreach (@{$param{$p}});
	$mean{$p} /= scalar @{$param{$p}};

	$mean{$p} = sprintf("%.6f", $mean{$p});
}

my %S_data;
foreach my $p (keys %mean)
{
	my $S = $p =~ m/S=(\d+)/ ? $1 : undef;
	
	# set S-data
	push(@{$S_data{$S}[0]}, $mean{$p});
	push(@{$S_data{$S}[$_+1]}, $param{$p}[$_]) for (0..$#fnames);
}

# print S-data
print "#S\tmean-value"; print "\t$$_[0]" foreach (@fnames); print "\n";
my $Smax = 0, my $Sb = 8;
foreach my $S (sort { $a <=> $b } (keys %S_data))
{
	printf "%02d", $S;
	my $d = $S_data{$S};

	for my $i (0..$#$d)
	{
		my $v = get_max($$d[$i]);
		if ($i == 0 && $v > $Smax) { $Smax = $v; $Sb = $S; }
		print "\t$v";
	}
	print "\n";
}
print "\n";

my %SD_data;
foreach my $p (keys %mean)
{
	my $S = $p =~ m/S=(\d+)/ ? $1 : undef;
	my $D = $p =~ m/D=(\d+)/ ? $1 : undef;
	my $SD = get_sd_freq($S, $D);	

	# set S/D-data
	#if ($S == $Sb)
	{
		push(@{$SD_data{$SD}[0]}, $mean{$p});
		push(@{$SD_data{$SD}[$_+1]}, $param{$p}[$_]) for (0..$#fnames);
	}
}

# print S/D-data
print "#S/D\tmean-value"; print "\t$$_[0]" foreach (@fnames); print "\n";
foreach my $SD (sort { $a <=> $b } (keys %SD_data))
{
	printf "%.1f", $SD;
	my $d = $SD_data{$SD};

	for my $i (0..$#$d)
	{
		my $v = get_max($$d[$i]);
		print "\t$v";
	}
	print "\n";
}

print "\n";
exit(0);


sub get_mean
{
	my $v = shift;
	return undef if (! defined $v || scalar @$v == 0);
	my $m = 0;
	foreach (@$v)
	{
		$m += $_ if ($_ > $m);
	}
	return $m / $#$v;
}

sub get_median
{
	my $v = shift;
	return undef if (! defined $v || scalar @$v == 0);
	return $$v[$#$v/2] if ($#$v % 2 == 0);
	my $m = int($#$v / 2);
	return ( $$v[$m] + $$v[$m + 1] ) / 2;
}

sub get_max
{
	my $v = shift;
	return undef if (! defined $v || scalar @$v == 0);
	my $m = 0;
	foreach (@$v)
	{
		$m = $_ if ($_ > $m);
	}
	return $m;
}

sub get_sd_freq
{
	my ($S, $D) = @_;

	my $t1 = int(10*$D/$S + 0.5)/10;
	return $t1 if ($S*$t1 == $D);
	my $t2 = $t1 + 0.1;
	return $t2 if ($S*$t2 == $D);
	my $t3 = $t1 - 0.1;
	return $t3 if ($S*$t3 == $D);
	return $t1;
}
