# Supplementary material for: Highly improved homopolymer aware nucleotide-protein alignments with 454 data
Source: BMC Bioinformatics. 2012 Sep 12;13:230. doi: 10.1186/1471-2105-13-230 (PMC3568017; doi:10.1186/1471-2105-13-230)
Supplement: Additional file 1 — HAXAT parameter evaluation setup. Name: haxat-parameter-evaluation.zip. Format: Zip compressed evaluation code. Title: HAXAT parameter evaluation setup. The file contains scripts for running the evaluation as well as all the binaries and results included in the manuscript. See the enclosed README for more information. [file 1471-2105-13-230-S1.zip › haxat-parameter-evaluation/input/reads.frag.fa]

>C00001 entry-id=1 pos=2..601 direction=forward
TGCGCTTTAGACGACGCAGATTTGGCCGCCGCCGCCGATACTACCGAAAGAGGCGAGGGGGATGGAGACGTCGATATGGGAGGCGTTGGAGACGGACTGCCTGGAGACGTCGGCGGGTAAGGAGATGGCGGCGTTCCGTCTTCCGTAGAGGGGGACGTAGAGCGCGCCCCTACCGCATTTCAGCTTGGAACCCAAGAGTAGTGAGGAGAGTAGTAATTAAGGGGTGGTGGCCACTGATCCAATGCATGGAGGGTATGGAGTACCTGAGATACAGACCGATGTACAATATTGAGAAAAGATGGATATATAAAAAACAGAGCAGTAGAGTGTTCAGTGAGGACATGGGCTACCTGATGCAGTACGGTGGAGGATGGGCCTCAGGAACAATTTCCCTTAAGGGTTTATTCAATGAGCACGAACTGTGGAGAAATGTATGGTCCAGGTCTAACGACGGAATGGACCTAGCCAGATACTTCGGGTGCTCGATTACACTGTACCCAGAGGAAAATCAGGATTATTTGTTCTGGTTTGACACAGAATTCGACCAGCAACAACTGATTAACTTGCAGGAATACACTCAACCAAGTGTAATGCTGCAAG
>C00002 entry-id=1 pos=5..604 direction=forward
GCTTTAGACGACGCAGATTTGGCCGCCGCCGCCGATACTACCGAAAGAGGCGAGGGGGATGGAGACGTCGATATGGGAGGCGTTGGAGACGGACTGCCTGGAGACGTCGGCGGGTAAGGAGATGGCGGCGTTCCGTCTTCCGTAGAGGGGGACGTAGAGCGCGCCCCTACCGCATTTCAGCTTGGAACCCAAGAGTAGTGAGGAGAGTAGTAATTAAGGGGTGGTGGCCACTGATCCAATGCATGGAGGGTATGGAGTACCTGAGATACAGACCGATGTACAATATTGAGAAAAGATGGATATATAAAAAACAGAGCAGTAGAGTGTTCAGTGAGGACATGGGCTACCTGATGCAGTACGGTGGAGGATGGGCCTCAGGAACAATTTCCCTTAAGGGTTTATTCAATGAGCACGAACTGTGGAGAAATGTATGGTCCAGGTCTAACGACGGAATGGACCTAGCCAGATACTTCGGGTGCTCGATTACACTGTACCCAGAGGAAAATCAGGATTATTTGTTCTGGTTTGACACAGAATTCGACCAGCAACAACTGATTAACTTGCAGGAATACACTCAACCAAGTGTAATGCTGCAAGCGA
>C00003 entry-id=1 pos=5..604 direction=forward
GCTTTAGACGACGCAGATTTGGCCGCCGCCGCCGATACTACCGAAAGAGGCGAGGGGGATGGAGACGTCGATATGGGAGGCGTTGGAGACGGACTGCCTGGAGACGTCGGCGGGTAAGGAGATGGCGGCGTTCCGTCTTCCGTAGAGGGGGACGTAGAGCGCGCCCCTACCGCATTTCAGCTTGGAACCCAAGAGTAGTGAGGAGAGTAGTAATTAAGGGGTGGTGGCCACTGATCCAATGCATGGAGGGTATGGAGTACCTGAGATACAGACCGATGTACAATATTGAGAAAAGATGGATATATAAAAAACAGAGCAGTAGAGTGTTCAGTGAGGACATGGGCTACCTGATGCAGTACGGTGGAGGATGGGCCTCAGGAACAATTTCCCTTAAGGGTTTATTCAATGAGCACGAACTGTGGAGAAATGTATGGTCCAGGTCTAACGACGGAATGGACCTAGCCAGATACTTCGGGTGCTCGATTACACTGTACCCAGAGGAAAATCAGGATTATTTGTTCTGGTTTGACACAGAATTCGACCAGCAACAACTGATTAACTTGCAGGAATACACTCAACCAAGTGTAATGCTGCAAGCGA
>C00004 entry-id=1 pos=5..604 direction=forward
GCTTTAGACGACGCAGATTTGGCCGCCGCCGCCGATACTACCGAAAGAGGCGAGGGGGATGGAGACGTCGATATGGGAGGCGTTGGAGACGGACTGCCTGGAGACGTCGGCGGGTAAGGAGATGGCGGCGTTCCGTCTTCCGTAGAGGGGGACGTAGAGCGCGCCCCTACCGCATTTCAGCTTGGAACCCAAGAGTAGTGAGGAGAGTAGTAATTAAGGGGTGGTGGCCACTGATCCAATGCATGGAGGGTATGGAGTACCTGAGATACAGACCGATGTACAATATTGAGAAAAGATGGATATATAAAAAACAGAGCAGTAGAGTGTTCAGTGAGGACATGGGCTACCTGATGCAGTACGGTGGAGGATGGGCCTCAGGAACAATTTCCCTTAAGGGTTTATTCAATGAGCACGAACTGTGGAGAAATGTATGGTCCAGGTCTAACGACGGAATGGACCTAGCCAGATACTTCGGGTGCTCGATTACACTGTACCCAGAGGAAAATCAGGATTATTTGTTCTGGTTTGACACAGAATTCGACCAGCAACAACTGATTAACTTGCAGGAATACACTCAACCAAGTGTAATGCTGCAAGCGA
>C00005 entry-id=1 pos=6..605 direction=forward
CTTTAGACGACGCAGATTTGGCCGCCGCCGCCGATACTACCGAAAGAGGCGAGGGGGATGGAGACGTCGATATGGGAGGCGTTGGAGACGGACTGCCTGGAGACGTCGGCGGGTAAGGAGATGGCGGCGTTCCGTCTTCCGTAGAGGGGGACGTAGAGCGCGCCCCTACCGCATTTCAGCTTGGAACCCAAGAGTAGTGAGGAGAGTAGTAATTAAGGGGTGGTGGCCACTGATCCAATGCATGGAGGGTATGGAGTACCTGAGATACAGACCGATGTACAATATTGAGAAAAGATGGATATATAAAAAACAGAGCAGTAGAGTGTTCAGTGAGGACATGGGCTACCTGATGCAGTACGGTGGAGGATGGGCCTCAGGAACAATTTCCCTTAAGGGTTTATTCAATGAGCACGAACTGTGGAGAAATGTATGGTCCAGGTCTAACGACGGAATGGACCTAGCCAGATACTTCGGGTGCTCGATTACACTGTACCCAGAGGAAAATCAGGATTATTTGTTCTGGTTTGACACAGAATTCGACCAGCAACAACTGATTAACTTGCAGGAATACACTCAACCAAGTGTAATGCTGCAAGCGAA
>C00006 entry-id=1 pos=6..605 direction=forward
CTTTAGACGACGCAGATTTGGCCGCCGCCGCCGATACTACCGAAAGAGGCGAGGGGGATGGAGACGTCGATATGGGAGGCGTTGGAGACGGACTGCCTGGAGACGTCGGCGGGTAAGGAGATGGCGGCGTTCCGTCTTCCGTAGAGGGGGACGTAGAGCGCGCCCCTACCGCATTTCAGCTTGGAACCCAAGAGTAGTGAGGAGAGTAGTAATTAAGGGGTGGTGGCCACTGATCCAATGCATGGAGGGTATGGAGTACCTGAGATACAGACCGATGTACAATATTGAGAAAAGATGGATATATAAAAAACAGAGCAGTAGAGTGTTCAGTGAGGACATGGGCTACCTGATGCAGTACGGTGGAGGATGGGCCTCAGGAACAATTTCCCTTAAGGGTTTATTCAATGAGCACGAACTGTGGAGAAATGTATGGTCCAGGTCTAACGACGGAATGGACCTAGCCAGATACTTCGGGTGCTCGATTACACTGTACCCAGAGGAAAATCAGGATTATTTGTTCTGGTTTGACACAGAATTCGACCAGCAACAACTGATTAACTTGCAGGAATACACTCAACCAAGTGTAATGCTGCAAGCGAA
>C00007 entry-id=1 pos=6..605 direction=forward
CTTTAGACGACGCAGATTTGGCCGCCGCCGCCGATACTACCGAAAGAGGCGAGGGGGATGGAGACGTCGATATGGGAGGCGTTGGAGACGGACTGCCTGGAGACGTCGGCGGGTAAGGAGATGGCGGCGTTCCGTCTTCCGTAGAGGGGGACGTAGAGCGCGCCCCTACCGCATTTCAGCTTGGAACCCAAGAGTAGTGAGGAGAGTAGTAATTAAGGGGTGGTGGCCACTGATCCAATGCATGGAGGGTATGGAGTACCTGAGATACAGACCGATGTACAATATTGAGAAAAGATGGATATATAAAAAACAGAGCAGTAGAGTGTTCAGTGAGGACATGGGCTACCTGATGCAGTACGGTGGAGGATGGGCCTCAGGAACAATTTCCCTTAAGGGTTTATTCAATGAGCACGAACTGTGGAGAAATGTATGGTCCAGGTCTAACGACGGAATGGACCTAGCCAGATACTTCGGGTGCTCGATTACACTGTACCCAGAGGAAAATCAGGATTATTTGTTCTGGTTTGACACAGAATTCGACCAGCAACAACTGATTAACTTGCAGGAATACACTCAACCAAGTGTAATGCTGCAAGCGAA
>C00008 entry-id=1 pos=8..607 direction=forward
TTAGACGACGCAGATTTGGCCGCCGCCGCCGATACTACCGAAAGAGGCGAGGGGGATGGAGACGTCGATATGGGAGGCGTTGGAGACGGACTGCCTGGAGACGTCGGCGGGTAAGGAGATGGCGGCGTTCCGTCTTCCGTAGAGGGGGACGTAGAGCGCGCCCCTACCGCATTTCAGCTTGGAACCCAAGAGTAGTGAGGAGAGTAGTAATTAAGGGGTGGTGGCCACTGATCCAATGCATGGAGGGTATGGAGTACCTGAGATACAGACCGATGTACAATATTGAGAAAAGATGGATATATAAAAAACAGAGCAGTAGAGTGTTCAGTGAGGACATGGGCTACCTGATGCAGTACGGTGGAGGATGGGCCTCAGGAACAATTTCCCTTAAGGGTTTATTCAATGAGCACGAACTGTGGAGAAATGTATGGTCCAGGTCTAACGACGGAATGGACCTAGCCAGATACTTCGGGTGCTCGATTACACTGTACCCAGAGGAAAATCAGGATTATTTGTTCTGGTTTGACACAGAATTCGACCAGCAACAACTGATTAACTTGCAGGAATACACTCAACCAAGTGTAATGCTGCAAGCGAAAA
>C00009 entry-id=1 pos=9..608 direction=forward
TAGACGACGCAGATTTGGCCGCCGCCGCCGATACTACCGAAAGAGGCGAGGGGGATGGAGACGTCGATATGGGAGGCGTTGGAGACGGACTGCCTGGAGACGTCGGCGGGTAAGGAGATGGCGGCGTTCCGTCTTCCGTAGAGGGGGACGTAGAGCGCGCCCCTACCGCATTTCAGCTTGGAACCCAAGAGTAGTGAGGAGAGTAGTAATTAAGGGGTGGTGGCCACTGATCCAATGCATGGAGGGTATGGAGTACCTGAGATACAGACCGATGTACAATATTGAGAAAAGATGGATATATAAAAAACAGAGCAGTAGAGTGTTCAGTGAGGACATGGGCTACCTGATGCAGTACGGTGGAGGATGGGCCTCAGGAACAATTTCCCTTAAGGGTTTATTCAATGAGCACGAACTGTGGAGAAATGTATGGTCCAGGTCTAACGACGGAATGGACCTAGCCAGATACTTCGGGTGCTCGATTACACTGTACCCAGAGGAAAATCAGGATTATTTGTTCTGGTTTGACACAGAATTCGACCAGCAACAACTGATTAACTTGCAGGAATACACTCAACCAAGTGTAATGCTGCAAGCGAAAAA
>C00010 entry-id=1 pos=10..609 direction=forward
AGACGACGCAGATTTGGCCGCCGCCGCCGATACTACCGAAAGAGGCGAGGGGGATGGAGACGTCGATATGGGAGGCGTTGGAGACGGACTGCCTGGAGACGTCGGCGGGTAAGGAGATGGCGGCGTTCCGTCTTCCGTAGAGGGGGACGTAGAGCGCGCCCCTACCGCATTTCAGCTTGGAACCCAAGAGTAGTGAGGAGAGTAGTAATTAAGGGGTGGTGGCCACTGATCCAATGCATGGAGGGTATGGAGTACCTGAGATACAGACCGATGTACAATATTGAGAAAAGATGGATATATAAAAAACAGAGCAGTAGAGTGTTCAGTGAGGACATGGGCTACCTGATGCAGTACGGTGGAGGATGGGCCTCAGGAACAATTTCCCTTAAGGGTTTATTCAATGAGCACGAACTGTGGAGAAATGTATGGTCCAGGTCTAACGACGGAATGGACCTAGCCAGATACTTCGGGTGCTCGATTACACTGTACCCAGAGGAAAATCAGGATTATTTGTTCTGGTTTGACACAGAATTCGACCAGCAACAACTGATTAACTTGCAGGAATACACTCAACCAAGTGTAATGCTGCAAGCGAAAAAC
>C00011 entry-id=1 pos=12..611 direction=forward
ACGACGCAGATTTGGCCGCCGCCGCCGATACTACCGAAAGAGGCGAGGGGGATGGAGACGTCGATATGGGAGGCGTTGGAGACGGACTGCCTGGAGACGTCGGCGGGTAAGGAGATGGCGGCGTTCCGTCTTCCGTAGAGGGGGACGTAGAGCGCGCCCCTACCGCATTTCAGCTTGGAACCCAAGAGTAGTGAGGAGAGTAGTAATTAAGGGGTGGTGGCCACTGATCCAATGCATGGAGGGTATGGAGTACCTGAGATACAGACCGATGTACAATATTGAGAAAAGATGGATATATAAAAAACAGAGCAGTAGAGTGTTCAGTGAGGACATGGGCTACCTGATGCAGTACGGTGGAGGATGGGCCTCAGGAACAATTTCCCTTAAGGGTTTATTCAATGAGCACGAACTGTGGAGAAATGTATGGTCCAGGTCTAACGACGGAATGGACCTAGCCAGATACTTCGGGTGCTCGATTACACTGTACCCAGAGGAAAATCAGGATTATTTGTTCTGGTTTGACACAGAATTCGACCAGCAACAACTGATTAACTTGCAGGAATACACTCAACCAAGTGTAATGCTGCAAGCGAAAAACTC
>C00012 entry-id=1 pos=14..613 direction=forward
GACGCAGATTTGGCCGCCGCCGCCGATACTACCGAAAGAGGCGAGGGGGATGGAGACGTCGATATGGGAGGCGTTGGAGACGGACTGCCTGGAGACGTCGGCGGGTAAGGAGATGGCGGCGTTCCGTCTTCCGTAGAGGGGGACGTAGAGCGCGCCCCTACCGCATTTCAGCTTGGAACCCAAGAGTAGTGAGGAGAGTAGTAATTAAGGGGTGGTGGCCACTGATCCAATGCATGGAGGGTATGGAGTACCTGAGATACAGACCGATGTACAATATTGAGAAAAGATGGATATATAAAAAACAGAGCAGTAGAGTGTTCAGTGAGGACATGGGCTACCTGATGCAGTACGGTGGAGGATGGGCCTCAGGAACAATTTCCCTTAAGGGTTTATTCAATGAGCACGAACTGTGGAGAAATGTATGGTCCAGGTCTAACGACGGAATGGACCTAGCCAGATACTTCGGGTGCTCGATTACACTGTACCCAGAGGAAAATCAGGATTATTTGTTCTGGTTTGACACAGAATTCGACCAGCAACAACTGATTAACTTGCAGGAATACACTCAACCAAGTGTAATGCTGCAAGCGAAAAACTCCA
>C00013 entry-id=1 pos=15..614 direction=forward
ACGCAGATTTGGCCGCCGCCGCCGATACTACCGAAAGAGGCGAGGGGGATGGAGACGTCGATATGGGAGGCGTTGGAGACGGACTGCCTGGAGACGTCGGCGGGTAAGGAGATGGCGGCGTTCCGTCTTCCGTAGAGGGGGACGTAGAGCGCGCCCCTACCGCATTTCAGCTTGGAACCCAAGAGTAGTGAGGAGAGTAGTAATTAAGGGGTGGTGGCCACTGATCCAATGCATGGAGGGTATGGAGTACCTGAGATACAGACCGATGTACAATATTGAGAAAAGATGGATATATAAAAAACAGAGCAGTAGAGTGTTCAGTGAGGACATGGGCTACCTGATGCAGTACGGTGGAGGATGGGCCTCAGGAACAATTTCCCTTAAGGGTTTATTCAATGAGCACGAACTGTGGAGAAATGTATGGTCCAGGTCTAACGACGGAATGGACCTAGCCAGATACTTCGGGTGCTCGATTACACTGTACCCAGAGGAAAATCAGGATTATTTGTTCTGGTTTGACACAGAATTCGACCAGCAACAACTGATTAACTTGCAGGAATACACTCAACCAAGTGTAATGCTGCAAGCGAAAAACTCCAG
>C00014 entry-id=1 pos=18..617 direction=forward
CAGATTTGGCCGCCGCCGCCGATACTACCGAAAGAGGCGAGGGGGATGGAGACGTCGATATGGGAGGCGTTGGAGACGGACTGCCTGGAGACGTCGGCGGGTAAGGAGATGGCGGCGTTCCGTCTTCCGTAGAGGGGGACGTAGAGCGCGCCCCTACCGCATTTCAGCTTGGAACCCAAGAGTAGTGAGGAGAGTAGTAATTAAGGGGTGGTGGCCACTGATCCAATGCATGGAGGGTATGGAGTACCTGAGATACAGACCGATGTACAATATTGAGAAAAGATGGATATATAAAAAACAGAGCAGTAGAGTGTTCAGTGAGGACATGGGCTACCTGATGCAGTACGGTGGAGGATGGGCCTCAGGAACAATTTCCCTTAAGGGTTTATTCAATGAGCACGAACTGTGGAGAAATGTATGGTCCAGGTCTAACGACGGAATGGACCTAGCCAGATACTTCGGGTGCTCGATTACACTGTACCCAGAGGAAAATCAGGATTATTTGTTCTGGTTTGACACAGAATTCGACCAGCAACAACTGATTAACTTGCAGGAATACACTCAACCAAGTGTAATGCTGCAAGCGAAAAACTCCAGATT
>C00015 entry-id=1 pos=18..617 direction=forward
CAGATTTGGCCGCCGCCGCCGATACTACCGAAAGAGGCGAGGGGGATGGAGACGTCGATATGGGAGGCGTTGGAGACGGACTGCCTGGAGACGTCGGCGGGTAAGGAGATGGCGGCGTTCCGTCTTCCGTAGAGGGGGACGTAGAGCGCGCCCCTACCGCATTTCAGCTTGGAACCCAAGAGTAGTGAGGAGAGTAGTAATTAAGGGGTGGTGGCCACTGATCCAATGCATGGAGGGTATGGAGTACCTGAGATACAGACCGATGTACAATATTGAGAAAAGATGGATATATAAAAAACAGAGCAGTAGAGTGTTCAGTGAGGACATGGGCTACCTGATGCAGTACGGTGGAGGATGGGCCTCAGGAACAATTTCCCTTAAGGGTTTATTCAATGAGCACGAACTGTGGAGAAATGTATGGTCCAGGTCTAACGACGGAATGGACCTAGCCAGATACTTCGGGTGCTCGATTACACTGTACCCAGAGGAAAATCAGGATTATTTGTTCTGGTTTGACACAGAATTCGACCAGCAACAACTGATTAACTTGCAGGAATACACTCAACCAAGTGTAATGCTGCAAGCGAAAAACTCCAGATT
>C00016 entry-id=1 pos=22..621 direction=forward
TTTGGCCGCCGCCGCCGATACTACCGAAAGAGGCGAGGGGGATGGAGACGTCGATATGGGAGGCGTTGGAGACGGACTGCCTGGAGACGTCGGCGGGTAAGGAGATGGCGGCGTTCCGTCTTCCGTAGAGGGGGACGTAGAGCGCGCCCCTACCGCATTTCAGCTTGGAACCCAAGAGTAGTGAGGAGAGTAGTAATTAAGGGGTGGTGGCCACTGATCCAATGCATGGAGGGTATGGAGTACCTGAGATACAGACCGATGTACAATATTGAGAAAAGATGGATATATAAAAAACAGAGCAGTAGAGTGTTCAGTGAGGACATGGGCTACCTGATGCAGTACGGTGGAGGATGGGCCTCAGGAACAATTTCCCTTAAGGGTTTATTCAATGAGCACGAACTGTGGAGAAATGTATGGTCCAGGTCTAACGACGGAATGGACCTAGCCAGATACTTCGGGTGCTCGATTACACTGTACCCAGAGGAAAATCAGGATTATTTGTTCTGGTTTGACACAGAATTCGACCAGCAACAACTGATTAACTTGCAGGAATACACTCAACCAAGTGTAATGCTGCAAGCGAAAAACTCCAGATTAATA
>C00017 entry-id=1 pos=28..627 direction=forward
CGCCGCCGCCGATACTACCGAAAGAGGCGAGGGGGATGGAGACGTCGATATGGGAGGCGTTGGAGACGGACTGCCTGGAGACGTCGGCGGGTAAGGAGATGGCGGCGTTCCGTCTTCCGTAGAGGGGGACGTAGAGCGCGCCCCTACCGCATTTCAGCTTGGAACCCAAGAGTAGTGAGGAGAGTAGTAATTAAGGGGTGGTGGCCACTGATCCAATGCATGGAGGGTATGGAGTACCTGAGATACAGACCGATGTACAATATTGAGAAAAGATGGATATATAAAAAACAGAGCAGTAGAGTGTTCAGTGAGGACATGGGCTACCTGATGCAGTACGGTGGAGGATGGGCCTCAGGAACAATTTCCCTTAAGGGTTTATTCAATGAGCACGAACTGTGGAGAAATGTATGGTCCAGGTCTAACGACGGAATGGACCTAGCCAGATACTTCGGGTGCTCGATTACACTGTACCCAGAGGAAAATCAGGATTATTTGTTCTGGTTTGACACAGAATTCGACCAGCAACAACTGATTAACTTGCAGGAATACACTCAACCAAGTGTAATGCTGCAAGCGAAAAACTCCAGATTAATAGCGGCT
>C00018 entry-id=1 pos=29..628 direction=forward
GCCGCCGCCGATACTACCGAAAGAGGCGAGGGGGATGGAGACGTCGATATGGGAGGCGTTGGAGACGGACTGCCTGGAGACGTCGGCGGGTAAGGAGATGGCGGCGTTCCGTCTTCCGTAGAGGGGGACGTAGAGCGCGCCCCTACCGCATTTCAGCTTGGAACCCAAGAGTAGTGAGGAGAGTAGTAATTAAGGGGTGGTGGCCACTGATCCAATGCATGGAGGGTATGGAGTACCTGAGATACAGACCGATGTACAATATTGAGAAAAGATGGATATATAAAAAACAGAGCAGTAGAGTGTTCAGTGAGGACATGGGCTACCTGATGCAGTACGGTGGAGGATGGGCCTCAGGAACAATTTCCCTTAAGGGTTTATTCAATGAGCACGAACTGTGGAGAAATGTATGGTCCAGGTCTAACGACGGAATGGACCTAGCCAGATACTTCGGGTGCTCGATTACACTGTACCCAGAGGAAAATCAGGATTATTTGTTCTGGTTTGACACAGAATTCGACCAGCAACAACTGATTAACTTGCAGGAATACACTCAACCAAGTGTAATGCTGCAAGCGAAAAACTCCAGATTAATAGCGGCTA
>C00019 entry-id=1 pos=31..630 direction=forward
CGCCGCCGATACTACCGAAAGAGGCGAGGGGGATGGAGACGTCGATATGGGAGGCGTTGGAGACGGACTGCCTGGAGACGTCGGCGGGTAAGGAGATGGCGGCGTTCCGTCTTCCGTAGAGGGGGACGTAGAGCGCGCCCCTACCGCATTTCAGCTTGGAACCCAAGAGTAGTGAGGAGAGTAGTAATTAAGGGGTGGTGGCCACTGATCCAATGCATGGAGGGTATGGAGTACCTGAGATACAGACCGATGTACAATATTGAGAAAAGATGGATATATAAAAAACAGAGCAGTAGAGTGTTCAGTGAGGACATGGGCTACCTGATGCAGTACGGTGGAGGATGGGCCTCAGGAACAATTTCCCTTAAGGGTTTATTCAATGAGCACGAACTGTGGAGAAATGTATGGTCCAGGTCTAACGACGGAATGGACCTAGCCAGATACTTCGGGTGCTCGATTACACTGTACCCAGAGGAAAATCAGGATTATTTGTTCTGGTTTGACACAGAATTCGACCAGCAACAACTGATTAACTTGCAGGAATACACTCAACCAAGTGTAATGCTGCAAGCGAAAAACTCCAGATTAATAGCGGCTAAA
>C00020 entry-id=1 pos=32..631 direction=forward
GCCGCCGATACTACCGAAAGAGGCGAGGGGGATGGAGACGTCGATATGGGAGGCGTTGGAGACGGACTGCCTGGAGACGTCGGCGGGTAAGGAGATGGCGGCGTTCCGTCTTCCGTAGAGGGGGACGTAGAGCGCGCCCCTACCGCATTTCAGCTTGGAACCCAAGAGTAGTGAGGAGAGTAGTAATTAAGGGGTGGTGGCCACTGATCCAATGCATGGAGGGTATGGAGTACCTGAGATACAGACCGATGTACAATATTGAGAAAAGATGGATATATAAAAAACAGAGCAGTAGAGTGTTCAGTGAGGACATGGGCTACCTGATGCAGTACGGTGGAGGATGGGCCTCAGGAACAATTTCCCTTAAGGGTTTATTCAATGAGCACGAACTGTGGAGAAATGTATGGTCCAGGTCTAACGACGGAATGGACCTAGCCAGATACTTCGGGTGCTCGATTACACTGTACCCAGAGGAAAATCAGGATTATTTGTTCTGGTTTGACACAGAATTCGACCAGCAACAACTGATTAACTTGCAGGAATACACTCAACCAAGTGTAATGCTGCAAGCGAAAAACTCCAGATTAATAGCGGCTAAAA
>C00021 entry-id=1 pos=35..634 direction=forward
GCCGATACTACCGAAAGAGGCGAGGGGGATGGAGACGTCGATATGGGAGGCGTTGGAGACGGACTGCCTGGAGACGTCGGCGGGTAAGGAGATGGCGGCGTTCCGTCTTCCGTAGAGGGGGACGTAGAGCGCGCCCCTACCGCATTTCAGCTTGGAACCCAAGAGTAGTGAGGAGAGTAGTAATTAAGGGGTGGTGGCCACTGATCCAATGCATGGAGGGTATGGAGTACCTGAGATACAGACCGATGTACAATATTGAGAAAAGATGGATATATAAAAAACAGAGCAGTAGAGTGTTCAGTGAGGACATGGGCTACCTGATGCAGTACGGTGGAGGATGGGCCTCAGGAACAATTTCCCTTAAGGGTTTATTCAATGAGCACGAACTGTGGAGAAATGTATGGTCCAGGTCTAACGACGGAATGGACCTAGCCAGATACTTCGGGTGCTCGATTACACTGTACCCAGAGGAAAATCAGGATTATTTGTTCTGGTTTGACACAGAATTCGACCAGCAACAACTGATTAACTTGCAGGAATACACTCAACCAAGTGTAATGCTGCAAGCGAAAAACTCCAGATTAATAGCGGCTAAAAGTA
>C00022 entry-id=1 pos=35..634 direction=forward
GCCGATACTACCGAAAGAGGCGAGGGGGATGGAGACGTCGATATGGGAGGCGTTGGAGACGGACTGCCTGGAGACGTCGGCGGGTAAGGAGATGGCGGCGTTCCGTCTTCCGTAGAGGGGGACGTAGAGCGCGCCCCTACCGCATTTCAGCTTGGAACCCAAGAGTAGTGAGGAGAGTAGTAATTAAGGGGTGGTGGCCACTGATCCAATGCATGGAGGGTATGGAGTACCTGAGATACAGACCGATGTACAATATTGAGAAAAGATGGATATATAAAAAACAGAGCAGTAGAGTGTTCAGTGAGGACATGGGCTACCTGATGCAGTACGGTGGAGGATGGGCCTCAGGAACAATTTCCCTTAAGGGTTTATTCAATGAGCACGAACTGTGGAGAAATGTATGGTCCAGGTCTAACGACGGAATGGACCTAGCCAGATACTTCGGGTGCTCGATTACACTGTACCCAGAGGAAAATCAGGATTATTTGTTCTGGTTTGACACAGAATTCGACCAGCAACAACTGATTAACTTGCAGGAATACACTCAACCAAGTGTAATGCTGCAAGCGAAAAACTCCAGATTAATAGCGGCTAAAAGTA
>C00023 entry-id=1 pos=38..637 direction=forward
GATACTACCGAAAGAGGCGAGGGGGATGGAGACGTCGATATGGGAGGCGTTGGAGACGGACTGCCTGGAGACGTCGGCGGGTAAGGAGATGGCGGCGTTCCGTCTTCCGTAGAGGGGGACGTAGAGCGCGCCCCTACCGCATTTCAGCTTGGAACCCAAGAGTAGTGAGGAGAGTAGTAATTAAGGGGTGGTGGCCACTGATCCAATGCATGGAGGGTATGGAGTACCTGAGATACAGACCGATGTACAATATTGAGAAAAGATGGATATATAAAAAACAGAGCAGTAGAGTGTTCAGTGAGGACATGGGCTACCTGATGCAGTACGGTGGAGGATGGGCCTCAGGAACAATTTCCCTTAAGGGTTTATTCAATGAGCACGAACTGTGGAGAAATGTATGGTCCAGGTCTAACGACGGAATGGACCTAGCCAGATACTTCGGGTGCTCGATTACACTGTACCCAGAGGAAAATCAGGATTATTTGTTCTGGTTTGACACAGAATTCGACCAGCAACAACTGATTAACTTGCAGGAATACACTCAACCAAGTGTAATGCTGCAAGCGAAAAACTCCAGATTAATAGCGGCTAAAAGTAGAA
>C00024 entry-id=1 pos=38..637 direction=forward
GATACTACCGAAAGAGGCGAGGGGGATGGAGACGTCGATATGGGAGGCGTTGGAGACGGACTGCCTGGAGACGTCGGCGGGTAAGGAGATGGCGGCGTTCCGTCTTCCGTAGAGGGGGACGTAGAGCGCGCCCCTACCGCATTTCAGCTTGGAACCCAAGAGTAGTGAGGAGAGTAGTAATTAAGGGGTGGTGGCCACTGATCCAATGCATGGAGGGTATGGAGTACCTGAGATACAGACCGATGTACAATATTGAGAAAAGATGGATATATAAAAAACAGAGCAGTAGAGTGTTCAGTGAGGACATGGGCTACCTGATGCAGTACGGTGGAGGATGGGCCTCAGGAACAATTTCCCTTAAGGGTTTATTCAATGAGCACGAACTGTGGAGAAATGTATGGTCCAGGTCTAACGACGGAATGGACCTAGCCAGATACTTCGGGTGCTCGATTACACTGTACCCAGAGGAAAATCAGGATTATTTGTTCTGGTTTGACACAGAATTCGACCAGCAACAACTGATTAACTTGCAGGAATACACTCAACCAAGTGTAATGCTGCAAGCGAAAAACTCCAGATTAATAGCGGCTAAAAGTAGAA
>C00025 entry-id=1 pos=43..642 direction=forward
TACCGAAAGAGGCGAGGGGGATGGAGACGTCGATATGGGAGGCGTTGGAGACGGACTGCCTGGAGACGTCGGCGGGTAAGGAGATGGCGGCGTTCCGTCTTCCGTAGAGGGGGACGTAGAGCGCGCCCCTACCGCATTTCAGCTTGGAACCCAAGAGTAGTGAGGAGAGTAGTAATTAAGGGGTGGTGGCCACTGATCCAATGCATGGAGGGTATGGAGTACCTGAGATACAGACCGATGTACAATATTGAGAAAAGATGGATATATAAAAAACAGAGCAGTAGAGTGTTCAGTGAGGACATGGGCTACCTGATGCAGTACGGTGGAGGATGGGCCTCAGGAACAATTTCCCTTAAGGGTTTATTCAATGAGCACGAACTGTGGAGAAATGTATGGTCCAGGTCTAACGACGGAATGGACCTAGCCAGATACTTCGGGTGCTCGATTACACTGTACCCAGAGGAAAATCAGGATTATTTGTTCTGGTTTGACACAGAATTCGACCAGCAACAACTGATTAACTTGCAGGAATACACTCAACCAAGTGTAATGCTGCAAGCGAAAAACTCCAGATTAATAGCGGCTAAAAGTAGAATGCCA
>C00026 entry-id=1 pos=48..647 direction=forward
AAAGAGGCGAGGGGGATGGAGACGTCGATATGGGAGGCGTTGGAGACGGACTGCCTGGAGACGTCGGCGGGTAAGGAGATGGCGGCGTTCCGTCTTCCGTAGAGGGGGACGTAGAGCGCGCCCCTACCGCATTTCAGCTTGGAACCCAAGAGTAGTGAGGAGAGTAGTAATTAAGGGGTGGTGGCCACTGATCCAATGCATGGAGGGTATGGAGTACCTGAGATACAGACCGATGTACAATATTGAGAAAAGATGGATATATAAAAAACAGAGCAGTAGAGTGTTCAGTGAGGACATGGGCTACCTGATGCAGTACGGTGGAGGATGGGCCTCAGGAACAATTTCCCTTAAGGGTTTATTCAATGAGCACGAACTGTGGAGAAATGTATGGTCCAGGTCTAACGACGGAATGGACCTAGCCAGATACTTCGGGTGCTCGATTACACTGTACCCAGAGGAAAATCAGGATTATTTGTTCTGGTTTGACACAGAATTCGACCAGCAACAACTGATTAACTTGCAGGAATACACTCAACCAAGTGTAATGCTGCAAGCGAAAAACTCCAGATTAATAGCGGCTAAAAGTAGAATGCCAATTAG
>C00027 entry-id=1 pos=48..647 direction=forward
AAAGAGGCGAGGGGGATGGAGACGTCGATATGGGAGGCGTTGGAGACGGACTGCCTGGAGACGTCGGCGGGTAAGGAGATGGCGGCGTTCCGTCTTCCGTAGAGGGGGACGTAGAGCGCGCCCCTACCGCATTTCAGCTTGGAACCCAAGAGTAGTGAGGAGAGTAGTAATTAAGGGGTGGTGGCCACTGATCCAATGCATGGAGGGTATGGAGTACCTGAGATACAGACCGATGTACAATATTGAGAAAAGATGGATATATAAAAAACAGAGCAGTAGAGTGTTCAGTGAGGACATGGGCTACCTGATGCAGTACGGTGGAGGATGGGCCTCAGGAACAATTTCCCTTAAGGGTTTATTCAATGAGCACGAACTGTGGAGAAATGTATGGTCCAGGTCTAACGACGGAATGGACCTAGCCAGATACTTCGGGTGCTCGATTACACTGTACCCAGAGGAAAATCAGGATTATTTGTTCTGGTTTGACACAGAATTCGACCAGCAACAACTGATTAACTTGCAGGAATACACTCAACCAAGTGTAATGCTGCAAGCGAAAAACTCCAGATTAATAGCGGCTAAAAGTAGAATGCCAATTAG
>C00028 entry-id=1 pos=51..650 direction=forward
GAGGCGAGGGGGATGGAGACGTCGATATGGGAGGCGTTGGAGACGGACTGCCTGGAGACGTCGGCGGGTAAGGAGATGGCGGCGTTCCGTCTTCCGTAGAGGGGGACGTAGAGCGCGCCCCTACCGCATTTCAGCTTGGAACCCAAGAGTAGTGAGGAGAGTAGTAATTAAGGGGTGGTGGCCACTGATCCAATGCATGGAGGGTATGGAGTACCTGAGATACAGACCGATGTACAATATTGAGAAAAGATGGATATATAAAAAACAGAGCAGTAGAGTGTTCAGTGAGGACATGGGCTACCTGATGCAGTACGGTGGAGGATGGGCCTCAGGAACAATTTCCCTTAAGGGTTTATTCAATGAGCACGAACTGTGGAGAAATGTATGGTCCAGGTCTAACGACGGAATGGACCTAGCCAGATACTTCGGGTGCTCGATTACACTGTACCCAGAGGAAAATCAGGATTATTTGTTCTGGTTTGACACAGAATTCGACCAGCAACAACTGATTAACTTGCAGGAATACACTCAACCAAGTGTAATGCTGCAAGCGAAAAACTCCAGATTAATAGCGGCTAAAAGTAGAATGCCAATTAGGAG
>C00029 entry-id=1 pos=54..653 direction=forward
GCGAGGGGGATGGAGACGTCGATATGGGAGGCGTTGGAGACGGACTGCCTGGAGACGTCGGCGGGTAAGGAGATGGCGGCGTTCCGTCTTCCGTAGAGGGGGACGTAGAGCGCGCCCCTACCGCATTTCAGCTTGGAACCCAAGAGTAGTGAGGAGAGTAGTAATTAAGGGGTGGTGGCCACTGATCCAATGCATGGAGGGTATGGAGTACCTGAGATACAGACCGATGTACAATATTGAGAAAAGATGGATATATAAAAAACAGAGCAGTAGAGTGTTCAGTGAGGACATGGGCTACCTGATGCAGTACGGTGGAGGATGGGCCTCAGGAACAATTTCCCTTAAGGGTTTATTCAATGAGCACGAACTGTGGAGAAATGTATGGTCCAGGTCTAACGACGGAATGGACCTAGCCAGATACTTCGGGTGCTCGATTACACTGTACCCAGAGGAAAATCAGGATTATTTGTTCTGGTTTGACACAGAATTCGACCAGCAACAACTGATTAACTTGCAGGAATACACTCAACCAAGTGTAATGCTGCAAGCGAAAAACTCCAGATTAATAGCGGCTAAAAGTAGAATGCCAATTAGGAGGAG
>C00030 entry-id=1 pos=55..654 direction=forward
CGAGGGGGATGGAGACGTCGATATGGGAGGCGTTGGAGACGGACTGCCTGGAGACGTCGGCGGGTAAGGAGATGGCGGCGTTCCGTCTTCCGTAGAGGGGGACGTAGAGCGCGCCCCTACCGCATTTCAGCTTGGAACCCAAGAGTAGTGAGGAGAGTAGTAATTAAGGGGTGGTGGCCACTGATCCAATGCATGGAGGGTATGGAGTACCTGAGATACAGACCGATGTACAATATTGAGAAAAGATGGATATATAAAAAACAGAGCAGTAGAGTGTTCAGTGAGGACATGGGCTACCTGATGCAGTACGGTGGAGGATGGGCCTCAGGAACAATTTCCCTTAAGGGTTTATTCAATGAGCACGAACTGTGGAGAAATGTATGGTCCAGGTCTAACGACGGAATGGACCTAGCCAGATACTTCGGGTGCTCGATTACACTGTACCCAGAGGAAAATCAGGATTATTTGTTCTGGTTTGACACAGAATTCGACCAGCAACAACTGATTAACTTGCAGGAATACACTCAACCAAGTGTAATGCTGCAAGCGAAAAACTCCAGATTAATAGCGGCTAAAAGTAGAATGCCAATTAGGAGGAGA
>C00031 entry-id=1 pos=57..656 direction=forward
AGGGGGATGGAGACGTCGATATGGGAGGCGTTGGAGACGGACTGCCTGGAGACGTCGGCGGGTAAGGAGATGGCGGCGTTCCGTCTTCCGTAGAGGGGGACGTAGAGCGCGCCCCTACCGCATTTCAGCTTGGAACCCAAGAGTAGTGAGGAGAGTAGTAATTAAGGGGTGGTGGCCACTGATCCAATGCATGGAGGGTATGGAGTACCTGAGATACAGACCGATGTACAATATTGAGAAAAGATGGATATATAAAAAACAGAGCAGTAGAGTGTTCAGTGAGGACATGGGCTACCTGATGCAGTACGGTGGAGGATGGGCCTCAGGAACAATTTCCCTTAAGGGTTTATTCAATGAGCACGAACTGTGGAGAAATGTATGGTCCAGGTCTAACGACGGAATGGACCTAGCCAGATACTTCGGGTGCTCGATTACACTGTACCCAGAGGAAAATCAGGATTATTTGTTCTGGTTTGACACAGAATTCGACCAGCAACAACTGATTAACTTGCAGGAATACACTCAACCAAGTGTAATGCTGCAAGCGAAAAACTCCAGATTAATAGCGGCTAAAAGTAGAATGCCAATTAGGAGGAGAGT
>C00032 entry-id=1 pos=57..656 direction=forward
AGGGGGATGGAGACGTCGATATGGGAGGCGTTGGAGACGGACTGCCTGGAGACGTCGGCGGGTAAGGAGATGGCGGCGTTCCGTCTTCCGTAGAGGGGGACGTAGAGCGCGCCCCTACCGCATTTCAGCTTGGAACCCAAGAGTAGTGAGGAGAGTAGTAATTAAGGGGTGGTGGCCACTGATCCAATGCATGGAGGGTATGGAGTACCTGAGATACAGACCGATGTACAATATTGAGAAAAGATGGATATATAAAAAACAGAGCAGTAGAGTGTTCAGTGAGGACATGGGCTACCTGATGCAGTACGGTGGAGGATGGGCCTCAGGAACAATTTCCCTTAAGGGTTTATTCAATGAGCACGAACTGTGGAGAAATGTATGGTCCAGGTCTAACGACGGAATGGACCTAGCCAGATACTTCGGGTGCTCGATTACACTGTACCCAGAGGAAAATCAGGATTATTTGTTCTGGTTTGACACAGAATTCGACCAGCAACAACTGATTAACTTGCAGGAATACACTCAACCAAGTGTAATGCTGCAAGCGAAAAACTCCAGATTAATAGCGGCTAAAAGTAGAATGCCAATTAGGAGGAGAGT
>C00033 entry-id=1 pos=63..662 direction=forward
ATGGAGACGTCGATATGGGAGGCGTTGGAGACGGACTGCCTGGAGACGTCGGCGGGTAAGGAGATGGCGGCGTTCCGTCTTCCGTAGAGGGGGACGTAGAGCGCGCCCCTACCGCATTTCAGCTTGGAACCCAAGAGTAGTGAGGAGAGTAGTAATTAAGGGGTGGTGGCCACTGATCCAATGCATGGAGGGTATGGAGTACCTGAGATACAGACCGATGTACAATATTGAGAAAAGATGGATATATAAAAAACAGAGCAGTAGAGTGTTCAGTGAGGACATGGGCTACCTGATGCAGTACGGTGGAGGATGGGCCTCAGGAACAATTTCCCTTAAGGGTTTATTCAATGAGCACGAACTGTGGAGAAATGTATGGTCCAGGTCTAACGACGGAATGGACCTAGCCAGATACTTCGGGTGCTCGATTACACTGTACCCAGAGGAAAATCAGGATTATTTGTTCTGGTTTGACACAGAATTCGACCAGCAACAACTGATTAACTTGCAGGAATACACTCAACCAAGTGTAATGCTGCAAGCGAAAAACTCCAGATTAATAGCGGCTAAAAGTAGAATGCCAATTAGGAGGAGAGTGAAGAG
>C00034 entry-id=1 pos=64..663 direction=forward
TGGAGACGTCGATATGGGAGGCGTTGGAGACGGACTGCCTGGAGACGTCGGCGGGTAAGGAGATGGCGGCGTTCCGTCTTCCGTAGAGGGGGACGTAGAGCGCGCCCCTACCGCATTTCAGCTTGGAACCCAAGAGTAGTGAGGAGAGTAGTAATTAAGGGGTGGTGGCCACTGATCCAATGCATGGAGGGTATGGAGTACCTGAGATACAGACCGATGTACAATATTGAGAAAAGATGGATATATAAAAAACAGAGCAGTAGAGTGTTCAGTGAGGACATGGGCTACCTGATGCAGTACGGTGGAGGATGGGCCTCAGGAACAATTTCCCTTAAGGGTTTATTCAATGAGCACGAACTGTGGAGAAATGTATGGTCCAGGTCTAACGACGGAATGGACCTAGCCAGATACTTCGGGTGCTCGATTACACTGTACCCAGAGGAAAATCAGGATTATTTGTTCTGGTTTGACACAGAATTCGACCAGCAACAACTGATTAACTTGCAGGAATACACTCAACCAAGTGTAATGCTGCAAGCGAAAAACTCCAGATTAATAGCGGCTAAAAGTAGAATGCCAATTAGGAGGAGAGTGAAGAGA
>C00035 entry-id=1 pos=65..664 direction=forward
GGAGACGTCGATATGGGAGGCGTTGGAGACGGACTGCCTGGAGACGTCGGCGGGTAAGGAGATGGCGGCGTTCCGTCTTCCGTAGAGGGGGACGTAGAGCGCGCCCCTACCGCATTTCAGCTTGGAACCCAAGAGTAGTGAGGAGAGTAGTAATTAAGGGGTGGTGGCCACTGATCCAATGCATGGAGGGTATGGAGTACCTGAGATACAGACCGATGTACAATATTGAGAAAAGATGGATATATAAAAAACAGAGCAGTAGAGTGTTCAGTGAGGACATGGGCTACCTGATGCAGTACGGTGGAGGATGGGCCTCAGGAACAATTTCCCTTAAGGGTTTATTCAATGAGCACGAACTGTGGAGAAATGTATGGTCCAGGTCTAACGACGGAATGGACCTAGCCAGATACTTCGGGTGCTCGATTACACTGTACCCAGAGGAAAATCAGGATTATTTGTTCTGGTTTGACACAGAATTCGACCAGCAACAACTGATTAACTTGCAGGAATACACTCAACCAAGTGTAATGCTGCAAGCGAAAAACTCCAGATTAATAGCGGCTAAAAGTAGAATGCCAATTAGGAGGAGAGTGAAGAGAA
>C00036 entry-id=1 pos=67..666 direction=forward
AGACGTCGATATGGGAGGCGTTGGAGACGGACTGCCTGGAGACGTCGGCGGGTAAGGAGATGGCGGCGTTCCGTCTTCCGTAGAGGGGGACGTAGAGCGCGCCCCTACCGCATTTCAGCTTGGAACCCAAGAGTAGTGAGGAGAGTAGTAATTAAGGGGTGGTGGCCACTGATCCAATGCATGGAGGGTATGGAGTACCTGAGATACAGACCGATGTACAATATTGAGAAAAGATGGATATATAAAAAACAGAGCAGTAGAGTGTTCAGTGAGGACATGGGCTACCTGATGCAGTACGGTGGAGGATGGGCCTCAGGAACAATTTCCCTTAAGGGTTTATTCAATGAGCACGAACTGTGGAGAAATGTATGGTCCAGGTCTAACGACGGAATGGACCTAGCCAGATACTTCGGGTGCTCGATTACACTGTACCCAGAGGAAAATCAGGATTATTTGTTCTGGTTTGACACAGAATTCGACCAGCAACAACTGATTAACTTGCAGGAATACACTCAACCAAGTGTAATGCTGCAAGCGAAAAACTCCAGATTAATAGCGGCTAAAAGTAGAATGCCAATTAGGAGGAGAGTGAAGAGAATT
>C00037 entry-id=1 pos=69..668 direction=forward
ACGTCGATATGGGAGGCGTTGGAGACGGACTGCCTGGAGACGTCGGCGGGTAAGGAGATGGCGGCGTTCCGTCTTCCGTAGAGGGGGACGTAGAGCGCGCCCCTACCGCATTTCAGCTTGGAACCCAAGAGTAGTGAGGAGAGTAGTAATTAAGGGGTGGTGGCCACTGATCCAATGCATGGAGGGTATGGAGTACCTGAGATACAGACCGATGTACAATATTGAGAAAAGATGGATATATAAAAAACAGAGCAGTAGAGTGTTCAGTGAGGACATGGGCTACCTGATGCAGTACGGTGGAGGATGGGCCTCAGGAACAATTTCCCTTAAGGGTTTATTCAATGAGCACGAACTGTGGAGAAATGTATGGTCCAGGTCTAACGACGGAATGGACCTAGCCAGATACTTCGGGTGCTCGATTACACTGTACCCAGAGGAAAATCAGGATTATTTGTTCTGGTTTGACACAGAATTCGACCAGCAACAACTGATTAACTTGCAGGAATACACTCAACCAAGTGTAATGCTGCAAGCGAAAAACTCCAGATTAATAGCGGCTAAAAGTAGAATGCCAATTAGGAGGAGAGTGAAGAGAATTTT
>C00038 entry-id=1 pos=70..669 direction=forward
CGTCGATATGGGAGGCGTTGGAGACGGACTGCCTGGAGACGTCGGCGGGTAAGGAGATGGCGGCGTTCCGTCTTCCGTAGAGGGGGACGTAGAGCGCGCCCCTACCGCATTTCAGCTTGGAACCCAAGAGTAGTGAGGAGAGTAGTAATTAAGGGGTGGTGGCCACTGATCCAATGCATGGAGGGTATGGAGTACCTGAGATACAGACCGATGTACAATATTGAGAAAAGATGGATATATAAAAAACAGAGCAGTAGAGTGTTCAGTGAGGACATGGGCTACCTGATGCAGTACGGTGGAGGATGGGCCTCAGGAACAATTTCCCTTAAGGGTTTATTCAATGAGCACGAACTGTGGAGAAATGTATGGTCCAGGTCTAACGACGGAATGGACCTAGCCAGATACTTCGGGTGCTCGATTACACTGTACCCAGAGGAAAATCAGGATTATTTGTTCTGGTTTGACACAGAATTCGACCAGCAACAACTGATTAACTTGCAGGAATACACTCAACCAAGTGTAATGCTGCAAGCGAAAAACTCCAGATTAATAGCGGCTAAAAGTAGAATGCCAATTAGGAGGAGAGTGAAGAGAATTTTC
>C00039 entry-id=1 pos=71..670 direction=forward
GTCGATATGGGAGGCGTTGGAGACGGACTGCCTGGAGACGTCGGCGGGTAAGGAGATGGCGGCGTTCCGTCTTCCGTAGAGGGGGACGTAGAGCGCGCCCCTACCGCATTTCAGCTTGGAACCCAAGAGTAGTGAGGAGAGTAGTAATTAAGGGGTGGTGGCCACTGATCCAATGCATGGAGGGTATGGAGTACCTGAGATACAGACCGATGTACAATATTGAGAAAAGATGGATATATAAAAAACAGAGCAGTAGAGTGTTCAGTGAGGACATGGGCTACCTGATGCAGTACGGTGGAGGATGGGCCTCAGGAACAATTTCCCTTAAGGGTTTATTCAATGAGCACGAACTGTGGAGAAATGTATGGTCCAGGTCTAACGACGGAATGGACCTAGCCAGATACTTCGGGTGCTCGATTACACTGTACCCAGAGGAAAATCAGGATTATTTGTTCTGGTTTGACACAGAATTCGACCAGCAACAACTGATTAACTTGCAGGAATACACTCAACCAAGTGTAATGCTGCAAGCGAAAAACTCCAGATTAATAGCGGCTAAAAGTAGAATGCCAATTAGGAGGAGAGTGAAGAGAATTTTCA
>C00040 entry-id=1 pos=72..671 direction=forward
TCGATATGGGAGGCGTTGGAGACGGACTGCCTGGAGACGTCGGCGGGTAAGGAGATGGCGGCGTTCCGTCTTCCGTAGAGGGGGACGTAGAGCGCGCCCCTACCGCATTTCAGCTTGGAACCCAAGAGTAGTGAGGAGAGTAGTAATTAAGGGGTGGTGGCCACTGATCCAATGCATGGAGGGTATGGAGTACCTGAGATACAGACCGATGTACAATATTGAGAAAAGATGGATATATAAAAAACAGAGCAGTAGAGTGTTCAGTGAGGACATGGGCTACCTGATGCAGTACGGTGGAGGATGGGCCTCAGGAACAATTTCCCTTAAGGGTTTATTCAATGAGCACGAACTGTGGAGAAATGTATGGTCCAGGTCTAACGACGGAATGGACCTAGCCAGATACTTCGGGTGCTCGATTACACTGTACCCAGAGGAAAATCAGGATTATTTGTTCTGGTTTGACACAGAATTCGACCAGCAACAACTGATTAACTTGCAGGAATACACTCAACCAAGTGTAATGCTGCAAGCGAAAAACTCCAGATTAATAGCGGCTAAAAGTAGAATGCCAATTAGGAGGAGAGTGAAGAGAATTTTCAT
>C00041 entry-id=1 pos=72..671 direction=forward
TCGATATGGGAGGCGTTGGAGACGGACTGCCTGGAGACGTCGGCGGGTAAGGAGATGGCGGCGTTCCGTCTTCCGTAGAGGGGGACGTAGAGCGCGCCCCTACCGCATTTCAGCTTGGAACCCAAGAGTAGTGAGGAGAGTAGTAATTAAGGGGTGGTGGCCACTGATCCAATGCATGGAGGGTATGGAGTACCTGAGATACAGACCGATGTACAATATTGAGAAAAGATGGATATATAAAAAACAGAGCAGTAGAGTGTTCAGTGAGGACATGGGCTACCTGATGCAGTACGGTGGAGGATGGGCCTCAGGAACAATTTCCCTTAAGGGTTTATTCAATGAGCACGAACTGTGGAGAAATGTATGGTCCAGGTCTAACGACGGAATGGACCTAGCCAGATACTTCGGGTGCTCGATTACACTGTACCCAGAGGAAAATCAGGATTATTTGTTCTGGTTTGACACAGAATTCGACCAGCAACAACTGATTAACTTGCAGGAATACACTCAACCAAGTGTAATGCTGCAAGCGAAAAACTCCAGATTAATAGCGGCTAAAAGTAGAATGCCAATTAGGAGGAGAGTGAAGAGAATTTTCAT
>C00042 entry-id=1 pos=73..672 direction=forward
CGATATGGGAGGCGTTGGAGACGGACTGCCTGGAGACGTCGGCGGGTAAGGAGATGGCGGCGTTCCGTCTTCCGTAGAGGGGGACGTAGAGCGCGCCCCTACCGCATTTCAGCTTGGAACCCAAGAGTAGTGAGGAGAGTAGTAATTAAGGGGTGGTGGCCACTGATCCAATGCATGGAGGGTATGGAGTACCTGAGATACAGACCGATGTACAATATTGAGAAAAGATGGATATATAAAAAACAGAGCAGTAGAGTGTTCAGTGAGGACATGGGCTACCTGATGCAGTACGGTGGAGGATGGGCCTCAGGAACAATTTCCCTTAAGGGTTTATTCAATGAGCACGAACTGTGGAGAAATGTATGGTCCAGGTCTAACGACGGAATGGACCTAGCCAGATACTTCGGGTGCTCGATTACACTGTACCCAGAGGAAAATCAGGATTATTTGTTCTGGTTTGACACAGAATTCGACCAGCAACAACTGATTAACTTGCAGGAATACACTCAACCAAGTGTAATGCTGCAAGCGAAAAACTCCAGATTAATAGCGGCTAAAAGTAGAATGCCAATTAGGAGGAGAGTGAAGAGAATTTTCATA
>C00043 entry-id=1 pos=76..675 direction=forward
TATGGGAGGCGTTGGAGACGGACTGCCTGGAGACGTCGGCGGGTAAGGAGATGGCGGCGTTCCGTCTTCCGTAGAGGGGGACGTAGAGCGCGCCCCTACCGCATTTCAGCTTGGAACCCAAGAGTAGTGAGGAGAGTAGTAATTAAGGGGTGGTGGCCACTGATCCAATGCATGGAGGGTATGGAGTACCTGAGATACAGACCGATGTACAATATTGAGAAAAGATGGATATATAAAAAACAGAGCAGTAGAGTGTTCAGTGAGGACATGGGCTACCTGATGCAGTACGGTGGAGGATGGGCCTCAGGAACAATTTCCCTTAAGGGTTTATTCAATGAGCACGAACTGTGGAGAAATGTATGGTCCAGGTCTAACGACGGAATGGACCTAGCCAGATACTTCGGGTGCTCGATTACACTGTACCCAGAGGAAAATCAGGATTATTTGTTCTGGTTTGACACAGAATTCGACCAGCAACAACTGATTAACTTGCAGGAATACACTCAACCAAGTGTAATGCTGCAAGCGAAAAACTCCAGATTAATAGCGGCTAAAAGTAGAATGCCAATTAGGAGGAGAGTGAAGAGAATTTTCATACCC
>C00044 entry-id=1 pos=77..676 direction=forward
ATGGGAGGCGTTGGAGACGGACTGCCTGGAGACGTCGGCGGGTAAGGAGATGGCGGCGTTCCGTCTTCCGTAGAGGGGGACGTAGAGCGCGCCCCTACCGCATTTCAGCTTGGAACCCAAGAGTAGTGAGGAGAGTAGTAATTAAGGGGTGGTGGCCACTGATCCAATGCATGGAGGGTATGGAGTACCTGAGATACAGACCGATGTACAATATTGAGAAAAGATGGATATATAAAAAACAGAGCAGTAGAGTGTTCAGTGAGGACATGGGCTACCTGATGCAGTACGGTGGAGGATGGGCCTCAGGAACAATTTCCCTTAAGGGTTTATTCAATGAGCACGAACTGTGGAGAAATGTATGGTCCAGGTCTAACGACGGAATGGACCTAGCCAGATACTTCGGGTGCTCGATTACACTGTACCCAGAGGAAAATCAGGATTATTTGTTCTGGTTTGACACAGAATTCGACCAGCAACAACTGATTAACTTGCAGGAATACACTCAACCAAGTGTAATGCTGCAAGCGAAAAACTCCAGATTAATAGCGGCTAAAAGTAGAATGCCAATTAGGAGGAGAGTGAAGAGAATTTTCATACCCC
>C00045 entry-id=1 pos=79..678 direction=forward
GGGAGGCGTTGGAGACGGACTGCCTGGAGACGTCGGCGGGTAAGGAGATGGCGGCGTTCCGTCTTCCGTAGAGGGGGACGTAGAGCGCGCCCCTACCGCATTTCAGCTTGGAACCCAAGAGTAGTGAGGAGAGTAGTAATTAAGGGGTGGTGGCCACTGATCCAATGCATGGAGGGTATGGAGTACCTGAGATACAGACCGATGTACAATATTGAGAAAAGATGGATATATAAAAAACAGAGCAGTAGAGTGTTCAGTGAGGACATGGGCTACCTGATGCAGTACGGTGGAGGATGGGCCTCAGGAACAATTTCCCTTAAGGGTTTATTCAATGAGCACGAACTGTGGAGAAATGTATGGTCCAGGTCTAACGACGGAATGGACCTAGCCAGATACTTCGGGTGCTCGATTACACTGTACCCAGAGGAAAATCAGGATTATTTGTTCTGGTTTGACACAGAATTCGACCAGCAACAACTGATTAACTTGCAGGAATACACTCAACCAAGTGTAATGCTGCAAGCGAAAAACTCCAGATTAATAGCGGCTAAAAGTAGAATGCCAATTAGGAGGAGAGTGAAGAGAATTTTCATACCCCCC
>C00046 entry-id=1 pos=79..678 direction=forward
GGGAGGCGTTGGAGACGGACTGCCTGGAGACGTCGGCGGGTAAGGAGATGGCGGCGTTCCGTCTTCCGTAGAGGGGGACGTAGAGCGCGCCCCTACCGCATTTCAGCTTGGAACCCAAGAGTAGTGAGGAGAGTAGTAATTAAGGGGTGGTGGCCACTGATCCAATGCATGGAGGGTATGGAGTACCTGAGATACAGACCGATGTACAATATTGAGAAAAGATGGATATATAAAAAACAGAGCAGTAGAGTGTTCAGTGAGGACATGGGCTACCTGATGCAGTACGGTGGAGGATGGGCCTCAGGAACAATTTCCCTTAAGGGTTTATTCAATGAGCACGAACTGTGGAGAAATGTATGGTCCAGGTCTAACGACGGAATGGACCTAGCCAGATACTTCGGGTGCTCGATTACACTGTACCCAGAGGAAAATCAGGATTATTTGTTCTGGTTTGACACAGAATTCGACCAGCAACAACTGATTAACTTGCAGGAATACACTCAACCAAGTGTAATGCTGCAAGCGAAAAACTCCAGATTAATAGCGGCTAAAAGTAGAATGCCAATTAGGAGGAGAGTGAAGAGAATTTTCATACCCCCC
>C00047 entry-id=1 pos=79..678 direction=forward
GGGAGGCGTTGGAGACGGACTGCCTGGAGACGTCGGCGGGTAAGGAGATGGCGGCGTTCCGTCTTCCGTAGAGGGGGACGTAGAGCGCGCCCCTACCGCATTTCAGCTTGGAACCCAAGAGTAGTGAGGAGAGTAGTAATTAAGGGGTGGTGGCCACTGATCCAATGCATGGAGGGTATGGAGTACCTGAGATACAGACCGATGTACAATATTGAGAAAAGATGGATATATAAAAAACAGAGCAGTAGAGTGTTCAGTGAGGACATGGGCTACCTGATGCAGTACGGTGGAGGATGGGCCTCAGGAACAATTTCCCTTAAGGGTTTATTCAATGAGCACGAACTGTGGAGAAATGTATGGTCCAGGTCTAACGACGGAATGGACCTAGCCAGATACTTCGGGTGCTCGATTACACTGTACCCAGAGGAAAATCAGGATTATTTGTTCTGGTTTGACACAGAATTCGACCAGCAACAACTGATTAACTTGCAGGAATACACTCAACCAAGTGTAATGCTGCAAGCGAAAAACTCCAGATTAATAGCGGCTAAAAGTAGAATGCCAATTAGGAGGAGAGTGAAGAGAATTTTCATACCCCCC
>C00048 entry-id=1 pos=80..679 direction=forward
GGAGGCGTTGGAGACGGACTGCCTGGAGACGTCGGCGGGTAAGGAGATGGCGGCGTTCCGTCTTCCGTAGAGGGGGACGTAGAGCGCGCCCCTACCGCATTTCAGCTTGGAACCCAAGAGTAGTGAGGAGAGTAGTAATTAAGGGGTGGTGGCCACTGATCCAATGCATGGAGGGTATGGAGTACCTGAGATACAGACCGATGTACAATATTGAGAAAAGATGGATATATAAAAAACAGAGCAGTAGAGTGTTCAGTGAGGACATGGGCTACCTGATGCAGTACGGTGGAGGATGGGCCTCAGGAACAATTTCCCTTAAGGGTTTATTCAATGAGCACGAACTGTGGAGAAATGTATGGTCCAGGTCTAACGACGGAATGGACCTAGCCAGATACTTCGGGTGCTCGATTACACTGTACCCAGAGGAAAATCAGGATTATTTGTTCTGGTTTGACACAGAATTCGACCAGCAACAACTGATTAACTTGCAGGAATACACTCAACCAAGTGTAATGCTGCAAGCGAAAAACTCCAGATTAATAGCGGCTAAAAGTAGAATGCCAATTAGGAGGAGAGTGAAGAGAATTTTCATACCCCCCC
>C00049 entry-id=1 pos=81..680 direction=forward
GAGGCGTTGGAGACGGACTGCCTGGAGACGTCGGCGGGTAAGGAGATGGCGGCGTTCCGTCTTCCGTAGAGGGGGACGTAGAGCGCGCCCCTACCGCATTTCAGCTTGGAACCCAAGAGTAGTGAGGAGAGTAGTAATTAAGGGGTGGTGGCCACTGATCCAATGCATGGAGGGTATGGAGTACCTGAGATACAGACCGATGTACAATATTGAGAAAAGATGGATATATAAAAAACAGAGCAGTAGAGTGTTCAGTGAGGACATGGGCTACCTGATGCAGTACGGTGGAGGATGGGCCTCAGGAACAATTTCCCTTAAGGGTTTATTCAATGAGCACGAACTGTGGAGAAATGTATGGTCCAGGTCTAACGACGGAATGGACCTAGCCAGATACTTCGGGTGCTCGATTACACTGTACCCAGAGGAAAATCAGGATTATTTGTTCTGGTTTGACACAGAATTCGACCAGCAACAACTGATTAACTTGCAGGAATACACTCAACCAAGTGTAATGCTGCAAGCGAAAAACTCCAGATTAATAGCGGCTAAAAGTAGAATGCCAATTAGGAGGAGAGTGAAGAGAATTTTCATACCCCCCCC
>C00050 entry-id=1 pos=83..682 direction=forward
GGCGTTGGAGACGGACTGCCTGGAGACGTCGGCGGGTAAGGAGATGGCGGCGTTCCGTCTTCCGTAGAGGGGGACGTAGAGCGCGCCCCTACCGCATTTCAGCTTGGAACCCAAGAGTAGTGAGGAGAGTAGTAATTAAGGGGTGGTGGCCACTGATCCAATGCATGGAGGGTATGGAGTACCTGAGATACAGACCGATGTACAATATTGAGAAAAGATGGATATATAAAAAACAGAGCAGTAGAGTGTTCAGTGAGGACATGGGCTACCTGATGCAGTACGGTGGAGGATGGGCCTCAGGAACAATTTCCCTTAAGGGTTTATTCAATGAGCACGAACTGTGGAGAAATGTATGGTCCAGGTCTAACGACGGAATGGACCTAGCCAGATACTTCGGGTGCTCGATTACACTGTACCCAGAGGAAAATCAGGATTATTTGTTCTGGTTTGACACAGAATTCGACCAGCAACAACTGATTAACTTGCAGGAATACACTCAACCAAGTGTAATGCTGCAAGCGAAAAACTCCAGATTAATAGCGGCTAAAAGTAGAATGCCAATTAGGAGGAGAGTGAAGAGAATTTTCATACCCCCCCCAT
>C00051 entry-id=1 pos=83..682 direction=forward
GGCGTTGGAGACGGACTGCCTGGAGACGTCGGCGGGTAAGGAGATGGCGGCGTTCCGTCTTCCGTAGAGGGGGACGTAGAGCGCGCCCCTACCGCATTTCAGCTTGGAACCCAAGAGTAGTGAGGAGAGTAGTAATTAAGGGGTGGTGGCCACTGATCCAATGCATGGAGGGTATGGAGTACCTGAGATACAGACCGATGTACAATATTGAGAAAAGATGGATATATAAAAAACAGAGCAGTAGAGTGTTCAGTGAGGACATGGGCTACCTGATGCAGTACGGTGGAGGATGGGCCTCAGGAACAATTTCCCTTAAGGGTTTATTCAATGAGCACGAACTGTGGAGAAATGTATGGTCCAGGTCTAACGACGGAATGGACCTAGCCAGATACTTCGGGTGCTCGATTACACTGTACCCAGAGGAAAATCAGGATTATTTGTTCTGGTTTGACACAGAATTCGACCAGCAACAACTGATTAACTTGCAGGAATACACTCAACCAAGTGTAATGCTGCAAGCGAAAAACTCCAGATTAATAGCGGCTAAAAGTAGAATGCCAATTAGGAGGAGAGTGAAGAGAATTTTCATACCCCCCCCAT
>C00052 entry-id=1 pos=84..683 direction=forward
GCGTTGGAGACGGACTGCCTGGAGACGTCGGCGGGTAAGGAGATGGCGGCGTTCCGTCTTCCGTAGAGGGGGACGTAGAGCGCGCCCCTACCGCATTTCAGCTTGGAACCCAAGAGTAGTGAGGAGAGTAGTAATTAAGGGGTGGTGGCCACTGATCCAATGCATGGAGGGTATGGAGTACCTGAGATACAGACCGATGTACAATATTGAGAAAAGATGGATATATAAAAAACAGAGCAGTAGAGTGTTCAGTGAGGACATGGGCTACCTGATGCAGTACGGTGGAGGATGGGCCTCAGGAACAATTTCCCTTAAGGGTTTATTCAATGAGCACGAACTGTGGAGAAATGTATGGTCCAGGTCTAACGACGGAATGGACCTAGCCAGATACTTCGGGTGCTCGATTACACTGTACCCAGAGGAAAATCAGGATTATTTGTTCTGGTTTGACACAGAATTCGACCAGCAACAACTGATTAACTTGCAGGAATACACTCAACCAAGTGTAATGCTGCAAGCGAAAAACTCCAGATTAATAGCGGCTAAAAGTAGAATGCCAATTAGGAGGAGAGTGAAGAGAATTTTCATACCCCCCCCATC
>C00053 entry-id=1 pos=86..685 direction=forward
GTTGGAGACGGACTGCCTGGAGACGTCGGCGGGTAAGGAGATGGCGGCGTTCCGTCTTCCGTAGAGGGGGACGTAGAGCGCGCCCCTACCGCATTTCAGCTTGGAACCCAAGAGTAGTGAGGAGAGTAGTAATTAAGGGGTGGTGGCCACTGATCCAATGCATGGAGGGTATGGAGTACCTGAGATACAGACCGATGTACAATATTGAGAAAAGATGGATATATAAAAAACAGAGCAGTAGAGTGTTCAGTGAGGACATGGGCTACCTGATGCAGTACGGTGGAGGATGGGCCTCAGGAACAATTTCCCTTAAGGGTTTATTCAATGAGCACGAACTGTGGAGAAATGTATGGTCCAGGTCTAACGACGGAATGGACCTAGCCAGATACTTCGGGTGCTCGATTACACTGTACCCAGAGGAAAATCAGGATTATTTGTTCTGGTTTGACACAGAATTCGACCAGCAACAACTGATTAACTTGCAGGAATACACTCAACCAAGTGTAATGCTGCAAGCGAAAAACTCCAGATTAATAGCGGCTAAAAGTAGAATGCCAATTAGGAGGAGAGTGAAGAGAATTTTCATACCCCCCCCATCAC
>C00054 entry-id=1 pos=92..691 direction=forward
GACGGACTGCCTGGAGACGTCGGCGGGTAAGGAGATGGCGGCGTTCCGTCTTCCGTAGAGGGGGACGTAGAGCGCGCCCCTACCGCATTTCAGCTTGGAACCCAAGAGTAGTGAGGAGAGTAGTAATTAAGGGGTGGTGGCCACTGATCCAATGCATGGAGGGTATGGAGTACCTGAGATACAGACCGATGTACAATATTGAGAAAAGATGGATATATAAAAAACAGAGCAGTAGAGTGTTCAGTGAGGACATGGGCTACCTGATGCAGTACGGTGGAGGATGGGCCTCAGGAACAATTTCCCTTAAGGGTTTATTCAATGAGCACGAACTGTGGAGAAATGTATGGTCCAGGTCTAACGACGGAATGGACCTAGCCAGATACTTCGGGTGCTCGATTACACTGTACCCAGAGGAAAATCAGGATTATTTGTTCTGGTTTGACACAGAATTCGACCAGCAACAACTGATTAACTTGCAGGAATACACTCAACCAAGTGTAATGCTGCAAGCGAAAAACTCCAGATTAATAGCGGCTAAAAGTAGAATGCCAATTAGGAGGAGAGTGAAGAGAATTTTCATACCCCCCCCATCACAAATGA
>C00055 entry-id=1 pos=95..694 direction=forward
GGACTGCCTGGAGACGTCGGCGGGTAAGGAGATGGCGGCGTTCCGTCTTCCGTAGAGGGGGACGTAGAGCGCGCCCCTACCGCATTTCAGCTTGGAACCCAAGAGTAGTGAGGAGAGTAGTAATTAAGGGGTGGTGGCCACTGATCCAATGCATGGAGGGTATGGAGTACCTGAGATACAGACCGATGTACAATATTGAGAAAAGATGGATATATAAAAAACAGAGCAGTAGAGTGTTCAGTGAGGACATGGGCTACCTGATGCAGTACGGTGGAGGATGGGCCTCAGGAACAATTTCCCTTAAGGGTTTATTCAATGAGCACGAACTGTGGAGAAATGTATGGTCCAGGTCTAACGACGGAATGGACCTAGCCAGATACTTCGGGTGCTCGATTACACTGTACCCAGAGGAAAATCAGGATTATTTGTTCTGGTTTGACACAGAATTCGACCAGCAACAACTGATTAACTTGCAGGAATACACTCAACCAAGTGTAATGCTGCAAGCGAAAAACTCCAGATTAATAGCGGCTAAAAGTAGAATGCCAATTAGGAGGAGAGTGAAGAGAATTTTCATACCCCCCCCATCACAAATGACAA
>C00056 entry-id=1 pos=97..696 direction=forward
ACTGCCTGGAGACGTCGGCGGGTAAGGAGATGGCGGCGTTCCGTCTTCCGTAGAGGGGGACGTAGAGCGCGCCCCTACCGCATTTCAGCTTGGAACCCAAGAGTAGTGAGGAGAGTAGTAATTAAGGGGTGGTGGCCACTGATCCAATGCATGGAGGGTATGGAGTACCTGAGATACAGACCGATGTACAATATTGAGAAAAGATGGATATATAAAAAACAGAGCAGTAGAGTGTTCAGTGAGGACATGGGCTACCTGATGCAGTACGGTGGAGGATGGGCCTCAGGAACAATTTCCCTTAAGGGTTTATTCAATGAGCACGAACTGTGGAGAAATGTATGGTCCAGGTCTAACGACGGAATGGACCTAGCCAGATACTTCGGGTGCTCGATTACACTGTACCCAGAGGAAAATCAGGATTATTTGTTCTGGTTTGACACAGAATTCGACCAGCAACAACTGATTAACTTGCAGGAATACACTCAACCAAGTGTAATGCTGCAAGCGAAAAACTCCAGATTAATAGCGGCTAAAAGTAGAATGCCAATTAGGAGGAGAGTGAAGAGAATTTTCATACCCCCCCCATCACAAATGACAACA
>C00057 entry-id=1 pos=100..699 direction=forward
GCCTGGAGACGTCGGCGGGTAAGGAGATGGCGGCGTTCCGTCTTCCGTAGAGGGGGACGTAGAGCGCGCCCCTACCGCATTTCAGCTTGGAACCCAAGAGTAGTGAGGAGAGTAGTAATTAAGGGGTGGTGGCCACTGATCCAATGCATGGAGGGTATGGAGTACCTGAGATACAGACCGATGTACAATATTGAGAAAAGATGGATATATAAAAAACAGAGCAGTAGAGTGTTCAGTGAGGACATGGGCTACCTGATGCAGTACGGTGGAGGATGGGCCTCAGGAACAATTTCCCTTAAGGGTTTATTCAATGAGCACGAACTGTGGAGAAATGTATGGTCCAGGTCTAACGACGGAATGGACCTAGCCAGATACTTCGGGTGCTCGATTACACTGTACCCAGAGGAAAATCAGGATTATTTGTTCTGGTTTGACACAGAATTCGACCAGCAACAACTGATTAACTTGCAGGAATACACTCAACCAAGTGTAATGCTGCAAGCGAAAAACTCCAGATTAATAGCGGCTAAAAGTAGAATGCCAATTAGGAGGAGAGTGAAGAGAATTTTCATACCCCCCCCATCACAAATGACAACACAG
>C00058 entry-id=1 pos=100..699 direction=forward
GCCTGGAGACGTCGGCGGGTAAGGAGATGGCGGCGTTCCGTCTTCCGTAGAGGGGGACGTAGAGCGCGCCCCTACCGCATTTCAGCTTGGAACCCAAGAGTAGTGAGGAGAGTAGTAATTAAGGGGTGGTGGCCACTGATCCAATGCATGGAGGGTATGGAGTACCTGAGATACAGACCGATGTACAATATTGAGAAAAGATGGATATATAAAAAACAGAGCAGTAGAGTGTTCAGTGAGGACATGGGCTACCTGATGCAGTACGGTGGAGGATGGGCCTCAGGAACAATTTCCCTTAAGGGTTTATTCAATGAGCACGAACTGTGGAGAAATGTATGGTCCAGGTCTAACGACGGAATGGACCTAGCCAGATACTTCGGGTGCTCGATTACACTGTACCCAGAGGAAAATCAGGATTATTTGTTCTGGTTTGACACAGAATTCGACCAGCAACAACTGATTAACTTGCAGGAATACACTCAACCAAGTGTAATGCTGCAAGCGAAAAACTCCAGATTAATAGCGGCTAAAAGTAGAATGCCAATTAGGAGGAGAGTGAAGAGAATTTTCATACCCCCCCCATCACAAATGACAACACAG
>C00059 entry-id=1 pos=105..704 direction=forward
GAGACGTCGGCGGGTAAGGAGATGGCGGCGTTCCGTCTTCCGTAGAGGGGGACGTAGAGCGCGCCCCTACCGCATTTCAGCTTGGAACCCAAGAGTAGTGAGGAGAGTAGTAATTAAGGGGTGGTGGCCACTGATCCAATGCATGGAGGGTATGGAGTACCTGAGATACAGACCGATGTACAATATTGAGAAAAGATGGATATATAAAAAACAGAGCAGTAGAGTGTTCAGTGAGGACATGGGCTACCTGATGCAGTACGGTGGAGGATGGGCCTCAGGAACAATTTCCCTTAAGGGTTTATTCAATGAGCACGAACTGTGGAGAAATGTATGGTCCAGGTCTAACGACGGAATGGACCTAGCCAGATACTTCGGGTGCTCGATTACACTGTACCCAGAGGAAAATCAGGATTATTTGTTCTGGTTTGACACAGAATTCGACCAGCAACAACTGATTAACTTGCAGGAATACACTCAACCAAGTGTAATGCTGCAAGCGAAAAACTCCAGATTAATAGCGGCTAAAAGTAGAATGCCAATTAGGAGGAGAGTGAAGAGAATTTTCATACCCCCCCCATCACAAATGACAACACAGTGGCA
>C00060 entry-id=1 pos=108..707 direction=forward
ACGTCGGCGGGTAAGGAGATGGCGGCGTTCCGTCTTCCGTAGAGGGGGACGTAGAGCGCGCCCCTACCGCATTTCAGCTTGGAACCCAAGAGTAGTGAGGAGAGTAGTAATTAAGGGGTGGTGGCCACTGATCCAATGCATGGAGGGTATGGAGTACCTGAGATACAGACCGATGTACAATATTGAGAAAAGATGGATATATAAAAAACAGAGCAGTAGAGTGTTCAGTGAGGACATGGGCTACCTGATGCAGTACGGTGGAGGATGGGCCTCAGGAACAATTTCCCTTAAGGGTTTATTCAATGAGCACGAACTGTGGAGAAATGTATGGTCCAGGTCTAACGACGGAATGGACCTAGCCAGATACTTCGGGTGCTCGATTACACTGTACCCAGAGGAAAATCAGGATTATTTGTTCTGGTTTGACACAGAATTCGACCAGCAACAACTGATTAACTTGCAGGAATACACTCAACCAAGTGTAATGCTGCAAGCGAAAAACTCCAGATTAATAGCGGCTAAAAGTAGAATGCCAATTAGGAGGAGAGTGAAGAGAATTTTCATACCCCCCCCATCACAAATGACAACACAGTGGCAGTT
>C00061 entry-id=1 pos=115..714 direction=forward
CGGGTAAGGAGATGGCGGCGTTCCGTCTTCCGTAGAGGGGGACGTAGAGCGCGCCCCTACCGCATTTCAGCTTGGAACCCAAGAGTAGTGAGGAGAGTAGTAATTAAGGGGTGGTGGCCACTGATCCAATGCATGGAGGGTATGGAGTACCTGAGATACAGACCGATGTACAATATTGAGAAAAGATGGATATATAAAAAACAGAGCAGTAGAGTGTTCAGTGAGGACATGGGCTACCTGATGCAGTACGGTGGAGGATGGGCCTCAGGAACAATTTCCCTTAAGGGTTTATTCAATGAGCACGAACTGTGGAGAAATGTATGGTCCAGGTCTAACGACGGAATGGACCTAGCCAGATACTTCGGGTGCTCGATTACACTGTACCCAGAGGAAAATCAGGATTATTTGTTCTGGTTTGACACAGAATTCGACCAGCAACAACTGATTAACTTGCAGGAATACACTCAACCAAGTGTAATGCTGCAAGCGAAAAACTCCAGATTAATAGCGGCTAAAAGTAGAATGCCAATTAGGAGGAGAGTGAAGAGAATTTTCATACCCCCCCCATCACAAATGACAACACAGTGGCAGTTTCAAAAA
>C00062 entry-id=1 pos=116..715 direction=forward
GGGTAAGGAGATGGCGGCGTTCCGTCTTCCGTAGAGGGGGACGTAGAGCGCGCCCCTACCGCATTTCAGCTTGGAACCCAAGAGTAGTGAGGAGAGTAGTAATTAAGGGGTGGTGGCCACTGATCCAATGCATGGAGGGTATGGAGTACCTGAGATACAGACCGATGTACAATATTGAGAAAAGATGGATATATAAAAAACAGAGCAGTAGAGTGTTCAGTGAGGACATGGGCTACCTGATGCAGTACGGTGGAGGATGGGCCTCAGGAACAATTTCCCTTAAGGGTTTATTCAATGAGCACGAACTGTGGAGAAATGTATGGTCCAGGTCTAACGACGGAATGGACCTAGCCAGATACTTCGGGTGCTCGATTACACTGTACCCAGAGGAAAATCAGGATTATTTGTTCTGGTTTGACACAGAATTCGACCAGCAACAACTGATTAACTTGCAGGAATACACTCAACCAAGTGTAATGCTGCAAGCGAAAAACTCCAGATTAATAGCGGCTAAAAGTAGAATGCCAATTAGGAGGAGAGTGAAGAGAATTTTCATACCCCCCCCATCACAAATGACAACACAGTGGCAGTTTCAAAAAG
>C00063 entry-id=1 pos=117..716 direction=forward
GGTAAGGAGATGGCGGCGTTCCGTCTTCCGTAGAGGGGGACGTAGAGCGCGCCCCTACCGCATTTCAGCTTGGAACCCAAGAGTAGTGAGGAGAGTAGTAATTAAGGGGTGGTGGCCACTGATCCAATGCATGGAGGGTATGGAGTACCTGAGATACAGACCGATGTACAATATTGAGAAAAGATGGATATATAAAAAACAGAGCAGTAGAGTGTTCAGTGAGGACATGGGCTACCTGATGCAGTACGGTGGAGGATGGGCCTCAGGAACAATTTCCCTTAAGGGTTTATTCAATGAGCACGAACTGTGGAGAAATGTATGGTCCAGGTCTAACGACGGAATGGACCTAGCCAGATACTTCGGGTGCTCGATTACACTGTACCCAGAGGAAAATCAGGATTATTTGTTCTGGTTTGACACAGAATTCGACCAGCAACAACTGATTAACTTGCAGGAATACACTCAACCAAGTGTAATGCTGCAAGCGAAAAACTCCAGATTAATAGCGGCTAAAAGTAGAATGCCAATTAGGAGGAGAGTGAAGAGAATTTTCATACCCCCCCCATCACAAATGACAACACAGTGGCAGTTTCAAAAAGA
>C00064 entry-id=1 pos=119..718 direction=forward
TAAGGAGATGGCGGCGTTCCGTCTTCCGTAGAGGGGGACGTAGAGCGCGCCCCTACCGCATTTCAGCTTGGAACCCAAGAGTAGTGAGGAGAGTAGTAATTAAGGGGTGGTGGCCACTGATCCAATGCATGGAGGGTATGGAGTACCTGAGATACAGACCGATGTACAATATTGAGAAAAGATGGATATATAAAAAACAGAGCAGTAGAGTGTTCAGTGAGGACATGGGCTACCTGATGCAGTACGGTGGAGGATGGGCCTCAGGAACAATTTCCCTTAAGGGTTTATTCAATGAGCACGAACTGTGGAGAAATGTATGGTCCAGGTCTAACGACGGAATGGACCTAGCCAGATACTTCGGGTGCTCGATTACACTGTACCCAGAGGAAAATCAGGATTATTTGTTCTGGTTTGACACAGAATTCGACCAGCAACAACTGATTAACTTGCAGGAATACACTCAACCAAGTGTAATGCTGCAAGCGAAAAACTCCAGATTAATAGCGGCTAAAAGTAGAATGCCAATTAGGAGGAGAGTGAAGAGAATTTTCATACCCCCCCCATCACAAATGACAACACAGTGGCAGTTTCAAAAAGACC
>C00065 entry-id=1 pos=124..723 direction=forward
AGATGGCGGCGTTCCGTCTTCCGTAGAGGGGGACGTAGAGCGCGCCCCTACCGCATTTCAGCTTGGAACCCAAGAGTAGTGAGGAGAGTAGTAATTAAGGGGTGGTGGCCACTGATCCAATGCATGGAGGGTATGGAGTACCTGAGATACAGACCGATGTACAATATTGAGAAAAGATGGATATATAAAAAACAGAGCAGTAGAGTGTTCAGTGAGGACATGGGCTACCTGATGCAGTACGGTGGAGGATGGGCCTCAGGAACAATTTCCCTTAAGGGTTTATTCAATGAGCACGAACTGTGGAGAAATGTATGGTCCAGGTCTAACGACGGAATGGACCTAGCCAGATACTTCGGGTGCTCGATTACACTGTACCCAGAGGAAAATCAGGATTATTTGTTCTGGTTTGACACAGAATTCGACCAGCAACAACTGATTAACTTGCAGGAATACACTCAACCAAGTGTAATGCTGCAAGCGAAAAACTCCAGATTAATAGCGGCTAAAAGTAGAATGCCAATTAGGAGGAGAGTGAAGAGAATTTTCATACCCCCCCCATCACAAATGACAACACAGTGGCAGTTTCAAAAAGACCTAGCA
>C00066 entry-id=1 pos=124..723 direction=forward
AGATGGCGGCGTTCCGTCTTCCGTAGAGGGGGACGTAGAGCGCGCCCCTACCGCATTTCAGCTTGGAACCCAAGAGTAGTGAGGAGAGTAGTAATTAAGGGGTGGTGGCCACTGATCCAATGCATGGAGGGTATGGAGTACCTGAGATACAGACCGATGTACAATATTGAGAAAAGATGGATATATAAAAAACAGAGCAGTAGAGTGTTCAGTGAGGACATGGGCTACCTGATGCAGTACGGTGGAGGATGGGCCTCAGGAACAATTTCCCTTAAGGGTTTATTCAATGAGCACGAACTGTGGAGAAATGTATGGTCCAGGTCTAACGACGGAATGGACCTAGCCAGATACTTCGGGTGCTCGATTACACTGTACCCAGAGGAAAATCAGGATTATTTGTTCTGGTTTGACACAGAATTCGACCAGCAACAACTGATTAACTTGCAGGAATACACTCAACCAAGTGTAATGCTGCAAGCGAAAAACTCCAGATTAATAGCGGCTAAAAGTAGAATGCCAATTAGGAGGAGAGTGAAGAGAATTTTCATACCCCCCCCATCACAAATGACAACACAGTGGCAGTTTCAAAAAGACCTAGCA
>C00067 entry-id=1 pos=127..726 direction=forward
TGGCGGCGTTCCGTCTTCCGTAGAGGGGGACGTAGAGCGCGCCCCTACCGCATTTCAGCTTGGAACCCAAGAGTAGTGAGGAGAGTAGTAATTAAGGGGTGGTGGCCACTGATCCAATGCATGGAGGGTATGGAGTACCTGAGATACAGACCGATGTACAATATTGAGAAAAGATGGATATATAAAAAACAGAGCAGTAGAGTGTTCAGTGAGGACATGGGCTACCTGATGCAGTACGGTGGAGGATGGGCCTCAGGAACAATTTCCCTTAAGGGTTTATTCAATGAGCACGAACTGTGGAGAAATGTATGGTCCAGGTCTAACGACGGAATGGACCTAGCCAGATACTTCGGGTGCTCGATTACACTGTACCCAGAGGAAAATCAGGATTATTTGTTCTGGTTTGACACAGAATTCGACCAGCAACAACTGATTAACTTGCAGGAATACACTCAACCAAGTGTAATGCTGCAAGCGAAAAACTCCAGATTAATAGCGGCTAAAAGTAGAATGCCAATTAGGAGGAGAGTGAAGAGAATTTTCATACCCCCCCCATCACAAATGACAACACAGTGGCAGTTTCAAAAAGACCTAGCAGAC
>C00068 entry-id=1 pos=129..728 direction=forward
GCGGCGTTCCGTCTTCCGTAGAGGGGGACGTAGAGCGCGCCCCTACCGCATTTCAGCTTGGAACCCAAGAGTAGTGAGGAGAGTAGTAATTAAGGGGTGGTGGCCACTGATCCAATGCATGGAGGGTATGGAGTACCTGAGATACAGACCGATGTACAATATTGAGAAAAGATGGATATATAAAAAACAGAGCAGTAGAGTGTTCAGTGAGGACATGGGCTACCTGATGCAGTACGGTGGAGGATGGGCCTCAGGAACAATTTCCCTTAAGGGTTTATTCAATGAGCACGAACTGTGGAGAAATGTATGGTCCAGGTCTAACGACGGAATGGACCTAGCCAGATACTTCGGGTGCTCGATTACACTGTACCCAGAGGAAAATCAGGATTATTTGTTCTGGTTTGACACAGAATTCGACCAGCAACAACTGATTAACTTGCAGGAATACACTCAACCAAGTGTAATGCTGCAAGCGAAAAACTCCAGATTAATAGCGGCTAAAAGTAGAATGCCAATTAGGAGGAGAGTGAAGAGAATTTTCATACCCCCCCCATCACAAATGACAACACAGTGGCAGTTTCAAAAAGACCTAGCAGACTA
>C00069 entry-id=1 pos=129..728 direction=forward
GCGGCGTTCCGTCTTCCGTAGAGGGGGACGTAGAGCGCGCCCCTACCGCATTTCAGCTTGGAACCCAAGAGTAGTGAGGAGAGTAGTAATTAAGGGGTGGTGGCCACTGATCCAATGCATGGAGGGTATGGAGTACCTGAGATACAGACCGATGTACAATATTGAGAAAAGATGGATATATAAAAAACAGAGCAGTAGAGTGTTCAGTGAGGACATGGGCTACCTGATGCAGTACGGTGGAGGATGGGCCTCAGGAACAATTTCCCTTAAGGGTTTATTCAATGAGCACGAACTGTGGAGAAATGTATGGTCCAGGTCTAACGACGGAATGGACCTAGCCAGATACTTCGGGTGCTCGATTACACTGTACCCAGAGGAAAATCAGGATTATTTGTTCTGGTTTGACACAGAATTCGACCAGCAACAACTGATTAACTTGCAGGAATACACTCAACCAAGTGTAATGCTGCAAGCGAAAAACTCCAGATTAATAGCGGCTAAAAGTAGAATGCCAATTAGGAGGAGAGTGAAGAGAATTTTCATACCCCCCCCATCACAAATGACAACACAGTGGCAGTTTCAAAAAGACCTAGCAGACTA
>C00070 entry-id=1 pos=132..731 direction=forward
GCGTTCCGTCTTCCGTAGAGGGGGACGTAGAGCGCGCCCCTACCGCATTTCAGCTTGGAACCCAAGAGTAGTGAGGAGAGTAGTAATTAAGGGGTGGTGGCCACTGATCCAATGCATGGAGGGTATGGAGTACCTGAGATACAGACCGATGTACAATATTGAGAAAAGATGGATATATAAAAAACAGAGCAGTAGAGTGTTCAGTGAGGACATGGGCTACCTGATGCAGTACGGTGGAGGATGGGCCTCAGGAACAATTTCCCTTAAGGGTTTATTCAATGAGCACGAACTGTGGAGAAATGTATGGTCCAGGTCTAACGACGGAATGGACCTAGCCAGATACTTCGGGTGCTCGATTACACTGTACCCAGAGGAAAATCAGGATTATTTGTTCTGGTTTGACACAGAATTCGACCAGCAACAACTGATTAACTTGCAGGAATACACTCAACCAAGTGTAATGCTGCAAGCGAAAAACTCCAGATTAATAGCGGCTAAAAGTAGAATGCCAATTAGGAGGAGAGTGAAGAGAATTTTCATACCCCCCCCATCACAAATGACAACACAGTGGCAGTTTCAAAAAGACCTAGCAGACTACCC
>C00071 entry-id=1 pos=135..734 direction=forward
TTCCGTCTTCCGTAGAGGGGGACGTAGAGCGCGCCCCTACCGCATTTCAGCTTGGAACCCAAGAGTAGTGAGGAGAGTAGTAATTAAGGGGTGGTGGCCACTGATCCAATGCATGGAGGGTATGGAGTACCTGAGATACAGACCGATGTACAATATTGAGAAAAGATGGATATATAAAAAACAGAGCAGTAGAGTGTTCAGTGAGGACATGGGCTACCTGATGCAGTACGGTGGAGGATGGGCCTCAGGAACAATTTCCCTTAAGGGTTTATTCAATGAGCACGAACTGTGGAGAAATGTATGGTCCAGGTCTAACGACGGAATGGACCTAGCCAGATACTTCGGGTGCTCGATTACACTGTACCCAGAGGAAAATCAGGATTATTTGTTCTGGTTTGACACAGAATTCGACCAGCAACAACTGATTAACTTGCAGGAATACACTCAACCAAGTGTAATGCTGCAAGCGAAAAACTCCAGATTAATAGCGGCTAAAAGTAGAATGCCAATTAGGAGGAGAGTGAAGAGAATTTTCATACCCCCCCCATCACAAATGACAACACAGTGGCAGTTTCAAAAAGACCTAGCAGACTACCCCCT
>C00072 entry-id=1 pos=135..734 direction=forward
TTCCGTCTTCCGTAGAGGGGGACGTAGAGCGCGCCCCTACCGCATTTCAGCTTGGAACCCAAGAGTAGTGAGGAGAGTAGTAATTAAGGGGTGGTGGCCACTGATCCAATGCATGGAGGGTATGGAGTACCTGAGATACAGACCGATGTACAATATTGAGAAAAGATGGATATATAAAAAACAGAGCAGTAGAGTGTTCAGTGAGGACATGGGCTACCTGATGCAGTACGGTGGAGGATGGGCCTCAGGAACAATTTCCCTTAAGGGTTTATTCAATGAGCACGAACTGTGGAGAAATGTATGGTCCAGGTCTAACGACGGAATGGACCTAGCCAGATACTTCGGGTGCTCGATTACACTGTACCCAGAGGAAAATCAGGATTATTTGTTCTGGTTTGACACAGAATTCGACCAGCAACAACTGATTAACTTGCAGGAATACACTCAACCAAGTGTAATGCTGCAAGCGAAAAACTCCAGATTAATAGCGGCTAAAAGTAGAATGCCAATTAGGAGGAGAGTGAAGAGAATTTTCATACCCCCCCCATCACAAATGACAACACAGTGGCAGTTTCAAAAAGACCTAGCAGACTACCCCCT
>C00073 entry-id=1 pos=136..735 direction=forward
TCCGTCTTCCGTAGAGGGGGACGTAGAGCGCGCCCCTACCGCATTTCAGCTTGGAACCCAAGAGTAGTGAGGAGAGTAGTAATTAAGGGGTGGTGGCCACTGATCCAATGCATGGAGGGTATGGAGTACCTGAGATACAGACCGATGTACAATATTGAGAAAAGATGGATATATAAAAAACAGAGCAGTAGAGTGTTCAGTGAGGACATGGGCTACCTGATGCAGTACGGTGGAGGATGGGCCTCAGGAACAATTTCCCTTAAGGGTTTATTCAATGAGCACGAACTGTGGAGAAATGTATGGTCCAGGTCTAACGACGGAATGGACCTAGCCAGATACTTCGGGTGCTCGATTACACTGTACCCAGAGGAAAATCAGGATTATTTGTTCTGGTTTGACACAGAATTCGACCAGCAACAACTGATTAACTTGCAGGAATACACTCAACCAAGTGTAATGCTGCAAGCGAAAAACTCCAGATTAATAGCGGCTAAAAGTAGAATGCCAATTAGGAGGAGAGTGAAGAGAATTTTCATACCCCCCCCATCACAAATGACAACACAGTGGCAGTTTCAAAAAGACCTAGCAGACTACCCCCTC
>C00074 entry-id=1 pos=139..738 direction=forward
GTCTTCCGTAGAGGGGGACGTAGAGCGCGCCCCTACCGCATTTCAGCTTGGAACCCAAGAGTAGTGAGGAGAGTAGTAATTAAGGGGTGGTGGCCACTGATCCAATGCATGGAGGGTATGGAGTACCTGAGATACAGACCGATGTACAATATTGAGAAAAGATGGATATATAAAAAACAGAGCAGTAGAGTGTTCAGTGAGGACATGGGCTACCTGATGCAGTACGGTGGAGGATGGGCCTCAGGAACAATTTCCCTTAAGGGTTTATTCAATGAGCACGAACTGTGGAGAAATGTATGGTCCAGGTCTAACGACGGAATGGACCTAGCCAGATACTTCGGGTGCTCGATTACACTGTACCCAGAGGAAAATCAGGATTATTTGTTCTGGTTTGACACAGAATTCGACCAGCAACAACTGATTAACTTGCAGGAATACACTCAACCAAGTGTAATGCTGCAAGCGAAAAACTCCAGATTAATAGCGGCTAAAAGTAGAATGCCAATTAGGAGGAGAGTGAAGAGAATTTTCATACCCCCCCCATCACAAATGACAACACAGTGGCAGTTTCAAAAAGACCTAGCAGACTACCCCCTCTTT
>C00075 entry-id=1 pos=139..738 direction=forward
GTCTTCCGTAGAGGGGGACGTAGAGCGCGCCCCTACCGCATTTCAGCTTGGAACCCAAGAGTAGTGAGGAGAGTAGTAATTAAGGGGTGGTGGCCACTGATCCAATGCATGGAGGGTATGGAGTACCTGAGATACAGACCGATGTACAATATTGAGAAAAGATGGATATATAAAAAACAGAGCAGTAGAGTGTTCAGTGAGGACATGGGCTACCTGATGCAGTACGGTGGAGGATGGGCCTCAGGAACAATTTCCCTTAAGGGTTTATTCAATGAGCACGAACTGTGGAGAAATGTATGGTCCAGGTCTAACGACGGAATGGACCTAGCCAGATACTTCGGGTGCTCGATTACACTGTACCCAGAGGAAAATCAGGATTATTTGTTCTGGTTTGACACAGAATTCGACCAGCAACAACTGATTAACTTGCAGGAATACACTCAACCAAGTGTAATGCTGCAAGCGAAAAACTCCAGATTAATAGCGGCTAAAAGTAGAATGCCAATTAGGAGGAGAGTGAAGAGAATTTTCATACCCCCCCCATCACAAATGACAACACAGTGGCAGTTTCAAAAAGACCTAGCAGACTACCCCCTCTTT
>C00076 entry-id=1 pos=150..749 direction=forward
AGGGGGACGTAGAGCGCGCCCCTACCGCATTTCAGCTTGGAACCCAAGAGTAGTGAGGAGAGTAGTAATTAAGGGGTGGTGGCCACTGATCCAATGCATGGAGGGTATGGAGTACCTGAGATACAGACCGATGTACAATATTGAGAAAAGATGGATATATAAAAAACAGAGCAGTAGAGTGTTCAGTGAGGACATGGGCTACCTGATGCAGTACGGTGGAGGATGGGCCTCAGGAACAATTTCCCTTAAGGGTTTATTCAATGAGCACGAACTGTGGAGAAATGTATGGTCCAGGTCTAACGACGGAATGGACCTAGCCAGATACTTCGGGTGCTCGATTACACTGTACCCAGAGGAAAATCAGGATTATTTGTTCTGGTTTGACACAGAATTCGACCAGCAACAACTGATTAACTTGCAGGAATACACTCAACCAAGTGTAATGCTGCAAGCGAAAAACTCCAGATTAATAGCGGCTAAAAGTAGAATGCCAATTAGGAGGAGAGTGAAGAGAATTTTCATACCCCCCCCATCACAAATGACAACACAGTGGCAGTTTCAAAAAGACCTAGCAGACTACCCCCTCTTTAACTGGGCCTG
>C00077 entry-id=1 pos=150..749 direction=forward
AGGGGGACGTAGAGCGCGCCCCTACCGCATTTCAGCTTGGAACCCAAGAGTAGTGAGGAGAGTAGTAATTAAGGGGTGGTGGCCACTGATCCAATGCATGGAGGGTATGGAGTACCTGAGATACAGACCGATGTACAATATTGAGAAAAGATGGATATATAAAAAACAGAGCAGTAGAGTGTTCAGTGAGGACATGGGCTACCTGATGCAGTACGGTGGAGGATGGGCCTCAGGAACAATTTCCCTTAAGGGTTTATTCAATGAGCACGAACTGTGGAGAAATGTATGGTCCAGGTCTAACGACGGAATGGACCTAGCCAGATACTTCGGGTGCTCGATTACACTGTACCCAGAGGAAAATCAGGATTATTTGTTCTGGTTTGACACAGAATTCGACCAGCAACAACTGATTAACTTGCAGGAATACACTCAACCAAGTGTAATGCTGCAAGCGAAAAACTCCAGATTAATAGCGGCTAAAAGTAGAATGCCAATTAGGAGGAGAGTGAAGAGAATTTTCATACCCCCCCCATCACAAATGACAACACAGTGGCAGTTTCAAAAAGACCTAGCAGACTACCCCCTCTTTAACTGGGCCTG
>C00078 entry-id=1 pos=153..752 direction=forward
GGGACGTAGAGCGCGCCCCTACCGCATTTCAGCTTGGAACCCAAGAGTAGTGAGGAGAGTAGTAATTAAGGGGTGGTGGCCACTGATCCAATGCATGGAGGGTATGGAGTACCTGAGATACAGACCGATGTACAATATTGAGAAAAGATGGATATATAAAAAACAGAGCAGTAGAGTGTTCAGTGAGGACATGGGCTACCTGATGCAGTACGGTGGAGGATGGGCCTCAGGAACAATTTCCCTTAAGGGTTTATTCAATGAGCACGAACTGTGGAGAAATGTATGGTCCAGGTCTAACGACGGAATGGACCTAGCCAGATACTTCGGGTGCTCGATTACACTGTACCCAGAGGAAAATCAGGATTATTTGTTCTGGTTTGACACAGAATTCGACCAGCAACAACTGATTAACTTGCAGGAATACACTCAACCAAGTGTAATGCTGCAAGCGAAAAACTCCAGATTAATAGCGGCTAAAAGTAGAATGCCAATTAGGAGGAGAGTGAAGAGAATTTTCATACCCCCCCCATCACAAATGACAACACAGTGGCAGTTTCAAAAAGACCTAGCAGACTACCCCCTCTTTAACTGGGCCTGTAT
>C00079 entry-id=1 pos=153..752 direction=forward
GGGACGTAGAGCGCGCCCCTACCGCATTTCAGCTTGGAACCCAAGAGTAGTGAGGAGAGTAGTAATTAAGGGGTGGTGGCCACTGATCCAATGCATGGAGGGTATGGAGTACCTGAGATACAGACCGATGTACAATATTGAGAAAAGATGGATATATAAAAAACAGAGCAGTAGAGTGTTCAGTGAGGACATGGGCTACCTGATGCAGTACGGTGGAGGATGGGCCTCAGGAACAATTTCCCTTAAGGGTTTATTCAATGAGCACGAACTGTGGAGAAATGTATGGTCCAGGTCTAACGACGGAATGGACCTAGCCAGATACTTCGGGTGCTCGATTACACTGTACCCAGAGGAAAATCAGGATTATTTGTTCTGGTTTGACACAGAATTCGACCAGCAACAACTGATTAACTTGCAGGAATACACTCAACCAAGTGTAATGCTGCAAGCGAAAAACTCCAGATTAATAGCGGCTAAAAGTAGAATGCCAATTAGGAGGAGAGTGAAGAGAATTTTCATACCCCCCCCATCACAAATGACAACACAGTGGCAGTTTCAAAAAGACCTAGCAGACTACCCCCTCTTTAACTGGGCCTGTAT
>C00080 entry-id=1 pos=153..752 direction=forward
GGGACGTAGAGCGCGCCCCTACCGCATTTCAGCTTGGAACCCAAGAGTAGTGAGGAGAGTAGTAATTAAGGGGTGGTGGCCACTGATCCAATGCATGGAGGGTATGGAGTACCTGAGATACAGACCGATGTACAATATTGAGAAAAGATGGATATATAAAAAACAGAGCAGTAGAGTGTTCAGTGAGGACATGGGCTACCTGATGCAGTACGGTGGAGGATGGGCCTCAGGAACAATTTCCCTTAAGGGTTTATTCAATGAGCACGAACTGTGGAGAAATGTATGGTCCAGGTCTAACGACGGAATGGACCTAGCCAGATACTTCGGGTGCTCGATTACACTGTACCCAGAGGAAAATCAGGATTATTTGTTCTGGTTTGACACAGAATTCGACCAGCAACAACTGATTAACTTGCAGGAATACACTCAACCAAGTGTAATGCTGCAAGCGAAAAACTCCAGATTAATAGCGGCTAAAAGTAGAATGCCAATTAGGAGGAGAGTGAAGAGAATTTTCATACCCCCCCCATCACAAATGACAACACAGTGGCAGTTTCAAAAAGACCTAGCAGACTACCCCCTCTTTAACTGGGCCTGTAT
>C00081 entry-id=1 pos=154..753 direction=forward
GGACGTAGAGCGCGCCCCTACCGCATTTCAGCTTGGAACCCAAGAGTAGTGAGGAGAGTAGTAATTAAGGGGTGGTGGCCACTGATCCAATGCATGGAGGGTATGGAGTACCTGAGATACAGACCGATGTACAATATTGAGAAAAGATGGATATATAAAAAACAGAGCAGTAGAGTGTTCAGTGAGGACATGGGCTACCTGATGCAGTACGGTGGAGGATGGGCCTCAGGAACAATTTCCCTTAAGGGTTTATTCAATGAGCACGAACTGTGGAGAAATGTATGGTCCAGGTCTAACGACGGAATGGACCTAGCCAGATACTTCGGGTGCTCGATTACACTGTACCCAGAGGAAAATCAGGATTATTTGTTCTGGTTTGACACAGAATTCGACCAGCAACAACTGATTAACTTGCAGGAATACACTCAACCAAGTGTAATGCTGCAAGCGAAAAACTCCAGATTAATAGCGGCTAAAAGTAGAATGCCAATTAGGAGGAGAGTGAAGAGAATTTTCATACCCCCCCCATCACAAATGACAACACAGTGGCAGTTTCAAAAAGACCTAGCAGACTACCCCCTCTTTAACTGGGCCTGTATC
>C00082 entry-id=1 pos=157..756 direction=forward
CGTAGAGCGCGCCCCTACCGCATTTCAGCTTGGAACCCAAGAGTAGTGAGGAGAGTAGTAATTAAGGGGTGGTGGCCACTGATCCAATGCATGGAGGGTATGGAGTACCTGAGATACAGACCGATGTACAATATTGAGAAAAGATGGATATATAAAAAACAGAGCAGTAGAGTGTTCAGTGAGGACATGGGCTACCTGATGCAGTACGGTGGAGGATGGGCCTCAGGAACAATTTCCCTTAAGGGTTTATTCAATGAGCACGAACTGTGGAGAAATGTATGGTCCAGGTCTAACGACGGAATGGACCTAGCCAGATACTTCGGGTGCTCGATTACACTGTACCCAGAGGAAAATCAGGATTATTTGTTCTGGTTTGACACAGAATTCGACCAGCAACAACTGATTAACTTGCAGGAATACACTCAACCAAGTGTAATGCTGCAAGCGAAAAACTCCAGATTAATAGCGGCTAAAAGTAGAATGCCAATTAGGAGGAGAGTGAAGAGAATTTTCATACCCCCCCCATCACAAATGACAACACAGTGGCAGTTTCAAAAAGACCTAGCAGACTACCCCCTCTTTAACTGGGCCTGTATCTGC
>C00083 entry-id=1 pos=159..758 direction=forward
TAGAGCGCGCCCCTACCGCATTTCAGCTTGGAACCCAAGAGTAGTGAGGAGAGTAGTAATTAAGGGGTGGTGGCCACTGATCCAATGCATGGAGGGTATGGAGTACCTGAGATACAGACCGATGTACAATATTGAGAAAAGATGGATATATAAAAAACAGAGCAGTAGAGTGTTCAGTGAGGACATGGGCTACCTGATGCAGTACGGTGGAGGATGGGCCTCAGGAACAATTTCCCTTAAGGGTTTATTCAATGAGCACGAACTGTGGAGAAATGTATGGTCCAGGTCTAACGACGGAATGGACCTAGCCAGATACTTCGGGTGCTCGATTACACTGTACCCAGAGGAAAATCAGGATTATTTGTTCTGGTTTGACACAGAATTCGACCAGCAACAACTGATTAACTTGCAGGAATACACTCAACCAAGTGTAATGCTGCAAGCGAAAAACTCCAGATTAATAGCGGCTAAAAGTAGAATGCCAATTAGGAGGAGAGTGAAGAGAATTTTCATACCCCCCCCATCACAAATGACAACACAGTGGCAGTTTCAAAAAGACCTAGCAGACTACCCCCTCTTTAACTGGGCCTGTATCTGCAT
>C00084 entry-id=1 pos=160..759 direction=forward
AGAGCGCGCCCCTACCGCATTTCAGCTTGGAACCCAAGAGTAGTGAGGAGAGTAGTAATTAAGGGGTGGTGGCCACTGATCCAATGCATGGAGGGTATGGAGTACCTGAGATACAGACCGATGTACAATATTGAGAAAAGATGGATATATAAAAAACAGAGCAGTAGAGTGTTCAGTGAGGACATGGGCTACCTGATGCAGTACGGTGGAGGATGGGCCTCAGGAACAATTTCCCTTAAGGGTTTATTCAATGAGCACGAACTGTGGAGAAATGTATGGTCCAGGTCTAACGACGGAATGGACCTAGCCAGATACTTCGGGTGCTCGATTACACTGTACCCAGAGGAAAATCAGGATTATTTGTTCTGGTTTGACACAGAATTCGACCAGCAACAACTGATTAACTTGCAGGAATACACTCAACCAAGTGTAATGCTGCAAGCGAAAAACTCCAGATTAATAGCGGCTAAAAGTAGAATGCCAATTAGGAGGAGAGTGAAGAGAATTTTCATACCCCCCCCATCACAAATGACAACACAGTGGCAGTTTCAAAAAGACCTAGCAGACTACCCCCTCTTTAACTGGGCCTGTATCTGCATT
>C00085 entry-id=1 pos=166..765 direction=forward
CGCCCCTACCGCATTTCAGCTTGGAACCCAAGAGTAGTGAGGAGAGTAGTAATTAAGGGGTGGTGGCCACTGATCCAATGCATGGAGGGTATGGAGTACCTGAGATACAGACCGATGTACAATATTGAGAAAAGATGGATATATAAAAAACAGAGCAGTAGAGTGTTCAGTGAGGACATGGGCTACCTGATGCAGTACGGTGGAGGATGGGCCTCAGGAACAATTTCCCTTAAGGGTTTATTCAATGAGCACGAACTGTGGAGAAATGTATGGTCCAGGTCTAACGACGGAATGGACCTAGCCAGATACTTCGGGTGCTCGATTACACTGTACCCAGAGGAAAATCAGGATTATTTGTTCTGGTTTGACACAGAATTCGACCAGCAACAACTGATTAACTTGCAGGAATACACTCAACCAAGTGTAATGCTGCAAGCGAAAAACTCCAGATTAATAGCGGCTAAAAGTAGAATGCCAATTAGGAGGAGAGTGAAGAGAATTTTCATACCCCCCCCATCACAAATGACAACACAGTGGCAGTTTCAAAAAGACCTAGCAGACTACCCCCTCTTTAACTGGGCCTGTATCTGCATTGACATG
>C00086 entry-id=1 pos=169..768 direction=forward
CCCTACCGCATTTCAGCTTGGAACCCAAGAGTAGTGAGGAGAGTAGTAATTAAGGGGTGGTGGCCACTGATCCAATGCATGGAGGGTATGGAGTACCTGAGATACAGACCGATGTACAATATTGAGAAAAGATGGATATATAAAAAACAGAGCAGTAGAGTGTTCAGTGAGGACATGGGCTACCTGATGCAGTACGGTGGAGGATGGGCCTCAGGAACAATTTCCCTTAAGGGTTTATTCAATGAGCACGAACTGTGGAGAAATGTATGGTCCAGGTCTAACGACGGAATGGACCTAGCCAGATACTTCGGGTGCTCGATTACACTGTACCCAGAGGAAAATCAGGATTATTTGTTCTGGTTTGACACAGAATTCGACCAGCAACAACTGATTAACTTGCAGGAATACACTCAACCAAGTGTAATGCTGCAAGCGAAAAACTCCAGATTAATAGCGGCTAAAAGTAGAATGCCAATTAGGAGGAGAGTGAAGAGAATTTTCATACCCCCCCCATCACAAATGACAACACAGTGGCAGTTTCAAAAAGACCTAGCAGACTACCCCCTCTTTAACTGGGCCTGTATCTGCATTGACATGGAA
>C00087 entry-id=1 pos=171..770 direction=forward
CTACCGCATTTCAGCTTGGAACCCAAGAGTAGTGAGGAGAGTAGTAATTAAGGGGTGGTGGCCACTGATCCAATGCATGGAGGGTATGGAGTACCTGAGATACAGACCGATGTACAATATTGAGAAAAGATGGATATATAAAAAACAGAGCAGTAGAGTGTTCAGTGAGGACATGGGCTACCTGATGCAGTACGGTGGAGGATGGGCCTCAGGAACAATTTCCCTTAAGGGTTTATTCAATGAGCACGAACTGTGGAGAAATGTATGGTCCAGGTCTAACGACGGAATGGACCTAGCCAGATACTTCGGGTGCTCGATTACACTGTACCCAGAGGAAAATCAGGATTATTTGTTCTGGTTTGACACAGAATTCGACCAGCAACAACTGATTAACTTGCAGGAATACACTCAACCAAGTGTAATGCTGCAAGCGAAAAACTCCAGATTAATAGCGGCTAAAAGTAGAATGCCAATTAGGAGGAGAGTGAAGAGAATTTTCATACCCCCCCCATCACAAATGACAACACAGTGGCAGTTTCAAAAAGACCTAGCAGACTACCCCCTCTTTAACTGGGCCTGTATCTGCATTGACATGGAAAA
>C00088 entry-id=1 pos=171..770 direction=forward
CTACCGCATTTCAGCTTGGAACCCAAGAGTAGTGAGGAGAGTAGTAATTAAGGGGTGGTGGCCACTGATCCAATGCATGGAGGGTATGGAGTACCTGAGATACAGACCGATGTACAATATTGAGAAAAGATGGATATATAAAAAACAGAGCAGTAGAGTGTTCAGTGAGGACATGGGCTACCTGATGCAGTACGGTGGAGGATGGGCCTCAGGAACAATTTCCCTTAAGGGTTTATTCAATGAGCACGAACTGTGGAGAAATGTATGGTCCAGGTCTAACGACGGAATGGACCTAGCCAGATACTTCGGGTGCTCGATTACACTGTACCCAGAGGAAAATCAGGATTATTTGTTCTGGTTTGACACAGAATTCGACCAGCAACAACTGATTAACTTGCAGGAATACACTCAACCAAGTGTAATGCTGCAAGCGAAAAACTCCAGATTAATAGCGGCTAAAAGTAGAATGCCAATTAGGAGGAGAGTGAAGAGAATTTTCATACCCCCCCCATCACAAATGACAACACAGTGGCAGTTTCAAAAAGACCTAGCAGACTACCCCCTCTTTAACTGGGCCTGTATCTGCATTGACATGGAAAA
>C00089 entry-id=1 pos=172..771 direction=forward
TACCGCATTTCAGCTTGGAACCCAAGAGTAGTGAGGAGAGTAGTAATTAAGGGGTGGTGGCCACTGATCCAATGCATGGAGGGTATGGAGTACCTGAGATACAGACCGATGTACAATATTGAGAAAAGATGGATATATAAAAAACAGAGCAGTAGAGTGTTCAGTGAGGACATGGGCTACCTGATGCAGTACGGTGGAGGATGGGCCTCAGGAACAATTTCCCTTAAGGGTTTATTCAATGAGCACGAACTGTGGAGAAATGTATGGTCCAGGTCTAACGACGGAATGGACCTAGCCAGATACTTCGGGTGCTCGATTACACTGTACCCAGAGGAAAATCAGGATTATTTGTTCTGGTTTGACACAGAATTCGACCAGCAACAACTGATTAACTTGCAGGAATACACTCAACCAAGTGTAATGCTGCAAGCGAAAAACTCCAGATTAATAGCGGCTAAAAGTAGAATGCCAATTAGGAGGAGAGTGAAGAGAATTTTCATACCCCCCCCATCACAAATGACAACACAGTGGCAGTTTCAAAAAGACCTAGCAGACTACCCCCTCTTTAACTGGGCCTGTATCTGCATTGACATGGAAAAG
>C00090 entry-id=1 pos=173..772 direction=forward
ACCGCATTTCAGCTTGGAACCCAAGAGTAGTGAGGAGAGTAGTAATTAAGGGGTGGTGGCCACTGATCCAATGCATGGAGGGTATGGAGTACCTGAGATACAGACCGATGTACAATATTGAGAAAAGATGGATATATAAAAAACAGAGCAGTAGAGTGTTCAGTGAGGACATGGGCTACCTGATGCAGTACGGTGGAGGATGGGCCTCAGGAACAATTTCCCTTAAGGGTTTATTCAATGAGCACGAACTGTGGAGAAATGTATGGTCCAGGTCTAACGACGGAATGGACCTAGCCAGATACTTCGGGTGCTCGATTACACTGTACCCAGAGGAAAATCAGGATTATTTGTTCTGGTTTGACACAGAATTCGACCAGCAACAACTGATTAACTTGCAGGAATACACTCAACCAAGTGTAATGCTGCAAGCGAAAAACTCCAGATTAATAGCGGCTAAAAGTAGAATGCCAATTAGGAGGAGAGTGAAGAGAATTTTCATACCCCCCCCATCACAAATGACAACACAGTGGCAGTTTCAAAAAGACCTAGCAGACTACCCCCTCTTTAACTGGGCCTGTATCTGCATTGACATGGAAAAGC
>C00091 entry-id=1 pos=178..777 direction=forward
ATTTCAGCTTGGAACCCAAGAGTAGTGAGGAGAGTAGTAATTAAGGGGTGGTGGCCACTGATCCAATGCATGGAGGGTATGGAGTACCTGAGATACAGACCGATGTACAATATTGAGAAAAGATGGATATATAAAAAACAGAGCAGTAGAGTGTTCAGTGAGGACATGGGCTACCTGATGCAGTACGGTGGAGGATGGGCCTCAGGAACAATTTCCCTTAAGGGTTTATTCAATGAGCACGAACTGTGGAGAAATGTATGGTCCAGGTCTAACGACGGAATGGACCTAGCCAGATACTTCGGGTGCTCGATTACACTGTACCCAGAGGAAAATCAGGATTATTTGTTCTGGTTTGACACAGAATTCGACCAGCAACAACTGATTAACTTGCAGGAATACACTCAACCAAGTGTAATGCTGCAAGCGAAAAACTCCAGATTAATAGCGGCTAAAAGTAGAATGCCAATTAGGAGGAGAGTGAAGAGAATTTTCATACCCCCCCCATCACAAATGACAACACAGTGGCAGTTTCAAAAAGACCTAGCAGACTACCCCCTCTTTAACTGGGCCTGTATCTGCATTGACATGGAAAAGCCCTTC
>C00092 entry-id=1 pos=179..778 direction=forward
TTTCAGCTTGGAACCCAAGAGTAGTGAGGAGAGTAGTAATTAAGGGGTGGTGGCCACTGATCCAATGCATGGAGGGTATGGAGTACCTGAGATACAGACCGATGTACAATATTGAGAAAAGATGGATATATAAAAAACAGAGCAGTAGAGTGTTCAGTGAGGACATGGGCTACCTGATGCAGTACGGTGGAGGATGGGCCTCAGGAACAATTTCCCTTAAGGGTTTATTCAATGAGCACGAACTGTGGAGAAATGTATGGTCCAGGTCTAACGACGGAATGGACCTAGCCAGATACTTCGGGTGCTCGATTACACTGTACCCAGAGGAAAATCAGGATTATTTGTTCTGGTTTGACACAGAATTCGACCAGCAACAACTGATTAACTTGCAGGAATACACTCAACCAAGTGTAATGCTGCAAGCGAAAAACTCCAGATTAATAGCGGCTAAAAGTAGAATGCCAATTAGGAGGAGAGTGAAGAGAATTTTCATACCCCCCCCATCACAAATGACAACACAGTGGCAGTTTCAAAAAGACCTAGCAGACTACCCCCTCTTTAACTGGGCCTGTATCTGCATTGACATGGAAAAGCCCTTCG
>C00093 entry-id=1 pos=180..779 direction=forward
TTCAGCTTGGAACCCAAGAGTAGTGAGGAGAGTAGTAATTAAGGGGTGGTGGCCACTGATCCAATGCATGGAGGGTATGGAGTACCTGAGATACAGACCGATGTACAATATTGAGAAAAGATGGATATATAAAAAACAGAGCAGTAGAGTGTTCAGTGAGGACATGGGCTACCTGATGCAGTACGGTGGAGGATGGGCCTCAGGAACAATTTCCCTTAAGGGTTTATTCAATGAGCACGAACTGTGGAGAAATGTATGGTCCAGGTCTAACGACGGAATGGACCTAGCCAGATACTTCGGGTGCTCGATTACACTGTACCCAGAGGAAAATCAGGATTATTTGTTCTGGTTTGACACAGAATTCGACCAGCAACAACTGATTAACTTGCAGGAATACACTCAACCAAGTGTAATGCTGCAAGCGAAAAACTCCAGATTAATAGCGGCTAAAAGTAGAATGCCAATTAGGAGGAGAGTGAAGAGAATTTTCATACCCCCCCCATCACAAATGACAACACAGTGGCAGTTTCAAAAAGACCTAGCAGACTACCCCCTCTTTAACTGGGCCTGTATCTGCATTGACATGGAAAAGCCCTTCGA
>C00094 entry-id=1 pos=180..779 direction=forward
TTCAGCTTGGAACCCAAGAGTAGTGAGGAGAGTAGTAATTAAGGGGTGGTGGCCACTGATCCAATGCATGGAGGGTATGGAGTACCTGAGATACAGACCGATGTACAATATTGAGAAAAGATGGATATATAAAAAACAGAGCAGTAGAGTGTTCAGTGAGGACATGGGCTACCTGATGCAGTACGGTGGAGGATGGGCCTCAGGAACAATTTCCCTTAAGGGTTTATTCAATGAGCACGAACTGTGGAGAAATGTATGGTCCAGGTCTAACGACGGAATGGACCTAGCCAGATACTTCGGGTGCTCGATTACACTGTACCCAGAGGAAAATCAGGATTATTTGTTCTGGTTTGACACAGAATTCGACCAGCAACAACTGATTAACTTGCAGGAATACACTCAACCAAGTGTAATGCTGCAAGCGAAAAACTCCAGATTAATAGCGGCTAAAAGTAGAATGCCAATTAGGAGGAGAGTGAAGAGAATTTTCATACCCCCCCCATCACAAATGACAACACAGTGGCAGTTTCAAAAAGACCTAGCAGACTACCCCCTCTTTAACTGGGCCTGTATCTGCATTGACATGGAAAAGCCCTTCGA
>C00095 entry-id=1 pos=182..781 direction=forward
CAGCTTGGAACCCAAGAGTAGTGAGGAGAGTAGTAATTAAGGGGTGGTGGCCACTGATCCAATGCATGGAGGGTATGGAGTACCTGAGATACAGACCGATGTACAATATTGAGAAAAGATGGATATATAAAAAACAGAGCAGTAGAGTGTTCAGTGAGGACATGGGCTACCTGATGCAGTACGGTGGAGGATGGGCCTCAGGAACAATTTCCCTTAAGGGTTTATTCAATGAGCACGAACTGTGGAGAAATGTATGGTCCAGGTCTAACGACGGAATGGACCTAGCCAGATACTTCGGGTGCTCGATTACACTGTACCCAGAGGAAAATCAGGATTATTTGTTCTGGTTTGACACAGAATTCGACCAGCAACAACTGATTAACTTGCAGGAATACACTCAACCAAGTGTAATGCTGCAAGCGAAAAACTCCAGATTAATAGCGGCTAAAAGTAGAATGCCAATTAGGAGGAGAGTGAAGAGAATTTTCATACCCCCCCCATCACAAATGACAACACAGTGGCAGTTTCAAAAAGACCTAGCAGACTACCCCCTCTTTAACTGGGCCTGTATCTGCATTGACATGGAAAAGCCCTTCGATT
>C00096 entry-id=1 pos=183..782 direction=forward
AGCTTGGAACCCAAGAGTAGTGAGGAGAGTAGTAATTAAGGGGTGGTGGCCACTGATCCAATGCATGGAGGGTATGGAGTACCTGAGATACAGACCGATGTACAATATTGAGAAAAGATGGATATATAAAAAACAGAGCAGTAGAGTGTTCAGTGAGGACATGGGCTACCTGATGCAGTACGGTGGAGGATGGGCCTCAGGAACAATTTCCCTTAAGGGTTTATTCAATGAGCACGAACTGTGGAGAAATGTATGGTCCAGGTCTAACGACGGAATGGACCTAGCCAGATACTTCGGGTGCTCGATTACACTGTACCCAGAGGAAAATCAGGATTATTTGTTCTGGTTTGACACAGAATTCGACCAGCAACAACTGATTAACTTGCAGGAATACACTCAACCAAGTGTAATGCTGCAAGCGAAAAACTCCAGATTAATAGCGGCTAAAAGTAGAATGCCAATTAGGAGGAGAGTGAAGAGAATTTTCATACCCCCCCCATCACAAATGACAACACAGTGGCAGTTTCAAAAAGACCTAGCAGACTACCCCCTCTTTAACTGGGCCTGTATCTGCATTGACATGGAAAAGCCCTTCGATTA
>C00097 entry-id=1 pos=187..786 direction=forward
TGGAACCCAAGAGTAGTGAGGAGAGTAGTAATTAAGGGGTGGTGGCCACTGATCCAATGCATGGAGGGTATGGAGTACCTGAGATACAGACCGATGTACAATATTGAGAAAAGATGGATATATAAAAAACAGAGCAGTAGAGTGTTCAGTGAGGACATGGGCTACCTGATGCAGTACGGTGGAGGATGGGCCTCAGGAACAATTTCCCTTAAGGGTTTATTCAATGAGCACGAACTGTGGAGAAATGTATGGTCCAGGTCTAACGACGGAATGGACCTAGCCAGATACTTCGGGTGCTCGATTACACTGTACCCAGAGGAAAATCAGGATTATTTGTTCTGGTTTGACACAGAATTCGACCAGCAACAACTGATTAACTTGCAGGAATACACTCAACCAAGTGTAATGCTGCAAGCGAAAAACTCCAGATTAATAGCGGCTAAAAGTAGAATGCCAATTAGGAGGAGAGTGAAGAGAATTTTCATACCCCCCCCATCACAAATGACAACACAGTGGCAGTTTCAAAAAGACCTAGCAGACTACCCCCTCTTTAACTGGGCCTGTATCTGCATTGACATGGAAAAGCCCTTCGATTACACA
>C00098 entry-id=1 pos=189..788 direction=forward
GAACCCAAGAGTAGTGAGGAGAGTAGTAATTAAGGGGTGGTGGCCACTGATCCAATGCATGGAGGGTATGGAGTACCTGAGATACAGACCGATGTACAATATTGAGAAAAGATGGATATATAAAAAACAGAGCAGTAGAGTGTTCAGTGAGGACATGGGCTACCTGATGCAGTACGGTGGAGGATGGGCCTCAGGAACAATTTCCCTTAAGGGTTTATTCAATGAGCACGAACTGTGGAGAAATGTATGGTCCAGGTCTAACGACGGAATGGACCTAGCCAGATACTTCGGGTGCTCGATTACACTGTACCCAGAGGAAAATCAGGATTATTTGTTCTGGTTTGACACAGAATTCGACCAGCAACAACTGATTAACTTGCAGGAATACACTCAACCAAGTGTAATGCTGCAAGCGAAAAACTCCAGATTAATAGCGGCTAAAAGTAGAATGCCAATTAGGAGGAGAGTGAAGAGAATTTTCATACCCCCCCCATCACAAATGACAACACAGTGGCAGTTTCAAAAAGACCTAGCAGACTACCCCCTCTTTAACTGGGCCTGTATCTGCATTGACATGGAAAAGCCCTTCGATTACACAGG
>C00099 entry-id=1 pos=193..792 direction=forward
CCAAGAGTAGTGAGGAGAGTAGTAATTAAGGGGTGGTGGCCACTGATCCAATGCATGGAGGGTATGGAGTACCTGAGATACAGACCGATGTACAATATTGAGAAAAGATGGATATATAAAAAACAGAGCAGTAGAGTGTTCAGTGAGGACATGGGCTACCTGATGCAGTACGGTGGAGGATGGGCCTCAGGAACAATTTCCCTTAAGGGTTTATTCAATGAGCACGAACTGTGGAGAAATGTATGGTCCAGGTCTAACGACGGAATGGACCTAGCCAGATACTTCGGGTGCTCGATTACACTGTACCCAGAGGAAAATCAGGATTATTTGTTCTGGTTTGACACAGAATTCGACCAGCAACAACTGATTAACTTGCAGGAATACACTCAACCAAGTGTAATGCTGCAAGCGAAAAACTCCAGATTAATAGCGGCTAAAAGTAGAATGCCAATTAGGAGGAGAGTGAAGAGAATTTTCATACCCCCCCCATCACAAATGACAACACAGTGGCAGTTTCAAAAAGACCTAGCAGACTACCCCCTCTTTAACTGGGCCTGTATCTGCATTGACATGGAAAAGCCCTTCGATTACACAGGGGCA
>C00100 entry-id=1 pos=195..794 direction=forward
AAGAGTAGTGAGGAGAGTAGTAATTAAGGGGTGGTGGCCACTGATCCAATGCATGGAGGGTATGGAGTACCTGAGATACAGACCGATGTACAATATTGAGAAAAGATGGATATATAAAAAACAGAGCAGTAGAGTGTTCAGTGAGGACATGGGCTACCTGATGCAGTACGGTGGAGGATGGGCCTCAGGAACAATTTCCCTTAAGGGTTTATTCAATGAGCACGAACTGTGGAGAAATGTATGGTCCAGGTCTAACGACGGAATGGACCTAGCCAGATACTTCGGGTGCTCGATTACACTGTACCCAGAGGAAAATCAGGATTATTTGTTCTGGTTTGACACAGAATTCGACCAGCAACAACTGATTAACTTGCAGGAATACACTCAACCAAGTGTAATGCTGCAAGCGAAAAACTCCAGATTAATAGCGGCTAAAAGTAGAATGCCAATTAGGAGGAGAGTGAAGAGAATTTTCATACCCCCCCCATCACAAATGACAACACAGTGGCAGTTTCAAAAAGACCTAGCAGACTACCCCCTCTTTAACTGGGCCTGTATCTGCATTGACATGGAAAAGCCCTTCGATTACACAGGGGCATG
>C00101 entry-id=1 pos=195..794 direction=forward
AAGAGTAGTGAGGAGAGTAGTAATTAAGGGGTGGTGGCCACTGATCCAATGCATGGAGGGTATGGAGTACCTGAGATACAGACCGATGTACAATATTGAGAAAAGATGGATATATAAAAAACAGAGCAGTAGAGTGTTCAGTGAGGACATGGGCTACCTGATGCAGTACGGTGGAGGATGGGCCTCAGGAACAATTTCCCTTAAGGGTTTATTCAATGAGCACGAACTGTGGAGAAATGTATGGTCCAGGTCTAACGACGGAATGGACCTAGCCAGATACTTCGGGTGCTCGATTACACTGTACCCAGAGGAAAATCAGGATTATTTGTTCTGGTTTGACACAGAATTCGACCAGCAACAACTGATTAACTTGCAGGAATACACTCAACCAAGTGTAATGCTGCAAGCGAAAAACTCCAGATTAATAGCGGCTAAAAGTAGAATGCCAATTAGGAGGAGAGTGAAGAGAATTTTCATACCCCCCCCATCACAAATGACAACACAGTGGCAGTTTCAAAAAGACCTAGCAGACTACCCCCTCTTTAACTGGGCCTGTATCTGCATTGACATGGAAAAGCCCTTCGATTACACAGGGGCATG
>C00102 entry-id=1 pos=199..798 direction=forward
GTAGTGAGGAGAGTAGTAATTAAGGGGTGGTGGCCACTGATCCAATGCATGGAGGGTATGGAGTACCTGAGATACAGACCGATGTACAATATTGAGAAAAGATGGATATATAAAAAACAGAGCAGTAGAGTGTTCAGTGAGGACATGGGCTACCTGATGCAGTACGGTGGAGGATGGGCCTCAGGAACAATTTCCCTTAAGGGTTTATTCAATGAGCACGAACTGTGGAGAAATGTATGGTCCAGGTCTAACGACGGAATGGACCTAGCCAGATACTTCGGGTGCTCGATTACACTGTACCCAGAGGAAAATCAGGATTATTTGTTCTGGTTTGACACAGAATTCGACCAGCAACAACTGATTAACTTGCAGGAATACACTCAACCAAGTGTAATGCTGCAAGCGAAAAACTCCAGATTAATAGCGGCTAAAAGTAGAATGCCAATTAGGAGGAGAGTGAAGAGAATTTTCATACCCCCCCCATCACAAATGACAACACAGTGGCAGTTTCAAAAAGACCTAGCAGACTACCCCCTCTTTAACTGGGCCTGTATCTGCATTGACATGGAAAAGCCCTTCGATTACACAGGGGCATGGAGA
>C00103 entry-id=1 pos=203..802 direction=forward
TGAGGAGAGTAGTAATTAAGGGGTGGTGGCCACTGATCCAATGCATGGAGGGTATGGAGTACCTGAGATACAGACCGATGTACAATATTGAGAAAAGATGGATATATAAAAAACAGAGCAGTAGAGTGTTCAGTGAGGACATGGGCTACCTGATGCAGTACGGTGGAGGATGGGCCTCAGGAACAATTTCCCTTAAGGGTTTATTCAATGAGCACGAACTGTGGAGAAATGTATGGTCCAGGTCTAACGACGGAATGGACCTAGCCAGATACTTCGGGTGCTCGATTACACTGTACCCAGAGGAAAATCAGGATTATTTGTTCTGGTTTGACACAGAATTCGACCAGCAACAACTGATTAACTTGCAGGAATACACTCAACCAAGTGTAATGCTGCAAGCGAAAAACTCCAGATTAATAGCGGCTAAAAGTAGAATGCCAATTAGGAGGAGAGTGAAGAGAATTTTCATACCCCCCCCATCACAAATGACAACACAGTGGCAGTTTCAAAAAGACCTAGCAGACTACCCCCTCTTTAACTGGGCCTGTATCTGCATTGACATGGAAAAGCCCTTCGATTACACAGGGGCATGGAGAAACG
>C00104 entry-id=1 pos=208..807 direction=forward
AGAGTAGTAATTAAGGGGTGGTGGCCACTGATCCAATGCATGGAGGGTATGGAGTACCTGAGATACAGACCGATGTACAATATTGAGAAAAGATGGATATATAAAAAACAGAGCAGTAGAGTGTTCAGTGAGGACATGGGCTACCTGATGCAGTACGGTGGAGGATGGGCCTCAGGAACAATTTCCCTTAAGGGTTTATTCAATGAGCACGAACTGTGGAGAAATGTATGGTCCAGGTCTAACGACGGAATGGACCTAGCCAGATACTTCGGGTGCTCGATTACACTGTACCCAGAGGAAAATCAGGATTATTTGTTCTGGTTTGACACAGAATTCGACCAGCAACAACTGATTAACTTGCAGGAATACACTCAACCAAGTGTAATGCTGCAAGCGAAAAACTCCAGATTAATAGCGGCTAAAAGTAGAATGCCAATTAGGAGGAGAGTGAAGAGAATTTTCATACCCCCCCCATCACAAATGACAACACAGTGGCAGTTTCAAAAAGACCTAGCAGACTACCCCCTCTTTAACTGGGCCTGTATCTGCATTGACATGGAAAAGCCCTTCGATTACACAGGGGCATGGAGAAACGCATGG
>C00105 entry-id=1 pos=212..811 direction=forward
TAGTAATTAAGGGGTGGTGGCCACTGATCCAATGCATGGAGGGTATGGAGTACCTGAGATACAGACCGATGTACAATATTGAGAAAAGATGGATATATAAAAAACAGAGCAGTAGAGTGTTCAGTGAGGACATGGGCTACCTGATGCAGTACGGTGGAGGATGGGCCTCAGGAACAATTTCCCTTAAGGGTTTATTCAATGAGCACGAACTGTGGAGAAATGTATGGTCCAGGTCTAACGACGGAATGGACCTAGCCAGATACTTCGGGTGCTCGATTACACTGTACCCAGAGGAAAATCAGGATTATTTGTTCTGGTTTGACACAGAATTCGACCAGCAACAACTGATTAACTTGCAGGAATACACTCAACCAAGTGTAATGCTGCAAGCGAAAAACTCCAGATTAATAGCGGCTAAAAGTAGAATGCCAATTAGGAGGAGAGTGAAGAGAATTTTCATACCCCCCCCATCACAAATGACAACACAGTGGCAGTTTCAAAAAGACCTAGCAGACTACCCCCTCTTTAACTGGGCCTGTATCTGCATTGACATGGAAAAGCCCTTCGATTACACAGGGGCATGGAGAAACGCATGGTGGT
>C00106 entry-id=1 pos=212..811 direction=forward
TAGTAATTAAGGGGTGGTGGCCACTGATCCAATGCATGGAGGGTATGGAGTACCTGAGATACAGACCGATGTACAATATTGAGAAAAGATGGATATATAAAAAACAGAGCAGTAGAGTGTTCAGTGAGGACATGGGCTACCTGATGCAGTACGGTGGAGGATGGGCCTCAGGAACAATTTCCCTTAAGGGTTTATTCAATGAGCACGAACTGTGGAGAAATGTATGGTCCAGGTCTAACGACGGAATGGACCTAGCCAGATACTTCGGGTGCTCGATTACACTGTACCCAGAGGAAAATCAGGATTATTTGTTCTGGTTTGACACAGAATTCGACCAGCAACAACTGATTAACTTGCAGGAATACACTCAACCAAGTGTAATGCTGCAAGCGAAAAACTCCAGATTAATAGCGGCTAAAAGTAGAATGCCAATTAGGAGGAGAGTGAAGAGAATTTTCATACCCCCCCCATCACAAATGACAACACAGTGGCAGTTTCAAAAAGACCTAGCAGACTACCCCCTCTTTAACTGGGCCTGTATCTGCATTGACATGGAAAAGCCCTTCGATTACACAGGGGCATGGAGAAACGCATGGTGGT
>C00107 entry-id=1 pos=212..811 direction=forward
TAGTAATTAAGGGGTGGTGGCCACTGATCCAATGCATGGAGGGTATGGAGTACCTGAGATACAGACCGATGTACAATATTGAGAAAAGATGGATATATAAAAAACAGAGCAGTAGAGTGTTCAGTGAGGACATGGGCTACCTGATGCAGTACGGTGGAGGATGGGCCTCAGGAACAATTTCCCTTAAGGGTTTATTCAATGAGCACGAACTGTGGAGAAATGTATGGTCCAGGTCTAACGACGGAATGGACCTAGCCAGATACTTCGGGTGCTCGATTACACTGTACCCAGAGGAAAATCAGGATTATTTGTTCTGGTTTGACACAGAATTCGACCAGCAACAACTGATTAACTTGCAGGAATACACTCAACCAAGTGTAATGCTGCAAGCGAAAAACTCCAGATTAATAGCGGCTAAAAGTAGAATGCCAATTAGGAGGAGAGTGAAGAGAATTTTCATACCCCCCCCATCACAAATGACAACACAGTGGCAGTTTCAAAAAGACCTAGCAGACTACCCCCTCTTTAACTGGGCCTGTATCTGCATTGACATGGAAAAGCCCTTCGATTACACAGGGGCATGGAGAAACGCATGGTGGT
>C00108 entry-id=1 pos=212..811 direction=forward
TAGTAATTAAGGGGTGGTGGCCACTGATCCAATGCATGGAGGGTATGGAGTACCTGAGATACAGACCGATGTACAATATTGAGAAAAGATGGATATATAAAAAACAGAGCAGTAGAGTGTTCAGTGAGGACATGGGCTACCTGATGCAGTACGGTGGAGGATGGGCCTCAGGAACAATTTCCCTTAAGGGTTTATTCAATGAGCACGAACTGTGGAGAAATGTATGGTCCAGGTCTAACGACGGAATGGACCTAGCCAGATACTTCGGGTGCTCGATTACACTGTACCCAGAGGAAAATCAGGATTATTTGTTCTGGTTTGACACAGAATTCGACCAGCAACAACTGATTAACTTGCAGGAATACACTCAACCAAGTGTAATGCTGCAAGCGAAAAACTCCAGATTAATAGCGGCTAAAAGTAGAATGCCAATTAGGAGGAGAGTGAAGAGAATTTTCATACCCCCCCCATCACAAATGACAACACAGTGGCAGTTTCAAAAAGACCTAGCAGACTACCCCCTCTTTAACTGGGCCTGTATCTGCATTGACATGGAAAAGCCCTTCGATTACACAGGGGCATGGAGAAACGCATGGTGGT
>C00109 entry-id=1 pos=213..812 direction=forward
AGTAATTAAGGGGTGGTGGCCACTGATCCAATGCATGGAGGGTATGGAGTACCTGAGATACAGACCGATGTACAATATTGAGAAAAGATGGATATATAAAAAACAGAGCAGTAGAGTGTTCAGTGAGGACATGGGCTACCTGATGCAGTACGGTGGAGGATGGGCCTCAGGAACAATTTCCCTTAAGGGTTTATTCAATGAGCACGAACTGTGGAGAAATGTATGGTCCAGGTCTAACGACGGAATGGACCTAGCCAGATACTTCGGGTGCTCGATTACACTGTACCCAGAGGAAAATCAGGATTATTTGTTCTGGTTTGACACAGAATTCGACCAGCAACAACTGATTAACTTGCAGGAATACACTCAACCAAGTGTAATGCTGCAAGCGAAAAACTCCAGATTAATAGCGGCTAAAAGTAGAATGCCAATTAGGAGGAGAGTGAAGAGAATTTTCATACCCCCCCCATCACAAATGACAACACAGTGGCAGTTTCAAAAAGACCTAGCAGACTACCCCCTCTTTAACTGGGCCTGTATCTGCATTGACATGGAAAAGCCCTTCGATTACACAGGGGCATGGAGAAACGCATGGTGGTC
>C00110 entry-id=1 pos=213..812 direction=forward
AGTAATTAAGGGGTGGTGGCCACTGATCCAATGCATGGAGGGTATGGAGTACCTGAGATACAGACCGATGTACAATATTGAGAAAAGATGGATATATAAAAAACAGAGCAGTAGAGTGTTCAGTGAGGACATGGGCTACCTGATGCAGTACGGTGGAGGATGGGCCTCAGGAACAATTTCCCTTAAGGGTTTATTCAATGAGCACGAACTGTGGAGAAATGTATGGTCCAGGTCTAACGACGGAATGGACCTAGCCAGATACTTCGGGTGCTCGATTACACTGTACCCAGAGGAAAATCAGGATTATTTGTTCTGGTTTGACACAGAATTCGACCAGCAACAACTGATTAACTTGCAGGAATACACTCAACCAAGTGTAATGCTGCAAGCGAAAAACTCCAGATTAATAGCGGCTAAAAGTAGAATGCCAATTAGGAGGAGAGTGAAGAGAATTTTCATACCCCCCCCATCACAAATGACAACACAGTGGCAGTTTCAAAAAGACCTAGCAGACTACCCCCTCTTTAACTGGGCCTGTATCTGCATTGACATGGAAAAGCCCTTCGATTACACAGGGGCATGGAGAAACGCATGGTGGTC
>C00111 entry-id=1 pos=214..813 direction=forward
GTAATTAAGGGGTGGTGGCCACTGATCCAATGCATGGAGGGTATGGAGTACCTGAGATACAGACCGATGTACAATATTGAGAAAAGATGGATATATAAAAAACAGAGCAGTAGAGTGTTCAGTGAGGACATGGGCTACCTGATGCAGTACGGTGGAGGATGGGCCTCAGGAACAATTTCCCTTAAGGGTTTATTCAATGAGCACGAACTGTGGAGAAATGTATGGTCCAGGTCTAACGACGGAATGGACCTAGCCAGATACTTCGGGTGCTCGATTACACTGTACCCAGAGGAAAATCAGGATTATTTGTTCTGGTTTGACACAGAATTCGACCAGCAACAACTGATTAACTTGCAGGAATACACTCAACCAAGTGTAATGCTGCAAGCGAAAAACTCCAGATTAATAGCGGCTAAAAGTAGAATGCCAATTAGGAGGAGAGTGAAGAGAATTTTCATACCCCCCCCATCACAAATGACAACACAGTGGCAGTTTCAAAAAGACCTAGCAGACTACCCCCTCTTTAACTGGGCCTGTATCTGCATTGACATGGAAAAGCCCTTCGATTACACAGGGGCATGGAGAAACGCATGGTGGTCA
>C00112 entry-id=1 pos=217..816 direction=forward
ATTAAGGGGTGGTGGCCACTGATCCAATGCATGGAGGGTATGGAGTACCTGAGATACAGACCGATGTACAATATTGAGAAAAGATGGATATATAAAAAACAGAGCAGTAGAGTGTTCAGTGAGGACATGGGCTACCTGATGCAGTACGGTGGAGGATGGGCCTCAGGAACAATTTCCCTTAAGGGTTTATTCAATGAGCACGAACTGTGGAGAAATGTATGGTCCAGGTCTAACGACGGAATGGACCTAGCCAGATACTTCGGGTGCTCGATTACACTGTACCCAGAGGAAAATCAGGATTATTTGTTCTGGTTTGACACAGAATTCGACCAGCAACAACTGATTAACTTGCAGGAATACACTCAACCAAGTGTAATGCTGCAAGCGAAAAACTCCAGATTAATAGCGGCTAAAAGTAGAATGCCAATTAGGAGGAGAGTGAAGAGAATTTTCATACCCCCCCCATCACAAATGACAACACAGTGGCAGTTTCAAAAAGACCTAGCAGACTACCCCCTCTTTAACTGGGCCTGTATCTGCATTGACATGGAAAAGCCCTTCGATTACACAGGGGCATGGAGAAACGCATGGTGGTCAATG
>C00113 entry-id=1 pos=220..819 direction=forward
AAGGGGTGGTGGCCACTGATCCAATGCATGGAGGGTATGGAGTACCTGAGATACAGACCGATGTACAATATTGAGAAAAGATGGATATATAAAAAACAGAGCAGTAGAGTGTTCAGTGAGGACATGGGCTACCTGATGCAGTACGGTGGAGGATGGGCCTCAGGAACAATTTCCCTTAAGGGTTTATTCAATGAGCACGAACTGTGGAGAAATGTATGGTCCAGGTCTAACGACGGAATGGACCTAGCCAGATACTTCGGGTGCTCGATTACACTGTACCCAGAGGAAAATCAGGATTATTTGTTCTGGTTTGACACAGAATTCGACCAGCAACAACTGATTAACTTGCAGGAATACACTCAACCAAGTGTAATGCTGCAAGCGAAAAACTCCAGATTAATAGCGGCTAAAAGTAGAATGCCAATTAGGAGGAGAGTGAAGAGAATTTTCATACCCCCCCCATCACAAATGACAACACAGTGGCAGTTTCAAAAAGACCTAGCAGACTACCCCCTCTTTAACTGGGCCTGTATCTGCATTGACATGGAAAAGCCCTTCGATTACACAGGGGCATGGAGAAACGCATGGTGGTCAATGCAG
>C00114 entry-id=1 pos=221..820 direction=forward
AGGGGTGGTGGCCACTGATCCAATGCATGGAGGGTATGGAGTACCTGAGATACAGACCGATGTACAATATTGAGAAAAGATGGATATATAAAAAACAGAGCAGTAGAGTGTTCAGTGAGGACATGGGCTACCTGATGCAGTACGGTGGAGGATGGGCCTCAGGAACAATTTCCCTTAAGGGTTTATTCAATGAGCACGAACTGTGGAGAAATGTATGGTCCAGGTCTAACGACGGAATGGACCTAGCCAGATACTTCGGGTGCTCGATTACACTGTACCCAGAGGAAAATCAGGATTATTTGTTCTGGTTTGACACAGAATTCGACCAGCAACAACTGATTAACTTGCAGGAATACACTCAACCAAGTGTAATGCTGCAAGCGAAAAACTCCAGATTAATAGCGGCTAAAAGTAGAATGCCAATTAGGAGGAGAGTGAAGAGAATTTTCATACCCCCCCCATCACAAATGACAACACAGTGGCAGTTTCAAAAAGACCTAGCAGACTACCCCCTCTTTAACTGGGCCTGTATCTGCATTGACATGGAAAAGCCCTTCGATTACACAGGGGCATGGAGAAACGCATGGTGGTCAATGCAGA
>C00115 entry-id=1 pos=226..825 direction=forward
TGGTGGCCACTGATCCAATGCATGGAGGGTATGGAGTACCTGAGATACAGACCGATGTACAATATTGAGAAAAGATGGATATATAAAAAACAGAGCAGTAGAGTGTTCAGTGAGGACATGGGCTACCTGATGCAGTACGGTGGAGGATGGGCCTCAGGAACAATTTCCCTTAAGGGTTTATTCAATGAGCACGAACTGTGGAGAAATGTATGGTCCAGGTCTAACGACGGAATGGACCTAGCCAGATACTTCGGGTGCTCGATTACACTGTACCCAGAGGAAAATCAGGATTATTTGTTCTGGTTTGACACAGAATTCGACCAGCAACAACTGATTAACTTGCAGGAATACACTCAACCAAGTGTAATGCTGCAAGCGAAAAACTCCAGATTAATAGCGGCTAAAAGTAGAATGCCAATTAGGAGGAGAGTGAAGAGAATTTTCATACCCCCCCCATCACAAATGACAACACAGTGGCAGTTTCAAAAAGACCTAGCAGACTACCCCCTCTTTAACTGGGCCTGTATCTGCATTGACATGGAAAAGCCCTTCGATTACACAGGGGCATGGAGAAACGCATGGTGGTCAATGCAGAGACAG
>C00116 entry-id=1 pos=227..826 direction=forward
GGTGGCCACTGATCCAATGCATGGAGGGTATGGAGTACCTGAGATACAGACCGATGTACAATATTGAGAAAAGATGGATATATAAAAAACAGAGCAGTAGAGTGTTCAGTGAGGACATGGGCTACCTGATGCAGTACGGTGGAGGATGGGCCTCAGGAACAATTTCCCTTAAGGGTTTATTCAATGAGCACGAACTGTGGAGAAATGTATGGTCCAGGTCTAACGACGGAATGGACCTAGCCAGATACTTCGGGTGCTCGATTACACTGTACCCAGAGGAAAATCAGGATTATTTGTTCTGGTTTGACACAGAATTCGACCAGCAACAACTGATTAACTTGCAGGAATACACTCAACCAAGTGTAATGCTGCAAGCGAAAAACTCCAGATTAATAGCGGCTAAAAGTAGAATGCCAATTAGGAGGAGAGTGAAGAGAATTTTCATACCCCCCCCATCACAAATGACAACACAGTGGCAGTTTCAAAAAGACCTAGCAGACTACCCCCTCTTTAACTGGGCCTGTATCTGCATTGACATGGAAAAGCCCTTCGATTACACAGGGGCATGGAGAAACGCATGGTGGTCAATGCAGAGACAGG
>C00117 entry-id=1 pos=228..827 direction=forward
GTGGCCACTGATCCAATGCATGGAGGGTATGGAGTACCTGAGATACAGACCGATGTACAATATTGAGAAAAGATGGATATATAAAAAACAGAGCAGTAGAGTGTTCAGTGAGGACATGGGCTACCTGATGCAGTACGGTGGAGGATGGGCCTCAGGAACAATTTCCCTTAAGGGTTTATTCAATGAGCACGAACTGTGGAGAAATGTATGGTCCAGGTCTAACGACGGAATGGACCTAGCCAGATACTTCGGGTGCTCGATTACACTGTACCCAGAGGAAAATCAGGATTATTTGTTCTGGTTTGACACAGAATTCGACCAGCAACAACTGATTAACTTGCAGGAATACACTCAACCAAGTGTAATGCTGCAAGCGAAAAACTCCAGATTAATAGCGGCTAAAAGTAGAATGCCAATTAGGAGGAGAGTGAAGAGAATTTTCATACCCCCCCCATCACAAATGACAACACAGTGGCAGTTTCAAAAAGACCTAGCAGACTACCCCCTCTTTAACTGGGCCTGTATCTGCATTGACATGGAAAAGCCCTTCGATTACACAGGGGCATGGAGAAACGCATGGTGGTCAATGCAGAGACAGGC
>C00118 entry-id=1 pos=228..827 direction=forward
GTGGCCACTGATCCAATGCATGGAGGGTATGGAGTACCTGAGATACAGACCGATGTACAATATTGAGAAAAGATGGATATATAAAAAACAGAGCAGTAGAGTGTTCAGTGAGGACATGGGCTACCTGATGCAGTACGGTGGAGGATGGGCCTCAGGAACAATTTCCCTTAAGGGTTTATTCAATGAGCACGAACTGTGGAGAAATGTATGGTCCAGGTCTAACGACGGAATGGACCTAGCCAGATACTTCGGGTGCTCGATTACACTGTACCCAGAGGAAAATCAGGATTATTTGTTCTGGTTTGACACAGAATTCGACCAGCAACAACTGATTAACTTGCAGGAATACACTCAACCAAGTGTAATGCTGCAAGCGAAAAACTCCAGATTAATAGCGGCTAAAAGTAGAATGCCAATTAGGAGGAGAGTGAAGAGAATTTTCATACCCCCCCCATCACAAATGACAACACAGTGGCAGTTTCAAAAAGACCTAGCAGACTACCCCCTCTTTAACTGGGCCTGTATCTGCATTGACATGGAAAAGCCCTTCGATTACACAGGGGCATGGAGAAACGCATGGTGGTCAATGCAGAGACAGGC
>C00119 entry-id=1 pos=228..827 direction=forward
GTGGCCACTGATCCAATGCATGGAGGGTATGGAGTACCTGAGATACAGACCGATGTACAATATTGAGAAAAGATGGATATATAAAAAACAGAGCAGTAGAGTGTTCAGTGAGGACATGGGCTACCTGATGCAGTACGGTGGAGGATGGGCCTCAGGAACAATTTCCCTTAAGGGTTTATTCAATGAGCACGAACTGTGGAGAAATGTATGGTCCAGGTCTAACGACGGAATGGACCTAGCCAGATACTTCGGGTGCTCGATTACACTGTACCCAGAGGAAAATCAGGATTATTTGTTCTGGTTTGACACAGAATTCGACCAGCAACAACTGATTAACTTGCAGGAATACACTCAACCAAGTGTAATGCTGCAAGCGAAAAACTCCAGATTAATAGCGGCTAAAAGTAGAATGCCAATTAGGAGGAGAGTGAAGAGAATTTTCATACCCCCCCCATCACAAATGACAACACAGTGGCAGTTTCAAAAAGACCTAGCAGACTACCCCCTCTTTAACTGGGCCTGTATCTGCATTGACATGGAAAAGCCCTTCGATTACACAGGGGCATGGAGAAACGCATGGTGGTCAATGCAGAGACAGGC
>C00120 entry-id=1 pos=228..827 direction=forward
GTGGCCACTGATCCAATGCATGGAGGGTATGGAGTACCTGAGATACAGACCGATGTACAATATTGAGAAAAGATGGATATATAAAAAACAGAGCAGTAGAGTGTTCAGTGAGGACATGGGCTACCTGATGCAGTACGGTGGAGGATGGGCCTCAGGAACAATTTCCCTTAAGGGTTTATTCAATGAGCACGAACTGTGGAGAAATGTATGGTCCAGGTCTAACGACGGAATGGACCTAGCCAGATACTTCGGGTGCTCGATTACACTGTACCCAGAGGAAAATCAGGATTATTTGTTCTGGTTTGACACAGAATTCGACCAGCAACAACTGATTAACTTGCAGGAATACACTCAACCAAGTGTAATGCTGCAAGCGAAAAACTCCAGATTAATAGCGGCTAAAAGTAGAATGCCAATTAGGAGGAGAGTGAAGAGAATTTTCATACCCCCCCCATCACAAATGACAACACAGTGGCAGTTTCAAAAAGACCTAGCAGACTACCCCCTCTTTAACTGGGCCTGTATCTGCATTGACATGGAAAAGCCCTTCGATTACACAGGGGCATGGAGAAACGCATGGTGGTCAATGCAGAGACAGGC
>C00121 entry-id=1 pos=230..829 direction=forward
GGCCACTGATCCAATGCATGGAGGGTATGGAGTACCTGAGATACAGACCGATGTACAATATTGAGAAAAGATGGATATATAAAAAACAGAGCAGTAGAGTGTTCAGTGAGGACATGGGCTACCTGATGCAGTACGGTGGAGGATGGGCCTCAGGAACAATTTCCCTTAAGGGTTTATTCAATGAGCACGAACTGTGGAGAAATGTATGGTCCAGGTCTAACGACGGAATGGACCTAGCCAGATACTTCGGGTGCTCGATTACACTGTACCCAGAGGAAAATCAGGATTATTTGTTCTGGTTTGACACAGAATTCGACCAGCAACAACTGATTAACTTGCAGGAATACACTCAACCAAGTGTAATGCTGCAAGCGAAAAACTCCAGATTAATAGCGGCTAAAAGTAGAATGCCAATTAGGAGGAGAGTGAAGAGAATTTTCATACCCCCCCCATCACAAATGACAACACAGTGGCAGTTTCAAAAAGACCTAGCAGACTACCCCCTCTTTAACTGGGCCTGTATCTGCATTGACATGGAAAAGCCCTTCGATTACACAGGGGCATGGAGAAACGCATGGTGGTCAATGCAGAGACAGGCAT
>C00122 entry-id=1 pos=231..830 direction=forward
GCCACTGATCCAATGCATGGAGGGTATGGAGTACCTGAGATACAGACCGATGTACAATATTGAGAAAAGATGGATATATAAAAAACAGAGCAGTAGAGTGTTCAGTGAGGACATGGGCTACCTGATGCAGTACGGTGGAGGATGGGCCTCAGGAACAATTTCCCTTAAGGGTTTATTCAATGAGCACGAACTGTGGAGAAATGTATGGTCCAGGTCTAACGACGGAATGGACCTAGCCAGATACTTCGGGTGCTCGATTACACTGTACCCAGAGGAAAATCAGGATTATTTGTTCTGGTTTGACACAGAATTCGACCAGCAACAACTGATTAACTTGCAGGAATACACTCAACCAAGTGTAATGCTGCAAGCGAAAAACTCCAGATTAATAGCGGCTAAAAGTAGAATGCCAATTAGGAGGAGAGTGAAGAGAATTTTCATACCCCCCCCATCACAAATGACAACACAGTGGCAGTTTCAAAAAGACCTAGCAGACTACCCCCTCTTTAACTGGGCCTGTATCTGCATTGACATGGAAAAGCCCTTCGATTACACAGGGGCATGGAGAAACGCATGGTGGTCAATGCAGAGACAGGCATC
>C00123 entry-id=1 pos=231..830 direction=forward
GCCACTGATCCAATGCATGGAGGGTATGGAGTACCTGAGATACAGACCGATGTACAATATTGAGAAAAGATGGATATATAAAAAACAGAGCAGTAGAGTGTTCAGTGAGGACATGGGCTACCTGATGCAGTACGGTGGAGGATGGGCCTCAGGAACAATTTCCCTTAAGGGTTTATTCAATGAGCACGAACTGTGGAGAAATGTATGGTCCAGGTCTAACGACGGAATGGACCTAGCCAGATACTTCGGGTGCTCGATTACACTGTACCCAGAGGAAAATCAGGATTATTTGTTCTGGTTTGACACAGAATTCGACCAGCAACAACTGATTAACTTGCAGGAATACACTCAACCAAGTGTAATGCTGCAAGCGAAAAACTCCAGATTAATAGCGGCTAAAAGTAGAATGCCAATTAGGAGGAGAGTGAAGAGAATTTTCATACCCCCCCCATCACAAATGACAACACAGTGGCAGTTTCAAAAAGACCTAGCAGACTACCCCCTCTTTAACTGGGCCTGTATCTGCATTGACATGGAAAAGCCCTTCGATTACACAGGGGCATGGAGAAACGCATGGTGGTCAATGCAGAGACAGGCATC
>C00124 entry-id=1 pos=231..830 direction=forward
GCCACTGATCCAATGCATGGAGGGTATGGAGTACCTGAGATACAGACCGATGTACAATATTGAGAAAAGATGGATATATAAAAAACAGAGCAGTAGAGTGTTCAGTGAGGACATGGGCTACCTGATGCAGTACGGTGGAGGATGGGCCTCAGGAACAATTTCCCTTAAGGGTTTATTCAATGAGCACGAACTGTGGAGAAATGTATGGTCCAGGTCTAACGACGGAATGGACCTAGCCAGATACTTCGGGTGCTCGATTACACTGTACCCAGAGGAAAATCAGGATTATTTGTTCTGGTTTGACACAGAATTCGACCAGCAACAACTGATTAACTTGCAGGAATACACTCAACCAAGTGTAATGCTGCAAGCGAAAAACTCCAGATTAATAGCGGCTAAAAGTAGAATGCCAATTAGGAGGAGAGTGAAGAGAATTTTCATACCCCCCCCATCACAAATGACAACACAGTGGCAGTTTCAAAAAGACCTAGCAGACTACCCCCTCTTTAACTGGGCCTGTATCTGCATTGACATGGAAAAGCCCTTCGATTACACAGGGGCATGGAGAAACGCATGGTGGTCAATGCAGAGACAGGCATC
>C00125 entry-id=1 pos=235..834 direction=forward
CTGATCCAATGCATGGAGGGTATGGAGTACCTGAGATACAGACCGATGTACAATATTGAGAAAAGATGGATATATAAAAAACAGAGCAGTAGAGTGTTCAGTGAGGACATGGGCTACCTGATGCAGTACGGTGGAGGATGGGCCTCAGGAACAATTTCCCTTAAGGGTTTATTCAATGAGCACGAACTGTGGAGAAATGTATGGTCCAGGTCTAACGACGGAATGGACCTAGCCAGATACTTCGGGTGCTCGATTACACTGTACCCAGAGGAAAATCAGGATTATTTGTTCTGGTTTGACACAGAATTCGACCAGCAACAACTGATTAACTTGCAGGAATACACTCAACCAAGTGTAATGCTGCAAGCGAAAAACTCCAGATTAATAGCGGCTAAAAGTAGAATGCCAATTAGGAGGAGAGTGAAGAGAATTTTCATACCCCCCCCATCACAAATGACAACACAGTGGCAGTTTCAAAAAGACCTAGCAGACTACCCCCTCTTTAACTGGGCCTGTATCTGCATTGACATGGAAAAGCCCTTCGATTACACAGGGGCATGGAGAAACGCATGGTGGTCAATGCAGAGACAGGCATCAGGG
>C00126 entry-id=1 pos=239..838 direction=forward
TCCAATGCATGGAGGGTATGGAGTACCTGAGATACAGACCGATGTACAATATTGAGAAAAGATGGATATATAAAAAACAGAGCAGTAGAGTGTTCAGTGAGGACATGGGCTACCTGATGCAGTACGGTGGAGGATGGGCCTCAGGAACAATTTCCCTTAAGGGTTTATTCAATGAGCACGAACTGTGGAGAAATGTATGGTCCAGGTCTAACGACGGAATGGACCTAGCCAGATACTTCGGGTGCTCGATTACACTGTACCCAGAGGAAAATCAGGATTATTTGTTCTGGTTTGACACAGAATTCGACCAGCAACAACTGATTAACTTGCAGGAATACACTCAACCAAGTGTAATGCTGCAAGCGAAAAACTCCAGATTAATAGCGGCTAAAAGTAGAATGCCAATTAGGAGGAGAGTGAAGAGAATTTTCATACCCCCCCCATCACAAATGACAACACAGTGGCAGTTTCAAAAAGACCTAGCAGACTACCCCCTCTTTAACTGGGCCTGTATCTGCATTGACATGGAAAAGCCCTTCGATTACACAGGGGCATGGAGAAACGCATGGTGGTCAATGCAGAGACAGGCATCAGGGGACA
>C00127 entry-id=1 pos=245..844 direction=forward
GCATGGAGGGTATGGAGTACCTGAGATACAGACCGATGTACAATATTGAGAAAAGATGGATATATAAAAAACAGAGCAGTAGAGTGTTCAGTGAGGACATGGGCTACCTGATGCAGTACGGTGGAGGATGGGCCTCAGGAACAATTTCCCTTAAGGGTTTATTCAATGAGCACGAACTGTGGAGAAATGTATGGTCCAGGTCTAACGACGGAATGGACCTAGCCAGATACTTCGGGTGCTCGATTACACTGTACCCAGAGGAAAATCAGGATTATTTGTTCTGGTTTGACACAGAATTCGACCAGCAACAACTGATTAACTTGCAGGAATACACTCAACCAAGTGTAATGCTGCAAGCGAAAAACTCCAGATTAATAGCGGCTAAAAGTAGAATGCCAATTAGGAGGAGAGTGAAGAGAATTTTCATACCCCCCCCATCACAAATGACAACACAGTGGCAGTTTCAAAAAGACCTAGCAGACTACCCCCTCTTTAACTGGGCCTGTATCTGCATTGACATGGAAAAGCCCTTCGATTACACAGGGGCATGGAGAAACGCATGGTGGTCAATGCAGAGACAGGCATCAGGGGACATGGAAT
>C00128 entry-id=1 pos=245..844 direction=forward
GCATGGAGGGTATGGAGTACCTGAGATACAGACCGATGTACAATATTGAGAAAAGATGGATATATAAAAAACAGAGCAGTAGAGTGTTCAGTGAGGACATGGGCTACCTGATGCAGTACGGTGGAGGATGGGCCTCAGGAACAATTTCCCTTAAGGGTTTATTCAATGAGCACGAACTGTGGAGAAATGTATGGTCCAGGTCTAACGACGGAATGGACCTAGCCAGATACTTCGGGTGCTCGATTACACTGTACCCAGAGGAAAATCAGGATTATTTGTTCTGGTTTGACACAGAATTCGACCAGCAACAACTGATTAACTTGCAGGAATACACTCAACCAAGTGTAATGCTGCAAGCGAAAAACTCCAGATTAATAGCGGCTAAAAGTAGAATGCCAATTAGGAGGAGAGTGAAGAGAATTTTCATACCCCCCCCATCACAAATGACAACACAGTGGCAGTTTCAAAAAGACCTAGCAGACTACCCCCTCTTTAACTGGGCCTGTATCTGCATTGACATGGAAAAGCCCTTCGATTACACAGGGGCATGGAGAAACGCATGGTGGTCAATGCAGAGACAGGCATCAGGGGACATGGAAT
>C00129 entry-id=1 pos=248..847 direction=forward
TGGAGGGTATGGAGTACCTGAGATACAGACCGATGTACAATATTGAGAAAAGATGGATATATAAAAAACAGAGCAGTAGAGTGTTCAGTGAGGACATGGGCTACCTGATGCAGTACGGTGGAGGATGGGCCTCAGGAACAATTTCCCTTAAGGGTTTATTCAATGAGCACGAACTGTGGAGAAATGTATGGTCCAGGTCTAACGACGGAATGGACCTAGCCAGATACTTCGGGTGCTCGATTACACTGTACCCAGAGGAAAATCAGGATTATTTGTTCTGGTTTGACACAGAATTCGACCAGCAACAACTGATTAACTTGCAGGAATACACTCAACCAAGTGTAATGCTGCAAGCGAAAAACTCCAGATTAATAGCGGCTAAAAGTAGAATGCCAATTAGGAGGAGAGTGAAGAGAATTTTCATACCCCCCCCATCACAAATGACAACACAGTGGCAGTTTCAAAAAGACCTAGCAGACTACCCCCTCTTTAACTGGGCCTGTATCTGCATTGACATGGAAAAGCCCTTCGATTACACAGGGGCATGGAGAAACGCATGGTGGTCAATGCAGAGACAGGCATCAGGGGACATGGAATACA
>C00130 entry-id=1 pos=248..847 direction=forward
TGGAGGGTATGGAGTACCTGAGATACAGACCGATGTACAATATTGAGAAAAGATGGATATATAAAAAACAGAGCAGTAGAGTGTTCAGTGAGGACATGGGCTACCTGATGCAGTACGGTGGAGGATGGGCCTCAGGAACAATTTCCCTTAAGGGTTTATTCAATGAGCACGAACTGTGGAGAAATGTATGGTCCAGGTCTAACGACGGAATGGACCTAGCCAGATACTTCGGGTGCTCGATTACACTGTACCCAGAGGAAAATCAGGATTATTTGTTCTGGTTTGACACAGAATTCGACCAGCAACAACTGATTAACTTGCAGGAATACACTCAACCAAGTGTAATGCTGCAAGCGAAAAACTCCAGATTAATAGCGGCTAAAAGTAGAATGCCAATTAGGAGGAGAGTGAAGAGAATTTTCATACCCCCCCCATCACAAATGACAACACAGTGGCAGTTTCAAAAAGACCTAGCAGACTACCCCCTCTTTAACTGGGCCTGTATCTGCATTGACATGGAAAAGCCCTTCGATTACACAGGGGCATGGAGAAACGCATGGTGGTCAATGCAGAGACAGGCATCAGGGGACATGGAATACA
>C00131 entry-id=1 pos=249..848 direction=forward
GGAGGGTATGGAGTACCTGAGATACAGACCGATGTACAATATTGAGAAAAGATGGATATATAAAAAACAGAGCAGTAGAGTGTTCAGTGAGGACATGGGCTACCTGATGCAGTACGGTGGAGGATGGGCCTCAGGAACAATTTCCCTTAAGGGTTTATTCAATGAGCACGAACTGTGGAGAAATGTATGGTCCAGGTCTAACGACGGAATGGACCTAGCCAGATACTTCGGGTGCTCGATTACACTGTACCCAGAGGAAAATCAGGATTATTTGTTCTGGTTTGACACAGAATTCGACCAGCAACAACTGATTAACTTGCAGGAATACACTCAACCAAGTGTAATGCTGCAAGCGAAAAACTCCAGATTAATAGCGGCTAAAAGTAGAATGCCAATTAGGAGGAGAGTGAAGAGAATTTTCATACCCCCCCCATCACAAATGACAACACAGTGGCAGTTTCAAAAAGACCTAGCAGACTACCCCCTCTTTAACTGGGCCTGTATCTGCATTGACATGGAAAAGCCCTTCGATTACACAGGGGCATGGAGAAACGCATGGTGGTCAATGCAGAGACAGGCATCAGGGGACATGGAATACAT
>C00132 entry-id=1 pos=251..850 direction=forward
AGGGTATGGAGTACCTGAGATACAGACCGATGTACAATATTGAGAAAAGATGGATATATAAAAAACAGAGCAGTAGAGTGTTCAGTGAGGACATGGGCTACCTGATGCAGTACGGTGGAGGATGGGCCTCAGGAACAATTTCCCTTAAGGGTTTATTCAATGAGCACGAACTGTGGAGAAATGTATGGTCCAGGTCTAACGACGGAATGGACCTAGCCAGATACTTCGGGTGCTCGATTACACTGTACCCAGAGGAAAATCAGGATTATTTGTTCTGGTTTGACACAGAATTCGACCAGCAACAACTGATTAACTTGCAGGAATACACTCAACCAAGTGTAATGCTGCAAGCGAAAAACTCCAGATTAATAGCGGCTAAAAGTAGAATGCCAATTAGGAGGAGAGTGAAGAGAATTTTCATACCCCCCCCATCACAAATGACAACACAGTGGCAGTTTCAAAAAGACCTAGCAGACTACCCCCTCTTTAACTGGGCCTGTATCTGCATTGACATGGAAAAGCCCTTCGATTACACAGGGGCATGGAGAAACGCATGGTGGTCAATGCAGAGACAGGCATCAGGGGACATGGAATACATAG
>C00133 entry-id=1 pos=255..854 direction=forward
TATGGAGTACCTGAGATACAGACCGATGTACAATATTGAGAAAAGATGGATATATAAAAAACAGAGCAGTAGAGTGTTCAGTGAGGACATGGGCTACCTGATGCAGTACGGTGGAGGATGGGCCTCAGGAACAATTTCCCTTAAGGGTTTATTCAATGAGCACGAACTGTGGAGAAATGTATGGTCCAGGTCTAACGACGGAATGGACCTAGCCAGATACTTCGGGTGCTCGATTACACTGTACCCAGAGGAAAATCAGGATTATTTGTTCTGGTTTGACACAGAATTCGACCAGCAACAACTGATTAACTTGCAGGAATACACTCAACCAAGTGTAATGCTGCAAGCGAAAAACTCCAGATTAATAGCGGCTAAAAGTAGAATGCCAATTAGGAGGAGAGTGAAGAGAATTTTCATACCCCCCCCATCACAAATGACAACACAGTGGCAGTTTCAAAAAGACCTAGCAGACTACCCCCTCTTTAACTGGGCCTGTATCTGCATTGACATGGAAAAGCCCTTCGATTACACAGGGGCATGGAGAAACGCATGGTGGTCAATGCAGAGACAGGCATCAGGGGACATGGAATACATAGAAAA
>C00134 entry-id=1 pos=256..855 direction=forward
ATGGAGTACCTGAGATACAGACCGATGTACAATATTGAGAAAAGATGGATATATAAAAAACAGAGCAGTAGAGTGTTCAGTGAGGACATGGGCTACCTGATGCAGTACGGTGGAGGATGGGCCTCAGGAACAATTTCCCTTAAGGGTTTATTCAATGAGCACGAACTGTGGAGAAATGTATGGTCCAGGTCTAACGACGGAATGGACCTAGCCAGATACTTCGGGTGCTCGATTACACTGTACCCAGAGGAAAATCAGGATTATTTGTTCTGGTTTGACACAGAATTCGACCAGCAACAACTGATTAACTTGCAGGAATACACTCAACCAAGTGTAATGCTGCAAGCGAAAAACTCCAGATTAATAGCGGCTAAAAGTAGAATGCCAATTAGGAGGAGAGTGAAGAGAATTTTCATACCCCCCCCATCACAAATGACAACACAGTGGCAGTTTCAAAAAGACCTAGCAGACTACCCCCTCTTTAACTGGGCCTGTATCTGCATTGACATGGAAAAGCCCTTCGATTACACAGGGGCATGGAGAAACGCATGGTGGTCAATGCAGAGACAGGCATCAGGGGACATGGAATACATAGAAAAA
>C00135 entry-id=1 pos=260..859 direction=forward
AGTACCTGAGATACAGACCGATGTACAATATTGAGAAAAGATGGATATATAAAAAACAGAGCAGTAGAGTGTTCAGTGAGGACATGGGCTACCTGATGCAGTACGGTGGAGGATGGGCCTCAGGAACAATTTCCCTTAAGGGTTTATTCAATGAGCACGAACTGTGGAGAAATGTATGGTCCAGGTCTAACGACGGAATGGACCTAGCCAGATACTTCGGGTGCTCGATTACACTGTACCCAGAGGAAAATCAGGATTATTTGTTCTGGTTTGACACAGAATTCGACCAGCAACAACTGATTAACTTGCAGGAATACACTCAACCAAGTGTAATGCTGCAAGCGAAAAACTCCAGATTAATAGCGGCTAAAAGTAGAATGCCAATTAGGAGGAGAGTGAAGAGAATTTTCATACCCCCCCCATCACAAATGACAACACAGTGGCAGTTTCAAAAAGACCTAGCAGACTACCCCCTCTTTAACTGGGCCTGTATCTGCATTGACATGGAAAAGCCCTTCGATTACACAGGGGCATGGAGAAACGCATGGTGGTCAATGCAGAGACAGGCATCAGGGGACATGGAATACATAGAAAAATGGG
>C00136 entry-id=1 pos=260..859 direction=forward
AGTACCTGAGATACAGACCGATGTACAATATTGAGAAAAGATGGATATATAAAAAACAGAGCAGTAGAGTGTTCAGTGAGGACATGGGCTACCTGATGCAGTACGGTGGAGGATGGGCCTCAGGAACAATTTCCCTTAAGGGTTTATTCAATGAGCACGAACTGTGGAGAAATGTATGGTCCAGGTCTAACGACGGAATGGACCTAGCCAGATACTTCGGGTGCTCGATTACACTGTACCCAGAGGAAAATCAGGATTATTTGTTCTGGTTTGACACAGAATTCGACCAGCAACAACTGATTAACTTGCAGGAATACACTCAACCAAGTGTAATGCTGCAAGCGAAAAACTCCAGATTAATAGCGGCTAAAAGTAGAATGCCAATTAGGAGGAGAGTGAAGAGAATTTTCATACCCCCCCCATCACAAATGACAACACAGTGGCAGTTTCAAAAAGACCTAGCAGACTACCCCCTCTTTAACTGGGCCTGTATCTGCATTGACATGGAAAAGCCCTTCGATTACACAGGGGCATGGAGAAACGCATGGTGGTCAATGCAGAGACAGGCATCAGGGGACATGGAATACATAGAAAAATGGG
>C00137 entry-id=1 pos=262..861 direction=forward
TACCTGAGATACAGACCGATGTACAATATTGAGAAAAGATGGATATATAAAAAACAGAGCAGTAGAGTGTTCAGTGAGGACATGGGCTACCTGATGCAGTACGGTGGAGGATGGGCCTCAGGAACAATTTCCCTTAAGGGTTTATTCAATGAGCACGAACTGTGGAGAAATGTATGGTCCAGGTCTAACGACGGAATGGACCTAGCCAGATACTTCGGGTGCTCGATTACACTGTACCCAGAGGAAAATCAGGATTATTTGTTCTGGTTTGACACAGAATTCGACCAGCAACAACTGATTAACTTGCAGGAATACACTCAACCAAGTGTAATGCTGCAAGCGAAAAACTCCAGATTAATAGCGGCTAAAAGTAGAATGCCAATTAGGAGGAGAGTGAAGAGAATTTTCATACCCCCCCCATCACAAATGACAACACAGTGGCAGTTTCAAAAAGACCTAGCAGACTACCCCCTCTTTAACTGGGCCTGTATCTGCATTGACATGGAAAAGCCCTTCGATTACACAGGGGCATGGAGAAACGCATGGTGGTCAATGCAGAGACAGGCATCAGGGGACATGGAATACATAGAAAAATGGGGG
>C00138 entry-id=1 pos=263..862 direction=forward
ACCTGAGATACAGACCGATGTACAATATTGAGAAAAGATGGATATATAAAAAACAGAGCAGTAGAGTGTTCAGTGAGGACATGGGCTACCTGATGCAGTACGGTGGAGGATGGGCCTCAGGAACAATTTCCCTTAAGGGTTTATTCAATGAGCACGAACTGTGGAGAAATGTATGGTCCAGGTCTAACGACGGAATGGACCTAGCCAGATACTTCGGGTGCTCGATTACACTGTACCCAGAGGAAAATCAGGATTATTTGTTCTGGTTTGACACAGAATTCGACCAGCAACAACTGATTAACTTGCAGGAATACACTCAACCAAGTGTAATGCTGCAAGCGAAAAACTCCAGATTAATAGCGGCTAAAAGTAGAATGCCAATTAGGAGGAGAGTGAAGAGAATTTTCATACCCCCCCCATCACAAATGACAACACAGTGGCAGTTTCAAAAAGACCTAGCAGACTACCCCCTCTTTAACTGGGCCTGTATCTGCATTGACATGGAAAAGCCCTTCGATTACACAGGGGCATGGAGAAACGCATGGTGGTCAATGCAGAGACAGGCATCAGGGGACATGGAATACATAGAAAAATGGGGGA
>C00139 entry-id=1 pos=268..867 direction=forward
AGATACAGACCGATGTACAATATTGAGAAAAGATGGATATATAAAAAACAGAGCAGTAGAGTGTTCAGTGAGGACATGGGCTACCTGATGCAGTACGGTGGAGGATGGGCCTCAGGAACAATTTCCCTTAAGGGTTTATTCAATGAGCACGAACTGTGGAGAAATGTATGGTCCAGGTCTAACGACGGAATGGACCTAGCCAGATACTTCGGGTGCTCGATTACACTGTACCCAGAGGAAAATCAGGATTATTTGTTCTGGTTTGACACAGAATTCGACCAGCAACAACTGATTAACTTGCAGGAATACACTCAACCAAGTGTAATGCTGCAAGCGAAAAACTCCAGATTAATAGCGGCTAAAAGTAGAATGCCAATTAGGAGGAGAGTGAAGAGAATTTTCATACCCCCCCCATCACAAATGACAACACAGTGGCAGTTTCAAAAAGACCTAGCAGACTACCCCCTCTTTAACTGGGCCTGTATCTGCATTGACATGGAAAAGCCCTTCGATTACACAGGGGCATGGAGAAACGCATGGTGGTCAATGCAGAGACAGGCATCAGGGGACATGGAATACATAGAAAAATGGGGGAGAATC
>C00140 entry-id=1 pos=268..867 direction=forward
AGATACAGACCGATGTACAATATTGAGAAAAGATGGATATATAAAAAACAGAGCAGTAGAGTGTTCAGTGAGGACATGGGCTACCTGATGCAGTACGGTGGAGGATGGGCCTCAGGAACAATTTCCCTTAAGGGTTTATTCAATGAGCACGAACTGTGGAGAAATGTATGGTCCAGGTCTAACGACGGAATGGACCTAGCCAGATACTTCGGGTGCTCGATTACACTGTACCCAGAGGAAAATCAGGATTATTTGTTCTGGTTTGACACAGAATTCGACCAGCAACAACTGATTAACTTGCAGGAATACACTCAACCAAGTGTAATGCTGCAAGCGAAAAACTCCAGATTAATAGCGGCTAAAAGTAGAATGCCAATTAGGAGGAGAGTGAAGAGAATTTTCATACCCCCCCCATCACAAATGACAACACAGTGGCAGTTTCAAAAAGACCTAGCAGACTACCCCCTCTTTAACTGGGCCTGTATCTGCATTGACATGGAAAAGCCCTTCGATTACACAGGGGCATGGAGAAACGCATGGTGGTCAATGCAGAGACAGGCATCAGGGGACATGGAATACATAGAAAAATGGGGGAGAATC
>C00141 entry-id=1 pos=269..868 direction=forward
GATACAGACCGATGTACAATATTGAGAAAAGATGGATATATAAAAAACAGAGCAGTAGAGTGTTCAGTGAGGACATGGGCTACCTGATGCAGTACGGTGGAGGATGGGCCTCAGGAACAATTTCCCTTAAGGGTTTATTCAATGAGCACGAACTGTGGAGAAATGTATGGTCCAGGTCTAACGACGGAATGGACCTAGCCAGATACTTCGGGTGCTCGATTACACTGTACCCAGAGGAAAATCAGGATTATTTGTTCTGGTTTGACACAGAATTCGACCAGCAACAACTGATTAACTTGCAGGAATACACTCAACCAAGTGTAATGCTGCAAGCGAAAAACTCCAGATTAATAGCGGCTAAAAGTAGAATGCCAATTAGGAGGAGAGTGAAGAGAATTTTCATACCCCCCCCATCACAAATGACAACACAGTGGCAGTTTCAAAAAGACCTAGCAGACTACCCCCTCTTTAACTGGGCCTGTATCTGCATTGACATGGAAAAGCCCTTCGATTACACAGGGGCATGGAGAAACGCATGGTGGTCAATGCAGAGACAGGCATCAGGGGACATGGAATACATAGAAAAATGGGGGAGAATCC
>C00142 entry-id=1 pos=272..871 direction=forward
ACAGACCGATGTACAATATTGAGAAAAGATGGATATATAAAAAACAGAGCAGTAGAGTGTTCAGTGAGGACATGGGCTACCTGATGCAGTACGGTGGAGGATGGGCCTCAGGAACAATTTCCCTTAAGGGTTTATTCAATGAGCACGAACTGTGGAGAAATGTATGGTCCAGGTCTAACGACGGAATGGACCTAGCCAGATACTTCGGGTGCTCGATTACACTGTACCCAGAGGAAAATCAGGATTATTTGTTCTGGTTTGACACAGAATTCGACCAGCAACAACTGATTAACTTGCAGGAATACACTCAACCAAGTGTAATGCTGCAAGCGAAAAACTCCAGATTAATAGCGGCTAAAAGTAGAATGCCAATTAGGAGGAGAGTGAAGAGAATTTTCATACCCCCCCCATCACAAATGACAACACAGTGGCAGTTTCAAAAAGACCTAGCAGACTACCCCCTCTTTAACTGGGCCTGTATCTGCATTGACATGGAAAAGCCCTTCGATTACACAGGGGCATGGAGAAACGCATGGTGGTCAATGCAGAGACAGGCATCAGGGGACATGGAATACATAGAAAAATGGGGGAGAATCCCAC
>C00143 entry-id=1 pos=275..874 direction=forward
GACCGATGTACAATATTGAGAAAAGATGGATATATAAAAAACAGAGCAGTAGAGTGTTCAGTGAGGACATGGGCTACCTGATGCAGTACGGTGGAGGATGGGCCTCAGGAACAATTTCCCTTAAGGGTTTATTCAATGAGCACGAACTGTGGAGAAATGTATGGTCCAGGTCTAACGACGGAATGGACCTAGCCAGATACTTCGGGTGCTCGATTACACTGTACCCAGAGGAAAATCAGGATTATTTGTTCTGGTTTGACACAGAATTCGACCAGCAACAACTGATTAACTTGCAGGAATACACTCAACCAAGTGTAATGCTGCAAGCGAAAAACTCCAGATTAATAGCGGCTAAAAGTAGAATGCCAATTAGGAGGAGAGTGAAGAGAATTTTCATACCCCCCCCATCACAAATGACAACACAGTGGCAGTTTCAAAAAGACCTAGCAGACTACCCCCTCTTTAACTGGGCCTGTATCTGCATTGACATGGAAAAGCCCTTCGATTACACAGGGGCATGGAGAAACGCATGGTGGTCAATGCAGAGACAGGCATCAGGGGACATGGAATACATAGAAAAATGGGGGAGAATCCCACCAA
>C00144 entry-id=1 pos=277..876 direction=forward
CCGATGTACAATATTGAGAAAAGATGGATATATAAAAAACAGAGCAGTAGAGTGTTCAGTGAGGACATGGGCTACCTGATGCAGTACGGTGGAGGATGGGCCTCAGGAACAATTTCCCTTAAGGGTTTATTCAATGAGCACGAACTGTGGAGAAATGTATGGTCCAGGTCTAACGACGGAATGGACCTAGCCAGATACTTCGGGTGCTCGATTACACTGTACCCAGAGGAAAATCAGGATTATTTGTTCTGGTTTGACACAGAATTCGACCAGCAACAACTGATTAACTTGCAGGAATACACTCAACCAAGTGTAATGCTGCAAGCGAAAAACTCCAGATTAATAGCGGCTAAAAGTAGAATGCCAATTAGGAGGAGAGTGAAGAGAATTTTCATACCCCCCCCATCACAAATGACAACACAGTGGCAGTTTCAAAAAGACCTAGCAGACTACCCCCTCTTTAACTGGGCCTGTATCTGCATTGACATGGAAAAGCCCTTCGATTACACAGGGGCATGGAGAAACGCATGGTGGTCAATGCAGAGACAGGCATCAGGGGACATGGAATACATAGAAAAATGGGGGAGAATCCCACCAACA
>C00145 entry-id=1 pos=278..877 direction=forward
CGATGTACAATATTGAGAAAAGATGGATATATAAAAAACAGAGCAGTAGAGTGTTCAGTGAGGACATGGGCTACCTGATGCAGTACGGTGGAGGATGGGCCTCAGGAACAATTTCCCTTAAGGGTTTATTCAATGAGCACGAACTGTGGAGAAATGTATGGTCCAGGTCTAACGACGGAATGGACCTAGCCAGATACTTCGGGTGCTCGATTACACTGTACCCAGAGGAAAATCAGGATTATTTGTTCTGGTTTGACACAGAATTCGACCAGCAACAACTGATTAACTTGCAGGAATACACTCAACCAAGTGTAATGCTGCAAGCGAAAAACTCCAGATTAATAGCGGCTAAAAGTAGAATGCCAATTAGGAGGAGAGTGAAGAGAATTTTCATACCCCCCCCATCACAAATGACAACACAGTGGCAGTTTCAAAAAGACCTAGCAGACTACCCCCTCTTTAACTGGGCCTGTATCTGCATTGACATGGAAAAGCCCTTCGATTACACAGGGGCATGGAGAAACGCATGGTGGTCAATGCAGAGACAGGCATCAGGGGACATGGAATACATAGAAAAATGGGGGAGAATCCCACCAACAG
>C00146 entry-id=1 pos=279..878 direction=forward
GATGTACAATATTGAGAAAAGATGGATATATAAAAAACAGAGCAGTAGAGTGTTCAGTGAGGACATGGGCTACCTGATGCAGTACGGTGGAGGATGGGCCTCAGGAACAATTTCCCTTAAGGGTTTATTCAATGAGCACGAACTGTGGAGAAATGTATGGTCCAGGTCTAACGACGGAATGGACCTAGCCAGATACTTCGGGTGCTCGATTACACTGTACCCAGAGGAAAATCAGGATTATTTGTTCTGGTTTGACACAGAATTCGACCAGCAACAACTGATTAACTTGCAGGAATACACTCAACCAAGTGTAATGCTGCAAGCGAAAAACTCCAGATTAATAGCGGCTAAAAGTAGAATGCCAATTAGGAGGAGAGTGAAGAGAATTTTCATACCCCCCCCATCACAAATGACAACACAGTGGCAGTTTCAAAAAGACCTAGCAGACTACCCCCTCTTTAACTGGGCCTGTATCTGCATTGACATGGAAAAGCCCTTCGATTACACAGGGGCATGGAGAAACGCATGGTGGTCAATGCAGAGACAGGCATCAGGGGACATGGAATACATAGAAAAATGGGGGAGAATCCCACCAACAGG
>C00147 entry-id=1 pos=280..879 direction=forward
ATGTACAATATTGAGAAAAGATGGATATATAAAAAACAGAGCAGTAGAGTGTTCAGTGAGGACATGGGCTACCTGATGCAGTACGGTGGAGGATGGGCCTCAGGAACAATTTCCCTTAAGGGTTTATTCAATGAGCACGAACTGTGGAGAAATGTATGGTCCAGGTCTAACGACGGAATGGACCTAGCCAGATACTTCGGGTGCTCGATTACACTGTACCCAGAGGAAAATCAGGATTATTTGTTCTGGTTTGACACAGAATTCGACCAGCAACAACTGATTAACTTGCAGGAATACACTCAACCAAGTGTAATGCTGCAAGCGAAAAACTCCAGATTAATAGCGGCTAAAAGTAGAATGCCAATTAGGAGGAGAGTGAAGAGAATTTTCATACCCCCCCCATCACAAATGACAACACAGTGGCAGTTTCAAAAAGACCTAGCAGACTACCCCCTCTTTAACTGGGCCTGTATCTGCATTGACATGGAAAAGCCCTTCGATTACACAGGGGCATGGAGAAACGCATGGTGGTCAATGCAGAGACAGGCATCAGGGGACATGGAATACATAGAAAAATGGGGGAGAATCCCACCAACAGGA
>C00148 entry-id=1 pos=281..880 direction=forward
TGTACAATATTGAGAAAAGATGGATATATAAAAAACAGAGCAGTAGAGTGTTCAGTGAGGACATGGGCTACCTGATGCAGTACGGTGGAGGATGGGCCTCAGGAACAATTTCCCTTAAGGGTTTATTCAATGAGCACGAACTGTGGAGAAATGTATGGTCCAGGTCTAACGACGGAATGGACCTAGCCAGATACTTCGGGTGCTCGATTACACTGTACCCAGAGGAAAATCAGGATTATTTGTTCTGGTTTGACACAGAATTCGACCAGCAACAACTGATTAACTTGCAGGAATACACTCAACCAAGTGTAATGCTGCAAGCGAAAAACTCCAGATTAATAGCGGCTAAAAGTAGAATGCCAATTAGGAGGAGAGTGAAGAGAATTTTCATACCCCCCCCATCACAAATGACAACACAGTGGCAGTTTCAAAAAGACCTAGCAGACTACCCCCTCTTTAACTGGGCCTGTATCTGCATTGACATGGAAAAGCCCTTCGATTACACAGGGGCATGGAGAAACGCATGGTGGTCAATGCAGAGACAGGCATCAGGGGACATGGAATACATAGAAAAATGGGGGAGAATCCCACCAACAGGAG
>C00149 entry-id=1 pos=281..880 direction=forward
TGTACAATATTGAGAAAAGATGGATATATAAAAAACAGAGCAGTAGAGTGTTCAGTGAGGACATGGGCTACCTGATGCAGTACGGTGGAGGATGGGCCTCAGGAACAATTTCCCTTAAGGGTTTATTCAATGAGCACGAACTGTGGAGAAATGTATGGTCCAGGTCTAACGACGGAATGGACCTAGCCAGATACTTCGGGTGCTCGATTACACTGTACCCAGAGGAAAATCAGGATTATTTGTTCTGGTTTGACACAGAATTCGACCAGCAACAACTGATTAACTTGCAGGAATACACTCAACCAAGTGTAATGCTGCAAGCGAAAAACTCCAGATTAATAGCGGCTAAAAGTAGAATGCCAATTAGGAGGAGAGTGAAGAGAATTTTCATACCCCCCCCATCACAAATGACAACACAGTGGCAGTTTCAAAAAGACCTAGCAGACTACCCCCTCTTTAACTGGGCCTGTATCTGCATTGACATGGAAAAGCCCTTCGATTACACAGGGGCATGGAGAAACGCATGGTGGTCAATGCAGAGACAGGCATCAGGGGACATGGAATACATAGAAAAATGGGGGAGAATCCCACCAACAGGAG
>C00150 entry-id=1 pos=282..881 direction=forward
GTACAATATTGAGAAAAGATGGATATATAAAAAACAGAGCAGTAGAGTGTTCAGTGAGGACATGGGCTACCTGATGCAGTACGGTGGAGGATGGGCCTCAGGAACAATTTCCCTTAAGGGTTTATTCAATGAGCACGAACTGTGGAGAAATGTATGGTCCAGGTCTAACGACGGAATGGACCTAGCCAGATACTTCGGGTGCTCGATTACACTGTACCCAGAGGAAAATCAGGATTATTTGTTCTGGTTTGACACAGAATTCGACCAGCAACAACTGATTAACTTGCAGGAATACACTCAACCAAGTGTAATGCTGCAAGCGAAAAACTCCAGATTAATAGCGGCTAAAAGTAGAATGCCAATTAGGAGGAGAGTGAAGAGAATTTTCATACCCCCCCCATCACAAATGACAACACAGTGGCAGTTTCAAAAAGACCTAGCAGACTACCCCCTCTTTAACTGGGCCTGTATCTGCATTGACATGGAAAAGCCCTTCGATTACACAGGGGCATGGAGAAACGCATGGTGGTCAATGCAGAGACAGGCATCAGGGGACATGGAATACATAGAAAAATGGGGGAGAATCCCACCAACAGGAGA
>C00151 entry-id=1 pos=284..883 direction=forward
ACAATATTGAGAAAAGATGGATATATAAAAAACAGAGCAGTAGAGTGTTCAGTGAGGACATGGGCTACCTGATGCAGTACGGTGGAGGATGGGCCTCAGGAACAATTTCCCTTAAGGGTTTATTCAATGAGCACGAACTGTGGAGAAATGTATGGTCCAGGTCTAACGACGGAATGGACCTAGCCAGATACTTCGGGTGCTCGATTACACTGTACCCAGAGGAAAATCAGGATTATTTGTTCTGGTTTGACACAGAATTCGACCAGCAACAACTGATTAACTTGCAGGAATACACTCAACCAAGTGTAATGCTGCAAGCGAAAAACTCCAGATTAATAGCGGCTAAAAGTAGAATGCCAATTAGGAGGAGAGTGAAGAGAATTTTCATACCCCCCCCATCACAAATGACAACACAGTGGCAGTTTCAAAAAGACCTAGCAGACTACCCCCTCTTTAACTGGGCCTGTATCTGCATTGACATGGAAAAGCCCTTCGATTACACAGGGGCATGGAGAAACGCATGGTGGTCAATGCAGAGACAGGCATCAGGGGACATGGAATACATAGAAAAATGGGGGAGAATCCCACCAACAGGAGACT
>C00152 entry-id=1 pos=286..885 direction=forward
AATATTGAGAAAAGATGGATATATAAAAAACAGAGCAGTAGAGTGTTCAGTGAGGACATGGGCTACCTGATGCAGTACGGTGGAGGATGGGCCTCAGGAACAATTTCCCTTAAGGGTTTATTCAATGAGCACGAACTGTGGAGAAATGTATGGTCCAGGTCTAACGACGGAATGGACCTAGCCAGATACTTCGGGTGCTCGATTACACTGTACCCAGAGGAAAATCAGGATTATTTGTTCTGGTTTGACACAGAATTCGACCAGCAACAACTGATTAACTTGCAGGAATACACTCAACCAAGTGTAATGCTGCAAGCGAAAAACTCCAGATTAATAGCGGCTAAAAGTAGAATGCCAATTAGGAGGAGAGTGAAGAGAATTTTCATACCCCCCCCATCACAAATGACAACACAGTGGCAGTTTCAAAAAGACCTAGCAGACTACCCCCTCTTTAACTGGGCCTGTATCTGCATTGACATGGAAAAGCCCTTCGATTACACAGGGGCATGGAGAAACGCATGGTGGTCAATGCAGAGACAGGCATCAGGGGACATGGAATACATAGAAAAATGGGGGAGAATCCCACCAACAGGAGACTGG
>C00153 entry-id=1 pos=286..885 direction=forward
AATATTGAGAAAAGATGGATATATAAAAAACAGAGCAGTAGAGTGTTCAGTGAGGACATGGGCTACCTGATGCAGTACGGTGGAGGATGGGCCTCAGGAACAATTTCCCTTAAGGGTTTATTCAATGAGCACGAACTGTGGAGAAATGTATGGTCCAGGTCTAACGACGGAATGGACCTAGCCAGATACTTCGGGTGCTCGATTACACTGTACCCAGAGGAAAATCAGGATTATTTGTTCTGGTTTGACACAGAATTCGACCAGCAACAACTGATTAACTTGCAGGAATACACTCAACCAAGTGTAATGCTGCAAGCGAAAAACTCCAGATTAATAGCGGCTAAAAGTAGAATGCCAATTAGGAGGAGAGTGAAGAGAATTTTCATACCCCCCCCATCACAAATGACAACACAGTGGCAGTTTCAAAAAGACCTAGCAGACTACCCCCTCTTTAACTGGGCCTGTATCTGCATTGACATGGAAAAGCCCTTCGATTACACAGGGGCATGGAGAAACGCATGGTGGTCAATGCAGAGACAGGCATCAGGGGACATGGAATACATAGAAAAATGGGGGAGAATCCCACCAACAGGAGACTGG
>C00154 entry-id=1 pos=287..886 direction=forward
ATATTGAGAAAAGATGGATATATAAAAAACAGAGCAGTAGAGTGTTCAGTGAGGACATGGGCTACCTGATGCAGTACGGTGGAGGATGGGCCTCAGGAACAATTTCCCTTAAGGGTTTATTCAATGAGCACGAACTGTGGAGAAATGTATGGTCCAGGTCTAACGACGGAATGGACCTAGCCAGATACTTCGGGTGCTCGATTACACTGTACCCAGAGGAAAATCAGGATTATTTGTTCTGGTTTGACACAGAATTCGACCAGCAACAACTGATTAACTTGCAGGAATACACTCAACCAAGTGTAATGCTGCAAGCGAAAAACTCCAGATTAATAGCGGCTAAAAGTAGAATGCCAATTAGGAGGAGAGTGAAGAGAATTTTCATACCCCCCCCATCACAAATGACAACACAGTGGCAGTTTCAAAAAGACCTAGCAGACTACCCCCTCTTTAACTGGGCCTGTATCTGCATTGACATGGAAAAGCCCTTCGATTACACAGGGGCATGGAGAAACGCATGGTGGTCAATGCAGAGACAGGCATCAGGGGACATGGAATACATAGAAAAATGGGGGAGAATCCCACCAACAGGAGACTGGC
>C00155 entry-id=1 pos=288..887 direction=forward
TATTGAGAAAAGATGGATATATAAAAAACAGAGCAGTAGAGTGTTCAGTGAGGACATGGGCTACCTGATGCAGTACGGTGGAGGATGGGCCTCAGGAACAATTTCCCTTAAGGGTTTATTCAATGAGCACGAACTGTGGAGAAATGTATGGTCCAGGTCTAACGACGGAATGGACCTAGCCAGATACTTCGGGTGCTCGATTACACTGTACCCAGAGGAAAATCAGGATTATTTGTTCTGGTTTGACACAGAATTCGACCAGCAACAACTGATTAACTTGCAGGAATACACTCAACCAAGTGTAATGCTGCAAGCGAAAAACTCCAGATTAATAGCGGCTAAAAGTAGAATGCCAATTAGGAGGAGAGTGAAGAGAATTTTCATACCCCCCCCATCACAAATGACAACACAGTGGCAGTTTCAAAAAGACCTAGCAGACTACCCCCTCTTTAACTGGGCCTGTATCTGCATTGACATGGAAAAGCCCTTCGATTACACAGGGGCATGGAGAAACGCATGGTGGTCAATGCAGAGACAGGCATCAGGGGACATGGAATACATAGAAAAATGGGGGAGAATCCCACCAACAGGAGACTGGCA
>C00156 entry-id=1 pos=290..889 direction=forward
TTGAGAAAAGATGGATATATAAAAAACAGAGCAGTAGAGTGTTCAGTGAGGACATGGGCTACCTGATGCAGTACGGTGGAGGATGGGCCTCAGGAACAATTTCCCTTAAGGGTTTATTCAATGAGCACGAACTGTGGAGAAATGTATGGTCCAGGTCTAACGACGGAATGGACCTAGCCAGATACTTCGGGTGCTCGATTACACTGTACCCAGAGGAAAATCAGGATTATTTGTTCTGGTTTGACACAGAATTCGACCAGCAACAACTGATTAACTTGCAGGAATACACTCAACCAAGTGTAATGCTGCAAGCGAAAAACTCCAGATTAATAGCGGCTAAAAGTAGAATGCCAATTAGGAGGAGAGTGAAGAGAATTTTCATACCCCCCCCATCACAAATGACAACACAGTGGCAGTTTCAAAAAGACCTAGCAGACTACCCCCTCTTTAACTGGGCCTGTATCTGCATTGACATGGAAAAGCCCTTCGATTACACAGGGGCATGGAGAAACGCATGGTGGTCAATGCAGAGACAGGCATCAGGGGACATGGAATACATAGAAAAATGGGGGAGAATCCCACCAACAGGAGACTGGCAAC
>C00157 entry-id=1 pos=292..891 direction=forward
GAGAAAAGATGGATATATAAAAAACAGAGCAGTAGAGTGTTCAGTGAGGACATGGGCTACCTGATGCAGTACGGTGGAGGATGGGCCTCAGGAACAATTTCCCTTAAGGGTTTATTCAATGAGCACGAACTGTGGAGAAATGTATGGTCCAGGTCTAACGACGGAATGGACCTAGCCAGATACTTCGGGTGCTCGATTACACTGTACCCAGAGGAAAATCAGGATTATTTGTTCTGGTTTGACACAGAATTCGACCAGCAACAACTGATTAACTTGCAGGAATACACTCAACCAAGTGTAATGCTGCAAGCGAAAAACTCCAGATTAATAGCGGCTAAAAGTAGAATGCCAATTAGGAGGAGAGTGAAGAGAATTTTCATACCCCCCCCATCACAAATGACAACACAGTGGCAGTTTCAAAAAGACCTAGCAGACTACCCCCTCTTTAACTGGGCCTGTATCTGCATTGACATGGAAAAGCCCTTCGATTACACAGGGGCATGGAGAAACGCATGGTGGTCAATGCAGAGACAGGCATCAGGGGACATGGAATACATAGAAAAATGGGGGAGAATCCCACCAACAGGAGACTGGCAACTA
>C00158 entry-id=1 pos=292..891 direction=forward
GAGAAAAGATGGATATATAAAAAACAGAGCAGTAGAGTGTTCAGTGAGGACATGGGCTACCTGATGCAGTACGGTGGAGGATGGGCCTCAGGAACAATTTCCCTTAAGGGTTTATTCAATGAGCACGAACTGTGGAGAAATGTATGGTCCAGGTCTAACGACGGAATGGACCTAGCCAGATACTTCGGGTGCTCGATTACACTGTACCCAGAGGAAAATCAGGATTATTTGTTCTGGTTTGACACAGAATTCGACCAGCAACAACTGATTAACTTGCAGGAATACACTCAACCAAGTGTAATGCTGCAAGCGAAAAACTCCAGATTAATAGCGGCTAAAAGTAGAATGCCAATTAGGAGGAGAGTGAAGAGAATTTTCATACCCCCCCCATCACAAATGACAACACAGTGGCAGTTTCAAAAAGACCTAGCAGACTACCCCCTCTTTAACTGGGCCTGTATCTGCATTGACATGGAAAAGCCCTTCGATTACACAGGGGCATGGAGAAACGCATGGTGGTCAATGCAGAGACAGGCATCAGGGGACATGGAATACATAGAAAAATGGGGGAGAATCCCACCAACAGGAGACTGGCAACTA
>C00159 entry-id=1 pos=292..891 direction=forward
GAGAAAAGATGGATATATAAAAAACAGAGCAGTAGAGTGTTCAGTGAGGACATGGGCTACCTGATGCAGTACGGTGGAGGATGGGCCTCAGGAACAATTTCCCTTAAGGGTTTATTCAATGAGCACGAACTGTGGAGAAATGTATGGTCCAGGTCTAACGACGGAATGGACCTAGCCAGATACTTCGGGTGCTCGATTACACTGTACCCAGAGGAAAATCAGGATTATTTGTTCTGGTTTGACACAGAATTCGACCAGCAACAACTGATTAACTTGCAGGAATACACTCAACCAAGTGTAATGCTGCAAGCGAAAAACTCCAGATTAATAGCGGCTAAAAGTAGAATGCCAATTAGGAGGAGAGTGAAGAGAATTTTCATACCCCCCCCATCACAAATGACAACACAGTGGCAGTTTCAAAAAGACCTAGCAGACTACCCCCTCTTTAACTGGGCCTGTATCTGCATTGACATGGAAAAGCCCTTCGATTACACAGGGGCATGGAGAAACGCATGGTGGTCAATGCAGAGACAGGCATCAGGGGACATGGAATACATAGAAAAATGGGGGAGAATCCCACCAACAGGAGACTGGCAACTA
>C00160 entry-id=1 pos=294..893 direction=forward
GAAAAGATGGATATATAAAAAACAGAGCAGTAGAGTGTTCAGTGAGGACATGGGCTACCTGATGCAGTACGGTGGAGGATGGGCCTCAGGAACAATTTCCCTTAAGGGTTTATTCAATGAGCACGAACTGTGGAGAAATGTATGGTCCAGGTCTAACGACGGAATGGACCTAGCCAGATACTTCGGGTGCTCGATTACACTGTACCCAGAGGAAAATCAGGATTATTTGTTCTGGTTTGACACAGAATTCGACCAGCAACAACTGATTAACTTGCAGGAATACACTCAACCAAGTGTAATGCTGCAAGCGAAAAACTCCAGATTAATAGCGGCTAAAAGTAGAATGCCAATTAGGAGGAGAGTGAAGAGAATTTTCATACCCCCCCCATCACAAATGACAACACAGTGGCAGTTTCAAAAAGACCTAGCAGACTACCCCCTCTTTAACTGGGCCTGTATCTGCATTGACATGGAAAAGCCCTTCGATTACACAGGGGCATGGAGAAACGCATGGTGGTCAATGCAGAGACAGGCATCAGGGGACATGGAATACATAGAAAAATGGGGGAGAATCCCACCAACAGGAGACTGGCAACTACC
>C00161 entry-id=1 pos=294..893 direction=forward
GAAAAGATGGATATATAAAAAACAGAGCAGTAGAGTGTTCAGTGAGGACATGGGCTACCTGATGCAGTACGGTGGAGGATGGGCCTCAGGAACAATTTCCCTTAAGGGTTTATTCAATGAGCACGAACTGTGGAGAAATGTATGGTCCAGGTCTAACGACGGAATGGACCTAGCCAGATACTTCGGGTGCTCGATTACACTGTACCCAGAGGAAAATCAGGATTATTTGTTCTGGTTTGACACAGAATTCGACCAGCAACAACTGATTAACTTGCAGGAATACACTCAACCAAGTGTAATGCTGCAAGCGAAAAACTCCAGATTAATAGCGGCTAAAAGTAGAATGCCAATTAGGAGGAGAGTGAAGAGAATTTTCATACCCCCCCCATCACAAATGACAACACAGTGGCAGTTTCAAAAAGACCTAGCAGACTACCCCCTCTTTAACTGGGCCTGTATCTGCATTGACATGGAAAAGCCCTTCGATTACACAGGGGCATGGAGAAACGCATGGTGGTCAATGCAGAGACAGGCATCAGGGGACATGGAATACATAGAAAAATGGGGGAGAATCCCACCAACAGGAGACTGGCAACTACC
>C00162 entry-id=1 pos=294..893 direction=forward
GAAAAGATGGATATATAAAAAACAGAGCAGTAGAGTGTTCAGTGAGGACATGGGCTACCTGATGCAGTACGGTGGAGGATGGGCCTCAGGAACAATTTCCCTTAAGGGTTTATTCAATGAGCACGAACTGTGGAGAAATGTATGGTCCAGGTCTAACGACGGAATGGACCTAGCCAGATACTTCGGGTGCTCGATTACACTGTACCCAGAGGAAAATCAGGATTATTTGTTCTGGTTTGACACAGAATTCGACCAGCAACAACTGATTAACTTGCAGGAATACACTCAACCAAGTGTAATGCTGCAAGCGAAAAACTCCAGATTAATAGCGGCTAAAAGTAGAATGCCAATTAGGAGGAGAGTGAAGAGAATTTTCATACCCCCCCCATCACAAATGACAACACAGTGGCAGTTTCAAAAAGACCTAGCAGACTACCCCCTCTTTAACTGGGCCTGTATCTGCATTGACATGGAAAAGCCCTTCGATTACACAGGGGCATGGAGAAACGCATGGTGGTCAATGCAGAGACAGGCATCAGGGGACATGGAATACATAGAAAAATGGGGGAGAATCCCACCAACAGGAGACTGGCAACTACC
>C00163 entry-id=1 pos=295..894 direction=forward
AAAAGATGGATATATAAAAAACAGAGCAGTAGAGTGTTCAGTGAGGACATGGGCTACCTGATGCAGTACGGTGGAGGATGGGCCTCAGGAACAATTTCCCTTAAGGGTTTATTCAATGAGCACGAACTGTGGAGAAATGTATGGTCCAGGTCTAACGACGGAATGGACCTAGCCAGATACTTCGGGTGCTCGATTACACTGTACCCAGAGGAAAATCAGGATTATTTGTTCTGGTTTGACACAGAATTCGACCAGCAACAACTGATTAACTTGCAGGAATACACTCAACCAAGTGTAATGCTGCAAGCGAAAAACTCCAGATTAATAGCGGCTAAAAGTAGAATGCCAATTAGGAGGAGAGTGAAGAGAATTTTCATACCCCCCCCATCACAAATGACAACACAGTGGCAGTTTCAAAAAGACCTAGCAGACTACCCCCTCTTTAACTGGGCCTGTATCTGCATTGACATGGAAAAGCCCTTCGATTACACAGGGGCATGGAGAAACGCATGGTGGTCAATGCAGAGACAGGCATCAGGGGACATGGAATACATAGAAAAATGGGGGAGAATCCCACCAACAGGAGACTGGCAACTACCG
>C00164 entry-id=1 pos=298..897 direction=forward
AGATGGATATATAAAAAACAGAGCAGTAGAGTGTTCAGTGAGGACATGGGCTACCTGATGCAGTACGGTGGAGGATGGGCCTCAGGAACAATTTCCCTTAAGGGTTTATTCAATGAGCACGAACTGTGGAGAAATGTATGGTCCAGGTCTAACGACGGAATGGACCTAGCCAGATACTTCGGGTGCTCGATTACACTGTACCCAGAGGAAAATCAGGATTATTTGTTCTGGTTTGACACAGAATTCGACCAGCAACAACTGATTAACTTGCAGGAATACACTCAACCAAGTGTAATGCTGCAAGCGAAAAACTCCAGATTAATAGCGGCTAAAAGTAGAATGCCAATTAGGAGGAGAGTGAAGAGAATTTTCATACCCCCCCCATCACAAATGACAACACAGTGGCAGTTTCAAAAAGACCTAGCAGACTACCCCCTCTTTAACTGGGCCTGTATCTGCATTGACATGGAAAAGCCCTTCGATTACACAGGGGCATGGAGAAACGCATGGTGGTCAATGCAGAGACAGGCATCAGGGGACATGGAATACATAGAAAAATGGGGGAGAATCCCACCAACAGGAGACTGGCAACTACCGTCA
>C00165 entry-id=1 pos=300..899 direction=forward
ATGGATATATAAAAAACAGAGCAGTAGAGTGTTCAGTGAGGACATGGGCTACCTGATGCAGTACGGTGGAGGATGGGCCTCAGGAACAATTTCCCTTAAGGGTTTATTCAATGAGCACGAACTGTGGAGAAATGTATGGTCCAGGTCTAACGACGGAATGGACCTAGCCAGATACTTCGGGTGCTCGATTACACTGTACCCAGAGGAAAATCAGGATTATTTGTTCTGGTTTGACACAGAATTCGACCAGCAACAACTGATTAACTTGCAGGAATACACTCAACCAAGTGTAATGCTGCAAGCGAAAAACTCCAGATTAATAGCGGCTAAAAGTAGAATGCCAATTAGGAGGAGAGTGAAGAGAATTTTCATACCCCCCCCATCACAAATGACAACACAGTGGCAGTTTCAAAAAGACCTAGCAGACTACCCCCTCTTTAACTGGGCCTGTATCTGCATTGACATGGAAAAGCCCTTCGATTACACAGGGGCATGGAGAAACGCATGGTGGTCAATGCAGAGACAGGCATCAGGGGACATGGAATACATAGAAAAATGGGGGAGAATCCCACCAACAGGAGACTGGCAACTACCGTCATC
>C00166 entry-id=1 pos=300..899 direction=forward
ATGGATATATAAAAAACAGAGCAGTAGAGTGTTCAGTGAGGACATGGGCTACCTGATGCAGTACGGTGGAGGATGGGCCTCAGGAACAATTTCCCTTAAGGGTTTATTCAATGAGCACGAACTGTGGAGAAATGTATGGTCCAGGTCTAACGACGGAATGGACCTAGCCAGATACTTCGGGTGCTCGATTACACTGTACCCAGAGGAAAATCAGGATTATTTGTTCTGGTTTGACACAGAATTCGACCAGCAACAACTGATTAACTTGCAGGAATACACTCAACCAAGTGTAATGCTGCAAGCGAAAAACTCCAGATTAATAGCGGCTAAAAGTAGAATGCCAATTAGGAGGAGAGTGAAGAGAATTTTCATACCCCCCCCATCACAAATGACAACACAGTGGCAGTTTCAAAAAGACCTAGCAGACTACCCCCTCTTTAACTGGGCCTGTATCTGCATTGACATGGAAAAGCCCTTCGATTACACAGGGGCATGGAGAAACGCATGGTGGTCAATGCAGAGACAGGCATCAGGGGACATGGAATACATAGAAAAATGGGGGAGAATCCCACCAACAGGAGACTGGCAACTACCGTCATC
>C00167 entry-id=1 pos=302..901 direction=forward
GGATATATAAAAAACAGAGCAGTAGAGTGTTCAGTGAGGACATGGGCTACCTGATGCAGTACGGTGGAGGATGGGCCTCAGGAACAATTTCCCTTAAGGGTTTATTCAATGAGCACGAACTGTGGAGAAATGTATGGTCCAGGTCTAACGACGGAATGGACCTAGCCAGATACTTCGGGTGCTCGATTACACTGTACCCAGAGGAAAATCAGGATTATTTGTTCTGGTTTGACACAGAATTCGACCAGCAACAACTGATTAACTTGCAGGAATACACTCAACCAAGTGTAATGCTGCAAGCGAAAAACTCCAGATTAATAGCGGCTAAAAGTAGAATGCCAATTAGGAGGAGAGTGAAGAGAATTTTCATACCCCCCCCATCACAAATGACAACACAGTGGCAGTTTCAAAAAGACCTAGCAGACTACCCCCTCTTTAACTGGGCCTGTATCTGCATTGACATGGAAAAGCCCTTCGATTACACAGGGGCATGGAGAAACGCATGGTGGTCAATGCAGAGACAGGCATCAGGGGACATGGAATACATAGAAAAATGGGGGAGAATCCCACCAACAGGAGACTGGCAACTACCGTCATCCA
>C00168 entry-id=1 pos=303..902 direction=forward
GATATATAAAAAACAGAGCAGTAGAGTGTTCAGTGAGGACATGGGCTACCTGATGCAGTACGGTGGAGGATGGGCCTCAGGAACAATTTCCCTTAAGGGTTTATTCAATGAGCACGAACTGTGGAGAAATGTATGGTCCAGGTCTAACGACGGAATGGACCTAGCCAGATACTTCGGGTGCTCGATTACACTGTACCCAGAGGAAAATCAGGATTATTTGTTCTGGTTTGACACAGAATTCGACCAGCAACAACTGATTAACTTGCAGGAATACACTCAACCAAGTGTAATGCTGCAAGCGAAAAACTCCAGATTAATAGCGGCTAAAAGTAGAATGCCAATTAGGAGGAGAGTGAAGAGAATTTTCATACCCCCCCCATCACAAATGACAACACAGTGGCAGTTTCAAAAAGACCTAGCAGACTACCCCCTCTTTAACTGGGCCTGTATCTGCATTGACATGGAAAAGCCCTTCGATTACACAGGGGCATGGAGAAACGCATGGTGGTCAATGCAGAGACAGGCATCAGGGGACATGGAATACATAGAAAAATGGGGGAGAATCCCACCAACAGGAGACTGGCAACTACCGTCATCCAG
>C00169 entry-id=1 pos=304..903 direction=forward
ATATATAAAAAACAGAGCAGTAGAGTGTTCAGTGAGGACATGGGCTACCTGATGCAGTACGGTGGAGGATGGGCCTCAGGAACAATTTCCCTTAAGGGTTTATTCAATGAGCACGAACTGTGGAGAAATGTATGGTCCAGGTCTAACGACGGAATGGACCTAGCCAGATACTTCGGGTGCTCGATTACACTGTACCCAGAGGAAAATCAGGATTATTTGTTCTGGTTTGACACAGAATTCGACCAGCAACAACTGATTAACTTGCAGGAATACACTCAACCAAGTGTAATGCTGCAAGCGAAAAACTCCAGATTAATAGCGGCTAAAAGTAGAATGCCAATTAGGAGGAGAGTGAAGAGAATTTTCATACCCCCCCCATCACAAATGACAACACAGTGGCAGTTTCAAAAAGACCTAGCAGACTACCCCCTCTTTAACTGGGCCTGTATCTGCATTGACATGGAAAAGCCCTTCGATTACACAGGGGCATGGAGAAACGCATGGTGGTCAATGCAGAGACAGGCATCAGGGGACATGGAATACATAGAAAAATGGGGGAGAATCCCACCAACAGGAGACTGGCAACTACCGTCATCCAGT
>C00170 entry-id=1 pos=307..906 direction=forward
TATAAAAAACAGAGCAGTAGAGTGTTCAGTGAGGACATGGGCTACCTGATGCAGTACGGTGGAGGATGGGCCTCAGGAACAATTTCCCTTAAGGGTTTATTCAATGAGCACGAACTGTGGAGAAATGTATGGTCCAGGTCTAACGACGGAATGGACCTAGCCAGATACTTCGGGTGCTCGATTACACTGTACCCAGAGGAAAATCAGGATTATTTGTTCTGGTTTGACACAGAATTCGACCAGCAACAACTGATTAACTTGCAGGAATACACTCAACCAAGTGTAATGCTGCAAGCGAAAAACTCCAGATTAATAGCGGCTAAAAGTAGAATGCCAATTAGGAGGAGAGTGAAGAGAATTTTCATACCCCCCCCATCACAAATGACAACACAGTGGCAGTTTCAAAAAGACCTAGCAGACTACCCCCTCTTTAACTGGGCCTGTATCTGCATTGACATGGAAAAGCCCTTCGATTACACAGGGGCATGGAGAAACGCATGGTGGTCAATGCAGAGACAGGCATCAGGGGACATGGAATACATAGAAAAATGGGGGAGAATCCCACCAACAGGAGACTGGCAACTACCGTCATCCAGTGTG
>C00171 entry-id=1 pos=310..909 direction=forward
AAAAAACAGAGCAGTAGAGTGTTCAGTGAGGACATGGGCTACCTGATGCAGTACGGTGGAGGATGGGCCTCAGGAACAATTTCCCTTAAGGGTTTATTCAATGAGCACGAACTGTGGAGAAATGTATGGTCCAGGTCTAACGACGGAATGGACCTAGCCAGATACTTCGGGTGCTCGATTACACTGTACCCAGAGGAAAATCAGGATTATTTGTTCTGGTTTGACACAGAATTCGACCAGCAACAACTGATTAACTTGCAGGAATACACTCAACCAAGTGTAATGCTGCAAGCGAAAAACTCCAGATTAATAGCGGCTAAAAGTAGAATGCCAATTAGGAGGAGAGTGAAGAGAATTTTCATACCCCCCCCATCACAAATGACAACACAGTGGCAGTTTCAAAAAGACCTAGCAGACTACCCCCTCTTTAACTGGGCCTGTATCTGCATTGACATGGAAAAGCCCTTCGATTACACAGGGGCATGGAGAAACGCATGGTGGTCAATGCAGAGACAGGCATCAGGGGACATGGAATACATAGAAAAATGGGGGAGAATCCCACCAACAGGAGACTGGCAACTACCGTCATCCAGTGTGATG
>C00172 entry-id=1 pos=310..909 direction=forward
AAAAAACAGAGCAGTAGAGTGTTCAGTGAGGACATGGGCTACCTGATGCAGTACGGTGGAGGATGGGCCTCAGGAACAATTTCCCTTAAGGGTTTATTCAATGAGCACGAACTGTGGAGAAATGTATGGTCCAGGTCTAACGACGGAATGGACCTAGCCAGATACTTCGGGTGCTCGATTACACTGTACCCAGAGGAAAATCAGGATTATTTGTTCTGGTTTGACACAGAATTCGACCAGCAACAACTGATTAACTTGCAGGAATACACTCAACCAAGTGTAATGCTGCAAGCGAAAAACTCCAGATTAATAGCGGCTAAAAGTAGAATGCCAATTAGGAGGAGAGTGAAGAGAATTTTCATACCCCCCCCATCACAAATGACAACACAGTGGCAGTTTCAAAAAGACCTAGCAGACTACCCCCTCTTTAACTGGGCCTGTATCTGCATTGACATGGAAAAGCCCTTCGATTACACAGGGGCATGGAGAAACGCATGGTGGTCAATGCAGAGACAGGCATCAGGGGACATGGAATACATAGAAAAATGGGGGAGAATCCCACCAACAGGAGACTGGCAACTACCGTCATCCAGTGTGATG
>C00173 entry-id=1 pos=314..913 direction=forward
AACAGAGCAGTAGAGTGTTCAGTGAGGACATGGGCTACCTGATGCAGTACGGTGGAGGATGGGCCTCAGGAACAATTTCCCTTAAGGGTTTATTCAATGAGCACGAACTGTGGAGAAATGTATGGTCCAGGTCTAACGACGGAATGGACCTAGCCAGATACTTCGGGTGCTCGATTACACTGTACCCAGAGGAAAATCAGGATTATTTGTTCTGGTTTGACACAGAATTCGACCAGCAACAACTGATTAACTTGCAGGAATACACTCAACCAAGTGTAATGCTGCAAGCGAAAAACTCCAGATTAATAGCGGCTAAAAGTAGAATGCCAATTAGGAGGAGAGTGAAGAGAATTTTCATACCCCCCCCATCACAAATGACAACACAGTGGCAGTTTCAAAAAGACCTAGCAGACTACCCCCTCTTTAACTGGGCCTGTATCTGCATTGACATGGAAAAGCCCTTCGATTACACAGGGGCATGGAGAAACGCATGGTGGTCAATGCAGAGACAGGCATCAGGGGACATGGAATACATAGAAAAATGGGGGAGAATCCCACCAACAGGAGACTGGCAACTACCGTCATCCAGTGTGATGACAC
>C00174 entry-id=1 pos=314..913 direction=forward
AACAGAGCAGTAGAGTGTTCAGTGAGGACATGGGCTACCTGATGCAGTACGGTGGAGGATGGGCCTCAGGAACAATTTCCCTTAAGGGTTTATTCAATGAGCACGAACTGTGGAGAAATGTATGGTCCAGGTCTAACGACGGAATGGACCTAGCCAGATACTTCGGGTGCTCGATTACACTGTACCCAGAGGAAAATCAGGATTATTTGTTCTGGTTTGACACAGAATTCGACCAGCAACAACTGATTAACTTGCAGGAATACACTCAACCAAGTGTAATGCTGCAAGCGAAAAACTCCAGATTAATAGCGGCTAAAAGTAGAATGCCAATTAGGAGGAGAGTGAAGAGAATTTTCATACCCCCCCCATCACAAATGACAACACAGTGGCAGTTTCAAAAAGACCTAGCAGACTACCCCCTCTTTAACTGGGCCTGTATCTGCATTGACATGGAAAAGCCCTTCGATTACACAGGGGCATGGAGAAACGCATGGTGGTCAATGCAGAGACAGGCATCAGGGGACATGGAATACATAGAAAAATGGGGGAGAATCCCACCAACAGGAGACTGGCAACTACCGTCATCCAGTGTGATGACAC
>C00175 entry-id=1 pos=316..915 direction=forward
CAGAGCAGTAGAGTGTTCAGTGAGGACATGGGCTACCTGATGCAGTACGGTGGAGGATGGGCCTCAGGAACAATTTCCCTTAAGGGTTTATTCAATGAGCACGAACTGTGGAGAAATGTATGGTCCAGGTCTAACGACGGAATGGACCTAGCCAGATACTTCGGGTGCTCGATTACACTGTACCCAGAGGAAAATCAGGATTATTTGTTCTGGTTTGACACAGAATTCGACCAGCAACAACTGATTAACTTGCAGGAATACACTCAACCAAGTGTAATGCTGCAAGCGAAAAACTCCAGATTAATAGCGGCTAAAAGTAGAATGCCAATTAGGAGGAGAGTGAAGAGAATTTTCATACCCCCCCCATCACAAATGACAACACAGTGGCAGTTTCAAAAAGACCTAGCAGACTACCCCCTCTTTAACTGGGCCTGTATCTGCATTGACATGGAAAAGCCCTTCGATTACACAGGGGCATGGAGAAACGCATGGTGGTCAATGCAGAGACAGGCATCAGGGGACATGGAATACATAGAAAAATGGGGGAGAATCCCACCAACAGGAGACTGGCAACTACCGTCATCCAGTGTGATGACACAA
>C00176 entry-id=1 pos=317..916 direction=forward
AGAGCAGTAGAGTGTTCAGTGAGGACATGGGCTACCTGATGCAGTACGGTGGAGGATGGGCCTCAGGAACAATTTCCCTTAAGGGTTTATTCAATGAGCACGAACTGTGGAGAAATGTATGGTCCAGGTCTAACGACGGAATGGACCTAGCCAGATACTTCGGGTGCTCGATTACACTGTACCCAGAGGAAAATCAGGATTATTTGTTCTGGTTTGACACAGAATTCGACCAGCAACAACTGATTAACTTGCAGGAATACACTCAACCAAGTGTAATGCTGCAAGCGAAAAACTCCAGATTAATAGCGGCTAAAAGTAGAATGCCAATTAGGAGGAGAGTGAAGAGAATTTTCATACCCCCCCCATCACAAATGACAACACAGTGGCAGTTTCAAAAAGACCTAGCAGACTACCCCCTCTTTAACTGGGCCTGTATCTGCATTGACATGGAAAAGCCCTTCGATTACACAGGGGCATGGAGAAACGCATGGTGGTCAATGCAGAGACAGGCATCAGGGGACATGGAATACATAGAAAAATGGGGGAGAATCCCACCAACAGGAGACTGGCAACTACCGTCATCCAGTGTGATGACACAAA
>C00177 entry-id=1 pos=320..919 direction=forward
GCAGTAGAGTGTTCAGTGAGGACATGGGCTACCTGATGCAGTACGGTGGAGGATGGGCCTCAGGAACAATTTCCCTTAAGGGTTTATTCAATGAGCACGAACTGTGGAGAAATGTATGGTCCAGGTCTAACGACGGAATGGACCTAGCCAGATACTTCGGGTGCTCGATTACACTGTACCCAGAGGAAAATCAGGATTATTTGTTCTGGTTTGACACAGAATTCGACCAGCAACAACTGATTAACTTGCAGGAATACACTCAACCAAGTGTAATGCTGCAAGCGAAAAACTCCAGATTAATAGCGGCTAAAAGTAGAATGCCAATTAGGAGGAGAGTGAAGAGAATTTTCATACCCCCCCCATCACAAATGACAACACAGTGGCAGTTTCAAAAAGACCTAGCAGACTACCCCCTCTTTAACTGGGCCTGTATCTGCATTGACATGGAAAAGCCCTTCGATTACACAGGGGCATGGAGAAACGCATGGTGGTCAATGCAGAGACAGGCATCAGGGGACATGGAATACATAGAAAAATGGGGGAGAATCCCACCAACAGGAGACTGGCAACTACCGTCATCCAGTGTGATGACACAAAACG
>C00178 entry-id=1 pos=322..921 direction=forward
AGTAGAGTGTTCAGTGAGGACATGGGCTACCTGATGCAGTACGGTGGAGGATGGGCCTCAGGAACAATTTCCCTTAAGGGTTTATTCAATGAGCACGAACTGTGGAGAAATGTATGGTCCAGGTCTAACGACGGAATGGACCTAGCCAGATACTTCGGGTGCTCGATTACACTGTACCCAGAGGAAAATCAGGATTATTTGTTCTGGTTTGACACAGAATTCGACCAGCAACAACTGATTAACTTGCAGGAATACACTCAACCAAGTGTAATGCTGCAAGCGAAAAACTCCAGATTAATAGCGGCTAAAAGTAGAATGCCAATTAGGAGGAGAGTGAAGAGAATTTTCATACCCCCCCCATCACAAATGACAACACAGTGGCAGTTTCAAAAAGACCTAGCAGACTACCCCCTCTTTAACTGGGCCTGTATCTGCATTGACATGGAAAAGCCCTTCGATTACACAGGGGCATGGAGAAACGCATGGTGGTCAATGCAGAGACAGGCATCAGGGGACATGGAATACATAGAAAAATGGGGGAGAATCCCACCAACAGGAGACTGGCAACTACCGTCATCCAGTGTGATGACACAAAACGGA
>C00179 entry-id=1 pos=325..924 direction=forward
AGAGTGTTCAGTGAGGACATGGGCTACCTGATGCAGTACGGTGGAGGATGGGCCTCAGGAACAATTTCCCTTAAGGGTTTATTCAATGAGCACGAACTGTGGAGAAATGTATGGTCCAGGTCTAACGACGGAATGGACCTAGCCAGATACTTCGGGTGCTCGATTACACTGTACCCAGAGGAAAATCAGGATTATTTGTTCTGGTTTGACACAGAATTCGACCAGCAACAACTGATTAACTTGCAGGAATACACTCAACCAAGTGTAATGCTGCAAGCGAAAAACTCCAGATTAATAGCGGCTAAAAGTAGAATGCCAATTAGGAGGAGAGTGAAGAGAATTTTCATACCCCCCCCATCACAAATGACAACACAGTGGCAGTTTCAAAAAGACCTAGCAGACTACCCCCTCTTTAACTGGGCCTGTATCTGCATTGACATGGAAAAGCCCTTCGATTACACAGGGGCATGGAGAAACGCATGGTGGTCAATGCAGAGACAGGCATCAGGGGACATGGAATACATAGAAAAATGGGGGAGAATCCCACCAACAGGAGACTGGCAACTACCGTCATCCAGTGTGATGACACAAAACGGAAAC
>C00180 entry-id=1 pos=328..927 direction=forward
GTGTTCAGTGAGGACATGGGCTACCTGATGCAGTACGGTGGAGGATGGGCCTCAGGAACAATTTCCCTTAAGGGTTTATTCAATGAGCACGAACTGTGGAGAAATGTATGGTCCAGGTCTAACGACGGAATGGACCTAGCCAGATACTTCGGGTGCTCGATTACACTGTACCCAGAGGAAAATCAGGATTATTTGTTCTGGTTTGACACAGAATTCGACCAGCAACAACTGATTAACTTGCAGGAATACACTCAACCAAGTGTAATGCTGCAAGCGAAAAACTCCAGATTAATAGCGGCTAAAAGTAGAATGCCAATTAGGAGGAGAGTGAAGAGAATTTTCATACCCCCCCCATCACAAATGACAACACAGTGGCAGTTTCAAAAAGACCTAGCAGACTACCCCCTCTTTAACTGGGCCTGTATCTGCATTGACATGGAAAAGCCCTTCGATTACACAGGGGCATGGAGAAACGCATGGTGGTCAATGCAGAGACAGGCATCAGGGGACATGGAATACATAGAAAAATGGGGGAGAATCCCACCAACAGGAGACTGGCAACTACCGTCATCCAGTGTGATGACACAAAACGGAAACAAC
>C00181 entry-id=1 pos=329..928 direction=forward
TGTTCAGTGAGGACATGGGCTACCTGATGCAGTACGGTGGAGGATGGGCCTCAGGAACAATTTCCCTTAAGGGTTTATTCAATGAGCACGAACTGTGGAGAAATGTATGGTCCAGGTCTAACGACGGAATGGACCTAGCCAGATACTTCGGGTGCTCGATTACACTGTACCCAGAGGAAAATCAGGATTATTTGTTCTGGTTTGACACAGAATTCGACCAGCAACAACTGATTAACTTGCAGGAATACACTCAACCAAGTGTAATGCTGCAAGCGAAAAACTCCAGATTAATAGCGGCTAAAAGTAGAATGCCAATTAGGAGGAGAGTGAAGAGAATTTTCATACCCCCCCCATCACAAATGACAACACAGTGGCAGTTTCAAAAAGACCTAGCAGACTACCCCCTCTTTAACTGGGCCTGTATCTGCATTGACATGGAAAAGCCCTTCGATTACACAGGGGCATGGAGAAACGCATGGTGGTCAATGCAGAGACAGGCATCAGGGGACATGGAATACATAGAAAAATGGGGGAGAATCCCACCAACAGGAGACTGGCAACTACCGTCATCCAGTGTGATGACACAAAACGGAAACAACC
>C00182 entry-id=1 pos=331..930 direction=forward
TTCAGTGAGGACATGGGCTACCTGATGCAGTACGGTGGAGGATGGGCCTCAGGAACAATTTCCCTTAAGGGTTTATTCAATGAGCACGAACTGTGGAGAAATGTATGGTCCAGGTCTAACGACGGAATGGACCTAGCCAGATACTTCGGGTGCTCGATTACACTGTACCCAGAGGAAAATCAGGATTATTTGTTCTGGTTTGACACAGAATTCGACCAGCAACAACTGATTAACTTGCAGGAATACACTCAACCAAGTGTAATGCTGCAAGCGAAAAACTCCAGATTAATAGCGGCTAAAAGTAGAATGCCAATTAGGAGGAGAGTGAAGAGAATTTTCATACCCCCCCCATCACAAATGACAACACAGTGGCAGTTTCAAAAAGACCTAGCAGACTACCCCCTCTTTAACTGGGCCTGTATCTGCATTGACATGGAAAAGCCCTTCGATTACACAGGGGCATGGAGAAACGCATGGTGGTCAATGCAGAGACAGGCATCAGGGGACATGGAATACATAGAAAAATGGGGGAGAATCCCACCAACAGGAGACTGGCAACTACCGTCATCCAGTGTGATGACACAAAACGGAAACAACCCG
>C00183 entry-id=1 pos=331..930 direction=forward
TTCAGTGAGGACATGGGCTACCTGATGCAGTACGGTGGAGGATGGGCCTCAGGAACAATTTCCCTTAAGGGTTTATTCAATGAGCACGAACTGTGGAGAAATGTATGGTCCAGGTCTAACGACGGAATGGACCTAGCCAGATACTTCGGGTGCTCGATTACACTGTACCCAGAGGAAAATCAGGATTATTTGTTCTGGTTTGACACAGAATTCGACCAGCAACAACTGATTAACTTGCAGGAATACACTCAACCAAGTGTAATGCTGCAAGCGAAAAACTCCAGATTAATAGCGGCTAAAAGTAGAATGCCAATTAGGAGGAGAGTGAAGAGAATTTTCATACCCCCCCCATCACAAATGACAACACAGTGGCAGTTTCAAAAAGACCTAGCAGACTACCCCCTCTTTAACTGGGCCTGTATCTGCATTGACATGGAAAAGCCCTTCGATTACACAGGGGCATGGAGAAACGCATGGTGGTCAATGCAGAGACAGGCATCAGGGGACATGGAATACATAGAAAAATGGGGGAGAATCCCACCAACAGGAGACTGGCAACTACCGTCATCCAGTGTGATGACACAAAACGGAAACAACCCG
>C00184 entry-id=1 pos=333..932 direction=forward
CAGTGAGGACATGGGCTACCTGATGCAGTACGGTGGAGGATGGGCCTCAGGAACAATTTCCCTTAAGGGTTTATTCAATGAGCACGAACTGTGGAGAAATGTATGGTCCAGGTCTAACGACGGAATGGACCTAGCCAGATACTTCGGGTGCTCGATTACACTGTACCCAGAGGAAAATCAGGATTATTTGTTCTGGTTTGACACAGAATTCGACCAGCAACAACTGATTAACTTGCAGGAATACACTCAACCAAGTGTAATGCTGCAAGCGAAAAACTCCAGATTAATAGCGGCTAAAAGTAGAATGCCAATTAGGAGGAGAGTGAAGAGAATTTTCATACCCCCCCCATCACAAATGACAACACAGTGGCAGTTTCAAAAAGACCTAGCAGACTACCCCCTCTTTAACTGGGCCTGTATCTGCATTGACATGGAAAAGCCCTTCGATTACACAGGGGCATGGAGAAACGCATGGTGGTCAATGCAGAGACAGGCATCAGGGGACATGGAATACATAGAAAAATGGGGGAGAATCCCACCAACAGGAGACTGGCAACTACCGTCATCCAGTGTGATGACACAAAACGGAAACAACCCGAA
>C00185 entry-id=1 pos=333..932 direction=forward
CAGTGAGGACATGGGCTACCTGATGCAGTACGGTGGAGGATGGGCCTCAGGAACAATTTCCCTTAAGGGTTTATTCAATGAGCACGAACTGTGGAGAAATGTATGGTCCAGGTCTAACGACGGAATGGACCTAGCCAGATACTTCGGGTGCTCGATTACACTGTACCCAGAGGAAAATCAGGATTATTTGTTCTGGTTTGACACAGAATTCGACCAGCAACAACTGATTAACTTGCAGGAATACACTCAACCAAGTGTAATGCTGCAAGCGAAAAACTCCAGATTAATAGCGGCTAAAAGTAGAATGCCAATTAGGAGGAGAGTGAAGAGAATTTTCATACCCCCCCCATCACAAATGACAACACAGTGGCAGTTTCAAAAAGACCTAGCAGACTACCCCCTCTTTAACTGGGCCTGTATCTGCATTGACATGGAAAAGCCCTTCGATTACACAGGGGCATGGAGAAACGCATGGTGGTCAATGCAGAGACAGGCATCAGGGGACATGGAATACATAGAAAAATGGGGGAGAATCCCACCAACAGGAGACTGGCAACTACCGTCATCCAGTGTGATGACACAAAACGGAAACAACCCGAA
>C00186 entry-id=1 pos=333..932 direction=forward
CAGTGAGGACATGGGCTACCTGATGCAGTACGGTGGAGGATGGGCCTCAGGAACAATTTCCCTTAAGGGTTTATTCAATGAGCACGAACTGTGGAGAAATGTATGGTCCAGGTCTAACGACGGAATGGACCTAGCCAGATACTTCGGGTGCTCGATTACACTGTACCCAGAGGAAAATCAGGATTATTTGTTCTGGTTTGACACAGAATTCGACCAGCAACAACTGATTAACTTGCAGGAATACACTCAACCAAGTGTAATGCTGCAAGCGAAAAACTCCAGATTAATAGCGGCTAAAAGTAGAATGCCAATTAGGAGGAGAGTGAAGAGAATTTTCATACCCCCCCCATCACAAATGACAACACAGTGGCAGTTTCAAAAAGACCTAGCAGACTACCCCCTCTTTAACTGGGCCTGTATCTGCATTGACATGGAAAAGCCCTTCGATTACACAGGGGCATGGAGAAACGCATGGTGGTCAATGCAGAGACAGGCATCAGGGGACATGGAATACATAGAAAAATGGGGGAGAATCCCACCAACAGGAGACTGGCAACTACCGTCATCCAGTGTGATGACACAAAACGGAAACAACCCGAA
>C00187 entry-id=1 pos=334..933 direction=forward
AGTGAGGACATGGGCTACCTGATGCAGTACGGTGGAGGATGGGCCTCAGGAACAATTTCCCTTAAGGGTTTATTCAATGAGCACGAACTGTGGAGAAATGTATGGTCCAGGTCTAACGACGGAATGGACCTAGCCAGATACTTCGGGTGCTCGATTACACTGTACCCAGAGGAAAATCAGGATTATTTGTTCTGGTTTGACACAGAATTCGACCAGCAACAACTGATTAACTTGCAGGAATACACTCAACCAAGTGTAATGCTGCAAGCGAAAAACTCCAGATTAATAGCGGCTAAAAGTAGAATGCCAATTAGGAGGAGAGTGAAGAGAATTTTCATACCCCCCCCATCACAAATGACAACACAGTGGCAGTTTCAAAAAGACCTAGCAGACTACCCCCTCTTTAACTGGGCCTGTATCTGCATTGACATGGAAAAGCCCTTCGATTACACAGGGGCATGGAGAAACGCATGGTGGTCAATGCAGAGACAGGCATCAGGGGACATGGAATACATAGAAAAATGGGGGAGAATCCCACCAACAGGAGACTGGCAACTACCGTCATCCAGTGTGATGACACAAAACGGAAACAACCCGAAC
>C00188 entry-id=1 pos=334..933 direction=forward
AGTGAGGACATGGGCTACCTGATGCAGTACGGTGGAGGATGGGCCTCAGGAACAATTTCCCTTAAGGGTTTATTCAATGAGCACGAACTGTGGAGAAATGTATGGTCCAGGTCTAACGACGGAATGGACCTAGCCAGATACTTCGGGTGCTCGATTACACTGTACCCAGAGGAAAATCAGGATTATTTGTTCTGGTTTGACACAGAATTCGACCAGCAACAACTGATTAACTTGCAGGAATACACTCAACCAAGTGTAATGCTGCAAGCGAAAAACTCCAGATTAATAGCGGCTAAAAGTAGAATGCCAATTAGGAGGAGAGTGAAGAGAATTTTCATACCCCCCCCATCACAAATGACAACACAGTGGCAGTTTCAAAAAGACCTAGCAGACTACCCCCTCTTTAACTGGGCCTGTATCTGCATTGACATGGAAAAGCCCTTCGATTACACAGGGGCATGGAGAAACGCATGGTGGTCAATGCAGAGACAGGCATCAGGGGACATGGAATACATAGAAAAATGGGGGAGAATCCCACCAACAGGAGACTGGCAACTACCGTCATCCAGTGTGATGACACAAAACGGAAACAACCCGAAC
>C00189 entry-id=1 pos=334..933 direction=forward
AGTGAGGACATGGGCTACCTGATGCAGTACGGTGGAGGATGGGCCTCAGGAACAATTTCCCTTAAGGGTTTATTCAATGAGCACGAACTGTGGAGAAATGTATGGTCCAGGTCTAACGACGGAATGGACCTAGCCAGATACTTCGGGTGCTCGATTACACTGTACCCAGAGGAAAATCAGGATTATTTGTTCTGGTTTGACACAGAATTCGACCAGCAACAACTGATTAACTTGCAGGAATACACTCAACCAAGTGTAATGCTGCAAGCGAAAAACTCCAGATTAATAGCGGCTAAAAGTAGAATGCCAATTAGGAGGAGAGTGAAGAGAATTTTCATACCCCCCCCATCACAAATGACAACACAGTGGCAGTTTCAAAAAGACCTAGCAGACTACCCCCTCTTTAACTGGGCCTGTATCTGCATTGACATGGAAAAGCCCTTCGATTACACAGGGGCATGGAGAAACGCATGGTGGTCAATGCAGAGACAGGCATCAGGGGACATGGAATACATAGAAAAATGGGGGAGAATCCCACCAACAGGAGACTGGCAACTACCGTCATCCAGTGTGATGACACAAAACGGAAACAACCCGAAC
>C00190 entry-id=1 pos=335..934 direction=forward
GTGAGGACATGGGCTACCTGATGCAGTACGGTGGAGGATGGGCCTCAGGAACAATTTCCCTTAAGGGTTTATTCAATGAGCACGAACTGTGGAGAAATGTATGGTCCAGGTCTAACGACGGAATGGACCTAGCCAGATACTTCGGGTGCTCGATTACACTGTACCCAGAGGAAAATCAGGATTATTTGTTCTGGTTTGACACAGAATTCGACCAGCAACAACTGATTAACTTGCAGGAATACACTCAACCAAGTGTAATGCTGCAAGCGAAAAACTCCAGATTAATAGCGGCTAAAAGTAGAATGCCAATTAGGAGGAGAGTGAAGAGAATTTTCATACCCCCCCCATCACAAATGACAACACAGTGGCAGTTTCAAAAAGACCTAGCAGACTACCCCCTCTTTAACTGGGCCTGTATCTGCATTGACATGGAAAAGCCCTTCGATTACACAGGGGCATGGAGAAACGCATGGTGGTCAATGCAGAGACAGGCATCAGGGGACATGGAATACATAGAAAAATGGGGGAGAATCCCACCAACAGGAGACTGGCAACTACCGTCATCCAGTGTGATGACACAAAACGGAAACAACCCGAACT
>C00191 entry-id=1 pos=338..937 direction=forward
AGGACATGGGCTACCTGATGCAGTACGGTGGAGGATGGGCCTCAGGAACAATTTCCCTTAAGGGTTTATTCAATGAGCACGAACTGTGGAGAAATGTATGGTCCAGGTCTAACGACGGAATGGACCTAGCCAGATACTTCGGGTGCTCGATTACACTGTACCCAGAGGAAAATCAGGATTATTTGTTCTGGTTTGACACAGAATTCGACCAGCAACAACTGATTAACTTGCAGGAATACACTCAACCAAGTGTAATGCTGCAAGCGAAAAACTCCAGATTAATAGCGGCTAAAAGTAGAATGCCAATTAGGAGGAGAGTGAAGAGAATTTTCATACCCCCCCCATCACAAATGACAACACAGTGGCAGTTTCAAAAAGACCTAGCAGACTACCCCCTCTTTAACTGGGCCTGTATCTGCATTGACATGGAAAAGCCCTTCGATTACACAGGGGCATGGAGAAACGCATGGTGGTCAATGCAGAGACAGGCATCAGGGGACATGGAATACATAGAAAAATGGGGGAGAATCCCACCAACAGGAGACTGGCAACTACCGTCATCCAGTGTGATGACACAAAACGGAAACAACCCGAACTGGA
>C00192 entry-id=1 pos=342..941 direction=forward
CATGGGCTACCTGATGCAGTACGGTGGAGGATGGGCCTCAGGAACAATTTCCCTTAAGGGTTTATTCAATGAGCACGAACTGTGGAGAAATGTATGGTCCAGGTCTAACGACGGAATGGACCTAGCCAGATACTTCGGGTGCTCGATTACACTGTACCCAGAGGAAAATCAGGATTATTTGTTCTGGTTTGACACAGAATTCGACCAGCAACAACTGATTAACTTGCAGGAATACACTCAACCAAGTGTAATGCTGCAAGCGAAAAACTCCAGATTAATAGCGGCTAAAAGTAGAATGCCAATTAGGAGGAGAGTGAAGAGAATTTTCATACCCCCCCCATCACAAATGACAACACAGTGGCAGTTTCAAAAAGACCTAGCAGACTACCCCCTCTTTAACTGGGCCTGTATCTGCATTGACATGGAAAAGCCCTTCGATTACACAGGGGCATGGAGAAACGCATGGTGGTCAATGCAGAGACAGGCATCAGGGGACATGGAATACATAGAAAAATGGGGGAGAATCCCACCAACAGGAGACTGGCAACTACCGTCATCCAGTGTGATGACACAAAACGGAAACAACCCGAACTGGAAGCC
>C00193 entry-id=1 pos=342..941 direction=forward
CATGGGCTACCTGATGCAGTACGGTGGAGGATGGGCCTCAGGAACAATTTCCCTTAAGGGTTTATTCAATGAGCACGAACTGTGGAGAAATGTATGGTCCAGGTCTAACGACGGAATGGACCTAGCCAGATACTTCGGGTGCTCGATTACACTGTACCCAGAGGAAAATCAGGATTATTTGTTCTGGTTTGACACAGAATTCGACCAGCAACAACTGATTAACTTGCAGGAATACACTCAACCAAGTGTAATGCTGCAAGCGAAAAACTCCAGATTAATAGCGGCTAAAAGTAGAATGCCAATTAGGAGGAGAGTGAAGAGAATTTTCATACCCCCCCCATCACAAATGACAACACAGTGGCAGTTTCAAAAAGACCTAGCAGACTACCCCCTCTTTAACTGGGCCTGTATCTGCATTGACATGGAAAAGCCCTTCGATTACACAGGGGCATGGAGAAACGCATGGTGGTCAATGCAGAGACAGGCATCAGGGGACATGGAATACATAGAAAAATGGGGGAGAATCCCACCAACAGGAGACTGGCAACTACCGTCATCCAGTGTGATGACACAAAACGGAAACAACCCGAACTGGAAGCC
>C00194 entry-id=1 pos=343..942 direction=forward
ATGGGCTACCTGATGCAGTACGGTGGAGGATGGGCCTCAGGAACAATTTCCCTTAAGGGTTTATTCAATGAGCACGAACTGTGGAGAAATGTATGGTCCAGGTCTAACGACGGAATGGACCTAGCCAGATACTTCGGGTGCTCGATTACACTGTACCCAGAGGAAAATCAGGATTATTTGTTCTGGTTTGACACAGAATTCGACCAGCAACAACTGATTAACTTGCAGGAATACACTCAACCAAGTGTAATGCTGCAAGCGAAAAACTCCAGATTAATAGCGGCTAAAAGTAGAATGCCAATTAGGAGGAGAGTGAAGAGAATTTTCATACCCCCCCCATCACAAATGACAACACAGTGGCAGTTTCAAAAAGACCTAGCAGACTACCCCCTCTTTAACTGGGCCTGTATCTGCATTGACATGGAAAAGCCCTTCGATTACACAGGGGCATGGAGAAACGCATGGTGGTCAATGCAGAGACAGGCATCAGGGGACATGGAATACATAGAAAAATGGGGGAGAATCCCACCAACAGGAGACTGGCAACTACCGTCATCCAGTGTGATGACACAAAACGGAAACAACCCGAACTGGAAGCCT
>C00195 entry-id=1 pos=344..943 direction=forward
TGGGCTACCTGATGCAGTACGGTGGAGGATGGGCCTCAGGAACAATTTCCCTTAAGGGTTTATTCAATGAGCACGAACTGTGGAGAAATGTATGGTCCAGGTCTAACGACGGAATGGACCTAGCCAGATACTTCGGGTGCTCGATTACACTGTACCCAGAGGAAAATCAGGATTATTTGTTCTGGTTTGACACAGAATTCGACCAGCAACAACTGATTAACTTGCAGGAATACACTCAACCAAGTGTAATGCTGCAAGCGAAAAACTCCAGATTAATAGCGGCTAAAAGTAGAATGCCAATTAGGAGGAGAGTGAAGAGAATTTTCATACCCCCCCCATCACAAATGACAACACAGTGGCAGTTTCAAAAAGACCTAGCAGACTACCCCCTCTTTAACTGGGCCTGTATCTGCATTGACATGGAAAAGCCCTTCGATTACACAGGGGCATGGAGAAACGCATGGTGGTCAATGCAGAGACAGGCATCAGGGGACATGGAATACATAGAAAAATGGGGGAGAATCCCACCAACAGGAGACTGGCAACTACCGTCATCCAGTGTGATGACACAAAACGGAAACAACCCGAACTGGAAGCCTA
>C00196 entry-id=1 pos=347..946 direction=forward
GCTACCTGATGCAGTACGGTGGAGGATGGGCCTCAGGAACAATTTCCCTTAAGGGTTTATTCAATGAGCACGAACTGTGGAGAAATGTATGGTCCAGGTCTAACGACGGAATGGACCTAGCCAGATACTTCGGGTGCTCGATTACACTGTACCCAGAGGAAAATCAGGATTATTTGTTCTGGTTTGACACAGAATTCGACCAGCAACAACTGATTAACTTGCAGGAATACACTCAACCAAGTGTAATGCTGCAAGCGAAAAACTCCAGATTAATAGCGGCTAAAAGTAGAATGCCAATTAGGAGGAGAGTGAAGAGAATTTTCATACCCCCCCCATCACAAATGACAACACAGTGGCAGTTTCAAAAAGACCTAGCAGACTACCCCCTCTTTAACTGGGCCTGTATCTGCATTGACATGGAAAAGCCCTTCGATTACACAGGGGCATGGAGAAACGCATGGTGGTCAATGCAGAGACAGGCATCAGGGGACATGGAATACATAGAAAAATGGGGGAGAATCCCACCAACAGGAGACTGGCAACTACCGTCATCCAGTGTGATGACACAAAACGGAAACAACCCGAACTGGAAGCCTAGAG
>C00197 entry-id=1 pos=347..946 direction=forward
GCTACCTGATGCAGTACGGTGGAGGATGGGCCTCAGGAACAATTTCCCTTAAGGGTTTATTCAATGAGCACGAACTGTGGAGAAATGTATGGTCCAGGTCTAACGACGGAATGGACCTAGCCAGATACTTCGGGTGCTCGATTACACTGTACCCAGAGGAAAATCAGGATTATTTGTTCTGGTTTGACACAGAATTCGACCAGCAACAACTGATTAACTTGCAGGAATACACTCAACCAAGTGTAATGCTGCAAGCGAAAAACTCCAGATTAATAGCGGCTAAAAGTAGAATGCCAATTAGGAGGAGAGTGAAGAGAATTTTCATACCCCCCCCATCACAAATGACAACACAGTGGCAGTTTCAAAAAGACCTAGCAGACTACCCCCTCTTTAACTGGGCCTGTATCTGCATTGACATGGAAAAGCCCTTCGATTACACAGGGGCATGGAGAAACGCATGGTGGTCAATGCAGAGACAGGCATCAGGGGACATGGAATACATAGAAAAATGGGGGAGAATCCCACCAACAGGAGACTGGCAACTACCGTCATCCAGTGTGATGACACAAAACGGAAACAACCCGAACTGGAAGCCTAGAG
>C00198 entry-id=1 pos=351..950 direction=forward
CCTGATGCAGTACGGTGGAGGATGGGCCTCAGGAACAATTTCCCTTAAGGGTTTATTCAATGAGCACGAACTGTGGAGAAATGTATGGTCCAGGTCTAACGACGGAATGGACCTAGCCAGATACTTCGGGTGCTCGATTACACTGTACCCAGAGGAAAATCAGGATTATTTGTTCTGGTTTGACACAGAATTCGACCAGCAACAACTGATTAACTTGCAGGAATACACTCAACCAAGTGTAATGCTGCAAGCGAAAAACTCCAGATTAATAGCGGCTAAAAGTAGAATGCCAATTAGGAGGAGAGTGAAGAGAATTTTCATACCCCCCCCATCACAAATGACAACACAGTGGCAGTTTCAAAAAGACCTAGCAGACTACCCCCTCTTTAACTGGGCCTGTATCTGCATTGACATGGAAAAGCCCTTCGATTACACAGGGGCATGGAGAAACGCATGGTGGTCAATGCAGAGACAGGCATCAGGGGACATGGAATACATAGAAAAATGGGGGAGAATCCCACCAACAGGAGACTGGCAACTACCGTCATCCAGTGTGATGACACAAAACGGAAACAACCCGAACTGGAAGCCTAGAGACGC
>C00199 entry-id=1 pos=355..954 direction=forward
ATGCAGTACGGTGGAGGATGGGCCTCAGGAACAATTTCCCTTAAGGGTTTATTCAATGAGCACGAACTGTGGAGAAATGTATGGTCCAGGTCTAACGACGGAATGGACCTAGCCAGATACTTCGGGTGCTCGATTACACTGTACCCAGAGGAAAATCAGGATTATTTGTTCTGGTTTGACACAGAATTCGACCAGCAACAACTGATTAACTTGCAGGAATACACTCAACCAAGTGTAATGCTGCAAGCGAAAAACTCCAGATTAATAGCGGCTAAAAGTAGAATGCCAATTAGGAGGAGAGTGAAGAGAATTTTCATACCCCCCCCATCACAAATGACAACACAGTGGCAGTTTCAAAAAGACCTAGCAGACTACCCCCTCTTTAACTGGGCCTGTATCTGCATTGACATGGAAAAGCCCTTCGATTACACAGGGGCATGGAGAAACGCATGGTGGTCAATGCAGAGACAGGCATCAGGGGACATGGAATACATAGAAAAATGGGGGAGAATCCCACCAACAGGAGACTGGCAACTACCGTCATCCAGTGTGATGACACAAAACGGAAACAACCCGAACTGGAAGCCTAGAGACGCACCA
>C00200 entry-id=1 pos=361..960 direction=forward
TACGGTGGAGGATGGGCCTCAGGAACAATTTCCCTTAAGGGTTTATTCAATGAGCACGAACTGTGGAGAAATGTATGGTCCAGGTCTAACGACGGAATGGACCTAGCCAGATACTTCGGGTGCTCGATTACACTGTACCCAGAGGAAAATCAGGATTATTTGTTCTGGTTTGACACAGAATTCGACCAGCAACAACTGATTAACTTGCAGGAATACACTCAACCAAGTGTAATGCTGCAAGCGAAAAACTCCAGATTAATAGCGGCTAAAAGTAGAATGCCAATTAGGAGGAGAGTGAAGAGAATTTTCATACCCCCCCCATCACAAATGACAACACAGTGGCAGTTTCAAAAAGACCTAGCAGACTACCCCCTCTTTAACTGGGCCTGTATCTGCATTGACATGGAAAAGCCCTTCGATTACACAGGGGCATGGAGAAACGCATGGTGGTCAATGCAGAGACAGGCATCAGGGGACATGGAATACATAGAAAAATGGGGGAGAATCCCACCAACAGGAGACTGGCAACTACCGTCATCCAGTGTGATGACACAAAACGGAAACAACCCGAACTGGAAGCCTAGAGACGCACCAGCAATA
>C00201 entry-id=1 pos=363..962 direction=forward
CGGTGGAGGATGGGCCTCAGGAACAATTTCCCTTAAGGGTTTATTCAATGAGCACGAACTGTGGAGAAATGTATGGTCCAGGTCTAACGACGGAATGGACCTAGCCAGATACTTCGGGTGCTCGATTACACTGTACCCAGAGGAAAATCAGGATTATTTGTTCTGGTTTGACACAGAATTCGACCAGCAACAACTGATTAACTTGCAGGAATACACTCAACCAAGTGTAATGCTGCAAGCGAAAAACTCCAGATTAATAGCGGCTAAAAGTAGAATGCCAATTAGGAGGAGAGTGAAGAGAATTTTCATACCCCCCCCATCACAAATGACAACACAGTGGCAGTTTCAAAAAGACCTAGCAGACTACCCCCTCTTTAACTGGGCCTGTATCTGCATTGACATGGAAAAGCCCTTCGATTACACAGGGGCATGGAGAAACGCATGGTGGTCAATGCAGAGACAGGCATCAGGGGACATGGAATACATAGAAAAATGGGGGAGAATCCCACCAACAGGAGACTGGCAACTACCGTCATCCAGTGTGATGACACAAAACGGAAACAACCCGAACTGGAAGCCTAGAGACGCACCAGCAATATA
>C00202 entry-id=1 pos=364..963 direction=forward
GGTGGAGGATGGGCCTCAGGAACAATTTCCCTTAAGGGTTTATTCAATGAGCACGAACTGTGGAGAAATGTATGGTCCAGGTCTAACGACGGAATGGACCTAGCCAGATACTTCGGGTGCTCGATTACACTGTACCCAGAGGAAAATCAGGATTATTTGTTCTGGTTTGACACAGAATTCGACCAGCAACAACTGATTAACTTGCAGGAATACACTCAACCAAGTGTAATGCTGCAAGCGAAAAACTCCAGATTAATAGCGGCTAAAAGTAGAATGCCAATTAGGAGGAGAGTGAAGAGAATTTTCATACCCCCCCCATCACAAATGACAACACAGTGGCAGTTTCAAAAAGACCTAGCAGACTACCCCCTCTTTAACTGGGCCTGTATCTGCATTGACATGGAAAAGCCCTTCGATTACACAGGGGCATGGAGAAACGCATGGTGGTCAATGCAGAGACAGGCATCAGGGGACATGGAATACATAGAAAAATGGGGGAGAATCCCACCAACAGGAGACTGGCAACTACCGTCATCCAGTGTGATGACACAAAACGGAAACAACCCGAACTGGAAGCCTAGAGACGCACCAGCAATATAC
>C00203 entry-id=1 pos=367..966 direction=forward
GGAGGATGGGCCTCAGGAACAATTTCCCTTAAGGGTTTATTCAATGAGCACGAACTGTGGAGAAATGTATGGTCCAGGTCTAACGACGGAATGGACCTAGCCAGATACTTCGGGTGCTCGATTACACTGTACCCAGAGGAAAATCAGGATTATTTGTTCTGGTTTGACACAGAATTCGACCAGCAACAACTGATTAACTTGCAGGAATACACTCAACCAAGTGTAATGCTGCAAGCGAAAAACTCCAGATTAATAGCGGCTAAAAGTAGAATGCCAATTAGGAGGAGAGTGAAGAGAATTTTCATACCCCCCCCATCACAAATGACAACACAGTGGCAGTTTCAAAAAGACCTAGCAGACTACCCCCTCTTTAACTGGGCCTGTATCTGCATTGACATGGAAAAGCCCTTCGATTACACAGGGGCATGGAGAAACGCATGGTGGTCAATGCAGAGACAGGCATCAGGGGACATGGAATACATAGAAAAATGGGGGAGAATCCCACCAACAGGAGACTGGCAACTACCGTCATCCAGTGTGATGACACAAAACGGAAACAACCCGAACTGGAAGCCTAGAGACGCACCAGCAATATACCCC
>C00204 entry-id=1 pos=370..969 direction=forward
GGATGGGCCTCAGGAACAATTTCCCTTAAGGGTTTATTCAATGAGCACGAACTGTGGAGAAATGTATGGTCCAGGTCTAACGACGGAATGGACCTAGCCAGATACTTCGGGTGCTCGATTACACTGTACCCAGAGGAAAATCAGGATTATTTGTTCTGGTTTGACACAGAATTCGACCAGCAACAACTGATTAACTTGCAGGAATACACTCAACCAAGTGTAATGCTGCAAGCGAAAAACTCCAGATTAATAGCGGCTAAAAGTAGAATGCCAATTAGGAGGAGAGTGAAGAGAATTTTCATACCCCCCCCATCACAAATGACAACACAGTGGCAGTTTCAAAAAGACCTAGCAGACTACCCCCTCTTTAACTGGGCCTGTATCTGCATTGACATGGAAAAGCCCTTCGATTACACAGGGGCATGGAGAAACGCATGGTGGTCAATGCAGAGACAGGCATCAGGGGACATGGAATACATAGAAAAATGGGGGAGAATCCCACCAACAGGAGACTGGCAACTACCGTCATCCAGTGTGATGACACAAAACGGAAACAACCCGAACTGGAAGCCTAGAGACGCACCAGCAATATACCCCATT
>C00205 entry-id=1 pos=376..975 direction=forward
GCCTCAGGAACAATTTCCCTTAAGGGTTTATTCAATGAGCACGAACTGTGGAGAAATGTATGGTCCAGGTCTAACGACGGAATGGACCTAGCCAGATACTTCGGGTGCTCGATTACACTGTACCCAGAGGAAAATCAGGATTATTTGTTCTGGTTTGACACAGAATTCGACCAGCAACAACTGATTAACTTGCAGGAATACACTCAACCAAGTGTAATGCTGCAAGCGAAAAACTCCAGATTAATAGCGGCTAAAAGTAGAATGCCAATTAGGAGGAGAGTGAAGAGAATTTTCATACCCCCCCCATCACAAATGACAACACAGTGGCAGTTTCAAAAAGACCTAGCAGACTACCCCCTCTTTAACTGGGCCTGTATCTGCATTGACATGGAAAAGCCCTTCGATTACACAGGGGCATGGAGAAACGCATGGTGGTCAATGCAGAGACAGGCATCAGGGGACATGGAATACATAGAAAAATGGGGGAGAATCCCACCAACAGGAGACTGGCAACTACCGTCATCCAGTGTGATGACACAAAACGGAAACAACCCGAACTGGAAGCCTAGAGACGCACCAGCAATATACCCCATTGTAGCA
>C00206 entry-id=1 pos=376..975 direction=forward
GCCTCAGGAACAATTTCCCTTAAGGGTTTATTCAATGAGCACGAACTGTGGAGAAATGTATGGTCCAGGTCTAACGACGGAATGGACCTAGCCAGATACTTCGGGTGCTCGATTACACTGTACCCAGAGGAAAATCAGGATTATTTGTTCTGGTTTGACACAGAATTCGACCAGCAACAACTGATTAACTTGCAGGAATACACTCAACCAAGTGTAATGCTGCAAGCGAAAAACTCCAGATTAATAGCGGCTAAAAGTAGAATGCCAATTAGGAGGAGAGTGAAGAGAATTTTCATACCCCCCCCATCACAAATGACAACACAGTGGCAGTTTCAAAAAGACCTAGCAGACTACCCCCTCTTTAACTGGGCCTGTATCTGCATTGACATGGAAAAGCCCTTCGATTACACAGGGGCATGGAGAAACGCATGGTGGTCAATGCAGAGACAGGCATCAGGGGACATGGAATACATAGAAAAATGGGGGAGAATCCCACCAACAGGAGACTGGCAACTACCGTCATCCAGTGTGATGACACAAAACGGAAACAACCCGAACTGGAAGCCTAGAGACGCACCAGCAATATACCCCATTGTAGCA
>C00207 entry-id=1 pos=377..976 direction=forward
CCTCAGGAACAATTTCCCTTAAGGGTTTATTCAATGAGCACGAACTGTGGAGAAATGTATGGTCCAGGTCTAACGACGGAATGGACCTAGCCAGATACTTCGGGTGCTCGATTACACTGTACCCAGAGGAAAATCAGGATTATTTGTTCTGGTTTGACACAGAATTCGACCAGCAACAACTGATTAACTTGCAGGAATACACTCAACCAAGTGTAATGCTGCAAGCGAAAAACTCCAGATTAATAGCGGCTAAAAGTAGAATGCCAATTAGGAGGAGAGTGAAGAGAATTTTCATACCCCCCCCATCACAAATGACAACACAGTGGCAGTTTCAAAAAGACCTAGCAGACTACCCCCTCTTTAACTGGGCCTGTATCTGCATTGACATGGAAAAGCCCTTCGATTACACAGGGGCATGGAGAAACGCATGGTGGTCAATGCAGAGACAGGCATCAGGGGACATGGAATACATAGAAAAATGGGGGAGAATCCCACCAACAGGAGACTGGCAACTACCGTCATCCAGTGTGATGACACAAAACGGAAACAACCCGAACTGGAAGCCTAGAGACGCACCAGCAATATACCCCATTGTAGCAT
>C00208 entry-id=1 pos=382..981 direction=forward
GGAACAATTTCCCTTAAGGGTTTATTCAATGAGCACGAACTGTGGAGAAATGTATGGTCCAGGTCTAACGACGGAATGGACCTAGCCAGATACTTCGGGTGCTCGATTACACTGTACCCAGAGGAAAATCAGGATTATTTGTTCTGGTTTGACACAGAATTCGACCAGCAACAACTGATTAACTTGCAGGAATACACTCAACCAAGTGTAATGCTGCAAGCGAAAAACTCCAGATTAATAGCGGCTAAAAGTAGAATGCCAATTAGGAGGAGAGTGAAGAGAATTTTCATACCCCCCCCATCACAAATGACAACACAGTGGCAGTTTCAAAAAGACCTAGCAGACTACCCCCTCTTTAACTGGGCCTGTATCTGCATTGACATGGAAAAGCCCTTCGATTACACAGGGGCATGGAGAAACGCATGGTGGTCAATGCAGAGACAGGCATCAGGGGACATGGAATACATAGAAAAATGGGGGAGAATCCCACCAACAGGAGACTGGCAACTACCGTCATCCAGTGTGATGACACAAAACGGAAACAACCCGAACTGGAAGCCTAGAGACGCACCAGCAATATACCCCATTGTAGCATACTGG
>C00209 entry-id=1 pos=382..981 direction=forward
GGAACAATTTCCCTTAAGGGTTTATTCAATGAGCACGAACTGTGGAGAAATGTATGGTCCAGGTCTAACGACGGAATGGACCTAGCCAGATACTTCGGGTGCTCGATTACACTGTACCCAGAGGAAAATCAGGATTATTTGTTCTGGTTTGACACAGAATTCGACCAGCAACAACTGATTAACTTGCAGGAATACACTCAACCAAGTGTAATGCTGCAAGCGAAAAACTCCAGATTAATAGCGGCTAAAAGTAGAATGCCAATTAGGAGGAGAGTGAAGAGAATTTTCATACCCCCCCCATCACAAATGACAACACAGTGGCAGTTTCAAAAAGACCTAGCAGACTACCCCCTCTTTAACTGGGCCTGTATCTGCATTGACATGGAAAAGCCCTTCGATTACACAGGGGCATGGAGAAACGCATGGTGGTCAATGCAGAGACAGGCATCAGGGGACATGGAATACATAGAAAAATGGGGGAGAATCCCACCAACAGGAGACTGGCAACTACCGTCATCCAGTGTGATGACACAAAACGGAAACAACCCGAACTGGAAGCCTAGAGACGCACCAGCAATATACCCCATTGTAGCATACTGG
>C00210 entry-id=1 pos=386..985 direction=forward
CAATTTCCCTTAAGGGTTTATTCAATGAGCACGAACTGTGGAGAAATGTATGGTCCAGGTCTAACGACGGAATGGACCTAGCCAGATACTTCGGGTGCTCGATTACACTGTACCCAGAGGAAAATCAGGATTATTTGTTCTGGTTTGACACAGAATTCGACCAGCAACAACTGATTAACTTGCAGGAATACACTCAACCAAGTGTAATGCTGCAAGCGAAAAACTCCAGATTAATAGCGGCTAAAAGTAGAATGCCAATTAGGAGGAGAGTGAAGAGAATTTTCATACCCCCCCCATCACAAATGACAACACAGTGGCAGTTTCAAAAAGACCTAGCAGACTACCCCCTCTTTAACTGGGCCTGTATCTGCATTGACATGGAAAAGCCCTTCGATTACACAGGGGCATGGAGAAACGCATGGTGGTCAATGCAGAGACAGGCATCAGGGGACATGGAATACATAGAAAAATGGGGGAGAATCCCACCAACAGGAGACTGGCAACTACCGTCATCCAGTGTGATGACACAAAACGGAAACAACCCGAACTGGAAGCCTAGAGACGCACCAGCAATATACCCCATTGTAGCATACTGGACAT
>C00211 entry-id=1 pos=389..988 direction=forward
TTTCCCTTAAGGGTTTATTCAATGAGCACGAACTGTGGAGAAATGTATGGTCCAGGTCTAACGACGGAATGGACCTAGCCAGATACTTCGGGTGCTCGATTACACTGTACCCAGAGGAAAATCAGGATTATTTGTTCTGGTTTGACACAGAATTCGACCAGCAACAACTGATTAACTTGCAGGAATACACTCAACCAAGTGTAATGCTGCAAGCGAAAAACTCCAGATTAATAGCGGCTAAAAGTAGAATGCCAATTAGGAGGAGAGTGAAGAGAATTTTCATACCCCCCCCATCACAAATGACAACACAGTGGCAGTTTCAAAAAGACCTAGCAGACTACCCCCTCTTTAACTGGGCCTGTATCTGCATTGACATGGAAAAGCCCTTCGATTACACAGGGGCATGGAGAAACGCATGGTGGTCAATGCAGAGACAGGCATCAGGGGACATGGAATACATAGAAAAATGGGGGAGAATCCCACCAACAGGAGACTGGCAACTACCGTCATCCAGTGTGATGACACAAAACGGAAACAACCCGAACTGGAAGCCTAGAGACGCACCAGCAATATACCCCATTGTAGCATACTGGACATCAG
>C00212 entry-id=1 pos=390..989 direction=forward
TTCCCTTAAGGGTTTATTCAATGAGCACGAACTGTGGAGAAATGTATGGTCCAGGTCTAACGACGGAATGGACCTAGCCAGATACTTCGGGTGCTCGATTACACTGTACCCAGAGGAAAATCAGGATTATTTGTTCTGGTTTGACACAGAATTCGACCAGCAACAACTGATTAACTTGCAGGAATACACTCAACCAAGTGTAATGCTGCAAGCGAAAAACTCCAGATTAATAGCGGCTAAAAGTAGAATGCCAATTAGGAGGAGAGTGAAGAGAATTTTCATACCCCCCCCATCACAAATGACAACACAGTGGCAGTTTCAAAAAGACCTAGCAGACTACCCCCTCTTTAACTGGGCCTGTATCTGCATTGACATGGAAAAGCCCTTCGATTACACAGGGGCATGGAGAAACGCATGGTGGTCAATGCAGAGACAGGCATCAGGGGACATGGAATACATAGAAAAATGGGGGAGAATCCCACCAACAGGAGACTGGCAACTACCGTCATCCAGTGTGATGACACAAAACGGAAACAACCCGAACTGGAAGCCTAGAGACGCACCAGCAATATACCCCATTGTAGCATACTGGACATCAGA
>C00213 entry-id=1 pos=390..989 direction=forward
TTCCCTTAAGGGTTTATTCAATGAGCACGAACTGTGGAGAAATGTATGGTCCAGGTCTAACGACGGAATGGACCTAGCCAGATACTTCGGGTGCTCGATTACACTGTACCCAGAGGAAAATCAGGATTATTTGTTCTGGTTTGACACAGAATTCGACCAGCAACAACTGATTAACTTGCAGGAATACACTCAACCAAGTGTAATGCTGCAAGCGAAAAACTCCAGATTAATAGCGGCTAAAAGTAGAATGCCAATTAGGAGGAGAGTGAAGAGAATTTTCATACCCCCCCCATCACAAATGACAACACAGTGGCAGTTTCAAAAAGACCTAGCAGACTACCCCCTCTTTAACTGGGCCTGTATCTGCATTGACATGGAAAAGCCCTTCGATTACACAGGGGCATGGAGAAACGCATGGTGGTCAATGCAGAGACAGGCATCAGGGGACATGGAATACATAGAAAAATGGGGGAGAATCCCACCAACAGGAGACTGGCAACTACCGTCATCCAGTGTGATGACACAAAACGGAAACAACCCGAACTGGAAGCCTAGAGACGCACCAGCAATATACCCCATTGTAGCATACTGGACATCAGA
>C00214 entry-id=1 pos=391..990 direction=forward
TCCCTTAAGGGTTTATTCAATGAGCACGAACTGTGGAGAAATGTATGGTCCAGGTCTAACGACGGAATGGACCTAGCCAGATACTTCGGGTGCTCGATTACACTGTACCCAGAGGAAAATCAGGATTATTTGTTCTGGTTTGACACAGAATTCGACCAGCAACAACTGATTAACTTGCAGGAATACACTCAACCAAGTGTAATGCTGCAAGCGAAAAACTCCAGATTAATAGCGGCTAAAAGTAGAATGCCAATTAGGAGGAGAGTGAAGAGAATTTTCATACCCCCCCCATCACAAATGACAACACAGTGGCAGTTTCAAAAAGACCTAGCAGACTACCCCCTCTTTAACTGGGCCTGTATCTGCATTGACATGGAAAAGCCCTTCGATTACACAGGGGCATGGAGAAACGCATGGTGGTCAATGCAGAGACAGGCATCAGGGGACATGGAATACATAGAAAAATGGGGGAGAATCCCACCAACAGGAGACTGGCAACTACCGTCATCCAGTGTGATGACACAAAACGGAAACAACCCGAACTGGAAGCCTAGAGACGCACCAGCAATATACCCCATTGTAGCATACTGGACATCAGAT
>C00215 entry-id=1 pos=395..994 direction=forward
TTAAGGGTTTATTCAATGAGCACGAACTGTGGAGAAATGTATGGTCCAGGTCTAACGACGGAATGGACCTAGCCAGATACTTCGGGTGCTCGATTACACTGTACCCAGAGGAAAATCAGGATTATTTGTTCTGGTTTGACACAGAATTCGACCAGCAACAACTGATTAACTTGCAGGAATACACTCAACCAAGTGTAATGCTGCAAGCGAAAAACTCCAGATTAATAGCGGCTAAAAGTAGAATGCCAATTAGGAGGAGAGTGAAGAGAATTTTCATACCCCCCCCATCACAAATGACAACACAGTGGCAGTTTCAAAAAGACCTAGCAGACTACCCCCTCTTTAACTGGGCCTGTATCTGCATTGACATGGAAAAGCCCTTCGATTACACAGGGGCATGGAGAAACGCATGGTGGTCAATGCAGAGACAGGCATCAGGGGACATGGAATACATAGAAAAATGGGGGAGAATCCCACCAACAGGAGACTGGCAACTACCGTCATCCAGTGTGATGACACAAAACGGAAACAACCCGAACTGGAAGCCTAGAGACGCACCAGCAATATACCCCATTGTAGCATACTGGACATCAGATGGCA
>C00216 entry-id=1 pos=396..995 direction=forward
TAAGGGTTTATTCAATGAGCACGAACTGTGGAGAAATGTATGGTCCAGGTCTAACGACGGAATGGACCTAGCCAGATACTTCGGGTGCTCGATTACACTGTACCCAGAGGAAAATCAGGATTATTTGTTCTGGTTTGACACAGAATTCGACCAGCAACAACTGATTAACTTGCAGGAATACACTCAACCAAGTGTAATGCTGCAAGCGAAAAACTCCAGATTAATAGCGGCTAAAAGTAGAATGCCAATTAGGAGGAGAGTGAAGAGAATTTTCATACCCCCCCCATCACAAATGACAACACAGTGGCAGTTTCAAAAAGACCTAGCAGACTACCCCCTCTTTAACTGGGCCTGTATCTGCATTGACATGGAAAAGCCCTTCGATTACACAGGGGCATGGAGAAACGCATGGTGGTCAATGCAGAGACAGGCATCAGGGGACATGGAATACATAGAAAAATGGGGGAGAATCCCACCAACAGGAGACTGGCAACTACCGTCATCCAGTGTGATGACACAAAACGGAAACAACCCGAACTGGAAGCCTAGAGACGCACCAGCAATATACCCCATTGTAGCATACTGGACATCAGATGGCAG
>C00217 entry-id=1 pos=396..995 direction=forward
TAAGGGTTTATTCAATGAGCACGAACTGTGGAGAAATGTATGGTCCAGGTCTAACGACGGAATGGACCTAGCCAGATACTTCGGGTGCTCGATTACACTGTACCCAGAGGAAAATCAGGATTATTTGTTCTGGTTTGACACAGAATTCGACCAGCAACAACTGATTAACTTGCAGGAATACACTCAACCAAGTGTAATGCTGCAAGCGAAAAACTCCAGATTAATAGCGGCTAAAAGTAGAATGCCAATTAGGAGGAGAGTGAAGAGAATTTTCATACCCCCCCCATCACAAATGACAACACAGTGGCAGTTTCAAAAAGACCTAGCAGACTACCCCCTCTTTAACTGGGCCTGTATCTGCATTGACATGGAAAAGCCCTTCGATTACACAGGGGCATGGAGAAACGCATGGTGGTCAATGCAGAGACAGGCATCAGGGGACATGGAATACATAGAAAAATGGGGGAGAATCCCACCAACAGGAGACTGGCAACTACCGTCATCCAGTGTGATGACACAAAACGGAAACAACCCGAACTGGAAGCCTAGAGACGCACCAGCAATATACCCCATTGTAGCATACTGGACATCAGATGGCAG
>C00218 entry-id=1 pos=398..997 direction=forward
AGGGTTTATTCAATGAGCACGAACTGTGGAGAAATGTATGGTCCAGGTCTAACGACGGAATGGACCTAGCCAGATACTTCGGGTGCTCGATTACACTGTACCCAGAGGAAAATCAGGATTATTTGTTCTGGTTTGACACAGAATTCGACCAGCAACAACTGATTAACTTGCAGGAATACACTCAACCAAGTGTAATGCTGCAAGCGAAAAACTCCAGATTAATAGCGGCTAAAAGTAGAATGCCAATTAGGAGGAGAGTGAAGAGAATTTTCATACCCCCCCCATCACAAATGACAACACAGTGGCAGTTTCAAAAAGACCTAGCAGACTACCCCCTCTTTAACTGGGCCTGTATCTGCATTGACATGGAAAAGCCCTTCGATTACACAGGGGCATGGAGAAACGCATGGTGGTCAATGCAGAGACAGGCATCAGGGGACATGGAATACATAGAAAAATGGGGGAGAATCCCACCAACAGGAGACTGGCAACTACCGTCATCCAGTGTGATGACACAAAACGGAAACAACCCGAACTGGAAGCCTAGAGACGCACCAGCAATATACCCCATTGTAGCATACTGGACATCAGATGGCAGTA
>C00219 entry-id=1 pos=402..1001 direction=forward
TTTATTCAATGAGCACGAACTGTGGAGAAATGTATGGTCCAGGTCTAACGACGGAATGGACCTAGCCAGATACTTCGGGTGCTCGATTACACTGTACCCAGAGGAAAATCAGGATTATTTGTTCTGGTTTGACACAGAATTCGACCAGCAACAACTGATTAACTTGCAGGAATACACTCAACCAAGTGTAATGCTGCAAGCGAAAAACTCCAGATTAATAGCGGCTAAAAGTAGAATGCCAATTAGGAGGAGAGTGAAGAGAATTTTCATACCCCCCCCATCACAAATGACAACACAGTGGCAGTTTCAAAAAGACCTAGCAGACTACCCCCTCTTTAACTGGGCCTGTATCTGCATTGACATGGAAAAGCCCTTCGATTACACAGGGGCATGGAGAAACGCATGGTGGTCAATGCAGAGACAGGCATCAGGGGACATGGAATACATAGAAAAATGGGGGAGAATCCCACCAACAGGAGACTGGCAACTACCGTCATCCAGTGTGATGACACAAAACGGAAACAACCCGAACTGGAAGCCTAGAGACGCACCAGCAATATACCCCATTGTAGCATACTGGACATCAGATGGCAGTACAAA
>C00220 entry-id=1 pos=404..1003 direction=forward
TATTCAATGAGCACGAACTGTGGAGAAATGTATGGTCCAGGTCTAACGACGGAATGGACCTAGCCAGATACTTCGGGTGCTCGATTACACTGTACCCAGAGGAAAATCAGGATTATTTGTTCTGGTTTGACACAGAATTCGACCAGCAACAACTGATTAACTTGCAGGAATACACTCAACCAAGTGTAATGCTGCAAGCGAAAAACTCCAGATTAATAGCGGCTAAAAGTAGAATGCCAATTAGGAGGAGAGTGAAGAGAATTTTCATACCCCCCCCATCACAAATGACAACACAGTGGCAGTTTCAAAAAGACCTAGCAGACTACCCCCTCTTTAACTGGGCCTGTATCTGCATTGACATGGAAAAGCCCTTCGATTACACAGGGGCATGGAGAAACGCATGGTGGTCAATGCAGAGACAGGCATCAGGGGACATGGAATACATAGAAAAATGGGGGAGAATCCCACCAACAGGAGACTGGCAACTACCGTCATCCAGTGTGATGACACAAAACGGAAACAACCCGAACTGGAAGCCTAGAGACGCACCAGCAATATACCCCATTGTAGCATACTGGACATCAGATGGCAGTACAAAAA
>C00221 entry-id=1 pos=407..1006 direction=forward
TCAATGAGCACGAACTGTGGAGAAATGTATGGTCCAGGTCTAACGACGGAATGGACCTAGCCAGATACTTCGGGTGCTCGATTACACTGTACCCAGAGGAAAATCAGGATTATTTGTTCTGGTTTGACACAGAATTCGACCAGCAACAACTGATTAACTTGCAGGAATACACTCAACCAAGTGTAATGCTGCAAGCGAAAAACTCCAGATTAATAGCGGCTAAAAGTAGAATGCCAATTAGGAGGAGAGTGAAGAGAATTTTCATACCCCCCCCATCACAAATGACAACACAGTGGCAGTTTCAAAAAGACCTAGCAGACTACCCCCTCTTTAACTGGGCCTGTATCTGCATTGACATGGAAAAGCCCTTCGATTACACAGGGGCATGGAGAAACGCATGGTGGTCAATGCAGAGACAGGCATCAGGGGACATGGAATACATAGAAAAATGGGGGAGAATCCCACCAACAGGAGACTGGCAACTACCGTCATCCAGTGTGATGACACAAAACGGAAACAACCCGAACTGGAAGCCTAGAGACGCACCAGCAATATACCCCATTGTAGCATACTGGACATCAGATGGCAGTACAAAAACAT
>C00222 entry-id=1 pos=408..1007 direction=forward
CAATGAGCACGAACTGTGGAGAAATGTATGGTCCAGGTCTAACGACGGAATGGACCTAGCCAGATACTTCGGGTGCTCGATTACACTGTACCCAGAGGAAAATCAGGATTATTTGTTCTGGTTTGACACAGAATTCGACCAGCAACAACTGATTAACTTGCAGGAATACACTCAACCAAGTGTAATGCTGCAAGCGAAAAACTCCAGATTAATAGCGGCTAAAAGTAGAATGCCAATTAGGAGGAGAGTGAAGAGAATTTTCATACCCCCCCCATCACAAATGACAACACAGTGGCAGTTTCAAAAAGACCTAGCAGACTACCCCCTCTTTAACTGGGCCTGTATCTGCATTGACATGGAAAAGCCCTTCGATTACACAGGGGCATGGAGAAACGCATGGTGGTCAATGCAGAGACAGGCATCAGGGGACATGGAATACATAGAAAAATGGGGGAGAATCCCACCAACAGGAGACTGGCAACTACCGTCATCCAGTGTGATGACACAAAACGGAAACAACCCGAACTGGAAGCCTAGAGACGCACCAGCAATATACCCCATTGTAGCATACTGGACATCAGATGGCAGTACAAAAACATG
>C00223 entry-id=1 pos=408..1007 direction=forward
CAATGAGCACGAACTGTGGAGAAATGTATGGTCCAGGTCTAACGACGGAATGGACCTAGCCAGATACTTCGGGTGCTCGATTACACTGTACCCAGAGGAAAATCAGGATTATTTGTTCTGGTTTGACACAGAATTCGACCAGCAACAACTGATTAACTTGCAGGAATACACTCAACCAAGTGTAATGCTGCAAGCGAAAAACTCCAGATTAATAGCGGCTAAAAGTAGAATGCCAATTAGGAGGAGAGTGAAGAGAATTTTCATACCCCCCCCATCACAAATGACAACACAGTGGCAGTTTCAAAAAGACCTAGCAGACTACCCCCTCTTTAACTGGGCCTGTATCTGCATTGACATGGAAAAGCCCTTCGATTACACAGGGGCATGGAGAAACGCATGGTGGTCAATGCAGAGACAGGCATCAGGGGACATGGAATACATAGAAAAATGGGGGAGAATCCCACCAACAGGAGACTGGCAACTACCGTCATCCAGTGTGATGACACAAAACGGAAACAACCCGAACTGGAAGCCTAGAGACGCACCAGCAATATACCCCATTGTAGCATACTGGACATCAGATGGCAGTACAAAAACATG
>C00224 entry-id=1 pos=412..1011 direction=forward
GAGCACGAACTGTGGAGAAATGTATGGTCCAGGTCTAACGACGGAATGGACCTAGCCAGATACTTCGGGTGCTCGATTACACTGTACCCAGAGGAAAATCAGGATTATTTGTTCTGGTTTGACACAGAATTCGACCAGCAACAACTGATTAACTTGCAGGAATACACTCAACCAAGTGTAATGCTGCAAGCGAAAAACTCCAGATTAATAGCGGCTAAAAGTAGAATGCCAATTAGGAGGAGAGTGAAGAGAATTTTCATACCCCCCCCATCACAAATGACAACACAGTGGCAGTTTCAAAAAGACCTAGCAGACTACCCCCTCTTTAACTGGGCCTGTATCTGCATTGACATGGAAAAGCCCTTCGATTACACAGGGGCATGGAGAAACGCATGGTGGTCAATGCAGAGACAGGCATCAGGGGACATGGAATACATAGAAAAATGGGGGAGAATCCCACCAACAGGAGACTGGCAACTACCGTCATCCAGTGTGATGACACAAAACGGAAACAACCCGAACTGGAAGCCTAGAGACGCACCAGCAATATACCCCATTGTAGCATACTGGACATCAGATGGCAGTACAAAAACATGCAAT
>C00225 entry-id=1 pos=413..1012 direction=forward
AGCACGAACTGTGGAGAAATGTATGGTCCAGGTCTAACGACGGAATGGACCTAGCCAGATACTTCGGGTGCTCGATTACACTGTACCCAGAGGAAAATCAGGATTATTTGTTCTGGTTTGACACAGAATTCGACCAGCAACAACTGATTAACTTGCAGGAATACACTCAACCAAGTGTAATGCTGCAAGCGAAAAACTCCAGATTAATAGCGGCTAAAAGTAGAATGCCAATTAGGAGGAGAGTGAAGAGAATTTTCATACCCCCCCCATCACAAATGACAACACAGTGGCAGTTTCAAAAAGACCTAGCAGACTACCCCCTCTTTAACTGGGCCTGTATCTGCATTGACATGGAAAAGCCCTTCGATTACACAGGGGCATGGAGAAACGCATGGTGGTCAATGCAGAGACAGGCATCAGGGGACATGGAATACATAGAAAAATGGGGGAGAATCCCACCAACAGGAGACTGGCAACTACCGTCATCCAGTGTGATGACACAAAACGGAAACAACCCGAACTGGAAGCCTAGAGACGCACCAGCAATATACCCCATTGTAGCATACTGGACATCAGATGGCAGTACAAAAACATGCAATT
>C00226 entry-id=1 pos=415..1014 direction=forward
CACGAACTGTGGAGAAATGTATGGTCCAGGTCTAACGACGGAATGGACCTAGCCAGATACTTCGGGTGCTCGATTACACTGTACCCAGAGGAAAATCAGGATTATTTGTTCTGGTTTGACACAGAATTCGACCAGCAACAACTGATTAACTTGCAGGAATACACTCAACCAAGTGTAATGCTGCAAGCGAAAAACTCCAGATTAATAGCGGCTAAAAGTAGAATGCCAATTAGGAGGAGAGTGAAGAGAATTTTCATACCCCCCCCATCACAAATGACAACACAGTGGCAGTTTCAAAAAGACCTAGCAGACTACCCCCTCTTTAACTGGGCCTGTATCTGCATTGACATGGAAAAGCCCTTCGATTACACAGGGGCATGGAGAAACGCATGGTGGTCAATGCAGAGACAGGCATCAGGGGACATGGAATACATAGAAAAATGGGGGAGAATCCCACCAACAGGAGACTGGCAACTACCGTCATCCAGTGTGATGACACAAAACGGAAACAACCCGAACTGGAAGCCTAGAGACGCACCAGCAATATACCCCATTGTAGCATACTGGACATCAGATGGCAGTACAAAAACATGCAATTGG
>C00227 entry-id=1 pos=417..1016 direction=forward
CGAACTGTGGAGAAATGTATGGTCCAGGTCTAACGACGGAATGGACCTAGCCAGATACTTCGGGTGCTCGATTACACTGTACCCAGAGGAAAATCAGGATTATTTGTTCTGGTTTGACACAGAATTCGACCAGCAACAACTGATTAACTTGCAGGAATACACTCAACCAAGTGTAATGCTGCAAGCGAAAAACTCCAGATTAATAGCGGCTAAAAGTAGAATGCCAATTAGGAGGAGAGTGAAGAGAATTTTCATACCCCCCCCATCACAAATGACAACACAGTGGCAGTTTCAAAAAGACCTAGCAGACTACCCCCTCTTTAACTGGGCCTGTATCTGCATTGACATGGAAAAGCCCTTCGATTACACAGGGGCATGGAGAAACGCATGGTGGTCAATGCAGAGACAGGCATCAGGGGACATGGAATACATAGAAAAATGGGGGAGAATCCCACCAACAGGAGACTGGCAACTACCGTCATCCAGTGTGATGACACAAAACGGAAACAACCCGAACTGGAAGCCTAGAGACGCACCAGCAATATACCCCATTGTAGCATACTGGACATCAGATGGCAGTACAAAAACATGCAATTGGTG
>C00228 entry-id=1 pos=417..1016 direction=forward
CGAACTGTGGAGAAATGTATGGTCCAGGTCTAACGACGGAATGGACCTAGCCAGATACTTCGGGTGCTCGATTACACTGTACCCAGAGGAAAATCAGGATTATTTGTTCTGGTTTGACACAGAATTCGACCAGCAACAACTGATTAACTTGCAGGAATACACTCAACCAAGTGTAATGCTGCAAGCGAAAAACTCCAGATTAATAGCGGCTAAAAGTAGAATGCCAATTAGGAGGAGAGTGAAGAGAATTTTCATACCCCCCCCATCACAAATGACAACACAGTGGCAGTTTCAAAAAGACCTAGCAGACTACCCCCTCTTTAACTGGGCCTGTATCTGCATTGACATGGAAAAGCCCTTCGATTACACAGGGGCATGGAGAAACGCATGGTGGTCAATGCAGAGACAGGCATCAGGGGACATGGAATACATAGAAAAATGGGGGAGAATCCCACCAACAGGAGACTGGCAACTACCGTCATCCAGTGTGATGACACAAAACGGAAACAACCCGAACTGGAAGCCTAGAGACGCACCAGCAATATACCCCATTGTAGCATACTGGACATCAGATGGCAGTACAAAAACATGCAATTGGTG
>C00229 entry-id=1 pos=420..1019 direction=forward
ACTGTGGAGAAATGTATGGTCCAGGTCTAACGACGGAATGGACCTAGCCAGATACTTCGGGTGCTCGATTACACTGTACCCAGAGGAAAATCAGGATTATTTGTTCTGGTTTGACACAGAATTCGACCAGCAACAACTGATTAACTTGCAGGAATACACTCAACCAAGTGTAATGCTGCAAGCGAAAAACTCCAGATTAATAGCGGCTAAAAGTAGAATGCCAATTAGGAGGAGAGTGAAGAGAATTTTCATACCCCCCCCATCACAAATGACAACACAGTGGCAGTTTCAAAAAGACCTAGCAGACTACCCCCTCTTTAACTGGGCCTGTATCTGCATTGACATGGAAAAGCCCTTCGATTACACAGGGGCATGGAGAAACGCATGGTGGTCAATGCAGAGACAGGCATCAGGGGACATGGAATACATAGAAAAATGGGGGAGAATCCCACCAACAGGAGACTGGCAACTACCGTCATCCAGTGTGATGACACAAAACGGAAACAACCCGAACTGGAAGCCTAGAGACGCACCAGCAATATACCCCATTGTAGCATACTGGACATCAGATGGCAGTACAAAAACATGCAATTGGTGCAC
>C00230 entry-id=1 pos=421..1020 direction=forward
CTGTGGAGAAATGTATGGTCCAGGTCTAACGACGGAATGGACCTAGCCAGATACTTCGGGTGCTCGATTACACTGTACCCAGAGGAAAATCAGGATTATTTGTTCTGGTTTGACACAGAATTCGACCAGCAACAACTGATTAACTTGCAGGAATACACTCAACCAAGTGTAATGCTGCAAGCGAAAAACTCCAGATTAATAGCGGCTAAAAGTAGAATGCCAATTAGGAGGAGAGTGAAGAGAATTTTCATACCCCCCCCATCACAAATGACAACACAGTGGCAGTTTCAAAAAGACCTAGCAGACTACCCCCTCTTTAACTGGGCCTGTATCTGCATTGACATGGAAAAGCCCTTCGATTACACAGGGGCATGGAGAAACGCATGGTGGTCAATGCAGAGACAGGCATCAGGGGACATGGAATACATAGAAAAATGGGGGAGAATCCCACCAACAGGAGACTGGCAACTACCGTCATCCAGTGTGATGACACAAAACGGAAACAACCCGAACTGGAAGCCTAGAGACGCACCAGCAATATACCCCATTGTAGCATACTGGACATCAGATGGCAGTACAAAAACATGCAATTGGTGCACA
>C00231 entry-id=1 pos=424..1023 direction=forward
TGGAGAAATGTATGGTCCAGGTCTAACGACGGAATGGACCTAGCCAGATACTTCGGGTGCTCGATTACACTGTACCCAGAGGAAAATCAGGATTATTTGTTCTGGTTTGACACAGAATTCGACCAGCAACAACTGATTAACTTGCAGGAATACACTCAACCAAGTGTAATGCTGCAAGCGAAAAACTCCAGATTAATAGCGGCTAAAAGTAGAATGCCAATTAGGAGGAGAGTGAAGAGAATTTTCATACCCCCCCCATCACAAATGACAACACAGTGGCAGTTTCAAAAAGACCTAGCAGACTACCCCCTCTTTAACTGGGCCTGTATCTGCATTGACATGGAAAAGCCCTTCGATTACACAGGGGCATGGAGAAACGCATGGTGGTCAATGCAGAGACAGGCATCAGGGGACATGGAATACATAGAAAAATGGGGGAGAATCCCACCAACAGGAGACTGGCAACTACCGTCATCCAGTGTGATGACACAAAACGGAAACAACCCGAACTGGAAGCCTAGAGACGCACCAGCAATATACCCCATTGTAGCATACTGGACATCAGATGGCAGTACAAAAACATGCAATTGGTGCACAATC
>C00232 entry-id=1 pos=424..1023 direction=forward
TGGAGAAATGTATGGTCCAGGTCTAACGACGGAATGGACCTAGCCAGATACTTCGGGTGCTCGATTACACTGTACCCAGAGGAAAATCAGGATTATTTGTTCTGGTTTGACACAGAATTCGACCAGCAACAACTGATTAACTTGCAGGAATACACTCAACCAAGTGTAATGCTGCAAGCGAAAAACTCCAGATTAATAGCGGCTAAAAGTAGAATGCCAATTAGGAGGAGAGTGAAGAGAATTTTCATACCCCCCCCATCACAAATGACAACACAGTGGCAGTTTCAAAAAGACCTAGCAGACTACCCCCTCTTTAACTGGGCCTGTATCTGCATTGACATGGAAAAGCCCTTCGATTACACAGGGGCATGGAGAAACGCATGGTGGTCAATGCAGAGACAGGCATCAGGGGACATGGAATACATAGAAAAATGGGGGAGAATCCCACCAACAGGAGACTGGCAACTACCGTCATCCAGTGTGATGACACAAAACGGAAACAACCCGAACTGGAAGCCTAGAGACGCACCAGCAATATACCCCATTGTAGCATACTGGACATCAGATGGCAGTACAAAAACATGCAATTGGTGCACAATC
>C00233 entry-id=1 pos=424..1023 direction=forward
TGGAGAAATGTATGGTCCAGGTCTAACGACGGAATGGACCTAGCCAGATACTTCGGGTGCTCGATTACACTGTACCCAGAGGAAAATCAGGATTATTTGTTCTGGTTTGACACAGAATTCGACCAGCAACAACTGATTAACTTGCAGGAATACACTCAACCAAGTGTAATGCTGCAAGCGAAAAACTCCAGATTAATAGCGGCTAAAAGTAGAATGCCAATTAGGAGGAGAGTGAAGAGAATTTTCATACCCCCCCCATCACAAATGACAACACAGTGGCAGTTTCAAAAAGACCTAGCAGACTACCCCCTCTTTAACTGGGCCTGTATCTGCATTGACATGGAAAAGCCCTTCGATTACACAGGGGCATGGAGAAACGCATGGTGGTCAATGCAGAGACAGGCATCAGGGGACATGGAATACATAGAAAAATGGGGGAGAATCCCACCAACAGGAGACTGGCAACTACCGTCATCCAGTGTGATGACACAAAACGGAAACAACCCGAACTGGAAGCCTAGAGACGCACCAGCAATATACCCCATTGTAGCATACTGGACATCAGATGGCAGTACAAAAACATGCAATTGGTGCACAATC
>C00234 entry-id=1 pos=426..1025 direction=forward
GAGAAATGTATGGTCCAGGTCTAACGACGGAATGGACCTAGCCAGATACTTCGGGTGCTCGATTACACTGTACCCAGAGGAAAATCAGGATTATTTGTTCTGGTTTGACACAGAATTCGACCAGCAACAACTGATTAACTTGCAGGAATACACTCAACCAAGTGTAATGCTGCAAGCGAAAAACTCCAGATTAATAGCGGCTAAAAGTAGAATGCCAATTAGGAGGAGAGTGAAGAGAATTTTCATACCCCCCCCATCACAAATGACAACACAGTGGCAGTTTCAAAAAGACCTAGCAGACTACCCCCTCTTTAACTGGGCCTGTATCTGCATTGACATGGAAAAGCCCTTCGATTACACAGGGGCATGGAGAAACGCATGGTGGTCAATGCAGAGACAGGCATCAGGGGACATGGAATACATAGAAAAATGGGGGAGAATCCCACCAACAGGAGACTGGCAACTACCGTCATCCAGTGTGATGACACAAAACGGAAACAACCCGAACTGGAAGCCTAGAGACGCACCAGCAATATACCCCATTGTAGCATACTGGACATCAGATGGCAGTACAAAAACATGCAATTGGTGCACAATCCA
>C00235 entry-id=1 pos=428..1027 direction=forward
GAAATGTATGGTCCAGGTCTAACGACGGAATGGACCTAGCCAGATACTTCGGGTGCTCGATTACACTGTACCCAGAGGAAAATCAGGATTATTTGTTCTGGTTTGACACAGAATTCGACCAGCAACAACTGATTAACTTGCAGGAATACACTCAACCAAGTGTAATGCTGCAAGCGAAAAACTCCAGATTAATAGCGGCTAAAAGTAGAATGCCAATTAGGAGGAGAGTGAAGAGAATTTTCATACCCCCCCCATCACAAATGACAACACAGTGGCAGTTTCAAAAAGACCTAGCAGACTACCCCCTCTTTAACTGGGCCTGTATCTGCATTGACATGGAAAAGCCCTTCGATTACACAGGGGCATGGAGAAACGCATGGTGGTCAATGCAGAGACAGGCATCAGGGGACATGGAATACATAGAAAAATGGGGGAGAATCCCACCAACAGGAGACTGGCAACTACCGTCATCCAGTGTGATGACACAAAACGGAAACAACCCGAACTGGAAGCCTAGAGACGCACCAGCAATATACCCCATTGTAGCATACTGGACATCAGATGGCAGTACAAAAACATGCAATTGGTGCACAATCCACA
>C00236 entry-id=1 pos=429..1028 direction=forward
AAATGTATGGTCCAGGTCTAACGACGGAATGGACCTAGCCAGATACTTCGGGTGCTCGATTACACTGTACCCAGAGGAAAATCAGGATTATTTGTTCTGGTTTGACACAGAATTCGACCAGCAACAACTGATTAACTTGCAGGAATACACTCAACCAAGTGTAATGCTGCAAGCGAAAAACTCCAGATTAATAGCGGCTAAAAGTAGAATGCCAATTAGGAGGAGAGTGAAGAGAATTTTCATACCCCCCCCATCACAAATGACAACACAGTGGCAGTTTCAAAAAGACCTAGCAGACTACCCCCTCTTTAACTGGGCCTGTATCTGCATTGACATGGAAAAGCCCTTCGATTACACAGGGGCATGGAGAAACGCATGGTGGTCAATGCAGAGACAGGCATCAGGGGACATGGAATACATAGAAAAATGGGGGAGAATCCCACCAACAGGAGACTGGCAACTACCGTCATCCAGTGTGATGACACAAAACGGAAACAACCCGAACTGGAAGCCTAGAGACGCACCAGCAATATACCCCATTGTAGCATACTGGACATCAGATGGCAGTACAAAAACATGCAATTGGTGCACAATCCACAA
>C00237 entry-id=1 pos=429..1028 direction=forward
AAATGTATGGTCCAGGTCTAACGACGGAATGGACCTAGCCAGATACTTCGGGTGCTCGATTACACTGTACCCAGAGGAAAATCAGGATTATTTGTTCTGGTTTGACACAGAATTCGACCAGCAACAACTGATTAACTTGCAGGAATACACTCAACCAAGTGTAATGCTGCAAGCGAAAAACTCCAGATTAATAGCGGCTAAAAGTAGAATGCCAATTAGGAGGAGAGTGAAGAGAATTTTCATACCCCCCCCATCACAAATGACAACACAGTGGCAGTTTCAAAAAGACCTAGCAGACTACCCCCTCTTTAACTGGGCCTGTATCTGCATTGACATGGAAAAGCCCTTCGATTACACAGGGGCATGGAGAAACGCATGGTGGTCAATGCAGAGACAGGCATCAGGGGACATGGAATACATAGAAAAATGGGGGAGAATCCCACCAACAGGAGACTGGCAACTACCGTCATCCAGTGTGATGACACAAAACGGAAACAACCCGAACTGGAAGCCTAGAGACGCACCAGCAATATACCCCATTGTAGCATACTGGACATCAGATGGCAGTACAAAAACATGCAATTGGTGCACAATCCACAA
>C00238 entry-id=1 pos=431..1030 direction=forward
ATGTATGGTCCAGGTCTAACGACGGAATGGACCTAGCCAGATACTTCGGGTGCTCGATTACACTGTACCCAGAGGAAAATCAGGATTATTTGTTCTGGTTTGACACAGAATTCGACCAGCAACAACTGATTAACTTGCAGGAATACACTCAACCAAGTGTAATGCTGCAAGCGAAAAACTCCAGATTAATAGCGGCTAAAAGTAGAATGCCAATTAGGAGGAGAGTGAAGAGAATTTTCATACCCCCCCCATCACAAATGACAACACAGTGGCAGTTTCAAAAAGACCTAGCAGACTACCCCCTCTTTAACTGGGCCTGTATCTGCATTGACATGGAAAAGCCCTTCGATTACACAGGGGCATGGAGAAACGCATGGTGGTCAATGCAGAGACAGGCATCAGGGGACATGGAATACATAGAAAAATGGGGGAGAATCCCACCAACAGGAGACTGGCAACTACCGTCATCCAGTGTGATGACACAAAACGGAAACAACCCGAACTGGAAGCCTAGAGACGCACCAGCAATATACCCCATTGTAGCATACTGGACATCAGATGGCAGTACAAAAACATGCAATTGGTGCACAATCCACAACA
>C00239 entry-id=1 pos=433..1032 direction=forward
GTATGGTCCAGGTCTAACGACGGAATGGACCTAGCCAGATACTTCGGGTGCTCGATTACACTGTACCCAGAGGAAAATCAGGATTATTTGTTCTGGTTTGACACAGAATTCGACCAGCAACAACTGATTAACTTGCAGGAATACACTCAACCAAGTGTAATGCTGCAAGCGAAAAACTCCAGATTAATAGCGGCTAAAAGTAGAATGCCAATTAGGAGGAGAGTGAAGAGAATTTTCATACCCCCCCCATCACAAATGACAACACAGTGGCAGTTTCAAAAAGACCTAGCAGACTACCCCCTCTTTAACTGGGCCTGTATCTGCATTGACATGGAAAAGCCCTTCGATTACACAGGGGCATGGAGAAACGCATGGTGGTCAATGCAGAGACAGGCATCAGGGGACATGGAATACATAGAAAAATGGGGGAGAATCCCACCAACAGGAGACTGGCAACTACCGTCATCCAGTGTGATGACACAAAACGGAAACAACCCGAACTGGAAGCCTAGAGACGCACCAGCAATATACCCCATTGTAGCATACTGGACATCAGATGGCAGTACAAAAACATGCAATTGGTGCACAATCCACAACACA
>C00240 entry-id=1 pos=435..1034 direction=forward
ATGGTCCAGGTCTAACGACGGAATGGACCTAGCCAGATACTTCGGGTGCTCGATTACACTGTACCCAGAGGAAAATCAGGATTATTTGTTCTGGTTTGACACAGAATTCGACCAGCAACAACTGATTAACTTGCAGGAATACACTCAACCAAGTGTAATGCTGCAAGCGAAAAACTCCAGATTAATAGCGGCTAAAAGTAGAATGCCAATTAGGAGGAGAGTGAAGAGAATTTTCATACCCCCCCCATCACAAATGACAACACAGTGGCAGTTTCAAAAAGACCTAGCAGACTACCCCCTCTTTAACTGGGCCTGTATCTGCATTGACATGGAAAAGCCCTTCGATTACACAGGGGCATGGAGAAACGCATGGTGGTCAATGCAGAGACAGGCATCAGGGGACATGGAATACATAGAAAAATGGGGGAGAATCCCACCAACAGGAGACTGGCAACTACCGTCATCCAGTGTGATGACACAAAACGGAAACAACCCGAACTGGAAGCCTAGAGACGCACCAGCAATATACCCCATTGTAGCATACTGGACATCAGATGGCAGTACAAAAACATGCAATTGGTGCACAATCCACAACACACC
>C00241 entry-id=1 pos=435..1034 direction=forward
ATGGTCCAGGTCTAACGACGGAATGGACCTAGCCAGATACTTCGGGTGCTCGATTACACTGTACCCAGAGGAAAATCAGGATTATTTGTTCTGGTTTGACACAGAATTCGACCAGCAACAACTGATTAACTTGCAGGAATACACTCAACCAAGTGTAATGCTGCAAGCGAAAAACTCCAGATTAATAGCGGCTAAAAGTAGAATGCCAATTAGGAGGAGAGTGAAGAGAATTTTCATACCCCCCCCATCACAAATGACAACACAGTGGCAGTTTCAAAAAGACCTAGCAGACTACCCCCTCTTTAACTGGGCCTGTATCTGCATTGACATGGAAAAGCCCTTCGATTACACAGGGGCATGGAGAAACGCATGGTGGTCAATGCAGAGACAGGCATCAGGGGACATGGAATACATAGAAAAATGGGGGAGAATCCCACCAACAGGAGACTGGCAACTACCGTCATCCAGTGTGATGACACAAAACGGAAACAACCCGAACTGGAAGCCTAGAGACGCACCAGCAATATACCCCATTGTAGCATACTGGACATCAGATGGCAGTACAAAAACATGCAATTGGTGCACAATCCACAACACACC
>C00242 entry-id=1 pos=435..1034 direction=forward
ATGGTCCAGGTCTAACGACGGAATGGACCTAGCCAGATACTTCGGGTGCTCGATTACACTGTACCCAGAGGAAAATCAGGATTATTTGTTCTGGTTTGACACAGAATTCGACCAGCAACAACTGATTAACTTGCAGGAATACACTCAACCAAGTGTAATGCTGCAAGCGAAAAACTCCAGATTAATAGCGGCTAAAAGTAGAATGCCAATTAGGAGGAGAGTGAAGAGAATTTTCATACCCCCCCCATCACAAATGACAACACAGTGGCAGTTTCAAAAAGACCTAGCAGACTACCCCCTCTTTAACTGGGCCTGTATCTGCATTGACATGGAAAAGCCCTTCGATTACACAGGGGCATGGAGAAACGCATGGTGGTCAATGCAGAGACAGGCATCAGGGGACATGGAATACATAGAAAAATGGGGGAGAATCCCACCAACAGGAGACTGGCAACTACCGTCATCCAGTGTGATGACACAAAACGGAAACAACCCGAACTGGAAGCCTAGAGACGCACCAGCAATATACCCCATTGTAGCATACTGGACATCAGATGGCAGTACAAAAACATGCAATTGGTGCACAATCCACAACACACC
>C00243 entry-id=1 pos=441..1040 direction=forward
CAGGTCTAACGACGGAATGGACCTAGCCAGATACTTCGGGTGCTCGATTACACTGTACCCAGAGGAAAATCAGGATTATTTGTTCTGGTTTGACACAGAATTCGACCAGCAACAACTGATTAACTTGCAGGAATACACTCAACCAAGTGTAATGCTGCAAGCGAAAAACTCCAGATTAATAGCGGCTAAAAGTAGAATGCCAATTAGGAGGAGAGTGAAGAGAATTTTCATACCCCCCCCATCACAAATGACAACACAGTGGCAGTTTCAAAAAGACCTAGCAGACTACCCCCTCTTTAACTGGGCCTGTATCTGCATTGACATGGAAAAGCCCTTCGATTACACAGGGGCATGGAGAAACGCATGGTGGTCAATGCAGAGACAGGCATCAGGGGACATGGAATACATAGAAAAATGGGGGAGAATCCCACCAACAGGAGACTGGCAACTACCGTCATCCAGTGTGATGACACAAAACGGAAACAACCCGAACTGGAAGCCTAGAGACGCACCAGCAATATACCCCATTGTAGCATACTGGACATCAGATGGCAGTACAAAAACATGCAATTGGTGCACAATCCACAACACACCGATAAA
>C00244 entry-id=1 pos=443..1042 direction=forward
GGTCTAACGACGGAATGGACCTAGCCAGATACTTCGGGTGCTCGATTACACTGTACCCAGAGGAAAATCAGGATTATTTGTTCTGGTTTGACACAGAATTCGACCAGCAACAACTGATTAACTTGCAGGAATACACTCAACCAAGTGTAATGCTGCAAGCGAAAAACTCCAGATTAATAGCGGCTAAAAGTAGAATGCCAATTAGGAGGAGAGTGAAGAGAATTTTCATACCCCCCCCATCACAAATGACAACACAGTGGCAGTTTCAAAAAGACCTAGCAGACTACCCCCTCTTTAACTGGGCCTGTATCTGCATTGACATGGAAAAGCCCTTCGATTACACAGGGGCATGGAGAAACGCATGGTGGTCAATGCAGAGACAGGCATCAGGGGACATGGAATACATAGAAAAATGGGGGAGAATCCCACCAACAGGAGACTGGCAACTACCGTCATCCAGTGTGATGACACAAAACGGAAACAACCCGAACTGGAAGCCTAGAGACGCACCAGCAATATACCCCATTGTAGCATACTGGACATCAGATGGCAGTACAAAAACATGCAATTGGTGCACAATCCACAACACACCGATAAACA
>C00245 entry-id=1 pos=445..1044 direction=forward
TCTAACGACGGAATGGACCTAGCCAGATACTTCGGGTGCTCGATTACACTGTACCCAGAGGAAAATCAGGATTATTTGTTCTGGTTTGACACAGAATTCGACCAGCAACAACTGATTAACTTGCAGGAATACACTCAACCAAGTGTAATGCTGCAAGCGAAAAACTCCAGATTAATAGCGGCTAAAAGTAGAATGCCAATTAGGAGGAGAGTGAAGAGAATTTTCATACCCCCCCCATCACAAATGACAACACAGTGGCAGTTTCAAAAAGACCTAGCAGACTACCCCCTCTTTAACTGGGCCTGTATCTGCATTGACATGGAAAAGCCCTTCGATTACACAGGGGCATGGAGAAACGCATGGTGGTCAATGCAGAGACAGGCATCAGGGGACATGGAATACATAGAAAAATGGGGGAGAATCCCACCAACAGGAGACTGGCAACTACCGTCATCCAGTGTGATGACACAAAACGGAAACAACCCGAACTGGAAGCCTAGAGACGCACCAGCAATATACCCCATTGTAGCATACTGGACATCAGATGGCAGTACAAAAACATGCAATTGGTGCACAATCCACAACACACCGATAAACAGA
>C00246 entry-id=1 pos=446..1045 direction=forward
CTAACGACGGAATGGACCTAGCCAGATACTTCGGGTGCTCGATTACACTGTACCCAGAGGAAAATCAGGATTATTTGTTCTGGTTTGACACAGAATTCGACCAGCAACAACTGATTAACTTGCAGGAATACACTCAACCAAGTGTAATGCTGCAAGCGAAAAACTCCAGATTAATAGCGGCTAAAAGTAGAATGCCAATTAGGAGGAGAGTGAAGAGAATTTTCATACCCCCCCCATCACAAATGACAACACAGTGGCAGTTTCAAAAAGACCTAGCAGACTACCCCCTCTTTAACTGGGCCTGTATCTGCATTGACATGGAAAAGCCCTTCGATTACACAGGGGCATGGAGAAACGCATGGTGGTCAATGCAGAGACAGGCATCAGGGGACATGGAATACATAGAAAAATGGGGGAGAATCCCACCAACAGGAGACTGGCAACTACCGTCATCCAGTGTGATGACACAAAACGGAAACAACCCGAACTGGAAGCCTAGAGACGCACCAGCAATATACCCCATTGTAGCATACTGGACATCAGATGGCAGTACAAAAACATGCAATTGGTGCACAATCCACAACACACCGATAAACAGAT
>C00247 entry-id=1 pos=447..1046 direction=forward
TAACGACGGAATGGACCTAGCCAGATACTTCGGGTGCTCGATTACACTGTACCCAGAGGAAAATCAGGATTATTTGTTCTGGTTTGACACAGAATTCGACCAGCAACAACTGATTAACTTGCAGGAATACACTCAACCAAGTGTAATGCTGCAAGCGAAAAACTCCAGATTAATAGCGGCTAAAAGTAGAATGCCAATTAGGAGGAGAGTGAAGAGAATTTTCATACCCCCCCCATCACAAATGACAACACAGTGGCAGTTTCAAAAAGACCTAGCAGACTACCCCCTCTTTAACTGGGCCTGTATCTGCATTGACATGGAAAAGCCCTTCGATTACACAGGGGCATGGAGAAACGCATGGTGGTCAATGCAGAGACAGGCATCAGGGGACATGGAATACATAGAAAAATGGGGGAGAATCCCACCAACAGGAGACTGGCAACTACCGTCATCCAGTGTGATGACACAAAACGGAAACAACCCGAACTGGAAGCCTAGAGACGCACCAGCAATATACCCCATTGTAGCATACTGGACATCAGATGGCAGTACAAAAACATGCAATTGGTGCACAATCCACAACACACCGATAAACAGATG
>C00248 entry-id=1 pos=448..1047 direction=forward
AACGACGGAATGGACCTAGCCAGATACTTCGGGTGCTCGATTACACTGTACCCAGAGGAAAATCAGGATTATTTGTTCTGGTTTGACACAGAATTCGACCAGCAACAACTGATTAACTTGCAGGAATACACTCAACCAAGTGTAATGCTGCAAGCGAAAAACTCCAGATTAATAGCGGCTAAAAGTAGAATGCCAATTAGGAGGAGAGTGAAGAGAATTTTCATACCCCCCCCATCACAAATGACAACACAGTGGCAGTTTCAAAAAGACCTAGCAGACTACCCCCTCTTTAACTGGGCCTGTATCTGCATTGACATGGAAAAGCCCTTCGATTACACAGGGGCATGGAGAAACGCATGGTGGTCAATGCAGAGACAGGCATCAGGGGACATGGAATACATAGAAAAATGGGGGAGAATCCCACCAACAGGAGACTGGCAACTACCGTCATCCAGTGTGATGACACAAAACGGAAACAACCCGAACTGGAAGCCTAGAGACGCACCAGCAATATACCCCATTGTAGCATACTGGACATCAGATGGCAGTACAAAAACATGCAATTGGTGCACAATCCACAACACACCGATAAACAGATGG
>C00249 entry-id=1 pos=453..1052 direction=forward
CGGAATGGACCTAGCCAGATACTTCGGGTGCTCGATTACACTGTACCCAGAGGAAAATCAGGATTATTTGTTCTGGTTTGACACAGAATTCGACCAGCAACAACTGATTAACTTGCAGGAATACACTCAACCAAGTGTAATGCTGCAAGCGAAAAACTCCAGATTAATAGCGGCTAAAAGTAGAATGCCAATTAGGAGGAGAGTGAAGAGAATTTTCATACCCCCCCCATCACAAATGACAACACAGTGGCAGTTTCAAAAAGACCTAGCAGACTACCCCCTCTTTAACTGGGCCTGTATCTGCATTGACATGGAAAAGCCCTTCGATTACACAGGGGCATGGAGAAACGCATGGTGGTCAATGCAGAGACAGGCATCAGGGGACATGGAATACATAGAAAAATGGGGGAGAATCCCACCAACAGGAGACTGGCAACTACCGTCATCCAGTGTGATGACACAAAACGGAAACAACCCGAACTGGAAGCCTAGAGACGCACCAGCAATATACCCCATTGTAGCATACTGGACATCAGATGGCAGTACAAAAACATGCAATTGGTGCACAATCCACAACACACCGATAAACAGATGGAGAAA
>C00250 entry-id=1 pos=461..1060 direction=forward
ACCTAGCCAGATACTTCGGGTGCTCGATTACACTGTACCCAGAGGAAAATCAGGATTATTTGTTCTGGTTTGACACAGAATTCGACCAGCAACAACTGATTAACTTGCAGGAATACACTCAACCAAGTGTAATGCTGCAAGCGAAAAACTCCAGATTAATAGCGGCTAAAAGTAGAATGCCAATTAGGAGGAGAGTGAAGAGAATTTTCATACCCCCCCCATCACAAATGACAACACAGTGGCAGTTTCAAAAAGACCTAGCAGACTACCCCCTCTTTAACTGGGCCTGTATCTGCATTGACATGGAAAAGCCCTTCGATTACACAGGGGCATGGAGAAACGCATGGTGGTCAATGCAGAGACAGGCATCAGGGGACATGGAATACATAGAAAAATGGGGGAGAATCCCACCAACAGGAGACTGGCAACTACCGTCATCCAGTGTGATGACACAAAACGGAAACAACCCGAACTGGAAGCCTAGAGACGCACCAGCAATATACCCCATTGTAGCATACTGGACATCAGATGGCAGTACAAAAACATGCAATTGGTGCACAATCCACAACACACCGATAAACAGATGGAGAAAAAAGGAAG
>C00251 entry-id=1 pos=463..1062 direction=forward
CTAGCCAGATACTTCGGGTGCTCGATTACACTGTACCCAGAGGAAAATCAGGATTATTTGTTCTGGTTTGACACAGAATTCGACCAGCAACAACTGATTAACTTGCAGGAATACACTCAACCAAGTGTAATGCTGCAAGCGAAAAACTCCAGATTAATAGCGGCTAAAAGTAGAATGCCAATTAGGAGGAGAGTGAAGAGAATTTTCATACCCCCCCCATCACAAATGACAACACAGTGGCAGTTTCAAAAAGACCTAGCAGACTACCCCCTCTTTAACTGGGCCTGTATCTGCATTGACATGGAAAAGCCCTTCGATTACACAGGGGCATGGAGAAACGCATGGTGGTCAATGCAGAGACAGGCATCAGGGGACATGGAATACATAGAAAAATGGGGGAGAATCCCACCAACAGGAGACTGGCAACTACCGTCATCCAGTGTGATGACACAAAACGGAAACAACCCGAACTGGAAGCCTAGAGACGCACCAGCAATATACCCCATTGTAGCATACTGGACATCAGATGGCAGTACAAAAACATGCAATTGGTGCACAATCCACAACACACCGATAAACAGATGGAGAAAAAAGGAAGCG
>C00252 entry-id=1 pos=463..1062 direction=forward
CTAGCCAGATACTTCGGGTGCTCGATTACACTGTACCCAGAGGAAAATCAGGATTATTTGTTCTGGTTTGACACAGAATTCGACCAGCAACAACTGATTAACTTGCAGGAATACACTCAACCAAGTGTAATGCTGCAAGCGAAAAACTCCAGATTAATAGCGGCTAAAAGTAGAATGCCAATTAGGAGGAGAGTGAAGAGAATTTTCATACCCCCCCCATCACAAATGACAACACAGTGGCAGTTTCAAAAAGACCTAGCAGACTACCCCCTCTTTAACTGGGCCTGTATCTGCATTGACATGGAAAAGCCCTTCGATTACACAGGGGCATGGAGAAACGCATGGTGGTCAATGCAGAGACAGGCATCAGGGGACATGGAATACATAGAAAAATGGGGGAGAATCCCACCAACAGGAGACTGGCAACTACCGTCATCCAGTGTGATGACACAAAACGGAAACAACCCGAACTGGAAGCCTAGAGACGCACCAGCAATATACCCCATTGTAGCATACTGGACATCAGATGGCAGTACAAAAACATGCAATTGGTGCACAATCCACAACACACCGATAAACAGATGGAGAAAAAAGGAAGCG
>C00253 entry-id=1 pos=464..1063 direction=forward
TAGCCAGATACTTCGGGTGCTCGATTACACTGTACCCAGAGGAAAATCAGGATTATTTGTTCTGGTTTGACACAGAATTCGACCAGCAACAACTGATTAACTTGCAGGAATACACTCAACCAAGTGTAATGCTGCAAGCGAAAAACTCCAGATTAATAGCGGCTAAAAGTAGAATGCCAATTAGGAGGAGAGTGAAGAGAATTTTCATACCCCCCCCATCACAAATGACAACACAGTGGCAGTTTCAAAAAGACCTAGCAGACTACCCCCTCTTTAACTGGGCCTGTATCTGCATTGACATGGAAAAGCCCTTCGATTACACAGGGGCATGGAGAAACGCATGGTGGTCAATGCAGAGACAGGCATCAGGGGACATGGAATACATAGAAAAATGGGGGAGAATCCCACCAACAGGAGACTGGCAACTACCGTCATCCAGTGTGATGACACAAAACGGAAACAACCCGAACTGGAAGCCTAGAGACGCACCAGCAATATACCCCATTGTAGCATACTGGACATCAGATGGCAGTACAAAAACATGCAATTGGTGCACAATCCACAACACACCGATAAACAGATGGAGAAAAAAGGAAGCGG
>C00254 entry-id=1 pos=471..1070 direction=forward
ATACTTCGGGTGCTCGATTACACTGTACCCAGAGGAAAATCAGGATTATTTGTTCTGGTTTGACACAGAATTCGACCAGCAACAACTGATTAACTTGCAGGAATACACTCAACCAAGTGTAATGCTGCAAGCGAAAAACTCCAGATTAATAGCGGCTAAAAGTAGAATGCCAATTAGGAGGAGAGTGAAGAGAATTTTCATACCCCCCCCATCACAAATGACAACACAGTGGCAGTTTCAAAAAGACCTAGCAGACTACCCCCTCTTTAACTGGGCCTGTATCTGCATTGACATGGAAAAGCCCTTCGATTACACAGGGGCATGGAGAAACGCATGGTGGTCAATGCAGAGACAGGCATCAGGGGACATGGAATACATAGAAAAATGGGGGAGAATCCCACCAACAGGAGACTGGCAACTACCGTCATCCAGTGTGATGACACAAAACGGAAACAACCCGAACTGGAAGCCTAGAGACGCACCAGCAATATACCCCATTGTAGCATACTGGACATCAGATGGCAGTACAAAAACATGCAATTGGTGCACAATCCACAACACACCGATAAACAGATGGAGAAAAAAGGAAGCGGCAGCAGT
>C00255 entry-id=1 pos=472..1071 direction=forward
TACTTCGGGTGCTCGATTACACTGTACCCAGAGGAAAATCAGGATTATTTGTTCTGGTTTGACACAGAATTCGACCAGCAACAACTGATTAACTTGCAGGAATACACTCAACCAAGTGTAATGCTGCAAGCGAAAAACTCCAGATTAATAGCGGCTAAAAGTAGAATGCCAATTAGGAGGAGAGTGAAGAGAATTTTCATACCCCCCCCATCACAAATGACAACACAGTGGCAGTTTCAAAAAGACCTAGCAGACTACCCCCTCTTTAACTGGGCCTGTATCTGCATTGACATGGAAAAGCCCTTCGATTACACAGGGGCATGGAGAAACGCATGGTGGTCAATGCAGAGACAGGCATCAGGGGACATGGAATACATAGAAAAATGGGGGAGAATCCCACCAACAGGAGACTGGCAACTACCGTCATCCAGTGTGATGACACAAAACGGAAACAACCCGAACTGGAAGCCTAGAGACGCACCAGCAATATACCCCATTGTAGCATACTGGACATCAGATGGCAGTACAAAAACATGCAATTGGTGCACAATCCACAACACACCGATAAACAGATGGAGAAAAAAGGAAGCGGCAGCAGTT
>C00256 entry-id=1 pos=474..1073 direction=forward
CTTCGGGTGCTCGATTACACTGTACCCAGAGGAAAATCAGGATTATTTGTTCTGGTTTGACACAGAATTCGACCAGCAACAACTGATTAACTTGCAGGAATACACTCAACCAAGTGTAATGCTGCAAGCGAAAAACTCCAGATTAATAGCGGCTAAAAGTAGAATGCCAATTAGGAGGAGAGTGAAGAGAATTTTCATACCCCCCCCATCACAAATGACAACACAGTGGCAGTTTCAAAAAGACCTAGCAGACTACCCCCTCTTTAACTGGGCCTGTATCTGCATTGACATGGAAAAGCCCTTCGATTACACAGGGGCATGGAGAAACGCATGGTGGTCAATGCAGAGACAGGCATCAGGGGACATGGAATACATAGAAAAATGGGGGAGAATCCCACCAACAGGAGACTGGCAACTACCGTCATCCAGTGTGATGACACAAAACGGAAACAACCCGAACTGGAAGCCTAGAGACGCACCAGCAATATACCCCATTGTAGCATACTGGACATCAGATGGCAGTACAAAAACATGCAATTGGTGCACAATCCACAACACACCGATAAACAGATGGAGAAAAAAGGAAGCGGCAGCAGTTCA
>C00257 entry-id=1 pos=475..1074 direction=forward
TTCGGGTGCTCGATTACACTGTACCCAGAGGAAAATCAGGATTATTTGTTCTGGTTTGACACAGAATTCGACCAGCAACAACTGATTAACTTGCAGGAATACACTCAACCAAGTGTAATGCTGCAAGCGAAAAACTCCAGATTAATAGCGGCTAAAAGTAGAATGCCAATTAGGAGGAGAGTGAAGAGAATTTTCATACCCCCCCCATCACAAATGACAACACAGTGGCAGTTTCAAAAAGACCTAGCAGACTACCCCCTCTTTAACTGGGCCTGTATCTGCATTGACATGGAAAAGCCCTTCGATTACACAGGGGCATGGAGAAACGCATGGTGGTCAATGCAGAGACAGGCATCAGGGGACATGGAATACATAGAAAAATGGGGGAGAATCCCACCAACAGGAGACTGGCAACTACCGTCATCCAGTGTGATGACACAAAACGGAAACAACCCGAACTGGAAGCCTAGAGACGCACCAGCAATATACCCCATTGTAGCATACTGGACATCAGATGGCAGTACAAAAACATGCAATTGGTGCACAATCCACAACACACCGATAAACAGATGGAGAAAAAAGGAAGCGGCAGCAGTTCAG
>C00258 entry-id=1 pos=479..1078 direction=forward
GGTGCTCGATTACACTGTACCCAGAGGAAAATCAGGATTATTTGTTCTGGTTTGACACAGAATTCGACCAGCAACAACTGATTAACTTGCAGGAATACACTCAACCAAGTGTAATGCTGCAAGCGAAAAACTCCAGATTAATAGCGGCTAAAAGTAGAATGCCAATTAGGAGGAGAGTGAAGAGAATTTTCATACCCCCCCCATCACAAATGACAACACAGTGGCAGTTTCAAAAAGACCTAGCAGACTACCCCCTCTTTAACTGGGCCTGTATCTGCATTGACATGGAAAAGCCCTTCGATTACACAGGGGCATGGAGAAACGCATGGTGGTCAATGCAGAGACAGGCATCAGGGGACATGGAATACATAGAAAAATGGGGGAGAATCCCACCAACAGGAGACTGGCAACTACCGTCATCCAGTGTGATGACACAAAACGGAAACAACCCGAACTGGAAGCCTAGAGACGCACCAGCAATATACCCCATTGTAGCATACTGGACATCAGATGGCAGTACAAAAACATGCAATTGGTGCACAATCCACAACACACCGATAAACAGATGGAGAAAAAAGGAAGCGGCAGCAGTTCAGGTTA
>C00259 entry-id=1 pos=482..1081 direction=forward
GCTCGATTACACTGTACCCAGAGGAAAATCAGGATTATTTGTTCTGGTTTGACACAGAATTCGACCAGCAACAACTGATTAACTTGCAGGAATACACTCAACCAAGTGTAATGCTGCAAGCGAAAAACTCCAGATTAATAGCGGCTAAAAGTAGAATGCCAATTAGGAGGAGAGTGAAGAGAATTTTCATACCCCCCCCATCACAAATGACAACACAGTGGCAGTTTCAAAAAGACCTAGCAGACTACCCCCTCTTTAACTGGGCCTGTATCTGCATTGACATGGAAAAGCCCTTCGATTACACAGGGGCATGGAGAAACGCATGGTGGTCAATGCAGAGACAGGCATCAGGGGACATGGAATACATAGAAAAATGGGGGAGAATCCCACCAACAGGAGACTGGCAACTACCGTCATCCAGTGTGATGACACAAAACGGAAACAACCCGAACTGGAAGCCTAGAGACGCACCAGCAATATACCCCATTGTAGCATACTGGACATCAGATGGCAGTACAAAAACATGCAATTGGTGCACAATCCACAACACACCGATAAACAGATGGAGAAAAAAGGAAGCGGCAGCAGTTCAGGTTAGAG
>C00260 entry-id=1 pos=485..1084 direction=forward
CGATTACACTGTACCCAGAGGAAAATCAGGATTATTTGTTCTGGTTTGACACAGAATTCGACCAGCAACAACTGATTAACTTGCAGGAATACACTCAACCAAGTGTAATGCTGCAAGCGAAAAACTCCAGATTAATAGCGGCTAAAAGTAGAATGCCAATTAGGAGGAGAGTGAAGAGAATTTTCATACCCCCCCCATCACAAATGACAACACAGTGGCAGTTTCAAAAAGACCTAGCAGACTACCCCCTCTTTAACTGGGCCTGTATCTGCATTGACATGGAAAAGCCCTTCGATTACACAGGGGCATGGAGAAACGCATGGTGGTCAATGCAGAGACAGGCATCAGGGGACATGGAATACATAGAAAAATGGGGGAGAATCCCACCAACAGGAGACTGGCAACTACCGTCATCCAGTGTGATGACACAAAACGGAAACAACCCGAACTGGAAGCCTAGAGACGCACCAGCAATATACCCCATTGTAGCATACTGGACATCAGATGGCAGTACAAAAACATGCAATTGGTGCACAATCCACAACACACCGATAAACAGATGGAGAAAAAAGGAAGCGGCAGCAGTTCAGGTTAGAGACT
>C00261 entry-id=1 pos=486..1085 direction=forward
GATTACACTGTACCCAGAGGAAAATCAGGATTATTTGTTCTGGTTTGACACAGAATTCGACCAGCAACAACTGATTAACTTGCAGGAATACACTCAACCAAGTGTAATGCTGCAAGCGAAAAACTCCAGATTAATAGCGGCTAAAAGTAGAATGCCAATTAGGAGGAGAGTGAAGAGAATTTTCATACCCCCCCCATCACAAATGACAACACAGTGGCAGTTTCAAAAAGACCTAGCAGACTACCCCCTCTTTAACTGGGCCTGTATCTGCATTGACATGGAAAAGCCCTTCGATTACACAGGGGCATGGAGAAACGCATGGTGGTCAATGCAGAGACAGGCATCAGGGGACATGGAATACATAGAAAAATGGGGGAGAATCCCACCAACAGGAGACTGGCAACTACCGTCATCCAGTGTGATGACACAAAACGGAAACAACCCGAACTGGAAGCCTAGAGACGCACCAGCAATATACCCCATTGTAGCATACTGGACATCAGATGGCAGTACAAAAACATGCAATTGGTGCACAATCCACAACACACCGATAAACAGATGGAGAAAAAAGGAAGCGGCAGCAGTTCAGGTTAGAGACTT
>C00262 entry-id=1 pos=487..1086 direction=forward
ATTACACTGTACCCAGAGGAAAATCAGGATTATTTGTTCTGGTTTGACACAGAATTCGACCAGCAACAACTGATTAACTTGCAGGAATACACTCAACCAAGTGTAATGCTGCAAGCGAAAAACTCCAGATTAATAGCGGCTAAAAGTAGAATGCCAATTAGGAGGAGAGTGAAGAGAATTTTCATACCCCCCCCATCACAAATGACAACACAGTGGCAGTTTCAAAAAGACCTAGCAGACTACCCCCTCTTTAACTGGGCCTGTATCTGCATTGACATGGAAAAGCCCTTCGATTACACAGGGGCATGGAGAAACGCATGGTGGTCAATGCAGAGACAGGCATCAGGGGACATGGAATACATAGAAAAATGGGGGAGAATCCCACCAACAGGAGACTGGCAACTACCGTCATCCAGTGTGATGACACAAAACGGAAACAACCCGAACTGGAAGCCTAGAGACGCACCAGCAATATACCCCATTGTAGCATACTGGACATCAGATGGCAGTACAAAAACATGCAATTGGTGCACAATCCACAACACACCGATAAACAGATGGAGAAAAAAGGAAGCGGCAGCAGTTCAGGTTAGAGACTTG
>C00263 entry-id=1 pos=488..1087 direction=forward
TTACACTGTACCCAGAGGAAAATCAGGATTATTTGTTCTGGTTTGACACAGAATTCGACCAGCAACAACTGATTAACTTGCAGGAATACACTCAACCAAGTGTAATGCTGCAAGCGAAAAACTCCAGATTAATAGCGGCTAAAAGTAGAATGCCAATTAGGAGGAGAGTGAAGAGAATTTTCATACCCCCCCCATCACAAATGACAACACAGTGGCAGTTTCAAAAAGACCTAGCAGACTACCCCCTCTTTAACTGGGCCTGTATCTGCATTGACATGGAAAAGCCCTTCGATTACACAGGGGCATGGAGAAACGCATGGTGGTCAATGCAGAGACAGGCATCAGGGGACATGGAATACATAGAAAAATGGGGGAGAATCCCACCAACAGGAGACTGGCAACTACCGTCATCCAGTGTGATGACACAAAACGGAAACAACCCGAACTGGAAGCCTAGAGACGCACCAGCAATATACCCCATTGTAGCATACTGGACATCAGATGGCAGTACAAAAACATGCAATTGGTGCACAATCCACAACACACCGATAAACAGATGGAGAAAAAAGGAAGCGGCAGCAGTTCAGGTTAGAGACTTGA
>C00264 entry-id=1 pos=488..1087 direction=forward
TTACACTGTACCCAGAGGAAAATCAGGATTATTTGTTCTGGTTTGACACAGAATTCGACCAGCAACAACTGATTAACTTGCAGGAATACACTCAACCAAGTGTAATGCTGCAAGCGAAAAACTCCAGATTAATAGCGGCTAAAAGTAGAATGCCAATTAGGAGGAGAGTGAAGAGAATTTTCATACCCCCCCCATCACAAATGACAACACAGTGGCAGTTTCAAAAAGACCTAGCAGACTACCCCCTCTTTAACTGGGCCTGTATCTGCATTGACATGGAAAAGCCCTTCGATTACACAGGGGCATGGAGAAACGCATGGTGGTCAATGCAGAGACAGGCATCAGGGGACATGGAATACATAGAAAAATGGGGGAGAATCCCACCAACAGGAGACTGGCAACTACCGTCATCCAGTGTGATGACACAAAACGGAAACAACCCGAACTGGAAGCCTAGAGACGCACCAGCAATATACCCCATTGTAGCATACTGGACATCAGATGGCAGTACAAAAACATGCAATTGGTGCACAATCCACAACACACCGATAAACAGATGGAGAAAAAAGGAAGCGGCAGCAGTTCAGGTTAGAGACTTGA
>C00265 entry-id=1 pos=496..1095 direction=forward
TACCCAGAGGAAAATCAGGATTATTTGTTCTGGTTTGACACAGAATTCGACCAGCAACAACTGATTAACTTGCAGGAATACACTCAACCAAGTGTAATGCTGCAAGCGAAAAACTCCAGATTAATAGCGGCTAAAAGTAGAATGCCAATTAGGAGGAGAGTGAAGAGAATTTTCATACCCCCCCCATCACAAATGACAACACAGTGGCAGTTTCAAAAAGACCTAGCAGACTACCCCCTCTTTAACTGGGCCTGTATCTGCATTGACATGGAAAAGCCCTTCGATTACACAGGGGCATGGAGAAACGCATGGTGGTCAATGCAGAGACAGGCATCAGGGGACATGGAATACATAGAAAAATGGGGGAGAATCCCACCAACAGGAGACTGGCAACTACCGTCATCCAGTGTGATGACACAAAACGGAAACAACCCGAACTGGAAGCCTAGAGACGCACCAGCAATATACCCCATTGTAGCATACTGGACATCAGATGGCAGTACAAAAACATGCAATTGGTGCACAATCCACAACACACCGATAAACAGATGGAGAAAAAAGGAAGCGGCAGCAGTTCAGGTTAGAGACTTGAGGGGACTG
>C00266 entry-id=1 pos=501..1100 direction=forward
AGAGGAAAATCAGGATTATTTGTTCTGGTTTGACACAGAATTCGACCAGCAACAACTGATTAACTTGCAGGAATACACTCAACCAAGTGTAATGCTGCAAGCGAAAAACTCCAGATTAATAGCGGCTAAAAGTAGAATGCCAATTAGGAGGAGAGTGAAGAGAATTTTCATACCCCCCCCATCACAAATGACAACACAGTGGCAGTTTCAAAAAGACCTAGCAGACTACCCCCTCTTTAACTGGGCCTGTATCTGCATTGACATGGAAAAGCCCTTCGATTACACAGGGGCATGGAGAAACGCATGGTGGTCAATGCAGAGACAGGCATCAGGGGACATGGAATACATAGAAAAATGGGGGAGAATCCCACCAACAGGAGACTGGCAACTACCGTCATCCAGTGTGATGACACAAAACGGAAACAACCCGAACTGGAAGCCTAGAGACGCACCAGCAATATACCCCATTGTAGCATACTGGACATCAGATGGCAGTACAAAAACATGCAATTGGTGCACAATCCACAACACACCGATAAACAGATGGAGAAAAAAGGAAGCGGCAGCAGTTCAGGTTAGAGACTTGAGGGGACTGTGCCT
>C00267 entry-id=1 pos=501..1100 direction=forward
AGAGGAAAATCAGGATTATTTGTTCTGGTTTGACACAGAATTCGACCAGCAACAACTGATTAACTTGCAGGAATACACTCAACCAAGTGTAATGCTGCAAGCGAAAAACTCCAGATTAATAGCGGCTAAAAGTAGAATGCCAATTAGGAGGAGAGTGAAGAGAATTTTCATACCCCCCCCATCACAAATGACAACACAGTGGCAGTTTCAAAAAGACCTAGCAGACTACCCCCTCTTTAACTGGGCCTGTATCTGCATTGACATGGAAAAGCCCTTCGATTACACAGGGGCATGGAGAAACGCATGGTGGTCAATGCAGAGACAGGCATCAGGGGACATGGAATACATAGAAAAATGGGGGAGAATCCCACCAACAGGAGACTGGCAACTACCGTCATCCAGTGTGATGACACAAAACGGAAACAACCCGAACTGGAAGCCTAGAGACGCACCAGCAATATACCCCATTGTAGCATACTGGACATCAGATGGCAGTACAAAAACATGCAATTGGTGCACAATCCACAACACACCGATAAACAGATGGAGAAAAAAGGAAGCGGCAGCAGTTCAGGTTAGAGACTTGAGGGGACTGTGCCT
>C00268 entry-id=1 pos=503..1102 direction=forward
AGGAAAATCAGGATTATTTGTTCTGGTTTGACACAGAATTCGACCAGCAACAACTGATTAACTTGCAGGAATACACTCAACCAAGTGTAATGCTGCAAGCGAAAAACTCCAGATTAATAGCGGCTAAAAGTAGAATGCCAATTAGGAGGAGAGTGAAGAGAATTTTCATACCCCCCCCATCACAAATGACAACACAGTGGCAGTTTCAAAAAGACCTAGCAGACTACCCCCTCTTTAACTGGGCCTGTATCTGCATTGACATGGAAAAGCCCTTCGATTACACAGGGGCATGGAGAAACGCATGGTGGTCAATGCAGAGACAGGCATCAGGGGACATGGAATACATAGAAAAATGGGGGAGAATCCCACCAACAGGAGACTGGCAACTACCGTCATCCAGTGTGATGACACAAAACGGAAACAACCCGAACTGGAAGCCTAGAGACGCACCAGCAATATACCCCATTGTAGCATACTGGACATCAGATGGCAGTACAAAAACATGCAATTGGTGCACAATCCACAACACACCGATAAACAGATGGAGAAAAAAGGAAGCGGCAGCAGTTCAGGTTAGAGACTTGAGGGGACTGTGCCTAA
>C00269 entry-id=1 pos=504..1103 direction=forward
GGAAAATCAGGATTATTTGTTCTGGTTTGACACAGAATTCGACCAGCAACAACTGATTAACTTGCAGGAATACACTCAACCAAGTGTAATGCTGCAAGCGAAAAACTCCAGATTAATAGCGGCTAAAAGTAGAATGCCAATTAGGAGGAGAGTGAAGAGAATTTTCATACCCCCCCCATCACAAATGACAACACAGTGGCAGTTTCAAAAAGACCTAGCAGACTACCCCCTCTTTAACTGGGCCTGTATCTGCATTGACATGGAAAAGCCCTTCGATTACACAGGGGCATGGAGAAACGCATGGTGGTCAATGCAGAGACAGGCATCAGGGGACATGGAATACATAGAAAAATGGGGGAGAATCCCACCAACAGGAGACTGGCAACTACCGTCATCCAGTGTGATGACACAAAACGGAAACAACCCGAACTGGAAGCCTAGAGACGCACCAGCAATATACCCCATTGTAGCATACTGGACATCAGATGGCAGTACAAAAACATGCAATTGGTGCACAATCCACAACACACCGATAAACAGATGGAGAAAAAAGGAAGCGGCAGCAGTTCAGGTTAGAGACTTGAGGGGACTGTGCCTAAG
>C00270 entry-id=1 pos=505..1104 direction=forward
GAAAATCAGGATTATTTGTTCTGGTTTGACACAGAATTCGACCAGCAACAACTGATTAACTTGCAGGAATACACTCAACCAAGTGTAATGCTGCAAGCGAAAAACTCCAGATTAATAGCGGCTAAAAGTAGAATGCCAATTAGGAGGAGAGTGAAGAGAATTTTCATACCCCCCCCATCACAAATGACAACACAGTGGCAGTTTCAAAAAGACCTAGCAGACTACCCCCTCTTTAACTGGGCCTGTATCTGCATTGACATGGAAAAGCCCTTCGATTACACAGGGGCATGGAGAAACGCATGGTGGTCAATGCAGAGACAGGCATCAGGGGACATGGAATACATAGAAAAATGGGGGAGAATCCCACCAACAGGAGACTGGCAACTACCGTCATCCAGTGTGATGACACAAAACGGAAACAACCCGAACTGGAAGCCTAGAGACGCACCAGCAATATACCCCATTGTAGCATACTGGACATCAGATGGCAGTACAAAAACATGCAATTGGTGCACAATCCACAACACACCGATAAACAGATGGAGAAAAAAGGAAGCGGCAGCAGTTCAGGTTAGAGACTTGAGGGGACTGTGCCTAAGA
>C00271 entry-id=1 pos=507..1106 direction=forward
AAATCAGGATTATTTGTTCTGGTTTGACACAGAATTCGACCAGCAACAACTGATTAACTTGCAGGAATACACTCAACCAAGTGTAATGCTGCAAGCGAAAAACTCCAGATTAATAGCGGCTAAAAGTAGAATGCCAATTAGGAGGAGAGTGAAGAGAATTTTCATACCCCCCCCATCACAAATGACAACACAGTGGCAGTTTCAAAAAGACCTAGCAGACTACCCCCTCTTTAACTGGGCCTGTATCTGCATTGACATGGAAAAGCCCTTCGATTACACAGGGGCATGGAGAAACGCATGGTGGTCAATGCAGAGACAGGCATCAGGGGACATGGAATACATAGAAAAATGGGGGAGAATCCCACCAACAGGAGACTGGCAACTACCGTCATCCAGTGTGATGACACAAAACGGAAACAACCCGAACTGGAAGCCTAGAGACGCACCAGCAATATACCCCATTGTAGCATACTGGACATCAGATGGCAGTACAAAAACATGCAATTGGTGCACAATCCACAACACACCGATAAACAGATGGAGAAAAAAGGAAGCGGCAGCAGTTCAGGTTAGAGACTTGAGGGGACTGTGCCTAAGAGT
>C00272 entry-id=1 pos=508..1107 direction=forward
AATCAGGATTATTTGTTCTGGTTTGACACAGAATTCGACCAGCAACAACTGATTAACTTGCAGGAATACACTCAACCAAGTGTAATGCTGCAAGCGAAAAACTCCAGATTAATAGCGGCTAAAAGTAGAATGCCAATTAGGAGGAGAGTGAAGAGAATTTTCATACCCCCCCCATCACAAATGACAACACAGTGGCAGTTTCAAAAAGACCTAGCAGACTACCCCCTCTTTAACTGGGCCTGTATCTGCATTGACATGGAAAAGCCCTTCGATTACACAGGGGCATGGAGAAACGCATGGTGGTCAATGCAGAGACAGGCATCAGGGGACATGGAATACATAGAAAAATGGGGGAGAATCCCACCAACAGGAGACTGGCAACTACCGTCATCCAGTGTGATGACACAAAACGGAAACAACCCGAACTGGAAGCCTAGAGACGCACCAGCAATATACCCCATTGTAGCATACTGGACATCAGATGGCAGTACAAAAACATGCAATTGGTGCACAATCCACAACACACCGATAAACAGATGGAGAAAAAAGGAAGCGGCAGCAGTTCAGGTTAGAGACTTGAGGGGACTGTGCCTAAGAGTA
>C00273 entry-id=1 pos=508..1107 direction=forward
AATCAGGATTATTTGTTCTGGTTTGACACAGAATTCGACCAGCAACAACTGATTAACTTGCAGGAATACACTCAACCAAGTGTAATGCTGCAAGCGAAAAACTCCAGATTAATAGCGGCTAAAAGTAGAATGCCAATTAGGAGGAGAGTGAAGAGAATTTTCATACCCCCCCCATCACAAATGACAACACAGTGGCAGTTTCAAAAAGACCTAGCAGACTACCCCCTCTTTAACTGGGCCTGTATCTGCATTGACATGGAAAAGCCCTTCGATTACACAGGGGCATGGAGAAACGCATGGTGGTCAATGCAGAGACAGGCATCAGGGGACATGGAATACATAGAAAAATGGGGGAGAATCCCACCAACAGGAGACTGGCAACTACCGTCATCCAGTGTGATGACACAAAACGGAAACAACCCGAACTGGAAGCCTAGAGACGCACCAGCAATATACCCCATTGTAGCATACTGGACATCAGATGGCAGTACAAAAACATGCAATTGGTGCACAATCCACAACACACCGATAAACAGATGGAGAAAAAAGGAAGCGGCAGCAGTTCAGGTTAGAGACTTGAGGGGACTGTGCCTAAGAGTA
>C00274 entry-id=1 pos=508..1107 direction=forward
AATCAGGATTATTTGTTCTGGTTTGACACAGAATTCGACCAGCAACAACTGATTAACTTGCAGGAATACACTCAACCAAGTGTAATGCTGCAAGCGAAAAACTCCAGATTAATAGCGGCTAAAAGTAGAATGCCAATTAGGAGGAGAGTGAAGAGAATTTTCATACCCCCCCCATCACAAATGACAACACAGTGGCAGTTTCAAAAAGACCTAGCAGACTACCCCCTCTTTAACTGGGCCTGTATCTGCATTGACATGGAAAAGCCCTTCGATTACACAGGGGCATGGAGAAACGCATGGTGGTCAATGCAGAGACAGGCATCAGGGGACATGGAATACATAGAAAAATGGGGGAGAATCCCACCAACAGGAGACTGGCAACTACCGTCATCCAGTGTGATGACACAAAACGGAAACAACCCGAACTGGAAGCCTAGAGACGCACCAGCAATATACCCCATTGTAGCATACTGGACATCAGATGGCAGTACAAAAACATGCAATTGGTGCACAATCCACAACACACCGATAAACAGATGGAGAAAAAAGGAAGCGGCAGCAGTTCAGGTTAGAGACTTGAGGGGACTGTGCCTAAGAGTA
>C00275 entry-id=1 pos=511..1110 direction=forward
CAGGATTATTTGTTCTGGTTTGACACAGAATTCGACCAGCAACAACTGATTAACTTGCAGGAATACACTCAACCAAGTGTAATGCTGCAAGCGAAAAACTCCAGATTAATAGCGGCTAAAAGTAGAATGCCAATTAGGAGGAGAGTGAAGAGAATTTTCATACCCCCCCCATCACAAATGACAACACAGTGGCAGTTTCAAAAAGACCTAGCAGACTACCCCCTCTTTAACTGGGCCTGTATCTGCATTGACATGGAAAAGCCCTTCGATTACACAGGGGCATGGAGAAACGCATGGTGGTCAATGCAGAGACAGGCATCAGGGGACATGGAATACATAGAAAAATGGGGGAGAATCCCACCAACAGGAGACTGGCAACTACCGTCATCCAGTGTGATGACACAAAACGGAAACAACCCGAACTGGAAGCCTAGAGACGCACCAGCAATATACCCCATTGTAGCATACTGGACATCAGATGGCAGTACAAAAACATGCAATTGGTGCACAATCCACAACACACCGATAAACAGATGGAGAAAAAAGGAAGCGGCAGCAGTTCAGGTTAGAGACTTGAGGGGACTGTGCCTAAGAGTATGC
>C00276 entry-id=1 pos=515..1114 direction=forward
ATTATTTGTTCTGGTTTGACACAGAATTCGACCAGCAACAACTGATTAACTTGCAGGAATACACTCAACCAAGTGTAATGCTGCAAGCGAAAAACTCCAGATTAATAGCGGCTAAAAGTAGAATGCCAATTAGGAGGAGAGTGAAGAGAATTTTCATACCCCCCCCATCACAAATGACAACACAGTGGCAGTTTCAAAAAGACCTAGCAGACTACCCCCTCTTTAACTGGGCCTGTATCTGCATTGACATGGAAAAGCCCTTCGATTACACAGGGGCATGGAGAAACGCATGGTGGTCAATGCAGAGACAGGCATCAGGGGACATGGAATACATAGAAAAATGGGGGAGAATCCCACCAACAGGAGACTGGCAACTACCGTCATCCAGTGTGATGACACAAAACGGAAACAACCCGAACTGGAAGCCTAGAGACGCACCAGCAATATACCCCATTGTAGCATACTGGACATCAGATGGCAGTACAAAAACATGCAATTGGTGCACAATCCACAACACACCGATAAACAGATGGAGAAAAAAGGAAGCGGCAGCAGTTCAGGTTAGAGACTTGAGGGGACTGTGCCTAAGAGTATGCTCAG
>C00277 entry-id=1 pos=515..1114 direction=forward
ATTATTTGTTCTGGTTTGACACAGAATTCGACCAGCAACAACTGATTAACTTGCAGGAATACACTCAACCAAGTGTAATGCTGCAAGCGAAAAACTCCAGATTAATAGCGGCTAAAAGTAGAATGCCAATTAGGAGGAGAGTGAAGAGAATTTTCATACCCCCCCCATCACAAATGACAACACAGTGGCAGTTTCAAAAAGACCTAGCAGACTACCCCCTCTTTAACTGGGCCTGTATCTGCATTGACATGGAAAAGCCCTTCGATTACACAGGGGCATGGAGAAACGCATGGTGGTCAATGCAGAGACAGGCATCAGGGGACATGGAATACATAGAAAAATGGGGGAGAATCCCACCAACAGGAGACTGGCAACTACCGTCATCCAGTGTGATGACACAAAACGGAAACAACCCGAACTGGAAGCCTAGAGACGCACCAGCAATATACCCCATTGTAGCATACTGGACATCAGATGGCAGTACAAAAACATGCAATTGGTGCACAATCCACAACACACCGATAAACAGATGGAGAAAAAAGGAAGCGGCAGCAGTTCAGGTTAGAGACTTGAGGGGACTGTGCCTAAGAGTATGCTCAG
>C00278 entry-id=1 pos=519..1118 direction=forward
TTTGTTCTGGTTTGACACAGAATTCGACCAGCAACAACTGATTAACTTGCAGGAATACACTCAACCAAGTGTAATGCTGCAAGCGAAAAACTCCAGATTAATAGCGGCTAAAAGTAGAATGCCAATTAGGAGGAGAGTGAAGAGAATTTTCATACCCCCCCCATCACAAATGACAACACAGTGGCAGTTTCAAAAAGACCTAGCAGACTACCCCCTCTTTAACTGGGCCTGTATCTGCATTGACATGGAAAAGCCCTTCGATTACACAGGGGCATGGAGAAACGCATGGTGGTCAATGCAGAGACAGGCATCAGGGGACATGGAATACATAGAAAAATGGGGGAGAATCCCACCAACAGGAGACTGGCAACTACCGTCATCCAGTGTGATGACACAAAACGGAAACAACCCGAACTGGAAGCCTAGAGACGCACCAGCAATATACCCCATTGTAGCATACTGGACATCAGATGGCAGTACAAAAACATGCAATTGGTGCACAATCCACAACACACCGATAAACAGATGGAGAAAAAAGGAAGCGGCAGCAGTTCAGGTTAGAGACTTGAGGGGACTGTGCCTAAGAGTATGCTCAGAGCA
>C00279 entry-id=1 pos=520..1119 direction=forward
TTGTTCTGGTTTGACACAGAATTCGACCAGCAACAACTGATTAACTTGCAGGAATACACTCAACCAAGTGTAATGCTGCAAGCGAAAAACTCCAGATTAATAGCGGCTAAAAGTAGAATGCCAATTAGGAGGAGAGTGAAGAGAATTTTCATACCCCCCCCATCACAAATGACAACACAGTGGCAGTTTCAAAAAGACCTAGCAGACTACCCCCTCTTTAACTGGGCCTGTATCTGCATTGACATGGAAAAGCCCTTCGATTACACAGGGGCATGGAGAAACGCATGGTGGTCAATGCAGAGACAGGCATCAGGGGACATGGAATACATAGAAAAATGGGGGAGAATCCCACCAACAGGAGACTGGCAACTACCGTCATCCAGTGTGATGACACAAAACGGAAACAACCCGAACTGGAAGCCTAGAGACGCACCAGCAATATACCCCATTGTAGCATACTGGACATCAGATGGCAGTACAAAAACATGCAATTGGTGCACAATCCACAACACACCGATAAACAGATGGAGAAAAAAGGAAGCGGCAGCAGTTCAGGTTAGAGACTTGAGGGGACTGTGCCTAAGAGTATGCTCAGAGCAG
>C00280 entry-id=1 pos=522..1121 direction=forward
GTTCTGGTTTGACACAGAATTCGACCAGCAACAACTGATTAACTTGCAGGAATACACTCAACCAAGTGTAATGCTGCAAGCGAAAAACTCCAGATTAATAGCGGCTAAAAGTAGAATGCCAATTAGGAGGAGAGTGAAGAGAATTTTCATACCCCCCCCATCACAAATGACAACACAGTGGCAGTTTCAAAAAGACCTAGCAGACTACCCCCTCTTTAACTGGGCCTGTATCTGCATTGACATGGAAAAGCCCTTCGATTACACAGGGGCATGGAGAAACGCATGGTGGTCAATGCAGAGACAGGCATCAGGGGACATGGAATACATAGAAAAATGGGGGAGAATCCCACCAACAGGAGACTGGCAACTACCGTCATCCAGTGTGATGACACAAAACGGAAACAACCCGAACTGGAAGCCTAGAGACGCACCAGCAATATACCCCATTGTAGCATACTGGACATCAGATGGCAGTACAAAAACATGCAATTGGTGCACAATCCACAACACACCGATAAACAGATGGAGAAAAAAGGAAGCGGCAGCAGTTCAGGTTAGAGACTTGAGGGGACTGTGCCTAAGAGTATGCTCAGAGCAGGA
>C00281 entry-id=1 pos=523..1122 direction=forward
TTCTGGTTTGACACAGAATTCGACCAGCAACAACTGATTAACTTGCAGGAATACACTCAACCAAGTGTAATGCTGCAAGCGAAAAACTCCAGATTAATAGCGGCTAAAAGTAGAATGCCAATTAGGAGGAGAGTGAAGAGAATTTTCATACCCCCCCCATCACAAATGACAACACAGTGGCAGTTTCAAAAAGACCTAGCAGACTACCCCCTCTTTAACTGGGCCTGTATCTGCATTGACATGGAAAAGCCCTTCGATTACACAGGGGCATGGAGAAACGCATGGTGGTCAATGCAGAGACAGGCATCAGGGGACATGGAATACATAGAAAAATGGGGGAGAATCCCACCAACAGGAGACTGGCAACTACCGTCATCCAGTGTGATGACACAAAACGGAAACAACCCGAACTGGAAGCCTAGAGACGCACCAGCAATATACCCCATTGTAGCATACTGGACATCAGATGGCAGTACAAAAACATGCAATTGGTGCACAATCCACAACACACCGATAAACAGATGGAGAAAAAAGGAAGCGGCAGCAGTTCAGGTTAGAGACTTGAGGGGACTGTGCCTAAGAGTATGCTCAGAGCAGGAG
>C00282 entry-id=1 pos=524..1123 direction=forward
TCTGGTTTGACACAGAATTCGACCAGCAACAACTGATTAACTTGCAGGAATACACTCAACCAAGTGTAATGCTGCAAGCGAAAAACTCCAGATTAATAGCGGCTAAAAGTAGAATGCCAATTAGGAGGAGAGTGAAGAGAATTTTCATACCCCCCCCATCACAAATGACAACACAGTGGCAGTTTCAAAAAGACCTAGCAGACTACCCCCTCTTTAACTGGGCCTGTATCTGCATTGACATGGAAAAGCCCTTCGATTACACAGGGGCATGGAGAAACGCATGGTGGTCAATGCAGAGACAGGCATCAGGGGACATGGAATACATAGAAAAATGGGGGAGAATCCCACCAACAGGAGACTGGCAACTACCGTCATCCAGTGTGATGACACAAAACGGAAACAACCCGAACTGGAAGCCTAGAGACGCACCAGCAATATACCCCATTGTAGCATACTGGACATCAGATGGCAGTACAAAAACATGCAATTGGTGCACAATCCACAACACACCGATAAACAGATGGAGAAAAAAGGAAGCGGCAGCAGTTCAGGTTAGAGACTTGAGGGGACTGTGCCTAAGAGTATGCTCAGAGCAGGAGA
>C00283 entry-id=1 pos=524..1123 direction=forward
TCTGGTTTGACACAGAATTCGACCAGCAACAACTGATTAACTTGCAGGAATACACTCAACCAAGTGTAATGCTGCAAGCGAAAAACTCCAGATTAATAGCGGCTAAAAGTAGAATGCCAATTAGGAGGAGAGTGAAGAGAATTTTCATACCCCCCCCATCACAAATGACAACACAGTGGCAGTTTCAAAAAGACCTAGCAGACTACCCCCTCTTTAACTGGGCCTGTATCTGCATTGACATGGAAAAGCCCTTCGATTACACAGGGGCATGGAGAAACGCATGGTGGTCAATGCAGAGACAGGCATCAGGGGACATGGAATACATAGAAAAATGGGGGAGAATCCCACCAACAGGAGACTGGCAACTACCGTCATCCAGTGTGATGACACAAAACGGAAACAACCCGAACTGGAAGCCTAGAGACGCACCAGCAATATACCCCATTGTAGCATACTGGACATCAGATGGCAGTACAAAAACATGCAATTGGTGCACAATCCACAACACACCGATAAACAGATGGAGAAAAAAGGAAGCGGCAGCAGTTCAGGTTAGAGACTTGAGGGGACTGTGCCTAAGAGTATGCTCAGAGCAGGAGA
>C00284 entry-id=1 pos=524..1123 direction=forward
TCTGGTTTGACACAGAATTCGACCAGCAACAACTGATTAACTTGCAGGAATACACTCAACCAAGTGTAATGCTGCAAGCGAAAAACTCCAGATTAATAGCGGCTAAAAGTAGAATGCCAATTAGGAGGAGAGTGAAGAGAATTTTCATACCCCCCCCATCACAAATGACAACACAGTGGCAGTTTCAAAAAGACCTAGCAGACTACCCCCTCTTTAACTGGGCCTGTATCTGCATTGACATGGAAAAGCCCTTCGATTACACAGGGGCATGGAGAAACGCATGGTGGTCAATGCAGAGACAGGCATCAGGGGACATGGAATACATAGAAAAATGGGGGAGAATCCCACCAACAGGAGACTGGCAACTACCGTCATCCAGTGTGATGACACAAAACGGAAACAACCCGAACTGGAAGCCTAGAGACGCACCAGCAATATACCCCATTGTAGCATACTGGACATCAGATGGCAGTACAAAAACATGCAATTGGTGCACAATCCACAACACACCGATAAACAGATGGAGAAAAAAGGAAGCGGCAGCAGTTCAGGTTAGAGACTTGAGGGGACTGTGCCTAAGAGTATGCTCAGAGCAGGAGA
>C00285 entry-id=1 pos=527..1126 direction=forward
GGTTTGACACAGAATTCGACCAGCAACAACTGATTAACTTGCAGGAATACACTCAACCAAGTGTAATGCTGCAAGCGAAAAACTCCAGATTAATAGCGGCTAAAAGTAGAATGCCAATTAGGAGGAGAGTGAAGAGAATTTTCATACCCCCCCCATCACAAATGACAACACAGTGGCAGTTTCAAAAAGACCTAGCAGACTACCCCCTCTTTAACTGGGCCTGTATCTGCATTGACATGGAAAAGCCCTTCGATTACACAGGGGCATGGAGAAACGCATGGTGGTCAATGCAGAGACAGGCATCAGGGGACATGGAATACATAGAAAAATGGGGGAGAATCCCACCAACAGGAGACTGGCAACTACCGTCATCCAGTGTGATGACACAAAACGGAAACAACCCGAACTGGAAGCCTAGAGACGCACCAGCAATATACCCCATTGTAGCATACTGGACATCAGATGGCAGTACAAAAACATGCAATTGGTGCACAATCCACAACACACCGATAAACAGATGGAGAAAAAAGGAAGCGGCAGCAGTTCAGGTTAGAGACTTGAGGGGACTGTGCCTAAGAGTATGCTCAGAGCAGGAGACAT
>C00286 entry-id=1 pos=529..1128 direction=forward
TTTGACACAGAATTCGACCAGCAACAACTGATTAACTTGCAGGAATACACTCAACCAAGTGTAATGCTGCAAGCGAAAAACTCCAGATTAATAGCGGCTAAAAGTAGAATGCCAATTAGGAGGAGAGTGAAGAGAATTTTCATACCCCCCCCATCACAAATGACAACACAGTGGCAGTTTCAAAAAGACCTAGCAGACTACCCCCTCTTTAACTGGGCCTGTATCTGCATTGACATGGAAAAGCCCTTCGATTACACAGGGGCATGGAGAAACGCATGGTGGTCAATGCAGAGACAGGCATCAGGGGACATGGAATACATAGAAAAATGGGGGAGAATCCCACCAACAGGAGACTGGCAACTACCGTCATCCAGTGTGATGACACAAAACGGAAACAACCCGAACTGGAAGCCTAGAGACGCACCAGCAATATACCCCATTGTAGCATACTGGACATCAGATGGCAGTACAAAAACATGCAATTGGTGCACAATCCACAACACACCGATAAACAGATGGAGAAAAAAGGAAGCGGCAGCAGTTCAGGTTAGAGACTTGAGGGGACTGTGCCTAAGAGTATGCTCAGAGCAGGAGACATAC
>C00287 entry-id=1 pos=535..1134 direction=forward
ACAGAATTCGACCAGCAACAACTGATTAACTTGCAGGAATACACTCAACCAAGTGTAATGCTGCAAGCGAAAAACTCCAGATTAATAGCGGCTAAAAGTAGAATGCCAATTAGGAGGAGAGTGAAGAGAATTTTCATACCCCCCCCATCACAAATGACAACACAGTGGCAGTTTCAAAAAGACCTAGCAGACTACCCCCTCTTTAACTGGGCCTGTATCTGCATTGACATGGAAAAGCCCTTCGATTACACAGGGGCATGGAGAAACGCATGGTGGTCAATGCAGAGACAGGCATCAGGGGACATGGAATACATAGAAAAATGGGGGAGAATCCCACCAACAGGAGACTGGCAACTACCGTCATCCAGTGTGATGACACAAAACGGAAACAACCCGAACTGGAAGCCTAGAGACGCACCAGCAATATACCCCATTGTAGCATACTGGACATCAGATGGCAGTACAAAAACATGCAATTGGTGCACAATCCACAACACACCGATAAACAGATGGAGAAAAAAGGAAGCGGCAGCAGTTCAGGTTAGAGACTTGAGGGGACTGTGCCTAAGAGTATGCTCAGAGCAGGAGACATACTACAGA
>C00288 entry-id=1 pos=536..1135 direction=forward
CAGAATTCGACCAGCAACAACTGATTAACTTGCAGGAATACACTCAACCAAGTGTAATGCTGCAAGCGAAAAACTCCAGATTAATAGCGGCTAAAAGTAGAATGCCAATTAGGAGGAGAGTGAAGAGAATTTTCATACCCCCCCCATCACAAATGACAACACAGTGGCAGTTTCAAAAAGACCTAGCAGACTACCCCCTCTTTAACTGGGCCTGTATCTGCATTGACATGGAAAAGCCCTTCGATTACACAGGGGCATGGAGAAACGCATGGTGGTCAATGCAGAGACAGGCATCAGGGGACATGGAATACATAGAAAAATGGGGGAGAATCCCACCAACAGGAGACTGGCAACTACCGTCATCCAGTGTGATGACACAAAACGGAAACAACCCGAACTGGAAGCCTAGAGACGCACCAGCAATATACCCCATTGTAGCATACTGGACATCAGATGGCAGTACAAAAACATGCAATTGGTGCACAATCCACAACACACCGATAAACAGATGGAGAAAAAAGGAAGCGGCAGCAGTTCAGGTTAGAGACTTGAGGGGACTGTGCCTAAGAGTATGCTCAGAGCAGGAGACATACTACAGAT
>C00289 entry-id=1 pos=536..1135 direction=forward
CAGAATTCGACCAGCAACAACTGATTAACTTGCAGGAATACACTCAACCAAGTGTAATGCTGCAAGCGAAAAACTCCAGATTAATAGCGGCTAAAAGTAGAATGCCAATTAGGAGGAGAGTGAAGAGAATTTTCATACCCCCCCCATCACAAATGACAACACAGTGGCAGTTTCAAAAAGACCTAGCAGACTACCCCCTCTTTAACTGGGCCTGTATCTGCATTGACATGGAAAAGCCCTTCGATTACACAGGGGCATGGAGAAACGCATGGTGGTCAATGCAGAGACAGGCATCAGGGGACATGGAATACATAGAAAAATGGGGGAGAATCCCACCAACAGGAGACTGGCAACTACCGTCATCCAGTGTGATGACACAAAACGGAAACAACCCGAACTGGAAGCCTAGAGACGCACCAGCAATATACCCCATTGTAGCATACTGGACATCAGATGGCAGTACAAAAACATGCAATTGGTGCACAATCCACAACACACCGATAAACAGATGGAGAAAAAAGGAAGCGGCAGCAGTTCAGGTTAGAGACTTGAGGGGACTGTGCCTAAGAGTATGCTCAGAGCAGGAGACATACTACAGAT
>C00290 entry-id=1 pos=539..1138 direction=forward
AATTCGACCAGCAACAACTGATTAACTTGCAGGAATACACTCAACCAAGTGTAATGCTGCAAGCGAAAAACTCCAGATTAATAGCGGCTAAAAGTAGAATGCCAATTAGGAGGAGAGTGAAGAGAATTTTCATACCCCCCCCATCACAAATGACAACACAGTGGCAGTTTCAAAAAGACCTAGCAGACTACCCCCTCTTTAACTGGGCCTGTATCTGCATTGACATGGAAAAGCCCTTCGATTACACAGGGGCATGGAGAAACGCATGGTGGTCAATGCAGAGACAGGCATCAGGGGACATGGAATACATAGAAAAATGGGGGAGAATCCCACCAACAGGAGACTGGCAACTACCGTCATCCAGTGTGATGACACAAAACGGAAACAACCCGAACTGGAAGCCTAGAGACGCACCAGCAATATACCCCATTGTAGCATACTGGACATCAGATGGCAGTACAAAAACATGCAATTGGTGCACAATCCACAACACACCGATAAACAGATGGAGAAAAAAGGAAGCGGCAGCAGTTCAGGTTAGAGACTTGAGGGGACTGTGCCTAAGAGTATGCTCAGAGCAGGAGACATACTACAGATGGC
>C00291 entry-id=1 pos=540..1139 direction=forward
ATTCGACCAGCAACAACTGATTAACTTGCAGGAATACACTCAACCAAGTGTAATGCTGCAAGCGAAAAACTCCAGATTAATAGCGGCTAAAAGTAGAATGCCAATTAGGAGGAGAGTGAAGAGAATTTTCATACCCCCCCCATCACAAATGACAACACAGTGGCAGTTTCAAAAAGACCTAGCAGACTACCCCCTCTTTAACTGGGCCTGTATCTGCATTGACATGGAAAAGCCCTTCGATTACACAGGGGCATGGAGAAACGCATGGTGGTCAATGCAGAGACAGGCATCAGGGGACATGGAATACATAGAAAAATGGGGGAGAATCCCACCAACAGGAGACTGGCAACTACCGTCATCCAGTGTGATGACACAAAACGGAAACAACCCGAACTGGAAGCCTAGAGACGCACCAGCAATATACCCCATTGTAGCATACTGGACATCAGATGGCAGTACAAAAACATGCAATTGGTGCACAATCCACAACACACCGATAAACAGATGGAGAAAAAAGGAAGCGGCAGCAGTTCAGGTTAGAGACTTGAGGGGACTGTGCCTAAGAGTATGCTCAGAGCAGGAGACATACTACAGATGGCA
>C00292 entry-id=1 pos=540..1139 direction=forward
ATTCGACCAGCAACAACTGATTAACTTGCAGGAATACACTCAACCAAGTGTAATGCTGCAAGCGAAAAACTCCAGATTAATAGCGGCTAAAAGTAGAATGCCAATTAGGAGGAGAGTGAAGAGAATTTTCATACCCCCCCCATCACAAATGACAACACAGTGGCAGTTTCAAAAAGACCTAGCAGACTACCCCCTCTTTAACTGGGCCTGTATCTGCATTGACATGGAAAAGCCCTTCGATTACACAGGGGCATGGAGAAACGCATGGTGGTCAATGCAGAGACAGGCATCAGGGGACATGGAATACATAGAAAAATGGGGGAGAATCCCACCAACAGGAGACTGGCAACTACCGTCATCCAGTGTGATGACACAAAACGGAAACAACCCGAACTGGAAGCCTAGAGACGCACCAGCAATATACCCCATTGTAGCATACTGGACATCAGATGGCAGTACAAAAACATGCAATTGGTGCACAATCCACAACACACCGATAAACAGATGGAGAAAAAAGGAAGCGGCAGCAGTTCAGGTTAGAGACTTGAGGGGACTGTGCCTAAGAGTATGCTCAGAGCAGGAGACATACTACAGATGGCA
>C00293 entry-id=1 pos=543..1142 direction=forward
CGACCAGCAACAACTGATTAACTTGCAGGAATACACTCAACCAAGTGTAATGCTGCAAGCGAAAAACTCCAGATTAATAGCGGCTAAAAGTAGAATGCCAATTAGGAGGAGAGTGAAGAGAATTTTCATACCCCCCCCATCACAAATGACAACACAGTGGCAGTTTCAAAAAGACCTAGCAGACTACCCCCTCTTTAACTGGGCCTGTATCTGCATTGACATGGAAAAGCCCTTCGATTACACAGGGGCATGGAGAAACGCATGGTGGTCAATGCAGAGACAGGCATCAGGGGACATGGAATACATAGAAAAATGGGGGAGAATCCCACCAACAGGAGACTGGCAACTACCGTCATCCAGTGTGATGACACAAAACGGAAACAACCCGAACTGGAAGCCTAGAGACGCACCAGCAATATACCCCATTGTAGCATACTGGACATCAGATGGCAGTACAAAAACATGCAATTGGTGCACAATCCACAACACACCGATAAACAGATGGAGAAAAAAGGAAGCGGCAGCAGTTCAGGTTAGAGACTTGAGGGGACTGTGCCTAAGAGTATGCTCAGAGCAGGAGACATACTACAGATGGCAACA
>C00294 entry-id=1 pos=544..1143 direction=forward
GACCAGCAACAACTGATTAACTTGCAGGAATACACTCAACCAAGTGTAATGCTGCAAGCGAAAAACTCCAGATTAATAGCGGCTAAAAGTAGAATGCCAATTAGGAGGAGAGTGAAGAGAATTTTCATACCCCCCCCATCACAAATGACAACACAGTGGCAGTTTCAAAAAGACCTAGCAGACTACCCCCTCTTTAACTGGGCCTGTATCTGCATTGACATGGAAAAGCCCTTCGATTACACAGGGGCATGGAGAAACGCATGGTGGTCAATGCAGAGACAGGCATCAGGGGACATGGAATACATAGAAAAATGGGGGAGAATCCCACCAACAGGAGACTGGCAACTACCGTCATCCAGTGTGATGACACAAAACGGAAACAACCCGAACTGGAAGCCTAGAGACGCACCAGCAATATACCCCATTGTAGCATACTGGACATCAGATGGCAGTACAAAAACATGCAATTGGTGCACAATCCACAACACACCGATAAACAGATGGAGAAAAAAGGAAGCGGCAGCAGTTCAGGTTAGAGACTTGAGGGGACTGTGCCTAAGAGTATGCTCAGAGCAGGAGACATACTACAGATGGCAACAG
>C00295 entry-id=1 pos=545..1144 direction=forward
ACCAGCAACAACTGATTAACTTGCAGGAATACACTCAACCAAGTGTAATGCTGCAAGCGAAAAACTCCAGATTAATAGCGGCTAAAAGTAGAATGCCAATTAGGAGGAGAGTGAAGAGAATTTTCATACCCCCCCCATCACAAATGACAACACAGTGGCAGTTTCAAAAAGACCTAGCAGACTACCCCCTCTTTAACTGGGCCTGTATCTGCATTGACATGGAAAAGCCCTTCGATTACACAGGGGCATGGAGAAACGCATGGTGGTCAATGCAGAGACAGGCATCAGGGGACATGGAATACATAGAAAAATGGGGGAGAATCCCACCAACAGGAGACTGGCAACTACCGTCATCCAGTGTGATGACACAAAACGGAAACAACCCGAACTGGAAGCCTAGAGACGCACCAGCAATATACCCCATTGTAGCATACTGGACATCAGATGGCAGTACAAAAACATGCAATTGGTGCACAATCCACAACACACCGATAAACAGATGGAGAAAAAAGGAAGCGGCAGCAGTTCAGGTTAGAGACTTGAGGGGACTGTGCCTAAGAGTATGCTCAGAGCAGGAGACATACTACAGATGGCAACAGG
>C00296 entry-id=1 pos=545..1144 direction=forward
ACCAGCAACAACTGATTAACTTGCAGGAATACACTCAACCAAGTGTAATGCTGCAAGCGAAAAACTCCAGATTAATAGCGGCTAAAAGTAGAATGCCAATTAGGAGGAGAGTGAAGAGAATTTTCATACCCCCCCCATCACAAATGACAACACAGTGGCAGTTTCAAAAAGACCTAGCAGACTACCCCCTCTTTAACTGGGCCTGTATCTGCATTGACATGGAAAAGCCCTTCGATTACACAGGGGCATGGAGAAACGCATGGTGGTCAATGCAGAGACAGGCATCAGGGGACATGGAATACATAGAAAAATGGGGGAGAATCCCACCAACAGGAGACTGGCAACTACCGTCATCCAGTGTGATGACACAAAACGGAAACAACCCGAACTGGAAGCCTAGAGACGCACCAGCAATATACCCCATTGTAGCATACTGGACATCAGATGGCAGTACAAAAACATGCAATTGGTGCACAATCCACAACACACCGATAAACAGATGGAGAAAAAAGGAAGCGGCAGCAGTTCAGGTTAGAGACTTGAGGGGACTGTGCCTAAGAGTATGCTCAGAGCAGGAGACATACTACAGATGGCAACAGG
>C00297 entry-id=1 pos=547..1146 direction=forward
CAGCAACAACTGATTAACTTGCAGGAATACACTCAACCAAGTGTAATGCTGCAAGCGAAAAACTCCAGATTAATAGCGGCTAAAAGTAGAATGCCAATTAGGAGGAGAGTGAAGAGAATTTTCATACCCCCCCCATCACAAATGACAACACAGTGGCAGTTTCAAAAAGACCTAGCAGACTACCCCCTCTTTAACTGGGCCTGTATCTGCATTGACATGGAAAAGCCCTTCGATTACACAGGGGCATGGAGAAACGCATGGTGGTCAATGCAGAGACAGGCATCAGGGGACATGGAATACATAGAAAAATGGGGGAGAATCCCACCAACAGGAGACTGGCAACTACCGTCATCCAGTGTGATGACACAAAACGGAAACAACCCGAACTGGAAGCCTAGAGACGCACCAGCAATATACCCCATTGTAGCATACTGGACATCAGATGGCAGTACAAAAACATGCAATTGGTGCACAATCCACAACACACCGATAAACAGATGGAGAAAAAAGGAAGCGGCAGCAGTTCAGGTTAGAGACTTGAGGGGACTGTGCCTAAGAGTATGCTCAGAGCAGGAGACATACTACAGATGGCAACAGGGA
>C00298 entry-id=1 pos=548..1147 direction=forward
AGCAACAACTGATTAACTTGCAGGAATACACTCAACCAAGTGTAATGCTGCAAGCGAAAAACTCCAGATTAATAGCGGCTAAAAGTAGAATGCCAATTAGGAGGAGAGTGAAGAGAATTTTCATACCCCCCCCATCACAAATGACAACACAGTGGCAGTTTCAAAAAGACCTAGCAGACTACCCCCTCTTTAACTGGGCCTGTATCTGCATTGACATGGAAAAGCCCTTCGATTACACAGGGGCATGGAGAAACGCATGGTGGTCAATGCAGAGACAGGCATCAGGGGACATGGAATACATAGAAAAATGGGGGAGAATCCCACCAACAGGAGACTGGCAACTACCGTCATCCAGTGTGATGACACAAAACGGAAACAACCCGAACTGGAAGCCTAGAGACGCACCAGCAATATACCCCATTGTAGCATACTGGACATCAGATGGCAGTACAAAAACATGCAATTGGTGCACAATCCACAACACACCGATAAACAGATGGAGAAAAAAGGAAGCGGCAGCAGTTCAGGTTAGAGACTTGAGGGGACTGTGCCTAAGAGTATGCTCAGAGCAGGAGACATACTACAGATGGCAACAGGGAG
>C00299 entry-id=1 pos=550..1149 direction=forward
CAACAACTGATTAACTTGCAGGAATACACTCAACCAAGTGTAATGCTGCAAGCGAAAAACTCCAGATTAATAGCGGCTAAAAGTAGAATGCCAATTAGGAGGAGAGTGAAGAGAATTTTCATACCCCCCCCATCACAAATGACAACACAGTGGCAGTTTCAAAAAGACCTAGCAGACTACCCCCTCTTTAACTGGGCCTGTATCTGCATTGACATGGAAAAGCCCTTCGATTACACAGGGGCATGGAGAAACGCATGGTGGTCAATGCAGAGACAGGCATCAGGGGACATGGAATACATAGAAAAATGGGGGAGAATCCCACCAACAGGAGACTGGCAACTACCGTCATCCAGTGTGATGACACAAAACGGAAACAACCCGAACTGGAAGCCTAGAGACGCACCAGCAATATACCCCATTGTAGCATACTGGACATCAGATGGCAGTACAAAAACATGCAATTGGTGCACAATCCACAACACACCGATAAACAGATGGAGAAAAAAGGAAGCGGCAGCAGTTCAGGTTAGAGACTTGAGGGGACTGTGCCTAAGAGTATGCTCAGAGCAGGAGACATACTACAGATGGCAACAGGGAGAG
>C00300 entry-id=1 pos=551..1150 direction=forward
AACAACTGATTAACTTGCAGGAATACACTCAACCAAGTGTAATGCTGCAAGCGAAAAACTCCAGATTAATAGCGGCTAAAAGTAGAATGCCAATTAGGAGGAGAGTGAAGAGAATTTTCATACCCCCCCCATCACAAATGACAACACAGTGGCAGTTTCAAAAAGACCTAGCAGACTACCCCCTCTTTAACTGGGCCTGTATCTGCATTGACATGGAAAAGCCCTTCGATTACACAGGGGCATGGAGAAACGCATGGTGGTCAATGCAGAGACAGGCATCAGGGGACATGGAATACATAGAAAAATGGGGGAGAATCCCACCAACAGGAGACTGGCAACTACCGTCATCCAGTGTGATGACACAAAACGGAAACAACCCGAACTGGAAGCCTAGAGACGCACCAGCAATATACCCCATTGTAGCATACTGGACATCAGATGGCAGTACAAAAACATGCAATTGGTGCACAATCCACAACACACCGATAAACAGATGGAGAAAAAAGGAAGCGGCAGCAGTTCAGGTTAGAGACTTGAGGGGACTGTGCCTAAGAGTATGCTCAGAGCAGGAGACATACTACAGATGGCAACAGGGAGAGT
>C00301 entry-id=1 pos=552..1151 direction=forward
ACAACTGATTAACTTGCAGGAATACACTCAACCAAGTGTAATGCTGCAAGCGAAAAACTCCAGATTAATAGCGGCTAAAAGTAGAATGCCAATTAGGAGGAGAGTGAAGAGAATTTTCATACCCCCCCCATCACAAATGACAACACAGTGGCAGTTTCAAAAAGACCTAGCAGACTACCCCCTCTTTAACTGGGCCTGTATCTGCATTGACATGGAAAAGCCCTTCGATTACACAGGGGCATGGAGAAACGCATGGTGGTCAATGCAGAGACAGGCATCAGGGGACATGGAATACATAGAAAAATGGGGGAGAATCCCACCAACAGGAGACTGGCAACTACCGTCATCCAGTGTGATGACACAAAACGGAAACAACCCGAACTGGAAGCCTAGAGACGCACCAGCAATATACCCCATTGTAGCATACTGGACATCAGATGGCAGTACAAAAACATGCAATTGGTGCACAATCCACAACACACCGATAAACAGATGGAGAAAAAAGGAAGCGGCAGCAGTTCAGGTTAGAGACTTGAGGGGACTGTGCCTAAGAGTATGCTCAGAGCAGGAGACATACTACAGATGGCAACAGGGAGAGTT
>C00302 entry-id=1 pos=554..1153 direction=forward
AACTGATTAACTTGCAGGAATACACTCAACCAAGTGTAATGCTGCAAGCGAAAAACTCCAGATTAATAGCGGCTAAAAGTAGAATGCCAATTAGGAGGAGAGTGAAGAGAATTTTCATACCCCCCCCATCACAAATGACAACACAGTGGCAGTTTCAAAAAGACCTAGCAGACTACCCCCTCTTTAACTGGGCCTGTATCTGCATTGACATGGAAAAGCCCTTCGATTACACAGGGGCATGGAGAAACGCATGGTGGTCAATGCAGAGACAGGCATCAGGGGACATGGAATACATAGAAAAATGGGGGAGAATCCCACCAACAGGAGACTGGCAACTACCGTCATCCAGTGTGATGACACAAAACGGAAACAACCCGAACTGGAAGCCTAGAGACGCACCAGCAATATACCCCATTGTAGCATACTGGACATCAGATGGCAGTACAAAAACATGCAATTGGTGCACAATCCACAACACACCGATAAACAGATGGAGAAAAAAGGAAGCGGCAGCAGTTCAGGTTAGAGACTTGAGGGGACTGTGCCTAAGAGTATGCTCAGAGCAGGAGACATACTACAGATGGCAACAGGGAGAGTTTA
>C00303 entry-id=1 pos=555..1154 direction=forward
ACTGATTAACTTGCAGGAATACACTCAACCAAGTGTAATGCTGCAAGCGAAAAACTCCAGATTAATAGCGGCTAAAAGTAGAATGCCAATTAGGAGGAGAGTGAAGAGAATTTTCATACCCCCCCCATCACAAATGACAACACAGTGGCAGTTTCAAAAAGACCTAGCAGACTACCCCCTCTTTAACTGGGCCTGTATCTGCATTGACATGGAAAAGCCCTTCGATTACACAGGGGCATGGAGAAACGCATGGTGGTCAATGCAGAGACAGGCATCAGGGGACATGGAATACATAGAAAAATGGGGGAGAATCCCACCAACAGGAGACTGGCAACTACCGTCATCCAGTGTGATGACACAAAACGGAAACAACCCGAACTGGAAGCCTAGAGACGCACCAGCAATATACCCCATTGTAGCATACTGGACATCAGATGGCAGTACAAAAACATGCAATTGGTGCACAATCCACAACACACCGATAAACAGATGGAGAAAAAAGGAAGCGGCAGCAGTTCAGGTTAGAGACTTGAGGGGACTGTGCCTAAGAGTATGCTCAGAGCAGGAGACATACTACAGATGGCAACAGGGAGAGTTTAC
>C00304 entry-id=1 pos=559..1158 direction=forward
ATTAACTTGCAGGAATACACTCAACCAAGTGTAATGCTGCAAGCGAAAAACTCCAGATTAATAGCGGCTAAAAGTAGAATGCCAATTAGGAGGAGAGTGAAGAGAATTTTCATACCCCCCCCATCACAAATGACAACACAGTGGCAGTTTCAAAAAGACCTAGCAGACTACCCCCTCTTTAACTGGGCCTGTATCTGCATTGACATGGAAAAGCCCTTCGATTACACAGGGGCATGGAGAAACGCATGGTGGTCAATGCAGAGACAGGCATCAGGGGACATGGAATACATAGAAAAATGGGGGAGAATCCCACCAACAGGAGACTGGCAACTACCGTCATCCAGTGTGATGACACAAAACGGAAACAACCCGAACTGGAAGCCTAGAGACGCACCAGCAATATACCCCATTGTAGCATACTGGACATCAGATGGCAGTACAAAAACATGCAATTGGTGCACAATCCACAACACACCGATAAACAGATGGAGAAAAAAGGAAGCGGCAGCAGTTCAGGTTAGAGACTTGAGGGGACTGTGCCTAAGAGTATGCTCAGAGCAGGAGACATACTACAGATGGCAACAGGGAGAGTTTACGGGA
>C00305 entry-id=1 pos=560..1159 direction=forward
TTAACTTGCAGGAATACACTCAACCAAGTGTAATGCTGCAAGCGAAAAACTCCAGATTAATAGCGGCTAAAAGTAGAATGCCAATTAGGAGGAGAGTGAAGAGAATTTTCATACCCCCCCCATCACAAATGACAACACAGTGGCAGTTTCAAAAAGACCTAGCAGACTACCCCCTCTTTAACTGGGCCTGTATCTGCATTGACATGGAAAAGCCCTTCGATTACACAGGGGCATGGAGAAACGCATGGTGGTCAATGCAGAGACAGGCATCAGGGGACATGGAATACATAGAAAAATGGGGGAGAATCCCACCAACAGGAGACTGGCAACTACCGTCATCCAGTGTGATGACACAAAACGGAAACAACCCGAACTGGAAGCCTAGAGACGCACCAGCAATATACCCCATTGTAGCATACTGGACATCAGATGGCAGTACAAAAACATGCAATTGGTGCACAATCCACAACACACCGATAAACAGATGGAGAAAAAAGGAAGCGGCAGCAGTTCAGGTTAGAGACTTGAGGGGACTGTGCCTAAGAGTATGCTCAGAGCAGGAGACATACTACAGATGGCAACAGGGAGAGTTTACGGGAC
>C00306 entry-id=1 pos=560..1159 direction=forward
TTAACTTGCAGGAATACACTCAACCAAGTGTAATGCTGCAAGCGAAAAACTCCAGATTAATAGCGGCTAAAAGTAGAATGCCAATTAGGAGGAGAGTGAAGAGAATTTTCATACCCCCCCCATCACAAATGACAACACAGTGGCAGTTTCAAAAAGACCTAGCAGACTACCCCCTCTTTAACTGGGCCTGTATCTGCATTGACATGGAAAAGCCCTTCGATTACACAGGGGCATGGAGAAACGCATGGTGGTCAATGCAGAGACAGGCATCAGGGGACATGGAATACATAGAAAAATGGGGGAGAATCCCACCAACAGGAGACTGGCAACTACCGTCATCCAGTGTGATGACACAAAACGGAAACAACCCGAACTGGAAGCCTAGAGACGCACCAGCAATATACCCCATTGTAGCATACTGGACATCAGATGGCAGTACAAAAACATGCAATTGGTGCACAATCCACAACACACCGATAAACAGATGGAGAAAAAAGGAAGCGGCAGCAGTTCAGGTTAGAGACTTGAGGGGACTGTGCCTAAGAGTATGCTCAGAGCAGGAGACATACTACAGATGGCAACAGGGAGAGTTTACGGGAC
>C00307 entry-id=1 pos=562..1161 direction=forward
AACTTGCAGGAATACACTCAACCAAGTGTAATGCTGCAAGCGAAAAACTCCAGATTAATAGCGGCTAAAAGTAGAATGCCAATTAGGAGGAGAGTGAAGAGAATTTTCATACCCCCCCCATCACAAATGACAACACAGTGGCAGTTTCAAAAAGACCTAGCAGACTACCCCCTCTTTAACTGGGCCTGTATCTGCATTGACATGGAAAAGCCCTTCGATTACACAGGGGCATGGAGAAACGCATGGTGGTCAATGCAGAGACAGGCATCAGGGGACATGGAATACATAGAAAAATGGGGGAGAATCCCACCAACAGGAGACTGGCAACTACCGTCATCCAGTGTGATGACACAAAACGGAAACAACCCGAACTGGAAGCCTAGAGACGCACCAGCAATATACCCCATTGTAGCATACTGGACATCAGATGGCAGTACAAAAACATGCAATTGGTGCACAATCCACAACACACCGATAAACAGATGGAGAAAAAAGGAAGCGGCAGCAGTTCAGGTTAGAGACTTGAGGGGACTGTGCCTAAGAGTATGCTCAGAGCAGGAGACATACTACAGATGGCAACAGGGAGAGTTTACGGGACAG
>C00308 entry-id=1 pos=564..1163 direction=forward
CTTGCAGGAATACACTCAACCAAGTGTAATGCTGCAAGCGAAAAACTCCAGATTAATAGCGGCTAAAAGTAGAATGCCAATTAGGAGGAGAGTGAAGAGAATTTTCATACCCCCCCCATCACAAATGACAACACAGTGGCAGTTTCAAAAAGACCTAGCAGACTACCCCCTCTTTAACTGGGCCTGTATCTGCATTGACATGGAAAAGCCCTTCGATTACACAGGGGCATGGAGAAACGCATGGTGGTCAATGCAGAGACAGGCATCAGGGGACATGGAATACATAGAAAAATGGGGGAGAATCCCACCAACAGGAGACTGGCAACTACCGTCATCCAGTGTGATGACACAAAACGGAAACAACCCGAACTGGAAGCCTAGAGACGCACCAGCAATATACCCCATTGTAGCATACTGGACATCAGATGGCAGTACAAAAACATGCAATTGGTGCACAATCCACAACACACCGATAAACAGATGGAGAAAAAAGGAAGCGGCAGCAGTTCAGGTTAGAGACTTGAGGGGACTGTGCCTAAGAGTATGCTCAGAGCAGGAGACATACTACAGATGGCAACAGGGAGAGTTTACGGGACAGTT
>C00309 entry-id=1 pos=568..1167 direction=forward
CAGGAATACACTCAACCAAGTGTAATGCTGCAAGCGAAAAACTCCAGATTAATAGCGGCTAAAAGTAGAATGCCAATTAGGAGGAGAGTGAAGAGAATTTTCATACCCCCCCCATCACAAATGACAACACAGTGGCAGTTTCAAAAAGACCTAGCAGACTACCCCCTCTTTAACTGGGCCTGTATCTGCATTGACATGGAAAAGCCCTTCGATTACACAGGGGCATGGAGAAACGCATGGTGGTCAATGCAGAGACAGGCATCAGGGGACATGGAATACATAGAAAAATGGGGGAGAATCCCACCAACAGGAGACTGGCAACTACCGTCATCCAGTGTGATGACACAAAACGGAAACAACCCGAACTGGAAGCCTAGAGACGCACCAGCAATATACCCCATTGTAGCATACTGGACATCAGATGGCAGTACAAAAACATGCAATTGGTGCACAATCCACAACACACCGATAAACAGATGGAGAAAAAAGGAAGCGGCAGCAGTTCAGGTTAGAGACTTGAGGGGACTGTGCCTAAGAGTATGCTCAGAGCAGGAGACATACTACAGATGGCAACAGGGAGAGTTTACGGGACAGTTCAAA
>C00310 entry-id=1 pos=569..1168 direction=forward
AGGAATACACTCAACCAAGTGTAATGCTGCAAGCGAAAAACTCCAGATTAATAGCGGCTAAAAGTAGAATGCCAATTAGGAGGAGAGTGAAGAGAATTTTCATACCCCCCCCATCACAAATGACAACACAGTGGCAGTTTCAAAAAGACCTAGCAGACTACCCCCTCTTTAACTGGGCCTGTATCTGCATTGACATGGAAAAGCCCTTCGATTACACAGGGGCATGGAGAAACGCATGGTGGTCAATGCAGAGACAGGCATCAGGGGACATGGAATACATAGAAAAATGGGGGAGAATCCCACCAACAGGAGACTGGCAACTACCGTCATCCAGTGTGATGACACAAAACGGAAACAACCCGAACTGGAAGCCTAGAGACGCACCAGCAATATACCCCATTGTAGCATACTGGACATCAGATGGCAGTACAAAAACATGCAATTGGTGCACAATCCACAACACACCGATAAACAGATGGAGAAAAAAGGAAGCGGCAGCAGTTCAGGTTAGAGACTTGAGGGGACTGTGCCTAAGAGTATGCTCAGAGCAGGAGACATACTACAGATGGCAACAGGGAGAGTTTACGGGACAGTTCAAAC
>C00311 entry-id=1 pos=570..1169 direction=forward
GGAATACACTCAACCAAGTGTAATGCTGCAAGCGAAAAACTCCAGATTAATAGCGGCTAAAAGTAGAATGCCAATTAGGAGGAGAGTGAAGAGAATTTTCATACCCCCCCCATCACAAATGACAACACAGTGGCAGTTTCAAAAAGACCTAGCAGACTACCCCCTCTTTAACTGGGCCTGTATCTGCATTGACATGGAAAAGCCCTTCGATTACACAGGGGCATGGAGAAACGCATGGTGGTCAATGCAGAGACAGGCATCAGGGGACATGGAATACATAGAAAAATGGGGGAGAATCCCACCAACAGGAGACTGGCAACTACCGTCATCCAGTGTGATGACACAAAACGGAAACAACCCGAACTGGAAGCCTAGAGACGCACCAGCAATATACCCCATTGTAGCATACTGGACATCAGATGGCAGTACAAAAACATGCAATTGGTGCACAATCCACAACACACCGATAAACAGATGGAGAAAAAAGGAAGCGGCAGCAGTTCAGGTTAGAGACTTGAGGGGACTGTGCCTAAGAGTATGCTCAGAGCAGGAGACATACTACAGATGGCAACAGGGAGAGTTTACGGGACAGTTCAAACA
>C00312 entry-id=1 pos=573..1172 direction=forward
ATACACTCAACCAAGTGTAATGCTGCAAGCGAAAAACTCCAGATTAATAGCGGCTAAAAGTAGAATGCCAATTAGGAGGAGAGTGAAGAGAATTTTCATACCCCCCCCATCACAAATGACAACACAGTGGCAGTTTCAAAAAGACCTAGCAGACTACCCCCTCTTTAACTGGGCCTGTATCTGCATTGACATGGAAAAGCCCTTCGATTACACAGGGGCATGGAGAAACGCATGGTGGTCAATGCAGAGACAGGCATCAGGGGACATGGAATACATAGAAAAATGGGGGAGAATCCCACCAACAGGAGACTGGCAACTACCGTCATCCAGTGTGATGACACAAAACGGAAACAACCCGAACTGGAAGCCTAGAGACGCACCAGCAATATACCCCATTGTAGCATACTGGACATCAGATGGCAGTACAAAAACATGCAATTGGTGCACAATCCACAACACACCGATAAACAGATGGAGAAAAAAGGAAGCGGCAGCAGTTCAGGTTAGAGACTTGAGGGGACTGTGCCTAAGAGTATGCTCAGAGCAGGAGACATACTACAGATGGCAACAGGGAGAGTTTACGGGACAGTTCAAACAGCA
>C00313 entry-id=1 pos=576..1175 direction=forward
CACTCAACCAAGTGTAATGCTGCAAGCGAAAAACTCCAGATTAATAGCGGCTAAAAGTAGAATGCCAATTAGGAGGAGAGTGAAGAGAATTTTCATACCCCCCCCATCACAAATGACAACACAGTGGCAGTTTCAAAAAGACCTAGCAGACTACCCCCTCTTTAACTGGGCCTGTATCTGCATTGACATGGAAAAGCCCTTCGATTACACAGGGGCATGGAGAAACGCATGGTGGTCAATGCAGAGACAGGCATCAGGGGACATGGAATACATAGAAAAATGGGGGAGAATCCCACCAACAGGAGACTGGCAACTACCGTCATCCAGTGTGATGACACAAAACGGAAACAACCCGAACTGGAAGCCTAGAGACGCACCAGCAATATACCCCATTGTAGCATACTGGACATCAGATGGCAGTACAAAAACATGCAATTGGTGCACAATCCACAACACACCGATAAACAGATGGAGAAAAAAGGAAGCGGCAGCAGTTCAGGTTAGAGACTTGAGGGGACTGTGCCTAAGAGTATGCTCAGAGCAGGAGACATACTACAGATGGCAACAGGGAGAGTTTACGGGACAGTTCAAACAGCAGTG
>C00314 entry-id=1 pos=580..1179 direction=forward
CAACCAAGTGTAATGCTGCAAGCGAAAAACTCCAGATTAATAGCGGCTAAAAGTAGAATGCCAATTAGGAGGAGAGTGAAGAGAATTTTCATACCCCCCCCATCACAAATGACAACACAGTGGCAGTTTCAAAAAGACCTAGCAGACTACCCCCTCTTTAACTGGGCCTGTATCTGCATTGACATGGAAAAGCCCTTCGATTACACAGGGGCATGGAGAAACGCATGGTGGTCAATGCAGAGACAGGCATCAGGGGACATGGAATACATAGAAAAATGGGGGAGAATCCCACCAACAGGAGACTGGCAACTACCGTCATCCAGTGTGATGACACAAAACGGAAACAACCCGAACTGGAAGCCTAGAGACGCACCAGCAATATACCCCATTGTAGCATACTGGACATCAGATGGCAGTACAAAAACATGCAATTGGTGCACAATCCACAACACACCGATAAACAGATGGAGAAAAAAGGAAGCGGCAGCAGTTCAGGTTAGAGACTTGAGGGGACTGTGCCTAAGAGTATGCTCAGAGCAGGAGACATACTACAGATGGCAACAGGGAGAGTTTACGGGACAGTTCAAACAGCAGTGGTGG
>C00315 entry-id=1 pos=581..1180 direction=forward
AACCAAGTGTAATGCTGCAAGCGAAAAACTCCAGATTAATAGCGGCTAAAAGTAGAATGCCAATTAGGAGGAGAGTGAAGAGAATTTTCATACCCCCCCCATCACAAATGACAACACAGTGGCAGTTTCAAAAAGACCTAGCAGACTACCCCCTCTTTAACTGGGCCTGTATCTGCATTGACATGGAAAAGCCCTTCGATTACACAGGGGCATGGAGAAACGCATGGTGGTCAATGCAGAGACAGGCATCAGGGGACATGGAATACATAGAAAAATGGGGGAGAATCCCACCAACAGGAGACTGGCAACTACCGTCATCCAGTGTGATGACACAAAACGGAAACAACCCGAACTGGAAGCCTAGAGACGCACCAGCAATATACCCCATTGTAGCATACTGGACATCAGATGGCAGTACAAAAACATGCAATTGGTGCACAATCCACAACACACCGATAAACAGATGGAGAAAAAAGGAAGCGGCAGCAGTTCAGGTTAGAGACTTGAGGGGACTGTGCCTAAGAGTATGCTCAGAGCAGGAGACATACTACAGATGGCAACAGGGAGAGTTTACGGGACAGTTCAAACAGCAGTGGTGGC
>C00316 entry-id=1 pos=581..1180 direction=forward
AACCAAGTGTAATGCTGCAAGCGAAAAACTCCAGATTAATAGCGGCTAAAAGTAGAATGCCAATTAGGAGGAGAGTGAAGAGAATTTTCATACCCCCCCCATCACAAATGACAACACAGTGGCAGTTTCAAAAAGACCTAGCAGACTACCCCCTCTTTAACTGGGCCTGTATCTGCATTGACATGGAAAAGCCCTTCGATTACACAGGGGCATGGAGAAACGCATGGTGGTCAATGCAGAGACAGGCATCAGGGGACATGGAATACATAGAAAAATGGGGGAGAATCCCACCAACAGGAGACTGGCAACTACCGTCATCCAGTGTGATGACACAAAACGGAAACAACCCGAACTGGAAGCCTAGAGACGCACCAGCAATATACCCCATTGTAGCATACTGGACATCAGATGGCAGTACAAAAACATGCAATTGGTGCACAATCCACAACACACCGATAAACAGATGGAGAAAAAAGGAAGCGGCAGCAGTTCAGGTTAGAGACTTGAGGGGACTGTGCCTAAGAGTATGCTCAGAGCAGGAGACATACTACAGATGGCAACAGGGAGAGTTTACGGGACAGTTCAAACAGCAGTGGTGGC
>C00317 entry-id=1 pos=584..1183 direction=forward
CAAGTGTAATGCTGCAAGCGAAAAACTCCAGATTAATAGCGGCTAAAAGTAGAATGCCAATTAGGAGGAGAGTGAAGAGAATTTTCATACCCCCCCCATCACAAATGACAACACAGTGGCAGTTTCAAAAAGACCTAGCAGACTACCCCCTCTTTAACTGGGCCTGTATCTGCATTGACATGGAAAAGCCCTTCGATTACACAGGGGCATGGAGAAACGCATGGTGGTCAATGCAGAGACAGGCATCAGGGGACATGGAATACATAGAAAAATGGGGGAGAATCCCACCAACAGGAGACTGGCAACTACCGTCATCCAGTGTGATGACACAAAACGGAAACAACCCGAACTGGAAGCCTAGAGACGCACCAGCAATATACCCCATTGTAGCATACTGGACATCAGATGGCAGTACAAAAACATGCAATTGGTGCACAATCCACAACACACCGATAAACAGATGGAGAAAAAAGGAAGCGGCAGCAGTTCAGGTTAGAGACTTGAGGGGACTGTGCCTAAGAGTATGCTCAGAGCAGGAGACATACTACAGATGGCAACAGGGAGAGTTTACGGGACAGTTCAAACAGCAGTGGTGGCCAG
>C00318 entry-id=1 pos=587..1186 direction=forward
GTGTAATGCTGCAAGCGAAAAACTCCAGATTAATAGCGGCTAAAAGTAGAATGCCAATTAGGAGGAGAGTGAAGAGAATTTTCATACCCCCCCCATCACAAATGACAACACAGTGGCAGTTTCAAAAAGACCTAGCAGACTACCCCCTCTTTAACTGGGCCTGTATCTGCATTGACATGGAAAAGCCCTTCGATTACACAGGGGCATGGAGAAACGCATGGTGGTCAATGCAGAGACAGGCATCAGGGGACATGGAATACATAGAAAAATGGGGGAGAATCCCACCAACAGGAGACTGGCAACTACCGTCATCCAGTGTGATGACACAAAACGGAAACAACCCGAACTGGAAGCCTAGAGACGCACCAGCAATATACCCCATTGTAGCATACTGGACATCAGATGGCAGTACAAAAACATGCAATTGGTGCACAATCCACAACACACCGATAAACAGATGGAGAAAAAAGGAAGCGGCAGCAGTTCAGGTTAGAGACTTGAGGGGACTGTGCCTAAGAGTATGCTCAGAGCAGGAGACATACTACAGATGGCAACAGGGAGAGTTTACGGGACAGTTCAAACAGCAGTGGTGGCCAGGAG
>C00319 entry-id=1 pos=588..1187 direction=forward
TGTAATGCTGCAAGCGAAAAACTCCAGATTAATAGCGGCTAAAAGTAGAATGCCAATTAGGAGGAGAGTGAAGAGAATTTTCATACCCCCCCCATCACAAATGACAACACAGTGGCAGTTTCAAAAAGACCTAGCAGACTACCCCCTCTTTAACTGGGCCTGTATCTGCATTGACATGGAAAAGCCCTTCGATTACACAGGGGCATGGAGAAACGCATGGTGGTCAATGCAGAGACAGGCATCAGGGGACATGGAATACATAGAAAAATGGGGGAGAATCCCACCAACAGGAGACTGGCAACTACCGTCATCCAGTGTGATGACACAAAACGGAAACAACCCGAACTGGAAGCCTAGAGACGCACCAGCAATATACCCCATTGTAGCATACTGGACATCAGATGGCAGTACAAAAACATGCAATTGGTGCACAATCCACAACACACCGATAAACAGATGGAGAAAAAAGGAAGCGGCAGCAGTTCAGGTTAGAGACTTGAGGGGACTGTGCCTAAGAGTATGCTCAGAGCAGGAGACATACTACAGATGGCAACAGGGAGAGTTTACGGGACAGTTCAAACAGCAGTGGTGGCCAGGAGG
>C00320 entry-id=1 pos=597..1196 direction=forward
GCAAGCGAAAAACTCCAGATTAATAGCGGCTAAAAGTAGAATGCCAATTAGGAGGAGAGTGAAGAGAATTTTCATACCCCCCCCATCACAAATGACAACACAGTGGCAGTTTCAAAAAGACCTAGCAGACTACCCCCTCTTTAACTGGGCCTGTATCTGCATTGACATGGAAAAGCCCTTCGATTACACAGGGGCATGGAGAAACGCATGGTGGTCAATGCAGAGACAGGCATCAGGGGACATGGAATACATAGAAAAATGGGGGAGAATCCCACCAACAGGAGACTGGCAACTACCGTCATCCAGTGTGATGACACAAAACGGAAACAACCCGAACTGGAAGCCTAGAGACGCACCAGCAATATACCCCATTGTAGCATACTGGACATCAGATGGCAGTACAAAAACATGCAATTGGTGCACAATCCACAACACACCGATAAACAGATGGAGAAAAAAGGAAGCGGCAGCAGTTCAGGTTAGAGACTTGAGGGGACTGTGCCTAAGAGTATGCTCAGAGCAGGAGACATACTACAGATGGCAACAGGGAGAGTTTACGGGACAGTTCAAACAGCAGTGGTGGCCAGGAGGGGGGACAGA
>C00321 entry-id=1 pos=598..1197 direction=forward
CAAGCGAAAAACTCCAGATTAATAGCGGCTAAAAGTAGAATGCCAATTAGGAGGAGAGTGAAGAGAATTTTCATACCCCCCCCATCACAAATGACAACACAGTGGCAGTTTCAAAAAGACCTAGCAGACTACCCCCTCTTTAACTGGGCCTGTATCTGCATTGACATGGAAAAGCCCTTCGATTACACAGGGGCATGGAGAAACGCATGGTGGTCAATGCAGAGACAGGCATCAGGGGACATGGAATACATAGAAAAATGGGGGAGAATCCCACCAACAGGAGACTGGCAACTACCGTCATCCAGTGTGATGACACAAAACGGAAACAACCCGAACTGGAAGCCTAGAGACGCACCAGCAATATACCCCATTGTAGCATACTGGACATCAGATGGCAGTACAAAAACATGCAATTGGTGCACAATCCACAACACACCGATAAACAGATGGAGAAAAAAGGAAGCGGCAGCAGTTCAGGTTAGAGACTTGAGGGGACTGTGCCTAAGAGTATGCTCAGAGCAGGAGACATACTACAGATGGCAACAGGGAGAGTTTACGGGACAGTTCAAACAGCAGTGGTGGCCAGGAGGGGGGACAGAC
>C00322 entry-id=1 pos=602..1201 direction=forward
CGAAAAACTCCAGATTAATAGCGGCTAAAAGTAGAATGCCAATTAGGAGGAGAGTGAAGAGAATTTTCATACCCCCCCCATCACAAATGACAACACAGTGGCAGTTTCAAAAAGACCTAGCAGACTACCCCCTCTTTAACTGGGCCTGTATCTGCATTGACATGGAAAAGCCCTTCGATTACACAGGGGCATGGAGAAACGCATGGTGGTCAATGCAGAGACAGGCATCAGGGGACATGGAATACATAGAAAAATGGGGGAGAATCCCACCAACAGGAGACTGGCAACTACCGTCATCCAGTGTGATGACACAAAACGGAAACAACCCGAACTGGAAGCCTAGAGACGCACCAGCAATATACCCCATTGTAGCATACTGGACATCAGATGGCAGTACAAAAACATGCAATTGGTGCACAATCCACAACACACCGATAAACAGATGGAGAAAAAAGGAAGCGGCAGCAGTTCAGGTTAGAGACTTGAGGGGACTGTGCCTAAGAGTATGCTCAGAGCAGGAGACATACTACAGATGGCAACAGGGAGAGTTTACGGGACAGTTCAAACAGCAGTGGTGGCCAGGAGGGGGGACAGACCACG
>C00323 entry-id=1 pos=608..1207 direction=forward
ACTCCAGATTAATAGCGGCTAAAAGTAGAATGCCAATTAGGAGGAGAGTGAAGAGAATTTTCATACCCCCCCCATCACAAATGACAACACAGTGGCAGTTTCAAAAAGACCTAGCAGACTACCCCCTCTTTAACTGGGCCTGTATCTGCATTGACATGGAAAAGCCCTTCGATTACACAGGGGCATGGAGAAACGCATGGTGGTCAATGCAGAGACAGGCATCAGGGGACATGGAATACATAGAAAAATGGGGGAGAATCCCACCAACAGGAGACTGGCAACTACCGTCATCCAGTGTGATGACACAAAACGGAAACAACCCGAACTGGAAGCCTAGAGACGCACCAGCAATATACCCCATTGTAGCATACTGGACATCAGATGGCAGTACAAAAACATGCAATTGGTGCACAATCCACAACACACCGATAAACAGATGGAGAAAAAAGGAAGCGGCAGCAGTTCAGGTTAGAGACTTGAGGGGACTGTGCCTAAGAGTATGCTCAGAGCAGGAGACATACTACAGATGGCAACAGGGAGAGTTTACGGGACAGTTCAAACAGCAGTGGTGGCCAGGAGGGGGGACAGACCACGCACTAT
>C00324 entry-id=1 pos=609..1208 direction=forward
CTCCAGATTAATAGCGGCTAAAAGTAGAATGCCAATTAGGAGGAGAGTGAAGAGAATTTTCATACCCCCCCCATCACAAATGACAACACAGTGGCAGTTTCAAAAAGACCTAGCAGACTACCCCCTCTTTAACTGGGCCTGTATCTGCATTGACATGGAAAAGCCCTTCGATTACACAGGGGCATGGAGAAACGCATGGTGGTCAATGCAGAGACAGGCATCAGGGGACATGGAATACATAGAAAAATGGGGGAGAATCCCACCAACAGGAGACTGGCAACTACCGTCATCCAGTGTGATGACACAAAACGGAAACAACCCGAACTGGAAGCCTAGAGACGCACCAGCAATATACCCCATTGTAGCATACTGGACATCAGATGGCAGTACAAAAACATGCAATTGGTGCACAATCCACAACACACCGATAAACAGATGGAGAAAAAAGGAAGCGGCAGCAGTTCAGGTTAGAGACTTGAGGGGACTGTGCCTAAGAGTATGCTCAGAGCAGGAGACATACTACAGATGGCAACAGGGAGAGTTTACGGGACAGTTCAAACAGCAGTGGTGGCCAGGAGGGGGGACAGACCACGCACTATG
>C00325 entry-id=1 pos=609..1208 direction=forward
CTCCAGATTAATAGCGGCTAAAAGTAGAATGCCAATTAGGAGGAGAGTGAAGAGAATTTTCATACCCCCCCCATCACAAATGACAACACAGTGGCAGTTTCAAAAAGACCTAGCAGACTACCCCCTCTTTAACTGGGCCTGTATCTGCATTGACATGGAAAAGCCCTTCGATTACACAGGGGCATGGAGAAACGCATGGTGGTCAATGCAGAGACAGGCATCAGGGGACATGGAATACATAGAAAAATGGGGGAGAATCCCACCAACAGGAGACTGGCAACTACCGTCATCCAGTGTGATGACACAAAACGGAAACAACCCGAACTGGAAGCCTAGAGACGCACCAGCAATATACCCCATTGTAGCATACTGGACATCAGATGGCAGTACAAAAACATGCAATTGGTGCACAATCCACAACACACCGATAAACAGATGGAGAAAAAAGGAAGCGGCAGCAGTTCAGGTTAGAGACTTGAGGGGACTGTGCCTAAGAGTATGCTCAGAGCAGGAGACATACTACAGATGGCAACAGGGAGAGTTTACGGGACAGTTCAAACAGCAGTGGTGGCCAGGAGGGGGGACAGACCACGCACTATG
>C00326 entry-id=1 pos=616..1215 direction=forward
TTAATAGCGGCTAAAAGTAGAATGCCAATTAGGAGGAGAGTGAAGAGAATTTTCATACCCCCCCCATCACAAATGACAACACAGTGGCAGTTTCAAAAAGACCTAGCAGACTACCCCCTCTTTAACTGGGCCTGTATCTGCATTGACATGGAAAAGCCCTTCGATTACACAGGGGCATGGAGAAACGCATGGTGGTCAATGCAGAGACAGGCATCAGGGGACATGGAATACATAGAAAAATGGGGGAGAATCCCACCAACAGGAGACTGGCAACTACCGTCATCCAGTGTGATGACACAAAACGGAAACAACCCGAACTGGAAGCCTAGAGACGCACCAGCAATATACCCCATTGTAGCATACTGGACATCAGATGGCAGTACAAAAACATGCAATTGGTGCACAATCCACAACACACCGATAAACAGATGGAGAAAAAAGGAAGCGGCAGCAGTTCAGGTTAGAGACTTGAGGGGACTGTGCCTAAGAGTATGCTCAGAGCAGGAGACATACTACAGATGGCAACAGGGAGAGTTTACGGGACAGTTCAAACAGCAGTGGTGGCCAGGAGGGGGGACAGACCACGCACTATGTGTGATA
>C00327 entry-id=1 pos=617..1216 direction=forward
TAATAGCGGCTAAAAGTAGAATGCCAATTAGGAGGAGAGTGAAGAGAATTTTCATACCCCCCCCATCACAAATGACAACACAGTGGCAGTTTCAAAAAGACCTAGCAGACTACCCCCTCTTTAACTGGGCCTGTATCTGCATTGACATGGAAAAGCCCTTCGATTACACAGGGGCATGGAGAAACGCATGGTGGTCAATGCAGAGACAGGCATCAGGGGACATGGAATACATAGAAAAATGGGGGAGAATCCCACCAACAGGAGACTGGCAACTACCGTCATCCAGTGTGATGACACAAAACGGAAACAACCCGAACTGGAAGCCTAGAGACGCACCAGCAATATACCCCATTGTAGCATACTGGACATCAGATGGCAGTACAAAAACATGCAATTGGTGCACAATCCACAACACACCGATAAACAGATGGAGAAAAAAGGAAGCGGCAGCAGTTCAGGTTAGAGACTTGAGGGGACTGTGCCTAAGAGTATGCTCAGAGCAGGAGACATACTACAGATGGCAACAGGGAGAGTTTACGGGACAGTTCAAACAGCAGTGGTGGCCAGGAGGGGGGACAGACCACGCACTATGTGTGATAG
>C00328 entry-id=1 pos=623..1222 direction=forward
CGGCTAAAAGTAGAATGCCAATTAGGAGGAGAGTGAAGAGAATTTTCATACCCCCCCCATCACAAATGACAACACAGTGGCAGTTTCAAAAAGACCTAGCAGACTACCCCCTCTTTAACTGGGCCTGTATCTGCATTGACATGGAAAAGCCCTTCGATTACACAGGGGCATGGAGAAACGCATGGTGGTCAATGCAGAGACAGGCATCAGGGGACATGGAATACATAGAAAAATGGGGGAGAATCCCACCAACAGGAGACTGGCAACTACCGTCATCCAGTGTGATGACACAAAACGGAAACAACCCGAACTGGAAGCCTAGAGACGCACCAGCAATATACCCCATTGTAGCATACTGGACATCAGATGGCAGTACAAAAACATGCAATTGGTGCACAATCCACAACACACCGATAAACAGATGGAGAAAAAAGGAAGCGGCAGCAGTTCAGGTTAGAGACTTGAGGGGACTGTGCCTAAGAGTATGCTCAGAGCAGGAGACATACTACAGATGGCAACAGGGAGAGTTTACGGGACAGTTCAAACAGCAGTGGTGGCCAGGAGGGGGGACAGACCACGCACTATGTGTGATAGACGCAA
>C00329 entry-id=1 pos=623..1222 direction=forward
CGGCTAAAAGTAGAATGCCAATTAGGAGGAGAGTGAAGAGAATTTTCATACCCCCCCCATCACAAATGACAACACAGTGGCAGTTTCAAAAAGACCTAGCAGACTACCCCCTCTTTAACTGGGCCTGTATCTGCATTGACATGGAAAAGCCCTTCGATTACACAGGGGCATGGAGAAACGCATGGTGGTCAATGCAGAGACAGGCATCAGGGGACATGGAATACATAGAAAAATGGGGGAGAATCCCACCAACAGGAGACTGGCAACTACCGTCATCCAGTGTGATGACACAAAACGGAAACAACCCGAACTGGAAGCCTAGAGACGCACCAGCAATATACCCCATTGTAGCATACTGGACATCAGATGGCAGTACAAAAACATGCAATTGGTGCACAATCCACAACACACCGATAAACAGATGGAGAAAAAAGGAAGCGGCAGCAGTTCAGGTTAGAGACTTGAGGGGACTGTGCCTAAGAGTATGCTCAGAGCAGGAGACATACTACAGATGGCAACAGGGAGAGTTTACGGGACAGTTCAAACAGCAGTGGTGGCCAGGAGGGGGGACAGACCACGCACTATGTGTGATAGACGCAA
>C00330 entry-id=1 pos=624..1223 direction=forward
GGCTAAAAGTAGAATGCCAATTAGGAGGAGAGTGAAGAGAATTTTCATACCCCCCCCATCACAAATGACAACACAGTGGCAGTTTCAAAAAGACCTAGCAGACTACCCCCTCTTTAACTGGGCCTGTATCTGCATTGACATGGAAAAGCCCTTCGATTACACAGGGGCATGGAGAAACGCATGGTGGTCAATGCAGAGACAGGCATCAGGGGACATGGAATACATAGAAAAATGGGGGAGAATCCCACCAACAGGAGACTGGCAACTACCGTCATCCAGTGTGATGACACAAAACGGAAACAACCCGAACTGGAAGCCTAGAGACGCACCAGCAATATACCCCATTGTAGCATACTGGACATCAGATGGCAGTACAAAAACATGCAATTGGTGCACAATCCACAACACACCGATAAACAGATGGAGAAAAAAGGAAGCGGCAGCAGTTCAGGTTAGAGACTTGAGGGGACTGTGCCTAAGAGTATGCTCAGAGCAGGAGACATACTACAGATGGCAACAGGGAGAGTTTACGGGACAGTTCAAACAGCAGTGGTGGCCAGGAGGGGGGACAGACCACGCACTATGTGTGATAGACGCAAC
>C00331 entry-id=1 pos=627..1226 direction=forward
TAAAAGTAGAATGCCAATTAGGAGGAGAGTGAAGAGAATTTTCATACCCCCCCCATCACAAATGACAACACAGTGGCAGTTTCAAAAAGACCTAGCAGACTACCCCCTCTTTAACTGGGCCTGTATCTGCATTGACATGGAAAAGCCCTTCGATTACACAGGGGCATGGAGAAACGCATGGTGGTCAATGCAGAGACAGGCATCAGGGGACATGGAATACATAGAAAAATGGGGGAGAATCCCACCAACAGGAGACTGGCAACTACCGTCATCCAGTGTGATGACACAAAACGGAAACAACCCGAACTGGAAGCCTAGAGACGCACCAGCAATATACCCCATTGTAGCATACTGGACATCAGATGGCAGTACAAAAACATGCAATTGGTGCACAATCCACAACACACCGATAAACAGATGGAGAAAAAAGGAAGCGGCAGCAGTTCAGGTTAGAGACTTGAGGGGACTGTGCCTAAGAGTATGCTCAGAGCAGGAGACATACTACAGATGGCAACAGGGAGAGTTTACGGGACAGTTCAAACAGCAGTGGTGGCCAGGAGGGGGGACAGACCACGCACTATGTGTGATAGACGCAACAGG
>C00332 entry-id=1 pos=629..1228 direction=forward
AAAGTAGAATGCCAATTAGGAGGAGAGTGAAGAGAATTTTCATACCCCCCCCATCACAAATGACAACACAGTGGCAGTTTCAAAAAGACCTAGCAGACTACCCCCTCTTTAACTGGGCCTGTATCTGCATTGACATGGAAAAGCCCTTCGATTACACAGGGGCATGGAGAAACGCATGGTGGTCAATGCAGAGACAGGCATCAGGGGACATGGAATACATAGAAAAATGGGGGAGAATCCCACCAACAGGAGACTGGCAACTACCGTCATCCAGTGTGATGACACAAAACGGAAACAACCCGAACTGGAAGCCTAGAGACGCACCAGCAATATACCCCATTGTAGCATACTGGACATCAGATGGCAGTACAAAAACATGCAATTGGTGCACAATCCACAACACACCGATAAACAGATGGAGAAAAAAGGAAGCGGCAGCAGTTCAGGTTAGAGACTTGAGGGGACTGTGCCTAAGAGTATGCTCAGAGCAGGAGACATACTACAGATGGCAACAGGGAGAGTTTACGGGACAGTTCAAACAGCAGTGGTGGCCAGGAGGGGGGACAGACCACGCACTATGTGTGATAGACGCAACAGGAA
>C00333 entry-id=1 pos=633..1232 direction=forward
TAGAATGCCAATTAGGAGGAGAGTGAAGAGAATTTTCATACCCCCCCCATCACAAATGACAACACAGTGGCAGTTTCAAAAAGACCTAGCAGACTACCCCCTCTTTAACTGGGCCTGTATCTGCATTGACATGGAAAAGCCCTTCGATTACACAGGGGCATGGAGAAACGCATGGTGGTCAATGCAGAGACAGGCATCAGGGGACATGGAATACATAGAAAAATGGGGGAGAATCCCACCAACAGGAGACTGGCAACTACCGTCATCCAGTGTGATGACACAAAACGGAAACAACCCGAACTGGAAGCCTAGAGACGCACCAGCAATATACCCCATTGTAGCATACTGGACATCAGATGGCAGTACAAAAACATGCAATTGGTGCACAATCCACAACACACCGATAAACAGATGGAGAAAAAAGGAAGCGGCAGCAGTTCAGGTTAGAGACTTGAGGGGACTGTGCCTAAGAGTATGCTCAGAGCAGGAGACATACTACAGATGGCAACAGGGAGAGTTTACGGGACAGTTCAAACAGCAGTGGTGGCCAGGAGGGGGGACAGACCACGCACTATGTGTGATAGACGCAACAGGAACAAA
>C00334 entry-id=1 pos=637..1236 direction=forward
ATGCCAATTAGGAGGAGAGTGAAGAGAATTTTCATACCCCCCCCATCACAAATGACAACACAGTGGCAGTTTCAAAAAGACCTAGCAGACTACCCCCTCTTTAACTGGGCCTGTATCTGCATTGACATGGAAAAGCCCTTCGATTACACAGGGGCATGGAGAAACGCATGGTGGTCAATGCAGAGACAGGCATCAGGGGACATGGAATACATAGAAAAATGGGGGAGAATCCCACCAACAGGAGACTGGCAACTACCGTCATCCAGTGTGATGACACAAAACGGAAACAACCCGAACTGGAAGCCTAGAGACGCACCAGCAATATACCCCATTGTAGCATACTGGACATCAGATGGCAGTACAAAAACATGCAATTGGTGCACAATCCACAACACACCGATAAACAGATGGAGAAAAAAGGAAGCGGCAGCAGTTCAGGTTAGAGACTTGAGGGGACTGTGCCTAAGAGTATGCTCAGAGCAGGAGACATACTACAGATGGCAACAGGGAGAGTTTACGGGACAGTTCAAACAGCAGTGGTGGCCAGGAGGGGGGACAGACCACGCACTATGTGTGATAGACGCAACAGGAACAAAGGCA
>C00335 entry-id=1 pos=643..1242 direction=forward
ATTAGGAGGAGAGTGAAGAGAATTTTCATACCCCCCCCATCACAAATGACAACACAGTGGCAGTTTCAAAAAGACCTAGCAGACTACCCCCTCTTTAACTGGGCCTGTATCTGCATTGACATGGAAAAGCCCTTCGATTACACAGGGGCATGGAGAAACGCATGGTGGTCAATGCAGAGACAGGCATCAGGGGACATGGAATACATAGAAAAATGGGGGAGAATCCCACCAACAGGAGACTGGCAACTACCGTCATCCAGTGTGATGACACAAAACGGAAACAACCCGAACTGGAAGCCTAGAGACGCACCAGCAATATACCCCATTGTAGCATACTGGACATCAGATGGCAGTACAAAAACATGCAATTGGTGCACAATCCACAACACACCGATAAACAGATGGAGAAAAAAGGAAGCGGCAGCAGTTCAGGTTAGAGACTTGAGGGGACTGTGCCTAAGAGTATGCTCAGAGCAGGAGACATACTACAGATGGCAACAGGGAGAGTTTACGGGACAGTTCAAACAGCAGTGGTGGCCAGGAGGGGGGACAGACCACGCACTATGTGTGATAGACGCAACAGGAACAAAGGCATTAGAC
>C00336 entry-id=1 pos=646..1245 direction=forward
AGGAGGAGAGTGAAGAGAATTTTCATACCCCCCCCATCACAAATGACAACACAGTGGCAGTTTCAAAAAGACCTAGCAGACTACCCCCTCTTTAACTGGGCCTGTATCTGCATTGACATGGAAAAGCCCTTCGATTACACAGGGGCATGGAGAAACGCATGGTGGTCAATGCAGAGACAGGCATCAGGGGACATGGAATACATAGAAAAATGGGGGAGAATCCCACCAACAGGAGACTGGCAACTACCGTCATCCAGTGTGATGACACAAAACGGAAACAACCCGAACTGGAAGCCTAGAGACGCACCAGCAATATACCCCATTGTAGCATACTGGACATCAGATGGCAGTACAAAAACATGCAATTGGTGCACAATCCACAACACACCGATAAACAGATGGAGAAAAAAGGAAGCGGCAGCAGTTCAGGTTAGAGACTTGAGGGGACTGTGCCTAAGAGTATGCTCAGAGCAGGAGACATACTACAGATGGCAACAGGGAGAGTTTACGGGACAGTTCAAACAGCAGTGGTGGCCAGGAGGGGGGACAGACCACGCACTATGTGTGATAGACGCAACAGGAACAAAGGCATTAGACAAT
>C00337 entry-id=1 pos=652..1251 direction=forward
AGAGTGAAGAGAATTTTCATACCCCCCCCATCACAAATGACAACACAGTGGCAGTTTCAAAAAGACCTAGCAGACTACCCCCTCTTTAACTGGGCCTGTATCTGCATTGACATGGAAAAGCCCTTCGATTACACAGGGGCATGGAGAAACGCATGGTGGTCAATGCAGAGACAGGCATCAGGGGACATGGAATACATAGAAAAATGGGGGAGAATCCCACCAACAGGAGACTGGCAACTACCGTCATCCAGTGTGATGACACAAAACGGAAACAACCCGAACTGGAAGCCTAGAGACGCACCAGCAATATACCCCATTGTAGCATACTGGACATCAGATGGCAGTACAAAAACATGCAATTGGTGCACAATCCACAACACACCGATAAACAGATGGAGAAAAAAGGAAGCGGCAGCAGTTCAGGTTAGAGACTTGAGGGGACTGTGCCTAAGAGTATGCTCAGAGCAGGAGACATACTACAGATGGCAACAGGGAGAGTTTACGGGACAGTTCAAACAGCAGTGGTGGCCAGGAGGGGGGACAGACCACGCACTATGTGTGATAGACGCAACAGGAACAAAGGCATTAGACAATCCAGAC
>C00338 entry-id=1 pos=655..1254 direction=forward
GTGAAGAGAATTTTCATACCCCCCCCATCACAAATGACAACACAGTGGCAGTTTCAAAAAGACCTAGCAGACTACCCCCTCTTTAACTGGGCCTGTATCTGCATTGACATGGAAAAGCCCTTCGATTACACAGGGGCATGGAGAAACGCATGGTGGTCAATGCAGAGACAGGCATCAGGGGACATGGAATACATAGAAAAATGGGGGAGAATCCCACCAACAGGAGACTGGCAACTACCGTCATCCAGTGTGATGACACAAAACGGAAACAACCCGAACTGGAAGCCTAGAGACGCACCAGCAATATACCCCATTGTAGCATACTGGACATCAGATGGCAGTACAAAAACATGCAATTGGTGCACAATCCACAACACACCGATAAACAGATGGAGAAAAAAGGAAGCGGCAGCAGTTCAGGTTAGAGACTTGAGGGGACTGTGCCTAAGAGTATGCTCAGAGCAGGAGACATACTACAGATGGCAACAGGGAGAGTTTACGGGACAGTTCAAACAGCAGTGGTGGCCAGGAGGGGGGACAGACCACGCACTATGTGTGATAGACGCAACAGGAACAAAGGCATTAGACAATCCAGACGTA
>C00339 entry-id=1 pos=655..1254 direction=forward
GTGAAGAGAATTTTCATACCCCCCCCATCACAAATGACAACACAGTGGCAGTTTCAAAAAGACCTAGCAGACTACCCCCTCTTTAACTGGGCCTGTATCTGCATTGACATGGAAAAGCCCTTCGATTACACAGGGGCATGGAGAAACGCATGGTGGTCAATGCAGAGACAGGCATCAGGGGACATGGAATACATAGAAAAATGGGGGAGAATCCCACCAACAGGAGACTGGCAACTACCGTCATCCAGTGTGATGACACAAAACGGAAACAACCCGAACTGGAAGCCTAGAGACGCACCAGCAATATACCCCATTGTAGCATACTGGACATCAGATGGCAGTACAAAAACATGCAATTGGTGCACAATCCACAACACACCGATAAACAGATGGAGAAAAAAGGAAGCGGCAGCAGTTCAGGTTAGAGACTTGAGGGGACTGTGCCTAAGAGTATGCTCAGAGCAGGAGACATACTACAGATGGCAACAGGGAGAGTTTACGGGACAGTTCAAACAGCAGTGGTGGCCAGGAGGGGGGACAGACCACGCACTATGTGTGATAGACGCAACAGGAACAAAGGCATTAGACAATCCAGACGTA
>C00340 entry-id=1 pos=660..1259 direction=forward
GAGAATTTTCATACCCCCCCCATCACAAATGACAACACAGTGGCAGTTTCAAAAAGACCTAGCAGACTACCCCCTCTTTAACTGGGCCTGTATCTGCATTGACATGGAAAAGCCCTTCGATTACACAGGGGCATGGAGAAACGCATGGTGGTCAATGCAGAGACAGGCATCAGGGGACATGGAATACATAGAAAAATGGGGGAGAATCCCACCAACAGGAGACTGGCAACTACCGTCATCCAGTGTGATGACACAAAACGGAAACAACCCGAACTGGAAGCCTAGAGACGCACCAGCAATATACCCCATTGTAGCATACTGGACATCAGATGGCAGTACAAAAACATGCAATTGGTGCACAATCCACAACACACCGATAAACAGATGGAGAAAAAAGGAAGCGGCAGCAGTTCAGGTTAGAGACTTGAGGGGACTGTGCCTAAGAGTATGCTCAGAGCAGGAGACATACTACAGATGGCAACAGGGAGAGTTTACGGGACAGTTCAAACAGCAGTGGTGGCCAGGAGGGGGGACAGACCACGCACTATGTGTGATAGACGCAACAGGAACAAAGGCATTAGACAATCCAGACGTATATGT
>C00341 entry-id=1 pos=662..1261 direction=forward
GAATTTTCATACCCCCCCCATCACAAATGACAACACAGTGGCAGTTTCAAAAAGACCTAGCAGACTACCCCCTCTTTAACTGGGCCTGTATCTGCATTGACATGGAAAAGCCCTTCGATTACACAGGGGCATGGAGAAACGCATGGTGGTCAATGCAGAGACAGGCATCAGGGGACATGGAATACATAGAAAAATGGGGGAGAATCCCACCAACAGGAGACTGGCAACTACCGTCATCCAGTGTGATGACACAAAACGGAAACAACCCGAACTGGAAGCCTAGAGACGCACCAGCAATATACCCCATTGTAGCATACTGGACATCAGATGGCAGTACAAAAACATGCAATTGGTGCACAATCCACAACACACCGATAAACAGATGGAGAAAAAAGGAAGCGGCAGCAGTTCAGGTTAGAGACTTGAGGGGACTGTGCCTAAGAGTATGCTCAGAGCAGGAGACATACTACAGATGGCAACAGGGAGAGTTTACGGGACAGTTCAAACAGCAGTGGTGGCCAGGAGGGGGGACAGACCACGCACTATGTGTGATAGACGCAACAGGAACAAAGGCATTAGACAATCCAGACGTATATGTAC
>C00342 entry-id=1 pos=666..1265 direction=forward
TTTCATACCCCCCCCATCACAAATGACAACACAGTGGCAGTTTCAAAAAGACCTAGCAGACTACCCCCTCTTTAACTGGGCCTGTATCTGCATTGACATGGAAAAGCCCTTCGATTACACAGGGGCATGGAGAAACGCATGGTGGTCAATGCAGAGACAGGCATCAGGGGACATGGAATACATAGAAAAATGGGGGAGAATCCCACCAACAGGAGACTGGCAACTACCGTCATCCAGTGTGATGACACAAAACGGAAACAACCCGAACTGGAAGCCTAGAGACGCACCAGCAATATACCCCATTGTAGCATACTGGACATCAGATGGCAGTACAAAAACATGCAATTGGTGCACAATCCACAACACACCGATAAACAGATGGAGAAAAAAGGAAGCGGCAGCAGTTCAGGTTAGAGACTTGAGGGGACTGTGCCTAAGAGTATGCTCAGAGCAGGAGACATACTACAGATGGCAACAGGGAGAGTTTACGGGACAGTTCAAACAGCAGTGGTGGCCAGGAGGGGGGACAGACCACGCACTATGTGTGATAGACGCAACAGGAACAAAGGCATTAGACAATCCAGACGTATATGTACTGAC
>C00343 entry-id=1 pos=669..1268 direction=forward
CATACCCCCCCCATCACAAATGACAACACAGTGGCAGTTTCAAAAAGACCTAGCAGACTACCCCCTCTTTAACTGGGCCTGTATCTGCATTGACATGGAAAAGCCCTTCGATTACACAGGGGCATGGAGAAACGCATGGTGGTCAATGCAGAGACAGGCATCAGGGGACATGGAATACATAGAAAAATGGGGGAGAATCCCACCAACAGGAGACTGGCAACTACCGTCATCCAGTGTGATGACACAAAACGGAAACAACCCGAACTGGAAGCCTAGAGACGCACCAGCAATATACCCCATTGTAGCATACTGGACATCAGATGGCAGTACAAAAACATGCAATTGGTGCACAATCCACAACACACCGATAAACAGATGGAGAAAAAAGGAAGCGGCAGCAGTTCAGGTTAGAGACTTGAGGGGACTGTGCCTAAGAGTATGCTCAGAGCAGGAGACATACTACAGATGGCAACAGGGAGAGTTTACGGGACAGTTCAAACAGCAGTGGTGGCCAGGAGGGGGGACAGACCACGCACTATGTGTGATAGACGCAACAGGAACAAAGGCATTAGACAATCCAGACGTATATGTACTGACATG
>C00344 entry-id=1 pos=671..1270 direction=forward
TACCCCCCCCATCACAAATGACAACACAGTGGCAGTTTCAAAAAGACCTAGCAGACTACCCCCTCTTTAACTGGGCCTGTATCTGCATTGACATGGAAAAGCCCTTCGATTACACAGGGGCATGGAGAAACGCATGGTGGTCAATGCAGAGACAGGCATCAGGGGACATGGAATACATAGAAAAATGGGGGAGAATCCCACCAACAGGAGACTGGCAACTACCGTCATCCAGTGTGATGACACAAAACGGAAACAACCCGAACTGGAAGCCTAGAGACGCACCAGCAATATACCCCATTGTAGCATACTGGACATCAGATGGCAGTACAAAAACATGCAATTGGTGCACAATCCACAACACACCGATAAACAGATGGAGAAAAAAGGAAGCGGCAGCAGTTCAGGTTAGAGACTTGAGGGGACTGTGCCTAAGAGTATGCTCAGAGCAGGAGACATACTACAGATGGCAACAGGGAGAGTTTACGGGACAGTTCAAACAGCAGTGGTGGCCAGGAGGGGGGACAGACCACGCACTATGTGTGATAGACGCAACAGGAACAAAGGCATTAGACAATCCAGACGTATATGTACTGACATGGA
>C00345 entry-id=1 pos=671..1270 direction=forward
TACCCCCCCCATCACAAATGACAACACAGTGGCAGTTTCAAAAAGACCTAGCAGACTACCCCCTCTTTAACTGGGCCTGTATCTGCATTGACATGGAAAAGCCCTTCGATTACACAGGGGCATGGAGAAACGCATGGTGGTCAATGCAGAGACAGGCATCAGGGGACATGGAATACATAGAAAAATGGGGGAGAATCCCACCAACAGGAGACTGGCAACTACCGTCATCCAGTGTGATGACACAAAACGGAAACAACCCGAACTGGAAGCCTAGAGACGCACCAGCAATATACCCCATTGTAGCATACTGGACATCAGATGGCAGTACAAAAACATGCAATTGGTGCACAATCCACAACACACCGATAAACAGATGGAGAAAAAAGGAAGCGGCAGCAGTTCAGGTTAGAGACTTGAGGGGACTGTGCCTAAGAGTATGCTCAGAGCAGGAGACATACTACAGATGGCAACAGGGAGAGTTTACGGGACAGTTCAAACAGCAGTGGTGGCCAGGAGGGGGGACAGACCACGCACTATGTGTGATAGACGCAACAGGAACAAAGGCATTAGACAATCCAGACGTATATGTACTGACATGGA
>C00346 entry-id=1 pos=671..1270 direction=forward
TACCCCCCCCATCACAAATGACAACACAGTGGCAGTTTCAAAAAGACCTAGCAGACTACCCCCTCTTTAACTGGGCCTGTATCTGCATTGACATGGAAAAGCCCTTCGATTACACAGGGGCATGGAGAAACGCATGGTGGTCAATGCAGAGACAGGCATCAGGGGACATGGAATACATAGAAAAATGGGGGAGAATCCCACCAACAGGAGACTGGCAACTACCGTCATCCAGTGTGATGACACAAAACGGAAACAACCCGAACTGGAAGCCTAGAGACGCACCAGCAATATACCCCATTGTAGCATACTGGACATCAGATGGCAGTACAAAAACATGCAATTGGTGCACAATCCACAACACACCGATAAACAGATGGAGAAAAAAGGAAGCGGCAGCAGTTCAGGTTAGAGACTTGAGGGGACTGTGCCTAAGAGTATGCTCAGAGCAGGAGACATACTACAGATGGCAACAGGGAGAGTTTACGGGACAGTTCAAACAGCAGTGGTGGCCAGGAGGGGGGACAGACCACGCACTATGTGTGATAGACGCAACAGGAACAAAGGCATTAGACAATCCAGACGTATATGTACTGACATGGA
>C00347 entry-id=1 pos=674..1273 direction=forward
CCCCCCCATCACAAATGACAACACAGTGGCAGTTTCAAAAAGACCTAGCAGACTACCCCCTCTTTAACTGGGCCTGTATCTGCATTGACATGGAAAAGCCCTTCGATTACACAGGGGCATGGAGAAACGCATGGTGGTCAATGCAGAGACAGGCATCAGGGGACATGGAATACATAGAAAAATGGGGGAGAATCCCACCAACAGGAGACTGGCAACTACCGTCATCCAGTGTGATGACACAAAACGGAAACAACCCGAACTGGAAGCCTAGAGACGCACCAGCAATATACCCCATTGTAGCATACTGGACATCAGATGGCAGTACAAAAACATGCAATTGGTGCACAATCCACAACACACCGATAAACAGATGGAGAAAAAAGGAAGCGGCAGCAGTTCAGGTTAGAGACTTGAGGGGACTGTGCCTAAGAGTATGCTCAGAGCAGGAGACATACTACAGATGGCAACAGGGAGAGTTTACGGGACAGTTCAAACAGCAGTGGTGGCCAGGAGGGGGGACAGACCACGCACTATGTGTGATAGACGCAACAGGAACAAAGGCATTAGACAATCCAGACGTATATGTACTGACATGGAATG
>C00348 entry-id=1 pos=681..1280 direction=forward
ATCACAAATGACAACACAGTGGCAGTTTCAAAAAGACCTAGCAGACTACCCCCTCTTTAACTGGGCCTGTATCTGCATTGACATGGAAAAGCCCTTCGATTACACAGGGGCATGGAGAAACGCATGGTGGTCAATGCAGAGACAGGCATCAGGGGACATGGAATACATAGAAAAATGGGGGAGAATCCCACCAACAGGAGACTGGCAACTACCGTCATCCAGTGTGATGACACAAAACGGAAACAACCCGAACTGGAAGCCTAGAGACGCACCAGCAATATACCCCATTGTAGCATACTGGACATCAGATGGCAGTACAAAAACATGCAATTGGTGCACAATCCACAACACACCGATAAACAGATGGAGAAAAAAGGAAGCGGCAGCAGTTCAGGTTAGAGACTTGAGGGGACTGTGCCTAAGAGTATGCTCAGAGCAGGAGACATACTACAGATGGCAACAGGGAGAGTTTACGGGACAGTTCAAACAGCAGTGGTGGCCAGGAGGGGGGACAGACCACGCACTATGTGTGATAGACGCAACAGGAACAAAGGCATTAGACAATCCAGACGTATATGTACTGACATGGAATGGTCAAAT
>C00349 entry-id=1 pos=687..1286 direction=forward
AATGACAACACAGTGGCAGTTTCAAAAAGACCTAGCAGACTACCCCCTCTTTAACTGGGCCTGTATCTGCATTGACATGGAAAAGCCCTTCGATTACACAGGGGCATGGAGAAACGCATGGTGGTCAATGCAGAGACAGGCATCAGGGGACATGGAATACATAGAAAAATGGGGGAGAATCCCACCAACAGGAGACTGGCAACTACCGTCATCCAGTGTGATGACACAAAACGGAAACAACCCGAACTGGAAGCCTAGAGACGCACCAGCAATATACCCCATTGTAGCATACTGGACATCAGATGGCAGTACAAAAACATGCAATTGGTGCACAATCCACAACACACCGATAAACAGATGGAGAAAAAAGGAAGCGGCAGCAGTTCAGGTTAGAGACTTGAGGGGACTGTGCCTAAGAGTATGCTCAGAGCAGGAGACATACTACAGATGGCAACAGGGAGAGTTTACGGGACAGTTCAAACAGCAGTGGTGGCCAGGAGGGGGGACAGACCACGCACTATGTGTGATAGACGCAACAGGAACAAAGGCATTAGACAATCCAGACGTATATGTACTGACATGGAATGGTCAAATAAACAG
>C00350 entry-id=1 pos=688..1287 direction=forward
ATGACAACACAGTGGCAGTTTCAAAAAGACCTAGCAGACTACCCCCTCTTTAACTGGGCCTGTATCTGCATTGACATGGAAAAGCCCTTCGATTACACAGGGGCATGGAGAAACGCATGGTGGTCAATGCAGAGACAGGCATCAGGGGACATGGAATACATAGAAAAATGGGGGAGAATCCCACCAACAGGAGACTGGCAACTACCGTCATCCAGTGTGATGACACAAAACGGAAACAACCCGAACTGGAAGCCTAGAGACGCACCAGCAATATACCCCATTGTAGCATACTGGACATCAGATGGCAGTACAAAAACATGCAATTGGTGCACAATCCACAACACACCGATAAACAGATGGAGAAAAAAGGAAGCGGCAGCAGTTCAGGTTAGAGACTTGAGGGGACTGTGCCTAAGAGTATGCTCAGAGCAGGAGACATACTACAGATGGCAACAGGGAGAGTTTACGGGACAGTTCAAACAGCAGTGGTGGCCAGGAGGGGGGACAGACCACGCACTATGTGTGATAGACGCAACAGGAACAAAGGCATTAGACAATCCAGACGTATATGTACTGACATGGAATGGTCAAATAAACAGT
>C00351 entry-id=1 pos=688..1287 direction=forward
ATGACAACACAGTGGCAGTTTCAAAAAGACCTAGCAGACTACCCCCTCTTTAACTGGGCCTGTATCTGCATTGACATGGAAAAGCCCTTCGATTACACAGGGGCATGGAGAAACGCATGGTGGTCAATGCAGAGACAGGCATCAGGGGACATGGAATACATAGAAAAATGGGGGAGAATCCCACCAACAGGAGACTGGCAACTACCGTCATCCAGTGTGATGACACAAAACGGAAACAACCCGAACTGGAAGCCTAGAGACGCACCAGCAATATACCCCATTGTAGCATACTGGACATCAGATGGCAGTACAAAAACATGCAATTGGTGCACAATCCACAACACACCGATAAACAGATGGAGAAAAAAGGAAGCGGCAGCAGTTCAGGTTAGAGACTTGAGGGGACTGTGCCTAAGAGTATGCTCAGAGCAGGAGACATACTACAGATGGCAACAGGGAGAGTTTACGGGACAGTTCAAACAGCAGTGGTGGCCAGGAGGGGGGACAGACCACGCACTATGTGTGATAGACGCAACAGGAACAAAGGCATTAGACAATCCAGACGTATATGTACTGACATGGAATGGTCAAATAAACAGT
>C00352 entry-id=1 pos=692..1291 direction=forward
CAACACAGTGGCAGTTTCAAAAAGACCTAGCAGACTACCCCCTCTTTAACTGGGCCTGTATCTGCATTGACATGGAAAAGCCCTTCGATTACACAGGGGCATGGAGAAACGCATGGTGGTCAATGCAGAGACAGGCATCAGGGGACATGGAATACATAGAAAAATGGGGGAGAATCCCACCAACAGGAGACTGGCAACTACCGTCATCCAGTGTGATGACACAAAACGGAAACAACCCGAACTGGAAGCCTAGAGACGCACCAGCAATATACCCCATTGTAGCATACTGGACATCAGATGGCAGTACAAAAACATGCAATTGGTGCACAATCCACAACACACCGATAAACAGATGGAGAAAAAAGGAAGCGGCAGCAGTTCAGGTTAGAGACTTGAGGGGACTGTGCCTAAGAGTATGCTCAGAGCAGGAGACATACTACAGATGGCAACAGGGAGAGTTTACGGGACAGTTCAAACAGCAGTGGTGGCCAGGAGGGGGGACAGACCACGCACTATGTGTGATAGACGCAACAGGAACAAAGGCATTAGACAATCCAGACGTATATGTACTGACATGGAATGGTCAAATAAACAGTGCAA
>C00353 entry-id=1 pos=693..1292 direction=forward
AACACAGTGGCAGTTTCAAAAAGACCTAGCAGACTACCCCCTCTTTAACTGGGCCTGTATCTGCATTGACATGGAAAAGCCCTTCGATTACACAGGGGCATGGAGAAACGCATGGTGGTCAATGCAGAGACAGGCATCAGGGGACATGGAATACATAGAAAAATGGGGGAGAATCCCACCAACAGGAGACTGGCAACTACCGTCATCCAGTGTGATGACACAAAACGGAAACAACCCGAACTGGAAGCCTAGAGACGCACCAGCAATATACCCCATTGTAGCATACTGGACATCAGATGGCAGTACAAAAACATGCAATTGGTGCACAATCCACAACACACCGATAAACAGATGGAGAAAAAAGGAAGCGGCAGCAGTTCAGGTTAGAGACTTGAGGGGACTGTGCCTAAGAGTATGCTCAGAGCAGGAGACATACTACAGATGGCAACAGGGAGAGTTTACGGGACAGTTCAAACAGCAGTGGTGGCCAGGAGGGGGGACAGACCACGCACTATGTGTGATAGACGCAACAGGAACAAAGGCATTAGACAATCCAGACGTATATGTACTGACATGGAATGGTCAAATAAACAGTGCAAC
>C00354 entry-id=1 pos=694..1293 direction=forward
ACACAGTGGCAGTTTCAAAAAGACCTAGCAGACTACCCCCTCTTTAACTGGGCCTGTATCTGCATTGACATGGAAAAGCCCTTCGATTACACAGGGGCATGGAGAAACGCATGGTGGTCAATGCAGAGACAGGCATCAGGGGACATGGAATACATAGAAAAATGGGGGAGAATCCCACCAACAGGAGACTGGCAACTACCGTCATCCAGTGTGATGACACAAAACGGAAACAACCCGAACTGGAAGCCTAGAGACGCACCAGCAATATACCCCATTGTAGCATACTGGACATCAGATGGCAGTACAAAAACATGCAATTGGTGCACAATCCACAACACACCGATAAACAGATGGAGAAAAAAGGAAGCGGCAGCAGTTCAGGTTAGAGACTTGAGGGGACTGTGCCTAAGAGTATGCTCAGAGCAGGAGACATACTACAGATGGCAACAGGGAGAGTTTACGGGACAGTTCAAACAGCAGTGGTGGCCAGGAGGGGGGACAGACCACGCACTATGTGTGATAGACGCAACAGGAACAAAGGCATTAGACAATCCAGACGTATATGTACTGACATGGAATGGTCAAATAAACAGTGCAACT
>C00355 entry-id=1 pos=696..1295 direction=forward
ACAGTGGCAGTTTCAAAAAGACCTAGCAGACTACCCCCTCTTTAACTGGGCCTGTATCTGCATTGACATGGAAAAGCCCTTCGATTACACAGGGGCATGGAGAAACGCATGGTGGTCAATGCAGAGACAGGCATCAGGGGACATGGAATACATAGAAAAATGGGGGAGAATCCCACCAACAGGAGACTGGCAACTACCGTCATCCAGTGTGATGACACAAAACGGAAACAACCCGAACTGGAAGCCTAGAGACGCACCAGCAATATACCCCATTGTAGCATACTGGACATCAGATGGCAGTACAAAAACATGCAATTGGTGCACAATCCACAACACACCGATAAACAGATGGAGAAAAAAGGAAGCGGCAGCAGTTCAGGTTAGAGACTTGAGGGGACTGTGCCTAAGAGTATGCTCAGAGCAGGAGACATACTACAGATGGCAACAGGGAGAGTTTACGGGACAGTTCAAACAGCAGTGGTGGCCAGGAGGGGGGACAGACCACGCACTATGTGTGATAGACGCAACAGGAACAAAGGCATTAGACAATCCAGACGTATATGTACTGACATGGAATGGTCAAATAAACAGTGCAACTAC
>C00356 entry-id=1 pos=698..1297 direction=forward
AGTGGCAGTTTCAAAAAGACCTAGCAGACTACCCCCTCTTTAACTGGGCCTGTATCTGCATTGACATGGAAAAGCCCTTCGATTACACAGGGGCATGGAGAAACGCATGGTGGTCAATGCAGAGACAGGCATCAGGGGACATGGAATACATAGAAAAATGGGGGAGAATCCCACCAACAGGAGACTGGCAACTACCGTCATCCAGTGTGATGACACAAAACGGAAACAACCCGAACTGGAAGCCTAGAGACGCACCAGCAATATACCCCATTGTAGCATACTGGACATCAGATGGCAGTACAAAAACATGCAATTGGTGCACAATCCACAACACACCGATAAACAGATGGAGAAAAAAGGAAGCGGCAGCAGTTCAGGTTAGAGACTTGAGGGGACTGTGCCTAAGAGTATGCTCAGAGCAGGAGACATACTACAGATGGCAACAGGGAGAGTTTACGGGACAGTTCAAACAGCAGTGGTGGCCAGGAGGGGGGACAGACCACGCACTATGTGTGATAGACGCAACAGGAACAAAGGCATTAGACAATCCAGACGTATATGTACTGACATGGAATGGTCAAATAAACAGTGCAACTACAC
>C00357 entry-id=1 pos=700..1299 direction=forward
TGGCAGTTTCAAAAAGACCTAGCAGACTACCCCCTCTTTAACTGGGCCTGTATCTGCATTGACATGGAAAAGCCCTTCGATTACACAGGGGCATGGAGAAACGCATGGTGGTCAATGCAGAGACAGGCATCAGGGGACATGGAATACATAGAAAAATGGGGGAGAATCCCACCAACAGGAGACTGGCAACTACCGTCATCCAGTGTGATGACACAAAACGGAAACAACCCGAACTGGAAGCCTAGAGACGCACCAGCAATATACCCCATTGTAGCATACTGGACATCAGATGGCAGTACAAAAACATGCAATTGGTGCACAATCCACAACACACCGATAAACAGATGGAGAAAAAAGGAAGCGGCAGCAGTTCAGGTTAGAGACTTGAGGGGACTGTGCCTAAGAGTATGCTCAGAGCAGGAGACATACTACAGATGGCAACAGGGAGAGTTTACGGGACAGTTCAAACAGCAGTGGTGGCCAGGAGGGGGGACAGACCACGCACTATGTGTGATAGACGCAACAGGAACAAAGGCATTAGACAATCCAGACGTATATGTACTGACATGGAATGGTCAAATAAACAGTGCAACTACACCT
>C00358 entry-id=1 pos=700..1299 direction=forward
TGGCAGTTTCAAAAAGACCTAGCAGACTACCCCCTCTTTAACTGGGCCTGTATCTGCATTGACATGGAAAAGCCCTTCGATTACACAGGGGCATGGAGAAACGCATGGTGGTCAATGCAGAGACAGGCATCAGGGGACATGGAATACATAGAAAAATGGGGGAGAATCCCACCAACAGGAGACTGGCAACTACCGTCATCCAGTGTGATGACACAAAACGGAAACAACCCGAACTGGAAGCCTAGAGACGCACCAGCAATATACCCCATTGTAGCATACTGGACATCAGATGGCAGTACAAAAACATGCAATTGGTGCACAATCCACAACACACCGATAAACAGATGGAGAAAAAAGGAAGCGGCAGCAGTTCAGGTTAGAGACTTGAGGGGACTGTGCCTAAGAGTATGCTCAGAGCAGGAGACATACTACAGATGGCAACAGGGAGAGTTTACGGGACAGTTCAAACAGCAGTGGTGGCCAGGAGGGGGGACAGACCACGCACTATGTGTGATAGACGCAACAGGAACAAAGGCATTAGACAATCCAGACGTATATGTACTGACATGGAATGGTCAAATAAACAGTGCAACTACACCT
>C00359 entry-id=1 pos=702..1301 direction=forward
GCAGTTTCAAAAAGACCTAGCAGACTACCCCCTCTTTAACTGGGCCTGTATCTGCATTGACATGGAAAAGCCCTTCGATTACACAGGGGCATGGAGAAACGCATGGTGGTCAATGCAGAGACAGGCATCAGGGGACATGGAATACATAGAAAAATGGGGGAGAATCCCACCAACAGGAGACTGGCAACTACCGTCATCCAGTGTGATGACACAAAACGGAAACAACCCGAACTGGAAGCCTAGAGACGCACCAGCAATATACCCCATTGTAGCATACTGGACATCAGATGGCAGTACAAAAACATGCAATTGGTGCACAATCCACAACACACCGATAAACAGATGGAGAAAAAAGGAAGCGGCAGCAGTTCAGGTTAGAGACTTGAGGGGACTGTGCCTAAGAGTATGCTCAGAGCAGGAGACATACTACAGATGGCAACAGGGAGAGTTTACGGGACAGTTCAAACAGCAGTGGTGGCCAGGAGGGGGGACAGACCACGCACTATGTGTGATAGACGCAACAGGAACAAAGGCATTAGACAATCCAGACGTATATGTACTGACATGGAATGGTCAAATAAACAGTGCAACTACACCTCC
>C00360 entry-id=1 pos=703..1302 direction=forward
CAGTTTCAAAAAGACCTAGCAGACTACCCCCTCTTTAACTGGGCCTGTATCTGCATTGACATGGAAAAGCCCTTCGATTACACAGGGGCATGGAGAAACGCATGGTGGTCAATGCAGAGACAGGCATCAGGGGACATGGAATACATAGAAAAATGGGGGAGAATCCCACCAACAGGAGACTGGCAACTACCGTCATCCAGTGTGATGACACAAAACGGAAACAACCCGAACTGGAAGCCTAGAGACGCACCAGCAATATACCCCATTGTAGCATACTGGACATCAGATGGCAGTACAAAAACATGCAATTGGTGCACAATCCACAACACACCGATAAACAGATGGAGAAAAAAGGAAGCGGCAGCAGTTCAGGTTAGAGACTTGAGGGGACTGTGCCTAAGAGTATGCTCAGAGCAGGAGACATACTACAGATGGCAACAGGGAGAGTTTACGGGACAGTTCAAACAGCAGTGGTGGCCAGGAGGGGGGACAGACCACGCACTATGTGTGATAGACGCAACAGGAACAAAGGCATTAGACAATCCAGACGTATATGTACTGACATGGAATGGTCAAATAAACAGTGCAACTACACCTCCA
>C00361 entry-id=1 pos=709..1308 direction=forward
CAAAAAGACCTAGCAGACTACCCCCTCTTTAACTGGGCCTGTATCTGCATTGACATGGAAAAGCCCTTCGATTACACAGGGGCATGGAGAAACGCATGGTGGTCAATGCAGAGACAGGCATCAGGGGACATGGAATACATAGAAAAATGGGGGAGAATCCCACCAACAGGAGACTGGCAACTACCGTCATCCAGTGTGATGACACAAAACGGAAACAACCCGAACTGGAAGCCTAGAGACGCACCAGCAATATACCCCATTGTAGCATACTGGACATCAGATGGCAGTACAAAAACATGCAATTGGTGCACAATCCACAACACACCGATAAACAGATGGAGAAAAAAGGAAGCGGCAGCAGTTCAGGTTAGAGACTTGAGGGGACTGTGCCTAAGAGTATGCTCAGAGCAGGAGACATACTACAGATGGCAACAGGGAGAGTTTACGGGACAGTTCAAACAGCAGTGGTGGCCAGGAGGGGGGACAGACCACGCACTATGTGTGATAGACGCAACAGGAACAAAGGCATTAGACAATCCAGACGTATATGTACTGACATGGAATGGTCAAATAAACAGTGCAACTACACCTCCACTTACC
>C00362 entry-id=1 pos=713..1312 direction=forward
AAGACCTAGCAGACTACCCCCTCTTTAACTGGGCCTGTATCTGCATTGACATGGAAAAGCCCTTCGATTACACAGGGGCATGGAGAAACGCATGGTGGTCAATGCAGAGACAGGCATCAGGGGACATGGAATACATAGAAAAATGGGGGAGAATCCCACCAACAGGAGACTGGCAACTACCGTCATCCAGTGTGATGACACAAAACGGAAACAACCCGAACTGGAAGCCTAGAGACGCACCAGCAATATACCCCATTGTAGCATACTGGACATCAGATGGCAGTACAAAAACATGCAATTGGTGCACAATCCACAACACACCGATAAACAGATGGAGAAAAAAGGAAGCGGCAGCAGTTCAGGTTAGAGACTTGAGGGGACTGTGCCTAAGAGTATGCTCAGAGCAGGAGACATACTACAGATGGCAACAGGGAGAGTTTACGGGACAGTTCAAACAGCAGTGGTGGCCAGGAGGGGGGACAGACCACGCACTATGTGTGATAGACGCAACAGGAACAAAGGCATTAGACAATCCAGACGTATATGTACTGACATGGAATGGTCAAATAAACAGTGCAACTACACCTCCACTTACCTACT
>C00363 entry-id=1 pos=720..1319 direction=forward
AGCAGACTACCCCCTCTTTAACTGGGCCTGTATCTGCATTGACATGGAAAAGCCCTTCGATTACACAGGGGCATGGAGAAACGCATGGTGGTCAATGCAGAGACAGGCATCAGGGGACATGGAATACATAGAAAAATGGGGGAGAATCCCACCAACAGGAGACTGGCAACTACCGTCATCCAGTGTGATGACACAAAACGGAAACAACCCGAACTGGAAGCCTAGAGACGCACCAGCAATATACCCCATTGTAGCATACTGGACATCAGATGGCAGTACAAAAACATGCAATTGGTGCACAATCCACAACACACCGATAAACAGATGGAGAAAAAAGGAAGCGGCAGCAGTTCAGGTTAGAGACTTGAGGGGACTGTGCCTAAGAGTATGCTCAGAGCAGGAGACATACTACAGATGGCAACAGGGAGAGTTTACGGGACAGTTCAAACAGCAGTGGTGGCCAGGAGGGGGGACAGACCACGCACTATGTGTGATAGACGCAACAGGAACAAAGGCATTAGACAATCCAGACGTATATGTACTGACATGGAATGGTCAAATAAACAGTGCAACTACACCTCCACTTACCTACTGGGGTAT
>C00364 entry-id=1 pos=722..1321 direction=forward
CAGACTACCCCCTCTTTAACTGGGCCTGTATCTGCATTGACATGGAAAAGCCCTTCGATTACACAGGGGCATGGAGAAACGCATGGTGGTCAATGCAGAGACAGGCATCAGGGGACATGGAATACATAGAAAAATGGGGGAGAATCCCACCAACAGGAGACTGGCAACTACCGTCATCCAGTGTGATGACACAAAACGGAAACAACCCGAACTGGAAGCCTAGAGACGCACCAGCAATATACCCCATTGTAGCATACTGGACATCAGATGGCAGTACAAAAACATGCAATTGGTGCACAATCCACAACACACCGATAAACAGATGGAGAAAAAAGGAAGCGGCAGCAGTTCAGGTTAGAGACTTGAGGGGACTGTGCCTAAGAGTATGCTCAGAGCAGGAGACATACTACAGATGGCAACAGGGAGAGTTTACGGGACAGTTCAAACAGCAGTGGTGGCCAGGAGGGGGGACAGACCACGCACTATGTGTGATAGACGCAACAGGAACAAAGGCATTAGACAATCCAGACGTATATGTACTGACATGGAATGGTCAAATAAACAGTGCAACTACACCTCCACTTACCTACTGGGGTATTA
>C00365 entry-id=1 pos=724..1323 direction=forward
GACTACCCCCTCTTTAACTGGGCCTGTATCTGCATTGACATGGAAAAGCCCTTCGATTACACAGGGGCATGGAGAAACGCATGGTGGTCAATGCAGAGACAGGCATCAGGGGACATGGAATACATAGAAAAATGGGGGAGAATCCCACCAACAGGAGACTGGCAACTACCGTCATCCAGTGTGATGACACAAAACGGAAACAACCCGAACTGGAAGCCTAGAGACGCACCAGCAATATACCCCATTGTAGCATACTGGACATCAGATGGCAGTACAAAAACATGCAATTGGTGCACAATCCACAACACACCGATAAACAGATGGAGAAAAAAGGAAGCGGCAGCAGTTCAGGTTAGAGACTTGAGGGGACTGTGCCTAAGAGTATGCTCAGAGCAGGAGACATACTACAGATGGCAACAGGGAGAGTTTACGGGACAGTTCAAACAGCAGTGGTGGCCAGGAGGGGGGACAGACCACGCACTATGTGTGATAGACGCAACAGGAACAAAGGCATTAGACAATCCAGACGTATATGTACTGACATGGAATGGTCAAATAAACAGTGCAACTACACCTCCACTTACCTACTGGGGTATTACA
>C00366 entry-id=1 pos=727..1326 direction=forward
TACCCCCTCTTTAACTGGGCCTGTATCTGCATTGACATGGAAAAGCCCTTCGATTACACAGGGGCATGGAGAAACGCATGGTGGTCAATGCAGAGACAGGCATCAGGGGACATGGAATACATAGAAAAATGGGGGAGAATCCCACCAACAGGAGACTGGCAACTACCGTCATCCAGTGTGATGACACAAAACGGAAACAACCCGAACTGGAAGCCTAGAGACGCACCAGCAATATACCCCATTGTAGCATACTGGACATCAGATGGCAGTACAAAAACATGCAATTGGTGCACAATCCACAACACACCGATAAACAGATGGAGAAAAAAGGAAGCGGCAGCAGTTCAGGTTAGAGACTTGAGGGGACTGTGCCTAAGAGTATGCTCAGAGCAGGAGACATACTACAGATGGCAACAGGGAGAGTTTACGGGACAGTTCAAACAGCAGTGGTGGCCAGGAGGGGGGACAGACCACGCACTATGTGTGATAGACGCAACAGGAACAAAGGCATTAGACAATCCAGACGTATATGTACTGACATGGAATGGTCAAATAAACAGTGCAACTACACCTCCACTTACCTACTGGGGTATTACAACT
>C00367 entry-id=1 pos=727..1326 direction=forward
TACCCCCTCTTTAACTGGGCCTGTATCTGCATTGACATGGAAAAGCCCTTCGATTACACAGGGGCATGGAGAAACGCATGGTGGTCAATGCAGAGACAGGCATCAGGGGACATGGAATACATAGAAAAATGGGGGAGAATCCCACCAACAGGAGACTGGCAACTACCGTCATCCAGTGTGATGACACAAAACGGAAACAACCCGAACTGGAAGCCTAGAGACGCACCAGCAATATACCCCATTGTAGCATACTGGACATCAGATGGCAGTACAAAAACATGCAATTGGTGCACAATCCACAACACACCGATAAACAGATGGAGAAAAAAGGAAGCGGCAGCAGTTCAGGTTAGAGACTTGAGGGGACTGTGCCTAAGAGTATGCTCAGAGCAGGAGACATACTACAGATGGCAACAGGGAGAGTTTACGGGACAGTTCAAACAGCAGTGGTGGCCAGGAGGGGGGACAGACCACGCACTATGTGTGATAGACGCAACAGGAACAAAGGCATTAGACAATCCAGACGTATATGTACTGACATGGAATGGTCAAATAAACAGTGCAACTACACCTCCACTTACCTACTGGGGTATTACAACT
>C00368 entry-id=1 pos=729..1328 direction=forward
CCCCCTCTTTAACTGGGCCTGTATCTGCATTGACATGGAAAAGCCCTTCGATTACACAGGGGCATGGAGAAACGCATGGTGGTCAATGCAGAGACAGGCATCAGGGGACATGGAATACATAGAAAAATGGGGGAGAATCCCACCAACAGGAGACTGGCAACTACCGTCATCCAGTGTGATGACACAAAACGGAAACAACCCGAACTGGAAGCCTAGAGACGCACCAGCAATATACCCCATTGTAGCATACTGGACATCAGATGGCAGTACAAAAACATGCAATTGGTGCACAATCCACAACACACCGATAAACAGATGGAGAAAAAAGGAAGCGGCAGCAGTTCAGGTTAGAGACTTGAGGGGACTGTGCCTAAGAGTATGCTCAGAGCAGGAGACATACTACAGATGGCAACAGGGAGAGTTTACGGGACAGTTCAAACAGCAGTGGTGGCCAGGAGGGGGGACAGACCACGCACTATGTGTGATAGACGCAACAGGAACAAAGGCATTAGACAATCCAGACGTATATGTACTGACATGGAATGGTCAAATAAACAGTGCAACTACACCTCCACTTACCTACTGGGGTATTACAACTTC
>C00369 entry-id=1 pos=730..1329 direction=forward
CCCCTCTTTAACTGGGCCTGTATCTGCATTGACATGGAAAAGCCCTTCGATTACACAGGGGCATGGAGAAACGCATGGTGGTCAATGCAGAGACAGGCATCAGGGGACATGGAATACATAGAAAAATGGGGGAGAATCCCACCAACAGGAGACTGGCAACTACCGTCATCCAGTGTGATGACACAAAACGGAAACAACCCGAACTGGAAGCCTAGAGACGCACCAGCAATATACCCCATTGTAGCATACTGGACATCAGATGGCAGTACAAAAACATGCAATTGGTGCACAATCCACAACACACCGATAAACAGATGGAGAAAAAAGGAAGCGGCAGCAGTTCAGGTTAGAGACTTGAGGGGACTGTGCCTAAGAGTATGCTCAGAGCAGGAGACATACTACAGATGGCAACAGGGAGAGTTTACGGGACAGTTCAAACAGCAGTGGTGGCCAGGAGGGGGGACAGACCACGCACTATGTGTGATAGACGCAACAGGAACAAAGGCATTAGACAATCCAGACGTATATGTACTGACATGGAATGGTCAAATAAACAGTGCAACTACACCTCCACTTACCTACTGGGGTATTACAACTTCA
>C00370 entry-id=1 pos=732..1331 direction=forward
CCTCTTTAACTGGGCCTGTATCTGCATTGACATGGAAAAGCCCTTCGATTACACAGGGGCATGGAGAAACGCATGGTGGTCAATGCAGAGACAGGCATCAGGGGACATGGAATACATAGAAAAATGGGGGAGAATCCCACCAACAGGAGACTGGCAACTACCGTCATCCAGTGTGATGACACAAAACGGAAACAACCCGAACTGGAAGCCTAGAGACGCACCAGCAATATACCCCATTGTAGCATACTGGACATCAGATGGCAGTACAAAAACATGCAATTGGTGCACAATCCACAACACACCGATAAACAGATGGAGAAAAAAGGAAGCGGCAGCAGTTCAGGTTAGAGACTTGAGGGGACTGTGCCTAAGAGTATGCTCAGAGCAGGAGACATACTACAGATGGCAACAGGGAGAGTTTACGGGACAGTTCAAACAGCAGTGGTGGCCAGGAGGGGGGACAGACCACGCACTATGTGTGATAGACGCAACAGGAACAAAGGCATTAGACAATCCAGACGTATATGTACTGACATGGAATGGTCAAATAAACAGTGCAACTACACCTCCACTTACCTACTGGGGTATTACAACTTCAGG
>C00371 entry-id=1 pos=733..1332 direction=forward
CTCTTTAACTGGGCCTGTATCTGCATTGACATGGAAAAGCCCTTCGATTACACAGGGGCATGGAGAAACGCATGGTGGTCAATGCAGAGACAGGCATCAGGGGACATGGAATACATAGAAAAATGGGGGAGAATCCCACCAACAGGAGACTGGCAACTACCGTCATCCAGTGTGATGACACAAAACGGAAACAACCCGAACTGGAAGCCTAGAGACGCACCAGCAATATACCCCATTGTAGCATACTGGACATCAGATGGCAGTACAAAAACATGCAATTGGTGCACAATCCACAACACACCGATAAACAGATGGAGAAAAAAGGAAGCGGCAGCAGTTCAGGTTAGAGACTTGAGGGGACTGTGCCTAAGAGTATGCTCAGAGCAGGAGACATACTACAGATGGCAACAGGGAGAGTTTACGGGACAGTTCAAACAGCAGTGGTGGCCAGGAGGGGGGACAGACCACGCACTATGTGTGATAGACGCAACAGGAACAAAGGCATTAGACAATCCAGACGTATATGTACTGACATGGAATGGTCAAATAAACAGTGCAACTACACCTCCACTTACCTACTGGGGTATTACAACTTCAGGT
>C00372 entry-id=1 pos=737..1336 direction=forward
TTAACTGGGCCTGTATCTGCATTGACATGGAAAAGCCCTTCGATTACACAGGGGCATGGAGAAACGCATGGTGGTCAATGCAGAGACAGGCATCAGGGGACATGGAATACATAGAAAAATGGGGGAGAATCCCACCAACAGGAGACTGGCAACTACCGTCATCCAGTGTGATGACACAAAACGGAAACAACCCGAACTGGAAGCCTAGAGACGCACCAGCAATATACCCCATTGTAGCATACTGGACATCAGATGGCAGTACAAAAACATGCAATTGGTGCACAATCCACAACACACCGATAAACAGATGGAGAAAAAAGGAAGCGGCAGCAGTTCAGGTTAGAGACTTGAGGGGACTGTGCCTAAGAGTATGCTCAGAGCAGGAGACATACTACAGATGGCAACAGGGAGAGTTTACGGGACAGTTCAAACAGCAGTGGTGGCCAGGAGGGGGGACAGACCACGCACTATGTGTGATAGACGCAACAGGAACAAAGGCATTAGACAATCCAGACGTATATGTACTGACATGGAATGGTCAAATAAACAGTGCAACTACACCTCCACTTACCTACTGGGGTATTACAACTTCAGGTAGGA
>C00373 entry-id=1 pos=740..1339 direction=forward
ACTGGGCCTGTATCTGCATTGACATGGAAAAGCCCTTCGATTACACAGGGGCATGGAGAAACGCATGGTGGTCAATGCAGAGACAGGCATCAGGGGACATGGAATACATAGAAAAATGGGGGAGAATCCCACCAACAGGAGACTGGCAACTACCGTCATCCAGTGTGATGACACAAAACGGAAACAACCCGAACTGGAAGCCTAGAGACGCACCAGCAATATACCCCATTGTAGCATACTGGACATCAGATGGCAGTACAAAAACATGCAATTGGTGCACAATCCACAACACACCGATAAACAGATGGAGAAAAAAGGAAGCGGCAGCAGTTCAGGTTAGAGACTTGAGGGGACTGTGCCTAAGAGTATGCTCAGAGCAGGAGACATACTACAGATGGCAACAGGGAGAGTTTACGGGACAGTTCAAACAGCAGTGGTGGCCAGGAGGGGGGACAGACCACGCACTATGTGTGATAGACGCAACAGGAACAAAGGCATTAGACAATCCAGACGTATATGTACTGACATGGAATGGTCAAATAAACAGTGCAACTACACCTCCACTTACCTACTGGGGTATTACAACTTCAGGTAGGAGAG
>C00374 entry-id=1 pos=742..1341 direction=forward
TGGGCCTGTATCTGCATTGACATGGAAAAGCCCTTCGATTACACAGGGGCATGGAGAAACGCATGGTGGTCAATGCAGAGACAGGCATCAGGGGACATGGAATACATAGAAAAATGGGGGAGAATCCCACCAACAGGAGACTGGCAACTACCGTCATCCAGTGTGATGACACAAAACGGAAACAACCCGAACTGGAAGCCTAGAGACGCACCAGCAATATACCCCATTGTAGCATACTGGACATCAGATGGCAGTACAAAAACATGCAATTGGTGCACAATCCACAACACACCGATAAACAGATGGAGAAAAAAGGAAGCGGCAGCAGTTCAGGTTAGAGACTTGAGGGGACTGTGCCTAAGAGTATGCTCAGAGCAGGAGACATACTACAGATGGCAACAGGGAGAGTTTACGGGACAGTTCAAACAGCAGTGGTGGCCAGGAGGGGGGACAGACCACGCACTATGTGTGATAGACGCAACAGGAACAAAGGCATTAGACAATCCAGACGTATATGTACTGACATGGAATGGTCAAATAAACAGTGCAACTACACCTCCACTTACCTACTGGGGTATTACAACTTCAGGTAGGAGAGCA
>C00375 entry-id=1 pos=742..1341 direction=forward
TGGGCCTGTATCTGCATTGACATGGAAAAGCCCTTCGATTACACAGGGGCATGGAGAAACGCATGGTGGTCAATGCAGAGACAGGCATCAGGGGACATGGAATACATAGAAAAATGGGGGAGAATCCCACCAACAGGAGACTGGCAACTACCGTCATCCAGTGTGATGACACAAAACGGAAACAACCCGAACTGGAAGCCTAGAGACGCACCAGCAATATACCCCATTGTAGCATACTGGACATCAGATGGCAGTACAAAAACATGCAATTGGTGCACAATCCACAACACACCGATAAACAGATGGAGAAAAAAGGAAGCGGCAGCAGTTCAGGTTAGAGACTTGAGGGGACTGTGCCTAAGAGTATGCTCAGAGCAGGAGACATACTACAGATGGCAACAGGGAGAGTTTACGGGACAGTTCAAACAGCAGTGGTGGCCAGGAGGGGGGACAGACCACGCACTATGTGTGATAGACGCAACAGGAACAAAGGCATTAGACAATCCAGACGTATATGTACTGACATGGAATGGTCAAATAAACAGTGCAACTACACCTCCACTTACCTACTGGGGTATTACAACTTCAGGTAGGAGAGCA
>C00376 entry-id=1 pos=742..1341 direction=forward
TGGGCCTGTATCTGCATTGACATGGAAAAGCCCTTCGATTACACAGGGGCATGGAGAAACGCATGGTGGTCAATGCAGAGACAGGCATCAGGGGACATGGAATACATAGAAAAATGGGGGAGAATCCCACCAACAGGAGACTGGCAACTACCGTCATCCAGTGTGATGACACAAAACGGAAACAACCCGAACTGGAAGCCTAGAGACGCACCAGCAATATACCCCATTGTAGCATACTGGACATCAGATGGCAGTACAAAAACATGCAATTGGTGCACAATCCACAACACACCGATAAACAGATGGAGAAAAAAGGAAGCGGCAGCAGTTCAGGTTAGAGACTTGAGGGGACTGTGCCTAAGAGTATGCTCAGAGCAGGAGACATACTACAGATGGCAACAGGGAGAGTTTACGGGACAGTTCAAACAGCAGTGGTGGCCAGGAGGGGGGACAGACCACGCACTATGTGTGATAGACGCAACAGGAACAAAGGCATTAGACAATCCAGACGTATATGTACTGACATGGAATGGTCAAATAAACAGTGCAACTACACCTCCACTTACCTACTGGGGTATTACAACTTCAGGTAGGAGAGCA
>C00377 entry-id=1 pos=743..1342 direction=forward
GGGCCTGTATCTGCATTGACATGGAAAAGCCCTTCGATTACACAGGGGCATGGAGAAACGCATGGTGGTCAATGCAGAGACAGGCATCAGGGGACATGGAATACATAGAAAAATGGGGGAGAATCCCACCAACAGGAGACTGGCAACTACCGTCATCCAGTGTGATGACACAAAACGGAAACAACCCGAACTGGAAGCCTAGAGACGCACCAGCAATATACCCCATTGTAGCATACTGGACATCAGATGGCAGTACAAAAACATGCAATTGGTGCACAATCCACAACACACCGATAAACAGATGGAGAAAAAAGGAAGCGGCAGCAGTTCAGGTTAGAGACTTGAGGGGACTGTGCCTAAGAGTATGCTCAGAGCAGGAGACATACTACAGATGGCAACAGGGAGAGTTTACGGGACAGTTCAAACAGCAGTGGTGGCCAGGAGGGGGGACAGACCACGCACTATGTGTGATAGACGCAACAGGAACAAAGGCATTAGACAATCCAGACGTATATGTACTGACATGGAATGGTCAAATAAACAGTGCAACTACACCTCCACTTACCTACTGGGGTATTACAACTTCAGGTAGGAGAGCAT
>C00378 entry-id=1 pos=744..1343 direction=forward
GGCCTGTATCTGCATTGACATGGAAAAGCCCTTCGATTACACAGGGGCATGGAGAAACGCATGGTGGTCAATGCAGAGACAGGCATCAGGGGACATGGAATACATAGAAAAATGGGGGAGAATCCCACCAACAGGAGACTGGCAACTACCGTCATCCAGTGTGATGACACAAAACGGAAACAACCCGAACTGGAAGCCTAGAGACGCACCAGCAATATACCCCATTGTAGCATACTGGACATCAGATGGCAGTACAAAAACATGCAATTGGTGCACAATCCACAACACACCGATAAACAGATGGAGAAAAAAGGAAGCGGCAGCAGTTCAGGTTAGAGACTTGAGGGGACTGTGCCTAAGAGTATGCTCAGAGCAGGAGACATACTACAGATGGCAACAGGGAGAGTTTACGGGACAGTTCAAACAGCAGTGGTGGCCAGGAGGGGGGACAGACCACGCACTATGTGTGATAGACGCAACAGGAACAAAGGCATTAGACAATCCAGACGTATATGTACTGACATGGAATGGTCAAATAAACAGTGCAACTACACCTCCACTTACCTACTGGGGTATTACAACTTCAGGTAGGAGAGCATG
>C00379 entry-id=1 pos=753..1352 direction=forward
CTGCATTGACATGGAAAAGCCCTTCGATTACACAGGGGCATGGAGAAACGCATGGTGGTCAATGCAGAGACAGGCATCAGGGGACATGGAATACATAGAAAAATGGGGGAGAATCCCACCAACAGGAGACTGGCAACTACCGTCATCCAGTGTGATGACACAAAACGGAAACAACCCGAACTGGAAGCCTAGAGACGCACCAGCAATATACCCCATTGTAGCATACTGGACATCAGATGGCAGTACAAAAACATGCAATTGGTGCACAATCCACAACACACCGATAAACAGATGGAGAAAAAAGGAAGCGGCAGCAGTTCAGGTTAGAGACTTGAGGGGACTGTGCCTAAGAGTATGCTCAGAGCAGGAGACATACTACAGATGGCAACAGGGAGAGTTTACGGGACAGTTCAAACAGCAGTGGTGGCCAGGAGGGGGGACAGACCACGCACTATGTGTGATAGACGCAACAGGAACAAAGGCATTAGACAATCCAGACGTATATGTACTGACATGGAATGGTCAAATAAACAGTGCAACTACACCTCCACTTACCTACTGGGGTATTACAACTTCAGGTAGGAGAGCATGGCAGGACAC
>C00380 entry-id=1 pos=753..1352 direction=forward
CTGCATTGACATGGAAAAGCCCTTCGATTACACAGGGGCATGGAGAAACGCATGGTGGTCAATGCAGAGACAGGCATCAGGGGACATGGAATACATAGAAAAATGGGGGAGAATCCCACCAACAGGAGACTGGCAACTACCGTCATCCAGTGTGATGACACAAAACGGAAACAACCCGAACTGGAAGCCTAGAGACGCACCAGCAATATACCCCATTGTAGCATACTGGACATCAGATGGCAGTACAAAAACATGCAATTGGTGCACAATCCACAACACACCGATAAACAGATGGAGAAAAAAGGAAGCGGCAGCAGTTCAGGTTAGAGACTTGAGGGGACTGTGCCTAAGAGTATGCTCAGAGCAGGAGACATACTACAGATGGCAACAGGGAGAGTTTACGGGACAGTTCAAACAGCAGTGGTGGCCAGGAGGGGGGACAGACCACGCACTATGTGTGATAGACGCAACAGGAACAAAGGCATTAGACAATCCAGACGTATATGTACTGACATGGAATGGTCAAATAAACAGTGCAACTACACCTCCACTTACCTACTGGGGTATTACAACTTCAGGTAGGAGAGCATGGCAGGACAC
>C00381 entry-id=1 pos=754..1353 direction=forward
TGCATTGACATGGAAAAGCCCTTCGATTACACAGGGGCATGGAGAAACGCATGGTGGTCAATGCAGAGACAGGCATCAGGGGACATGGAATACATAGAAAAATGGGGGAGAATCCCACCAACAGGAGACTGGCAACTACCGTCATCCAGTGTGATGACACAAAACGGAAACAACCCGAACTGGAAGCCTAGAGACGCACCAGCAATATACCCCATTGTAGCATACTGGACATCAGATGGCAGTACAAAAACATGCAATTGGTGCACAATCCACAACACACCGATAAACAGATGGAGAAAAAAGGAAGCGGCAGCAGTTCAGGTTAGAGACTTGAGGGGACTGTGCCTAAGAGTATGCTCAGAGCAGGAGACATACTACAGATGGCAACAGGGAGAGTTTACGGGACAGTTCAAACAGCAGTGGTGGCCAGGAGGGGGGACAGACCACGCACTATGTGTGATAGACGCAACAGGAACAAAGGCATTAGACAATCCAGACGTATATGTACTGACATGGAATGGTCAAATAAACAGTGCAACTACACCTCCACTTACCTACTGGGGTATTACAACTTCAGGTAGGAGAGCATGGCAGGACACA
>C00382 entry-id=1 pos=754..1353 direction=forward
TGCATTGACATGGAAAAGCCCTTCGATTACACAGGGGCATGGAGAAACGCATGGTGGTCAATGCAGAGACAGGCATCAGGGGACATGGAATACATAGAAAAATGGGGGAGAATCCCACCAACAGGAGACTGGCAACTACCGTCATCCAGTGTGATGACACAAAACGGAAACAACCCGAACTGGAAGCCTAGAGACGCACCAGCAATATACCCCATTGTAGCATACTGGACATCAGATGGCAGTACAAAAACATGCAATTGGTGCACAATCCACAACACACCGATAAACAGATGGAGAAAAAAGGAAGCGGCAGCAGTTCAGGTTAGAGACTTGAGGGGACTGTGCCTAAGAGTATGCTCAGAGCAGGAGACATACTACAGATGGCAACAGGGAGAGTTTACGGGACAGTTCAAACAGCAGTGGTGGCCAGGAGGGGGGACAGACCACGCACTATGTGTGATAGACGCAACAGGAACAAAGGCATTAGACAATCCAGACGTATATGTACTGACATGGAATGGTCAAATAAACAGTGCAACTACACCTCCACTTACCTACTGGGGTATTACAACTTCAGGTAGGAGAGCATGGCAGGACACA
>C00383 entry-id=1 pos=755..1354 direction=forward
GCATTGACATGGAAAAGCCCTTCGATTACACAGGGGCATGGAGAAACGCATGGTGGTCAATGCAGAGACAGGCATCAGGGGACATGGAATACATAGAAAAATGGGGGAGAATCCCACCAACAGGAGACTGGCAACTACCGTCATCCAGTGTGATGACACAAAACGGAAACAACCCGAACTGGAAGCCTAGAGACGCACCAGCAATATACCCCATTGTAGCATACTGGACATCAGATGGCAGTACAAAAACATGCAATTGGTGCACAATCCACAACACACCGATAAACAGATGGAGAAAAAAGGAAGCGGCAGCAGTTCAGGTTAGAGACTTGAGGGGACTGTGCCTAAGAGTATGCTCAGAGCAGGAGACATACTACAGATGGCAACAGGGAGAGTTTACGGGACAGTTCAAACAGCAGTGGTGGCCAGGAGGGGGGACAGACCACGCACTATGTGTGATAGACGCAACAGGAACAAAGGCATTAGACAATCCAGACGTATATGTACTGACATGGAATGGTCAAATAAACAGTGCAACTACACCTCCACTTACCTACTGGGGTATTACAACTTCAGGTAGGAGAGCATGGCAGGACACAG
>C00384 entry-id=1 pos=756..1355 direction=forward
CATTGACATGGAAAAGCCCTTCGATTACACAGGGGCATGGAGAAACGCATGGTGGTCAATGCAGAGACAGGCATCAGGGGACATGGAATACATAGAAAAATGGGGGAGAATCCCACCAACAGGAGACTGGCAACTACCGTCATCCAGTGTGATGACACAAAACGGAAACAACCCGAACTGGAAGCCTAGAGACGCACCAGCAATATACCCCATTGTAGCATACTGGACATCAGATGGCAGTACAAAAACATGCAATTGGTGCACAATCCACAACACACCGATAAACAGATGGAGAAAAAAGGAAGCGGCAGCAGTTCAGGTTAGAGACTTGAGGGGACTGTGCCTAAGAGTATGCTCAGAGCAGGAGACATACTACAGATGGCAACAGGGAGAGTTTACGGGACAGTTCAAACAGCAGTGGTGGCCAGGAGGGGGGACAGACCACGCACTATGTGTGATAGACGCAACAGGAACAAAGGCATTAGACAATCCAGACGTATATGTACTGACATGGAATGGTCAAATAAACAGTGCAACTACACCTCCACTTACCTACTGGGGTATTACAACTTCAGGTAGGAGAGCATGGCAGGACACAGA
>C00385 entry-id=1 pos=759..1358 direction=forward
TGACATGGAAAAGCCCTTCGATTACACAGGGGCATGGAGAAACGCATGGTGGTCAATGCAGAGACAGGCATCAGGGGACATGGAATACATAGAAAAATGGGGGAGAATCCCACCAACAGGAGACTGGCAACTACCGTCATCCAGTGTGATGACACAAAACGGAAACAACCCGAACTGGAAGCCTAGAGACGCACCAGCAATATACCCCATTGTAGCATACTGGACATCAGATGGCAGTACAAAAACATGCAATTGGTGCACAATCCACAACACACCGATAAACAGATGGAGAAAAAAGGAAGCGGCAGCAGTTCAGGTTAGAGACTTGAGGGGACTGTGCCTAAGAGTATGCTCAGAGCAGGAGACATACTACAGATGGCAACAGGGAGAGTTTACGGGACAGTTCAAACAGCAGTGGTGGCCAGGAGGGGGGACAGACCACGCACTATGTGTGATAGACGCAACAGGAACAAAGGCATTAGACAATCCAGACGTATATGTACTGACATGGAATGGTCAAATAAACAGTGCAACTACACCTCCACTTACCTACTGGGGTATTACAACTTCAGGTAGGAGAGCATGGCAGGACACAGACTT
>C00386 entry-id=1 pos=764..1363 direction=forward
TGGAAAAGCCCTTCGATTACACAGGGGCATGGAGAAACGCATGGTGGTCAATGCAGAGACAGGCATCAGGGGACATGGAATACATAGAAAAATGGGGGAGAATCCCACCAACAGGAGACTGGCAACTACCGTCATCCAGTGTGATGACACAAAACGGAAACAACCCGAACTGGAAGCCTAGAGACGCACCAGCAATATACCCCATTGTAGCATACTGGACATCAGATGGCAGTACAAAAACATGCAATTGGTGCACAATCCACAACACACCGATAAACAGATGGAGAAAAAAGGAAGCGGCAGCAGTTCAGGTTAGAGACTTGAGGGGACTGTGCCTAAGAGTATGCTCAGAGCAGGAGACATACTACAGATGGCAACAGGGAGAGTTTACGGGACAGTTCAAACAGCAGTGGTGGCCAGGAGGGGGGACAGACCACGCACTATGTGTGATAGACGCAACAGGAACAAAGGCATTAGACAATCCAGACGTATATGTACTGACATGGAATGGTCAAATAAACAGTGCAACTACACCTCCACTTACCTACTGGGGTATTACAACTTCAGGTAGGAGAGCATGGCAGGACACAGACTTCGGAA
>C00387 entry-id=1 pos=765..1364 direction=forward
GGAAAAGCCCTTCGATTACACAGGGGCATGGAGAAACGCATGGTGGTCAATGCAGAGACAGGCATCAGGGGACATGGAATACATAGAAAAATGGGGGAGAATCCCACCAACAGGAGACTGGCAACTACCGTCATCCAGTGTGATGACACAAAACGGAAACAACCCGAACTGGAAGCCTAGAGACGCACCAGCAATATACCCCATTGTAGCATACTGGACATCAGATGGCAGTACAAAAACATGCAATTGGTGCACAATCCACAACACACCGATAAACAGATGGAGAAAAAAGGAAGCGGCAGCAGTTCAGGTTAGAGACTTGAGGGGACTGTGCCTAAGAGTATGCTCAGAGCAGGAGACATACTACAGATGGCAACAGGGAGAGTTTACGGGACAGTTCAAACAGCAGTGGTGGCCAGGAGGGGGGACAGACCACGCACTATGTGTGATAGACGCAACAGGAACAAAGGCATTAGACAATCCAGACGTATATGTACTGACATGGAATGGTCAAATAAACAGTGCAACTACACCTCCACTTACCTACTGGGGTATTACAACTTCAGGTAGGAGAGCATGGCAGGACACAGACTTCGGAAA
>C00388 entry-id=1 pos=772..1371 direction=forward
CCCTTCGATTACACAGGGGCATGGAGAAACGCATGGTGGTCAATGCAGAGACAGGCATCAGGGGACATGGAATACATAGAAAAATGGGGGAGAATCCCACCAACAGGAGACTGGCAACTACCGTCATCCAGTGTGATGACACAAAACGGAAACAACCCGAACTGGAAGCCTAGAGACGCACCAGCAATATACCCCATTGTAGCATACTGGACATCAGATGGCAGTACAAAAACATGCAATTGGTGCACAATCCACAACACACCGATAAACAGATGGAGAAAAAAGGAAGCGGCAGCAGTTCAGGTTAGAGACTTGAGGGGACTGTGCCTAAGAGTATGCTCAGAGCAGGAGACATACTACAGATGGCAACAGGGAGAGTTTACGGGACAGTTCAAACAGCAGTGGTGGCCAGGAGGGGGGACAGACCACGCACTATGTGTGATAGACGCAACAGGAACAAAGGCATTAGACAATCCAGACGTATATGTACTGACATGGAATGGTCAAATAAACAGTGCAACTACACCTCCACTTACCTACTGGGGTATTACAACTTCAGGTAGGAGAGCATGGCAGGACACAGACTTCGGAAAAATTAGA
>C00389 entry-id=1 pos=774..1373 direction=forward
CTTCGATTACACAGGGGCATGGAGAAACGCATGGTGGTCAATGCAGAGACAGGCATCAGGGGACATGGAATACATAGAAAAATGGGGGAGAATCCCACCAACAGGAGACTGGCAACTACCGTCATCCAGTGTGATGACACAAAACGGAAACAACCCGAACTGGAAGCCTAGAGACGCACCAGCAATATACCCCATTGTAGCATACTGGACATCAGATGGCAGTACAAAAACATGCAATTGGTGCACAATCCACAACACACCGATAAACAGATGGAGAAAAAAGGAAGCGGCAGCAGTTCAGGTTAGAGACTTGAGGGGACTGTGCCTAAGAGTATGCTCAGAGCAGGAGACATACTACAGATGGCAACAGGGAGAGTTTACGGGACAGTTCAAACAGCAGTGGTGGCCAGGAGGGGGGACAGACCACGCACTATGTGTGATAGACGCAACAGGAACAAAGGCATTAGACAATCCAGACGTATATGTACTGACATGGAATGGTCAAATAAACAGTGCAACTACACCTCCACTTACCTACTGGGGTATTACAACTTCAGGTAGGAGAGCATGGCAGGACACAGACTTCGGAAAAATTAGACT
>C00390 entry-id=1 pos=774..1373 direction=forward
CTTCGATTACACAGGGGCATGGAGAAACGCATGGTGGTCAATGCAGAGACAGGCATCAGGGGACATGGAATACATAGAAAAATGGGGGAGAATCCCACCAACAGGAGACTGGCAACTACCGTCATCCAGTGTGATGACACAAAACGGAAACAACCCGAACTGGAAGCCTAGAGACGCACCAGCAATATACCCCATTGTAGCATACTGGACATCAGATGGCAGTACAAAAACATGCAATTGGTGCACAATCCACAACACACCGATAAACAGATGGAGAAAAAAGGAAGCGGCAGCAGTTCAGGTTAGAGACTTGAGGGGACTGTGCCTAAGAGTATGCTCAGAGCAGGAGACATACTACAGATGGCAACAGGGAGAGTTTACGGGACAGTTCAAACAGCAGTGGTGGCCAGGAGGGGGGACAGACCACGCACTATGTGTGATAGACGCAACAGGAACAAAGGCATTAGACAATCCAGACGTATATGTACTGACATGGAATGGTCAAATAAACAGTGCAACTACACCTCCACTTACCTACTGGGGTATTACAACTTCAGGTAGGAGAGCATGGCAGGACACAGACTTCGGAAAAATTAGACT
>C00391 entry-id=1 pos=775..1374 direction=forward
TTCGATTACACAGGGGCATGGAGAAACGCATGGTGGTCAATGCAGAGACAGGCATCAGGGGACATGGAATACATAGAAAAATGGGGGAGAATCCCACCAACAGGAGACTGGCAACTACCGTCATCCAGTGTGATGACACAAAACGGAAACAACCCGAACTGGAAGCCTAGAGACGCACCAGCAATATACCCCATTGTAGCATACTGGACATCAGATGGCAGTACAAAAACATGCAATTGGTGCACAATCCACAACACACCGATAAACAGATGGAGAAAAAAGGAAGCGGCAGCAGTTCAGGTTAGAGACTTGAGGGGACTGTGCCTAAGAGTATGCTCAGAGCAGGAGACATACTACAGATGGCAACAGGGAGAGTTTACGGGACAGTTCAAACAGCAGTGGTGGCCAGGAGGGGGGACAGACCACGCACTATGTGTGATAGACGCAACAGGAACAAAGGCATTAGACAATCCAGACGTATATGTACTGACATGGAATGGTCAAATAAACAGTGCAACTACACCTCCACTTACCTACTGGGGTATTACAACTTCAGGTAGGAGAGCATGGCAGGACACAGACTTCGGAAAAATTAGACTA
>C00392 entry-id=1 pos=782..1381 direction=forward
ACACAGGGGCATGGAGAAACGCATGGTGGTCAATGCAGAGACAGGCATCAGGGGACATGGAATACATAGAAAAATGGGGGAGAATCCCACCAACAGGAGACTGGCAACTACCGTCATCCAGTGTGATGACACAAAACGGAAACAACCCGAACTGGAAGCCTAGAGACGCACCAGCAATATACCCCATTGTAGCATACTGGACATCAGATGGCAGTACAAAAACATGCAATTGGTGCACAATCCACAACACACCGATAAACAGATGGAGAAAAAAGGAAGCGGCAGCAGTTCAGGTTAGAGACTTGAGGGGACTGTGCCTAAGAGTATGCTCAGAGCAGGAGACATACTACAGATGGCAACAGGGAGAGTTTACGGGACAGTTCAAACAGCAGTGGTGGCCAGGAGGGGGGACAGACCACGCACTATGTGTGATAGACGCAACAGGAACAAAGGCATTAGACAATCCAGACGTATATGTACTGACATGGAATGGTCAAATAAACAGTGCAACTACACCTCCACTTACCTACTGGGGTATTACAACTTCAGGTAGGAGAGCATGGCAGGACACAGACTTCGGAAAAATTAGACTACCAAAAA
>C00393 entry-id=1 pos=785..1384 direction=forward
CAGGGGCATGGAGAAACGCATGGTGGTCAATGCAGAGACAGGCATCAGGGGACATGGAATACATAGAAAAATGGGGGAGAATCCCACCAACAGGAGACTGGCAACTACCGTCATCCAGTGTGATGACACAAAACGGAAACAACCCGAACTGGAAGCCTAGAGACGCACCAGCAATATACCCCATTGTAGCATACTGGACATCAGATGGCAGTACAAAAACATGCAATTGGTGCACAATCCACAACACACCGATAAACAGATGGAGAAAAAAGGAAGCGGCAGCAGTTCAGGTTAGAGACTTGAGGGGACTGTGCCTAAGAGTATGCTCAGAGCAGGAGACATACTACAGATGGCAACAGGGAGAGTTTACGGGACAGTTCAAACAGCAGTGGTGGCCAGGAGGGGGGACAGACCACGCACTATGTGTGATAGACGCAACAGGAACAAAGGCATTAGACAATCCAGACGTATATGTACTGACATGGAATGGTCAAATAAACAGTGCAACTACACCTCCACTTACCTACTGGGGTATTACAACTTCAGGTAGGAGAGCATGGCAGGACACAGACTTCGGAAAAATTAGACTACCAAAAACAG
>C00394 entry-id=1 pos=786..1385 direction=forward
AGGGGCATGGAGAAACGCATGGTGGTCAATGCAGAGACAGGCATCAGGGGACATGGAATACATAGAAAAATGGGGGAGAATCCCACCAACAGGAGACTGGCAACTACCGTCATCCAGTGTGATGACACAAAACGGAAACAACCCGAACTGGAAGCCTAGAGACGCACCAGCAATATACCCCATTGTAGCATACTGGACATCAGATGGCAGTACAAAAACATGCAATTGGTGCACAATCCACAACACACCGATAAACAGATGGAGAAAAAAGGAAGCGGCAGCAGTTCAGGTTAGAGACTTGAGGGGACTGTGCCTAAGAGTATGCTCAGAGCAGGAGACATACTACAGATGGCAACAGGGAGAGTTTACGGGACAGTTCAAACAGCAGTGGTGGCCAGGAGGGGGGACAGACCACGCACTATGTGTGATAGACGCAACAGGAACAAAGGCATTAGACAATCCAGACGTATATGTACTGACATGGAATGGTCAAATAAACAGTGCAACTACACCTCCACTTACCTACTGGGGTATTACAACTTCAGGTAGGAGAGCATGGCAGGACACAGACTTCGGAAAAATTAGACTACCAAAAACAGG
>C00395 entry-id=1 pos=787..1386 direction=forward
GGGGCATGGAGAAACGCATGGTGGTCAATGCAGAGACAGGCATCAGGGGACATGGAATACATAGAAAAATGGGGGAGAATCCCACCAACAGGAGACTGGCAACTACCGTCATCCAGTGTGATGACACAAAACGGAAACAACCCGAACTGGAAGCCTAGAGACGCACCAGCAATATACCCCATTGTAGCATACTGGACATCAGATGGCAGTACAAAAACATGCAATTGGTGCACAATCCACAACACACCGATAAACAGATGGAGAAAAAAGGAAGCGGCAGCAGTTCAGGTTAGAGACTTGAGGGGACTGTGCCTAAGAGTATGCTCAGAGCAGGAGACATACTACAGATGGCAACAGGGAGAGTTTACGGGACAGTTCAAACAGCAGTGGTGGCCAGGAGGGGGGACAGACCACGCACTATGTGTGATAGACGCAACAGGAACAAAGGCATTAGACAATCCAGACGTATATGTACTGACATGGAATGGTCAAATAAACAGTGCAACTACACCTCCACTTACCTACTGGGGTATTACAACTTCAGGTAGGAGAGCATGGCAGGACACAGACTTCGGAAAAATTAGACTACCAAAAACAGGC
>C00396 entry-id=1 pos=787..1386 direction=forward
GGGGCATGGAGAAACGCATGGTGGTCAATGCAGAGACAGGCATCAGGGGACATGGAATACATAGAAAAATGGGGGAGAATCCCACCAACAGGAGACTGGCAACTACCGTCATCCAGTGTGATGACACAAAACGGAAACAACCCGAACTGGAAGCCTAGAGACGCACCAGCAATATACCCCATTGTAGCATACTGGACATCAGATGGCAGTACAAAAACATGCAATTGGTGCACAATCCACAACACACCGATAAACAGATGGAGAAAAAAGGAAGCGGCAGCAGTTCAGGTTAGAGACTTGAGGGGACTGTGCCTAAGAGTATGCTCAGAGCAGGAGACATACTACAGATGGCAACAGGGAGAGTTTACGGGACAGTTCAAACAGCAGTGGTGGCCAGGAGGGGGGACAGACCACGCACTATGTGTGATAGACGCAACAGGAACAAAGGCATTAGACAATCCAGACGTATATGTACTGACATGGAATGGTCAAATAAACAGTGCAACTACACCTCCACTTACCTACTGGGGTATTACAACTTCAGGTAGGAGAGCATGGCAGGACACAGACTTCGGAAAAATTAGACTACCAAAAACAGGC
>C00397 entry-id=1 pos=792..1391 direction=forward
ATGGAGAAACGCATGGTGGTCAATGCAGAGACAGGCATCAGGGGACATGGAATACATAGAAAAATGGGGGAGAATCCCACCAACAGGAGACTGGCAACTACCGTCATCCAGTGTGATGACACAAAACGGAAACAACCCGAACTGGAAGCCTAGAGACGCACCAGCAATATACCCCATTGTAGCATACTGGACATCAGATGGCAGTACAAAAACATGCAATTGGTGCACAATCCACAACACACCGATAAACAGATGGAGAAAAAAGGAAGCGGCAGCAGTTCAGGTTAGAGACTTGAGGGGACTGTGCCTAAGAGTATGCTCAGAGCAGGAGACATACTACAGATGGCAACAGGGAGAGTTTACGGGACAGTTCAAACAGCAGTGGTGGCCAGGAGGGGGGACAGACCACGCACTATGTGTGATAGACGCAACAGGAACAAAGGCATTAGACAATCCAGACGTATATGTACTGACATGGAATGGTCAAATAAACAGTGCAACTACACCTCCACTTACCTACTGGGGTATTACAACTTCAGGTAGGAGAGCATGGCAGGACACAGACTTCGGAAAAATTAGACTACCAAAAACAGGCCACGA
>C00398 entry-id=1 pos=797..1396 direction=forward
GAAACGCATGGTGGTCAATGCAGAGACAGGCATCAGGGGACATGGAATACATAGAAAAATGGGGGAGAATCCCACCAACAGGAGACTGGCAACTACCGTCATCCAGTGTGATGACACAAAACGGAAACAACCCGAACTGGAAGCCTAGAGACGCACCAGCAATATACCCCATTGTAGCATACTGGACATCAGATGGCAGTACAAAAACATGCAATTGGTGCACAATCCACAACACACCGATAAACAGATGGAGAAAAAAGGAAGCGGCAGCAGTTCAGGTTAGAGACTTGAGGGGACTGTGCCTAAGAGTATGCTCAGAGCAGGAGACATACTACAGATGGCAACAGGGAGAGTTTACGGGACAGTTCAAACAGCAGTGGTGGCCAGGAGGGGGGACAGACCACGCACTATGTGTGATAGACGCAACAGGAACAAAGGCATTAGACAATCCAGACGTATATGTACTGACATGGAATGGTCAAATAAACAGTGCAACTACACCTCCACTTACCTACTGGGGTATTACAACTTCAGGTAGGAGAGCATGGCAGGACACAGACTTCGGAAAAATTAGACTACCAAAAACAGGCCACGACATAG
>C00399 entry-id=1 pos=798..1397 direction=forward
AAACGCATGGTGGTCAATGCAGAGACAGGCATCAGGGGACATGGAATACATAGAAAAATGGGGGAGAATCCCACCAACAGGAGACTGGCAACTACCGTCATCCAGTGTGATGACACAAAACGGAAACAACCCGAACTGGAAGCCTAGAGACGCACCAGCAATATACCCCATTGTAGCATACTGGACATCAGATGGCAGTACAAAAACATGCAATTGGTGCACAATCCACAACACACCGATAAACAGATGGAGAAAAAAGGAAGCGGCAGCAGTTCAGGTTAGAGACTTGAGGGGACTGTGCCTAAGAGTATGCTCAGAGCAGGAGACATACTACAGATGGCAACAGGGAGAGTTTACGGGACAGTTCAAACAGCAGTGGTGGCCAGGAGGGGGGACAGACCACGCACTATGTGTGATAGACGCAACAGGAACAAAGGCATTAGACAATCCAGACGTATATGTACTGACATGGAATGGTCAAATAAACAGTGCAACTACACCTCCACTTACCTACTGGGGTATTACAACTTCAGGTAGGAGAGCATGGCAGGACACAGACTTCGGAAAAATTAGACTACCAAAAACAGGCCACGACATAGA
>C00400 entry-id=1 pos=803..1402 direction=forward
CATGGTGGTCAATGCAGAGACAGGCATCAGGGGACATGGAATACATAGAAAAATGGGGGAGAATCCCACCAACAGGAGACTGGCAACTACCGTCATCCAGTGTGATGACACAAAACGGAAACAACCCGAACTGGAAGCCTAGAGACGCACCAGCAATATACCCCATTGTAGCATACTGGACATCAGATGGCAGTACAAAAACATGCAATTGGTGCACAATCCACAACACACCGATAAACAGATGGAGAAAAAAGGAAGCGGCAGCAGTTCAGGTTAGAGACTTGAGGGGACTGTGCCTAAGAGTATGCTCAGAGCAGGAGACATACTACAGATGGCAACAGGGAGAGTTTACGGGACAGTTCAAACAGCAGTGGTGGCCAGGAGGGGGGACAGACCACGCACTATGTGTGATAGACGCAACAGGAACAAAGGCATTAGACAATCCAGACGTATATGTACTGACATGGAATGGTCAAATAAACAGTGCAACTACACCTCCACTTACCTACTGGGGTATTACAACTTCAGGTAGGAGAGCATGGCAGGACACAGACTTCGGAAAAATTAGACTACCAAAAACAGGCCACGACATAGACTTTG
>C00401 entry-id=1 pos=805..1404 direction=forward
TGGTGGTCAATGCAGAGACAGGCATCAGGGGACATGGAATACATAGAAAAATGGGGGAGAATCCCACCAACAGGAGACTGGCAACTACCGTCATCCAGTGTGATGACACAAAACGGAAACAACCCGAACTGGAAGCCTAGAGACGCACCAGCAATATACCCCATTGTAGCATACTGGACATCAGATGGCAGTACAAAAACATGCAATTGGTGCACAATCCACAACACACCGATAAACAGATGGAGAAAAAAGGAAGCGGCAGCAGTTCAGGTTAGAGACTTGAGGGGACTGTGCCTAAGAGTATGCTCAGAGCAGGAGACATACTACAGATGGCAACAGGGAGAGTTTACGGGACAGTTCAAACAGCAGTGGTGGCCAGGAGGGGGGACAGACCACGCACTATGTGTGATAGACGCAACAGGAACAAAGGCATTAGACAATCCAGACGTATATGTACTGACATGGAATGGTCAAATAAACAGTGCAACTACACCTCCACTTACCTACTGGGGTATTACAACTTCAGGTAGGAGAGCATGGCAGGACACAGACTTCGGAAAAATTAGACTACCAAAAACAGGCCACGACATAGACTTTGGA
>C00402 entry-id=1 pos=805..1404 direction=forward
TGGTGGTCAATGCAGAGACAGGCATCAGGGGACATGGAATACATAGAAAAATGGGGGAGAATCCCACCAACAGGAGACTGGCAACTACCGTCATCCAGTGTGATGACACAAAACGGAAACAACCCGAACTGGAAGCCTAGAGACGCACCAGCAATATACCCCATTGTAGCATACTGGACATCAGATGGCAGTACAAAAACATGCAATTGGTGCACAATCCACAACACACCGATAAACAGATGGAGAAAAAAGGAAGCGGCAGCAGTTCAGGTTAGAGACTTGAGGGGACTGTGCCTAAGAGTATGCTCAGAGCAGGAGACATACTACAGATGGCAACAGGGAGAGTTTACGGGACAGTTCAAACAGCAGTGGTGGCCAGGAGGGGGGACAGACCACGCACTATGTGTGATAGACGCAACAGGAACAAAGGCATTAGACAATCCAGACGTATATGTACTGACATGGAATGGTCAAATAAACAGTGCAACTACACCTCCACTTACCTACTGGGGTATTACAACTTCAGGTAGGAGAGCATGGCAGGACACAGACTTCGGAAAAATTAGACTACCAAAAACAGGCCACGACATAGACTTTGGA
>C00403 entry-id=1 pos=810..1409 direction=forward
GTCAATGCAGAGACAGGCATCAGGGGACATGGAATACATAGAAAAATGGGGGAGAATCCCACCAACAGGAGACTGGCAACTACCGTCATCCAGTGTGATGACACAAAACGGAAACAACCCGAACTGGAAGCCTAGAGACGCACCAGCAATATACCCCATTGTAGCATACTGGACATCAGATGGCAGTACAAAAACATGCAATTGGTGCACAATCCACAACACACCGATAAACAGATGGAGAAAAAAGGAAGCGGCAGCAGTTCAGGTTAGAGACTTGAGGGGACTGTGCCTAAGAGTATGCTCAGAGCAGGAGACATACTACAGATGGCAACAGGGAGAGTTTACGGGACAGTTCAAACAGCAGTGGTGGCCAGGAGGGGGGACAGACCACGCACTATGTGTGATAGACGCAACAGGAACAAAGGCATTAGACAATCCAGACGTATATGTACTGACATGGAATGGTCAAATAAACAGTGCAACTACACCTCCACTTACCTACTGGGGTATTACAACTTCAGGTAGGAGAGCATGGCAGGACACAGACTTCGGAAAAATTAGACTACCAAAAACAGGCCACGACATAGACTTTGGACATAA
>C00404 entry-id=1 pos=811..1410 direction=forward
TCAATGCAGAGACAGGCATCAGGGGACATGGAATACATAGAAAAATGGGGGAGAATCCCACCAACAGGAGACTGGCAACTACCGTCATCCAGTGTGATGACACAAAACGGAAACAACCCGAACTGGAAGCCTAGAGACGCACCAGCAATATACCCCATTGTAGCATACTGGACATCAGATGGCAGTACAAAAACATGCAATTGGTGCACAATCCACAACACACCGATAAACAGATGGAGAAAAAAGGAAGCGGCAGCAGTTCAGGTTAGAGACTTGAGGGGACTGTGCCTAAGAGTATGCTCAGAGCAGGAGACATACTACAGATGGCAACAGGGAGAGTTTACGGGACAGTTCAAACAGCAGTGGTGGCCAGGAGGGGGGACAGACCACGCACTATGTGTGATAGACGCAACAGGAACAAAGGCATTAGACAATCCAGACGTATATGTACTGACATGGAATGGTCAAATAAACAGTGCAACTACACCTCCACTTACCTACTGGGGTATTACAACTTCAGGTAGGAGAGCATGGCAGGACACAGACTTCGGAAAAATTAGACTACCAAAAACAGGCCACGACATAGACTTTGGACATAAA
>C00405 entry-id=1 pos=811..1410 direction=forward
TCAATGCAGAGACAGGCATCAGGGGACATGGAATACATAGAAAAATGGGGGAGAATCCCACCAACAGGAGACTGGCAACTACCGTCATCCAGTGTGATGACACAAAACGGAAACAACCCGAACTGGAAGCCTAGAGACGCACCAGCAATATACCCCATTGTAGCATACTGGACATCAGATGGCAGTACAAAAACATGCAATTGGTGCACAATCCACAACACACCGATAAACAGATGGAGAAAAAAGGAAGCGGCAGCAGTTCAGGTTAGAGACTTGAGGGGACTGTGCCTAAGAGTATGCTCAGAGCAGGAGACATACTACAGATGGCAACAGGGAGAGTTTACGGGACAGTTCAAACAGCAGTGGTGGCCAGGAGGGGGGACAGACCACGCACTATGTGTGATAGACGCAACAGGAACAAAGGCATTAGACAATCCAGACGTATATGTACTGACATGGAATGGTCAAATAAACAGTGCAACTACACCTCCACTTACCTACTGGGGTATTACAACTTCAGGTAGGAGAGCATGGCAGGACACAGACTTCGGAAAAATTAGACTACCAAAAACAGGCCACGACATAGACTTTGGACATAAA
>C00406 entry-id=1 pos=812..1411 direction=forward
CAATGCAGAGACAGGCATCAGGGGACATGGAATACATAGAAAAATGGGGGAGAATCCCACCAACAGGAGACTGGCAACTACCGTCATCCAGTGTGATGACACAAAACGGAAACAACCCGAACTGGAAGCCTAGAGACGCACCAGCAATATACCCCATTGTAGCATACTGGACATCAGATGGCAGTACAAAAACATGCAATTGGTGCACAATCCACAACACACCGATAAACAGATGGAGAAAAAAGGAAGCGGCAGCAGTTCAGGTTAGAGACTTGAGGGGACTGTGCCTAAGAGTATGCTCAGAGCAGGAGACATACTACAGATGGCAACAGGGAGAGTTTACGGGACAGTTCAAACAGCAGTGGTGGCCAGGAGGGGGGACAGACCACGCACTATGTGTGATAGACGCAACAGGAACAAAGGCATTAGACAATCCAGACGTATATGTACTGACATGGAATGGTCAAATAAACAGTGCAACTACACCTCCACTTACCTACTGGGGTATTACAACTTCAGGTAGGAGAGCATGGCAGGACACAGACTTCGGAAAAATTAGACTACCAAAAACAGGCCACGACATAGACTTTGGACATAAAA
>C00407 entry-id=1 pos=814..1413 direction=forward
ATGCAGAGACAGGCATCAGGGGACATGGAATACATAGAAAAATGGGGGAGAATCCCACCAACAGGAGACTGGCAACTACCGTCATCCAGTGTGATGACACAAAACGGAAACAACCCGAACTGGAAGCCTAGAGACGCACCAGCAATATACCCCATTGTAGCATACTGGACATCAGATGGCAGTACAAAAACATGCAATTGGTGCACAATCCACAACACACCGATAAACAGATGGAGAAAAAAGGAAGCGGCAGCAGTTCAGGTTAGAGACTTGAGGGGACTGTGCCTAAGAGTATGCTCAGAGCAGGAGACATACTACAGATGGCAACAGGGAGAGTTTACGGGACAGTTCAAACAGCAGTGGTGGCCAGGAGGGGGGACAGACCACGCACTATGTGTGATAGACGCAACAGGAACAAAGGCATTAGACAATCCAGACGTATATGTACTGACATGGAATGGTCAAATAAACAGTGCAACTACACCTCCACTTACCTACTGGGGTATTACAACTTCAGGTAGGAGAGCATGGCAGGACACAGACTTCGGAAAAATTAGACTACCAAAAACAGGCCACGACATAGACTTTGGACATAAAACT
>C00408 entry-id=1 pos=814..1413 direction=forward
ATGCAGAGACAGGCATCAGGGGACATGGAATACATAGAAAAATGGGGGAGAATCCCACCAACAGGAGACTGGCAACTACCGTCATCCAGTGTGATGACACAAAACGGAAACAACCCGAACTGGAAGCCTAGAGACGCACCAGCAATATACCCCATTGTAGCATACTGGACATCAGATGGCAGTACAAAAACATGCAATTGGTGCACAATCCACAACACACCGATAAACAGATGGAGAAAAAAGGAAGCGGCAGCAGTTCAGGTTAGAGACTTGAGGGGACTGTGCCTAAGAGTATGCTCAGAGCAGGAGACATACTACAGATGGCAACAGGGAGAGTTTACGGGACAGTTCAAACAGCAGTGGTGGCCAGGAGGGGGGACAGACCACGCACTATGTGTGATAGACGCAACAGGAACAAAGGCATTAGACAATCCAGACGTATATGTACTGACATGGAATGGTCAAATAAACAGTGCAACTACACCTCCACTTACCTACTGGGGTATTACAACTTCAGGTAGGAGAGCATGGCAGGACACAGACTTCGGAAAAATTAGACTACCAAAAACAGGCCACGACATAGACTTTGGACATAAAACT
>C00409 entry-id=1 pos=818..1417 direction=forward
AGAGACAGGCATCAGGGGACATGGAATACATAGAAAAATGGGGGAGAATCCCACCAACAGGAGACTGGCAACTACCGTCATCCAGTGTGATGACACAAAACGGAAACAACCCGAACTGGAAGCCTAGAGACGCACCAGCAATATACCCCATTGTAGCATACTGGACATCAGATGGCAGTACAAAAACATGCAATTGGTGCACAATCCACAACACACCGATAAACAGATGGAGAAAAAAGGAAGCGGCAGCAGTTCAGGTTAGAGACTTGAGGGGACTGTGCCTAAGAGTATGCTCAGAGCAGGAGACATACTACAGATGGCAACAGGGAGAGTTTACGGGACAGTTCAAACAGCAGTGGTGGCCAGGAGGGGGGACAGACCACGCACTATGTGTGATAGACGCAACAGGAACAAAGGCATTAGACAATCCAGACGTATATGTACTGACATGGAATGGTCAAATAAACAGTGCAACTACACCTCCACTTACCTACTGGGGTATTACAACTTCAGGTAGGAGAGCATGGCAGGACACAGACTTCGGAAAAATTAGACTACCAAAAACAGGCCACGACATAGACTTTGGACATAAAACTAGAT
>C00410 entry-id=1 pos=821..1420 direction=forward
GACAGGCATCAGGGGACATGGAATACATAGAAAAATGGGGGAGAATCCCACCAACAGGAGACTGGCAACTACCGTCATCCAGTGTGATGACACAAAACGGAAACAACCCGAACTGGAAGCCTAGAGACGCACCAGCAATATACCCCATTGTAGCATACTGGACATCAGATGGCAGTACAAAAACATGCAATTGGTGCACAATCCACAACACACCGATAAACAGATGGAGAAAAAAGGAAGCGGCAGCAGTTCAGGTTAGAGACTTGAGGGGACTGTGCCTAAGAGTATGCTCAGAGCAGGAGACATACTACAGATGGCAACAGGGAGAGTTTACGGGACAGTTCAAACAGCAGTGGTGGCCAGGAGGGGGGACAGACCACGCACTATGTGTGATAGACGCAACAGGAACAAAGGCATTAGACAATCCAGACGTATATGTACTGACATGGAATGGTCAAATAAACAGTGCAACTACACCTCCACTTACCTACTGGGGTATTACAACTTCAGGTAGGAGAGCATGGCAGGACACAGACTTCGGAAAAATTAGACTACCAAAAACAGGCCACGACATAGACTTTGGACATAAAACTAGATTCG
>C00411 entry-id=1 pos=826..1425 direction=forward
GCATCAGGGGACATGGAATACATAGAAAAATGGGGGAGAATCCCACCAACAGGAGACTGGCAACTACCGTCATCCAGTGTGATGACACAAAACGGAAACAACCCGAACTGGAAGCCTAGAGACGCACCAGCAATATACCCCATTGTAGCATACTGGACATCAGATGGCAGTACAAAAACATGCAATTGGTGCACAATCCACAACACACCGATAAACAGATGGAGAAAAAAGGAAGCGGCAGCAGTTCAGGTTAGAGACTTGAGGGGACTGTGCCTAAGAGTATGCTCAGAGCAGGAGACATACTACAGATGGCAACAGGGAGAGTTTACGGGACAGTTCAAACAGCAGTGGTGGCCAGGAGGGGGGACAGACCACGCACTATGTGTGATAGACGCAACAGGAACAAAGGCATTAGACAATCCAGACGTATATGTACTGACATGGAATGGTCAAATAAACAGTGCAACTACACCTCCACTTACCTACTGGGGTATTACAACTTCAGGTAGGAGAGCATGGCAGGACACAGACTTCGGAAAAATTAGACTACCAAAAACAGGCCACGACATAGACTTTGGACATAAAACTAGATTCGGACCA
>C00412 entry-id=1 pos=826..1425 direction=forward
GCATCAGGGGACATGGAATACATAGAAAAATGGGGGAGAATCCCACCAACAGGAGACTGGCAACTACCGTCATCCAGTGTGATGACACAAAACGGAAACAACCCGAACTGGAAGCCTAGAGACGCACCAGCAATATACCCCATTGTAGCATACTGGACATCAGATGGCAGTACAAAAACATGCAATTGGTGCACAATCCACAACACACCGATAAACAGATGGAGAAAAAAGGAAGCGGCAGCAGTTCAGGTTAGAGACTTGAGGGGACTGTGCCTAAGAGTATGCTCAGAGCAGGAGACATACTACAGATGGCAACAGGGAGAGTTTACGGGACAGTTCAAACAGCAGTGGTGGCCAGGAGGGGGGACAGACCACGCACTATGTGTGATAGACGCAACAGGAACAAAGGCATTAGACAATCCAGACGTATATGTACTGACATGGAATGGTCAAATAAACAGTGCAACTACACCTCCACTTACCTACTGGGGTATTACAACTTCAGGTAGGAGAGCATGGCAGGACACAGACTTCGGAAAAATTAGACTACCAAAAACAGGCCACGACATAGACTTTGGACATAAAACTAGATTCGGACCA
>C00413 entry-id=1 pos=827..1426 direction=forward
CATCAGGGGACATGGAATACATAGAAAAATGGGGGAGAATCCCACCAACAGGAGACTGGCAACTACCGTCATCCAGTGTGATGACACAAAACGGAAACAACCCGAACTGGAAGCCTAGAGACGCACCAGCAATATACCCCATTGTAGCATACTGGACATCAGATGGCAGTACAAAAACATGCAATTGGTGCACAATCCACAACACACCGATAAACAGATGGAGAAAAAAGGAAGCGGCAGCAGTTCAGGTTAGAGACTTGAGGGGACTGTGCCTAAGAGTATGCTCAGAGCAGGAGACATACTACAGATGGCAACAGGGAGAGTTTACGGGACAGTTCAAACAGCAGTGGTGGCCAGGAGGGGGGACAGACCACGCACTATGTGTGATAGACGCAACAGGAACAAAGGCATTAGACAATCCAGACGTATATGTACTGACATGGAATGGTCAAATAAACAGTGCAACTACACCTCCACTTACCTACTGGGGTATTACAACTTCAGGTAGGAGAGCATGGCAGGACACAGACTTCGGAAAAATTAGACTACCAAAAACAGGCCACGACATAGACTTTGGACATAAAACTAGATTCGGACCAT
>C00414 entry-id=1 pos=829..1428 direction=forward
TCAGGGGACATGGAATACATAGAAAAATGGGGGAGAATCCCACCAACAGGAGACTGGCAACTACCGTCATCCAGTGTGATGACACAAAACGGAAACAACCCGAACTGGAAGCCTAGAGACGCACCAGCAATATACCCCATTGTAGCATACTGGACATCAGATGGCAGTACAAAAACATGCAATTGGTGCACAATCCACAACACACCGATAAACAGATGGAGAAAAAAGGAAGCGGCAGCAGTTCAGGTTAGAGACTTGAGGGGACTGTGCCTAAGAGTATGCTCAGAGCAGGAGACATACTACAGATGGCAACAGGGAGAGTTTACGGGACAGTTCAAACAGCAGTGGTGGCCAGGAGGGGGGACAGACCACGCACTATGTGTGATAGACGCAACAGGAACAAAGGCATTAGACAATCCAGACGTATATGTACTGACATGGAATGGTCAAATAAACAGTGCAACTACACCTCCACTTACCTACTGGGGTATTACAACTTCAGGTAGGAGAGCATGGCAGGACACAGACTTCGGAAAAATTAGACTACCAAAAACAGGCCACGACATAGACTTTGGACATAAAACTAGATTCGGACCATTT
>C00415 entry-id=1 pos=829..1428 direction=forward
TCAGGGGACATGGAATACATAGAAAAATGGGGGAGAATCCCACCAACAGGAGACTGGCAACTACCGTCATCCAGTGTGATGACACAAAACGGAAACAACCCGAACTGGAAGCCTAGAGACGCACCAGCAATATACCCCATTGTAGCATACTGGACATCAGATGGCAGTACAAAAACATGCAATTGGTGCACAATCCACAACACACCGATAAACAGATGGAGAAAAAAGGAAGCGGCAGCAGTTCAGGTTAGAGACTTGAGGGGACTGTGCCTAAGAGTATGCTCAGAGCAGGAGACATACTACAGATGGCAACAGGGAGAGTTTACGGGACAGTTCAAACAGCAGTGGTGGCCAGGAGGGGGGACAGACCACGCACTATGTGTGATAGACGCAACAGGAACAAAGGCATTAGACAATCCAGACGTATATGTACTGACATGGAATGGTCAAATAAACAGTGCAACTACACCTCCACTTACCTACTGGGGTATTACAACTTCAGGTAGGAGAGCATGGCAGGACACAGACTTCGGAAAAATTAGACTACCAAAAACAGGCCACGACATAGACTTTGGACATAAAACTAGATTCGGACCATTT
>C00416 entry-id=1 pos=835..1434 direction=forward
GACATGGAATACATAGAAAAATGGGGGAGAATCCCACCAACAGGAGACTGGCAACTACCGTCATCCAGTGTGATGACACAAAACGGAAACAACCCGAACTGGAAGCCTAGAGACGCACCAGCAATATACCCCATTGTAGCATACTGGACATCAGATGGCAGTACAAAAACATGCAATTGGTGCACAATCCACAACACACCGATAAACAGATGGAGAAAAAAGGAAGCGGCAGCAGTTCAGGTTAGAGACTTGAGGGGACTGTGCCTAAGAGTATGCTCAGAGCAGGAGACATACTACAGATGGCAACAGGGAGAGTTTACGGGACAGTTCAAACAGCAGTGGTGGCCAGGAGGGGGGACAGACCACGCACTATGTGTGATAGACGCAACAGGAACAAAGGCATTAGACAATCCAGACGTATATGTACTGACATGGAATGGTCAAATAAACAGTGCAACTACACCTCCACTTACCTACTGGGGTATTACAACTTCAGGTAGGAGAGCATGGCAGGACACAGACTTCGGAAAAATTAGACTACCAAAAACAGGCCACGACATAGACTTTGGACATAAAACTAGATTCGGACCATTTTGTGTA
>C00417 entry-id=1 pos=837..1436 direction=forward
CATGGAATACATAGAAAAATGGGGGAGAATCCCACCAACAGGAGACTGGCAACTACCGTCATCCAGTGTGATGACACAAAACGGAAACAACCCGAACTGGAAGCCTAGAGACGCACCAGCAATATACCCCATTGTAGCATACTGGACATCAGATGGCAGTACAAAAACATGCAATTGGTGCACAATCCACAACACACCGATAAACAGATGGAGAAAAAAGGAAGCGGCAGCAGTTCAGGTTAGAGACTTGAGGGGACTGTGCCTAAGAGTATGCTCAGAGCAGGAGACATACTACAGATGGCAACAGGGAGAGTTTACGGGACAGTTCAAACAGCAGTGGTGGCCAGGAGGGGGGACAGACCACGCACTATGTGTGATAGACGCAACAGGAACAAAGGCATTAGACAATCCAGACGTATATGTACTGACATGGAATGGTCAAATAAACAGTGCAACTACACCTCCACTTACCTACTGGGGTATTACAACTTCAGGTAGGAGAGCATGGCAGGACACAGACTTCGGAAAAATTAGACTACCAAAAACAGGCCACGACATAGACTTTGGACATAAAACTAGATTCGGACCATTTTGTGTAAA
>C00418 entry-id=1 pos=839..1438 direction=forward
TGGAATACATAGAAAAATGGGGGAGAATCCCACCAACAGGAGACTGGCAACTACCGTCATCCAGTGTGATGACACAAAACGGAAACAACCCGAACTGGAAGCCTAGAGACGCACCAGCAATATACCCCATTGTAGCATACTGGACATCAGATGGCAGTACAAAAACATGCAATTGGTGCACAATCCACAACACACCGATAAACAGATGGAGAAAAAAGGAAGCGGCAGCAGTTCAGGTTAGAGACTTGAGGGGACTGTGCCTAAGAGTATGCTCAGAGCAGGAGACATACTACAGATGGCAACAGGGAGAGTTTACGGGACAGTTCAAACAGCAGTGGTGGCCAGGAGGGGGGACAGACCACGCACTATGTGTGATAGACGCAACAGGAACAAAGGCATTAGACAATCCAGACGTATATGTACTGACATGGAATGGTCAAATAAACAGTGCAACTACACCTCCACTTACCTACTGGGGTATTACAACTTCAGGTAGGAGAGCATGGCAGGACACAGACTTCGGAAAAATTAGACTACCAAAAACAGGCCACGACATAGACTTTGGACATAAAACTAGATTCGGACCATTTTGTGTAAAAA
>C00419 entry-id=1 pos=839..1438 direction=forward
TGGAATACATAGAAAAATGGGGGAGAATCCCACCAACAGGAGACTGGCAACTACCGTCATCCAGTGTGATGACACAAAACGGAAACAACCCGAACTGGAAGCCTAGAGACGCACCAGCAATATACCCCATTGTAGCATACTGGACATCAGATGGCAGTACAAAAACATGCAATTGGTGCACAATCCACAACACACCGATAAACAGATGGAGAAAAAAGGAAGCGGCAGCAGTTCAGGTTAGAGACTTGAGGGGACTGTGCCTAAGAGTATGCTCAGAGCAGGAGACATACTACAGATGGCAACAGGGAGAGTTTACGGGACAGTTCAAACAGCAGTGGTGGCCAGGAGGGGGGACAGACCACGCACTATGTGTGATAGACGCAACAGGAACAAAGGCATTAGACAATCCAGACGTATATGTACTGACATGGAATGGTCAAATAAACAGTGCAACTACACCTCCACTTACCTACTGGGGTATTACAACTTCAGGTAGGAGAGCATGGCAGGACACAGACTTCGGAAAAATTAGACTACCAAAAACAGGCCACGACATAGACTTTGGACATAAAACTAGATTCGGACCATTTTGTGTAAAAA
>C00420 entry-id=1 pos=841..1440 direction=forward
GAATACATAGAAAAATGGGGGAGAATCCCACCAACAGGAGACTGGCAACTACCGTCATCCAGTGTGATGACACAAAACGGAAACAACCCGAACTGGAAGCCTAGAGACGCACCAGCAATATACCCCATTGTAGCATACTGGACATCAGATGGCAGTACAAAAACATGCAATTGGTGCACAATCCACAACACACCGATAAACAGATGGAGAAAAAAGGAAGCGGCAGCAGTTCAGGTTAGAGACTTGAGGGGACTGTGCCTAAGAGTATGCTCAGAGCAGGAGACATACTACAGATGGCAACAGGGAGAGTTTACGGGACAGTTCAAACAGCAGTGGTGGCCAGGAGGGGGGACAGACCACGCACTATGTGTGATAGACGCAACAGGAACAAAGGCATTAGACAATCCAGACGTATATGTACTGACATGGAATGGTCAAATAAACAGTGCAACTACACCTCCACTTACCTACTGGGGTATTACAACTTCAGGTAGGAGAGCATGGCAGGACACAGACTTCGGAAAAATTAGACTACCAAAAACAGGCCACGACATAGACTTTGGACATAAAACTAGATTCGGACCATTTTGTGTAAAAAAC
>C00421 entry-id=1 pos=845..1444 direction=forward
ACATAGAAAAATGGGGGAGAATCCCACCAACAGGAGACTGGCAACTACCGTCATCCAGTGTGATGACACAAAACGGAAACAACCCGAACTGGAAGCCTAGAGACGCACCAGCAATATACCCCATTGTAGCATACTGGACATCAGATGGCAGTACAAAAACATGCAATTGGTGCACAATCCACAACACACCGATAAACAGATGGAGAAAAAAGGAAGCGGCAGCAGTTCAGGTTAGAGACTTGAGGGGACTGTGCCTAAGAGTATGCTCAGAGCAGGAGACATACTACAGATGGCAACAGGGAGAGTTTACGGGACAGTTCAAACAGCAGTGGTGGCCAGGAGGGGGGACAGACCACGCACTATGTGTGATAGACGCAACAGGAACAAAGGCATTAGACAATCCAGACGTATATGTACTGACATGGAATGGTCAAATAAACAGTGCAACTACACCTCCACTTACCTACTGGGGTATTACAACTTCAGGTAGGAGAGCATGGCAGGACACAGACTTCGGAAAAATTAGACTACCAAAAACAGGCCACGACATAGACTTTGGACATAAAACTAGATTCGGACCATTTTGTGTAAAAAACCCAC
>C00422 entry-id=1 pos=848..1447 direction=forward
TAGAAAAATGGGGGAGAATCCCACCAACAGGAGACTGGCAACTACCGTCATCCAGTGTGATGACACAAAACGGAAACAACCCGAACTGGAAGCCTAGAGACGCACCAGCAATATACCCCATTGTAGCATACTGGACATCAGATGGCAGTACAAAAACATGCAATTGGTGCACAATCCACAACACACCGATAAACAGATGGAGAAAAAAGGAAGCGGCAGCAGTTCAGGTTAGAGACTTGAGGGGACTGTGCCTAAGAGTATGCTCAGAGCAGGAGACATACTACAGATGGCAACAGGGAGAGTTTACGGGACAGTTCAAACAGCAGTGGTGGCCAGGAGGGGGGACAGACCACGCACTATGTGTGATAGACGCAACAGGAACAAAGGCATTAGACAATCCAGACGTATATGTACTGACATGGAATGGTCAAATAAACAGTGCAACTACACCTCCACTTACCTACTGGGGTATTACAACTTCAGGTAGGAGAGCATGGCAGGACACAGACTTCGGAAAAATTAGACTACCAAAAACAGGCCACGACATAGACTTTGGACATAAAACTAGATTCGGACCATTTTGTGTAAAAAACCCACCGC
>C00423 entry-id=1 pos=849..1448 direction=forward
AGAAAAATGGGGGAGAATCCCACCAACAGGAGACTGGCAACTACCGTCATCCAGTGTGATGACACAAAACGGAAACAACCCGAACTGGAAGCCTAGAGACGCACCAGCAATATACCCCATTGTAGCATACTGGACATCAGATGGCAGTACAAAAACATGCAATTGGTGCACAATCCACAACACACCGATAAACAGATGGAGAAAAAAGGAAGCGGCAGCAGTTCAGGTTAGAGACTTGAGGGGACTGTGCCTAAGAGTATGCTCAGAGCAGGAGACATACTACAGATGGCAACAGGGAGAGTTTACGGGACAGTTCAAACAGCAGTGGTGGCCAGGAGGGGGGACAGACCACGCACTATGTGTGATAGACGCAACAGGAACAAAGGCATTAGACAATCCAGACGTATATGTACTGACATGGAATGGTCAAATAAACAGTGCAACTACACCTCCACTTACCTACTGGGGTATTACAACTTCAGGTAGGAGAGCATGGCAGGACACAGACTTCGGAAAAATTAGACTACCAAAAACAGGCCACGACATAGACTTTGGACATAAAACTAGATTCGGACCATTTTGTGTAAAAAACCCACCGCG
>C00424 entry-id=1 pos=852..1451 direction=forward
AAAATGGGGGAGAATCCCACCAACAGGAGACTGGCAACTACCGTCATCCAGTGTGATGACACAAAACGGAAACAACCCGAACTGGAAGCCTAGAGACGCACCAGCAATATACCCCATTGTAGCATACTGGACATCAGATGGCAGTACAAAAACATGCAATTGGTGCACAATCCACAACACACCGATAAACAGATGGAGAAAAAAGGAAGCGGCAGCAGTTCAGGTTAGAGACTTGAGGGGACTGTGCCTAAGAGTATGCTCAGAGCAGGAGACATACTACAGATGGCAACAGGGAGAGTTTACGGGACAGTTCAAACAGCAGTGGTGGCCAGGAGGGGGGACAGACCACGCACTATGTGTGATAGACGCAACAGGAACAAAGGCATTAGACAATCCAGACGTATATGTACTGACATGGAATGGTCAAATAAACAGTGCAACTACACCTCCACTTACCTACTGGGGTATTACAACTTCAGGTAGGAGAGCATGGCAGGACACAGACTTCGGAAAAATTAGACTACCAAAAACAGGCCACGACATAGACTTTGGACATAAAACTAGATTCGGACCATTTTGTGTAAAAAACCCACCGCGCGA
>C00425 entry-id=1 pos=854..1453 direction=forward
AATGGGGGAGAATCCCACCAACAGGAGACTGGCAACTACCGTCATCCAGTGTGATGACACAAAACGGAAACAACCCGAACTGGAAGCCTAGAGACGCACCAGCAATATACCCCATTGTAGCATACTGGACATCAGATGGCAGTACAAAAACATGCAATTGGTGCACAATCCACAACACACCGATAAACAGATGGAGAAAAAAGGAAGCGGCAGCAGTTCAGGTTAGAGACTTGAGGGGACTGTGCCTAAGAGTATGCTCAGAGCAGGAGACATACTACAGATGGCAACAGGGAGAGTTTACGGGACAGTTCAAACAGCAGTGGTGGCCAGGAGGGGGGACAGACCACGCACTATGTGTGATAGACGCAACAGGAACAAAGGCATTAGACAATCCAGACGTATATGTACTGACATGGAATGGTCAAATAAACAGTGCAACTACACCTCCACTTACCTACTGGGGTATTACAACTTCAGGTAGGAGAGCATGGCAGGACACAGACTTCGGAAAAATTAGACTACCAAAAACAGGCCACGACATAGACTTTGGACATAAAACTAGATTCGGACCATTTTGTGTAAAAAACCCACCGCGCGAAT
>C00426 entry-id=1 pos=856..1455 direction=forward
TGGGGGAGAATCCCACCAACAGGAGACTGGCAACTACCGTCATCCAGTGTGATGACACAAAACGGAAACAACCCGAACTGGAAGCCTAGAGACGCACCAGCAATATACCCCATTGTAGCATACTGGACATCAGATGGCAGTACAAAAACATGCAATTGGTGCACAATCCACAACACACCGATAAACAGATGGAGAAAAAAGGAAGCGGCAGCAGTTCAGGTTAGAGACTTGAGGGGACTGTGCCTAAGAGTATGCTCAGAGCAGGAGACATACTACAGATGGCAACAGGGAGAGTTTACGGGACAGTTCAAACAGCAGTGGTGGCCAGGAGGGGGGACAGACCACGCACTATGTGTGATAGACGCAACAGGAACAAAGGCATTAGACAATCCAGACGTATATGTACTGACATGGAATGGTCAAATAAACAGTGCAACTACACCTCCACTTACCTACTGGGGTATTACAACTTCAGGTAGGAGAGCATGGCAGGACACAGACTTCGGAAAAATTAGACTACCAAAAACAGGCCACGACATAGACTTTGGACATAAAACTAGATTCGGACCATTTTGTGTAAAAAACCCACCGCGCGAATTC
>C00427 entry-id=1 pos=856..1455 direction=forward
TGGGGGAGAATCCCACCAACAGGAGACTGGCAACTACCGTCATCCAGTGTGATGACACAAAACGGAAACAACCCGAACTGGAAGCCTAGAGACGCACCAGCAATATACCCCATTGTAGCATACTGGACATCAGATGGCAGTACAAAAACATGCAATTGGTGCACAATCCACAACACACCGATAAACAGATGGAGAAAAAAGGAAGCGGCAGCAGTTCAGGTTAGAGACTTGAGGGGACTGTGCCTAAGAGTATGCTCAGAGCAGGAGACATACTACAGATGGCAACAGGGAGAGTTTACGGGACAGTTCAAACAGCAGTGGTGGCCAGGAGGGGGGACAGACCACGCACTATGTGTGATAGACGCAACAGGAACAAAGGCATTAGACAATCCAGACGTATATGTACTGACATGGAATGGTCAAATAAACAGTGCAACTACACCTCCACTTACCTACTGGGGTATTACAACTTCAGGTAGGAGAGCATGGCAGGACACAGACTTCGGAAAAATTAGACTACCAAAAACAGGCCACGACATAGACTTTGGACATAAAACTAGATTCGGACCATTTTGTGTAAAAAACCCACCGCGCGAATTC
>C00428 entry-id=1 pos=857..1456 direction=forward
GGGGGAGAATCCCACCAACAGGAGACTGGCAACTACCGTCATCCAGTGTGATGACACAAAACGGAAACAACCCGAACTGGAAGCCTAGAGACGCACCAGCAATATACCCCATTGTAGCATACTGGACATCAGATGGCAGTACAAAAACATGCAATTGGTGCACAATCCACAACACACCGATAAACAGATGGAGAAAAAAGGAAGCGGCAGCAGTTCAGGTTAGAGACTTGAGGGGACTGTGCCTAAGAGTATGCTCAGAGCAGGAGACATACTACAGATGGCAACAGGGAGAGTTTACGGGACAGTTCAAACAGCAGTGGTGGCCAGGAGGGGGGACAGACCACGCACTATGTGTGATAGACGCAACAGGAACAAAGGCATTAGACAATCCAGACGTATATGTACTGACATGGAATGGTCAAATAAACAGTGCAACTACACCTCCACTTACCTACTGGGGTATTACAACTTCAGGTAGGAGAGCATGGCAGGACACAGACTTCGGAAAAATTAGACTACCAAAAACAGGCCACGACATAGACTTTGGACATAAAACTAGATTCGGACCATTTTGTGTAAAAAACCCACCGCGCGAATTCC
>C00429 entry-id=1 pos=860..1459 direction=forward
GGAGAATCCCACCAACAGGAGACTGGCAACTACCGTCATCCAGTGTGATGACACAAAACGGAAACAACCCGAACTGGAAGCCTAGAGACGCACCAGCAATATACCCCATTGTAGCATACTGGACATCAGATGGCAGTACAAAAACATGCAATTGGTGCACAATCCACAACACACCGATAAACAGATGGAGAAAAAAGGAAGCGGCAGCAGTTCAGGTTAGAGACTTGAGGGGACTGTGCCTAAGAGTATGCTCAGAGCAGGAGACATACTACAGATGGCAACAGGGAGAGTTTACGGGACAGTTCAAACAGCAGTGGTGGCCAGGAGGGGGGACAGACCACGCACTATGTGTGATAGACGCAACAGGAACAAAGGCATTAGACAATCCAGACGTATATGTACTGACATGGAATGGTCAAATAAACAGTGCAACTACACCTCCACTTACCTACTGGGGTATTACAACTTCAGGTAGGAGAGCATGGCAGGACACAGACTTCGGAAAAATTAGACTACCAAAAACAGGCCACGACATAGACTTTGGACATAAAACTAGATTCGGACCATTTTGTGTAAAAAACCCACCGCGCGAATTCCGTA
>C00430 entry-id=1 pos=861..1460 direction=forward
GAGAATCCCACCAACAGGAGACTGGCAACTACCGTCATCCAGTGTGATGACACAAAACGGAAACAACCCGAACTGGAAGCCTAGAGACGCACCAGCAATATACCCCATTGTAGCATACTGGACATCAGATGGCAGTACAAAAACATGCAATTGGTGCACAATCCACAACACACCGATAAACAGATGGAGAAAAAAGGAAGCGGCAGCAGTTCAGGTTAGAGACTTGAGGGGACTGTGCCTAAGAGTATGCTCAGAGCAGGAGACATACTACAGATGGCAACAGGGAGAGTTTACGGGACAGTTCAAACAGCAGTGGTGGCCAGGAGGGGGGACAGACCACGCACTATGTGTGATAGACGCAACAGGAACAAAGGCATTAGACAATCCAGACGTATATGTACTGACATGGAATGGTCAAATAAACAGTGCAACTACACCTCCACTTACCTACTGGGGTATTACAACTTCAGGTAGGAGAGCATGGCAGGACACAGACTTCGGAAAAATTAGACTACCAAAAACAGGCCACGACATAGACTTTGGACATAAAACTAGATTCGGACCATTTTGTGTAAAAAACCCACCGCGCGAATTCCGTAA
>C00431 entry-id=1 pos=867..1466 direction=forward
CCCACCAACAGGAGACTGGCAACTACCGTCATCCAGTGTGATGACACAAAACGGAAACAACCCGAACTGGAAGCCTAGAGACGCACCAGCAATATACCCCATTGTAGCATACTGGACATCAGATGGCAGTACAAAAACATGCAATTGGTGCACAATCCACAACACACCGATAAACAGATGGAGAAAAAAGGAAGCGGCAGCAGTTCAGGTTAGAGACTTGAGGGGACTGTGCCTAAGAGTATGCTCAGAGCAGGAGACATACTACAGATGGCAACAGGGAGAGTTTACGGGACAGTTCAAACAGCAGTGGTGGCCAGGAGGGGGGACAGACCACGCACTATGTGTGATAGACGCAACAGGAACAAAGGCATTAGACAATCCAGACGTATATGTACTGACATGGAATGGTCAAATAAACAGTGCAACTACACCTCCACTTACCTACTGGGGTATTACAACTTCAGGTAGGAGAGCATGGCAGGACACAGACTTCGGAAAAATTAGACTACCAAAAACAGGCCACGACATAGACTTTGGACATAAAACTAGATTCGGACCATTTTGTGTAAAAAACCCACCGCGCGAATTCCGTAATGACCC
>C00432 entry-id=1 pos=869..1468 direction=forward
CACCAACAGGAGACTGGCAACTACCGTCATCCAGTGTGATGACACAAAACGGAAACAACCCGAACTGGAAGCCTAGAGACGCACCAGCAATATACCCCATTGTAGCATACTGGACATCAGATGGCAGTACAAAAACATGCAATTGGTGCACAATCCACAACACACCGATAAACAGATGGAGAAAAAAGGAAGCGGCAGCAGTTCAGGTTAGAGACTTGAGGGGACTGTGCCTAAGAGTATGCTCAGAGCAGGAGACATACTACAGATGGCAACAGGGAGAGTTTACGGGACAGTTCAAACAGCAGTGGTGGCCAGGAGGGGGGACAGACCACGCACTATGTGTGATAGACGCAACAGGAACAAAGGCATTAGACAATCCAGACGTATATGTACTGACATGGAATGGTCAAATAAACAGTGCAACTACACCTCCACTTACCTACTGGGGTATTACAACTTCAGGTAGGAGAGCATGGCAGGACACAGACTTCGGAAAAATTAGACTACCAAAAACAGGCCACGACATAGACTTTGGACATAAAACTAGATTCGGACCATTTTGTGTAAAAAACCCACCGCGCGAATTCCGTAATGACCCAC
>C00433 entry-id=1 pos=873..1472 direction=forward
AACAGGAGACTGGCAACTACCGTCATCCAGTGTGATGACACAAAACGGAAACAACCCGAACTGGAAGCCTAGAGACGCACCAGCAATATACCCCATTGTAGCATACTGGACATCAGATGGCAGTACAAAAACATGCAATTGGTGCACAATCCACAACACACCGATAAACAGATGGAGAAAAAAGGAAGCGGCAGCAGTTCAGGTTAGAGACTTGAGGGGACTGTGCCTAAGAGTATGCTCAGAGCAGGAGACATACTACAGATGGCAACAGGGAGAGTTTACGGGACAGTTCAAACAGCAGTGGTGGCCAGGAGGGGGGACAGACCACGCACTATGTGTGATAGACGCAACAGGAACAAAGGCATTAGACAATCCAGACGTATATGTACTGACATGGAATGGTCAAATAAACAGTGCAACTACACCTCCACTTACCTACTGGGGTATTACAACTTCAGGTAGGAGAGCATGGCAGGACACAGACTTCGGAAAAATTAGACTACCAAAAACAGGCCACGACATAGACTTTGGACATAAAACTAGATTCGGACCATTTTGTGTAAAAAACCCACCGCGCGAATTCCGTAATGACCCACCAAA
>C00434 entry-id=1 pos=873..1472 direction=forward
AACAGGAGACTGGCAACTACCGTCATCCAGTGTGATGACACAAAACGGAAACAACCCGAACTGGAAGCCTAGAGACGCACCAGCAATATACCCCATTGTAGCATACTGGACATCAGATGGCAGTACAAAAACATGCAATTGGTGCACAATCCACAACACACCGATAAACAGATGGAGAAAAAAGGAAGCGGCAGCAGTTCAGGTTAGAGACTTGAGGGGACTGTGCCTAAGAGTATGCTCAGAGCAGGAGACATACTACAGATGGCAACAGGGAGAGTTTACGGGACAGTTCAAACAGCAGTGGTGGCCAGGAGGGGGGACAGACCACGCACTATGTGTGATAGACGCAACAGGAACAAAGGCATTAGACAATCCAGACGTATATGTACTGACATGGAATGGTCAAATAAACAGTGCAACTACACCTCCACTTACCTACTGGGGTATTACAACTTCAGGTAGGAGAGCATGGCAGGACACAGACTTCGGAAAAATTAGACTACCAAAAACAGGCCACGACATAGACTTTGGACATAAAACTAGATTCGGACCATTTTGTGTAAAAAACCCACCGCGCGAATTCCGTAATGACCCACCAAA
>C00435 entry-id=1 pos=874..1473 direction=forward
ACAGGAGACTGGCAACTACCGTCATCCAGTGTGATGACACAAAACGGAAACAACCCGAACTGGAAGCCTAGAGACGCACCAGCAATATACCCCATTGTAGCATACTGGACATCAGATGGCAGTACAAAAACATGCAATTGGTGCACAATCCACAACACACCGATAAACAGATGGAGAAAAAAGGAAGCGGCAGCAGTTCAGGTTAGAGACTTGAGGGGACTGTGCCTAAGAGTATGCTCAGAGCAGGAGACATACTACAGATGGCAACAGGGAGAGTTTACGGGACAGTTCAAACAGCAGTGGTGGCCAGGAGGGGGGACAGACCACGCACTATGTGTGATAGACGCAACAGGAACAAAGGCATTAGACAATCCAGACGTATATGTACTGACATGGAATGGTCAAATAAACAGTGCAACTACACCTCCACTTACCTACTGGGGTATTACAACTTCAGGTAGGAGAGCATGGCAGGACACAGACTTCGGAAAAATTAGACTACCAAAAACAGGCCACGACATAGACTTTGGACATAAAACTAGATTCGGACCATTTTGTGTAAAAAACCCACCGCGCGAATTCCGTAATGACCCACCAAAA
>C00436 entry-id=1 pos=874..1473 direction=forward
ACAGGAGACTGGCAACTACCGTCATCCAGTGTGATGACACAAAACGGAAACAACCCGAACTGGAAGCCTAGAGACGCACCAGCAATATACCCCATTGTAGCATACTGGACATCAGATGGCAGTACAAAAACATGCAATTGGTGCACAATCCACAACACACCGATAAACAGATGGAGAAAAAAGGAAGCGGCAGCAGTTCAGGTTAGAGACTTGAGGGGACTGTGCCTAAGAGTATGCTCAGAGCAGGAGACATACTACAGATGGCAACAGGGAGAGTTTACGGGACAGTTCAAACAGCAGTGGTGGCCAGGAGGGGGGACAGACCACGCACTATGTGTGATAGACGCAACAGGAACAAAGGCATTAGACAATCCAGACGTATATGTACTGACATGGAATGGTCAAATAAACAGTGCAACTACACCTCCACTTACCTACTGGGGTATTACAACTTCAGGTAGGAGAGCATGGCAGGACACAGACTTCGGAAAAATTAGACTACCAAAAACAGGCCACGACATAGACTTTGGACATAAAACTAGATTCGGACCATTTTGTGTAAAAAACCCACCGCGCGAATTCCGTAATGACCCACCAAAA
>C00437 entry-id=1 pos=874..1473 direction=forward
ACAGGAGACTGGCAACTACCGTCATCCAGTGTGATGACACAAAACGGAAACAACCCGAACTGGAAGCCTAGAGACGCACCAGCAATATACCCCATTGTAGCATACTGGACATCAGATGGCAGTACAAAAACATGCAATTGGTGCACAATCCACAACACACCGATAAACAGATGGAGAAAAAAGGAAGCGGCAGCAGTTCAGGTTAGAGACTTGAGGGGACTGTGCCTAAGAGTATGCTCAGAGCAGGAGACATACTACAGATGGCAACAGGGAGAGTTTACGGGACAGTTCAAACAGCAGTGGTGGCCAGGAGGGGGGACAGACCACGCACTATGTGTGATAGACGCAACAGGAACAAAGGCATTAGACAATCCAGACGTATATGTACTGACATGGAATGGTCAAATAAACAGTGCAACTACACCTCCACTTACCTACTGGGGTATTACAACTTCAGGTAGGAGAGCATGGCAGGACACAGACTTCGGAAAAATTAGACTACCAAAAACAGGCCACGACATAGACTTTGGACATAAAACTAGATTCGGACCATTTTGTGTAAAAAACCCACCGCGCGAATTCCGTAATGACCCACCAAAA
>C00438 entry-id=1 pos=878..1477 direction=forward
GAGACTGGCAACTACCGTCATCCAGTGTGATGACACAAAACGGAAACAACCCGAACTGGAAGCCTAGAGACGCACCAGCAATATACCCCATTGTAGCATACTGGACATCAGATGGCAGTACAAAAACATGCAATTGGTGCACAATCCACAACACACCGATAAACAGATGGAGAAAAAAGGAAGCGGCAGCAGTTCAGGTTAGAGACTTGAGGGGACTGTGCCTAAGAGTATGCTCAGAGCAGGAGACATACTACAGATGGCAACAGGGAGAGTTTACGGGACAGTTCAAACAGCAGTGGTGGCCAGGAGGGGGGACAGACCACGCACTATGTGTGATAGACGCAACAGGAACAAAGGCATTAGACAATCCAGACGTATATGTACTGACATGGAATGGTCAAATAAACAGTGCAACTACACCTCCACTTACCTACTGGGGTATTACAACTTCAGGTAGGAGAGCATGGCAGGACACAGACTTCGGAAAAATTAGACTACCAAAAACAGGCCACGACATAGACTTTGGACATAAAACTAGATTCGGACCATTTTGTGTAAAAAACCCACCGCGCGAATTCCGTAATGACCCACCAAAACCTA
>C00439 entry-id=1 pos=880..1479 direction=forward
GACTGGCAACTACCGTCATCCAGTGTGATGACACAAAACGGAAACAACCCGAACTGGAAGCCTAGAGACGCACCAGCAATATACCCCATTGTAGCATACTGGACATCAGATGGCAGTACAAAAACATGCAATTGGTGCACAATCCACAACACACCGATAAACAGATGGAGAAAAAAGGAAGCGGCAGCAGTTCAGGTTAGAGACTTGAGGGGACTGTGCCTAAGAGTATGCTCAGAGCAGGAGACATACTACAGATGGCAACAGGGAGAGTTTACGGGACAGTTCAAACAGCAGTGGTGGCCAGGAGGGGGGACAGACCACGCACTATGTGTGATAGACGCAACAGGAACAAAGGCATTAGACAATCCAGACGTATATGTACTGACATGGAATGGTCAAATAAACAGTGCAACTACACCTCCACTTACCTACTGGGGTATTACAACTTCAGGTAGGAGAGCATGGCAGGACACAGACTTCGGAAAAATTAGACTACCAAAAACAGGCCACGACATAGACTTTGGACATAAAACTAGATTCGGACCATTTTGTGTAAAAAACCCACCGCGCGAATTCCGTAATGACCCACCAAAACCTATC
>C00440 entry-id=1 pos=880..1479 direction=forward
GACTGGCAACTACCGTCATCCAGTGTGATGACACAAAACGGAAACAACCCGAACTGGAAGCCTAGAGACGCACCAGCAATATACCCCATTGTAGCATACTGGACATCAGATGGCAGTACAAAAACATGCAATTGGTGCACAATCCACAACACACCGATAAACAGATGGAGAAAAAAGGAAGCGGCAGCAGTTCAGGTTAGAGACTTGAGGGGACTGTGCCTAAGAGTATGCTCAGAGCAGGAGACATACTACAGATGGCAACAGGGAGAGTTTACGGGACAGTTCAAACAGCAGTGGTGGCCAGGAGGGGGGACAGACCACGCACTATGTGTGATAGACGCAACAGGAACAAAGGCATTAGACAATCCAGACGTATATGTACTGACATGGAATGGTCAAATAAACAGTGCAACTACACCTCCACTTACCTACTGGGGTATTACAACTTCAGGTAGGAGAGCATGGCAGGACACAGACTTCGGAAAAATTAGACTACCAAAAACAGGCCACGACATAGACTTTGGACATAAAACTAGATTCGGACCATTTTGTGTAAAAAACCCACCGCGCGAATTCCGTAATGACCCACCAAAACCTATC
>C00441 entry-id=1 pos=881..1480 direction=forward
ACTGGCAACTACCGTCATCCAGTGTGATGACACAAAACGGAAACAACCCGAACTGGAAGCCTAGAGACGCACCAGCAATATACCCCATTGTAGCATACTGGACATCAGATGGCAGTACAAAAACATGCAATTGGTGCACAATCCACAACACACCGATAAACAGATGGAGAAAAAAGGAAGCGGCAGCAGTTCAGGTTAGAGACTTGAGGGGACTGTGCCTAAGAGTATGCTCAGAGCAGGAGACATACTACAGATGGCAACAGGGAGAGTTTACGGGACAGTTCAAACAGCAGTGGTGGCCAGGAGGGGGGACAGACCACGCACTATGTGTGATAGACGCAACAGGAACAAAGGCATTAGACAATCCAGACGTATATGTACTGACATGGAATGGTCAAATAAACAGTGCAACTACACCTCCACTTACCTACTGGGGTATTACAACTTCAGGTAGGAGAGCATGGCAGGACACAGACTTCGGAAAAATTAGACTACCAAAAACAGGCCACGACATAGACTTTGGACATAAAACTAGATTCGGACCATTTTGTGTAAAAAACCCACCGCGCGAATTCCGTAATGACCCACCAAAACCTATCA
>C00442 entry-id=1 pos=882..1481 direction=forward
CTGGCAACTACCGTCATCCAGTGTGATGACACAAAACGGAAACAACCCGAACTGGAAGCCTAGAGACGCACCAGCAATATACCCCATTGTAGCATACTGGACATCAGATGGCAGTACAAAAACATGCAATTGGTGCACAATCCACAACACACCGATAAACAGATGGAGAAAAAAGGAAGCGGCAGCAGTTCAGGTTAGAGACTTGAGGGGACTGTGCCTAAGAGTATGCTCAGAGCAGGAGACATACTACAGATGGCAACAGGGAGAGTTTACGGGACAGTTCAAACAGCAGTGGTGGCCAGGAGGGGGGACAGACCACGCACTATGTGTGATAGACGCAACAGGAACAAAGGCATTAGACAATCCAGACGTATATGTACTGACATGGAATGGTCAAATAAACAGTGCAACTACACCTCCACTTACCTACTGGGGTATTACAACTTCAGGTAGGAGAGCATGGCAGGACACAGACTTCGGAAAAATTAGACTACCAAAAACAGGCCACGACATAGACTTTGGACATAAAACTAGATTCGGACCATTTTGTGTAAAAAACCCACCGCGCGAATTCCGTAATGACCCACCAAAACCTATCAA
>C00443 entry-id=1 pos=883..1482 direction=forward
TGGCAACTACCGTCATCCAGTGTGATGACACAAAACGGAAACAACCCGAACTGGAAGCCTAGAGACGCACCAGCAATATACCCCATTGTAGCATACTGGACATCAGATGGCAGTACAAAAACATGCAATTGGTGCACAATCCACAACACACCGATAAACAGATGGAGAAAAAAGGAAGCGGCAGCAGTTCAGGTTAGAGACTTGAGGGGACTGTGCCTAAGAGTATGCTCAGAGCAGGAGACATACTACAGATGGCAACAGGGAGAGTTTACGGGACAGTTCAAACAGCAGTGGTGGCCAGGAGGGGGGACAGACCACGCACTATGTGTGATAGACGCAACAGGAACAAAGGCATTAGACAATCCAGACGTATATGTACTGACATGGAATGGTCAAATAAACAGTGCAACTACACCTCCACTTACCTACTGGGGTATTACAACTTCAGGTAGGAGAGCATGGCAGGACACAGACTTCGGAAAAATTAGACTACCAAAAACAGGCCACGACATAGACTTTGGACATAAAACTAGATTCGGACCATTTTGTGTAAAAAACCCACCGCGCGAATTCCGTAATGACCCACCAAAACCTATCAAT
>C00444 entry-id=1 pos=883..1482 direction=forward
TGGCAACTACCGTCATCCAGTGTGATGACACAAAACGGAAACAACCCGAACTGGAAGCCTAGAGACGCACCAGCAATATACCCCATTGTAGCATACTGGACATCAGATGGCAGTACAAAAACATGCAATTGGTGCACAATCCACAACACACCGATAAACAGATGGAGAAAAAAGGAAGCGGCAGCAGTTCAGGTTAGAGACTTGAGGGGACTGTGCCTAAGAGTATGCTCAGAGCAGGAGACATACTACAGATGGCAACAGGGAGAGTTTACGGGACAGTTCAAACAGCAGTGGTGGCCAGGAGGGGGGACAGACCACGCACTATGTGTGATAGACGCAACAGGAACAAAGGCATTAGACAATCCAGACGTATATGTACTGACATGGAATGGTCAAATAAACAGTGCAACTACACCTCCACTTACCTACTGGGGTATTACAACTTCAGGTAGGAGAGCATGGCAGGACACAGACTTCGGAAAAATTAGACTACCAAAAACAGGCCACGACATAGACTTTGGACATAAAACTAGATTCGGACCATTTTGTGTAAAAAACCCACCGCGCGAATTCCGTAATGACCCACCAAAACCTATCAAT
>C00445 entry-id=1 pos=885..1484 direction=forward
GCAACTACCGTCATCCAGTGTGATGACACAAAACGGAAACAACCCGAACTGGAAGCCTAGAGACGCACCAGCAATATACCCCATTGTAGCATACTGGACATCAGATGGCAGTACAAAAACATGCAATTGGTGCACAATCCACAACACACCGATAAACAGATGGAGAAAAAAGGAAGCGGCAGCAGTTCAGGTTAGAGACTTGAGGGGACTGTGCCTAAGAGTATGCTCAGAGCAGGAGACATACTACAGATGGCAACAGGGAGAGTTTACGGGACAGTTCAAACAGCAGTGGTGGCCAGGAGGGGGGACAGACCACGCACTATGTGTGATAGACGCAACAGGAACAAAGGCATTAGACAATCCAGACGTATATGTACTGACATGGAATGGTCAAATAAACAGTGCAACTACACCTCCACTTACCTACTGGGGTATTACAACTTCAGGTAGGAGAGCATGGCAGGACACAGACTTCGGAAAAATTAGACTACCAAAAACAGGCCACGACATAGACTTTGGACATAAAACTAGATTCGGACCATTTTGTGTAAAAAACCCACCGCGCGAATTCCGTAATGACCCACCAAAACCTATCAATAT
>C00446 entry-id=1 pos=886..1485 direction=forward
CAACTACCGTCATCCAGTGTGATGACACAAAACGGAAACAACCCGAACTGGAAGCCTAGAGACGCACCAGCAATATACCCCATTGTAGCATACTGGACATCAGATGGCAGTACAAAAACATGCAATTGGTGCACAATCCACAACACACCGATAAACAGATGGAGAAAAAAGGAAGCGGCAGCAGTTCAGGTTAGAGACTTGAGGGGACTGTGCCTAAGAGTATGCTCAGAGCAGGAGACATACTACAGATGGCAACAGGGAGAGTTTACGGGACAGTTCAAACAGCAGTGGTGGCCAGGAGGGGGGACAGACCACGCACTATGTGTGATAGACGCAACAGGAACAAAGGCATTAGACAATCCAGACGTATATGTACTGACATGGAATGGTCAAATAAACAGTGCAACTACACCTCCACTTACCTACTGGGGTATTACAACTTCAGGTAGGAGAGCATGGCAGGACACAGACTTCGGAAAAATTAGACTACCAAAAACAGGCCACGACATAGACTTTGGACATAAAACTAGATTCGGACCATTTTGTGTAAAAAACCCACCGCGCGAATTCCGTAATGACCCACCAAAACCTATCAATATT
>C00447 entry-id=1 pos=886..1485 direction=forward
CAACTACCGTCATCCAGTGTGATGACACAAAACGGAAACAACCCGAACTGGAAGCCTAGAGACGCACCAGCAATATACCCCATTGTAGCATACTGGACATCAGATGGCAGTACAAAAACATGCAATTGGTGCACAATCCACAACACACCGATAAACAGATGGAGAAAAAAGGAAGCGGCAGCAGTTCAGGTTAGAGACTTGAGGGGACTGTGCCTAAGAGTATGCTCAGAGCAGGAGACATACTACAGATGGCAACAGGGAGAGTTTACGGGACAGTTCAAACAGCAGTGGTGGCCAGGAGGGGGGACAGACCACGCACTATGTGTGATAGACGCAACAGGAACAAAGGCATTAGACAATCCAGACGTATATGTACTGACATGGAATGGTCAAATAAACAGTGCAACTACACCTCCACTTACCTACTGGGGTATTACAACTTCAGGTAGGAGAGCATGGCAGGACACAGACTTCGGAAAAATTAGACTACCAAAAACAGGCCACGACATAGACTTTGGACATAAAACTAGATTCGGACCATTTTGTGTAAAAAACCCACCGCGCGAATTCCGTAATGACCCACCAAAACCTATCAATATT
>C00448 entry-id=1 pos=886..1485 direction=forward
CAACTACCGTCATCCAGTGTGATGACACAAAACGGAAACAACCCGAACTGGAAGCCTAGAGACGCACCAGCAATATACCCCATTGTAGCATACTGGACATCAGATGGCAGTACAAAAACATGCAATTGGTGCACAATCCACAACACACCGATAAACAGATGGAGAAAAAAGGAAGCGGCAGCAGTTCAGGTTAGAGACTTGAGGGGACTGTGCCTAAGAGTATGCTCAGAGCAGGAGACATACTACAGATGGCAACAGGGAGAGTTTACGGGACAGTTCAAACAGCAGTGGTGGCCAGGAGGGGGGACAGACCACGCACTATGTGTGATAGACGCAACAGGAACAAAGGCATTAGACAATCCAGACGTATATGTACTGACATGGAATGGTCAAATAAACAGTGCAACTACACCTCCACTTACCTACTGGGGTATTACAACTTCAGGTAGGAGAGCATGGCAGGACACAGACTTCGGAAAAATTAGACTACCAAAAACAGGCCACGACATAGACTTTGGACATAAAACTAGATTCGGACCATTTTGTGTAAAAAACCCACCGCGCGAATTCCGTAATGACCCACCAAAACCTATCAATATT
>C00449 entry-id=1 pos=887..1486 direction=forward
AACTACCGTCATCCAGTGTGATGACACAAAACGGAAACAACCCGAACTGGAAGCCTAGAGACGCACCAGCAATATACCCCATTGTAGCATACTGGACATCAGATGGCAGTACAAAAACATGCAATTGGTGCACAATCCACAACACACCGATAAACAGATGGAGAAAAAAGGAAGCGGCAGCAGTTCAGGTTAGAGACTTGAGGGGACTGTGCCTAAGAGTATGCTCAGAGCAGGAGACATACTACAGATGGCAACAGGGAGAGTTTACGGGACAGTTCAAACAGCAGTGGTGGCCAGGAGGGGGGACAGACCACGCACTATGTGTGATAGACGCAACAGGAACAAAGGCATTAGACAATCCAGACGTATATGTACTGACATGGAATGGTCAAATAAACAGTGCAACTACACCTCCACTTACCTACTGGGGTATTACAACTTCAGGTAGGAGAGCATGGCAGGACACAGACTTCGGAAAAATTAGACTACCAAAAACAGGCCACGACATAGACTTTGGACATAAAACTAGATTCGGACCATTTTGTGTAAAAAACCCACCGCGCGAATTCCGTAATGACCCACCAAAACCTATCAATATTT
>C00450 entry-id=1 pos=888..1487 direction=forward
ACTACCGTCATCCAGTGTGATGACACAAAACGGAAACAACCCGAACTGGAAGCCTAGAGACGCACCAGCAATATACCCCATTGTAGCATACTGGACATCAGATGGCAGTACAAAAACATGCAATTGGTGCACAATCCACAACACACCGATAAACAGATGGAGAAAAAAGGAAGCGGCAGCAGTTCAGGTTAGAGACTTGAGGGGACTGTGCCTAAGAGTATGCTCAGAGCAGGAGACATACTACAGATGGCAACAGGGAGAGTTTACGGGACAGTTCAAACAGCAGTGGTGGCCAGGAGGGGGGACAGACCACGCACTATGTGTGATAGACGCAACAGGAACAAAGGCATTAGACAATCCAGACGTATATGTACTGACATGGAATGGTCAAATAAACAGTGCAACTACACCTCCACTTACCTACTGGGGTATTACAACTTCAGGTAGGAGAGCATGGCAGGACACAGACTTCGGAAAAATTAGACTACCAAAAACAGGCCACGACATAGACTTTGGACATAAAACTAGATTCGGACCATTTTGTGTAAAAAACCCACCGCGCGAATTCCGTAATGACCCACCAAAACCTATCAATATTTG
>C00451 entry-id=1 pos=889..1488 direction=forward
CTACCGTCATCCAGTGTGATGACACAAAACGGAAACAACCCGAACTGGAAGCCTAGAGACGCACCAGCAATATACCCCATTGTAGCATACTGGACATCAGATGGCAGTACAAAAACATGCAATTGGTGCACAATCCACAACACACCGATAAACAGATGGAGAAAAAAGGAAGCGGCAGCAGTTCAGGTTAGAGACTTGAGGGGACTGTGCCTAAGAGTATGCTCAGAGCAGGAGACATACTACAGATGGCAACAGGGAGAGTTTACGGGACAGTTCAAACAGCAGTGGTGGCCAGGAGGGGGGACAGACCACGCACTATGTGTGATAGACGCAACAGGAACAAAGGCATTAGACAATCCAGACGTATATGTACTGACATGGAATGGTCAAATAAACAGTGCAACTACACCTCCACTTACCTACTGGGGTATTACAACTTCAGGTAGGAGAGCATGGCAGGACACAGACTTCGGAAAAATTAGACTACCAAAAACAGGCCACGACATAGACTTTGGACATAAAACTAGATTCGGACCATTTTGTGTAAAAAACCCACCGCGCGAATTCCGTAATGACCCACCAAAACCTATCAATATTTGG
>C00452 entry-id=1 pos=890..1489 direction=forward
TACCGTCATCCAGTGTGATGACACAAAACGGAAACAACCCGAACTGGAAGCCTAGAGACGCACCAGCAATATACCCCATTGTAGCATACTGGACATCAGATGGCAGTACAAAAACATGCAATTGGTGCACAATCCACAACACACCGATAAACAGATGGAGAAAAAAGGAAGCGGCAGCAGTTCAGGTTAGAGACTTGAGGGGACTGTGCCTAAGAGTATGCTCAGAGCAGGAGACATACTACAGATGGCAACAGGGAGAGTTTACGGGACAGTTCAAACAGCAGTGGTGGCCAGGAGGGGGGACAGACCACGCACTATGTGTGATAGACGCAACAGGAACAAAGGCATTAGACAATCCAGACGTATATGTACTGACATGGAATGGTCAAATAAACAGTGCAACTACACCTCCACTTACCTACTGGGGTATTACAACTTCAGGTAGGAGAGCATGGCAGGACACAGACTTCGGAAAAATTAGACTACCAAAAACAGGCCACGACATAGACTTTGGACATAAAACTAGATTCGGACCATTTTGTGTAAAAAACCCACCGCGCGAATTCCGTAATGACCCACCAAAACCTATCAATATTTGGG
>C00453 entry-id=1 pos=896..1495 direction=forward
CATCCAGTGTGATGACACAAAACGGAAACAACCCGAACTGGAAGCCTAGAGACGCACCAGCAATATACCCCATTGTAGCATACTGGACATCAGATGGCAGTACAAAAACATGCAATTGGTGCACAATCCACAACACACCGATAAACAGATGGAGAAAAAAGGAAGCGGCAGCAGTTCAGGTTAGAGACTTGAGGGGACTGTGCCTAAGAGTATGCTCAGAGCAGGAGACATACTACAGATGGCAACAGGGAGAGTTTACGGGACAGTTCAAACAGCAGTGGTGGCCAGGAGGGGGGACAGACCACGCACTATGTGTGATAGACGCAACAGGAACAAAGGCATTAGACAATCCAGACGTATATGTACTGACATGGAATGGTCAAATAAACAGTGCAACTACACCTCCACTTACCTACTGGGGTATTACAACTTCAGGTAGGAGAGCATGGCAGGACACAGACTTCGGAAAAATTAGACTACCAAAAACAGGCCACGACATAGACTTTGGACATAAAACTAGATTCGGACCATTTTGTGTAAAAAACCCACCGCGCGAATTCCGTAATGACCCACCAAAACCTATCAATATTTGGGTGAAAT
>C00454 entry-id=1 pos=900..1499 direction=forward
CAGTGTGATGACACAAAACGGAAACAACCCGAACTGGAAGCCTAGAGACGCACCAGCAATATACCCCATTGTAGCATACTGGACATCAGATGGCAGTACAAAAACATGCAATTGGTGCACAATCCACAACACACCGATAAACAGATGGAGAAAAAAGGAAGCGGCAGCAGTTCAGGTTAGAGACTTGAGGGGACTGTGCCTAAGAGTATGCTCAGAGCAGGAGACATACTACAGATGGCAACAGGGAGAGTTTACGGGACAGTTCAAACAGCAGTGGTGGCCAGGAGGGGGGACAGACCACGCACTATGTGTGATAGACGCAACAGGAACAAAGGCATTAGACAATCCAGACGTATATGTACTGACATGGAATGGTCAAATAAACAGTGCAACTACACCTCCACTTACCTACTGGGGTATTACAACTTCAGGTAGGAGAGCATGGCAGGACACAGACTTCGGAAAAATTAGACTACCAAAAACAGGCCACGACATAGACTTTGGACATAAAACTAGATTCGGACCATTTTGTGTAAAAAACCCACCGCGCGAATTCCGTAATGACCCACCAAAACCTATCAATATTTGGGTGAAATACAA
>C00455 entry-id=1 pos=904..1503 direction=forward
GTGATGACACAAAACGGAAACAACCCGAACTGGAAGCCTAGAGACGCACCAGCAATATACCCCATTGTAGCATACTGGACATCAGATGGCAGTACAAAAACATGCAATTGGTGCACAATCCACAACACACCGATAAACAGATGGAGAAAAAAGGAAGCGGCAGCAGTTCAGGTTAGAGACTTGAGGGGACTGTGCCTAAGAGTATGCTCAGAGCAGGAGACATACTACAGATGGCAACAGGGAGAGTTTACGGGACAGTTCAAACAGCAGTGGTGGCCAGGAGGGGGGACAGACCACGCACTATGTGTGATAGACGCAACAGGAACAAAGGCATTAGACAATCCAGACGTATATGTACTGACATGGAATGGTCAAATAAACAGTGCAACTACACCTCCACTTACCTACTGGGGTATTACAACTTCAGGTAGGAGAGCATGGCAGGACACAGACTTCGGAAAAATTAGACTACCAAAAACAGGCCACGACATAGACTTTGGACATAAAACTAGATTCGGACCATTTTGTGTAAAAAACCCACCGCGCGAATTCCGTAATGACCCACCAAAACCTATCAATATTTGGGTGAAATACAAGTTC
>C00456 entry-id=1 pos=904..1503 direction=forward
GTGATGACACAAAACGGAAACAACCCGAACTGGAAGCCTAGAGACGCACCAGCAATATACCCCATTGTAGCATACTGGACATCAGATGGCAGTACAAAAACATGCAATTGGTGCACAATCCACAACACACCGATAAACAGATGGAGAAAAAAGGAAGCGGCAGCAGTTCAGGTTAGAGACTTGAGGGGACTGTGCCTAAGAGTATGCTCAGAGCAGGAGACATACTACAGATGGCAACAGGGAGAGTTTACGGGACAGTTCAAACAGCAGTGGTGGCCAGGAGGGGGGACAGACCACGCACTATGTGTGATAGACGCAACAGGAACAAAGGCATTAGACAATCCAGACGTATATGTACTGACATGGAATGGTCAAATAAACAGTGCAACTACACCTCCACTTACCTACTGGGGTATTACAACTTCAGGTAGGAGAGCATGGCAGGACACAGACTTCGGAAAAATTAGACTACCAAAAACAGGCCACGACATAGACTTTGGACATAAAACTAGATTCGGACCATTTTGTGTAAAAAACCCACCGCGCGAATTCCGTAATGACCCACCAAAACCTATCAATATTTGGGTGAAATACAAGTTC
>C00457 entry-id=1 pos=905..1504 direction=forward
TGATGACACAAAACGGAAACAACCCGAACTGGAAGCCTAGAGACGCACCAGCAATATACCCCATTGTAGCATACTGGACATCAGATGGCAGTACAAAAACATGCAATTGGTGCACAATCCACAACACACCGATAAACAGATGGAGAAAAAAGGAAGCGGCAGCAGTTCAGGTTAGAGACTTGAGGGGACTGTGCCTAAGAGTATGCTCAGAGCAGGAGACATACTACAGATGGCAACAGGGAGAGTTTACGGGACAGTTCAAACAGCAGTGGTGGCCAGGAGGGGGGACAGACCACGCACTATGTGTGATAGACGCAACAGGAACAAAGGCATTAGACAATCCAGACGTATATGTACTGACATGGAATGGTCAAATAAACAGTGCAACTACACCTCCACTTACCTACTGGGGTATTACAACTTCAGGTAGGAGAGCATGGCAGGACACAGACTTCGGAAAAATTAGACTACCAAAAACAGGCCACGACATAGACTTTGGACATAAAACTAGATTCGGACCATTTTGTGTAAAAAACCCACCGCGCGAATTCCGTAATGACCCACCAAAACCTATCAATATTTGGGTGAAATACAAGTTCT
>C00458 entry-id=1 pos=905..1504 direction=forward
TGATGACACAAAACGGAAACAACCCGAACTGGAAGCCTAGAGACGCACCAGCAATATACCCCATTGTAGCATACTGGACATCAGATGGCAGTACAAAAACATGCAATTGGTGCACAATCCACAACACACCGATAAACAGATGGAGAAAAAAGGAAGCGGCAGCAGTTCAGGTTAGAGACTTGAGGGGACTGTGCCTAAGAGTATGCTCAGAGCAGGAGACATACTACAGATGGCAACAGGGAGAGTTTACGGGACAGTTCAAACAGCAGTGGTGGCCAGGAGGGGGGACAGACCACGCACTATGTGTGATAGACGCAACAGGAACAAAGGCATTAGACAATCCAGACGTATATGTACTGACATGGAATGGTCAAATAAACAGTGCAACTACACCTCCACTTACCTACTGGGGTATTACAACTTCAGGTAGGAGAGCATGGCAGGACACAGACTTCGGAAAAATTAGACTACCAAAAACAGGCCACGACATAGACTTTGGACATAAAACTAGATTCGGACCATTTTGTGTAAAAAACCCACCGCGCGAATTCCGTAATGACCCACCAAAACCTATCAATATTTGGGTGAAATACAAGTTCT
>C00459 entry-id=1 pos=908..1507 direction=forward
TGACACAAAACGGAAACAACCCGAACTGGAAGCCTAGAGACGCACCAGCAATATACCCCATTGTAGCATACTGGACATCAGATGGCAGTACAAAAACATGCAATTGGTGCACAATCCACAACACACCGATAAACAGATGGAGAAAAAAGGAAGCGGCAGCAGTTCAGGTTAGAGACTTGAGGGGACTGTGCCTAAGAGTATGCTCAGAGCAGGAGACATACTACAGATGGCAACAGGGAGAGTTTACGGGACAGTTCAAACAGCAGTGGTGGCCAGGAGGGGGGACAGACCACGCACTATGTGTGATAGACGCAACAGGAACAAAGGCATTAGACAATCCAGACGTATATGTACTGACATGGAATGGTCAAATAAACAGTGCAACTACACCTCCACTTACCTACTGGGGTATTACAACTTCAGGTAGGAGAGCATGGCAGGACACAGACTTCGGAAAAATTAGACTACCAAAAACAGGCCACGACATAGACTTTGGACATAAAACTAGATTCGGACCATTTTGTGTAAAAAACCCACCGCGCGAATTCCGTAATGACCCACCAAAACCTATCAATATTTGGGTGAAATACAAGTTCTTTT
>C00460 entry-id=1 pos=915..1514 direction=forward
AAACGGAAACAACCCGAACTGGAAGCCTAGAGACGCACCAGCAATATACCCCATTGTAGCATACTGGACATCAGATGGCAGTACAAAAACATGCAATTGGTGCACAATCCACAACACACCGATAAACAGATGGAGAAAAAAGGAAGCGGCAGCAGTTCAGGTTAGAGACTTGAGGGGACTGTGCCTAAGAGTATGCTCAGAGCAGGAGACATACTACAGATGGCAACAGGGAGAGTTTACGGGACAGTTCAAACAGCAGTGGTGGCCAGGAGGGGGGACAGACCACGCACTATGTGTGATAGACGCAACAGGAACAAAGGCATTAGACAATCCAGACGTATATGTACTGACATGGAATGGTCAAATAAACAGTGCAACTACACCTCCACTTACCTACTGGGGTATTACAACTTCAGGTAGGAGAGCATGGCAGGACACAGACTTCGGAAAAATTAGACTACCAAAAACAGGCCACGACATAGACTTTGGACATAAAACTAGATTCGGACCATTTTGTGTAAAAAACCCACCGCGCGAATTCCGTAATGACCCACCAAAACCTATCAATATTTGGGTGAAATACAAGTTCTTTTTTCAGTT
>C00461 entry-id=1 pos=916..1515 direction=forward
AACGGAAACAACCCGAACTGGAAGCCTAGAGACGCACCAGCAATATACCCCATTGTAGCATACTGGACATCAGATGGCAGTACAAAAACATGCAATTGGTGCACAATCCACAACACACCGATAAACAGATGGAGAAAAAAGGAAGCGGCAGCAGTTCAGGTTAGAGACTTGAGGGGACTGTGCCTAAGAGTATGCTCAGAGCAGGAGACATACTACAGATGGCAACAGGGAGAGTTTACGGGACAGTTCAAACAGCAGTGGTGGCCAGGAGGGGGGACAGACCACGCACTATGTGTGATAGACGCAACAGGAACAAAGGCATTAGACAATCCAGACGTATATGTACTGACATGGAATGGTCAAATAAACAGTGCAACTACACCTCCACTTACCTACTGGGGTATTACAACTTCAGGTAGGAGAGCATGGCAGGACACAGACTTCGGAAAAATTAGACTACCAAAAACAGGCCACGACATAGACTTTGGACATAAAACTAGATTCGGACCATTTTGTGTAAAAAACCCACCGCGCGAATTCCGTAATGACCCACCAAAACCTATCAATATTTGGGTGAAATACAAGTTCTTTTTTCAGTTC
>C00462 entry-id=1 pos=918..1517 direction=forward
CGGAAACAACCCGAACTGGAAGCCTAGAGACGCACCAGCAATATACCCCATTGTAGCATACTGGACATCAGATGGCAGTACAAAAACATGCAATTGGTGCACAATCCACAACACACCGATAAACAGATGGAGAAAAAAGGAAGCGGCAGCAGTTCAGGTTAGAGACTTGAGGGGACTGTGCCTAAGAGTATGCTCAGAGCAGGAGACATACTACAGATGGCAACAGGGAGAGTTTACGGGACAGTTCAAACAGCAGTGGTGGCCAGGAGGGGGGACAGACCACGCACTATGTGTGATAGACGCAACAGGAACAAAGGCATTAGACAATCCAGACGTATATGTACTGACATGGAATGGTCAAATAAACAGTGCAACTACACCTCCACTTACCTACTGGGGTATTACAACTTCAGGTAGGAGAGCATGGCAGGACACAGACTTCGGAAAAATTAGACTACCAAAAACAGGCCACGACATAGACTTTGGACATAAAACTAGATTCGGACCATTTTGTGTAAAAAACCCACCGCGCGAATTCCGTAATGACCCACCAAAACCTATCAATATTTGGGTGAAATACAAGTTCTTTTTTCAGTTCGG
>C00463 entry-id=1 pos=924..1523 direction=forward
CAACCCGAACTGGAAGCCTAGAGACGCACCAGCAATATACCCCATTGTAGCATACTGGACATCAGATGGCAGTACAAAAACATGCAATTGGTGCACAATCCACAACACACCGATAAACAGATGGAGAAAAAAGGAAGCGGCAGCAGTTCAGGTTAGAGACTTGAGGGGACTGTGCCTAAGAGTATGCTCAGAGCAGGAGACATACTACAGATGGCAACAGGGAGAGTTTACGGGACAGTTCAAACAGCAGTGGTGGCCAGGAGGGGGGACAGACCACGCACTATGTGTGATAGACGCAACAGGAACAAAGGCATTAGACAATCCAGACGTATATGTACTGACATGGAATGGTCAAATAAACAGTGCAACTACACCTCCACTTACCTACTGGGGTATTACAACTTCAGGTAGGAGAGCATGGCAGGACACAGACTTCGGAAAAATTAGACTACCAAAAACAGGCCACGACATAGACTTTGGACATAAAACTAGATTCGGACCATTTTGTGTAAAAAACCCACCGCGCGAATTCCGTAATGACCCACCAAAACCTATCAATATTTGGGTGAAATACAAGTTCTTTTTTCAGTTCGGCGGCAT
>C00464 entry-id=1 pos=926..1525 direction=forward
ACCCGAACTGGAAGCCTAGAGACGCACCAGCAATATACCCCATTGTAGCATACTGGACATCAGATGGCAGTACAAAAACATGCAATTGGTGCACAATCCACAACACACCGATAAACAGATGGAGAAAAAAGGAAGCGGCAGCAGTTCAGGTTAGAGACTTGAGGGGACTGTGCCTAAGAGTATGCTCAGAGCAGGAGACATACTACAGATGGCAACAGGGAGAGTTTACGGGACAGTTCAAACAGCAGTGGTGGCCAGGAGGGGGGACAGACCACGCACTATGTGTGATAGACGCAACAGGAACAAAGGCATTAGACAATCCAGACGTATATGTACTGACATGGAATGGTCAAATAAACAGTGCAACTACACCTCCACTTACCTACTGGGGTATTACAACTTCAGGTAGGAGAGCATGGCAGGACACAGACTTCGGAAAAATTAGACTACCAAAAACAGGCCACGACATAGACTTTGGACATAAAACTAGATTCGGACCATTTTGTGTAAAAAACCCACCGCGCGAATTCCGTAATGACCCACCAAAACCTATCAATATTTGGGTGAAATACAAGTTCTTTTTTCAGTTCGGCGGCATGT
>C00465 entry-id=1 pos=927..1526 direction=forward
CCCGAACTGGAAGCCTAGAGACGCACCAGCAATATACCCCATTGTAGCATACTGGACATCAGATGGCAGTACAAAAACATGCAATTGGTGCACAATCCACAACACACCGATAAACAGATGGAGAAAAAAGGAAGCGGCAGCAGTTCAGGTTAGAGACTTGAGGGGACTGTGCCTAAGAGTATGCTCAGAGCAGGAGACATACTACAGATGGCAACAGGGAGAGTTTACGGGACAGTTCAAACAGCAGTGGTGGCCAGGAGGGGGGACAGACCACGCACTATGTGTGATAGACGCAACAGGAACAAAGGCATTAGACAATCCAGACGTATATGTACTGACATGGAATGGTCAAATAAACAGTGCAACTACACCTCCACTTACCTACTGGGGTATTACAACTTCAGGTAGGAGAGCATGGCAGGACACAGACTTCGGAAAAATTAGACTACCAAAAACAGGCCACGACATAGACTTTGGACATAAAACTAGATTCGGACCATTTTGTGTAAAAAACCCACCGCGCGAATTCCGTAATGACCCACCAAAACCTATCAATATTTGGGTGAAATACAAGTTCTTTTTTCAGTTCGGCGGCATGTA
>C00466 entry-id=1 pos=932..1531 direction=forward
ACTGGAAGCCTAGAGACGCACCAGCAATATACCCCATTGTAGCATACTGGACATCAGATGGCAGTACAAAAACATGCAATTGGTGCACAATCCACAACACACCGATAAACAGATGGAGAAAAAAGGAAGCGGCAGCAGTTCAGGTTAGAGACTTGAGGGGACTGTGCCTAAGAGTATGCTCAGAGCAGGAGACATACTACAGATGGCAACAGGGAGAGTTTACGGGACAGTTCAAACAGCAGTGGTGGCCAGGAGGGGGGACAGACCACGCACTATGTGTGATAGACGCAACAGGAACAAAGGCATTAGACAATCCAGACGTATATGTACTGACATGGAATGGTCAAATAAACAGTGCAACTACACCTCCACTTACCTACTGGGGTATTACAACTTCAGGTAGGAGAGCATGGCAGGACACAGACTTCGGAAAAATTAGACTACCAAAAACAGGCCACGACATAGACTTTGGACATAAAACTAGATTCGGACCATTTTGTGTAAAAAACCCACCGCGCGAATTCCGTAATGACCCACCAAAACCTATCAATATTTGGGTGAAATACAAGTTCTTTTTTCAGTTCGGCGGCATGTACCAGC
>C00467 entry-id=1 pos=934..1533 direction=forward
TGGAAGCCTAGAGACGCACCAGCAATATACCCCATTGTAGCATACTGGACATCAGATGGCAGTACAAAAACATGCAATTGGTGCACAATCCACAACACACCGATAAACAGATGGAGAAAAAAGGAAGCGGCAGCAGTTCAGGTTAGAGACTTGAGGGGACTGTGCCTAAGAGTATGCTCAGAGCAGGAGACATACTACAGATGGCAACAGGGAGAGTTTACGGGACAGTTCAAACAGCAGTGGTGGCCAGGAGGGGGGACAGACCACGCACTATGTGTGATAGACGCAACAGGAACAAAGGCATTAGACAATCCAGACGTATATGTACTGACATGGAATGGTCAAATAAACAGTGCAACTACACCTCCACTTACCTACTGGGGTATTACAACTTCAGGTAGGAGAGCATGGCAGGACACAGACTTCGGAAAAATTAGACTACCAAAAACAGGCCACGACATAGACTTTGGACATAAAACTAGATTCGGACCATTTTGTGTAAAAAACCCACCGCGCGAATTCCGTAATGACCCACCAAAACCTATCAATATTTGGGTGAAATACAAGTTCTTTTTTCAGTTCGGCGGCATGTACCAGCCT
>C00468 entry-id=1 pos=939..1538 direction=forward
GCCTAGAGACGCACCAGCAATATACCCCATTGTAGCATACTGGACATCAGATGGCAGTACAAAAACATGCAATTGGTGCACAATCCACAACACACCGATAAACAGATGGAGAAAAAAGGAAGCGGCAGCAGTTCAGGTTAGAGACTTGAGGGGACTGTGCCTAAGAGTATGCTCAGAGCAGGAGACATACTACAGATGGCAACAGGGAGAGTTTACGGGACAGTTCAAACAGCAGTGGTGGCCAGGAGGGGGGACAGACCACGCACTATGTGTGATAGACGCAACAGGAACAAAGGCATTAGACAATCCAGACGTATATGTACTGACATGGAATGGTCAAATAAACAGTGCAACTACACCTCCACTTACCTACTGGGGTATTACAACTTCAGGTAGGAGAGCATGGCAGGACACAGACTTCGGAAAAATTAGACTACCAAAAACAGGCCACGACATAGACTTTGGACATAAAACTAGATTCGGACCATTTTGTGTAAAAAACCCACCGCGCGAATTCCGTAATGACCCACCAAAACCTATCAATATTTGGGTGAAATACAAGTTCTTTTTTCAGTTCGGCGGCATGTACCAGCCTCCCTG
>C00469 entry-id=1 pos=942..1541 direction=forward
TAGAGACGCACCAGCAATATACCCCATTGTAGCATACTGGACATCAGATGGCAGTACAAAAACATGCAATTGGTGCACAATCCACAACACACCGATAAACAGATGGAGAAAAAAGGAAGCGGCAGCAGTTCAGGTTAGAGACTTGAGGGGACTGTGCCTAAGAGTATGCTCAGAGCAGGAGACATACTACAGATGGCAACAGGGAGAGTTTACGGGACAGTTCAAACAGCAGTGGTGGCCAGGAGGGGGGACAGACCACGCACTATGTGTGATAGACGCAACAGGAACAAAGGCATTAGACAATCCAGACGTATATGTACTGACATGGAATGGTCAAATAAACAGTGCAACTACACCTCCACTTACCTACTGGGGTATTACAACTTCAGGTAGGAGAGCATGGCAGGACACAGACTTCGGAAAAATTAGACTACCAAAAACAGGCCACGACATAGACTTTGGACATAAAACTAGATTCGGACCATTTTGTGTAAAAAACCCACCGCGCGAATTCCGTAATGACCCACCAAAACCTATCAATATTTGGGTGAAATACAAGTTCTTTTTTCAGTTCGGCGGCATGTACCAGCCTCCCTGCGG
>C00470 entry-id=1 pos=948..1547 direction=forward
CGCACCAGCAATATACCCCATTGTAGCATACTGGACATCAGATGGCAGTACAAAAACATGCAATTGGTGCACAATCCACAACACACCGATAAACAGATGGAGAAAAAAGGAAGCGGCAGCAGTTCAGGTTAGAGACTTGAGGGGACTGTGCCTAAGAGTATGCTCAGAGCAGGAGACATACTACAGATGGCAACAGGGAGAGTTTACGGGACAGTTCAAACAGCAGTGGTGGCCAGGAGGGGGGACAGACCACGCACTATGTGTGATAGACGCAACAGGAACAAAGGCATTAGACAATCCAGACGTATATGTACTGACATGGAATGGTCAAATAAACAGTGCAACTACACCTCCACTTACCTACTGGGGTATTACAACTTCAGGTAGGAGAGCATGGCAGGACACAGACTTCGGAAAAATTAGACTACCAAAAACAGGCCACGACATAGACTTTGGACATAAAACTAGATTCGGACCATTTTGTGTAAAAAACCCACCGCGCGAATTCCGTAATGACCCACCAAAACCTATCAATATTTGGGTGAAATACAAGTTCTTTTTTCAGTTCGGCGGCATGTACCAGCCTCCCTGCGGAATCCA
>C00471 entry-id=1 pos=948..1547 direction=forward
CGCACCAGCAATATACCCCATTGTAGCATACTGGACATCAGATGGCAGTACAAAAACATGCAATTGGTGCACAATCCACAACACACCGATAAACAGATGGAGAAAAAAGGAAGCGGCAGCAGTTCAGGTTAGAGACTTGAGGGGACTGTGCCTAAGAGTATGCTCAGAGCAGGAGACATACTACAGATGGCAACAGGGAGAGTTTACGGGACAGTTCAAACAGCAGTGGTGGCCAGGAGGGGGGACAGACCACGCACTATGTGTGATAGACGCAACAGGAACAAAGGCATTAGACAATCCAGACGTATATGTACTGACATGGAATGGTCAAATAAACAGTGCAACTACACCTCCACTTACCTACTGGGGTATTACAACTTCAGGTAGGAGAGCATGGCAGGACACAGACTTCGGAAAAATTAGACTACCAAAAACAGGCCACGACATAGACTTTGGACATAAAACTAGATTCGGACCATTTTGTGTAAAAAACCCACCGCGCGAATTCCGTAATGACCCACCAAAACCTATCAATATTTGGGTGAAATACAAGTTCTTTTTTCAGTTCGGCGGCATGTACCAGCCTCCCTGCGGAATCCA
>C00472 entry-id=1 pos=949..1548 direction=forward
GCACCAGCAATATACCCCATTGTAGCATACTGGACATCAGATGGCAGTACAAAAACATGCAATTGGTGCACAATCCACAACACACCGATAAACAGATGGAGAAAAAAGGAAGCGGCAGCAGTTCAGGTTAGAGACTTGAGGGGACTGTGCCTAAGAGTATGCTCAGAGCAGGAGACATACTACAGATGGCAACAGGGAGAGTTTACGGGACAGTTCAAACAGCAGTGGTGGCCAGGAGGGGGGACAGACCACGCACTATGTGTGATAGACGCAACAGGAACAAAGGCATTAGACAATCCAGACGTATATGTACTGACATGGAATGGTCAAATAAACAGTGCAACTACACCTCCACTTACCTACTGGGGTATTACAACTTCAGGTAGGAGAGCATGGCAGGACACAGACTTCGGAAAAATTAGACTACCAAAAACAGGCCACGACATAGACTTTGGACATAAAACTAGATTCGGACCATTTTGTGTAAAAAACCCACCGCGCGAATTCCGTAATGACCCACCAAAACCTATCAATATTTGGGTGAAATACAAGTTCTTTTTTCAGTTCGGCGGCATGTACCAGCCTCCCTGCGGAATCCAG
>C00473 entry-id=1 pos=950..1549 direction=forward
CACCAGCAATATACCCCATTGTAGCATACTGGACATCAGATGGCAGTACAAAAACATGCAATTGGTGCACAATCCACAACACACCGATAAACAGATGGAGAAAAAAGGAAGCGGCAGCAGTTCAGGTTAGAGACTTGAGGGGACTGTGCCTAAGAGTATGCTCAGAGCAGGAGACATACTACAGATGGCAACAGGGAGAGTTTACGGGACAGTTCAAACAGCAGTGGTGGCCAGGAGGGGGGACAGACCACGCACTATGTGTGATAGACGCAACAGGAACAAAGGCATTAGACAATCCAGACGTATATGTACTGACATGGAATGGTCAAATAAACAGTGCAACTACACCTCCACTTACCTACTGGGGTATTACAACTTCAGGTAGGAGAGCATGGCAGGACACAGACTTCGGAAAAATTAGACTACCAAAAACAGGCCACGACATAGACTTTGGACATAAAACTAGATTCGGACCATTTTGTGTAAAAAACCCACCGCGCGAATTCCGTAATGACCCACCAAAACCTATCAATATTTGGGTGAAATACAAGTTCTTTTTTCAGTTCGGCGGCATGTACCAGCCTCCCTGCGGAATCCAGG
>C00474 entry-id=1 pos=950..1549 direction=forward
CACCAGCAATATACCCCATTGTAGCATACTGGACATCAGATGGCAGTACAAAAACATGCAATTGGTGCACAATCCACAACACACCGATAAACAGATGGAGAAAAAAGGAAGCGGCAGCAGTTCAGGTTAGAGACTTGAGGGGACTGTGCCTAAGAGTATGCTCAGAGCAGGAGACATACTACAGATGGCAACAGGGAGAGTTTACGGGACAGTTCAAACAGCAGTGGTGGCCAGGAGGGGGGACAGACCACGCACTATGTGTGATAGACGCAACAGGAACAAAGGCATTAGACAATCCAGACGTATATGTACTGACATGGAATGGTCAAATAAACAGTGCAACTACACCTCCACTTACCTACTGGGGTATTACAACTTCAGGTAGGAGAGCATGGCAGGACACAGACTTCGGAAAAATTAGACTACCAAAAACAGGCCACGACATAGACTTTGGACATAAAACTAGATTCGGACCATTTTGTGTAAAAAACCCACCGCGCGAATTCCGTAATGACCCACCAAAACCTATCAATATTTGGGTGAAATACAAGTTCTTTTTTCAGTTCGGCGGCATGTACCAGCCTCCCTGCGGAATCCAGG
>C00475 entry-id=1 pos=954..1553 direction=forward
AGCAATATACCCCATTGTAGCATACTGGACATCAGATGGCAGTACAAAAACATGCAATTGGTGCACAATCCACAACACACCGATAAACAGATGGAGAAAAAAGGAAGCGGCAGCAGTTCAGGTTAGAGACTTGAGGGGACTGTGCCTAAGAGTATGCTCAGAGCAGGAGACATACTACAGATGGCAACAGGGAGAGTTTACGGGACAGTTCAAACAGCAGTGGTGGCCAGGAGGGGGGACAGACCACGCACTATGTGTGATAGACGCAACAGGAACAAAGGCATTAGACAATCCAGACGTATATGTACTGACATGGAATGGTCAAATAAACAGTGCAACTACACCTCCACTTACCTACTGGGGTATTACAACTTCAGGTAGGAGAGCATGGCAGGACACAGACTTCGGAAAAATTAGACTACCAAAAACAGGCCACGACATAGACTTTGGACATAAAACTAGATTCGGACCATTTTGTGTAAAAAACCCACCGCGCGAATTCCGTAATGACCCACCAAAACCTATCAATATTTGGGTGAAATACAAGTTCTTTTTTCAGTTCGGCGGCATGTACCAGCCTCCCTGCGGAATCCAGGATCC
>C00476 entry-id=1 pos=958..1557 direction=forward
ATATACCCCATTGTAGCATACTGGACATCAGATGGCAGTACAAAAACATGCAATTGGTGCACAATCCACAACACACCGATAAACAGATGGAGAAAAAAGGAAGCGGCAGCAGTTCAGGTTAGAGACTTGAGGGGACTGTGCCTAAGAGTATGCTCAGAGCAGGAGACATACTACAGATGGCAACAGGGAGAGTTTACGGGACAGTTCAAACAGCAGTGGTGGCCAGGAGGGGGGACAGACCACGCACTATGTGTGATAGACGCAACAGGAACAAAGGCATTAGACAATCCAGACGTATATGTACTGACATGGAATGGTCAAATAAACAGTGCAACTACACCTCCACTTACCTACTGGGGTATTACAACTTCAGGTAGGAGAGCATGGCAGGACACAGACTTCGGAAAAATTAGACTACCAAAAACAGGCCACGACATAGACTTTGGACATAAAACTAGATTCGGACCATTTTGTGTAAAAAACCCACCGCGCGAATTCCGTAATGACCCACCAAAACCTATCAATATTTGGGTGAAATACAAGTTCTTTTTTCAGTTCGGCGGCATGTACCAGCCTCCCTGCGGAATCCAGGATCCAGGA
>C00477 entry-id=1 pos=964..1563 direction=forward
CCCATTGTAGCATACTGGACATCAGATGGCAGTACAAAAACATGCAATTGGTGCACAATCCACAACACACCGATAAACAGATGGAGAAAAAAGGAAGCGGCAGCAGTTCAGGTTAGAGACTTGAGGGGACTGTGCCTAAGAGTATGCTCAGAGCAGGAGACATACTACAGATGGCAACAGGGAGAGTTTACGGGACAGTTCAAACAGCAGTGGTGGCCAGGAGGGGGGACAGACCACGCACTATGTGTGATAGACGCAACAGGAACAAAGGCATTAGACAATCCAGACGTATATGTACTGACATGGAATGGTCAAATAAACAGTGCAACTACACCTCCACTTACCTACTGGGGTATTACAACTTCAGGTAGGAGAGCATGGCAGGACACAGACTTCGGAAAAATTAGACTACCAAAAACAGGCCACGACATAGACTTTGGACATAAAACTAGATTCGGACCATTTTGTGTAAAAAACCCACCGCGCGAATTCCGTAATGACCCACCAAAACCTATCAATATTTGGGTGAAATACAAGTTCTTTTTTCAGTTCGGCGGCATGTACCAGCCTCCCTGCGGAATCCAGGATCCAGGAACTTCT
>C00478 entry-id=1 pos=965..1564 direction=forward
CCATTGTAGCATACTGGACATCAGATGGCAGTACAAAAACATGCAATTGGTGCACAATCCACAACACACCGATAAACAGATGGAGAAAAAAGGAAGCGGCAGCAGTTCAGGTTAGAGACTTGAGGGGACTGTGCCTAAGAGTATGCTCAGAGCAGGAGACATACTACAGATGGCAACAGGGAGAGTTTACGGGACAGTTCAAACAGCAGTGGTGGCCAGGAGGGGGGACAGACCACGCACTATGTGTGATAGACGCAACAGGAACAAAGGCATTAGACAATCCAGACGTATATGTACTGACATGGAATGGTCAAATAAACAGTGCAACTACACCTCCACTTACCTACTGGGGTATTACAACTTCAGGTAGGAGAGCATGGCAGGACACAGACTTCGGAAAAATTAGACTACCAAAAACAGGCCACGACATAGACTTTGGACATAAAACTAGATTCGGACCATTTTGTGTAAAAAACCCACCGCGCGAATTCCGTAATGACCCACCAAAACCTATCAATATTTGGGTGAAATACAAGTTCTTTTTTCAGTTCGGCGGCATGTACCAGCCTCCCTGCGGAATCCAGGATCCAGGAACTTCTA
>C00479 entry-id=1 pos=965..1564 direction=forward
CCATTGTAGCATACTGGACATCAGATGGCAGTACAAAAACATGCAATTGGTGCACAATCCACAACACACCGATAAACAGATGGAGAAAAAAGGAAGCGGCAGCAGTTCAGGTTAGAGACTTGAGGGGACTGTGCCTAAGAGTATGCTCAGAGCAGGAGACATACTACAGATGGCAACAGGGAGAGTTTACGGGACAGTTCAAACAGCAGTGGTGGCCAGGAGGGGGGACAGACCACGCACTATGTGTGATAGACGCAACAGGAACAAAGGCATTAGACAATCCAGACGTATATGTACTGACATGGAATGGTCAAATAAACAGTGCAACTACACCTCCACTTACCTACTGGGGTATTACAACTTCAGGTAGGAGAGCATGGCAGGACACAGACTTCGGAAAAATTAGACTACCAAAAACAGGCCACGACATAGACTTTGGACATAAAACTAGATTCGGACCATTTTGTGTAAAAAACCCACCGCGCGAATTCCGTAATGACCCACCAAAACCTATCAATATTTGGGTGAAATACAAGTTCTTTTTTCAGTTCGGCGGCATGTACCAGCCTCCCTGCGGAATCCAGGATCCAGGAACTTCTA
>C00480 entry-id=1 pos=965..1564 direction=forward
CCATTGTAGCATACTGGACATCAGATGGCAGTACAAAAACATGCAATTGGTGCACAATCCACAACACACCGATAAACAGATGGAGAAAAAAGGAAGCGGCAGCAGTTCAGGTTAGAGACTTGAGGGGACTGTGCCTAAGAGTATGCTCAGAGCAGGAGACATACTACAGATGGCAACAGGGAGAGTTTACGGGACAGTTCAAACAGCAGTGGTGGCCAGGAGGGGGGACAGACCACGCACTATGTGTGATAGACGCAACAGGAACAAAGGCATTAGACAATCCAGACGTATATGTACTGACATGGAATGGTCAAATAAACAGTGCAACTACACCTCCACTTACCTACTGGGGTATTACAACTTCAGGTAGGAGAGCATGGCAGGACACAGACTTCGGAAAAATTAGACTACCAAAAACAGGCCACGACATAGACTTTGGACATAAAACTAGATTCGGACCATTTTGTGTAAAAAACCCACCGCGCGAATTCCGTAATGACCCACCAAAACCTATCAATATTTGGGTGAAATACAAGTTCTTTTTTCAGTTCGGCGGCATGTACCAGCCTCCCTGCGGAATCCAGGATCCAGGAACTTCTA
>C00481 entry-id=1 pos=966..1565 direction=forward
CATTGTAGCATACTGGACATCAGATGGCAGTACAAAAACATGCAATTGGTGCACAATCCACAACACACCGATAAACAGATGGAGAAAAAAGGAAGCGGCAGCAGTTCAGGTTAGAGACTTGAGGGGACTGTGCCTAAGAGTATGCTCAGAGCAGGAGACATACTACAGATGGCAACAGGGAGAGTTTACGGGACAGTTCAAACAGCAGTGGTGGCCAGGAGGGGGGACAGACCACGCACTATGTGTGATAGACGCAACAGGAACAAAGGCATTAGACAATCCAGACGTATATGTACTGACATGGAATGGTCAAATAAACAGTGCAACTACACCTCCACTTACCTACTGGGGTATTACAACTTCAGGTAGGAGAGCATGGCAGGACACAGACTTCGGAAAAATTAGACTACCAAAAACAGGCCACGACATAGACTTTGGACATAAAACTAGATTCGGACCATTTTGTGTAAAAAACCCACCGCGCGAATTCCGTAATGACCCACCAAAACCTATCAATATTTGGGTGAAATACAAGTTCTTTTTTCAGTTCGGCGGCATGTACCAGCCTCCCTGCGGAATCCAGGATCCAGGAACTTCTAA
>C00482 entry-id=1 pos=966..1565 direction=forward
CATTGTAGCATACTGGACATCAGATGGCAGTACAAAAACATGCAATTGGTGCACAATCCACAACACACCGATAAACAGATGGAGAAAAAAGGAAGCGGCAGCAGTTCAGGTTAGAGACTTGAGGGGACTGTGCCTAAGAGTATGCTCAGAGCAGGAGACATACTACAGATGGCAACAGGGAGAGTTTACGGGACAGTTCAAACAGCAGTGGTGGCCAGGAGGGGGGACAGACCACGCACTATGTGTGATAGACGCAACAGGAACAAAGGCATTAGACAATCCAGACGTATATGTACTGACATGGAATGGTCAAATAAACAGTGCAACTACACCTCCACTTACCTACTGGGGTATTACAACTTCAGGTAGGAGAGCATGGCAGGACACAGACTTCGGAAAAATTAGACTACCAAAAACAGGCCACGACATAGACTTTGGACATAAAACTAGATTCGGACCATTTTGTGTAAAAAACCCACCGCGCGAATTCCGTAATGACCCACCAAAACCTATCAATATTTGGGTGAAATACAAGTTCTTTTTTCAGTTCGGCGGCATGTACCAGCCTCCCTGCGGAATCCAGGATCCAGGAACTTCTAA
>C00483 entry-id=1 pos=967..1566 direction=forward
ATTGTAGCATACTGGACATCAGATGGCAGTACAAAAACATGCAATTGGTGCACAATCCACAACACACCGATAAACAGATGGAGAAAAAAGGAAGCGGCAGCAGTTCAGGTTAGAGACTTGAGGGGACTGTGCCTAAGAGTATGCTCAGAGCAGGAGACATACTACAGATGGCAACAGGGAGAGTTTACGGGACAGTTCAAACAGCAGTGGTGGCCAGGAGGGGGGACAGACCACGCACTATGTGTGATAGACGCAACAGGAACAAAGGCATTAGACAATCCAGACGTATATGTACTGACATGGAATGGTCAAATAAACAGTGCAACTACACCTCCACTTACCTACTGGGGTATTACAACTTCAGGTAGGAGAGCATGGCAGGACACAGACTTCGGAAAAATTAGACTACCAAAAACAGGCCACGACATAGACTTTGGACATAAAACTAGATTCGGACCATTTTGTGTAAAAAACCCACCGCGCGAATTCCGTAATGACCCACCAAAACCTATCAATATTTGGGTGAAATACAAGTTCTTTTTTCAGTTCGGCGGCATGTACCAGCCTCCCTGCGGAATCCAGGATCCAGGAACTTCTAAC
>C00484 entry-id=1 pos=970..1569 direction=forward
GTAGCATACTGGACATCAGATGGCAGTACAAAAACATGCAATTGGTGCACAATCCACAACACACCGATAAACAGATGGAGAAAAAAGGAAGCGGCAGCAGTTCAGGTTAGAGACTTGAGGGGACTGTGCCTAAGAGTATGCTCAGAGCAGGAGACATACTACAGATGGCAACAGGGAGAGTTTACGGGACAGTTCAAACAGCAGTGGTGGCCAGGAGGGGGGACAGACCACGCACTATGTGTGATAGACGCAACAGGAACAAAGGCATTAGACAATCCAGACGTATATGTACTGACATGGAATGGTCAAATAAACAGTGCAACTACACCTCCACTTACCTACTGGGGTATTACAACTTCAGGTAGGAGAGCATGGCAGGACACAGACTTCGGAAAAATTAGACTACCAAAAACAGGCCACGACATAGACTTTGGACATAAAACTAGATTCGGACCATTTTGTGTAAAAAACCCACCGCGCGAATTCCGTAATGACCCACCAAAACCTATCAATATTTGGGTGAAATACAAGTTCTTTTTTCAGTTCGGCGGCATGTACCAGCCTCCCTGCGGAATCCAGGATCCAGGAACTTCTAACCCG
>C00485 entry-id=1 pos=972..1571 direction=forward
AGCATACTGGACATCAGATGGCAGTACAAAAACATGCAATTGGTGCACAATCCACAACACACCGATAAACAGATGGAGAAAAAAGGAAGCGGCAGCAGTTCAGGTTAGAGACTTGAGGGGACTGTGCCTAAGAGTATGCTCAGAGCAGGAGACATACTACAGATGGCAACAGGGAGAGTTTACGGGACAGTTCAAACAGCAGTGGTGGCCAGGAGGGGGGACAGACCACGCACTATGTGTGATAGACGCAACAGGAACAAAGGCATTAGACAATCCAGACGTATATGTACTGACATGGAATGGTCAAATAAACAGTGCAACTACACCTCCACTTACCTACTGGGGTATTACAACTTCAGGTAGGAGAGCATGGCAGGACACAGACTTCGGAAAAATTAGACTACCAAAAACAGGCCACGACATAGACTTTGGACATAAAACTAGATTCGGACCATTTTGTGTAAAAAACCCACCGCGCGAATTCCGTAATGACCCACCAAAACCTATCAATATTTGGGTGAAATACAAGTTCTTTTTTCAGTTCGGCGGCATGTACCAGCCTCCCTGCGGAATCCAGGATCCAGGAACTTCTAACCCGAC
>C00486 entry-id=1 pos=972..1571 direction=forward
AGCATACTGGACATCAGATGGCAGTACAAAAACATGCAATTGGTGCACAATCCACAACACACCGATAAACAGATGGAGAAAAAAGGAAGCGGCAGCAGTTCAGGTTAGAGACTTGAGGGGACTGTGCCTAAGAGTATGCTCAGAGCAGGAGACATACTACAGATGGCAACAGGGAGAGTTTACGGGACAGTTCAAACAGCAGTGGTGGCCAGGAGGGGGGACAGACCACGCACTATGTGTGATAGACGCAACAGGAACAAAGGCATTAGACAATCCAGACGTATATGTACTGACATGGAATGGTCAAATAAACAGTGCAACTACACCTCCACTTACCTACTGGGGTATTACAACTTCAGGTAGGAGAGCATGGCAGGACACAGACTTCGGAAAAATTAGACTACCAAAAACAGGCCACGACATAGACTTTGGACATAAAACTAGATTCGGACCATTTTGTGTAAAAAACCCACCGCGCGAATTCCGTAATGACCCACCAAAACCTATCAATATTTGGGTGAAATACAAGTTCTTTTTTCAGTTCGGCGGCATGTACCAGCCTCCCTGCGGAATCCAGGATCCAGGAACTTCTAACCCGAC
>C00487 entry-id=1 pos=974..1573 direction=forward
CATACTGGACATCAGATGGCAGTACAAAAACATGCAATTGGTGCACAATCCACAACACACCGATAAACAGATGGAGAAAAAAGGAAGCGGCAGCAGTTCAGGTTAGAGACTTGAGGGGACTGTGCCTAAGAGTATGCTCAGAGCAGGAGACATACTACAGATGGCAACAGGGAGAGTTTACGGGACAGTTCAAACAGCAGTGGTGGCCAGGAGGGGGGACAGACCACGCACTATGTGTGATAGACGCAACAGGAACAAAGGCATTAGACAATCCAGACGTATATGTACTGACATGGAATGGTCAAATAAACAGTGCAACTACACCTCCACTTACCTACTGGGGTATTACAACTTCAGGTAGGAGAGCATGGCAGGACACAGACTTCGGAAAAATTAGACTACCAAAAACAGGCCACGACATAGACTTTGGACATAAAACTAGATTCGGACCATTTTGTGTAAAAAACCCACCGCGCGAATTCCGTAATGACCCACCAAAACCTATCAATATTTGGGTGAAATACAAGTTCTTTTTTCAGTTCGGCGGCATGTACCAGCCTCCCTGCGGAATCCAGGATCCAGGAACTTCTAACCCGACCT
>C00488 entry-id=1 pos=976..1575 direction=forward
TACTGGACATCAGATGGCAGTACAAAAACATGCAATTGGTGCACAATCCACAACACACCGATAAACAGATGGAGAAAAAAGGAAGCGGCAGCAGTTCAGGTTAGAGACTTGAGGGGACTGTGCCTAAGAGTATGCTCAGAGCAGGAGACATACTACAGATGGCAACAGGGAGAGTTTACGGGACAGTTCAAACAGCAGTGGTGGCCAGGAGGGGGGACAGACCACGCACTATGTGTGATAGACGCAACAGGAACAAAGGCATTAGACAATCCAGACGTATATGTACTGACATGGAATGGTCAAATAAACAGTGCAACTACACCTCCACTTACCTACTGGGGTATTACAACTTCAGGTAGGAGAGCATGGCAGGACACAGACTTCGGAAAAATTAGACTACCAAAAACAGGCCACGACATAGACTTTGGACATAAAACTAGATTCGGACCATTTTGTGTAAAAAACCCACCGCGCGAATTCCGTAATGACCCACCAAAACCTATCAATATTTGGGTGAAATACAAGTTCTTTTTTCAGTTCGGCGGCATGTACCAGCCTCCCTGCGGAATCCAGGATCCAGGAACTTCTAACCCGACCTAT
>C00489 entry-id=1 pos=977..1576 direction=forward
ACTGGACATCAGATGGCAGTACAAAAACATGCAATTGGTGCACAATCCACAACACACCGATAAACAGATGGAGAAAAAAGGAAGCGGCAGCAGTTCAGGTTAGAGACTTGAGGGGACTGTGCCTAAGAGTATGCTCAGAGCAGGAGACATACTACAGATGGCAACAGGGAGAGTTTACGGGACAGTTCAAACAGCAGTGGTGGCCAGGAGGGGGGACAGACCACGCACTATGTGTGATAGACGCAACAGGAACAAAGGCATTAGACAATCCAGACGTATATGTACTGACATGGAATGGTCAAATAAACAGTGCAACTACACCTCCACTTACCTACTGGGGTATTACAACTTCAGGTAGGAGAGCATGGCAGGACACAGACTTCGGAAAAATTAGACTACCAAAAACAGGCCACGACATAGACTTTGGACATAAAACTAGATTCGGACCATTTTGTGTAAAAAACCCACCGCGCGAATTCCGTAATGACCCACCAAAACCTATCAATATTTGGGTGAAATACAAGTTCTTTTTTCAGTTCGGCGGCATGTACCAGCCTCCCTGCGGAATCCAGGATCCAGGAACTTCTAACCCGACCTATC
>C00490 entry-id=1 pos=980..1579 direction=forward
GGACATCAGATGGCAGTACAAAAACATGCAATTGGTGCACAATCCACAACACACCGATAAACAGATGGAGAAAAAAGGAAGCGGCAGCAGTTCAGGTTAGAGACTTGAGGGGACTGTGCCTAAGAGTATGCTCAGAGCAGGAGACATACTACAGATGGCAACAGGGAGAGTTTACGGGACAGTTCAAACAGCAGTGGTGGCCAGGAGGGGGGACAGACCACGCACTATGTGTGATAGACGCAACAGGAACAAAGGCATTAGACAATCCAGACGTATATGTACTGACATGGAATGGTCAAATAAACAGTGCAACTACACCTCCACTTACCTACTGGGGTATTACAACTTCAGGTAGGAGAGCATGGCAGGACACAGACTTCGGAAAAATTAGACTACCAAAAACAGGCCACGACATAGACTTTGGACATAAAACTAGATTCGGACCATTTTGTGTAAAAAACCCACCGCGCGAATTCCGTAATGACCCACCAAAACCTATCAATATTTGGGTGAAATACAAGTTCTTTTTTCAGTTCGGCGGCATGTACCAGCCTCCCTGCGGAATCCAGGATCCAGGAACTTCTAACCCGACCTATCCTG
>C00491 entry-id=1 pos=988..1587 direction=forward
GATGGCAGTACAAAAACATGCAATTGGTGCACAATCCACAACACACCGATAAACAGATGGAGAAAAAAGGAAGCGGCAGCAGTTCAGGTTAGAGACTTGAGGGGACTGTGCCTAAGAGTATGCTCAGAGCAGGAGACATACTACAGATGGCAACAGGGAGAGTTTACGGGACAGTTCAAACAGCAGTGGTGGCCAGGAGGGGGGACAGACCACGCACTATGTGTGATAGACGCAACAGGAACAAAGGCATTAGACAATCCAGACGTATATGTACTGACATGGAATGGTCAAATAAACAGTGCAACTACACCTCCACTTACCTACTGGGGTATTACAACTTCAGGTAGGAGAGCATGGCAGGACACAGACTTCGGAAAAATTAGACTACCAAAAACAGGCCACGACATAGACTTTGGACATAAAACTAGATTCGGACCATTTTGTGTAAAAAACCCACCGCGCGAATTCCGTAATGACCCACCAAAACCTATCAATATTTGGGTGAAATACAAGTTCTTTTTTCAGTTCGGCGGCATGTACCAGCCTCCCTGCGGAATCCAGGATCCAGGAACTTCTAACCCGACCTATCCTGTCCGGATG
>C00492 entry-id=1 pos=989..1588 direction=forward
ATGGCAGTACAAAAACATGCAATTGGTGCACAATCCACAACACACCGATAAACAGATGGAGAAAAAAGGAAGCGGCAGCAGTTCAGGTTAGAGACTTGAGGGGACTGTGCCTAAGAGTATGCTCAGAGCAGGAGACATACTACAGATGGCAACAGGGAGAGTTTACGGGACAGTTCAAACAGCAGTGGTGGCCAGGAGGGGGGACAGACCACGCACTATGTGTGATAGACGCAACAGGAACAAAGGCATTAGACAATCCAGACGTATATGTACTGACATGGAATGGTCAAATAAACAGTGCAACTACACCTCCACTTACCTACTGGGGTATTACAACTTCAGGTAGGAGAGCATGGCAGGACACAGACTTCGGAAAAATTAGACTACCAAAAACAGGCCACGACATAGACTTTGGACATAAAACTAGATTCGGACCATTTTGTGTAAAAAACCCACCGCGCGAATTCCGTAATGACCCACCAAAACCTATCAATATTTGGGTGAAATACAAGTTCTTTTTTCAGTTCGGCGGCATGTACCAGCCTCCCTGCGGAATCCAGGATCCAGGAACTTCTAACCCGACCTATCCTGTCCGGATGG
>C00493 entry-id=1 pos=990..1589 direction=forward
TGGCAGTACAAAAACATGCAATTGGTGCACAATCCACAACACACCGATAAACAGATGGAGAAAAAAGGAAGCGGCAGCAGTTCAGGTTAGAGACTTGAGGGGACTGTGCCTAAGAGTATGCTCAGAGCAGGAGACATACTACAGATGGCAACAGGGAGAGTTTACGGGACAGTTCAAACAGCAGTGGTGGCCAGGAGGGGGGACAGACCACGCACTATGTGTGATAGACGCAACAGGAACAAAGGCATTAGACAATCCAGACGTATATGTACTGACATGGAATGGTCAAATAAACAGTGCAACTACACCTCCACTTACCTACTGGGGTATTACAACTTCAGGTAGGAGAGCATGGCAGGACACAGACTTCGGAAAAATTAGACTACCAAAAACAGGCCACGACATAGACTTTGGACATAAAACTAGATTCGGACCATTTTGTGTAAAAAACCCACCGCGCGAATTCCGTAATGACCCACCAAAACCTATCAATATTTGGGTGAAATACAAGTTCTTTTTTCAGTTCGGCGGCATGTACCAGCCTCCCTGCGGAATCCAGGATCCAGGAACTTCTAACCCGACCTATCCTGTCCGGATGGG
>C00494 entry-id=1 pos=990..1589 direction=forward
TGGCAGTACAAAAACATGCAATTGGTGCACAATCCACAACACACCGATAAACAGATGGAGAAAAAAGGAAGCGGCAGCAGTTCAGGTTAGAGACTTGAGGGGACTGTGCCTAAGAGTATGCTCAGAGCAGGAGACATACTACAGATGGCAACAGGGAGAGTTTACGGGACAGTTCAAACAGCAGTGGTGGCCAGGAGGGGGGACAGACCACGCACTATGTGTGATAGACGCAACAGGAACAAAGGCATTAGACAATCCAGACGTATATGTACTGACATGGAATGGTCAAATAAACAGTGCAACTACACCTCCACTTACCTACTGGGGTATTACAACTTCAGGTAGGAGAGCATGGCAGGACACAGACTTCGGAAAAATTAGACTACCAAAAACAGGCCACGACATAGACTTTGGACATAAAACTAGATTCGGACCATTTTGTGTAAAAAACCCACCGCGCGAATTCCGTAATGACCCACCAAAACCTATCAATATTTGGGTGAAATACAAGTTCTTTTTTCAGTTCGGCGGCATGTACCAGCCTCCCTGCGGAATCCAGGATCCAGGAACTTCTAACCCGACCTATCCTGTCCGGATGGG
>C00495 entry-id=1 pos=991..1590 direction=forward
GGCAGTACAAAAACATGCAATTGGTGCACAATCCACAACACACCGATAAACAGATGGAGAAAAAAGGAAGCGGCAGCAGTTCAGGTTAGAGACTTGAGGGGACTGTGCCTAAGAGTATGCTCAGAGCAGGAGACATACTACAGATGGCAACAGGGAGAGTTTACGGGACAGTTCAAACAGCAGTGGTGGCCAGGAGGGGGGACAGACCACGCACTATGTGTGATAGACGCAACAGGAACAAAGGCATTAGACAATCCAGACGTATATGTACTGACATGGAATGGTCAAATAAACAGTGCAACTACACCTCCACTTACCTACTGGGGTATTACAACTTCAGGTAGGAGAGCATGGCAGGACACAGACTTCGGAAAAATTAGACTACCAAAAACAGGCCACGACATAGACTTTGGACATAAAACTAGATTCGGACCATTTTGTGTAAAAAACCCACCGCGCGAATTCCGTAATGACCCACCAAAACCTATCAATATTTGGGTGAAATACAAGTTCTTTTTTCAGTTCGGCGGCATGTACCAGCCTCCCTGCGGAATCCAGGATCCAGGAACTTCTAACCCGACCTATCCTGTCCGGATGGGA
>C00496 entry-id=1 pos=993..1592 direction=forward
CAGTACAAAAACATGCAATTGGTGCACAATCCACAACACACCGATAAACAGATGGAGAAAAAAGGAAGCGGCAGCAGTTCAGGTTAGAGACTTGAGGGGACTGTGCCTAAGAGTATGCTCAGAGCAGGAGACATACTACAGATGGCAACAGGGAGAGTTTACGGGACAGTTCAAACAGCAGTGGTGGCCAGGAGGGGGGACAGACCACGCACTATGTGTGATAGACGCAACAGGAACAAAGGCATTAGACAATCCAGACGTATATGTACTGACATGGAATGGTCAAATAAACAGTGCAACTACACCTCCACTTACCTACTGGGGTATTACAACTTCAGGTAGGAGAGCATGGCAGGACACAGACTTCGGAAAAATTAGACTACCAAAAACAGGCCACGACATAGACTTTGGACATAAAACTAGATTCGGACCATTTTGTGTAAAAAACCCACCGCGCGAATTCCGTAATGACCCACCAAAACCTATCAATATTTGGGTGAAATACAAGTTCTTTTTTCAGTTCGGCGGCATGTACCAGCCTCCCTGCGGAATCCAGGATCCAGGAACTTCTAACCCGACCTATCCTGTCCGGATGGGAGG
>C00497 entry-id=1 pos=997..1596 direction=forward
ACAAAAACATGCAATTGGTGCACAATCCACAACACACCGATAAACAGATGGAGAAAAAAGGAAGCGGCAGCAGTTCAGGTTAGAGACTTGAGGGGACTGTGCCTAAGAGTATGCTCAGAGCAGGAGACATACTACAGATGGCAACAGGGAGAGTTTACGGGACAGTTCAAACAGCAGTGGTGGCCAGGAGGGGGGACAGACCACGCACTATGTGTGATAGACGCAACAGGAACAAAGGCATTAGACAATCCAGACGTATATGTACTGACATGGAATGGTCAAATAAACAGTGCAACTACACCTCCACTTACCTACTGGGGTATTACAACTTCAGGTAGGAGAGCATGGCAGGACACAGACTTCGGAAAAATTAGACTACCAAAAACAGGCCACGACATAGACTTTGGACATAAAACTAGATTCGGACCATTTTGTGTAAAAAACCCACCGCGCGAATTCCGTAATGACCCACCAAAACCTATCAATATTTGGGTGAAATACAAGTTCTTTTTTCAGTTCGGCGGCATGTACCAGCCTCCCTGCGGAATCCAGGATCCAGGAACTTCTAACCCGACCTATCCTGTCCGGATGGGAGGAGCA
>C00498 entry-id=1 pos=999..1598 direction=forward
AAAAACATGCAATTGGTGCACAATCCACAACACACCGATAAACAGATGGAGAAAAAAGGAAGCGGCAGCAGTTCAGGTTAGAGACTTGAGGGGACTGTGCCTAAGAGTATGCTCAGAGCAGGAGACATACTACAGATGGCAACAGGGAGAGTTTACGGGACAGTTCAAACAGCAGTGGTGGCCAGGAGGGGGGACAGACCACGCACTATGTGTGATAGACGCAACAGGAACAAAGGCATTAGACAATCCAGACGTATATGTACTGACATGGAATGGTCAAATAAACAGTGCAACTACACCTCCACTTACCTACTGGGGTATTACAACTTCAGGTAGGAGAGCATGGCAGGACACAGACTTCGGAAAAATTAGACTACCAAAAACAGGCCACGACATAGACTTTGGACATAAAACTAGATTCGGACCATTTTGTGTAAAAAACCCACCGCGCGAATTCCGTAATGACCCACCAAAACCTATCAATATTTGGGTGAAATACAAGTTCTTTTTTCAGTTCGGCGGCATGTACCAGCCTCCCTGCGGAATCCAGGATCCAGGAACTTCTAACCCGACCTATCCTGTCCGGATGGGAGGAGCAGT
>C00499 entry-id=1 pos=1007..1606 direction=forward
GCAATTGGTGCACAATCCACAACACACCGATAAACAGATGGAGAAAAAAGGAAGCGGCAGCAGTTCAGGTTAGAGACTTGAGGGGACTGTGCCTAAGAGTATGCTCAGAGCAGGAGACATACTACAGATGGCAACAGGGAGAGTTTACGGGACAGTTCAAACAGCAGTGGTGGCCAGGAGGGGGGACAGACCACGCACTATGTGTGATAGACGCAACAGGAACAAAGGCATTAGACAATCCAGACGTATATGTACTGACATGGAATGGTCAAATAAACAGTGCAACTACACCTCCACTTACCTACTGGGGTATTACAACTTCAGGTAGGAGAGCATGGCAGGACACAGACTTCGGAAAAATTAGACTACCAAAAACAGGCCACGACATAGACTTTGGACATAAAACTAGATTCGGACCATTTTGTGTAAAAAACCCACCGCGCGAATTCCGTAATGACCCACCAAAACCTATCAATATTTGGGTGAAATACAAGTTCTTTTTTCAGTTCGGCGGCATGTACCAGCCTCCCTGCGGAATCCAGGATCCAGGAACTTCTAACCCGACCTATCCTGTCCGGATGGGAGGAGCAGTTACACACC
>C00500 entry-id=1 pos=1009..1608 direction=forward
AATTGGTGCACAATCCACAACACACCGATAAACAGATGGAGAAAAAAGGAAGCGGCAGCAGTTCAGGTTAGAGACTTGAGGGGACTGTGCCTAAGAGTATGCTCAGAGCAGGAGACATACTACAGATGGCAACAGGGAGAGTTTACGGGACAGTTCAAACAGCAGTGGTGGCCAGGAGGGGGGACAGACCACGCACTATGTGTGATAGACGCAACAGGAACAAAGGCATTAGACAATCCAGACGTATATGTACTGACATGGAATGGTCAAATAAACAGTGCAACTACACCTCCACTTACCTACTGGGGTATTACAACTTCAGGTAGGAGAGCATGGCAGGACACAGACTTCGGAAAAATTAGACTACCAAAAACAGGCCACGACATAGACTTTGGACATAAAACTAGATTCGGACCATTTTGTGTAAAAAACCCACCGCGCGAATTCCGTAATGACCCACCAAAACCTATCAATATTTGGGTGAAATACAAGTTCTTTTTTCAGTTCGGCGGCATGTACCAGCCTCCCTGCGGAATCCAGGATCCAGGAACTTCTAACCCGACCTATCCTGTCCGGATGGGAGGAGCAGTTACACACCCC
>C00501 entry-id=1 pos=1012..1611 direction=forward
TGGTGCACAATCCACAACACACCGATAAACAGATGGAGAAAAAAGGAAGCGGCAGCAGTTCAGGTTAGAGACTTGAGGGGACTGTGCCTAAGAGTATGCTCAGAGCAGGAGACATACTACAGATGGCAACAGGGAGAGTTTACGGGACAGTTCAAACAGCAGTGGTGGCCAGGAGGGGGGACAGACCACGCACTATGTGTGATAGACGCAACAGGAACAAAGGCATTAGACAATCCAGACGTATATGTACTGACATGGAATGGTCAAATAAACAGTGCAACTACACCTCCACTTACCTACTGGGGTATTACAACTTCAGGTAGGAGAGCATGGCAGGACACAGACTTCGGAAAAATTAGACTACCAAAAACAGGCCACGACATAGACTTTGGACATAAAACTAGATTCGGACCATTTTGTGTAAAAAACCCACCGCGCGAATTCCGTAATGACCCACCAAAACCTATCAATATTTGGGTGAAATACAAGTTCTTTTTTCAGTTCGGCGGCATGTACCAGCCTCCCTGCGGAATCCAGGATCCAGGAACTTCTAACCCGACCTATCCTGTCCGGATGGGAGGAGCAGTTACACACCCCAAA
>C00502 entry-id=1 pos=1021..1620 direction=forward
ATCCACAACACACCGATAAACAGATGGAGAAAAAAGGAAGCGGCAGCAGTTCAGGTTAGAGACTTGAGGGGACTGTGCCTAAGAGTATGCTCAGAGCAGGAGACATACTACAGATGGCAACAGGGAGAGTTTACGGGACAGTTCAAACAGCAGTGGTGGCCAGGAGGGGGGACAGACCACGCACTATGTGTGATAGACGCAACAGGAACAAAGGCATTAGACAATCCAGACGTATATGTACTGACATGGAATGGTCAAATAAACAGTGCAACTACACCTCCACTTACCTACTGGGGTATTACAACTTCAGGTAGGAGAGCATGGCAGGACACAGACTTCGGAAAAATTAGACTACCAAAAACAGGCCACGACATAGACTTTGGACATAAAACTAGATTCGGACCATTTTGTGTAAAAAACCCACCGCGCGAATTCCGTAATGACCCACCAAAACCTATCAATATTTGGGTGAAATACAAGTTCTTTTTTCAGTTCGGCGGCATGTACCAGCCTCCCTGCGGAATCCAGGATCCAGGAACTTCTAACCCGACCTATCCTGTCCGGATGGGAGGAGCAGTTACACACCCCAAATACGCCGGT
>C00503 entry-id=1 pos=1022..1621 direction=forward
TCCACAACACACCGATAAACAGATGGAGAAAAAAGGAAGCGGCAGCAGTTCAGGTTAGAGACTTGAGGGGACTGTGCCTAAGAGTATGCTCAGAGCAGGAGACATACTACAGATGGCAACAGGGAGAGTTTACGGGACAGTTCAAACAGCAGTGGTGGCCAGGAGGGGGGACAGACCACGCACTATGTGTGATAGACGCAACAGGAACAAAGGCATTAGACAATCCAGACGTATATGTACTGACATGGAATGGTCAAATAAACAGTGCAACTACACCTCCACTTACCTACTGGGGTATTACAACTTCAGGTAGGAGAGCATGGCAGGACACAGACTTCGGAAAAATTAGACTACCAAAAACAGGCCACGACATAGACTTTGGACATAAAACTAGATTCGGACCATTTTGTGTAAAAAACCCACCGCGCGAATTCCGTAATGACCCACCAAAACCTATCAATATTTGGGTGAAATACAAGTTCTTTTTTCAGTTCGGCGGCATGTACCAGCCTCCCTGCGGAATCCAGGATCCAGGAACTTCTAACCCGACCTATCCTGTCCGGATGGGAGGAGCAGTTACACACCCCAAATACGCCGGTC
>C00504 entry-id=1 pos=1022..1621 direction=forward
TCCACAACACACCGATAAACAGATGGAGAAAAAAGGAAGCGGCAGCAGTTCAGGTTAGAGACTTGAGGGGACTGTGCCTAAGAGTATGCTCAGAGCAGGAGACATACTACAGATGGCAACAGGGAGAGTTTACGGGACAGTTCAAACAGCAGTGGTGGCCAGGAGGGGGGACAGACCACGCACTATGTGTGATAGACGCAACAGGAACAAAGGCATTAGACAATCCAGACGTATATGTACTGACATGGAATGGTCAAATAAACAGTGCAACTACACCTCCACTTACCTACTGGGGTATTACAACTTCAGGTAGGAGAGCATGGCAGGACACAGACTTCGGAAAAATTAGACTACCAAAAACAGGCCACGACATAGACTTTGGACATAAAACTAGATTCGGACCATTTTGTGTAAAAAACCCACCGCGCGAATTCCGTAATGACCCACCAAAACCTATCAATATTTGGGTGAAATACAAGTTCTTTTTTCAGTTCGGCGGCATGTACCAGCCTCCCTGCGGAATCCAGGATCCAGGAACTTCTAACCCGACCTATCCTGTCCGGATGGGAGGAGCAGTTACACACCCCAAATACGCCGGTC
>C00505 entry-id=1 pos=1023..1622 direction=forward
CCACAACACACCGATAAACAGATGGAGAAAAAAGGAAGCGGCAGCAGTTCAGGTTAGAGACTTGAGGGGACTGTGCCTAAGAGTATGCTCAGAGCAGGAGACATACTACAGATGGCAACAGGGAGAGTTTACGGGACAGTTCAAACAGCAGTGGTGGCCAGGAGGGGGGACAGACCACGCACTATGTGTGATAGACGCAACAGGAACAAAGGCATTAGACAATCCAGACGTATATGTACTGACATGGAATGGTCAAATAAACAGTGCAACTACACCTCCACTTACCTACTGGGGTATTACAACTTCAGGTAGGAGAGCATGGCAGGACACAGACTTCGGAAAAATTAGACTACCAAAAACAGGCCACGACATAGACTTTGGACATAAAACTAGATTCGGACCATTTTGTGTAAAAAACCCACCGCGCGAATTCCGTAATGACCCACCAAAACCTATCAATATTTGGGTGAAATACAAGTTCTTTTTTCAGTTCGGCGGCATGTACCAGCCTCCCTGCGGAATCCAGGATCCAGGAACTTCTAACCCGACCTATCCTGTCCGGATGGGAGGAGCAGTTACACACCCCAAATACGCCGGTCA
>C00506 entry-id=1 pos=1023..1622 direction=forward
CCACAACACACCGATAAACAGATGGAGAAAAAAGGAAGCGGCAGCAGTTCAGGTTAGAGACTTGAGGGGACTGTGCCTAAGAGTATGCTCAGAGCAGGAGACATACTACAGATGGCAACAGGGAGAGTTTACGGGACAGTTCAAACAGCAGTGGTGGCCAGGAGGGGGGACAGACCACGCACTATGTGTGATAGACGCAACAGGAACAAAGGCATTAGACAATCCAGACGTATATGTACTGACATGGAATGGTCAAATAAACAGTGCAACTACACCTCCACTTACCTACTGGGGTATTACAACTTCAGGTAGGAGAGCATGGCAGGACACAGACTTCGGAAAAATTAGACTACCAAAAACAGGCCACGACATAGACTTTGGACATAAAACTAGATTCGGACCATTTTGTGTAAAAAACCCACCGCGCGAATTCCGTAATGACCCACCAAAACCTATCAATATTTGGGTGAAATACAAGTTCTTTTTTCAGTTCGGCGGCATGTACCAGCCTCCCTGCGGAATCCAGGATCCAGGAACTTCTAACCCGACCTATCCTGTCCGGATGGGAGGAGCAGTTACACACCCCAAATACGCCGGTCA
>C00507 entry-id=1 pos=1024..1623 direction=forward
CACAACACACCGATAAACAGATGGAGAAAAAAGGAAGCGGCAGCAGTTCAGGTTAGAGACTTGAGGGGACTGTGCCTAAGAGTATGCTCAGAGCAGGAGACATACTACAGATGGCAACAGGGAGAGTTTACGGGACAGTTCAAACAGCAGTGGTGGCCAGGAGGGGGGACAGACCACGCACTATGTGTGATAGACGCAACAGGAACAAAGGCATTAGACAATCCAGACGTATATGTACTGACATGGAATGGTCAAATAAACAGTGCAACTACACCTCCACTTACCTACTGGGGTATTACAACTTCAGGTAGGAGAGCATGGCAGGACACAGACTTCGGAAAAATTAGACTACCAAAAACAGGCCACGACATAGACTTTGGACATAAAACTAGATTCGGACCATTTTGTGTAAAAAACCCACCGCGCGAATTCCGTAATGACCCACCAAAACCTATCAATATTTGGGTGAAATACAAGTTCTTTTTTCAGTTCGGCGGCATGTACCAGCCTCCCTGCGGAATCCAGGATCCAGGAACTTCTAACCCGACCTATCCTGTCCGGATGGGAGGAGCAGTTACACACCCCAAATACGCCGGTCAA
>C00508 entry-id=1 pos=1026..1625 direction=forward
CAACACACCGATAAACAGATGGAGAAAAAAGGAAGCGGCAGCAGTTCAGGTTAGAGACTTGAGGGGACTGTGCCTAAGAGTATGCTCAGAGCAGGAGACATACTACAGATGGCAACAGGGAGAGTTTACGGGACAGTTCAAACAGCAGTGGTGGCCAGGAGGGGGGACAGACCACGCACTATGTGTGATAGACGCAACAGGAACAAAGGCATTAGACAATCCAGACGTATATGTACTGACATGGAATGGTCAAATAAACAGTGCAACTACACCTCCACTTACCTACTGGGGTATTACAACTTCAGGTAGGAGAGCATGGCAGGACACAGACTTCGGAAAAATTAGACTACCAAAAACAGGCCACGACATAGACTTTGGACATAAAACTAGATTCGGACCATTTTGTGTAAAAAACCCACCGCGCGAATTCCGTAATGACCCACCAAAACCTATCAATATTTGGGTGAAATACAAGTTCTTTTTTCAGTTCGGCGGCATGTACCAGCCTCCCTGCGGAATCCAGGATCCAGGAACTTCTAACCCGACCTATCCTGTCCGGATGGGAGGAGCAGTTACACACCCCAAATACGCCGGTCAAGG
>C00509 entry-id=1 pos=1030..1629 direction=forward
ACACCGATAAACAGATGGAGAAAAAAGGAAGCGGCAGCAGTTCAGGTTAGAGACTTGAGGGGACTGTGCCTAAGAGTATGCTCAGAGCAGGAGACATACTACAGATGGCAACAGGGAGAGTTTACGGGACAGTTCAAACAGCAGTGGTGGCCAGGAGGGGGGACAGACCACGCACTATGTGTGATAGACGCAACAGGAACAAAGGCATTAGACAATCCAGACGTATATGTACTGACATGGAATGGTCAAATAAACAGTGCAACTACACCTCCACTTACCTACTGGGGTATTACAACTTCAGGTAGGAGAGCATGGCAGGACACAGACTTCGGAAAAATTAGACTACCAAAAACAGGCCACGACATAGACTTTGGACATAAAACTAGATTCGGACCATTTTGTGTAAAAAACCCACCGCGCGAATTCCGTAATGACCCACCAAAACCTATCAATATTTGGGTGAAATACAAGTTCTTTTTTCAGTTCGGCGGCATGTACCAGCCTCCCTGCGGAATCCAGGATCCAGGAACTTCTAACCCGACCTATCCTGTCCGGATGGGAGGAGCAGTTACACACCCCAAATACGCCGGTCAAGGAGGT
>C00510 entry-id=1 pos=1033..1632 direction=forward
CCGATAAACAGATGGAGAAAAAAGGAAGCGGCAGCAGTTCAGGTTAGAGACTTGAGGGGACTGTGCCTAAGAGTATGCTCAGAGCAGGAGACATACTACAGATGGCAACAGGGAGAGTTTACGGGACAGTTCAAACAGCAGTGGTGGCCAGGAGGGGGGACAGACCACGCACTATGTGTGATAGACGCAACAGGAACAAAGGCATTAGACAATCCAGACGTATATGTACTGACATGGAATGGTCAAATAAACAGTGCAACTACACCTCCACTTACCTACTGGGGTATTACAACTTCAGGTAGGAGAGCATGGCAGGACACAGACTTCGGAAAAATTAGACTACCAAAAACAGGCCACGACATAGACTTTGGACATAAAACTAGATTCGGACCATTTTGTGTAAAAAACCCACCGCGCGAATTCCGTAATGACCCACCAAAACCTATCAATATTTGGGTGAAATACAAGTTCTTTTTTCAGTTCGGCGGCATGTACCAGCCTCCCTGCGGAATCCAGGATCCAGGAACTTCTAACCCGACCTATCCTGTCCGGATGGGAGGAGCAGTTACACACCCCAAATACGCCGGTCAAGGAGGTGGC
>C00511 entry-id=1 pos=1038..1637 direction=forward
AAACAGATGGAGAAAAAAGGAAGCGGCAGCAGTTCAGGTTAGAGACTTGAGGGGACTGTGCCTAAGAGTATGCTCAGAGCAGGAGACATACTACAGATGGCAACAGGGAGAGTTTACGGGACAGTTCAAACAGCAGTGGTGGCCAGGAGGGGGGACAGACCACGCACTATGTGTGATAGACGCAACAGGAACAAAGGCATTAGACAATCCAGACGTATATGTACTGACATGGAATGGTCAAATAAACAGTGCAACTACACCTCCACTTACCTACTGGGGTATTACAACTTCAGGTAGGAGAGCATGGCAGGACACAGACTTCGGAAAAATTAGACTACCAAAAACAGGCCACGACATAGACTTTGGACATAAAACTAGATTCGGACCATTTTGTGTAAAAAACCCACCGCGCGAATTCCGTAATGACCCACCAAAACCTATCAATATTTGGGTGAAATACAAGTTCTTTTTTCAGTTCGGCGGCATGTACCAGCCTCCCTGCGGAATCCAGGATCCAGGAACTTCTAACCCGACCTATCCTGTCCGGATGGGAGGAGCAGTTACACACCCCAAATACGCCGGTCAAGGAGGTGGCTACAC
>C00512 entry-id=1 pos=1040..1639 direction=forward
ACAGATGGAGAAAAAAGGAAGCGGCAGCAGTTCAGGTTAGAGACTTGAGGGGACTGTGCCTAAGAGTATGCTCAGAGCAGGAGACATACTACAGATGGCAACAGGGAGAGTTTACGGGACAGTTCAAACAGCAGTGGTGGCCAGGAGGGGGGACAGACCACGCACTATGTGTGATAGACGCAACAGGAACAAAGGCATTAGACAATCCAGACGTATATGTACTGACATGGAATGGTCAAATAAACAGTGCAACTACACCTCCACTTACCTACTGGGGTATTACAACTTCAGGTAGGAGAGCATGGCAGGACACAGACTTCGGAAAAATTAGACTACCAAAAACAGGCCACGACATAGACTTTGGACATAAAACTAGATTCGGACCATTTTGTGTAAAAAACCCACCGCGCGAATTCCGTAATGACCCACCAAAACCTATCAATATTTGGGTGAAATACAAGTTCTTTTTTCAGTTCGGCGGCATGTACCAGCCTCCCTGCGGAATCCAGGATCCAGGAACTTCTAACCCGACCTATCCTGTCCGGATGGGAGGAGCAGTTACACACCCCAAATACGCCGGTCAAGGAGGTGGCTACACGA
>C00513 entry-id=1 pos=1042..1641 direction=forward
AGATGGAGAAAAAAGGAAGCGGCAGCAGTTCAGGTTAGAGACTTGAGGGGACTGTGCCTAAGAGTATGCTCAGAGCAGGAGACATACTACAGATGGCAACAGGGAGAGTTTACGGGACAGTTCAAACAGCAGTGGTGGCCAGGAGGGGGGACAGACCACGCACTATGTGTGATAGACGCAACAGGAACAAAGGCATTAGACAATCCAGACGTATATGTACTGACATGGAATGGTCAAATAAACAGTGCAACTACACCTCCACTTACCTACTGGGGTATTACAACTTCAGGTAGGAGAGCATGGCAGGACACAGACTTCGGAAAAATTAGACTACCAAAAACAGGCCACGACATAGACTTTGGACATAAAACTAGATTCGGACCATTTTGTGTAAAAAACCCACCGCGCGAATTCCGTAATGACCCACCAAAACCTATCAATATTTGGGTGAAATACAAGTTCTTTTTTCAGTTCGGCGGCATGTACCAGCCTCCCTGCGGAATCCAGGATCCAGGAACTTCTAACCCGACCTATCCTGTCCGGATGGGAGGAGCAGTTACACACCCCAAATACGCCGGTCAAGGAGGTGGCTACACGACC
>C00514 entry-id=1 pos=1043..1642 direction=forward
GATGGAGAAAAAAGGAAGCGGCAGCAGTTCAGGTTAGAGACTTGAGGGGACTGTGCCTAAGAGTATGCTCAGAGCAGGAGACATACTACAGATGGCAACAGGGAGAGTTTACGGGACAGTTCAAACAGCAGTGGTGGCCAGGAGGGGGGACAGACCACGCACTATGTGTGATAGACGCAACAGGAACAAAGGCATTAGACAATCCAGACGTATATGTACTGACATGGAATGGTCAAATAAACAGTGCAACTACACCTCCACTTACCTACTGGGGTATTACAACTTCAGGTAGGAGAGCATGGCAGGACACAGACTTCGGAAAAATTAGACTACCAAAAACAGGCCACGACATAGACTTTGGACATAAAACTAGATTCGGACCATTTTGTGTAAAAAACCCACCGCGCGAATTCCGTAATGACCCACCAAAACCTATCAATATTTGGGTGAAATACAAGTTCTTTTTTCAGTTCGGCGGCATGTACCAGCCTCCCTGCGGAATCCAGGATCCAGGAACTTCTAACCCGACCTATCCTGTCCGGATGGGAGGAGCAGTTACACACCCCAAATACGCCGGTCAAGGAGGTGGCTACACGACCC
>C00515 entry-id=1 pos=1047..1646 direction=forward
GAGAAAAAAGGAAGCGGCAGCAGTTCAGGTTAGAGACTTGAGGGGACTGTGCCTAAGAGTATGCTCAGAGCAGGAGACATACTACAGATGGCAACAGGGAGAGTTTACGGGACAGTTCAAACAGCAGTGGTGGCCAGGAGGGGGGACAGACCACGCACTATGTGTGATAGACGCAACAGGAACAAAGGCATTAGACAATCCAGACGTATATGTACTGACATGGAATGGTCAAATAAACAGTGCAACTACACCTCCACTTACCTACTGGGGTATTACAACTTCAGGTAGGAGAGCATGGCAGGACACAGACTTCGGAAAAATTAGACTACCAAAAACAGGCCACGACATAGACTTTGGACATAAAACTAGATTCGGACCATTTTGTGTAAAAAACCCACCGCGCGAATTCCGTAATGACCCACCAAAACCTATCAATATTTGGGTGAAATACAAGTTCTTTTTTCAGTTCGGCGGCATGTACCAGCCTCCCTGCGGAATCCAGGATCCAGGAACTTCTAACCCGACCTATCCTGTCCGGATGGGAGGAGCAGTTACACACCCCAAATACGCCGGTCAAGGAGGTGGCTACACGACCCAAGT
>C00516 entry-id=1 pos=1049..1648 direction=forward
GAAAAAAGGAAGCGGCAGCAGTTCAGGTTAGAGACTTGAGGGGACTGTGCCTAAGAGTATGCTCAGAGCAGGAGACATACTACAGATGGCAACAGGGAGAGTTTACGGGACAGTTCAAACAGCAGTGGTGGCCAGGAGGGGGGACAGACCACGCACTATGTGTGATAGACGCAACAGGAACAAAGGCATTAGACAATCCAGACGTATATGTACTGACATGGAATGGTCAAATAAACAGTGCAACTACACCTCCACTTACCTACTGGGGTATTACAACTTCAGGTAGGAGAGCATGGCAGGACACAGACTTCGGAAAAATTAGACTACCAAAAACAGGCCACGACATAGACTTTGGACATAAAACTAGATTCGGACCATTTTGTGTAAAAAACCCACCGCGCGAATTCCGTAATGACCCACCAAAACCTATCAATATTTGGGTGAAATACAAGTTCTTTTTTCAGTTCGGCGGCATGTACCAGCCTCCCTGCGGAATCCAGGATCCAGGAACTTCTAACCCGACCTATCCTGTCCGGATGGGAGGAGCAGTTACACACCCCAAATACGCCGGTCAAGGAGGTGGCTACACGACCCAAGTTG
>C00517 entry-id=1 pos=1052..1651 direction=forward
AAAAGGAAGCGGCAGCAGTTCAGGTTAGAGACTTGAGGGGACTGTGCCTAAGAGTATGCTCAGAGCAGGAGACATACTACAGATGGCAACAGGGAGAGTTTACGGGACAGTTCAAACAGCAGTGGTGGCCAGGAGGGGGGACAGACCACGCACTATGTGTGATAGACGCAACAGGAACAAAGGCATTAGACAATCCAGACGTATATGTACTGACATGGAATGGTCAAATAAACAGTGCAACTACACCTCCACTTACCTACTGGGGTATTACAACTTCAGGTAGGAGAGCATGGCAGGACACAGACTTCGGAAAAATTAGACTACCAAAAACAGGCCACGACATAGACTTTGGACATAAAACTAGATTCGGACCATTTTGTGTAAAAAACCCACCGCGCGAATTCCGTAATGACCCACCAAAACCTATCAATATTTGGGTGAAATACAAGTTCTTTTTTCAGTTCGGCGGCATGTACCAGCCTCCCTGCGGAATCCAGGATCCAGGAACTTCTAACCCGACCTATCCTGTCCGGATGGGAGGAGCAGTTACACACCCCAAATACGCCGGTCAAGGAGGTGGCTACACGACCCAAGTTGGAG
>C00518 entry-id=1 pos=1053..1652 direction=forward
AAAGGAAGCGGCAGCAGTTCAGGTTAGAGACTTGAGGGGACTGTGCCTAAGAGTATGCTCAGAGCAGGAGACATACTACAGATGGCAACAGGGAGAGTTTACGGGACAGTTCAAACAGCAGTGGTGGCCAGGAGGGGGGACAGACCACGCACTATGTGTGATAGACGCAACAGGAACAAAGGCATTAGACAATCCAGACGTATATGTACTGACATGGAATGGTCAAATAAACAGTGCAACTACACCTCCACTTACCTACTGGGGTATTACAACTTCAGGTAGGAGAGCATGGCAGGACACAGACTTCGGAAAAATTAGACTACCAAAAACAGGCCACGACATAGACTTTGGACATAAAACTAGATTCGGACCATTTTGTGTAAAAAACCCACCGCGCGAATTCCGTAATGACCCACCAAAACCTATCAATATTTGGGTGAAATACAAGTTCTTTTTTCAGTTCGGCGGCATGTACCAGCCTCCCTGCGGAATCCAGGATCCAGGAACTTCTAACCCGACCTATCCTGTCCGGATGGGAGGAGCAGTTACACACCCCAAATACGCCGGTCAAGGAGGTGGCTACACGACCCAAGTTGGAGC
>C00519 entry-id=1 pos=1053..1652 direction=forward
AAAGGAAGCGGCAGCAGTTCAGGTTAGAGACTTGAGGGGACTGTGCCTAAGAGTATGCTCAGAGCAGGAGACATACTACAGATGGCAACAGGGAGAGTTTACGGGACAGTTCAAACAGCAGTGGTGGCCAGGAGGGGGGACAGACCACGCACTATGTGTGATAGACGCAACAGGAACAAAGGCATTAGACAATCCAGACGTATATGTACTGACATGGAATGGTCAAATAAACAGTGCAACTACACCTCCACTTACCTACTGGGGTATTACAACTTCAGGTAGGAGAGCATGGCAGGACACAGACTTCGGAAAAATTAGACTACCAAAAACAGGCCACGACATAGACTTTGGACATAAAACTAGATTCGGACCATTTTGTGTAAAAAACCCACCGCGCGAATTCCGTAATGACCCACCAAAACCTATCAATATTTGGGTGAAATACAAGTTCTTTTTTCAGTTCGGCGGCATGTACCAGCCTCCCTGCGGAATCCAGGATCCAGGAACTTCTAACCCGACCTATCCTGTCCGGATGGGAGGAGCAGTTACACACCCCAAATACGCCGGTCAAGGAGGTGGCTACACGACCCAAGTTGGAGC
>C00520 entry-id=1 pos=1054..1653 direction=forward
AAGGAAGCGGCAGCAGTTCAGGTTAGAGACTTGAGGGGACTGTGCCTAAGAGTATGCTCAGAGCAGGAGACATACTACAGATGGCAACAGGGAGAGTTTACGGGACAGTTCAAACAGCAGTGGTGGCCAGGAGGGGGGACAGACCACGCACTATGTGTGATAGACGCAACAGGAACAAAGGCATTAGACAATCCAGACGTATATGTACTGACATGGAATGGTCAAATAAACAGTGCAACTACACCTCCACTTACCTACTGGGGTATTACAACTTCAGGTAGGAGAGCATGGCAGGACACAGACTTCGGAAAAATTAGACTACCAAAAACAGGCCACGACATAGACTTTGGACATAAAACTAGATTCGGACCATTTTGTGTAAAAAACCCACCGCGCGAATTCCGTAATGACCCACCAAAACCTATCAATATTTGGGTGAAATACAAGTTCTTTTTTCAGTTCGGCGGCATGTACCAGCCTCCCTGCGGAATCCAGGATCCAGGAACTTCTAACCCGACCTATCCTGTCCGGATGGGAGGAGCAGTTACACACCCCAAATACGCCGGTCAAGGAGGTGGCTACACGACCCAAGTTGGAGCT
>C00521 entry-id=1 pos=1056..1655 direction=forward
GGAAGCGGCAGCAGTTCAGGTTAGAGACTTGAGGGGACTGTGCCTAAGAGTATGCTCAGAGCAGGAGACATACTACAGATGGCAACAGGGAGAGTTTACGGGACAGTTCAAACAGCAGTGGTGGCCAGGAGGGGGGACAGACCACGCACTATGTGTGATAGACGCAACAGGAACAAAGGCATTAGACAATCCAGACGTATATGTACTGACATGGAATGGTCAAATAAACAGTGCAACTACACCTCCACTTACCTACTGGGGTATTACAACTTCAGGTAGGAGAGCATGGCAGGACACAGACTTCGGAAAAATTAGACTACCAAAAACAGGCCACGACATAGACTTTGGACATAAAACTAGATTCGGACCATTTTGTGTAAAAAACCCACCGCGCGAATTCCGTAATGACCCACCAAAACCTATCAATATTTGGGTGAAATACAAGTTCTTTTTTCAGTTCGGCGGCATGTACCAGCCTCCCTGCGGAATCCAGGATCCAGGAACTTCTAACCCGACCTATCCTGTCCGGATGGGAGGAGCAGTTACACACCCCAAATACGCCGGTCAAGGAGGTGGCTACACGACCCAAGTTGGAGCTCA
>C00522 entry-id=1 pos=1057..1656 direction=forward
GAAGCGGCAGCAGTTCAGGTTAGAGACTTGAGGGGACTGTGCCTAAGAGTATGCTCAGAGCAGGAGACATACTACAGATGGCAACAGGGAGAGTTTACGGGACAGTTCAAACAGCAGTGGTGGCCAGGAGGGGGGACAGACCACGCACTATGTGTGATAGACGCAACAGGAACAAAGGCATTAGACAATCCAGACGTATATGTACTGACATGGAATGGTCAAATAAACAGTGCAACTACACCTCCACTTACCTACTGGGGTATTACAACTTCAGGTAGGAGAGCATGGCAGGACACAGACTTCGGAAAAATTAGACTACCAAAAACAGGCCACGACATAGACTTTGGACATAAAACTAGATTCGGACCATTTTGTGTAAAAAACCCACCGCGCGAATTCCGTAATGACCCACCAAAACCTATCAATATTTGGGTGAAATACAAGTTCTTTTTTCAGTTCGGCGGCATGTACCAGCCTCCCTGCGGAATCCAGGATCCAGGAACTTCTAACCCGACCTATCCTGTCCGGATGGGAGGAGCAGTTACACACCCCAAATACGCCGGTCAAGGAGGTGGCTACACGACCCAAGTTGGAGCTCAA
>C00523 entry-id=1 pos=1060..1659 direction=forward
GCGGCAGCAGTTCAGGTTAGAGACTTGAGGGGACTGTGCCTAAGAGTATGCTCAGAGCAGGAGACATACTACAGATGGCAACAGGGAGAGTTTACGGGACAGTTCAAACAGCAGTGGTGGCCAGGAGGGGGGACAGACCACGCACTATGTGTGATAGACGCAACAGGAACAAAGGCATTAGACAATCCAGACGTATATGTACTGACATGGAATGGTCAAATAAACAGTGCAACTACACCTCCACTTACCTACTGGGGTATTACAACTTCAGGTAGGAGAGCATGGCAGGACACAGACTTCGGAAAAATTAGACTACCAAAAACAGGCCACGACATAGACTTTGGACATAAAACTAGATTCGGACCATTTTGTGTAAAAAACCCACCGCGCGAATTCCGTAATGACCCACCAAAACCTATCAATATTTGGGTGAAATACAAGTTCTTTTTTCAGTTCGGCGGCATGTACCAGCCTCCCTGCGGAATCCAGGATCCAGGAACTTCTAACCCGACCTATCCTGTCCGGATGGGAGGAGCAGTTACACACCCCAAATACGCCGGTCAAGGAGGTGGCTACACGACCCAAGTTGGAGCTCAAGGT
>C00524 entry-id=1 pos=1060..1659 direction=forward
GCGGCAGCAGTTCAGGTTAGAGACTTGAGGGGACTGTGCCTAAGAGTATGCTCAGAGCAGGAGACATACTACAGATGGCAACAGGGAGAGTTTACGGGACAGTTCAAACAGCAGTGGTGGCCAGGAGGGGGGACAGACCACGCACTATGTGTGATAGACGCAACAGGAACAAAGGCATTAGACAATCCAGACGTATATGTACTGACATGGAATGGTCAAATAAACAGTGCAACTACACCTCCACTTACCTACTGGGGTATTACAACTTCAGGTAGGAGAGCATGGCAGGACACAGACTTCGGAAAAATTAGACTACCAAAAACAGGCCACGACATAGACTTTGGACATAAAACTAGATTCGGACCATTTTGTGTAAAAAACCCACCGCGCGAATTCCGTAATGACCCACCAAAACCTATCAATATTTGGGTGAAATACAAGTTCTTTTTTCAGTTCGGCGGCATGTACCAGCCTCCCTGCGGAATCCAGGATCCAGGAACTTCTAACCCGACCTATCCTGTCCGGATGGGAGGAGCAGTTACACACCCCAAATACGCCGGTCAAGGAGGTGGCTACACGACCCAAGTTGGAGCTCAAGGT
>C00525 entry-id=1 pos=1061..1660 direction=forward
CGGCAGCAGTTCAGGTTAGAGACTTGAGGGGACTGTGCCTAAGAGTATGCTCAGAGCAGGAGACATACTACAGATGGCAACAGGGAGAGTTTACGGGACAGTTCAAACAGCAGTGGTGGCCAGGAGGGGGGACAGACCACGCACTATGTGTGATAGACGCAACAGGAACAAAGGCATTAGACAATCCAGACGTATATGTACTGACATGGAATGGTCAAATAAACAGTGCAACTACACCTCCACTTACCTACTGGGGTATTACAACTTCAGGTAGGAGAGCATGGCAGGACACAGACTTCGGAAAAATTAGACTACCAAAAACAGGCCACGACATAGACTTTGGACATAAAACTAGATTCGGACCATTTTGTGTAAAAAACCCACCGCGCGAATTCCGTAATGACCCACCAAAACCTATCAATATTTGGGTGAAATACAAGTTCTTTTTTCAGTTCGGCGGCATGTACCAGCCTCCCTGCGGAATCCAGGATCCAGGAACTTCTAACCCGACCTATCCTGTCCGGATGGGAGGAGCAGTTACACACCCCAAATACGCCGGTCAAGGAGGTGGCTACACGACCCAAGTTGGAGCTCAAGGTA
>C00526 entry-id=1 pos=1065..1664 direction=forward
AGCAGTTCAGGTTAGAGACTTGAGGGGACTGTGCCTAAGAGTATGCTCAGAGCAGGAGACATACTACAGATGGCAACAGGGAGAGTTTACGGGACAGTTCAAACAGCAGTGGTGGCCAGGAGGGGGGACAGACCACGCACTATGTGTGATAGACGCAACAGGAACAAAGGCATTAGACAATCCAGACGTATATGTACTGACATGGAATGGTCAAATAAACAGTGCAACTACACCTCCACTTACCTACTGGGGTATTACAACTTCAGGTAGGAGAGCATGGCAGGACACAGACTTCGGAAAAATTAGACTACCAAAAACAGGCCACGACATAGACTTTGGACATAAAACTAGATTCGGACCATTTTGTGTAAAAAACCCACCGCGCGAATTCCGTAATGACCCACCAAAACCTATCAATATTTGGGTGAAATACAAGTTCTTTTTTCAGTTCGGCGGCATGTACCAGCCTCCCTGCGGAATCCAGGATCCAGGAACTTCTAACCCGACCTATCCTGTCCGGATGGGAGGAGCAGTTACACACCCCAAATACGCCGGTCAAGGAGGTGGCTACACGACCCAAGTTGGAGCTCAAGGTATCAC
>C00527 entry-id=1 pos=1069..1668 direction=forward
GTTCAGGTTAGAGACTTGAGGGGACTGTGCCTAAGAGTATGCTCAGAGCAGGAGACATACTACAGATGGCAACAGGGAGAGTTTACGGGACAGTTCAAACAGCAGTGGTGGCCAGGAGGGGGGACAGACCACGCACTATGTGTGATAGACGCAACAGGAACAAAGGCATTAGACAATCCAGACGTATATGTACTGACATGGAATGGTCAAATAAACAGTGCAACTACACCTCCACTTACCTACTGGGGTATTACAACTTCAGGTAGGAGAGCATGGCAGGACACAGACTTCGGAAAAATTAGACTACCAAAAACAGGCCACGACATAGACTTTGGACATAAAACTAGATTCGGACCATTTTGTGTAAAAAACCCACCGCGCGAATTCCGTAATGACCCACCAAAACCTATCAATATTTGGGTGAAATACAAGTTCTTTTTTCAGTTCGGCGGCATGTACCAGCCTCCCTGCGGAATCCAGGATCCAGGAACTTCTAACCCGACCTATCCTGTCCGGATGGGAGGAGCAGTTACACACCCCAAATACGCCGGTCAAGGAGGTGGCTACACGACCCAAGTTGGAGCTCAAGGTATCACCGCT
>C00528 entry-id=1 pos=1070..1669 direction=forward
TTCAGGTTAGAGACTTGAGGGGACTGTGCCTAAGAGTATGCTCAGAGCAGGAGACATACTACAGATGGCAACAGGGAGAGTTTACGGGACAGTTCAAACAGCAGTGGTGGCCAGGAGGGGGGACAGACCACGCACTATGTGTGATAGACGCAACAGGAACAAAGGCATTAGACAATCCAGACGTATATGTACTGACATGGAATGGTCAAATAAACAGTGCAACTACACCTCCACTTACCTACTGGGGTATTACAACTTCAGGTAGGAGAGCATGGCAGGACACAGACTTCGGAAAAATTAGACTACCAAAAACAGGCCACGACATAGACTTTGGACATAAAACTAGATTCGGACCATTTTGTGTAAAAAACCCACCGCGCGAATTCCGTAATGACCCACCAAAACCTATCAATATTTGGGTGAAATACAAGTTCTTTTTTCAGTTCGGCGGCATGTACCAGCCTCCCTGCGGAATCCAGGATCCAGGAACTTCTAACCCGACCTATCCTGTCCGGATGGGAGGAGCAGTTACACACCCCAAATACGCCGGTCAAGGAGGTGGCTACACGACCCAAGTTGGAGCTCAAGGTATCACCGCTG
>C00529 entry-id=1 pos=1070..1669 direction=forward
TTCAGGTTAGAGACTTGAGGGGACTGTGCCTAAGAGTATGCTCAGAGCAGGAGACATACTACAGATGGCAACAGGGAGAGTTTACGGGACAGTTCAAACAGCAGTGGTGGCCAGGAGGGGGGACAGACCACGCACTATGTGTGATAGACGCAACAGGAACAAAGGCATTAGACAATCCAGACGTATATGTACTGACATGGAATGGTCAAATAAACAGTGCAACTACACCTCCACTTACCTACTGGGGTATTACAACTTCAGGTAGGAGAGCATGGCAGGACACAGACTTCGGAAAAATTAGACTACCAAAAACAGGCCACGACATAGACTTTGGACATAAAACTAGATTCGGACCATTTTGTGTAAAAAACCCACCGCGCGAATTCCGTAATGACCCACCAAAACCTATCAATATTTGGGTGAAATACAAGTTCTTTTTTCAGTTCGGCGGCATGTACCAGCCTCCCTGCGGAATCCAGGATCCAGGAACTTCTAACCCGACCTATCCTGTCCGGATGGGAGGAGCAGTTACACACCCCAAATACGCCGGTCAAGGAGGTGGCTACACGACCCAAGTTGGAGCTCAAGGTATCACCGCTG
>C00530 entry-id=1 pos=1077..1676 direction=forward
TAGAGACTTGAGGGGACTGTGCCTAAGAGTATGCTCAGAGCAGGAGACATACTACAGATGGCAACAGGGAGAGTTTACGGGACAGTTCAAACAGCAGTGGTGGCCAGGAGGGGGGACAGACCACGCACTATGTGTGATAGACGCAACAGGAACAAAGGCATTAGACAATCCAGACGTATATGTACTGACATGGAATGGTCAAATAAACAGTGCAACTACACCTCCACTTACCTACTGGGGTATTACAACTTCAGGTAGGAGAGCATGGCAGGACACAGACTTCGGAAAAATTAGACTACCAAAAACAGGCCACGACATAGACTTTGGACATAAAACTAGATTCGGACCATTTTGTGTAAAAAACCCACCGCGCGAATTCCGTAATGACCCACCAAAACCTATCAATATTTGGGTGAAATACAAGTTCTTTTTTCAGTTCGGCGGCATGTACCAGCCTCCCTGCGGAATCCAGGATCCAGGAACTTCTAACCCGACCTATCCTGTCCGGATGGGAGGAGCAGTTACACACCCCAAATACGCCGGTCAAGGAGGTGGCTACACGACCCAAGTTGGAGCTCAAGGTATCACCGCTGCCTCTCT
>C00531 entry-id=1 pos=1080..1679 direction=forward
AGACTTGAGGGGACTGTGCCTAAGAGTATGCTCAGAGCAGGAGACATACTACAGATGGCAACAGGGAGAGTTTACGGGACAGTTCAAACAGCAGTGGTGGCCAGGAGGGGGGACAGACCACGCACTATGTGTGATAGACGCAACAGGAACAAAGGCATTAGACAATCCAGACGTATATGTACTGACATGGAATGGTCAAATAAACAGTGCAACTACACCTCCACTTACCTACTGGGGTATTACAACTTCAGGTAGGAGAGCATGGCAGGACACAGACTTCGGAAAAATTAGACTACCAAAAACAGGCCACGACATAGACTTTGGACATAAAACTAGATTCGGACCATTTTGTGTAAAAAACCCACCGCGCGAATTCCGTAATGACCCACCAAAACCTATCAATATTTGGGTGAAATACAAGTTCTTTTTTCAGTTCGGCGGCATGTACCAGCCTCCCTGCGGAATCCAGGATCCAGGAACTTCTAACCCGACCTATCCTGTCCGGATGGGAGGAGCAGTTACACACCCCAAATACGCCGGTCAAGGAGGTGGCTACACGACCCAAGTTGGAGCTCAAGGTATCACCGCTGCCTCTCTCAG
>C00532 entry-id=1 pos=1084..1683 direction=forward
TTGAGGGGACTGTGCCTAAGAGTATGCTCAGAGCAGGAGACATACTACAGATGGCAACAGGGAGAGTTTACGGGACAGTTCAAACAGCAGTGGTGGCCAGGAGGGGGGACAGACCACGCACTATGTGTGATAGACGCAACAGGAACAAAGGCATTAGACAATCCAGACGTATATGTACTGACATGGAATGGTCAAATAAACAGTGCAACTACACCTCCACTTACCTACTGGGGTATTACAACTTCAGGTAGGAGAGCATGGCAGGACACAGACTTCGGAAAAATTAGACTACCAAAAACAGGCCACGACATAGACTTTGGACATAAAACTAGATTCGGACCATTTTGTGTAAAAAACCCACCGCGCGAATTCCGTAATGACCCACCAAAACCTATCAATATTTGGGTGAAATACAAGTTCTTTTTTCAGTTCGGCGGCATGTACCAGCCTCCCTGCGGAATCCAGGATCCAGGAACTTCTAACCCGACCTATCCTGTCCGGATGGGAGGAGCAGTTACACACCCCAAATACGCCGGTCAAGGAGGTGGCTACACGACCCAAGTTGGAGCTCAAGGTATCACCGCTGCCTCTCTCAGAGCC
>C00533 entry-id=1 pos=1086..1685 direction=forward
GAGGGGACTGTGCCTAAGAGTATGCTCAGAGCAGGAGACATACTACAGATGGCAACAGGGAGAGTTTACGGGACAGTTCAAACAGCAGTGGTGGCCAGGAGGGGGGACAGACCACGCACTATGTGTGATAGACGCAACAGGAACAAAGGCATTAGACAATCCAGACGTATATGTACTGACATGGAATGGTCAAATAAACAGTGCAACTACACCTCCACTTACCTACTGGGGTATTACAACTTCAGGTAGGAGAGCATGGCAGGACACAGACTTCGGAAAAATTAGACTACCAAAAACAGGCCACGACATAGACTTTGGACATAAAACTAGATTCGGACCATTTTGTGTAAAAAACCCACCGCGCGAATTCCGTAATGACCCACCAAAACCTATCAATATTTGGGTGAAATACAAGTTCTTTTTTCAGTTCGGCGGCATGTACCAGCCTCCCTGCGGAATCCAGGATCCAGGAACTTCTAACCCGACCTATCCTGTCCGGATGGGAGGAGCAGTTACACACCCCAAATACGCCGGTCAAGGAGGTGGCTACACGACCCAAGTTGGAGCTCAAGGTATCACCGCTGCCTCTCTCAGAGCCAT
>C00534 entry-id=1 pos=1086..1685 direction=forward
GAGGGGACTGTGCCTAAGAGTATGCTCAGAGCAGGAGACATACTACAGATGGCAACAGGGAGAGTTTACGGGACAGTTCAAACAGCAGTGGTGGCCAGGAGGGGGGACAGACCACGCACTATGTGTGATAGACGCAACAGGAACAAAGGCATTAGACAATCCAGACGTATATGTACTGACATGGAATGGTCAAATAAACAGTGCAACTACACCTCCACTTACCTACTGGGGTATTACAACTTCAGGTAGGAGAGCATGGCAGGACACAGACTTCGGAAAAATTAGACTACCAAAAACAGGCCACGACATAGACTTTGGACATAAAACTAGATTCGGACCATTTTGTGTAAAAAACCCACCGCGCGAATTCCGTAATGACCCACCAAAACCTATCAATATTTGGGTGAAATACAAGTTCTTTTTTCAGTTCGGCGGCATGTACCAGCCTCCCTGCGGAATCCAGGATCCAGGAACTTCTAACCCGACCTATCCTGTCCGGATGGGAGGAGCAGTTACACACCCCAAATACGCCGGTCAAGGAGGTGGCTACACGACCCAAGTTGGAGCTCAAGGTATCACCGCTGCCTCTCTCAGAGCCAT
>C00535 entry-id=1 pos=1087..1686 direction=forward
AGGGGACTGTGCCTAAGAGTATGCTCAGAGCAGGAGACATACTACAGATGGCAACAGGGAGAGTTTACGGGACAGTTCAAACAGCAGTGGTGGCCAGGAGGGGGGACAGACCACGCACTATGTGTGATAGACGCAACAGGAACAAAGGCATTAGACAATCCAGACGTATATGTACTGACATGGAATGGTCAAATAAACAGTGCAACTACACCTCCACTTACCTACTGGGGTATTACAACTTCAGGTAGGAGAGCATGGCAGGACACAGACTTCGGAAAAATTAGACTACCAAAAACAGGCCACGACATAGACTTTGGACATAAAACTAGATTCGGACCATTTTGTGTAAAAAACCCACCGCGCGAATTCCGTAATGACCCACCAAAACCTATCAATATTTGGGTGAAATACAAGTTCTTTTTTCAGTTCGGCGGCATGTACCAGCCTCCCTGCGGAATCCAGGATCCAGGAACTTCTAACCCGACCTATCCTGTCCGGATGGGAGGAGCAGTTACACACCCCAAATACGCCGGTCAAGGAGGTGGCTACACGACCCAAGTTGGAGCTCAAGGTATCACCGCTGCCTCTCTCAGAGCCATC
>C00536 entry-id=1 pos=1090..1689 direction=forward
GGACTGTGCCTAAGAGTATGCTCAGAGCAGGAGACATACTACAGATGGCAACAGGGAGAGTTTACGGGACAGTTCAAACAGCAGTGGTGGCCAGGAGGGGGGACAGACCACGCACTATGTGTGATAGACGCAACAGGAACAAAGGCATTAGACAATCCAGACGTATATGTACTGACATGGAATGGTCAAATAAACAGTGCAACTACACCTCCACTTACCTACTGGGGTATTACAACTTCAGGTAGGAGAGCATGGCAGGACACAGACTTCGGAAAAATTAGACTACCAAAAACAGGCCACGACATAGACTTTGGACATAAAACTAGATTCGGACCATTTTGTGTAAAAAACCCACCGCGCGAATTCCGTAATGACCCACCAAAACCTATCAATATTTGGGTGAAATACAAGTTCTTTTTTCAGTTCGGCGGCATGTACCAGCCTCCCTGCGGAATCCAGGATCCAGGAACTTCTAACCCGACCTATCCTGTCCGGATGGGAGGAGCAGTTACACACCCCAAATACGCCGGTCAAGGAGGTGGCTACACGACCCAAGTTGGAGCTCAAGGTATCACCGCTGCCTCTCTCAGAGCCATCAGT
>C00537 entry-id=1 pos=1092..1691 direction=forward
ACTGTGCCTAAGAGTATGCTCAGAGCAGGAGACATACTACAGATGGCAACAGGGAGAGTTTACGGGACAGTTCAAACAGCAGTGGTGGCCAGGAGGGGGGACAGACCACGCACTATGTGTGATAGACGCAACAGGAACAAAGGCATTAGACAATCCAGACGTATATGTACTGACATGGAATGGTCAAATAAACAGTGCAACTACACCTCCACTTACCTACTGGGGTATTACAACTTCAGGTAGGAGAGCATGGCAGGACACAGACTTCGGAAAAATTAGACTACCAAAAACAGGCCACGACATAGACTTTGGACATAAAACTAGATTCGGACCATTTTGTGTAAAAAACCCACCGCGCGAATTCCGTAATGACCCACCAAAACCTATCAATATTTGGGTGAAATACAAGTTCTTTTTTCAGTTCGGCGGCATGTACCAGCCTCCCTGCGGAATCCAGGATCCAGGAACTTCTAACCCGACCTATCCTGTCCGGATGGGAGGAGCAGTTACACACCCCAAATACGCCGGTCAAGGAGGTGGCTACACGACCCAAGTTGGAGCTCAAGGTATCACCGCTGCCTCTCTCAGAGCCATCAGTGC
>C00538 entry-id=1 pos=1095..1694 direction=forward
GTGCCTAAGAGTATGCTCAGAGCAGGAGACATACTACAGATGGCAACAGGGAGAGTTTACGGGACAGTTCAAACAGCAGTGGTGGCCAGGAGGGGGGACAGACCACGCACTATGTGTGATAGACGCAACAGGAACAAAGGCATTAGACAATCCAGACGTATATGTACTGACATGGAATGGTCAAATAAACAGTGCAACTACACCTCCACTTACCTACTGGGGTATTACAACTTCAGGTAGGAGAGCATGGCAGGACACAGACTTCGGAAAAATTAGACTACCAAAAACAGGCCACGACATAGACTTTGGACATAAAACTAGATTCGGACCATTTTGTGTAAAAAACCCACCGCGCGAATTCCGTAATGACCCACCAAAACCTATCAATATTTGGGTGAAATACAAGTTCTTTTTTCAGTTCGGCGGCATGTACCAGCCTCCCTGCGGAATCCAGGATCCAGGAACTTCTAACCCGACCTATCCTGTCCGGATGGGAGGAGCAGTTACACACCCCAAATACGCCGGTCAAGGAGGTGGCTACACGACCCAAGTTGGAGCTCAAGGTATCACCGCTGCCTCTCTCAGAGCCATCAGTGCAGT
>C00539 entry-id=1 pos=1095..1694 direction=forward
GTGCCTAAGAGTATGCTCAGAGCAGGAGACATACTACAGATGGCAACAGGGAGAGTTTACGGGACAGTTCAAACAGCAGTGGTGGCCAGGAGGGGGGACAGACCACGCACTATGTGTGATAGACGCAACAGGAACAAAGGCATTAGACAATCCAGACGTATATGTACTGACATGGAATGGTCAAATAAACAGTGCAACTACACCTCCACTTACCTACTGGGGTATTACAACTTCAGGTAGGAGAGCATGGCAGGACACAGACTTCGGAAAAATTAGACTACCAAAAACAGGCCACGACATAGACTTTGGACATAAAACTAGATTCGGACCATTTTGTGTAAAAAACCCACCGCGCGAATTCCGTAATGACCCACCAAAACCTATCAATATTTGGGTGAAATACAAGTTCTTTTTTCAGTTCGGCGGCATGTACCAGCCTCCCTGCGGAATCCAGGATCCAGGAACTTCTAACCCGACCTATCCTGTCCGGATGGGAGGAGCAGTTACACACCCCAAATACGCCGGTCAAGGAGGTGGCTACACGACCCAAGTTGGAGCTCAAGGTATCACCGCTGCCTCTCTCAGAGCCATCAGTGCAGT
>C00540 entry-id=1 pos=1102..1701 direction=forward
AGAGTATGCTCAGAGCAGGAGACATACTACAGATGGCAACAGGGAGAGTTTACGGGACAGTTCAAACAGCAGTGGTGGCCAGGAGGGGGGACAGACCACGCACTATGTGTGATAGACGCAACAGGAACAAAGGCATTAGACAATCCAGACGTATATGTACTGACATGGAATGGTCAAATAAACAGTGCAACTACACCTCCACTTACCTACTGGGGTATTACAACTTCAGGTAGGAGAGCATGGCAGGACACAGACTTCGGAAAAATTAGACTACCAAAAACAGGCCACGACATAGACTTTGGACATAAAACTAGATTCGGACCATTTTGTGTAAAAAACCCACCGCGCGAATTCCGTAATGACCCACCAAAACCTATCAATATTTGGGTGAAATACAAGTTCTTTTTTCAGTTCGGCGGCATGTACCAGCCTCCCTGCGGAATCCAGGATCCAGGAACTTCTAACCCGACCTATCCTGTCCGGATGGGAGGAGCAGTTACACACCCCAAATACGCCGGTCAAGGAGGTGGCTACACGACCCAAGTTGGAGCTCAAGGTATCACCGCTGCCTCTCTCAGAGCCATCAGTGCAGTTCCACCC
>C00541 entry-id=1 pos=1103..1702 direction=forward
GAGTATGCTCAGAGCAGGAGACATACTACAGATGGCAACAGGGAGAGTTTACGGGACAGTTCAAACAGCAGTGGTGGCCAGGAGGGGGGACAGACCACGCACTATGTGTGATAGACGCAACAGGAACAAAGGCATTAGACAATCCAGACGTATATGTACTGACATGGAATGGTCAAATAAACAGTGCAACTACACCTCCACTTACCTACTGGGGTATTACAACTTCAGGTAGGAGAGCATGGCAGGACACAGACTTCGGAAAAATTAGACTACCAAAAACAGGCCACGACATAGACTTTGGACATAAAACTAGATTCGGACCATTTTGTGTAAAAAACCCACCGCGCGAATTCCGTAATGACCCACCAAAACCTATCAATATTTGGGTGAAATACAAGTTCTTTTTTCAGTTCGGCGGCATGTACCAGCCTCCCTGCGGAATCCAGGATCCAGGAACTTCTAACCCGACCTATCCTGTCCGGATGGGAGGAGCAGTTACACACCCCAAATACGCCGGTCAAGGAGGTGGCTACACGACCCAAGTTGGAGCTCAAGGTATCACCGCTGCCTCTCTCAGAGCCATCAGTGCAGTTCCACCCA
>C00542 entry-id=1 pos=1103..1702 direction=forward
GAGTATGCTCAGAGCAGGAGACATACTACAGATGGCAACAGGGAGAGTTTACGGGACAGTTCAAACAGCAGTGGTGGCCAGGAGGGGGGACAGACCACGCACTATGTGTGATAGACGCAACAGGAACAAAGGCATTAGACAATCCAGACGTATATGTACTGACATGGAATGGTCAAATAAACAGTGCAACTACACCTCCACTTACCTACTGGGGTATTACAACTTCAGGTAGGAGAGCATGGCAGGACACAGACTTCGGAAAAATTAGACTACCAAAAACAGGCCACGACATAGACTTTGGACATAAAACTAGATTCGGACCATTTTGTGTAAAAAACCCACCGCGCGAATTCCGTAATGACCCACCAAAACCTATCAATATTTGGGTGAAATACAAGTTCTTTTTTCAGTTCGGCGGCATGTACCAGCCTCCCTGCGGAATCCAGGATCCAGGAACTTCTAACCCGACCTATCCTGTCCGGATGGGAGGAGCAGTTACACACCCCAAATACGCCGGTCAAGGAGGTGGCTACACGACCCAAGTTGGAGCTCAAGGTATCACCGCTGCCTCTCTCAGAGCCATCAGTGCAGTTCCACCCA
>C00543 entry-id=1 pos=1103..1702 direction=forward
GAGTATGCTCAGAGCAGGAGACATACTACAGATGGCAACAGGGAGAGTTTACGGGACAGTTCAAACAGCAGTGGTGGCCAGGAGGGGGGACAGACCACGCACTATGTGTGATAGACGCAACAGGAACAAAGGCATTAGACAATCCAGACGTATATGTACTGACATGGAATGGTCAAATAAACAGTGCAACTACACCTCCACTTACCTACTGGGGTATTACAACTTCAGGTAGGAGAGCATGGCAGGACACAGACTTCGGAAAAATTAGACTACCAAAAACAGGCCACGACATAGACTTTGGACATAAAACTAGATTCGGACCATTTTGTGTAAAAAACCCACCGCGCGAATTCCGTAATGACCCACCAAAACCTATCAATATTTGGGTGAAATACAAGTTCTTTTTTCAGTTCGGCGGCATGTACCAGCCTCCCTGCGGAATCCAGGATCCAGGAACTTCTAACCCGACCTATCCTGTCCGGATGGGAGGAGCAGTTACACACCCCAAATACGCCGGTCAAGGAGGTGGCTACACGACCCAAGTTGGAGCTCAAGGTATCACCGCTGCCTCTCTCAGAGCCATCAGTGCAGTTCCACCCA
>C00544 entry-id=1 pos=1107..1706 direction=forward
ATGCTCAGAGCAGGAGACATACTACAGATGGCAACAGGGAGAGTTTACGGGACAGTTCAAACAGCAGTGGTGGCCAGGAGGGGGGACAGACCACGCACTATGTGTGATAGACGCAACAGGAACAAAGGCATTAGACAATCCAGACGTATATGTACTGACATGGAATGGTCAAATAAACAGTGCAACTACACCTCCACTTACCTACTGGGGTATTACAACTTCAGGTAGGAGAGCATGGCAGGACACAGACTTCGGAAAAATTAGACTACCAAAAACAGGCCACGACATAGACTTTGGACATAAAACTAGATTCGGACCATTTTGTGTAAAAAACCCACCGCGCGAATTCCGTAATGACCCACCAAAACCTATCAATATTTGGGTGAAATACAAGTTCTTTTTTCAGTTCGGCGGCATGTACCAGCCTCCCTGCGGAATCCAGGATCCAGGAACTTCTAACCCGACCTATCCTGTCCGGATGGGAGGAGCAGTTACACACCCCAAATACGCCGGTCAAGGAGGTGGCTACACGACCCAAGTTGGAGCTCAAGGTATCACCGCTGCCTCTCTCAGAGCCATCAGTGCAGTTCCACCCAGATC
>C00545 entry-id=1 pos=1109..1708 direction=forward
GCTCAGAGCAGGAGACATACTACAGATGGCAACAGGGAGAGTTTACGGGACAGTTCAAACAGCAGTGGTGGCCAGGAGGGGGGACAGACCACGCACTATGTGTGATAGACGCAACAGGAACAAAGGCATTAGACAATCCAGACGTATATGTACTGACATGGAATGGTCAAATAAACAGTGCAACTACACCTCCACTTACCTACTGGGGTATTACAACTTCAGGTAGGAGAGCATGGCAGGACACAGACTTCGGAAAAATTAGACTACCAAAAACAGGCCACGACATAGACTTTGGACATAAAACTAGATTCGGACCATTTTGTGTAAAAAACCCACCGCGCGAATTCCGTAATGACCCACCAAAACCTATCAATATTTGGGTGAAATACAAGTTCTTTTTTCAGTTCGGCGGCATGTACCAGCCTCCCTGCGGAATCCAGGATCCAGGAACTTCTAACCCGACCTATCCTGTCCGGATGGGAGGAGCAGTTACACACCCCAAATACGCCGGTCAAGGAGGTGGCTACACGACCCAAGTTGGAGCTCAAGGTATCACCGCTGCCTCTCTCAGAGCCATCAGTGCAGTTCCACCCAGATCCT
>C00546 entry-id=1 pos=1109..1708 direction=forward
GCTCAGAGCAGGAGACATACTACAGATGGCAACAGGGAGAGTTTACGGGACAGTTCAAACAGCAGTGGTGGCCAGGAGGGGGGACAGACCACGCACTATGTGTGATAGACGCAACAGGAACAAAGGCATTAGACAATCCAGACGTATATGTACTGACATGGAATGGTCAAATAAACAGTGCAACTACACCTCCACTTACCTACTGGGGTATTACAACTTCAGGTAGGAGAGCATGGCAGGACACAGACTTCGGAAAAATTAGACTACCAAAAACAGGCCACGACATAGACTTTGGACATAAAACTAGATTCGGACCATTTTGTGTAAAAAACCCACCGCGCGAATTCCGTAATGACCCACCAAAACCTATCAATATTTGGGTGAAATACAAGTTCTTTTTTCAGTTCGGCGGCATGTACCAGCCTCCCTGCGGAATCCAGGATCCAGGAACTTCTAACCCGACCTATCCTGTCCGGATGGGAGGAGCAGTTACACACCCCAAATACGCCGGTCAAGGAGGTGGCTACACGACCCAAGTTGGAGCTCAAGGTATCACCGCTGCCTCTCTCAGAGCCATCAGTGCAGTTCCACCCAGATCCT
>C00547 entry-id=1 pos=1112..1711 direction=forward
CAGAGCAGGAGACATACTACAGATGGCAACAGGGAGAGTTTACGGGACAGTTCAAACAGCAGTGGTGGCCAGGAGGGGGGACAGACCACGCACTATGTGTGATAGACGCAACAGGAACAAAGGCATTAGACAATCCAGACGTATATGTACTGACATGGAATGGTCAAATAAACAGTGCAACTACACCTCCACTTACCTACTGGGGTATTACAACTTCAGGTAGGAGAGCATGGCAGGACACAGACTTCGGAAAAATTAGACTACCAAAAACAGGCCACGACATAGACTTTGGACATAAAACTAGATTCGGACCATTTTGTGTAAAAAACCCACCGCGCGAATTCCGTAATGACCCACCAAAACCTATCAATATTTGGGTGAAATACAAGTTCTTTTTTCAGTTCGGCGGCATGTACCAGCCTCCCTGCGGAATCCAGGATCCAGGAACTTCTAACCCGACCTATCCTGTCCGGATGGGAGGAGCAGTTACACACCCCAAATACGCCGGTCAAGGAGGTGGCTACACGACCCAAGTTGGAGCTCAAGGTATCACCGCTGCCTCTCTCAGAGCCATCAGTGCAGTTCCACCCAGATCCTACA
>C00548 entry-id=1 pos=1112..1711 direction=forward
CAGAGCAGGAGACATACTACAGATGGCAACAGGGAGAGTTTACGGGACAGTTCAAACAGCAGTGGTGGCCAGGAGGGGGGACAGACCACGCACTATGTGTGATAGACGCAACAGGAACAAAGGCATTAGACAATCCAGACGTATATGTACTGACATGGAATGGTCAAATAAACAGTGCAACTACACCTCCACTTACCTACTGGGGTATTACAACTTCAGGTAGGAGAGCATGGCAGGACACAGACTTCGGAAAAATTAGACTACCAAAAACAGGCCACGACATAGACTTTGGACATAAAACTAGATTCGGACCATTTTGTGTAAAAAACCCACCGCGCGAATTCCGTAATGACCCACCAAAACCTATCAATATTTGGGTGAAATACAAGTTCTTTTTTCAGTTCGGCGGCATGTACCAGCCTCCCTGCGGAATCCAGGATCCAGGAACTTCTAACCCGACCTATCCTGTCCGGATGGGAGGAGCAGTTACACACCCCAAATACGCCGGTCAAGGAGGTGGCTACACGACCCAAGTTGGAGCTCAAGGTATCACCGCTGCCTCTCTCAGAGCCATCAGTGCAGTTCCACCCAGATCCTACA
>C00549 entry-id=1 pos=1115..1714 direction=forward
AGCAGGAGACATACTACAGATGGCAACAGGGAGAGTTTACGGGACAGTTCAAACAGCAGTGGTGGCCAGGAGGGGGGACAGACCACGCACTATGTGTGATAGACGCAACAGGAACAAAGGCATTAGACAATCCAGACGTATATGTACTGACATGGAATGGTCAAATAAACAGTGCAACTACACCTCCACTTACCTACTGGGGTATTACAACTTCAGGTAGGAGAGCATGGCAGGACACAGACTTCGGAAAAATTAGACTACCAAAAACAGGCCACGACATAGACTTTGGACATAAAACTAGATTCGGACCATTTTGTGTAAAAAACCCACCGCGCGAATTCCGTAATGACCCACCAAAACCTATCAATATTTGGGTGAAATACAAGTTCTTTTTTCAGTTCGGCGGCATGTACCAGCCTCCCTGCGGAATCCAGGATCCAGGAACTTCTAACCCGACCTATCCTGTCCGGATGGGAGGAGCAGTTACACACCCCAAATACGCCGGTCAAGGAGGTGGCTACACGACCCAAGTTGGAGCTCAAGGTATCACCGCTGCCTCTCTCAGAGCCATCAGTGCAGTTCCACCCAGATCCTACAGCC
>C00550 entry-id=1 pos=1125..1724 direction=forward
ATACTACAGATGGCAACAGGGAGAGTTTACGGGACAGTTCAAACAGCAGTGGTGGCCAGGAGGGGGGACAGACCACGCACTATGTGTGATAGACGCAACAGGAACAAAGGCATTAGACAATCCAGACGTATATGTACTGACATGGAATGGTCAAATAAACAGTGCAACTACACCTCCACTTACCTACTGGGGTATTACAACTTCAGGTAGGAGAGCATGGCAGGACACAGACTTCGGAAAAATTAGACTACCAAAAACAGGCCACGACATAGACTTTGGACATAAAACTAGATTCGGACCATTTTGTGTAAAAAACCCACCGCGCGAATTCCGTAATGACCCACCAAAACCTATCAATATTTGGGTGAAATACAAGTTCTTTTTTCAGTTCGGCGGCATGTACCAGCCTCCCTGCGGAATCCAGGATCCAGGAACTTCTAACCCGACCTATCCTGTCCGGATGGGAGGAGCAGTTACACACCCCAAATACGCCGGTCAAGGAGGTGGCTACACGACCCAAGTTGGAGCTCAAGGTATCACCGCTGCCTCTCTCAGAGCCATCAGTGCAGTTCCACCCAGATCCTACAGCCAGAGTGCGTT
>C00551 entry-id=1 pos=1129..1728 direction=forward
TACAGATGGCAACAGGGAGAGTTTACGGGACAGTTCAAACAGCAGTGGTGGCCAGGAGGGGGGACAGACCACGCACTATGTGTGATAGACGCAACAGGAACAAAGGCATTAGACAATCCAGACGTATATGTACTGACATGGAATGGTCAAATAAACAGTGCAACTACACCTCCACTTACCTACTGGGGTATTACAACTTCAGGTAGGAGAGCATGGCAGGACACAGACTTCGGAAAAATTAGACTACCAAAAACAGGCCACGACATAGACTTTGGACATAAAACTAGATTCGGACCATTTTGTGTAAAAAACCCACCGCGCGAATTCCGTAATGACCCACCAAAACCTATCAATATTTGGGTGAAATACAAGTTCTTTTTTCAGTTCGGCGGCATGTACCAGCCTCCCTGCGGAATCCAGGATCCAGGAACTTCTAACCCGACCTATCCTGTCCGGATGGGAGGAGCAGTTACACACCCCAAATACGCCGGTCAAGGAGGTGGCTACACGACCCAAGTTGGAGCTCAAGGTATCACCGCTGCCTCTCTCAGAGCCATCAGTGCAGTTCCACCCAGATCCTACAGCCAGAGTGCGTTTCTC
>C00552 entry-id=1 pos=1130..1729 direction=forward
ACAGATGGCAACAGGGAGAGTTTACGGGACAGTTCAAACAGCAGTGGTGGCCAGGAGGGGGGACAGACCACGCACTATGTGTGATAGACGCAACAGGAACAAAGGCATTAGACAATCCAGACGTATATGTACTGACATGGAATGGTCAAATAAACAGTGCAACTACACCTCCACTTACCTACTGGGGTATTACAACTTCAGGTAGGAGAGCATGGCAGGACACAGACTTCGGAAAAATTAGACTACCAAAAACAGGCCACGACATAGACTTTGGACATAAAACTAGATTCGGACCATTTTGTGTAAAAAACCCACCGCGCGAATTCCGTAATGACCCACCAAAACCTATCAATATTTGGGTGAAATACAAGTTCTTTTTTCAGTTCGGCGGCATGTACCAGCCTCCCTGCGGAATCCAGGATCCAGGAACTTCTAACCCGACCTATCCTGTCCGGATGGGAGGAGCAGTTACACACCCCAAATACGCCGGTCAAGGAGGTGGCTACACGACCCAAGTTGGAGCTCAAGGTATCACCGCTGCCTCTCTCAGAGCCATCAGTGCAGTTCCACCCAGATCCTACAGCCAGAGTGCGTTTCTCC
>C00553 entry-id=1 pos=1130..1729 direction=forward
ACAGATGGCAACAGGGAGAGTTTACGGGACAGTTCAAACAGCAGTGGTGGCCAGGAGGGGGGACAGACCACGCACTATGTGTGATAGACGCAACAGGAACAAAGGCATTAGACAATCCAGACGTATATGTACTGACATGGAATGGTCAAATAAACAGTGCAACTACACCTCCACTTACCTACTGGGGTATTACAACTTCAGGTAGGAGAGCATGGCAGGACACAGACTTCGGAAAAATTAGACTACCAAAAACAGGCCACGACATAGACTTTGGACATAAAACTAGATTCGGACCATTTTGTGTAAAAAACCCACCGCGCGAATTCCGTAATGACCCACCAAAACCTATCAATATTTGGGTGAAATACAAGTTCTTTTTTCAGTTCGGCGGCATGTACCAGCCTCCCTGCGGAATCCAGGATCCAGGAACTTCTAACCCGACCTATCCTGTCCGGATGGGAGGAGCAGTTACACACCCCAAATACGCCGGTCAAGGAGGTGGCTACACGACCCAAGTTGGAGCTCAAGGTATCACCGCTGCCTCTCTCAGAGCCATCAGTGCAGTTCCACCCAGATCCTACAGCCAGAGTGCGTTTCTCC
>C00554 entry-id=1 pos=1132..1731 direction=forward
AGATGGCAACAGGGAGAGTTTACGGGACAGTTCAAACAGCAGTGGTGGCCAGGAGGGGGGACAGACCACGCACTATGTGTGATAGACGCAACAGGAACAAAGGCATTAGACAATCCAGACGTATATGTACTGACATGGAATGGTCAAATAAACAGTGCAACTACACCTCCACTTACCTACTGGGGTATTACAACTTCAGGTAGGAGAGCATGGCAGGACACAGACTTCGGAAAAATTAGACTACCAAAAACAGGCCACGACATAGACTTTGGACATAAAACTAGATTCGGACCATTTTGTGTAAAAAACCCACCGCGCGAATTCCGTAATGACCCACCAAAACCTATCAATATTTGGGTGAAATACAAGTTCTTTTTTCAGTTCGGCGGCATGTACCAGCCTCCCTGCGGAATCCAGGATCCAGGAACTTCTAACCCGACCTATCCTGTCCGGATGGGAGGAGCAGTTACACACCCCAAATACGCCGGTCAAGGAGGTGGCTACACGACCCAAGTTGGAGCTCAAGGTATCACCGCTGCCTCTCTCAGAGCCATCAGTGCAGTTCCACCCAGATCCTACAGCCAGAGTGCGTTTCTCCAA
>C00555 entry-id=1 pos=1133..1732 direction=forward
GATGGCAACAGGGAGAGTTTACGGGACAGTTCAAACAGCAGTGGTGGCCAGGAGGGGGGACAGACCACGCACTATGTGTGATAGACGCAACAGGAACAAAGGCATTAGACAATCCAGACGTATATGTACTGACATGGAATGGTCAAATAAACAGTGCAACTACACCTCCACTTACCTACTGGGGTATTACAACTTCAGGTAGGAGAGCATGGCAGGACACAGACTTCGGAAAAATTAGACTACCAAAAACAGGCCACGACATAGACTTTGGACATAAAACTAGATTCGGACCATTTTGTGTAAAAAACCCACCGCGCGAATTCCGTAATGACCCACCAAAACCTATCAATATTTGGGTGAAATACAAGTTCTTTTTTCAGTTCGGCGGCATGTACCAGCCTCCCTGCGGAATCCAGGATCCAGGAACTTCTAACCCGACCTATCCTGTCCGGATGGGAGGAGCAGTTACACACCCCAAATACGCCGGTCAAGGAGGTGGCTACACGACCCAAGTTGGAGCTCAAGGTATCACCGCTGCCTCTCTCAGAGCCATCAGTGCAGTTCCACCCAGATCCTACAGCCAGAGTGCGTTTCTCCAAG
>C00556 entry-id=1 pos=1141..1740 direction=forward
CAGGGAGAGTTTACGGGACAGTTCAAACAGCAGTGGTGGCCAGGAGGGGGGACAGACCACGCACTATGTGTGATAGACGCAACAGGAACAAAGGCATTAGACAATCCAGACGTATATGTACTGACATGGAATGGTCAAATAAACAGTGCAACTACACCTCCACTTACCTACTGGGGTATTACAACTTCAGGTAGGAGAGCATGGCAGGACACAGACTTCGGAAAAATTAGACTACCAAAAACAGGCCACGACATAGACTTTGGACATAAAACTAGATTCGGACCATTTTGTGTAAAAAACCCACCGCGCGAATTCCGTAATGACCCACCAAAACCTATCAATATTTGGGTGAAATACAAGTTCTTTTTTCAGTTCGGCGGCATGTACCAGCCTCCCTGCGGAATCCAGGATCCAGGAACTTCTAACCCGACCTATCCTGTCCGGATGGGAGGAGCAGTTACACACCCCAAATACGCCGGTCAAGGAGGTGGCTACACGACCCAAGTTGGAGCTCAAGGTATCACCGCTGCCTCTCTCAGAGCCATCAGTGCAGTTCCACCCAGATCCTACAGCCAGAGTGCGTTTCTCCAAGAACCCAAA
>C00557 entry-id=1 pos=1142..1741 direction=forward
AGGGAGAGTTTACGGGACAGTTCAAACAGCAGTGGTGGCCAGGAGGGGGGACAGACCACGCACTATGTGTGATAGACGCAACAGGAACAAAGGCATTAGACAATCCAGACGTATATGTACTGACATGGAATGGTCAAATAAACAGTGCAACTACACCTCCACTTACCTACTGGGGTATTACAACTTCAGGTAGGAGAGCATGGCAGGACACAGACTTCGGAAAAATTAGACTACCAAAAACAGGCCACGACATAGACTTTGGACATAAAACTAGATTCGGACCATTTTGTGTAAAAAACCCACCGCGCGAATTCCGTAATGACCCACCAAAACCTATCAATATTTGGGTGAAATACAAGTTCTTTTTTCAGTTCGGCGGCATGTACCAGCCTCCCTGCGGAATCCAGGATCCAGGAACTTCTAACCCGACCTATCCTGTCCGGATGGGAGGAGCAGTTACACACCCCAAATACGCCGGTCAAGGAGGTGGCTACACGACCCAAGTTGGAGCTCAAGGTATCACCGCTGCCTCTCTCAGAGCCATCAGTGCAGTTCCACCCAGATCCTACAGCCAGAGTGCGTTTCTCCAAGAACCCAAAG
>C00558 entry-id=1 pos=1144..1743 direction=forward
GGAGAGTTTACGGGACAGTTCAAACAGCAGTGGTGGCCAGGAGGGGGGACAGACCACGCACTATGTGTGATAGACGCAACAGGAACAAAGGCATTAGACAATCCAGACGTATATGTACTGACATGGAATGGTCAAATAAACAGTGCAACTACACCTCCACTTACCTACTGGGGTATTACAACTTCAGGTAGGAGAGCATGGCAGGACACAGACTTCGGAAAAATTAGACTACCAAAAACAGGCCACGACATAGACTTTGGACATAAAACTAGATTCGGACCATTTTGTGTAAAAAACCCACCGCGCGAATTCCGTAATGACCCACCAAAACCTATCAATATTTGGGTGAAATACAAGTTCTTTTTTCAGTTCGGCGGCATGTACCAGCCTCCCTGCGGAATCCAGGATCCAGGAACTTCTAACCCGACCTATCCTGTCCGGATGGGAGGAGCAGTTACACACCCCAAATACGCCGGTCAAGGAGGTGGCTACACGACCCAAGTTGGAGCTCAAGGTATCACCGCTGCCTCTCTCAGAGCCATCAGTGCAGTTCCACCCAGATCCTACAGCCAGAGTGCGTTTCTCCAAGAACCCAAAGAA
>C00559 entry-id=1 pos=1146..1745 direction=forward
AGAGTTTACGGGACAGTTCAAACAGCAGTGGTGGCCAGGAGGGGGGACAGACCACGCACTATGTGTGATAGACGCAACAGGAACAAAGGCATTAGACAATCCAGACGTATATGTACTGACATGGAATGGTCAAATAAACAGTGCAACTACACCTCCACTTACCTACTGGGGTATTACAACTTCAGGTAGGAGAGCATGGCAGGACACAGACTTCGGAAAAATTAGACTACCAAAAACAGGCCACGACATAGACTTTGGACATAAAACTAGATTCGGACCATTTTGTGTAAAAAACCCACCGCGCGAATTCCGTAATGACCCACCAAAACCTATCAATATTTGGGTGAAATACAAGTTCTTTTTTCAGTTCGGCGGCATGTACCAGCCTCCCTGCGGAATCCAGGATCCAGGAACTTCTAACCCGACCTATCCTGTCCGGATGGGAGGAGCAGTTACACACCCCAAATACGCCGGTCAAGGAGGTGGCTACACGACCCAAGTTGGAGCTCAAGGTATCACCGCTGCCTCTCTCAGAGCCATCAGTGCAGTTCCACCCAGATCCTACAGCCAGAGTGCGTTTCTCCAAGAACCCAAAGAAGA
>C00560 entry-id=1 pos=1149..1748 direction=forward
GTTTACGGGACAGTTCAAACAGCAGTGGTGGCCAGGAGGGGGGACAGACCACGCACTATGTGTGATAGACGCAACAGGAACAAAGGCATTAGACAATCCAGACGTATATGTACTGACATGGAATGGTCAAATAAACAGTGCAACTACACCTCCACTTACCTACTGGGGTATTACAACTTCAGGTAGGAGAGCATGGCAGGACACAGACTTCGGAAAAATTAGACTACCAAAAACAGGCCACGACATAGACTTTGGACATAAAACTAGATTCGGACCATTTTGTGTAAAAAACCCACCGCGCGAATTCCGTAATGACCCACCAAAACCTATCAATATTTGGGTGAAATACAAGTTCTTTTTTCAGTTCGGCGGCATGTACCAGCCTCCCTGCGGAATCCAGGATCCAGGAACTTCTAACCCGACCTATCCTGTCCGGATGGGAGGAGCAGTTACACACCCCAAATACGCCGGTCAAGGAGGTGGCTACACGACCCAAGTTGGAGCTCAAGGTATCACCGCTGCCTCTCTCAGAGCCATCAGTGCAGTTCCACCCAGATCCTACAGCCAGAGTGCGTTTCTCCAAGAACCCAAAGAAGAAGC
>C00561 entry-id=1 pos=1151..1750 direction=forward
TTACGGGACAGTTCAAACAGCAGTGGTGGCCAGGAGGGGGGACAGACCACGCACTATGTGTGATAGACGCAACAGGAACAAAGGCATTAGACAATCCAGACGTATATGTACTGACATGGAATGGTCAAATAAACAGTGCAACTACACCTCCACTTACCTACTGGGGTATTACAACTTCAGGTAGGAGAGCATGGCAGGACACAGACTTCGGAAAAATTAGACTACCAAAAACAGGCCACGACATAGACTTTGGACATAAAACTAGATTCGGACCATTTTGTGTAAAAAACCCACCGCGCGAATTCCGTAATGACCCACCAAAACCTATCAATATTTGGGTGAAATACAAGTTCTTTTTTCAGTTCGGCGGCATGTACCAGCCTCCCTGCGGAATCCAGGATCCAGGAACTTCTAACCCGACCTATCCTGTCCGGATGGGAGGAGCAGTTACACACCCCAAATACGCCGGTCAAGGAGGTGGCTACACGACCCAAGTTGGAGCTCAAGGTATCACCGCTGCCTCTCTCAGAGCCATCAGTGCAGTTCCACCCAGATCCTACAGCCAGAGTGCGTTTCTCCAAGAACCCAAAGAAGAAGCCG
>C00562 entry-id=1 pos=1152..1751 direction=forward
TACGGGACAGTTCAAACAGCAGTGGTGGCCAGGAGGGGGGACAGACCACGCACTATGTGTGATAGACGCAACAGGAACAAAGGCATTAGACAATCCAGACGTATATGTACTGACATGGAATGGTCAAATAAACAGTGCAACTACACCTCCACTTACCTACTGGGGTATTACAACTTCAGGTAGGAGAGCATGGCAGGACACAGACTTCGGAAAAATTAGACTACCAAAAACAGGCCACGACATAGACTTTGGACATAAAACTAGATTCGGACCATTTTGTGTAAAAAACCCACCGCGCGAATTCCGTAATGACCCACCAAAACCTATCAATATTTGGGTGAAATACAAGTTCTTTTTTCAGTTCGGCGGCATGTACCAGCCTCCCTGCGGAATCCAGGATCCAGGAACTTCTAACCCGACCTATCCTGTCCGGATGGGAGGAGCAGTTACACACCCCAAATACGCCGGTCAAGGAGGTGGCTACACGACCCAAGTTGGAGCTCAAGGTATCACCGCTGCCTCTCTCAGAGCCATCAGTGCAGTTCCACCCAGATCCTACAGCCAGAGTGCGTTTCTCCAAGAACCCAAAGAAGAAGCCGA
>C00563 entry-id=1 pos=1155..1754 direction=forward
GGGACAGTTCAAACAGCAGTGGTGGCCAGGAGGGGGGACAGACCACGCACTATGTGTGATAGACGCAACAGGAACAAAGGCATTAGACAATCCAGACGTATATGTACTGACATGGAATGGTCAAATAAACAGTGCAACTACACCTCCACTTACCTACTGGGGTATTACAACTTCAGGTAGGAGAGCATGGCAGGACACAGACTTCGGAAAAATTAGACTACCAAAAACAGGCCACGACATAGACTTTGGACATAAAACTAGATTCGGACCATTTTGTGTAAAAAACCCACCGCGCGAATTCCGTAATGACCCACCAAAACCTATCAATATTTGGGTGAAATACAAGTTCTTTTTTCAGTTCGGCGGCATGTACCAGCCTCCCTGCGGAATCCAGGATCCAGGAACTTCTAACCCGACCTATCCTGTCCGGATGGGAGGAGCAGTTACACACCCCAAATACGCCGGTCAAGGAGGTGGCTACACGACCCAAGTTGGAGCTCAAGGTATCACCGCTGCCTCTCTCAGAGCCATCAGTGCAGTTCCACCCAGATCCTACAGCCAGAGTGCGTTTCTCCAAGAACCCAAAGAAGAAGCCGAGGA
>C00564 entry-id=1 pos=1155..1754 direction=forward
GGGACAGTTCAAACAGCAGTGGTGGCCAGGAGGGGGGACAGACCACGCACTATGTGTGATAGACGCAACAGGAACAAAGGCATTAGACAATCCAGACGTATATGTACTGACATGGAATGGTCAAATAAACAGTGCAACTACACCTCCACTTACCTACTGGGGTATTACAACTTCAGGTAGGAGAGCATGGCAGGACACAGACTTCGGAAAAATTAGACTACCAAAAACAGGCCACGACATAGACTTTGGACATAAAACTAGATTCGGACCATTTTGTGTAAAAAACCCACCGCGCGAATTCCGTAATGACCCACCAAAACCTATCAATATTTGGGTGAAATACAAGTTCTTTTTTCAGTTCGGCGGCATGTACCAGCCTCCCTGCGGAATCCAGGATCCAGGAACTTCTAACCCGACCTATCCTGTCCGGATGGGAGGAGCAGTTACACACCCCAAATACGCCGGTCAAGGAGGTGGCTACACGACCCAAGTTGGAGCTCAAGGTATCACCGCTGCCTCTCTCAGAGCCATCAGTGCAGTTCCACCCAGATCCTACAGCCAGAGTGCGTTTCTCCAAGAACCCAAAGAAGAAGCCGAGGA
>C00565 entry-id=1 pos=1162..1761 direction=forward
TTCAAACAGCAGTGGTGGCCAGGAGGGGGGACAGACCACGCACTATGTGTGATAGACGCAACAGGAACAAAGGCATTAGACAATCCAGACGTATATGTACTGACATGGAATGGTCAAATAAACAGTGCAACTACACCTCCACTTACCTACTGGGGTATTACAACTTCAGGTAGGAGAGCATGGCAGGACACAGACTTCGGAAAAATTAGACTACCAAAAACAGGCCACGACATAGACTTTGGACATAAAACTAGATTCGGACCATTTTGTGTAAAAAACCCACCGCGCGAATTCCGTAATGACCCACCAAAACCTATCAATATTTGGGTGAAATACAAGTTCTTTTTTCAGTTCGGCGGCATGTACCAGCCTCCCTGCGGAATCCAGGATCCAGGAACTTCTAACCCGACCTATCCTGTCCGGATGGGAGGAGCAGTTACACACCCCAAATACGCCGGTCAAGGAGGTGGCTACACGACCCAAGTTGGAGCTCAAGGTATCACCGCTGCCTCTCTCAGAGCCATCAGTGCAGTTCCACCCAGATCCTACAGCCAGAGTGCGTTTCTCCAAGAACCCAAAGAAGAAGCCGAGGAAGGAGAG
>C00566 entry-id=1 pos=1163..1762 direction=forward
TCAAACAGCAGTGGTGGCCAGGAGGGGGGACAGACCACGCACTATGTGTGATAGACGCAACAGGAACAAAGGCATTAGACAATCCAGACGTATATGTACTGACATGGAATGGTCAAATAAACAGTGCAACTACACCTCCACTTACCTACTGGGGTATTACAACTTCAGGTAGGAGAGCATGGCAGGACACAGACTTCGGAAAAATTAGACTACCAAAAACAGGCCACGACATAGACTTTGGACATAAAACTAGATTCGGACCATTTTGTGTAAAAAACCCACCGCGCGAATTCCGTAATGACCCACCAAAACCTATCAATATTTGGGTGAAATACAAGTTCTTTTTTCAGTTCGGCGGCATGTACCAGCCTCCCTGCGGAATCCAGGATCCAGGAACTTCTAACCCGACCTATCCTGTCCGGATGGGAGGAGCAGTTACACACCCCAAATACGCCGGTCAAGGAGGTGGCTACACGACCCAAGTTGGAGCTCAAGGTATCACCGCTGCCTCTCTCAGAGCCATCAGTGCAGTTCCACCCAGATCCTACAGCCAGAGTGCGTTTCTCCAAGAACCCAAAGAAGAAGCCGAGGAAGGAGAGG
>C00567 entry-id=1 pos=1165..1764 direction=forward
AAACAGCAGTGGTGGCCAGGAGGGGGGACAGACCACGCACTATGTGTGATAGACGCAACAGGAACAAAGGCATTAGACAATCCAGACGTATATGTACTGACATGGAATGGTCAAATAAACAGTGCAACTACACCTCCACTTACCTACTGGGGTATTACAACTTCAGGTAGGAGAGCATGGCAGGACACAGACTTCGGAAAAATTAGACTACCAAAAACAGGCCACGACATAGACTTTGGACATAAAACTAGATTCGGACCATTTTGTGTAAAAAACCCACCGCGCGAATTCCGTAATGACCCACCAAAACCTATCAATATTTGGGTGAAATACAAGTTCTTTTTTCAGTTCGGCGGCATGTACCAGCCTCCCTGCGGAATCCAGGATCCAGGAACTTCTAACCCGACCTATCCTGTCCGGATGGGAGGAGCAGTTACACACCCCAAATACGCCGGTCAAGGAGGTGGCTACACGACCCAAGTTGGAGCTCAAGGTATCACCGCTGCCTCTCTCAGAGCCATCAGTGCAGTTCCACCCAGATCCTACAGCCAGAGTGCGTTTCTCCAAGAACCCAAAGAAGAAGCCGAGGAAGGAGAGGAA
>C00568 entry-id=1 pos=1167..1766 direction=forward
ACAGCAGTGGTGGCCAGGAGGGGGGACAGACCACGCACTATGTGTGATAGACGCAACAGGAACAAAGGCATTAGACAATCCAGACGTATATGTACTGACATGGAATGGTCAAATAAACAGTGCAACTACACCTCCACTTACCTACTGGGGTATTACAACTTCAGGTAGGAGAGCATGGCAGGACACAGACTTCGGAAAAATTAGACTACCAAAAACAGGCCACGACATAGACTTTGGACATAAAACTAGATTCGGACCATTTTGTGTAAAAAACCCACCGCGCGAATTCCGTAATGACCCACCAAAACCTATCAATATTTGGGTGAAATACAAGTTCTTTTTTCAGTTCGGCGGCATGTACCAGCCTCCCTGCGGAATCCAGGATCCAGGAACTTCTAACCCGACCTATCCTGTCCGGATGGGAGGAGCAGTTACACACCCCAAATACGCCGGTCAAGGAGGTGGCTACACGACCCAAGTTGGAGCTCAAGGTATCACCGCTGCCTCTCTCAGAGCCATCAGTGCAGTTCCACCCAGATCCTACAGCCAGAGTGCGTTTCTCCAAGAACCCAAAGAAGAAGCCGAGGAAGGAGAGGAAAC
>C00569 entry-id=1 pos=1167..1766 direction=forward
ACAGCAGTGGTGGCCAGGAGGGGGGACAGACCACGCACTATGTGTGATAGACGCAACAGGAACAAAGGCATTAGACAATCCAGACGTATATGTACTGACATGGAATGGTCAAATAAACAGTGCAACTACACCTCCACTTACCTACTGGGGTATTACAACTTCAGGTAGGAGAGCATGGCAGGACACAGACTTCGGAAAAATTAGACTACCAAAAACAGGCCACGACATAGACTTTGGACATAAAACTAGATTCGGACCATTTTGTGTAAAAAACCCACCGCGCGAATTCCGTAATGACCCACCAAAACCTATCAATATTTGGGTGAAATACAAGTTCTTTTTTCAGTTCGGCGGCATGTACCAGCCTCCCTGCGGAATCCAGGATCCAGGAACTTCTAACCCGACCTATCCTGTCCGGATGGGAGGAGCAGTTACACACCCCAAATACGCCGGTCAAGGAGGTGGCTACACGACCCAAGTTGGAGCTCAAGGTATCACCGCTGCCTCTCTCAGAGCCATCAGTGCAGTTCCACCCAGATCCTACAGCCAGAGTGCGTTTCTCCAAGAACCCAAAGAAGAAGCCGAGGAAGGAGAGGAAAC
>C00570 entry-id=1 pos=1168..1767 direction=forward
CAGCAGTGGTGGCCAGGAGGGGGGACAGACCACGCACTATGTGTGATAGACGCAACAGGAACAAAGGCATTAGACAATCCAGACGTATATGTACTGACATGGAATGGTCAAATAAACAGTGCAACTACACCTCCACTTACCTACTGGGGTATTACAACTTCAGGTAGGAGAGCATGGCAGGACACAGACTTCGGAAAAATTAGACTACCAAAAACAGGCCACGACATAGACTTTGGACATAAAACTAGATTCGGACCATTTTGTGTAAAAAACCCACCGCGCGAATTCCGTAATGACCCACCAAAACCTATCAATATTTGGGTGAAATACAAGTTCTTTTTTCAGTTCGGCGGCATGTACCAGCCTCCCTGCGGAATCCAGGATCCAGGAACTTCTAACCCGACCTATCCTGTCCGGATGGGAGGAGCAGTTACACACCCCAAATACGCCGGTCAAGGAGGTGGCTACACGACCCAAGTTGGAGCTCAAGGTATCACCGCTGCCTCTCTCAGAGCCATCAGTGCAGTTCCACCCAGATCCTACAGCCAGAGTGCGTTTCTCCAAGAACCCAAAGAAGAAGCCGAGGAAGGAGAGGAAACC
>C00571 entry-id=1 pos=1168..1767 direction=forward
CAGCAGTGGTGGCCAGGAGGGGGGACAGACCACGCACTATGTGTGATAGACGCAACAGGAACAAAGGCATTAGACAATCCAGACGTATATGTACTGACATGGAATGGTCAAATAAACAGTGCAACTACACCTCCACTTACCTACTGGGGTATTACAACTTCAGGTAGGAGAGCATGGCAGGACACAGACTTCGGAAAAATTAGACTACCAAAAACAGGCCACGACATAGACTTTGGACATAAAACTAGATTCGGACCATTTTGTGTAAAAAACCCACCGCGCGAATTCCGTAATGACCCACCAAAACCTATCAATATTTGGGTGAAATACAAGTTCTTTTTTCAGTTCGGCGGCATGTACCAGCCTCCCTGCGGAATCCAGGATCCAGGAACTTCTAACCCGACCTATCCTGTCCGGATGGGAGGAGCAGTTACACACCCCAAATACGCCGGTCAAGGAGGTGGCTACACGACCCAAGTTGGAGCTCAAGGTATCACCGCTGCCTCTCTCAGAGCCATCAGTGCAGTTCCACCCAGATCCTACAGCCAGAGTGCGTTTCTCCAAGAACCCAAAGAAGAAGCCGAGGAAGGAGAGGAAACC
>C00572 entry-id=1 pos=1169..1768 direction=forward
AGCAGTGGTGGCCAGGAGGGGGGACAGACCACGCACTATGTGTGATAGACGCAACAGGAACAAAGGCATTAGACAATCCAGACGTATATGTACTGACATGGAATGGTCAAATAAACAGTGCAACTACACCTCCACTTACCTACTGGGGTATTACAACTTCAGGTAGGAGAGCATGGCAGGACACAGACTTCGGAAAAATTAGACTACCAAAAACAGGCCACGACATAGACTTTGGACATAAAACTAGATTCGGACCATTTTGTGTAAAAAACCCACCGCGCGAATTCCGTAATGACCCACCAAAACCTATCAATATTTGGGTGAAATACAAGTTCTTTTTTCAGTTCGGCGGCATGTACCAGCCTCCCTGCGGAATCCAGGATCCAGGAACTTCTAACCCGACCTATCCTGTCCGGATGGGAGGAGCAGTTACACACCCCAAATACGCCGGTCAAGGAGGTGGCTACACGACCCAAGTTGGAGCTCAAGGTATCACCGCTGCCTCTCTCAGAGCCATCAGTGCAGTTCCACCCAGATCCTACAGCCAGAGTGCGTTTCTCCAAGAACCCAAAGAAGAAGCCGAGGAAGGAGAGGAAACCG
>C00573 entry-id=1 pos=1170..1769 direction=forward
GCAGTGGTGGCCAGGAGGGGGGACAGACCACGCACTATGTGTGATAGACGCAACAGGAACAAAGGCATTAGACAATCCAGACGTATATGTACTGACATGGAATGGTCAAATAAACAGTGCAACTACACCTCCACTTACCTACTGGGGTATTACAACTTCAGGTAGGAGAGCATGGCAGGACACAGACTTCGGAAAAATTAGACTACCAAAAACAGGCCACGACATAGACTTTGGACATAAAACTAGATTCGGACCATTTTGTGTAAAAAACCCACCGCGCGAATTCCGTAATGACCCACCAAAACCTATCAATATTTGGGTGAAATACAAGTTCTTTTTTCAGTTCGGCGGCATGTACCAGCCTCCCTGCGGAATCCAGGATCCAGGAACTTCTAACCCGACCTATCCTGTCCGGATGGGAGGAGCAGTTACACACCCCAAATACGCCGGTCAAGGAGGTGGCTACACGACCCAAGTTGGAGCTCAAGGTATCACCGCTGCCTCTCTCAGAGCCATCAGTGCAGTTCCACCCAGATCCTACAGCCAGAGTGCGTTTCTCCAAGAACCCAAAGAAGAAGCCGAGGAAGGAGAGGAAACCGA
>C00574 entry-id=1 pos=1173..1772 direction=forward
GTGGTGGCCAGGAGGGGGGACAGACCACGCACTATGTGTGATAGACGCAACAGGAACAAAGGCATTAGACAATCCAGACGTATATGTACTGACATGGAATGGTCAAATAAACAGTGCAACTACACCTCCACTTACCTACTGGGGTATTACAACTTCAGGTAGGAGAGCATGGCAGGACACAGACTTCGGAAAAATTAGACTACCAAAAACAGGCCACGACATAGACTTTGGACATAAAACTAGATTCGGACCATTTTGTGTAAAAAACCCACCGCGCGAATTCCGTAATGACCCACCAAAACCTATCAATATTTGGGTGAAATACAAGTTCTTTTTTCAGTTCGGCGGCATGTACCAGCCTCCCTGCGGAATCCAGGATCCAGGAACTTCTAACCCGACCTATCCTGTCCGGATGGGAGGAGCAGTTACACACCCCAAATACGCCGGTCAAGGAGGTGGCTACACGACCCAAGTTGGAGCTCAAGGTATCACCGCTGCCTCTCTCAGAGCCATCAGTGCAGTTCCACCCAGATCCTACAGCCAGAGTGCGTTTCTCCAAGAACCCAAAGAAGAAGCCGAGGAAGGAGAGGAAACCGAGGA
>C00575 entry-id=1 pos=1175..1774 direction=forward
GGTGGCCAGGAGGGGGGACAGACCACGCACTATGTGTGATAGACGCAACAGGAACAAAGGCATTAGACAATCCAGACGTATATGTACTGACATGGAATGGTCAAATAAACAGTGCAACTACACCTCCACTTACCTACTGGGGTATTACAACTTCAGGTAGGAGAGCATGGCAGGACACAGACTTCGGAAAAATTAGACTACCAAAAACAGGCCACGACATAGACTTTGGACATAAAACTAGATTCGGACCATTTTGTGTAAAAAACCCACCGCGCGAATTCCGTAATGACCCACCAAAACCTATCAATATTTGGGTGAAATACAAGTTCTTTTTTCAGTTCGGCGGCATGTACCAGCCTCCCTGCGGAATCCAGGATCCAGGAACTTCTAACCCGACCTATCCTGTCCGGATGGGAGGAGCAGTTACACACCCCAAATACGCCGGTCAAGGAGGTGGCTACACGACCCAAGTTGGAGCTCAAGGTATCACCGCTGCCTCTCTCAGAGCCATCAGTGCAGTTCCACCCAGATCCTACAGCCAGAGTGCGTTTCTCCAAGAACCCAAAGAAGAAGCCGAGGAAGGAGAGGAAACCGAGGAAA
>C00576 entry-id=1 pos=1176..1775 direction=forward
GTGGCCAGGAGGGGGGACAGACCACGCACTATGTGTGATAGACGCAACAGGAACAAAGGCATTAGACAATCCAGACGTATATGTACTGACATGGAATGGTCAAATAAACAGTGCAACTACACCTCCACTTACCTACTGGGGTATTACAACTTCAGGTAGGAGAGCATGGCAGGACACAGACTTCGGAAAAATTAGACTACCAAAAACAGGCCACGACATAGACTTTGGACATAAAACTAGATTCGGACCATTTTGTGTAAAAAACCCACCGCGCGAATTCCGTAATGACCCACCAAAACCTATCAATATTTGGGTGAAATACAAGTTCTTTTTTCAGTTCGGCGGCATGTACCAGCCTCCCTGCGGAATCCAGGATCCAGGAACTTCTAACCCGACCTATCCTGTCCGGATGGGAGGAGCAGTTACACACCCCAAATACGCCGGTCAAGGAGGTGGCTACACGACCCAAGTTGGAGCTCAAGGTATCACCGCTGCCTCTCTCAGAGCCATCAGTGCAGTTCCACCCAGATCCTACAGCCAGAGTGCGTTTCTCCAAGAACCCAAAGAAGAAGCCGAGGAAGGAGAGGAAACCGAGGAAAC
>C00577 entry-id=1 pos=1176..1775 direction=forward
GTGGCCAGGAGGGGGGACAGACCACGCACTATGTGTGATAGACGCAACAGGAACAAAGGCATTAGACAATCCAGACGTATATGTACTGACATGGAATGGTCAAATAAACAGTGCAACTACACCTCCACTTACCTACTGGGGTATTACAACTTCAGGTAGGAGAGCATGGCAGGACACAGACTTCGGAAAAATTAGACTACCAAAAACAGGCCACGACATAGACTTTGGACATAAAACTAGATTCGGACCATTTTGTGTAAAAAACCCACCGCGCGAATTCCGTAATGACCCACCAAAACCTATCAATATTTGGGTGAAATACAAGTTCTTTTTTCAGTTCGGCGGCATGTACCAGCCTCCCTGCGGAATCCAGGATCCAGGAACTTCTAACCCGACCTATCCTGTCCGGATGGGAGGAGCAGTTACACACCCCAAATACGCCGGTCAAGGAGGTGGCTACACGACCCAAGTTGGAGCTCAAGGTATCACCGCTGCCTCTCTCAGAGCCATCAGTGCAGTTCCACCCAGATCCTACAGCCAGAGTGCGTTTCTCCAAGAACCCAAAGAAGAAGCCGAGGAAGGAGAGGAAACCGAGGAAAC
>C00578 entry-id=1 pos=1178..1777 direction=forward
GGCCAGGAGGGGGGACAGACCACGCACTATGTGTGATAGACGCAACAGGAACAAAGGCATTAGACAATCCAGACGTATATGTACTGACATGGAATGGTCAAATAAACAGTGCAACTACACCTCCACTTACCTACTGGGGTATTACAACTTCAGGTAGGAGAGCATGGCAGGACACAGACTTCGGAAAAATTAGACTACCAAAAACAGGCCACGACATAGACTTTGGACATAAAACTAGATTCGGACCATTTTGTGTAAAAAACCCACCGCGCGAATTCCGTAATGACCCACCAAAACCTATCAATATTTGGGTGAAATACAAGTTCTTTTTTCAGTTCGGCGGCATGTACCAGCCTCCCTGCGGAATCCAGGATCCAGGAACTTCTAACCCGACCTATCCTGTCCGGATGGGAGGAGCAGTTACACACCCCAAATACGCCGGTCAAGGAGGTGGCTACACGACCCAAGTTGGAGCTCAAGGTATCACCGCTGCCTCTCTCAGAGCCATCAGTGCAGTTCCACCCAGATCCTACAGCCAGAGTGCGTTTCTCCAAGAACCCAAAGAAGAAGCCGAGGAAGGAGAGGAAACCGAGGAAACCT
>C00579 entry-id=1 pos=1178..1777 direction=forward
GGCCAGGAGGGGGGACAGACCACGCACTATGTGTGATAGACGCAACAGGAACAAAGGCATTAGACAATCCAGACGTATATGTACTGACATGGAATGGTCAAATAAACAGTGCAACTACACCTCCACTTACCTACTGGGGTATTACAACTTCAGGTAGGAGAGCATGGCAGGACACAGACTTCGGAAAAATTAGACTACCAAAAACAGGCCACGACATAGACTTTGGACATAAAACTAGATTCGGACCATTTTGTGTAAAAAACCCACCGCGCGAATTCCGTAATGACCCACCAAAACCTATCAATATTTGGGTGAAATACAAGTTCTTTTTTCAGTTCGGCGGCATGTACCAGCCTCCCTGCGGAATCCAGGATCCAGGAACTTCTAACCCGACCTATCCTGTCCGGATGGGAGGAGCAGTTACACACCCCAAATACGCCGGTCAAGGAGGTGGCTACACGACCCAAGTTGGAGCTCAAGGTATCACCGCTGCCTCTCTCAGAGCCATCAGTGCAGTTCCACCCAGATCCTACAGCCAGAGTGCGTTTCTCCAAGAACCCAAAGAAGAAGCCGAGGAAGGAGAGGAAACCGAGGAAACCT
>C00580 entry-id=1 pos=1188..1787 direction=forward
GGGGACAGACCACGCACTATGTGTGATAGACGCAACAGGAACAAAGGCATTAGACAATCCAGACGTATATGTACTGACATGGAATGGTCAAATAAACAGTGCAACTACACCTCCACTTACCTACTGGGGTATTACAACTTCAGGTAGGAGAGCATGGCAGGACACAGACTTCGGAAAAATTAGACTACCAAAAACAGGCCACGACATAGACTTTGGACATAAAACTAGATTCGGACCATTTTGTGTAAAAAACCCACCGCGCGAATTCCGTAATGACCCACCAAAACCTATCAATATTTGGGTGAAATACAAGTTCTTTTTTCAGTTCGGCGGCATGTACCAGCCTCCCTGCGGAATCCAGGATCCAGGAACTTCTAACCCGACCTATCCTGTCCGGATGGGAGGAGCAGTTACACACCCCAAATACGCCGGTCAAGGAGGTGGCTACACGACCCAAGTTGGAGCTCAAGGTATCACCGCTGCCTCTCTCAGAGCCATCAGTGCAGTTCCACCCAGATCCTACAGCCAGAGTGCGTTTCTCCAAGAACCCAAAGAAGAAGCCGAGGAAGGAGAGGAAACCGAGGAAACCTCGTGTGAGAG
>C00581 entry-id=1 pos=1191..1790 direction=forward
GACAGACCACGCACTATGTGTGATAGACGCAACAGGAACAAAGGCATTAGACAATCCAGACGTATATGTACTGACATGGAATGGTCAAATAAACAGTGCAACTACACCTCCACTTACCTACTGGGGTATTACAACTTCAGGTAGGAGAGCATGGCAGGACACAGACTTCGGAAAAATTAGACTACCAAAAACAGGCCACGACATAGACTTTGGACATAAAACTAGATTCGGACCATTTTGTGTAAAAAACCCACCGCGCGAATTCCGTAATGACCCACCAAAACCTATCAATATTTGGGTGAAATACAAGTTCTTTTTTCAGTTCGGCGGCATGTACCAGCCTCCCTGCGGAATCCAGGATCCAGGAACTTCTAACCCGACCTATCCTGTCCGGATGGGAGGAGCAGTTACACACCCCAAATACGCCGGTCAAGGAGGTGGCTACACGACCCAAGTTGGAGCTCAAGGTATCACCGCTGCCTCTCTCAGAGCCATCAGTGCAGTTCCACCCAGATCCTACAGCCAGAGTGCGTTTCTCCAAGAACCCAAAGAAGAAGCCGAGGAAGGAGAGGAAACCGAGGAAACCTCGTGTGAGAGCTC
>C00582 entry-id=1 pos=1192..1791 direction=forward
ACAGACCACGCACTATGTGTGATAGACGCAACAGGAACAAAGGCATTAGACAATCCAGACGTATATGTACTGACATGGAATGGTCAAATAAACAGTGCAACTACACCTCCACTTACCTACTGGGGTATTACAACTTCAGGTAGGAGAGCATGGCAGGACACAGACTTCGGAAAAATTAGACTACCAAAAACAGGCCACGACATAGACTTTGGACATAAAACTAGATTCGGACCATTTTGTGTAAAAAACCCACCGCGCGAATTCCGTAATGACCCACCAAAACCTATCAATATTTGGGTGAAATACAAGTTCTTTTTTCAGTTCGGCGGCATGTACCAGCCTCCCTGCGGAATCCAGGATCCAGGAACTTCTAACCCGACCTATCCTGTCCGGATGGGAGGAGCAGTTACACACCCCAAATACGCCGGTCAAGGAGGTGGCTACACGACCCAAGTTGGAGCTCAAGGTATCACCGCTGCCTCTCTCAGAGCCATCAGTGCAGTTCCACCCAGATCCTACAGCCAGAGTGCGTTTCTCCAAGAACCCAAAGAAGAAGCCGAGGAAGGAGAGGAAACCGAGGAAACCTCGTGTGAGAGCTCC
>C00583 entry-id=1 pos=1196..1795 direction=forward
ACCACGCACTATGTGTGATAGACGCAACAGGAACAAAGGCATTAGACAATCCAGACGTATATGTACTGACATGGAATGGTCAAATAAACAGTGCAACTACACCTCCACTTACCTACTGGGGTATTACAACTTCAGGTAGGAGAGCATGGCAGGACACAGACTTCGGAAAAATTAGACTACCAAAAACAGGCCACGACATAGACTTTGGACATAAAACTAGATTCGGACCATTTTGTGTAAAAAACCCACCGCGCGAATTCCGTAATGACCCACCAAAACCTATCAATATTTGGGTGAAATACAAGTTCTTTTTTCAGTTCGGCGGCATGTACCAGCCTCCCTGCGGAATCCAGGATCCAGGAACTTCTAACCCGACCTATCCTGTCCGGATGGGAGGAGCAGTTACACACCCCAAATACGCCGGTCAAGGAGGTGGCTACACGACCCAAGTTGGAGCTCAAGGTATCACCGCTGCCTCTCTCAGAGCCATCAGTGCAGTTCCACCCAGATCCTACAGCCAGAGTGCGTTTCTCCAAGAACCCAAAGAAGAAGCCGAGGAAGGAGAGGAAACCGAGGAAACCTCGTGTGAGAGCTCCATTA
>C00584 entry-id=1 pos=1197..1796 direction=forward
CCACGCACTATGTGTGATAGACGCAACAGGAACAAAGGCATTAGACAATCCAGACGTATATGTACTGACATGGAATGGTCAAATAAACAGTGCAACTACACCTCCACTTACCTACTGGGGTATTACAACTTCAGGTAGGAGAGCATGGCAGGACACAGACTTCGGAAAAATTAGACTACCAAAAACAGGCCACGACATAGACTTTGGACATAAAACTAGATTCGGACCATTTTGTGTAAAAAACCCACCGCGCGAATTCCGTAATGACCCACCAAAACCTATCAATATTTGGGTGAAATACAAGTTCTTTTTTCAGTTCGGCGGCATGTACCAGCCTCCCTGCGGAATCCAGGATCCAGGAACTTCTAACCCGACCTATCCTGTCCGGATGGGAGGAGCAGTTACACACCCCAAATACGCCGGTCAAGGAGGTGGCTACACGACCCAAGTTGGAGCTCAAGGTATCACCGCTGCCTCTCTCAGAGCCATCAGTGCAGTTCCACCCAGATCCTACAGCCAGAGTGCGTTTCTCCAAGAACCCAAAGAAGAAGCCGAGGAAGGAGAGGAAACCGAGGAAACCTCGTGTGAGAGCTCCATTAC
>C00585 entry-id=1 pos=1198..1797 direction=forward
CACGCACTATGTGTGATAGACGCAACAGGAACAAAGGCATTAGACAATCCAGACGTATATGTACTGACATGGAATGGTCAAATAAACAGTGCAACTACACCTCCACTTACCTACTGGGGTATTACAACTTCAGGTAGGAGAGCATGGCAGGACACAGACTTCGGAAAAATTAGACTACCAAAAACAGGCCACGACATAGACTTTGGACATAAAACTAGATTCGGACCATTTTGTGTAAAAAACCCACCGCGCGAATTCCGTAATGACCCACCAAAACCTATCAATATTTGGGTGAAATACAAGTTCTTTTTTCAGTTCGGCGGCATGTACCAGCCTCCCTGCGGAATCCAGGATCCAGGAACTTCTAACCCGACCTATCCTGTCCGGATGGGAGGAGCAGTTACACACCCCAAATACGCCGGTCAAGGAGGTGGCTACACGACCCAAGTTGGAGCTCAAGGTATCACCGCTGCCTCTCTCAGAGCCATCAGTGCAGTTCCACCCAGATCCTACAGCCAGAGTGCGTTTCTCCAAGAACCCAAAGAAGAAGCCGAGGAAGGAGAGGAAACCGAGGAAACCTCGTGTGAGAGCTCCATTACG
>C00586 entry-id=1 pos=1199..1798 direction=forward
ACGCACTATGTGTGATAGACGCAACAGGAACAAAGGCATTAGACAATCCAGACGTATATGTACTGACATGGAATGGTCAAATAAACAGTGCAACTACACCTCCACTTACCTACTGGGGTATTACAACTTCAGGTAGGAGAGCATGGCAGGACACAGACTTCGGAAAAATTAGACTACCAAAAACAGGCCACGACATAGACTTTGGACATAAAACTAGATTCGGACCATTTTGTGTAAAAAACCCACCGCGCGAATTCCGTAATGACCCACCAAAACCTATCAATATTTGGGTGAAATACAAGTTCTTTTTTCAGTTCGGCGGCATGTACCAGCCTCCCTGCGGAATCCAGGATCCAGGAACTTCTAACCCGACCTATCCTGTCCGGATGGGAGGAGCAGTTACACACCCCAAATACGCCGGTCAAGGAGGTGGCTACACGACCCAAGTTGGAGCTCAAGGTATCACCGCTGCCTCTCTCAGAGCCATCAGTGCAGTTCCACCCAGATCCTACAGCCAGAGTGCGTTTCTCCAAGAACCCAAAGAAGAAGCCGAGGAAGGAGAGGAAACCGAGGAAACCTCGTGTGAGAGCTCCATTACGA
>C00587 entry-id=1 pos=1207..1806 direction=forward
TGTGTGATAGACGCAACAGGAACAAAGGCATTAGACAATCCAGACGTATATGTACTGACATGGAATGGTCAAATAAACAGTGCAACTACACCTCCACTTACCTACTGGGGTATTACAACTTCAGGTAGGAGAGCATGGCAGGACACAGACTTCGGAAAAATTAGACTACCAAAAACAGGCCACGACATAGACTTTGGACATAAAACTAGATTCGGACCATTTTGTGTAAAAAACCCACCGCGCGAATTCCGTAATGACCCACCAAAACCTATCAATATTTGGGTGAAATACAAGTTCTTTTTTCAGTTCGGCGGCATGTACCAGCCTCCCTGCGGAATCCAGGATCCAGGAACTTCTAACCCGACCTATCCTGTCCGGATGGGAGGAGCAGTTACACACCCCAAATACGCCGGTCAAGGAGGTGGCTACACGACCCAAGTTGGAGCTCAAGGTATCACCGCTGCCTCTCTCAGAGCCATCAGTGCAGTTCCACCCAGATCCTACAGCCAGAGTGCGTTTCTCCAAGAACCCAAAGAAGAAGCCGAGGAAGGAGAGGAAACCGAGGAAACCTCGTGTGAGAGCTCCATTACGAGTGCCGAA
>C00588 entry-id=1 pos=1212..1811 direction=forward
GATAGACGCAACAGGAACAAAGGCATTAGACAATCCAGACGTATATGTACTGACATGGAATGGTCAAATAAACAGTGCAACTACACCTCCACTTACCTACTGGGGTATTACAACTTCAGGTAGGAGAGCATGGCAGGACACAGACTTCGGAAAAATTAGACTACCAAAAACAGGCCACGACATAGACTTTGGACATAAAACTAGATTCGGACCATTTTGTGTAAAAAACCCACCGCGCGAATTCCGTAATGACCCACCAAAACCTATCAATATTTGGGTGAAATACAAGTTCTTTTTTCAGTTCGGCGGCATGTACCAGCCTCCCTGCGGAATCCAGGATCCAGGAACTTCTAACCCGACCTATCCTGTCCGGATGGGAGGAGCAGTTACACACCCCAAATACGCCGGTCAAGGAGGTGGCTACACGACCCAAGTTGGAGCTCAAGGTATCACCGCTGCCTCTCTCAGAGCCATCAGTGCAGTTCCACCCAGATCCTACAGCCAGAGTGCGTTTCTCCAAGAACCCAAAGAAGAAGCCGAGGAAGGAGAGGAAACCGAGGAAACCTCGTGTGAGAGCTCCATTACGAGTGCCGAAAGCTC
>C00589 entry-id=1 pos=1220..1819 direction=forward
CAACAGGAACAAAGGCATTAGACAATCCAGACGTATATGTACTGACATGGAATGGTCAAATAAACAGTGCAACTACACCTCCACTTACCTACTGGGGTATTACAACTTCAGGTAGGAGAGCATGGCAGGACACAGACTTCGGAAAAATTAGACTACCAAAAACAGGCCACGACATAGACTTTGGACATAAAACTAGATTCGGACCATTTTGTGTAAAAAACCCACCGCGCGAATTCCGTAATGACCCACCAAAACCTATCAATATTTGGGTGAAATACAAGTTCTTTTTTCAGTTCGGCGGCATGTACCAGCCTCCCTGCGGAATCCAGGATCCAGGAACTTCTAACCCGACCTATCCTGTCCGGATGGGAGGAGCAGTTACACACCCCAAATACGCCGGTCAAGGAGGTGGCTACACGACCCAAGTTGGAGCTCAAGGTATCACCGCTGCCTCTCTCAGAGCCATCAGTGCAGTTCCACCCAGATCCTACAGCCAGAGTGCGTTTCTCCAAGAACCCAAAGAAGAAGCCGAGGAAGGAGAGGAAACCGAGGAAACCTCGTGTGAGAGCTCCATTACGAGTGCCGAAAGCTCTACTGAAG
>C00590 entry-id=1 pos=1221..1820 direction=forward
AACAGGAACAAAGGCATTAGACAATCCAGACGTATATGTACTGACATGGAATGGTCAAATAAACAGTGCAACTACACCTCCACTTACCTACTGGGGTATTACAACTTCAGGTAGGAGAGCATGGCAGGACACAGACTTCGGAAAAATTAGACTACCAAAAACAGGCCACGACATAGACTTTGGACATAAAACTAGATTCGGACCATTTTGTGTAAAAAACCCACCGCGCGAATTCCGTAATGACCCACCAAAACCTATCAATATTTGGGTGAAATACAAGTTCTTTTTTCAGTTCGGCGGCATGTACCAGCCTCCCTGCGGAATCCAGGATCCAGGAACTTCTAACCCGACCTATCCTGTCCGGATGGGAGGAGCAGTTACACACCCCAAATACGCCGGTCAAGGAGGTGGCTACACGACCCAAGTTGGAGCTCAAGGTATCACCGCTGCCTCTCTCAGAGCCATCAGTGCAGTTCCACCCAGATCCTACAGCCAGAGTGCGTTTCTCCAAGAACCCAAAGAAGAAGCCGAGGAAGGAGAGGAAACCGAGGAAACCTCGTGTGAGAGCTCCATTACGAGTGCCGAAAGCTCTACTGAAGG
>C00591 entry-id=1 pos=1222..1821 direction=forward
ACAGGAACAAAGGCATTAGACAATCCAGACGTATATGTACTGACATGGAATGGTCAAATAAACAGTGCAACTACACCTCCACTTACCTACTGGGGTATTACAACTTCAGGTAGGAGAGCATGGCAGGACACAGACTTCGGAAAAATTAGACTACCAAAAACAGGCCACGACATAGACTTTGGACATAAAACTAGATTCGGACCATTTTGTGTAAAAAACCCACCGCGCGAATTCCGTAATGACCCACCAAAACCTATCAATATTTGGGTGAAATACAAGTTCTTTTTTCAGTTCGGCGGCATGTACCAGCCTCCCTGCGGAATCCAGGATCCAGGAACTTCTAACCCGACCTATCCTGTCCGGATGGGAGGAGCAGTTACACACCCCAAATACGCCGGTCAAGGAGGTGGCTACACGACCCAAGTTGGAGCTCAAGGTATCACCGCTGCCTCTCTCAGAGCCATCAGTGCAGTTCCACCCAGATCCTACAGCCAGAGTGCGTTTCTCCAAGAACCCAAAGAAGAAGCCGAGGAAGGAGAGGAAACCGAGGAAACCTCGTGTGAGAGCTCCATTACGAGTGCCGAAAGCTCTACTGAAGGA
>C00592 entry-id=1 pos=1223..1822 direction=forward
CAGGAACAAAGGCATTAGACAATCCAGACGTATATGTACTGACATGGAATGGTCAAATAAACAGTGCAACTACACCTCCACTTACCTACTGGGGTATTACAACTTCAGGTAGGAGAGCATGGCAGGACACAGACTTCGGAAAAATTAGACTACCAAAAACAGGCCACGACATAGACTTTGGACATAAAACTAGATTCGGACCATTTTGTGTAAAAAACCCACCGCGCGAATTCCGTAATGACCCACCAAAACCTATCAATATTTGGGTGAAATACAAGTTCTTTTTTCAGTTCGGCGGCATGTACCAGCCTCCCTGCGGAATCCAGGATCCAGGAACTTCTAACCCGACCTATCCTGTCCGGATGGGAGGAGCAGTTACACACCCCAAATACGCCGGTCAAGGAGGTGGCTACACGACCCAAGTTGGAGCTCAAGGTATCACCGCTGCCTCTCTCAGAGCCATCAGTGCAGTTCCACCCAGATCCTACAGCCAGAGTGCGTTTCTCCAAGAACCCAAAGAAGAAGCCGAGGAAGGAGAGGAAACCGAGGAAACCTCGTGTGAGAGCTCCATTACGAGTGCCGAAAGCTCTACTGAAGGAG
>C00593 entry-id=1 pos=1224..1823 direction=forward
AGGAACAAAGGCATTAGACAATCCAGACGTATATGTACTGACATGGAATGGTCAAATAAACAGTGCAACTACACCTCCACTTACCTACTGGGGTATTACAACTTCAGGTAGGAGAGCATGGCAGGACACAGACTTCGGAAAAATTAGACTACCAAAAACAGGCCACGACATAGACTTTGGACATAAAACTAGATTCGGACCATTTTGTGTAAAAAACCCACCGCGCGAATTCCGTAATGACCCACCAAAACCTATCAATATTTGGGTGAAATACAAGTTCTTTTTTCAGTTCGGCGGCATGTACCAGCCTCCCTGCGGAATCCAGGATCCAGGAACTTCTAACCCGACCTATCCTGTCCGGATGGGAGGAGCAGTTACACACCCCAAATACGCCGGTCAAGGAGGTGGCTACACGACCCAAGTTGGAGCTCAAGGTATCACCGCTGCCTCTCTCAGAGCCATCAGTGCAGTTCCACCCAGATCCTACAGCCAGAGTGCGTTTCTCCAAGAACCCAAAGAAGAAGCCGAGGAAGGAGAGGAAACCGAGGAAACCTCGTGTGAGAGCTCCATTACGAGTGCCGAAAGCTCTACTGAAGGAGA
>C00594 entry-id=1 pos=1224..1823 direction=forward
AGGAACAAAGGCATTAGACAATCCAGACGTATATGTACTGACATGGAATGGTCAAATAAACAGTGCAACTACACCTCCACTTACCTACTGGGGTATTACAACTTCAGGTAGGAGAGCATGGCAGGACACAGACTTCGGAAAAATTAGACTACCAAAAACAGGCCACGACATAGACTTTGGACATAAAACTAGATTCGGACCATTTTGTGTAAAAAACCCACCGCGCGAATTCCGTAATGACCCACCAAAACCTATCAATATTTGGGTGAAATACAAGTTCTTTTTTCAGTTCGGCGGCATGTACCAGCCTCCCTGCGGAATCCAGGATCCAGGAACTTCTAACCCGACCTATCCTGTCCGGATGGGAGGAGCAGTTACACACCCCAAATACGCCGGTCAAGGAGGTGGCTACACGACCCAAGTTGGAGCTCAAGGTATCACCGCTGCCTCTCTCAGAGCCATCAGTGCAGTTCCACCCAGATCCTACAGCCAGAGTGCGTTTCTCCAAGAACCCAAAGAAGAAGCCGAGGAAGGAGAGGAAACCGAGGAAACCTCGTGTGAGAGCTCCATTACGAGTGCCGAAAGCTCTACTGAAGGAGA
>C00595 entry-id=1 pos=1225..1824 direction=forward
GGAACAAAGGCATTAGACAATCCAGACGTATATGTACTGACATGGAATGGTCAAATAAACAGTGCAACTACACCTCCACTTACCTACTGGGGTATTACAACTTCAGGTAGGAGAGCATGGCAGGACACAGACTTCGGAAAAATTAGACTACCAAAAACAGGCCACGACATAGACTTTGGACATAAAACTAGATTCGGACCATTTTGTGTAAAAAACCCACCGCGCGAATTCCGTAATGACCCACCAAAACCTATCAATATTTGGGTGAAATACAAGTTCTTTTTTCAGTTCGGCGGCATGTACCAGCCTCCCTGCGGAATCCAGGATCCAGGAACTTCTAACCCGACCTATCCTGTCCGGATGGGAGGAGCAGTTACACACCCCAAATACGCCGGTCAAGGAGGTGGCTACACGACCCAAGTTGGAGCTCAAGGTATCACCGCTGCCTCTCTCAGAGCCATCAGTGCAGTTCCACCCAGATCCTACAGCCAGAGTGCGTTTCTCCAAGAACCCAAAGAAGAAGCCGAGGAAGGAGAGGAAACCGAGGAAACCTCGTGTGAGAGCTCCATTACGAGTGCCGAAAGCTCTACTGAAGGAGAT
>C00596 entry-id=1 pos=1225..1824 direction=forward
GGAACAAAGGCATTAGACAATCCAGACGTATATGTACTGACATGGAATGGTCAAATAAACAGTGCAACTACACCTCCACTTACCTACTGGGGTATTACAACTTCAGGTAGGAGAGCATGGCAGGACACAGACTTCGGAAAAATTAGACTACCAAAAACAGGCCACGACATAGACTTTGGACATAAAACTAGATTCGGACCATTTTGTGTAAAAAACCCACCGCGCGAATTCCGTAATGACCCACCAAAACCTATCAATATTTGGGTGAAATACAAGTTCTTTTTTCAGTTCGGCGGCATGTACCAGCCTCCCTGCGGAATCCAGGATCCAGGAACTTCTAACCCGACCTATCCTGTCCGGATGGGAGGAGCAGTTACACACCCCAAATACGCCGGTCAAGGAGGTGGCTACACGACCCAAGTTGGAGCTCAAGGTATCACCGCTGCCTCTCTCAGAGCCATCAGTGCAGTTCCACCCAGATCCTACAGCCAGAGTGCGTTTCTCCAAGAACCCAAAGAAGAAGCCGAGGAAGGAGAGGAAACCGAGGAAACCTCGTGTGAGAGCTCCATTACGAGTGCCGAAAGCTCTACTGAAGGAGAT
>C00597 entry-id=1 pos=1228..1827 direction=forward
ACAAAGGCATTAGACAATCCAGACGTATATGTACTGACATGGAATGGTCAAATAAACAGTGCAACTACACCTCCACTTACCTACTGGGGTATTACAACTTCAGGTAGGAGAGCATGGCAGGACACAGACTTCGGAAAAATTAGACTACCAAAAACAGGCCACGACATAGACTTTGGACATAAAACTAGATTCGGACCATTTTGTGTAAAAAACCCACCGCGCGAATTCCGTAATGACCCACCAAAACCTATCAATATTTGGGTGAAATACAAGTTCTTTTTTCAGTTCGGCGGCATGTACCAGCCTCCCTGCGGAATCCAGGATCCAGGAACTTCTAACCCGACCTATCCTGTCCGGATGGGAGGAGCAGTTACACACCCCAAATACGCCGGTCAAGGAGGTGGCTACACGACCCAAGTTGGAGCTCAAGGTATCACCGCTGCCTCTCTCAGAGCCATCAGTGCAGTTCCACCCAGATCCTACAGCCAGAGTGCGTTTCTCCAAGAACCCAAAGAAGAAGCCGAGGAAGGAGAGGAAACCGAGGAAACCTCGTGTGAGAGCTCCATTACGAGTGCCGAAAGCTCTACTGAAGGAGATGGA
>C00598 entry-id=1 pos=1229..1828 direction=forward
CAAAGGCATTAGACAATCCAGACGTATATGTACTGACATGGAATGGTCAAATAAACAGTGCAACTACACCTCCACTTACCTACTGGGGTATTACAACTTCAGGTAGGAGAGCATGGCAGGACACAGACTTCGGAAAAATTAGACTACCAAAAACAGGCCACGACATAGACTTTGGACATAAAACTAGATTCGGACCATTTTGTGTAAAAAACCCACCGCGCGAATTCCGTAATGACCCACCAAAACCTATCAATATTTGGGTGAAATACAAGTTCTTTTTTCAGTTCGGCGGCATGTACCAGCCTCCCTGCGGAATCCAGGATCCAGGAACTTCTAACCCGACCTATCCTGTCCGGATGGGAGGAGCAGTTACACACCCCAAATACGCCGGTCAAGGAGGTGGCTACACGACCCAAGTTGGAGCTCAAGGTATCACCGCTGCCTCTCTCAGAGCCATCAGTGCAGTTCCACCCAGATCCTACAGCCAGAGTGCGTTTCTCCAAGAACCCAAAGAAGAAGCCGAGGAAGGAGAGGAAACCGAGGAAACCTCGTGTGAGAGCTCCATTACGAGTGCCGAAAGCTCTACTGAAGGAGATGGAT
>C00599 entry-id=1 pos=1231..1830 direction=forward
AAGGCATTAGACAATCCAGACGTATATGTACTGACATGGAATGGTCAAATAAACAGTGCAACTACACCTCCACTTACCTACTGGGGTATTACAACTTCAGGTAGGAGAGCATGGCAGGACACAGACTTCGGAAAAATTAGACTACCAAAAACAGGCCACGACATAGACTTTGGACATAAAACTAGATTCGGACCATTTTGTGTAAAAAACCCACCGCGCGAATTCCGTAATGACCCACCAAAACCTATCAATATTTGGGTGAAATACAAGTTCTTTTTTCAGTTCGGCGGCATGTACCAGCCTCCCTGCGGAATCCAGGATCCAGGAACTTCTAACCCGACCTATCCTGTCCGGATGGGAGGAGCAGTTACACACCCCAAATACGCCGGTCAAGGAGGTGGCTACACGACCCAAGTTGGAGCTCAAGGTATCACCGCTGCCTCTCTCAGAGCCATCAGTGCAGTTCCACCCAGATCCTACAGCCAGAGTGCGTTTCTCCAAGAACCCAAAGAAGAAGCCGAGGAAGGAGAGGAAACCGAGGAAACCTCGTGTGAGAGCTCCATTACGAGTGCCGAAAGCTCTACTGAAGGAGATGGATCG
>C00600 entry-id=1 pos=1232..1831 direction=forward
AGGCATTAGACAATCCAGACGTATATGTACTGACATGGAATGGTCAAATAAACAGTGCAACTACACCTCCACTTACCTACTGGGGTATTACAACTTCAGGTAGGAGAGCATGGCAGGACACAGACTTCGGAAAAATTAGACTACCAAAAACAGGCCACGACATAGACTTTGGACATAAAACTAGATTCGGACCATTTTGTGTAAAAAACCCACCGCGCGAATTCCGTAATGACCCACCAAAACCTATCAATATTTGGGTGAAATACAAGTTCTTTTTTCAGTTCGGCGGCATGTACCAGCCTCCCTGCGGAATCCAGGATCCAGGAACTTCTAACCCGACCTATCCTGTCCGGATGGGAGGAGCAGTTACACACCCCAAATACGCCGGTCAAGGAGGTGGCTACACGACCCAAGTTGGAGCTCAAGGTATCACCGCTGCCTCTCTCAGAGCCATCAGTGCAGTTCCACCCAGATCCTACAGCCAGAGTGCGTTTCTCCAAGAACCCAAAGAAGAAGCCGAGGAAGGAGAGGAAACCGAGGAAACCTCGTGTGAGAGCTCCATTACGAGTGCCGAAAGCTCTACTGAAGGAGATGGATCGT
>C00601 entry-id=1 pos=1235..1834 direction=forward
CATTAGACAATCCAGACGTATATGTACTGACATGGAATGGTCAAATAAACAGTGCAACTACACCTCCACTTACCTACTGGGGTATTACAACTTCAGGTAGGAGAGCATGGCAGGACACAGACTTCGGAAAAATTAGACTACCAAAAACAGGCCACGACATAGACTTTGGACATAAAACTAGATTCGGACCATTTTGTGTAAAAAACCCACCGCGCGAATTCCGTAATGACCCACCAAAACCTATCAATATTTGGGTGAAATACAAGTTCTTTTTTCAGTTCGGCGGCATGTACCAGCCTCCCTGCGGAATCCAGGATCCAGGAACTTCTAACCCGACCTATCCTGTCCGGATGGGAGGAGCAGTTACACACCCCAAATACGCCGGTCAAGGAGGTGGCTACACGACCCAAGTTGGAGCTCAAGGTATCACCGCTGCCTCTCTCAGAGCCATCAGTGCAGTTCCACCCAGATCCTACAGCCAGAGTGCGTTTCTCCAAGAACCCAAAGAAGAAGCCGAGGAAGGAGAGGAAACCGAGGAAACCTCGTGTGAGAGCTCCATTACGAGTGCCGAAAGCTCTACTGAAGGAGATGGATCGTCTG
>C00602 entry-id=1 pos=1235..1834 direction=forward
CATTAGACAATCCAGACGTATATGTACTGACATGGAATGGTCAAATAAACAGTGCAACTACACCTCCACTTACCTACTGGGGTATTACAACTTCAGGTAGGAGAGCATGGCAGGACACAGACTTCGGAAAAATTAGACTACCAAAAACAGGCCACGACATAGACTTTGGACATAAAACTAGATTCGGACCATTTTGTGTAAAAAACCCACCGCGCGAATTCCGTAATGACCCACCAAAACCTATCAATATTTGGGTGAAATACAAGTTCTTTTTTCAGTTCGGCGGCATGTACCAGCCTCCCTGCGGAATCCAGGATCCAGGAACTTCTAACCCGACCTATCCTGTCCGGATGGGAGGAGCAGTTACACACCCCAAATACGCCGGTCAAGGAGGTGGCTACACGACCCAAGTTGGAGCTCAAGGTATCACCGCTGCCTCTCTCAGAGCCATCAGTGCAGTTCCACCCAGATCCTACAGCCAGAGTGCGTTTCTCCAAGAACCCAAAGAAGAAGCCGAGGAAGGAGAGGAAACCGAGGAAACCTCGTGTGAGAGCTCCATTACGAGTGCCGAAAGCTCTACTGAAGGAGATGGATCGTCTG
>C00603 entry-id=1 pos=1235..1834 direction=forward
CATTAGACAATCCAGACGTATATGTACTGACATGGAATGGTCAAATAAACAGTGCAACTACACCTCCACTTACCTACTGGGGTATTACAACTTCAGGTAGGAGAGCATGGCAGGACACAGACTTCGGAAAAATTAGACTACCAAAAACAGGCCACGACATAGACTTTGGACATAAAACTAGATTCGGACCATTTTGTGTAAAAAACCCACCGCGCGAATTCCGTAATGACCCACCAAAACCTATCAATATTTGGGTGAAATACAAGTTCTTTTTTCAGTTCGGCGGCATGTACCAGCCTCCCTGCGGAATCCAGGATCCAGGAACTTCTAACCCGACCTATCCTGTCCGGATGGGAGGAGCAGTTACACACCCCAAATACGCCGGTCAAGGAGGTGGCTACACGACCCAAGTTGGAGCTCAAGGTATCACCGCTGCCTCTCTCAGAGCCATCAGTGCAGTTCCACCCAGATCCTACAGCCAGAGTGCGTTTCTCCAAGAACCCAAAGAAGAAGCCGAGGAAGGAGAGGAAACCGAGGAAACCTCGTGTGAGAGCTCCATTACGAGTGCCGAAAGCTCTACTGAAGGAGATGGATCGTCTG
>C00604 entry-id=1 pos=1235..1834 direction=forward
CATTAGACAATCCAGACGTATATGTACTGACATGGAATGGTCAAATAAACAGTGCAACTACACCTCCACTTACCTACTGGGGTATTACAACTTCAGGTAGGAGAGCATGGCAGGACACAGACTTCGGAAAAATTAGACTACCAAAAACAGGCCACGACATAGACTTTGGACATAAAACTAGATTCGGACCATTTTGTGTAAAAAACCCACCGCGCGAATTCCGTAATGACCCACCAAAACCTATCAATATTTGGGTGAAATACAAGTTCTTTTTTCAGTTCGGCGGCATGTACCAGCCTCCCTGCGGAATCCAGGATCCAGGAACTTCTAACCCGACCTATCCTGTCCGGATGGGAGGAGCAGTTACACACCCCAAATACGCCGGTCAAGGAGGTGGCTACACGACCCAAGTTGGAGCTCAAGGTATCACCGCTGCCTCTCTCAGAGCCATCAGTGCAGTTCCACCCAGATCCTACAGCCAGAGTGCGTTTCTCCAAGAACCCAAAGAAGAAGCCGAGGAAGGAGAGGAAACCGAGGAAACCTCGTGTGAGAGCTCCATTACGAGTGCCGAAAGCTCTACTGAAGGAGATGGATCGTCTG
>C00605 entry-id=1 pos=1238..1837 direction=forward
TAGACAATCCAGACGTATATGTACTGACATGGAATGGTCAAATAAACAGTGCAACTACACCTCCACTTACCTACTGGGGTATTACAACTTCAGGTAGGAGAGCATGGCAGGACACAGACTTCGGAAAAATTAGACTACCAAAAACAGGCCACGACATAGACTTTGGACATAAAACTAGATTCGGACCATTTTGTGTAAAAAACCCACCGCGCGAATTCCGTAATGACCCACCAAAACCTATCAATATTTGGGTGAAATACAAGTTCTTTTTTCAGTTCGGCGGCATGTACCAGCCTCCCTGCGGAATCCAGGATCCAGGAACTTCTAACCCGACCTATCCTGTCCGGATGGGAGGAGCAGTTACACACCCCAAATACGCCGGTCAAGGAGGTGGCTACACGACCCAAGTTGGAGCTCAAGGTATCACCGCTGCCTCTCTCAGAGCCATCAGTGCAGTTCCACCCAGATCCTACAGCCAGAGTGCGTTTCTCCAAGAACCCAAAGAAGAAGCCGAGGAAGGAGAGGAAACCGAGGAAACCTCGTGTGAGAGCTCCATTACGAGTGCCGAAAGCTCTACTGAAGGAGATGGATCGTCTGAGG
>C00606 entry-id=1 pos=1243..1842 direction=forward
AATCCAGACGTATATGTACTGACATGGAATGGTCAAATAAACAGTGCAACTACACCTCCACTTACCTACTGGGGTATTACAACTTCAGGTAGGAGAGCATGGCAGGACACAGACTTCGGAAAAATTAGACTACCAAAAACAGGCCACGACATAGACTTTGGACATAAAACTAGATTCGGACCATTTTGTGTAAAAAACCCACCGCGCGAATTCCGTAATGACCCACCAAAACCTATCAATATTTGGGTGAAATACAAGTTCTTTTTTCAGTTCGGCGGCATGTACCAGCCTCCCTGCGGAATCCAGGATCCAGGAACTTCTAACCCGACCTATCCTGTCCGGATGGGAGGAGCAGTTACACACCCCAAATACGCCGGTCAAGGAGGTGGCTACACGACCCAAGTTGGAGCTCAAGGTATCACCGCTGCCTCTCTCAGAGCCATCAGTGCAGTTCCACCCAGATCCTACAGCCAGAGTGCGTTTCTCCAAGAACCCAAAGAAGAAGCCGAGGAAGGAGAGGAAACCGAGGAAACCTCGTGTGAGAGCTCCATTACGAGTGCCGAAAGCTCTACTGAAGGAGATGGATCGTCTGAGGATGAG
>C00607 entry-id=1 pos=1243..1842 direction=forward
AATCCAGACGTATATGTACTGACATGGAATGGTCAAATAAACAGTGCAACTACACCTCCACTTACCTACTGGGGTATTACAACTTCAGGTAGGAGAGCATGGCAGGACACAGACTTCGGAAAAATTAGACTACCAAAAACAGGCCACGACATAGACTTTGGACATAAAACTAGATTCGGACCATTTTGTGTAAAAAACCCACCGCGCGAATTCCGTAATGACCCACCAAAACCTATCAATATTTGGGTGAAATACAAGTTCTTTTTTCAGTTCGGCGGCATGTACCAGCCTCCCTGCGGAATCCAGGATCCAGGAACTTCTAACCCGACCTATCCTGTCCGGATGGGAGGAGCAGTTACACACCCCAAATACGCCGGTCAAGGAGGTGGCTACACGACCCAAGTTGGAGCTCAAGGTATCACCGCTGCCTCTCTCAGAGCCATCAGTGCAGTTCCACCCAGATCCTACAGCCAGAGTGCGTTTCTCCAAGAACCCAAAGAAGAAGCCGAGGAAGGAGAGGAAACCGAGGAAACCTCGTGTGAGAGCTCCATTACGAGTGCCGAAAGCTCTACTGAAGGAGATGGATCGTCTGAGGATGAG
>C00608 entry-id=1 pos=1245..1844 direction=forward
TCCAGACGTATATGTACTGACATGGAATGGTCAAATAAACAGTGCAACTACACCTCCACTTACCTACTGGGGTATTACAACTTCAGGTAGGAGAGCATGGCAGGACACAGACTTCGGAAAAATTAGACTACCAAAAACAGGCCACGACATAGACTTTGGACATAAAACTAGATTCGGACCATTTTGTGTAAAAAACCCACCGCGCGAATTCCGTAATGACCCACCAAAACCTATCAATATTTGGGTGAAATACAAGTTCTTTTTTCAGTTCGGCGGCATGTACCAGCCTCCCTGCGGAATCCAGGATCCAGGAACTTCTAACCCGACCTATCCTGTCCGGATGGGAGGAGCAGTTACACACCCCAAATACGCCGGTCAAGGAGGTGGCTACACGACCCAAGTTGGAGCTCAAGGTATCACCGCTGCCTCTCTCAGAGCCATCAGTGCAGTTCCACCCAGATCCTACAGCCAGAGTGCGTTTCTCCAAGAACCCAAAGAAGAAGCCGAGGAAGGAGAGGAAACCGAGGAAACCTCGTGTGAGAGCTCCATTACGAGTGCCGAAAGCTCTACTGAAGGAGATGGATCGTCTGAGGATGAGGA
>C00609 entry-id=1 pos=1245..1844 direction=forward
TCCAGACGTATATGTACTGACATGGAATGGTCAAATAAACAGTGCAACTACACCTCCACTTACCTACTGGGGTATTACAACTTCAGGTAGGAGAGCATGGCAGGACACAGACTTCGGAAAAATTAGACTACCAAAAACAGGCCACGACATAGACTTTGGACATAAAACTAGATTCGGACCATTTTGTGTAAAAAACCCACCGCGCGAATTCCGTAATGACCCACCAAAACCTATCAATATTTGGGTGAAATACAAGTTCTTTTTTCAGTTCGGCGGCATGTACCAGCCTCCCTGCGGAATCCAGGATCCAGGAACTTCTAACCCGACCTATCCTGTCCGGATGGGAGGAGCAGTTACACACCCCAAATACGCCGGTCAAGGAGGTGGCTACACGACCCAAGTTGGAGCTCAAGGTATCACCGCTGCCTCTCTCAGAGCCATCAGTGCAGTTCCACCCAGATCCTACAGCCAGAGTGCGTTTCTCCAAGAACCCAAAGAAGAAGCCGAGGAAGGAGAGGAAACCGAGGAAACCTCGTGTGAGAGCTCCATTACGAGTGCCGAAAGCTCTACTGAAGGAGATGGATCGTCTGAGGATGAGGA
>C00610 entry-id=1 pos=1245..1844 direction=forward
TCCAGACGTATATGTACTGACATGGAATGGTCAAATAAACAGTGCAACTACACCTCCACTTACCTACTGGGGTATTACAACTTCAGGTAGGAGAGCATGGCAGGACACAGACTTCGGAAAAATTAGACTACCAAAAACAGGCCACGACATAGACTTTGGACATAAAACTAGATTCGGACCATTTTGTGTAAAAAACCCACCGCGCGAATTCCGTAATGACCCACCAAAACCTATCAATATTTGGGTGAAATACAAGTTCTTTTTTCAGTTCGGCGGCATGTACCAGCCTCCCTGCGGAATCCAGGATCCAGGAACTTCTAACCCGACCTATCCTGTCCGGATGGGAGGAGCAGTTACACACCCCAAATACGCCGGTCAAGGAGGTGGCTACACGACCCAAGTTGGAGCTCAAGGTATCACCGCTGCCTCTCTCAGAGCCATCAGTGCAGTTCCACCCAGATCCTACAGCCAGAGTGCGTTTCTCCAAGAACCCAAAGAAGAAGCCGAGGAAGGAGAGGAAACCGAGGAAACCTCGTGTGAGAGCTCCATTACGAGTGCCGAAAGCTCTACTGAAGGAGATGGATCGTCTGAGGATGAGGA
>C00611 entry-id=1 pos=1246..1845 direction=forward
CCAGACGTATATGTACTGACATGGAATGGTCAAATAAACAGTGCAACTACACCTCCACTTACCTACTGGGGTATTACAACTTCAGGTAGGAGAGCATGGCAGGACACAGACTTCGGAAAAATTAGACTACCAAAAACAGGCCACGACATAGACTTTGGACATAAAACTAGATTCGGACCATTTTGTGTAAAAAACCCACCGCGCGAATTCCGTAATGACCCACCAAAACCTATCAATATTTGGGTGAAATACAAGTTCTTTTTTCAGTTCGGCGGCATGTACCAGCCTCCCTGCGGAATCCAGGATCCAGGAACTTCTAACCCGACCTATCCTGTCCGGATGGGAGGAGCAGTTACACACCCCAAATACGCCGGTCAAGGAGGTGGCTACACGACCCAAGTTGGAGCTCAAGGTATCACCGCTGCCTCTCTCAGAGCCATCAGTGCAGTTCCACCCAGATCCTACAGCCAGAGTGCGTTTCTCCAAGAACCCAAAGAAGAAGCCGAGGAAGGAGAGGAAACCGAGGAAACCTCGTGTGAGAGCTCCATTACGAGTGCCGAAAGCTCTACTGAAGGAGATGGATCGTCTGAGGATGAGGAA
>C00612 entry-id=1 pos=1248..1847 direction=forward
AGACGTATATGTACTGACATGGAATGGTCAAATAAACAGTGCAACTACACCTCCACTTACCTACTGGGGTATTACAACTTCAGGTAGGAGAGCATGGCAGGACACAGACTTCGGAAAAATTAGACTACCAAAAACAGGCCACGACATAGACTTTGGACATAAAACTAGATTCGGACCATTTTGTGTAAAAAACCCACCGCGCGAATTCCGTAATGACCCACCAAAACCTATCAATATTTGGGTGAAATACAAGTTCTTTTTTCAGTTCGGCGGCATGTACCAGCCTCCCTGCGGAATCCAGGATCCAGGAACTTCTAACCCGACCTATCCTGTCCGGATGGGAGGAGCAGTTACACACCCCAAATACGCCGGTCAAGGAGGTGGCTACACGACCCAAGTTGGAGCTCAAGGTATCACCGCTGCCTCTCTCAGAGCCATCAGTGCAGTTCCACCCAGATCCTACAGCCAGAGTGCGTTTCTCCAAGAACCCAAAGAAGAAGCCGAGGAAGGAGAGGAAACCGAGGAAACCTCGTGTGAGAGCTCCATTACGAGTGCCGAAAGCTCTACTGAAGGAGATGGATCGTCTGAGGATGAGGAACG
>C00613 entry-id=1 pos=1248..1847 direction=forward
AGACGTATATGTACTGACATGGAATGGTCAAATAAACAGTGCAACTACACCTCCACTTACCTACTGGGGTATTACAACTTCAGGTAGGAGAGCATGGCAGGACACAGACTTCGGAAAAATTAGACTACCAAAAACAGGCCACGACATAGACTTTGGACATAAAACTAGATTCGGACCATTTTGTGTAAAAAACCCACCGCGCGAATTCCGTAATGACCCACCAAAACCTATCAATATTTGGGTGAAATACAAGTTCTTTTTTCAGTTCGGCGGCATGTACCAGCCTCCCTGCGGAATCCAGGATCCAGGAACTTCTAACCCGACCTATCCTGTCCGGATGGGAGGAGCAGTTACACACCCCAAATACGCCGGTCAAGGAGGTGGCTACACGACCCAAGTTGGAGCTCAAGGTATCACCGCTGCCTCTCTCAGAGCCATCAGTGCAGTTCCACCCAGATCCTACAGCCAGAGTGCGTTTCTCCAAGAACCCAAAGAAGAAGCCGAGGAAGGAGAGGAAACCGAGGAAACCTCGTGTGAGAGCTCCATTACGAGTGCCGAAAGCTCTACTGAAGGAGATGGATCGTCTGAGGATGAGGAACG
>C00614 entry-id=1 pos=1254..1853 direction=forward
[truncated: 252,660 more chars]
