# Supplementary material for: Highly improved homopolymer aware nucleotide-protein alignments with 454 data
Source: BMC Bioinformatics. 2012 Sep 12;13:230. doi: 10.1186/1471-2105-13-230 (PMC3568017; doi:10.1186/1471-2105-13-230)
Supplement: Additional file 1 — HAXAT parameter evaluation setup. Name: haxat-parameter-evaluation.zip. Format: Zip compressed evaluation code. Title: HAXAT parameter evaluation setup. The file contains scripts for running the evaluation as well as all the binaries and results included in the manuscript. See the enclosed README for more information. [file 1471-2105-13-230-S1.zip › haxat-parameter-evaluation/input/reads.nfo]

>C00001 read-length=545 clip-length=306 bounds=4..309 adapter-length=0 entry-id=1 direction=forward
#flow	pos	nucl	hp-len	length	peak	qual
0	0	T	1	1	0.97	40
1	-	A	0	0	0.09	40
2	1	C	1	1	1.01	40
3	-	G	0	0	0.07	40
4	-	T	0	0	0.06	40
5	2	A	1	1	1.03	40
6	-	C	0	0	0.06	40
7	3	G	1	1	0.96	40
8	4	T	1	1	1.06	40
9	-	A	0	0	0.08	0
10	-	C	0	0	0.07	0
11	5	G	1	1	1.02	40
12	-	T	0	0	0.09	0
13	-	A	0	0	0.09	0
14	6	C	1	1	1.01	40
15	7	G	1	1	1.00	40
16	-	T	0	0	0.06	0
17	-	A	0	0	0.06	0
18	8	C	1	1	1.11	40
19	-	G	0	0	0.05	0
20	9	T	3	3	2.83	40
21	12	A	1	1	0.88	40
22	-	C	0	0	0.12	0
23	13	G	1	1	1.08	40
24	-	T	0	0	0.07	0
25	14	A	1	1	0.86	40
26	15	C	1	1	1.08	40
27	16	G	1	1	0.92	40
28	-	T	0	0	0.09	0
29	17	A	1	1	1.09	40
30	18	C	1	1	1.13	40
31	19	G	1	1	1.00	40
32	-	T	0	0	0.07	0
33	-	A	0	0	0.08	0
34	20	C	1	1	0.96	40
35	-	G	0	0	0.06	0
36	-	T	0	0	0.04	0
37	21	A	1	1	1.08	40
38	-	C	0	0	0.12	0
39	22	G	1	1	1.07	40
40	-	T	0	0	0.08	0
41	23	A	1	1	0.97	40
42	-	C	0	0	0.10	0
43	-	G	0	0	0.10	0
44	24	T	3	3	3.00	40
45	-	A	0	0	0.07	0
46	-	C	0	0	0.08	0
47	27	G	2	2	2.08	40
48	-	T	0	0	0.11	0
49	-	A	0	0	0.09	0
50	29	C	2	2	1.95	40
51	31	G	1	1	0.94	40
52	-	T	0	0	0.08	0
53	-	A	0	0	0.14	0
54	32	C	2	2	2.24	40
55	34	G	1	1	0.73	40
56	-	T	0	0	0.07	0
57	-	A	0	0	0.08	0
58	35	C	2	2	2.15	40
59	37	G	1	1	0.97	40
60	-	T	0	0	0.09	0
61	-	A	0	0	0.05	0
62	38	C	2	2	2.26	38
63	40	G	1	1	1.00	40
64	-	T	0	0	0.07	0
65	41	A	1	1	0.94	40
66	-	C	0	0	0.08	0
67	-	G	0	0	0.07	0
68	42	T	1	1	1.12	40
69	43	A	1	1	1.07	40
70	44	C	1	1	1.00	40
71	-	G	0	0	0.07	0
72	45	T	1	1	1.17	40
73	46	A	1	1	0.89	40
74	47	C	2	2	1.75	40
75	49	G	1	1	0.99	40
76	-	T	0	0	0.10	0
77	50	A	3	3	2.92	40
78	-	C	0	0	0.06	0
79	53	G	1	1	1.11	40
80	-	T	0	0	0.08	0
81	54	A	1	1	0.91	40
82	-	C	0	0	0.07	0
83	55	G	2	2	2.10	40
84	-	T	0	0	0.09	0
85	-	A	0	0	0.08	0
86	57	C	1	1	1.06	40
87	58	G	1	1	1.03	40
88	-	T	0	0	0.09	0
89	59	A	1	1	1.06	40
90	-	C	0	0	0.06	0
91	60	G	5	5	5.21	18
92	-	T	0	0	0.10	0
93	65	A	1	1	1.10	40
94	-	C	0	0	0.07	0
95	-	G	0	0	0.08	0
96	66	T	1	1	1.04	40
97	-	A	0	0	0.07	0
98	-	C	0	0	0.07	0
99	67	G	2	2	1.90	40
100	-	T	0	0	0.09	0
101	69	A	1	1	1.04	40
102	-	C	0	0	0.11	0
103	70	G	1	1	1.10	40
104	-	T	0	0	0.06	0
105	71	A	1	1	0.81	40
106	72	C	1	1	1.05	40
107	73	G	1	1	0.92	40
108	74	T	1	1	0.94	40
109	-	A	0	0	0.10	0
110	75	C	1	1	0.94	40
111	76	G	1	1	1.01	40
112	-	T	0	0	0.08	0
113	77	A	1	1	1.01	40
114	-	C	0	0	0.09	0
115	-	G	0	0	0.06	0
116	78	T	1	1	0.76	40
117	79	A	1	1	1.22	40
118	-	C	0	0	0.09	0
119	-	G	0	0	0.12	0
120	80	T	1	1	0.96	40
121	-	A	0	0	0.08	0
122	-	C	0	0	0.07	0
123	81	G	3	3	2.72	40
124	-	T	0	0	0.10	0
125	84	A	1	1	1.00	40
126	-	C	0	0	0.10	0
127	85	G	2	2	1.78	40
128	-	T	0	0	0.10	0
129	-	A	0	0	0.05	0
130	87	C	1	1	1.17	40
131	88	G	1	1	0.89	40
132	89	T	2	2	1.94	40
133	-	A	0	0	0.07	0
134	-	C	0	0	0.06	0
135	91	G	2	2	2.00	40
136	-	T	0	0	0.09	0
137	93	A	1	1	1.05	40
138	-	C	0	0	0.06	0
139	94	G	1	1	0.90	40
140	-	T	0	0	0.05	0
141	95	A	1	1	0.94	40
142	96	C	1	1	1.20	40
143	97	G	2	2	2.13	40
144	-	T	0	0	0.08	0
145	99	A	1	1	1.23	40
146	100	C	1	1	1.18	40
147	-	G	0	0	0.10	0
148	101	T	1	1	0.94	40
149	-	A	0	0	0.12	0
150	-	C	0	0	0.07	0
151	102	G	1	1	0.88	40
152	-	T	0	0	0.10	0
153	-	A	0	0	0.06	0
154	103	C	2	2	2.20	37
155	-	G	0	0	0.07	0
156	105	T	1	1	1.10	40
157	-	A	0	0	0.09	0
158	-	C	0	0	0.07	0
159	106	G	2	2	2.25	33
160	-	T	0	0	0.06	0
161	108	A	1	1	0.92	40
162	-	C	0	0	0.05	0
163	109	G	1	1	0.85	40
164	-	T	0	0	0.10	0
165	110	A	1	1	1.08	40
166	111	C	1	1	1.00	40
167	112	G	1	1	1.06	40
168	113	T	1	1	0.88	40
169	-	A	0	0	0.06	0
170	114	C	1	1	1.21	40
171	115	G	2	2	1.85	40
172	-	T	0	0	0.10	0
173	-	A	0	0	0.08	0
174	117	C	1	1	0.87	40
175	118	G	3	3	3.13	30
176	121	T	1	1	0.81	40
177	122	A	2	2	2.15	40
178	-	C	0	0	0.06	0
179	124	G	2	2	2.12	40
180	-	T	0	0	0.08	0
181	126	A	1	1	1.02	40
182	-	C	0	0	0.06	0
183	127	G	1	1	1.32	40
184	-	T	0	0	0.07	0
185	128	A	1	1	1.07	40
186	-	C	0	0	0.10	0
187	-	G	0	0	0.06	0
188	129	T	1	1	1.00	40
189	-	A	0	0	0.06	0
190	-	C	0	0	0.11	0
191	130	G	2	2	2.05	40
192	-	T	0	0	0.08	0
193	-	A	0	0	0.06	0
194	132	C	1	1	1.05	40
195	133	G	2	2	2.31	28
196	-	T	0	0	0.08	0
197	-	A	0	0	0.07	0
198	135	C	1	1	1.05	40
199	136	G	1	1	1.01	40
200	137	T	2	2	2.03	40
201	-	A	0	0	0.11	0
202	139	C	2	2	1.79	40
203	141	G	1	1	0.79	40
204	142	T	1	1	1.15	40
205	-	A	0	0	0.08	0
206	143	C	1	1	1.12	40
207	-	G	0	0	0.06	0
208	144	T	2	2	2.09	40
209	-	A	0	0	0.08	0
210	146	C	2	2	2.01	40
211	148	G	1	1	0.83	40
212	149	T	1	1	0.95	40
213	150	A	1	1	0.96	40
214	-	C	0	0	0.06	0
215	151	G	1	1	0.84	40
216	-	T	0	0	0.08	0
217	152	A	1	1	1.09	40
218	-	C	0	0	0.07	0
219	153	G	5	5	4.76	22
220	-	T	0	0	0.08	0
221	158	A	1	1	1.05	40
222	159	C	1	1	1.01	40
223	160	G	1	1	1.27	40
224	161	T	1	1	0.87	40
225	162	A	1	1	1.03	40
226	-	C	0	0	0.07	0
227	163	G	1	1	0.98	40
228	-	T	0	0	0.10	0
229	164	A	1	1	1.10	40
230	-	C	0	0	0.06	0
231	165	G	1	1	0.84	40
232	-	T	0	0	0.13	0
233	-	A	0	0	0.07	0
234	166	C	1	1	0.82	40
235	167	G	1	1	1.12	40
236	-	T	0	0	0.11	0
237	-	A	0	0	0.09	0
238	168	C	1	1	0.90	40
239	169	G	1	1	1.01	40
240	-	T	0	0	0.07	0
241	-	A	0	0	0.07	0
242	170	C	4	4	3.85	31
243	-	G	0	0	0.07	0
244	174	T	1	1	0.97	40
245	175	A	1	1	1.19	40
246	176	C	2	2	2.12	37
247	178	G	1	1	0.70	40
248	-	T	0	0	0.07	0
249	-	A	0	0	0.09	0
250	179	C	1	1	0.94	40
251	-	G	0	0	0.08	0
252	-	T	0	0	0.11	0
253	180	A	1	1	1.12	40
254	-	C	0	0	0.13	0
255	-	G	0	0	0.06	0
256	181	T	3	3	2.68	34
257	-	A	0	0	0.14	0
258	184	C	1	1	1.19	40
259	-	G	0	0	0.11	0
260	-	T	0	0	0.10	0
261	185	A	1	1	1.00	40
262	-	C	0	0	0.06	0
263	186	G	1	1	1.19	40
264	-	T	0	0	0.07	0
265	-	A	0	0	0.09	0
266	187	C	1	1	1.22	40
267	-	G	0	0	0.07	0
268	188	T	2	2	1.81	40
269	-	A	0	0	0.09	0
270	-	C	0	0	0.05	0
271	190	G	2	2	1.98	40
272	-	T	0	0	0.06	0
273	192	A	2	2	2.01	40
274	194	C	3	3	3.18	24
275	-	G	0	0	0.09	0
276	-	T	0	0	0.09	0
277	197	A	2	2	1.69	40
278	-	C	0	0	0.09	0
279	199	G	1	1	1.16	40
280	-	T	0	0	0.12	0
281	200	A	1	1	0.87	40
282	-	C	0	0	0.08	0
283	201	G	1	1	0.99	40
284	202	T	1	1	1.05	40
285	203	A	1	1	0.88	40
286	-	C	0	0	0.06	0
287	204	G	1	1	1.03	40
288	205	T	1	1	0.89	40
289	-	A	0	0	0.12	0
290	-	C	0	0	0.08	0
291	206	G	1	1	1.20	40
292	-	T	0	0	0.07	0
293	207	A	1	1	1.14	40
294	-	C	0	0	0.12	0
295	208	G	2	2	2.08	37
296	-	T	0	0	0.09	0
297	210	A	1	1	0.76	40
298	-	C	0	0	0.12	0
299	211	G	1	1	0.93	40
300	-	T	0	0	0.07	0
301	212	A	1	1	1.12	40
302	-	C	0	0	0.05	0
303	213	G	1	1	1.06	40
304	214	T	1	1	0.52	40
305	215	A	1	1	1.03	40
306	-	C	0	0	0.07	0
307	216	G	1	1	0.94	40
308	217	T	1	1	0.89	40
309	218	A	2	2	2.24	27
310	-	C	0	0	0.07	0
311	-	G	0	0	0.07	0
312	220	T	2	2	2.04	39
313	222	A	2	2	2.17	31
314	-	C	0	0	0.06	0
315	224	G	4	4	3.86	28
316	228	T	1	1	1.05	40
317	-	A	0	0	0.09	0
318	-	C	0	0	0.09	0
319	229	G	2	2	1.68	40
320	231	T	1	1	1.05	40
321	-	A	0	0	0.09	0
322	-	C	0	0	0.12	0
323	232	G	2	2	1.93	40
324	-	T	0	0	0.08	0
325	-	A	0	0	0.04	0
326	234	C	2	2	1.67	40
327	-	G	0	0	0.05	0
328	-	T	0	0	0.07	0
329	236	A	1	1	0.77	40
330	237	C	1	1	0.94	40
331	-	G	0	0	0.06	0
332	238	T	1	1	1.13	40
333	-	A	0	0	0.07	0
334	-	C	0	0	0.10	0
335	239	G	1	1	0.65	40
336	-	T	0	0	0.08	0
337	240	A	1	1	1.19	40
338	-	C	0	0	0.08	0
339	-	G	0	0	0.06	0
340	241	T	1	1	0.92	40
341	-	A	0	0	0.07	0
342	242	C	2	2	2.12	32
343	-	G	0	0	0.08	0
344	-	T	0	0	0.09	0
345	244	A	2	2	2.05	36
346	-	C	0	0	0.07	0
347	-	G	0	0	0.05	0
348	246	T	1	1	0.98	40
349	-	A	0	0	0.13	0
350	-	C	0	0	0.06	0
351	247	G	1	1	1.16	40
352	-	T	0	0	0.06	0
353	-	A	0	0	0.10	0
354	248	C	1	1	1.22	36
355	-	G	0	0	0.10	0
356	-	T	0	0	0.05	0
357	249	A	1	1	1.08	40
358	-	C	0	0	0.06	0
359	-	G	0	0	0.11	0
360	250	T	1	1	1.00	40
361	-	A	0	0	0.12	0
362	-	C	0	0	0.08	0
363	251	G	2	2	1.97	40
364	-	T	0	0	0.07	0
365	253	A	1	1	1.15	40
366	-	C	0	0	0.13	0
367	254	G	3	3	2.62	25
368	257	T	1	1	1.02	40
369	258	A	1	1	1.12	40
370	-	C	0	0	0.05	0
371	-	G	0	0	0.09	0
372	259	T	1	1	1.15	40
373	-	A	0	0	0.17	0
374	-	C	0	0	0.13	0
375	260	G	2	2	1.93	40
376	-	T	0	0	0.07	0
377	262	A	1	1	1.32	28
378	-	C	0	0	0.10	0
379	263	G	1	1	1.02	40
380	264	T	1	1	0.84	40
381	265	A	1	1	1.12	40
382	266	C	2	2	2.15	29
383	-	G	0	0	0.04	0
384	268	T	1	1	1.22	34
385	-	A	0	0	0.09	0
386	-	C	0	0	0.10	0
387	269	G	1	1	0.92	40
388	-	T	0	0	0.06	0
389	270	A	1	1	1.21	34
390	-	C	0	0	0.07	0
391	271	G	1	1	1.06	40
392	-	T	0	0	0.06	0
393	272	A	1	1	0.72	40
394	-	C	0	0	0.07	0
395	-	G	0	0	0.06	0
396	273	T	1	1	0.94	40
397	274	A	1	1	0.89	40
398	275	C	1	1	0.87	40
399	-	G	0	0	0.05	0
400	-	T	0	0	0.07	0
401	276	A	1	1	0.97	40
402	-	C	0	0	0.04	0
403	277	G	1	1	1.20	34
404	-	T	0	0	0.05	0
405	278	A	1	1	0.76	40
406	279	C	2	2	1.76	40
407	281	G	1	1	0.94	40
408	-	T	0	0	0.09	0
409	282	A	1	1	1.03	40
410	-	C	0	0	0.06	0
411	-	G	0	0	0.08	0
412	283	T	1	1	1.40	22
413	-	A	0	0	0.08	0
414	-	C	0	0	0.08	0
415	284	G	1	1	1.21	33
416	285	T	1	1	1.24	31
417	286	A	1	1	0.91	40
418	287	C	1	1	0.72	40
419	-	G	0	0	0.17	0
420	-	T	0	0	0.06	0
421	288	A	2	2	1.81	40
422	-	C	0	0	0.09	0
423	-	G	0	0	0.13	0
424	290	T	1	1	0.89	40
425	291	A	1	1	0.95	40
426	-	C	0	0	0.06	0
427	-	G	0	0	0.06	0
428	292	T	2	2	1.94	38
429	-	A	0	0	0.07	0
430	-	C	0	0	0.06	0
431	294	G	1	1	0.74	40
432	-	T	0	0	0.07	0
433	295	A	1	1	1.04	40
434	-	C	0	0	0.06	0
435	296	G	1	1	1.04	40
436	-	T	0	0	0.09	0
437	297	A	4	4	4.11	19
438	-	C	0	0	0.07	0
439	301	G	1	1	0.83	40
440	-	T	0	0	0.07	0
441	302	A	1	1	1.10	38
442	-	C	0	0	0.12	0
443	-	G	0	0	0.09	0
444	303	T	1	1	0.98	40
445	-	A	0	0	0.06	0
446	-	C	0	0	0.11	0
447	304	G	2	2	2.38	17
448	-	T	0	0	0.06	0
449	306	A	1	1	1.00	40
450	-	C	0	0	0.08	0
451	-	G	0	0	0.09	0
452	307	T	1	1	1.27	27
453	308	A	1	1	0.79	40
454	-	C	0	0	0.05	0
455	-	G	0	0	0.08	0
456	309	T	1	1	1.07	39
457	310	A	1	1	1.09	38
458	-	C	0	0	0.07	0
459	-	G	0	0	0.08	0
460	311	T	1	1	1.10	37
461	312	A	6	7	6.51	8
462	319	C	1	1	0.84	40
463	-	G	0	0	0.07	0
464	-	T	0	0	0.10	0
465	320	A	1	1	1.03	40
466	-	C	0	0	0.06	0
467	321	G	1	1	0.96	40
468	-	T	0	0	0.07	0
469	322	A	1	1	1.14	34
470	-	C	0	0	0.06	0
471	323	G	1	1	1.13	34
472	-	T	0	0	0.07	0
473	-	A	0	0	0.06	0
474	324	C	1	1	0.93	40
475	-	G	0	0	0.07	0
476	-	T	0	0	0.09	0
477	325	A	1	1	0.72	40
478	-	C	0	0	0.07	0
479	326	G	1	1	1.32	23
480	327	T	1	1	0.72	40
481	328	A	1	1	0.68	40
482	-	C	0	0	0.06	0
483	329	G	1	1	0.55	40
484	-	T	0	0	0.08	0
485	330	A	1	1	1.14	33
486	-	C	0	0	0.06	0
487	331	G	1	1	1.15	32
488	332	T	1	1	0.81	40
489	-	A	0	0	0.07	0
490	-	C	0	0	0.11	0
491	333	G	1	1	1.22	28
492	334	T	2	2	2.16	24
493	-	A	0	0	0.13	0
494	336	C	1	1	0.97	40
495	-	G	0	0	0.10	0
496	-	T	0	0	0.10	0
497	337	A	1	1	0.76	40
498	-	C	0	0	0.09	0
499	338	G	1	1	1.23	27
500	339	T	1	1	0.98	40
501	-	A	0	0	0.09	0
502	-	C	0	0	0.06	0
503	340	G	1	1	1.04	38
504	-	T	0	0	0.11	0
505	341	A	1	1	1.04	38
506	-	C	0	0	0.12	0
507	342	G	2	2	1.54	22
508	-	T	0	0	0.10	0
509	344	A	1	1	0.84	40
510	345	C	1	1	1.20	29
511	-	G	0	0	0.07	0
512	-	T	0	0	0.06	0
513	346	A	1	1	1.11	34
514	-	C	0	0	0.14	0
515	-	G	0	0	0.07	0
516	347	T	1	1	0.95	40
517	-	A	0	0	0.05	0
518	-	C	0	0	0.07	0
519	348	G	3	2	2.47	13
520	-	T	0	0	0.05	0
521	-	A	0	0	0.10	0
522	350	C	1	1	1.01	39
523	-	G	0	0	0.09	0
524	351	T	1	1	0.77	40
525	352	A	1	1	1.01	39
526	353	C	2	2	2.18	23
527	-	G	0	0	0.08	0
528	355	T	1	1	0.63	40
529	-	A	0	0	0.07	0
530	-	C	0	0	0.10	0
531	356	G	1	1	1.23	26
532	-	T	0	0	0.11	0
533	357	A	1	1	0.83	40
534	-	C	0	0	0.03	0
535	-	G	0	0	0.06	0
536	358	T	1	1	1.31	22
537	-	A	0	0	0.06	0
538	-	C	0	0	0.07	0
539	359	G	1	1	1.00	39
540	-	T	0	0	0.09	0
541	-	A	0	0	0.07	0
542	360	C	1	1	1.31	22
543	-	G	0	0	0.05	0
544	-	T	0	0	0.12	0
545	361	A	1	1	0.66	40
546	-	C	0	0	0.04	0
547	362	G	1	1	0.99	39
548	363	T	1	1	1.00	38
549	364	A	1	1	1.29	23
550	365	C	1	1	0.86	40
551	366	G	2	2	1.82	35
552	368	T	1	1	0.93	40
553	-	A	0	0	0.04	0
554	-	C	0	0	0.06	0
555	369	G	2	2	1.65	27
556	-	T	0	0	0.07	0
557	371	A	1	1	1.14	30
558	-	C	0	0	0.09	0
559	372	G	2	2	1.90	33
560	-	T	0	0	0.09	0
561	374	A	1	1	0.95	40
562	-	C	0	0	0.14	0
563	-	G	0	0	0.06	0
564	375	T	1	1	1.08	33
565	-	A	0	0	0.08	0
566	-	C	0	0	0.08	0
567	376	G	3	3	2.90	26
568	-	T	0	0	0.07	0
569	-	A	0	0	0.09	0
570	379	C	2	2	1.85	34
571	-	G	0	0	0.10	0
572	381	T	1	1	1.32	21
573	-	A	0	0	0.05	0
574	382	C	1	1	0.99	37
575	-	G	0	0	0.08	0
576	-	T	0	0	0.08	0
577	383	A	1	1	0.98	38
578	-	C	0	0	0.07	0
579	384	G	2	2	1.71	29
580	-	T	0	0	0.10	0
581	386	A	2	2	2.04	26
582	388	C	1	1	0.82	40
583	-	G	0	0	0.08	0
584	-	T	0	0	0.07	0
585	389	A	2	2	1.90	32
586	-	C	0	0	0.10	0
587	-	G	0	0	0.10	0
588	391	T	3	3	2.85	25
589	-	A	0	0	0.11	0
590	394	C	3	2	2.15	22
591	-	G	0	0	0.05	0
592	396	T	2	2	1.86	32
593	398	A	2	2	2.06	25
594	-	C	0	0	0.06	0
595	400	G	3	3	2.73	22
596	403	T	3	3	3.04	21
597	406	A	1	1	1.09	31
598	-	C	0	0	0.10	0
599	-	G	0	0	0.11	0
600	407	T	2	2	2.28	17
601	-	A	0	0	0.09	0
602	409	C	1	1	0.99	36
603	-	G	0	0	0.09	0
604	-	T	0	0	0.08	0
605	410	A	2	2	1.70	27
606	-	C	0	0	0.05	0
607	-	G	0	0	0.11	0
608	412	T	1	1	1.17	26
609	-	A	0	0	0.03	0
610	-	C	0	0	0.07	0
611	413	G	1	1	1.19	25
612	-	T	0	0	0.07	0
613	414	A	1	1	1.34	19
614	-	C	0	0	0.07	0
615	415	G	1	1	0.66	40
616	-	T	0	0	0.07	0
617	-	A	0	0	0.05	0
618	416	C	1	1	0.82	40
619	-	G	0	0	0.08	0
620	-	T	0	0	0.05	0
621	417	A	1	1	1.03	33
622	418	C	1	1	1.06	31
623	419	G	1	1	1.42	16
624	-	T	0	0	0.07	0
625	420	A	2	2	1.84	31
626	422	C	1	1	0.81	40
627	-	G	0	0	0.11	0
628	423	T	1	1	1.33	19
629	-	A	0	0	0.07	0
630	-	C	0	0	0.06	0
631	424	G	1	1	1.32	19
632	425	T	1	2	1.50	16
633	-	A	0	0	0.12	0
634	-	C	0	0	0.13	0
635	427	G	2	2	1.88	30
636	-	T	0	0	0.09	0
637	429	A	1	1	0.90	39
638	-	C	0	0	0.07	0
639	430	G	1	1	1.48	13
640	-	T	0	0	0.12	0
641	431	A	3	3	2.93	23
642	-	C	0	0	0.11	0
643	-	G	0	0	0.04	0
644	434	T	1	1	1.31	19
645	-	A	0	0	0.06	0
646	-	C	0	0	0.09	0
647	435	G	1	1	1.03	31
648	436	T	1	1	1.23	22
649	437	A	1	1	1.11	27
650	-	C	0	0	0.11	0
651	-	G	0	0	0.10	0
652	438	T	1	1	0.87	39
653	-	A	0	0	0.05	0
654	-	C	0	0	0.07	0
655	439	G	2	2	1.96	27
656	441	T	1	1	0.72	40
657	-	A	0	0	0.07	0
658	442	C	2	2	2.25	17
659	-	G	0	0	0.06	0
660	-	T	0	0	0.13	0
661	-	A	1	0	0.34	0
662	444	C	0	0	0.04	0
663	445	G	2	2	2.29	16
664	447	T	1	1	0.84	40
665	-	A	0	0	0.04	0
666	448	C	1	1	1.08	28
667	-	G	0	0	0.08	0
668	449	T	1	2	1.75	26
669	451	A	2	2	1.79	28
670	453	C	1	1	0.96	34
671	454	G	1	1	0.70	40
672	-	T	0	0	0.05	0
673	455	A	1	1	0.77	40
674	456	C	1	1	1.04	30
675	457	G	2	2	1.98	26
676	-	T	0	0	0.11	0
677	459	A	2	2	1.63	21
678	-	C	0	0	0.02	0
679	-	G	0	0	0.10	0
680	461	T	1	1	1.07	28
681	-	A	0	0	0.07	0
682	-	C	0	0	0.05	0
683	462	G	2	2	1.57	18
684	-	T	0	0	0.07	0
685	464	A	1	1	1.31	18
686	465	C	2	2	1.56	17
687	-	G	0	0	0.16	0
688	467	T	1	1	1.21	22
689	468	A	1	1	0.91	35
690	-	C	0	0	0.05	0
691	469	G	1	1	1.15	24
692	-	T	0	0	0.06	0
693	-	A	0	0	0.10	0
694	470	C	2	2	2.11	21
695	-	G	0	0	0.08	0
696	-	T	0	0	0.11	0
697	472	A	1	1	0.89	36
698	-	C	0	0	0.04	0
699	473	G	1	1	1.07	27
700	-	T	0	0	0.07	0
701	474	A	1	1	1.05	28
702	-	C	0	0	0.09	0
703	-	G	0	0	0.09	0
704	475	T	1	1	1.28	19
705	476	A	1	2	1.52	15
706	478	C	1	1	0.89	36
707	-	G	0	0	0.15	0
708	479	T	2	2	1.88	27
709	-	A	0	0	0.08	0
710	481	C	1	1	1.18	22
711	482	G	3	3	3.03	19
712	485	T	1	1	0.84	38
713	-	A	0	0	0.11	0
714	-	C	0	0	0.10	0
715	486	G	1	1	0.88	36
716	-	T	0	0	0.06	0
717	-	A	0	0	0.09	0
718	487	C	1	1	1.08	26
719	-	G	0	0	0.06	0
720	488	T	1	1	1.08	26
721	-	A	0	0	0.08	0
722	489	C	1	1	1.25	19
723	490	G	1	1	0.80	39
724	-	T	0	0	0.06	0
725	491	A	1	1	0.82	38
726	-	C	0	0	0.08	0
727	-	G	0	0	0.06	0
728	492	T	2	2	2.24	16
729	494	A	1	1	1.07	26
730	495	C	1	1	1.12	24
731	-	G	0	0	0.05	0
732	-	T	0	0	0.11	0
733	496	A	1	1	0.90	34
734	497	C	1	1	1.29	18
735	-	G	0	0	0.13	0
736	498	T	1	1	1.12	24
737	-	A	0	0	0.07	0
738	-	C	0	0	0.03	0
739	499	G	1	1	0.67	40
740	500	T	1	1	1.01	29
741	501	A	1	1	0.82	37
742	502	C	3	4	3.59	12
743	-	G	0	0	0.06	0
744	-	T	0	0	0.05	0
745	506	A	1	1	1.10	25
746	-	C	0	0	0.02	0
747	507	G	1	1	0.98	30
748	-	T	0	0	0.04	0
749	508	A	1	1	0.87	35
750	-	C	0	0	0.09	0
751	509	G	2	2	2.12	19
752	-	T	0	0	0.11	0
753	511	A	4	4	4.18	13
754	-	C	0	0	0.06	0
755	-	G	0	0	0.07	0
756	515	T	1	1	0.78	39
757	-	A	0	0	0.08	0
758	516	C	1	1	0.86	35
759	-	G	0	0	0.16	0
760	-	T	0	0	0.12	0
761	517	A	1	1	1.18	21
762	-	C	0	0	0.12	0
763	518	G	2	2	2.24	16
764	-	T	0	0	0.10	0
765	520	A	1	1	0.74	40
766	-	C	0	0	0.05	0
767	-	G	0	0	0.07	0
768	521	T	2	2	2.39	12
769	523	A	1	1	0.93	31
770	-	C	0	0	0.12	0
771	-	G	0	0	0.10	0
772	524	T	3	3	2.63	15
773	-	A	0	0	0.09	0
774	-	C	0	0	0.14	0
775	527	G	1	1	0.83	35
776	528	T	2	2	1.75	22
777	-	A	0	0	0.09	0
778	530	C	1	1	0.95	30
779	-	G	0	0	0.10	0
780	531	T	1	1	0.79	37
781	-	A	0	0	0.04	0
782	-	C	0	0	0.08	0
783	532	G	2	2	2.35	13
784	534	T	3	4	3.88	16
785	-	A	0	0	0.07	0
786	-	C	0	0	0.13	0
787	538	G	1	2	1.57	15
788	-	T	0	0	0.08	0
789	-	A	1	0	0.31	0
790	540	C	1	1	0.72	40
791	-	G	0	0	0.10	0
792	-	T	0	0	0.11	0
793	541	A	1	1	0.61	40
794	542	C	1	1	1.45	12
795	-	G	0	0	0.05	0
796	-	T	0	0	0.06	0
797	543	A	1	1	1.12	22
798	-	C	0	0	0.09	0
799	544	G	1	1	0.75	38
>C00002 read-length=545 clip-length=496 bounds=4..499 adapter-length=0 entry-id=1 direction=forward
#flow	pos	nucl	hp-len	length	peak	qual
0	0	T	1	1	0.96	40
1	-	A	0	0	0.07	40
2	1	C	1	1	0.97	40
3	-	G	0	0	0.10	40
4	-	T	0	0	0.11	40
5	2	A	1	1	1.00	40
6	-	C	0	0	0.08	40
7	3	G	2	2	1.99	40
8	-	T	0	0	0.08	0
9	-	A	0	0	0.10	0
10	5	C	1	1	0.88	40
11	-	G	0	0	0.07	0
12	6	T	3	3	2.94	40
13	9	A	1	1	0.96	40
14	-	C	0	0	0.07	0
15	10	G	1	1	1.01	40
16	-	T	0	0	0.11	0
17	11	A	1	1	1.11	40
18	12	C	1	1	0.99	40
19	13	G	1	1	1.11	40
20	-	T	0	0	0.10	0
21	14	A	1	1	0.95	40
22	15	C	1	1	0.98	40
23	16	G	1	1	0.88	40
24	-	T	0	0	0.07	0
25	-	A	0	0	0.06	0
26	17	C	1	1	1.17	40
27	-	G	0	0	0.06	0
28	-	T	0	0	0.10	0
29	18	A	1	1	0.99	40
30	-	C	0	0	0.10	0
31	19	G	1	1	1.12	40
32	-	T	0	0	0.06	0
33	20	A	1	1	0.96	40
34	-	C	0	0	0.05	0
35	-	G	0	0	0.08	0
36	21	T	3	3	2.79	40
37	-	A	0	0	0.06	0
38	-	C	0	0	0.08	0
39	24	G	2	2	1.93	40
40	-	T	0	0	0.08	0
41	-	A	0	0	0.06	0
42	26	C	2	2	1.69	40
43	28	G	1	1	0.91	40
44	-	T	0	0	0.06	0
45	-	A	0	0	0.09	0
46	29	C	2	2	2.16	40
47	31	G	1	1	0.88	40
48	-	T	0	0	0.05	0
49	-	A	0	0	0.04	0
50	32	C	2	2	2.13	40
51	34	G	1	1	1.10	40
52	-	T	0	0	0.06	0
53	-	A	0	0	0.05	0
54	35	C	2	2	1.72	40
55	37	G	1	1	1.20	40
56	-	T	0	0	0.10	0
57	38	A	1	1	1.06	40
58	-	C	0	0	0.10	0
59	-	G	0	0	0.08	0
60	39	T	1	1	0.91	40
61	40	A	1	1	1.02	40
62	41	C	1	1	0.97	40
63	-	G	0	0	0.07	0
64	42	T	1	1	1.10	40
65	43	A	1	1	1.00	40
66	44	C	2	2	1.86	40
67	46	G	1	1	1.09	40
68	-	T	0	0	0.06	0
69	47	A	3	3	3.46	17
70	-	C	0	0	0.11	0
71	50	G	1	1	1.09	40
72	-	T	0	0	0.09	0
73	51	A	1	1	0.87	40
74	-	C	0	0	0.10	0
75	52	G	2	2	1.88	40
76	-	T	0	0	0.10	0
77	-	A	0	0	0.06	0
78	54	C	1	1	0.93	40
79	55	G	1	1	0.90	40
80	-	T	0	0	0.08	0
81	56	A	1	1	0.98	40
82	-	C	0	0	0.09	0
83	57	G	5	5	5.21	18
84	-	T	0	0	0.08	0
85	62	A	1	1	1.14	40
86	-	C	0	0	0.07	0
87	-	G	0	0	0.05	0
88	63	T	1	1	0.83	40
89	-	A	0	0	0.09	0
90	-	C	0	0	0.07	0
91	64	G	2	2	2.08	40
92	-	T	0	0	0.11	0
93	66	A	1	1	0.69	40
94	-	C	0	0	0.10	0
95	67	G	1	1	1.12	40
96	-	T	0	0	0.05	0
97	68	A	1	1	1.04	40
98	69	C	1	1	0.81	40
99	70	G	1	1	1.04	40
100	71	T	1	1	0.90	40
101	-	A	0	0	0.08	0
102	72	C	1	1	1.05	40
103	73	G	1	1	0.92	40
104	-	T	0	0	0.06	0
105	74	A	1	1	1.02	40
106	-	C	0	0	0.09	0
107	-	G	0	0	0.09	0
108	75	T	1	1	1.19	40
109	76	A	1	1	0.89	40
110	-	C	0	0	0.09	0
111	-	G	0	0	0.12	0
112	77	T	1	1	1.01	40
113	-	A	0	0	0.06	0
114	-	C	0	0	0.07	0
115	78	G	3	3	2.77	40
116	-	T	0	0	0.08	0
117	81	A	1	1	0.98	40
118	-	C	0	0	0.06	0
119	82	G	2	2	1.86	40
120	-	T	0	0	0.07	0
121	-	A	0	0	0.10	0
122	84	C	1	1	0.84	40
123	85	G	1	1	1.36	40
124	86	T	2	2	1.80	40
125	-	A	0	0	0.06	0
126	-	C	0	0	0.06	0
127	88	G	2	2	1.99	40
128	-	T	0	0	0.05	0
129	90	A	1	1	0.89	40
130	-	C	0	0	0.08	0
131	91	G	1	1	0.91	40
132	-	T	0	0	0.07	0
133	92	A	1	1	1.06	40
134	93	C	1	1	0.93	40
135	94	G	2	2	1.71	40
136	-	T	0	0	0.06	0
137	96	A	1	1	0.75	40
138	97	C	1	1	1.12	40
139	-	G	0	0	0.08	0
140	98	T	1	1	0.89	40
141	-	A	0	0	0.10	0
142	-	C	0	0	0.07	0
143	99	G	1	1	1.03	40
144	-	T	0	0	0.08	0
145	-	A	0	0	0.08	0
146	100	C	2	2	1.93	40
147	-	G	0	0	0.03	0
148	102	T	1	1	1.16	40
149	-	A	0	0	0.10	0
150	-	C	0	0	0.08	0
151	103	G	2	2	1.89	40
152	-	T	0	0	0.04	0
153	105	A	1	1	1.18	40
154	-	C	0	0	0.06	0
155	106	G	1	1	0.97	40
156	-	T	0	0	0.08	0
157	107	A	1	1	1.00	40
158	108	C	1	1	0.84	40
159	109	G	1	1	1.05	40
160	110	T	1	1	1.14	40
161	-	A	0	0	0.05	0
162	111	C	1	1	0.69	40
163	112	G	2	2	1.98	40
164	-	T	0	0	0.05	0
165	-	A	0	0	0.05	0
166	114	C	1	1	0.74	40
167	115	G	3	3	2.81	40
168	118	T	1	1	0.91	40
169	119	A	2	2	1.99	40
170	-	C	0	0	0.07	0
171	121	G	2	2	1.95	40
172	-	T	0	0	0.07	0
173	123	A	1	1	1.23	40
174	-	C	0	0	0.05	0
175	124	G	1	1	1.12	40
176	-	T	0	0	0.08	0
177	125	A	1	1	0.92	40
178	-	C	0	0	0.09	0
179	-	G	0	0	0.06	0
180	126	T	1	1	0.99	40
181	-	A	0	0	0.10	0
182	-	C	0	0	0.06	0
183	127	G	2	2	2.26	30
184	-	T	0	0	0.09	0
185	-	A	0	0	0.08	0
186	129	C	1	1	0.93	40
187	130	G	2	2	1.88	40
188	-	T	0	0	0.08	0
189	-	A	0	0	0.07	0
190	132	C	1	1	0.88	40
191	133	G	1	1	1.03	40
192	134	T	2	2	1.56	40
193	-	A	0	0	0.09	0
194	136	C	2	2	1.69	40
195	138	G	1	1	0.90	40
196	139	T	1	1	0.89	40
197	-	A	0	0	0.05	0
198	140	C	1	1	1.15	40
199	-	G	0	0	0.06	0
200	141	T	2	2	1.93	40
201	-	A	0	0	0.09	0
202	143	C	2	2	2.10	40
203	145	G	1	1	1.15	40
204	146	T	1	1	0.94	40
205	147	A	1	1	0.91	40
206	-	C	0	0	0.12	0
207	148	G	1	1	0.75	40
208	-	T	0	0	0.07	0
209	149	A	1	1	0.70	40
210	-	C	0	0	0.09	0
211	150	G	5	5	4.77	23
212	-	T	0	0	0.08	0
213	155	A	1	1	1.14	40
214	156	C	1	1	1.01	40
215	157	G	1	1	1.29	39
216	158	T	1	1	1.12	40
217	159	A	1	1	1.05	40
218	-	C	0	0	0.04	0
219	160	G	1	1	1.19	40
220	-	T	0	0	0.09	0
221	161	A	1	1	0.85	40
222	-	C	0	0	0.05	0
223	162	G	1	1	1.01	40
224	-	T	0	0	0.08	0
225	-	A	0	0	0.08	0
226	163	C	1	1	0.96	40
227	164	G	1	1	1.12	40
228	-	T	0	0	0.08	0
229	-	A	0	0	0.07	0
230	165	C	1	1	1.12	40
231	166	G	1	1	0.92	40
232	-	T	0	0	0.09	0
233	-	A	0	0	0.08	0
234	167	C	4	4	3.74	28
235	-	G	0	0	0.15	0
236	171	T	1	1	0.92	40
237	172	A	1	1	0.66	40
238	173	C	2	2	2.11	37
239	175	G	1	1	1.06	40
240	-	T	0	0	0.04	0
241	-	A	0	0	0.08	0
242	176	C	1	1	1.26	39
243	-	G	0	0	0.07	0
244	-	T	0	0	0.07	0
245	177	A	1	1	1.01	40
246	-	C	0	0	0.08	0
247	-	G	0	0	0.10	0
248	178	T	3	3	3.18	25
249	-	A	0	0	0.07	0
250	181	C	1	1	0.74	40
251	-	G	0	0	0.06	0
252	-	T	0	0	0.09	0
253	182	A	1	1	1.22	40
254	-	C	0	0	0.15	0
255	183	G	1	1	1.09	40
256	-	T	0	0	0.08	0
257	-	A	0	0	0.09	0
258	184	C	1	1	1.08	40
259	-	G	0	0	0.10	0
260	185	T	2	2	2.17	32
261	-	A	0	0	0.10	0
262	-	C	0	0	0.08	0
263	187	G	2	2	2.20	30
264	-	T	0	0	0.08	0
265	189	A	2	2	2.12	35
266	191	C	3	3	3.10	27
267	-	G	0	0	0.03	0
268	-	T	0	0	0.07	0
269	194	A	2	2	1.76	40
270	-	C	0	0	0.11	0
271	196	G	1	1	0.95	40
272	-	T	0	0	0.05	0
273	197	A	1	1	0.79	40
274	-	C	0	0	0.09	0
275	198	G	1	1	0.79	40
276	199	T	1	1	1.06	40
277	200	A	1	1	0.84	40
278	-	C	0	0	0.09	0
279	201	G	1	1	0.59	40
280	202	T	1	1	1.00	40
281	-	A	0	0	0.05	0
282	-	C	0	0	0.06	0
283	203	G	1	1	1.03	40
284	-	T	0	0	0.06	0
285	204	A	1	1	0.71	40
286	-	C	0	0	0.08	0
287	205	G	2	2	2.18	30
288	-	T	0	0	0.13	0
289	207	A	1	1	0.86	40
290	-	C	0	0	0.09	0
291	208	G	1	1	0.98	40
292	-	T	0	0	0.06	0
293	209	A	1	1	0.94	40
294	-	C	0	0	0.06	0
295	210	G	1	1	1.01	40
296	211	T	1	1	1.38	27
297	212	A	1	1	1.10	40
298	-	C	0	0	0.10	0
299	213	G	1	1	0.89	40
300	214	T	1	1	1.37	27
301	215	A	2	2	1.80	40
302	-	C	0	0	0.07	0
303	-	G	0	0	0.08	0
304	217	T	2	2	2.05	37
305	219	A	2	2	2.21	28
306	-	C	0	0	0.11	0
307	221	G	4	4	3.77	26
308	225	T	1	1	0.61	40
309	-	A	0	0	0.12	0
310	-	C	0	0	0.12	0
311	226	G	2	2	1.97	40
312	228	T	1	1	0.73	40
313	-	A	0	0	0.08	0
314	-	C	0	0	0.15	0
315	229	G	2	2	2.02	38
316	-	T	0	0	0.07	0
317	-	A	0	0	0.05	0
318	231	C	2	2	2.16	30
319	-	G	0	0	0.07	0
320	-	T	0	0	0.11	0
321	233	A	1	1	1.10	40
322	234	C	1	1	0.73	40
323	-	G	0	0	0.10	0
324	235	T	1	1	0.80	40
325	-	A	0	0	0.13	0
326	-	C	0	0	0.10	0
327	236	G	1	1	1.20	38
328	-	T	0	0	0.08	0
329	237	A	1	1	0.84	40
330	-	C	0	0	0.08	0
331	-	G	0	0	0.05	0
332	238	T	1	1	0.90	40
333	-	A	0	0	0.09	0
334	239	C	2	2	2.06	35
335	-	G	0	0	0.11	0
336	-	T	0	0	0.07	0
337	241	A	2	2	2.07	34
338	-	C	0	0	0.11	0
339	-	G	0	0	0.10	0
340	243	T	1	1	1.01	40
341	-	A	0	0	0.11	0
342	-	C	0	0	0.10	0
343	244	G	1	1	1.16	40
344	-	T	0	0	0.05	0
345	-	A	0	0	0.08	0
346	245	C	1	1	1.28	31
347	-	G	0	0	0.07	0
348	-	T	0	0	0.07	0
349	246	A	1	1	1.14	40
350	-	C	0	0	0.11	0
351	-	G	0	0	0.09	0
352	247	T	1	1	0.97	40
353	-	A	0	0	0.09	0
354	-	C	0	0	0.05	0
355	248	G	2	2	2.09	32
356	-	T	0	0	0.11	0
357	250	A	1	1	0.88	40
358	-	C	0	0	0.10	0
359	251	G	3	3	2.81	34
360	254	T	1	1	1.17	37
361	255	A	1	1	0.94	40
362	-	C	0	0	0.04	0
363	-	G	0	0	0.09	0
364	256	T	1	1	1.16	38
365	-	A	0	0	0.11	0
366	-	C	0	0	0.09	0
367	257	G	2	2	1.77	40
368	-	T	0	0	0.08	0
369	259	A	1	1	1.09	40
370	-	C	0	0	0.06	0
371	260	G	1	1	0.94	40
372	261	T	1	1	1.05	40
373	262	A	1	1	0.84	40
374	263	C	2	2	1.94	40
375	-	G	0	0	0.08	0
376	265	T	1	1	1.15	38
377	-	A	0	0	0.06	0
378	-	C	0	0	0.06	0
379	266	G	1	1	0.84	40
380	-	T	0	0	0.15	0
381	267	A	1	1	0.92	40
382	-	C	0	0	0.08	0
383	268	G	1	1	0.91	40
384	-	T	0	0	0.06	0
385	269	A	1	1	1.22	33
386	-	C	0	0	0.09	0
387	-	G	0	0	0.08	0
388	270	T	1	1	0.54	40
389	271	A	1	1	1.23	32
390	272	C	1	1	1.19	35
391	-	G	0	0	0.06	0
392	-	T	0	0	0.12	0
393	273	A	1	1	0.89	40
394	-	C	0	0	0.06	0
395	274	G	1	1	1.03	40
396	-	T	0	0	0.14	0
397	275	A	1	1	0.92	40
398	276	C	2	2	1.93	39
399	278	G	1	1	1.28	28
400	-	T	0	0	0.09	0
401	279	A	1	1	1.43	20
402	-	C	0	0	0.08	0
403	-	G	0	0	0.09	0
404	280	T	1	1	0.97	40
405	-	A	0	0	0.07	0
406	-	C	0	0	0.06	0
407	281	G	1	1	1.18	34
408	282	T	1	1	0.97	40
409	283	A	1	1	0.96	40
410	284	C	1	1	1.00	40
411	-	G	0	0	0.04	0
412	-	T	0	0	0.06	0
413	285	A	2	2	2.20	24
414	-	C	0	0	0.09	0
415	-	G	0	0	0.08	0
416	287	T	1	1	1.07	40
417	288	A	1	1	0.92	40
418	-	C	0	0	0.11	0
419	-	G	0	0	0.16	0
420	289	T	2	2	1.66	34
421	-	A	0	0	0.16	0
422	-	C	0	0	0.06	0
423	291	G	1	1	1.09	39
424	-	T	0	0	0.06	0
425	292	A	1	1	1.28	27
426	-	C	0	0	0.08	0
427	293	G	1	1	1.13	36
428	-	T	0	0	0.06	0
429	294	A	4	4	3.65	18
430	-	C	0	0	0.09	0
431	298	G	1	1	1.14	35
432	-	T	0	0	0.04	0
433	299	A	1	1	0.66	40
434	-	C	0	0	0.09	0
435	-	G	0	0	0.08	0
436	300	T	1	1	0.85	40
437	-	A	0	0	0.10	0
438	-	C	0	0	0.08	0
439	301	G	2	2	1.94	36
440	-	T	0	0	0.13	0
441	303	A	1	1	1.18	32
442	-	C	0	0	0.08	0
443	-	G	0	0	0.07	0
444	304	T	1	1	0.98	40
445	305	A	1	1	1.27	27
446	-	C	0	0	0.11	0
447	-	G	0	0	0.08	0
448	306	T	1	1	1.07	39
449	307	A	1	1	1.14	35
450	-	C	0	0	0.08	0
451	-	G	0	0	0.14	0
452	308	T	1	1	1.02	40
453	309	A	6	6	6.06	14
454	315	C	1	1	1.13	35
455	-	G	0	0	0.07	0
456	-	T	0	0	0.09	0
457	316	A	1	1	0.82	40
458	-	C	0	0	0.08	0
459	317	G	1	1	1.09	38
460	-	T	0	0	0.08	0
461	318	A	1	1	0.76	40
462	-	C	0	0	0.09	0
463	319	G	1	1	0.71	40
464	-	T	0	0	0.05	0
465	-	A	0	0	0.10	0
466	320	C	1	1	0.85	40
467	-	G	0	0	0.05	0
468	-	T	0	0	0.09	0
469	321	A	1	1	0.93	40
470	-	C	0	0	0.03	0
471	322	G	1	1	1.03	40
472	323	T	1	1	1.21	29
473	324	A	1	1	0.63	40
474	-	C	0	0	0.09	0
475	325	G	1	1	1.25	27
476	-	T	0	0	0.09	0
477	326	A	1	1	0.97	40
478	-	C	0	0	0.13	0
479	327	G	1	1	1.24	27
480	328	T	1	1	0.80	40
481	-	A	0	0	0.06	0
482	-	C	0	0	0.09	0
483	329	G	1	1	1.21	29
484	330	T	2	2	1.77	38
485	-	A	0	0	0.09	0
486	332	C	1	1	1.13	33
487	-	G	0	0	0.09	0
488	-	T	0	0	0.10	0
489	333	A	1	1	1.06	37
490	-	C	0	0	0.22	0
491	334	G	1	1	0.95	40
492	335	T	1	1	0.83	40
493	-	A	0	0	0.05	0
494	-	C	0	0	0.11	0
495	336	G	1	1	1.43	18
496	-	T	0	0	0.10	0
497	337	A	1	1	0.87	40
498	-	C	0	0	0.06	0
499	338	G	2	2	1.96	33
500	-	T	0	0	0.05	0
501	340	A	1	1	0.51	40
502	341	C	1	1	1.42	18
503	-	G	0	0	0.05	0
504	-	T	0	0	0.04	0
505	342	A	1	1	0.69	40
506	-	C	0	0	0.03	0
507	-	G	0	0	0.13	0
508	343	T	1	1	0.82	40
509	-	A	0	0	0.11	0
510	-	C	0	0	0.16	0
511	344	G	3	3	3.09	21
512	-	T	0	0	0.08	0
513	-	A	0	0	0.11	0
514	347	C	1	1	1.33	22
515	-	G	0	0	0.06	0
516	348	T	1	1	1.00	40
517	349	A	1	1	0.81	40
518	350	C	2	2	1.75	35
519	-	G	0	0	0.13	0
520	352	T	1	1	1.05	37
521	-	A	0	0	0.11	0
522	-	C	0	0	0.06	0
523	353	G	1	1	1.30	23
524	-	T	0	0	0.07	0
525	354	A	1	1	0.99	40
526	-	C	0	0	0.07	0
527	-	G	0	0	0.07	0
528	355	T	1	1	1.35	21
529	-	A	0	0	0.08	0
530	-	C	0	0	0.07	0
531	356	G	1	1	1.05	36
532	-	T	0	0	0.07	0
533	-	A	0	0	0.14	0
534	357	C	1	1	1.05	36
535	-	G	0	0	0.09	0
536	-	T	0	0	0.07	0
537	358	A	1	1	0.97	40
538	-	C	0	0	0.08	0
539	359	G	1	1	0.97	40
540	-	T	1	0	0.49	0
541	360	A	1	1	0.75	40
542	361	C	1	1	1.03	37
543	362	G	2	2	2.49	12
544	364	T	1	1	0.73	40
545	-	A	0	0	0.06	0
546	-	C	0	0	0.09	0
547	365	G	2	1	1.42	17
548	-	T	0	0	0.10	0
549	366	A	1	1	1.12	31
550	-	C	0	0	0.07	0
551	367	G	2	2	1.84	35
552	-	T	0	0	0.09	0
553	369	A	1	1	0.74	40
554	-	C	0	0	0.06	0
555	-	G	0	0	0.04	0
556	370	T	1	1	1.07	34
557	-	A	0	0	0.07	0
558	-	C	0	0	0.07	0
559	371	G	3	3	2.94	25
560	-	T	0	0	0.08	0
561	-	A	0	0	0.08	0
562	374	C	2	2	2.15	23
563	-	G	0	0	0.07	0
564	376	T	1	1	0.92	40
565	-	A	0	0	0.13	0
566	377	C	1	1	0.79	40
567	-	G	0	0	0.10	0
568	-	T	0	0	0.06	0
569	378	A	1	1	1.24	24
570	-	C	0	0	0.07	0
571	379	G	2	2	2.04	27
572	-	T	0	0	0.03	0
573	381	A	2	2	2.12	23
574	383	C	1	1	1.18	27
575	-	G	0	0	0.11	0
576	-	T	0	0	0.08	0
577	384	A	2	1	1.44	16
578	-	C	0	0	0.07	0
579	-	G	0	0	0.06	0
580	385	T	3	3	2.96	24
581	-	A	0	0	0.16	0
582	388	C	3	3	3.04	21
583	-	G	0	0	0.09	0
584	391	T	2	3	2.71	21
585	394	A	2	2	1.79	32
586	-	C	0	0	0.05	0
587	396	G	3	3	2.71	21
588	399	T	3	3	2.85	25
589	402	A	1	1	0.81	40
590	-	C	0	0	0.10	0
591	-	G	0	0	0.04	0
592	403	T	2	2	1.98	28
593	-	A	0	0	0.07	0
594	405	C	1	1	1.12	29
595	-	G	0	0	0.14	0
596	-	T	0	0	0.05	0
597	406	A	2	2	1.76	30
598	-	C	0	0	0.09	0
599	-	G	0	0	0.06	0
600	408	T	1	1	1.10	30
601	-	A	0	0	0.07	0
602	-	C	0	0	0.08	0
603	409	G	1	1	0.83	40
604	-	T	0	0	0.07	0
605	410	A	1	1	1.31	20
606	-	C	0	0	0.06	0
607	411	G	1	1	1.11	29
608	-	T	0	0	0.07	0
609	-	A	0	0	0.16	0
610	412	C	1	1	1.16	26
611	-	G	0	0	0.05	0
612	-	T	0	0	0.07	0
613	413	A	1	1	0.64	40
614	414	C	1	1	0.85	40
615	415	G	1	1	0.90	40
616	-	T	0	0	0.22	0
617	416	A	2	2	2.13	22
618	418	C	1	1	0.98	35
619	-	G	0	0	0.09	0
620	419	T	1	1	1.00	34
621	-	A	0	0	0.06	0
622	-	C	0	0	0.04	0
623	420	G	1	1	0.80	40
624	421	T	1	1	0.72	40
625	-	A	0	0	0.13	0
626	-	C	0	0	0.09	0
627	422	G	2	3	2.87	24
628	-	T	0	0	0.13	0
629	425	A	1	1	1.20	24
630	-	C	0	0	0.07	0
631	426	G	1	2	1.71	26
632	-	T	0	0	0.08	0
633	428	A	3	3	3.24	15
634	-	C	0	0	0.05	0
635	-	G	0	0	0.07	0
636	431	T	1	1	0.58	40
637	-	A	0	0	0.12	0
638	-	C	0	0	0.06	0
639	432	G	1	1	1.11	28
640	433	T	1	1	0.80	40
641	434	A	1	1	1.03	31
642	-	C	0	0	0.19	0
643	-	G	0	0	0.07	0
644	435	T	1	1	0.63	40
645	-	A	0	0	0.07	0
646	-	C	0	0	0.07	0
647	436	G	2	2	1.93	28
648	438	T	1	1	1.33	18
649	-	A	0	0	0.05	0
650	439	C	2	2	2.10	22
651	-	G	0	0	0.04	0
652	-	T	0	0	0.14	0
653	441	A	1	1	1.12	27
654	-	C	0	0	0.05	0
655	442	G	2	2	1.82	29
656	444	T	1	1	0.98	34
657	-	A	0	0	0.13	0
658	445	C	1	1	1.15	25
659	-	G	0	0	0.11	0
660	446	T	1	1	0.94	35
661	447	A	2	2	2.42	12
662	449	C	1	1	0.91	37
663	450	G	1	1	0.78	40
664	-	T	0	0	0.12	0
665	451	A	1	1	1.37	17
666	452	C	1	1	1.16	25
667	453	G	2	2	2.16	20
668	-	T	0	0	0.05	0
669	455	A	2	2	1.94	27
670	-	C	0	0	0.16	0
671	-	G	0	0	0.11	0
672	457	T	1	1	0.88	38
673	-	A	0	0	0.08	0
674	-	C	0	0	0.06	0
675	458	G	2	2	2.06	23
676	-	T	0	0	0.04	0
677	460	A	1	1	1.19	23
678	461	C	2	2	2.27	16
679	-	G	0	0	0.17	0
680	463	T	1	1	1.32	18
681	464	A	1	1	1.08	28
682	-	C	0	0	0.13	0
683	465	G	1	1	1.27	20
684	-	T	0	0	0.04	0
685	-	A	0	0	0.11	0
686	466	C	2	2	1.63	21
687	-	G	0	0	0.07	0
688	-	T	0	0	0.10	0
689	468	A	1	1	0.98	32
690	-	C	0	0	0.08	0
691	469	G	1	1	1.18	23
692	-	T	0	0	0.14	0
693	470	A	1	1	1.11	26
694	-	C	0	0	0.03	0
695	-	G	0	0	0.08	0
696	471	T	1	1	1.02	30
697	472	A	1	1	1.18	23
698	473	C	1	1	1.28	19
699	-	G	0	0	0.11	0
700	474	T	2	2	2.34	14
701	-	A	0	0	0.08	0
702	476	C	1	1	0.73	40
703	477	G	3	3	2.82	21
704	480	T	1	1	1.18	23
705	-	A	0	0	0.04	0
706	-	C	0	0	0.04	0
707	481	G	1	1	0.78	40
708	-	T	0	0	0.05	0
709	-	A	0	0	0.07	0
710	482	C	1	1	0.97	32
711	-	G	0	0	0.05	0
712	483	T	1	2	1.66	21
713	-	A	0	0	0.08	0
714	485	C	1	1	1.18	23
715	486	G	1	1	0.65	40
716	-	T	0	0	0.09	0
717	487	A	1	2	1.72	24
718	-	C	0	0	0.09	0
719	-	G	0	0	0.08	0
720	489	T	2	2	1.54	16
721	491	A	1	1	0.94	33
722	492	C	1	1	1.27	19
723	-	G	0	0	0.12	0
724	-	T	0	0	0.05	0
725	493	A	1	1	0.83	39
726	494	C	1	1	0.90	35
727	-	G	0	0	0.08	0
728	495	T	1	1	0.63	40
729	-	A	0	0	0.10	0
730	-	C	0	0	0.13	0
731	496	G	1	1	1.02	29
732	497	T	1	1	0.79	40
733	498	A	1	1	0.92	33
734	499	C	3	3	2.61	15
735	-	G	0	0	0.07	0
736	-	T	0	0	0.11	0
737	502	A	1	1	1.10	25
738	-	C	0	0	0.08	0
739	503	G	1	1	0.96	31
740	-	T	0	0	0.10	0
741	504	A	1	1	1.09	25
742	-	C	0	0	0.07	0
743	505	G	2	2	1.97	24
744	-	T	0	0	0.05	0
745	507	A	4	4	4.24	12
746	-	C	0	0	0.03	0
747	-	G	0	0	0.12	0
748	511	T	1	1	0.56	40
749	-	A	0	0	0.09	0
750	512	C	1	1	0.91	33
751	-	G	0	0	0.06	0
752	-	T	0	0	0.10	0
753	513	A	1	1	0.90	33
754	-	C	0	0	0.09	0
755	514	G	2	2	2.26	15
756	-	T	0	0	0.06	0
757	516	A	1	1	1.31	17
758	-	C	0	0	0.06	0
759	-	G	0	0	0.07	0
760	517	T	2	2	1.91	25
761	519	A	1	1	0.69	40
762	-	C	0	0	0.12	0
763	-	G	0	0	0.09	0
764	520	T	3	3	2.51	12
765	-	A	0	0	0.05	0
766	-	C	0	0	0.06	0
767	523	G	1	1	0.77	39
768	524	T	2	1	1.48	12
769	-	A	0	0	0.05	0
770	525	C	1	1	1.14	23
771	-	G	0	0	0.16	0
772	526	T	1	1	1.08	25
773	-	A	0	0	0.07	0
774	-	C	0	0	0.06	0
775	527	G	2	2	1.91	25
776	529	T	3	3	2.88	20
777	-	A	0	0	0.08	0
778	-	C	0	0	0.07	0
779	532	G	1	1	1.26	18
780	-	T	0	0	0.04	0
781	533	A	1	1	0.86	34
782	534	C	1	1	1.22	19
783	-	G	0	0	0.04	0
784	-	T	0	0	0.04	0
785	535	A	1	1	0.57	40
786	536	C	1	1	0.96	30
787	-	G	0	0	0.13	0
788	-	T	0	0	0.08	0
789	537	A	1	1	0.95	30
790	-	C	0	0	0.08	0
791	538	G	1	1	0.86	34
792	-	T	0	0	0.10	0
793	539	A	2	2	1.55	15
794	-	C	0	0	0.08	0
795	-	G	0	0	0.09	0
796	541	T	2	2	1.83	24
797	-	A	0	0	0.04	0
798	543	C	1	1	1.46	12
799	544	G	1	1	0.76	39
>C00003 read-length=549 clip-length=305 bounds=4..308 adapter-length=0 entry-id=1 direction=forward
#flow	pos	nucl	hp-len	length	peak	qual
0	0	T	1	1	0.98	40
1	-	A	0	0	0.07	40
2	1	C	1	1	1.02	40
3	-	G	0	0	0.07	40
4	-	T	0	0	0.09	40
5	2	A	1	1	1.02	40
6	-	C	0	0	0.08	40
7	3	G	2	2	2.14	40
8	-	T	0	0	0.08	0
9	-	A	0	0	0.05	0
10	5	C	1	1	1.07	40
11	-	G	0	0	0.08	0
12	6	T	3	3	3.25	30
13	9	A	1	1	1.11	40
14	-	C	0	0	0.09	0
15	10	G	1	1	0.88	40
16	-	T	0	0	0.08	0
17	11	A	1	1	0.90	40
18	12	C	1	1	1.11	40
19	13	G	1	1	0.98	40
20	-	T	0	0	0.07	0
21	14	A	1	1	0.87	40
22	15	C	1	1	0.84	40
23	16	G	1	1	0.97	40
24	-	T	0	0	0.09	0
25	-	A	0	0	0.06	0
26	17	C	1	1	1.00	40
27	-	G	0	0	0.07	0
28	-	T	0	0	0.08	0
29	18	A	1	1	1.16	40
30	-	C	0	0	0.10	0
31	19	G	1	1	0.92	40
32	-	T	0	0	0.08	0
33	20	A	1	1	1.14	40
34	-	C	0	0	0.08	0
35	-	G	0	0	0.09	0
36	21	T	3	3	3.04	40
37	-	A	0	0	0.07	0
38	-	C	0	0	0.11	0
39	24	G	2	2	2.01	40
40	-	T	0	0	0.06	0
41	-	A	0	0	0.08	0
42	26	C	2	2	2.38	30
43	28	G	1	1	1.23	40
44	-	T	0	0	0.08	0
45	-	A	0	0	0.15	0
46	29	C	2	2	1.79	40
47	31	G	1	1	0.89	40
48	-	T	0	0	0.10	0
49	-	A	0	0	0.08	0
50	32	C	2	2	1.71	40
51	34	G	1	1	1.04	40
52	-	T	0	0	0.08	0
53	-	A	0	0	0.05	0
54	35	C	2	2	1.98	40
55	37	G	1	1	0.90	40
56	-	T	0	0	0.07	0
57	38	A	1	1	0.94	40
58	-	C	0	0	0.07	0
59	-	G	0	0	0.09	0
60	39	T	1	1	0.98	40
61	40	A	1	1	1.04	40
62	41	C	1	1	1.01	40
63	-	G	0	0	0.13	0
64	42	T	1	1	0.98	40
65	43	A	1	1	1.06	40
66	44	C	2	2	2.31	34
67	46	G	1	1	1.09	40
68	-	T	0	0	0.08	0
69	47	A	3	3	2.76	40
70	-	C	0	0	0.06	0
71	50	G	1	1	1.07	40
72	-	T	0	0	0.06	0
73	51	A	1	1	0.86	40
74	-	C	0	0	0.07	0
75	52	G	2	2	1.86	40
76	-	T	0	0	0.08	0
77	-	A	0	0	0.09	0
78	54	C	1	1	1.02	40
79	55	G	1	1	0.95	40
80	-	T	0	0	0.07	0
81	56	A	1	1	1.10	40
82	-	C	0	0	0.07	0
83	57	G	5	5	4.96	26
84	-	T	0	0	0.08	0
85	62	A	1	1	1.01	40
86	-	C	0	0	0.09	0
87	-	G	0	0	0.09	0
88	63	T	1	1	0.95	40
89	-	A	0	0	0.17	0
90	-	C	0	0	0.12	0
91	64	G	2	2	2.24	37
92	-	T	0	0	0.06	0
93	66	A	1	1	1.07	40
94	-	C	0	0	0.10	0
95	67	G	1	1	0.97	40
96	-	T	0	0	0.12	0
97	68	A	1	1	0.99	40
98	69	C	1	1	0.92	40
99	70	G	1	1	0.98	40
100	71	T	1	1	1.20	40
101	-	A	0	0	0.12	0
102	72	C	1	1	0.93	40
103	73	G	1	1	0.94	40
104	-	T	0	0	0.07	0
105	74	A	1	1	1.23	40
106	-	C	0	0	0.08	0
107	-	G	0	0	0.09	0
108	75	T	1	1	0.91	40
109	76	A	1	1	1.03	40
110	-	C	0	0	0.09	0
111	-	G	0	0	0.08	0
112	77	T	1	1	0.97	40
113	-	A	0	0	0.09	0
114	-	C	0	0	0.10	0
115	78	G	3	3	2.61	39
116	-	T	0	0	0.11	0
117	81	A	1	1	1.14	40
118	-	C	0	0	0.06	0
119	82	G	2	2	2.00	40
120	-	T	0	0	0.08	0
121	-	A	0	0	0.05	0
122	84	C	1	1	1.10	40
123	85	G	1	1	1.11	40
124	86	T	2	2	2.15	40
125	-	A	0	0	0.07	0
126	-	C	0	0	0.08	0
127	88	G	2	2	2.15	40
128	-	T	0	0	0.06	0
129	90	A	1	1	1.02	40
130	-	C	0	0	0.13	0
131	91	G	1	1	0.89	40
132	-	T	0	0	0.07	0
133	92	A	1	1	0.98	40
134	93	C	1	1	0.89	40
135	94	G	2	2	2.15	40
136	-	T	0	0	0.09	0
137	96	A	1	1	1.21	40
138	97	C	1	1	0.87	40
139	-	G	0	0	0.05	0
140	98	T	1	1	1.07	40
141	-	A	0	0	0.06	0
142	-	C	0	0	0.08	0
143	99	G	1	1	1.22	40
144	-	T	0	0	0.06	0
145	-	A	0	0	0.08	0
146	100	C	2	2	2.22	35
147	-	G	0	0	0.07	0
148	102	T	1	1	1.31	40
149	-	A	0	0	0.07	0
150	-	C	0	0	0.07	0
151	103	G	2	2	1.81	40
152	-	T	0	0	0.05	0
153	105	A	1	1	1.12	40
154	-	C	0	0	0.11	0
155	106	G	1	1	1.03	40
156	-	T	0	0	0.11	0
157	107	A	1	1	1.09	40
158	108	C	1	1	1.02	40
159	109	G	1	1	0.90	40
160	110	T	1	1	1.10	40
161	-	A	0	0	0.10	0
162	111	C	1	1	1.19	40
163	112	G	2	2	1.76	40
164	-	T	0	0	0.10	0
165	-	A	0	0	0.09	0
166	114	C	1	1	1.03	40
167	115	G	3	3	3.04	34
168	118	T	1	1	1.11	40
169	119	A	2	2	2.17	37
170	-	C	0	0	0.07	0
171	121	G	2	2	1.93	40
172	-	T	0	0	0.13	0
173	123	A	1	1	0.92	40
174	-	C	0	0	0.10	0
175	124	G	1	1	0.88	40
176	-	T	0	0	0.07	0
177	125	A	1	1	0.99	40
178	-	C	0	0	0.12	0
179	-	G	0	0	0.07	0
180	126	T	1	1	0.95	40
181	-	A	0	0	0.05	0
182	-	C	0	0	0.08	0
183	127	G	2	2	1.96	40
184	-	T	0	0	0.08	0
185	-	A	0	0	0.04	0
186	129	C	1	1	1.30	40
187	130	G	2	2	2.12	39
188	-	T	0	0	0.07	0
189	-	A	0	0	0.07	0
190	132	C	1	1	0.92	40
191	133	G	1	1	1.12	40
192	134	T	2	2	2.10	40
193	-	A	0	0	0.08	0
194	136	C	2	2	2.05	40
195	138	G	1	1	1.06	40
196	139	T	1	1	0.86	40
197	-	A	0	0	0.10	0
198	140	C	1	1	1.12	40
199	-	G	0	0	0.09	0
200	141	T	2	2	1.98	40
201	-	A	0	0	0.05	0
202	143	C	2	2	2.11	39
203	145	G	1	1	1.16	40
204	146	T	1	1	1.04	40
205	147	A	1	1	0.89	40
206	-	C	0	0	0.06	0
207	148	G	1	1	0.70	40
208	-	T	0	0	0.05	0
209	149	A	1	1	0.96	40
210	-	C	0	0	0.08	0
211	150	G	5	6	5.51	11
212	-	T	0	0	0.08	0
213	156	A	1	1	0.85	40
214	157	C	1	1	1.18	40
215	158	G	1	1	0.95	40
216	159	T	1	1	0.87	40
217	160	A	1	1	0.95	40
218	-	C	0	0	0.08	0
219	161	G	1	1	1.26	40
220	-	T	0	0	0.05	0
221	162	A	1	1	0.80	40
222	-	C	0	0	0.08	0
223	163	G	1	1	1.16	40
224	-	T	0	0	0.05	0
225	-	A	0	0	0.12	0
226	164	C	1	1	0.94	40
227	165	G	1	1	0.93	40
228	-	T	0	0	0.07	0
229	-	A	0	0	0.07	0
230	166	C	1	1	0.95	40
231	167	G	1	1	1.23	40
232	-	T	0	0	0.06	0
233	-	A	0	0	0.09	0
234	168	C	4	4	4.44	12
235	-	G	0	0	0.07	0
236	172	T	1	1	1.05	40
237	173	A	1	1	1.07	40
238	174	C	2	2	2.08	39
239	176	G	1	1	0.88	40
240	-	T	0	0	0.11	0
241	-	A	0	0	0.08	0
242	177	C	1	1	0.78	40
243	-	G	0	0	0.09	0
244	-	T	0	0	0.07	0
245	178	A	1	1	1.09	40
246	-	C	0	0	0.09	0
247	-	G	0	0	0.08	0
248	179	T	3	3	3.05	30
249	-	A	0	0	0.07	0
250	182	C	1	1	1.04	40
251	-	G	0	0	0.13	0
252	-	T	0	0	0.07	0
253	183	A	1	1	1.03	40
254	-	C	0	0	0.06	0
255	184	G	1	1	0.64	40
256	-	T	0	0	0.09	0
257	-	A	0	0	0.10	0
258	185	C	1	1	1.05	40
259	-	G	0	0	0.11	0
260	186	T	2	2	2.33	23
261	-	A	0	0	0.10	0
262	-	C	0	0	0.08	0
263	188	G	2	2	1.94	40
264	-	T	0	0	0.09	0
265	190	A	2	2	2.26	27
266	192	C	3	3	3.03	31
267	-	G	0	0	0.06	0
268	-	T	0	0	0.05	0
269	195	A	2	2	2.23	28
270	-	C	0	0	0.10	0
271	197	G	1	1	1.12	40
272	-	T	0	0	0.09	0
273	198	A	1	1	1.00	40
274	-	C	0	0	0.08	0
275	199	G	1	1	1.07	40
276	200	T	1	1	1.24	38
277	201	A	1	1	0.96	40
278	-	C	0	0	0.06	0
279	202	G	1	1	1.16	40
280	203	T	1	1	0.86	40
281	-	A	0	0	0.11	0
282	-	C	0	0	0.08	0
283	204	G	1	1	0.69	40
284	-	T	0	0	0.08	0
285	205	A	1	1	1.04	40
286	-	C	0	0	0.06	0
287	206	G	2	2	1.93	40
288	-	T	0	0	0.08	0
289	208	A	1	1	1.16	40
290	-	C	0	0	0.09	0
291	209	G	1	1	0.89	40
292	-	T	0	0	0.12	0
293	210	A	1	1	1.23	37
294	-	C	0	0	0.08	0
295	211	G	1	1	1.19	40
296	212	T	1	1	0.78	40
297	213	A	1	1	1.27	34
298	-	C	0	0	0.04	0
299	214	G	1	1	0.76	40
300	215	T	1	1	1.04	40
301	216	A	2	2	2.12	33
302	-	C	0	0	0.07	0
303	-	G	0	0	0.09	0
304	218	T	2	2	1.95	40
305	220	A	2	2	1.80	40
306	-	C	0	0	0.03	0
307	222	G	4	5	4.84	21
308	227	T	1	1	0.97	40
309	-	A	0	0	0.07	0
310	-	C	0	0	0.06	0
311	228	G	2	2	2.40	19
312	230	T	1	1	1.07	40
313	-	A	0	0	0.08	0
314	-	C	0	0	0.08	0
315	231	G	2	2	1.91	40
316	-	T	0	0	0.05	0
317	-	A	0	0	0.08	0
318	233	C	2	2	2.12	32
319	-	G	0	0	0.08	0
320	-	T	0	0	0.06	0
321	235	A	1	1	0.63	40
322	236	C	1	1	1.02	40
323	-	G	0	0	0.06	0
324	237	T	1	1	1.06	40
325	-	A	0	0	0.05	0
326	-	C	0	0	0.07	0
327	238	G	1	1	1.07	40
328	-	T	0	0	0.06	0
329	239	A	1	1	0.98	40
330	-	C	0	0	0.07	0
331	-	G	0	0	0.05	0
332	240	T	1	1	1.02	40
333	-	A	0	0	0.08	0
334	241	C	2	2	1.81	40
335	-	G	0	0	0.12	0
336	-	T	0	0	0.07	0
337	243	A	2	2	1.92	40
338	-	C	0	0	0.09	0
339	-	G	0	0	0.11	0
340	245	T	1	1	0.90	40
341	-	A	0	0	0.06	0
342	-	C	0	0	0.04	0
343	246	G	1	1	1.45	21
344	-	T	0	0	0.13	0
345	-	A	0	0	0.06	0
346	247	C	1	1	1.00	40
347	-	G	0	0	0.09	0
348	-	T	0	0	0.07	0
349	248	A	1	1	1.16	40
350	-	C	0	0	0.12	0
351	-	G	0	0	0.09	0
352	249	T	1	1	0.91	40
353	-	A	0	0	0.08	0
354	-	C	0	0	0.06	0
355	250	G	2	2	2.40	18
356	-	T	0	0	0.07	0
357	252	A	1	1	0.82	40
358	-	C	0	0	0.05	0
359	253	G	3	3	2.73	31
360	256	T	1	1	0.91	40
361	257	A	1	1	1.03	40
362	-	C	0	0	0.09	0
363	-	G	0	0	0.07	0
364	258	T	1	1	1.08	40
365	-	A	0	0	0.08	0
366	-	C	0	0	0.11	0
367	259	G	2	2	2.03	35
368	-	T	0	0	0.09	0
369	261	A	1	1	0.85	40
370	-	C	0	0	0.06	0
371	262	G	1	1	1.05	40
372	263	T	1	1	0.87	40
373	264	A	1	1	0.69	40
374	265	C	2	2	2.18	27
375	-	G	0	0	0.07	0
376	267	T	1	1	1.21	34
377	-	A	0	0	0.08	0
378	-	C	0	0	0.05	0
379	268	G	1	1	1.19	36
380	-	T	0	0	0.10	0
381	269	A	1	1	1.29	29
382	-	C	0	0	0.08	0
383	270	G	1	1	1.04	40
384	-	T	0	0	0.04	0
385	271	A	1	1	1.28	29
386	-	C	0	0	0.07	0
387	-	G	0	0	0.07	0
388	272	T	1	1	1.05	40
389	273	A	1	1	0.87	40
390	274	C	1	1	0.95	40
391	-	G	0	0	0.10	0
392	-	T	0	0	0.11	0
393	275	A	1	1	1.13	39
[truncated: 800,000 more rows]
