# Supplementary material for: Highly improved homopolymer aware nucleotide-protein alignments with 454 data
Source: BMC Bioinformatics. 2012 Sep 12;13:230. doi: 10.1186/1471-2105-13-230 (PMC3568017; doi:10.1186/1471-2105-13-230)
Supplement: Additional file 1 — HAXAT parameter evaluation setup. Name: haxat-parameter-evaluation.zip. Format: Zip compressed evaluation code. Title: HAXAT parameter evaluation setup. The file contains scripts for running the evaluation as well as all the binaries and results included in the manuscript. See the enclosed README for more information. [file 1471-2105-13-230-S1.zip › haxat-parameter-evaluation/input/reads.fa]

>C00001 length=306
TGCGCTTTAGACGACGCAGATTTGGCCGCCGCCGCCGATACTACCGAAAGAGGCGAGGGG
GATGGAGACGTCGATATGGGAGGCGTTGGAGACGGACTGCCTGGAGACGTCGGCGGGTAA
GGAGATGGCGGCGTTCCGTCTTCCGTAGAGGGGGACGTAGAGCGCGCCCCTACCGCATTT
CAGCTTGGAACCCAAGAGTAGTGAGGAGAGTAGTAATTAAGGGGTGGTGGCCACTGATCC
AATGCATGGAGGGTATGGAGTACCTGAGATACAGACCGATGTACAATATTGAGAAAAGAT
GGATAT
>C00002 length=496
GCTTTAGACGACGCAGATTTGGCCGCCGCCGCCGATACTACCGAAAGAGGCGAGGGGGAT
GGAGACGTCGATATGGGAGGCGTTGGAGACGGACTGCCTGGAGACGTCGGCGGGTAAGGA
GATGGCGGCGTTCCGTCTTCCGTAGAGGGGGACGTAGAGCGCGCCCCTACCGCATTTCAG
CTTGGAACCCAAGAGTAGTGAGGAGAGTAGTAATTAAGGGGTGGTGGCCACTGATCCAAT
GCATGGAGGGTATGGAGTACCTGAGATACAGACCGATGTACAATATTGAGAAAAGATGGA
TATATAAAAAACAGAGCAGTAGAGTGTTCAGTGAGGACATGGGCTACCTGATGCAGACGG
TGAGGATGGGCCTCAGGAACATTTCCCTTTAAGGGTTTATTCAATGAGCACGAACTGTGG
GAGGAAATGTATGGTCCAGGTCTAACGACGGAATGGACCTAGCCAGATACTTCGGGTGCT
TCGAATTACACTGTAC
>C00003 length=305
GCTTTAGACGACGCAGATTTGGCCGCCGCCGCCGATACTACCGAAAGAGGCGAGGGGGAT
GGAGACGTCGATATGGGAGGCGTTGGAGACGGACTGCCTGGAGACGTCGGCGGGTAAGGA
GATGGCGGCGTTCCGTCTTCCGTAGAGGGGGGACGTAGAGCGCGCCCCTACCGCATTTCA
GCTTGGAACCCAAGAGTAGTGAGGAGAGTAGTAATTAAGGGGGTGGTGGCCACTGATCCA
ATGCATGGAGGGTATGGAGTACCTGAGATACAGACCGATGTACAATATTGAGGAAAGATG
GATAT
>C00004 length=387
GCTTTAGACGACGCAGATTTGGCCGCCGCCGCCGATACTACCGAAAGAGGCGAGGGGGAT
GGAGACGTCGATATGGGAGGCGTTGGAGACGGACTGCCTGGAGACGTCGGCGGGTAAGGA
GATGGCGGCGTTCCGTCTTCCGTAGAGGGGGACGTAGAGCGCGCCCCTACCGCATTTCAG
CTTGGAACCCCAAGAGTAGTGAGGAGAGTAGTAATTAAGGGGTGGTGGCCACTGATCCAA
TGCATGGAGGGTATGGAGTACCTGAGATACAGACCGATGTACAATATTGAGAAAAGATGG
ATATATAAAAAACAGAGCAGTAGAGTGTTTCAGTGAGGACATGGGCTACCTGATGCAGTA
CGGGGAGGATGGGCCTCAGGAACAATT
>C00005 length=301
CTTTAGACGACGCAGATTTGGCCGCCGCCGCCGATACTACCGAAAGAGGCGAGGGGGATG
GAGACGTCGATATGGGAGGCGTTGGAGACGGACTGCCTGGAGACGTCGGCGGGTAAGGAG
ATGGCGGCGTTCCGTCTTCCGTAGAGGGGACGTAGAGCGCGCCCCTACCGCATTTCAGCT
TGGAACCCAAGAGTAGTGAGGAGAGTAGTAATTAAGGGGTGGTGGCCACTGATCCAATGC
ATGGAGGGTATGGAGTACCTGAGATACAGACCGATGTACAATATTGAGAAAAGATGGATA
T
>C00006 length=374
CTTTAGACGACGCAGATTTGGCCGCCGCCGCCGATACTACCGAAAGAGGCGAGGGGGATG
GAGACGTCGATATGGGAGGCGTTGGAGACGGACTGCCTGGAGACGTCGGCGGGTAAGGAG
ATGGCGGCGTTCCGTCTTCCGTAGAGGGGGACGTAGAGCGCGCCCCTACCGCATTTCAGC
TTGGAACCCAAGAGTAGTGAGGAGAGTAGTAATTAAGGGGTGGTGGCCACTGATCAATGC
ATGGAGGGTATGGAGTACCTGAGATACAGACCGATGTAAATATTGAGAAAAGATGGATAT
ATAAAAAACAGAGCAGTAGAGTGTTCAGTGAGGACAGGGCTAACCTGATGCAGTACGGGG
AGGATGGGCCTCAG
>C00007 length=388
CTTTAGACGACGCAGATTTGGCCGCCGCCGCCGATACTACCGAAAGAGGCGAGGGGGATG
GAGACGTCGATATGGGAGGCGTTGGAGACGGACTGCCTGGAGACGTCGGCGGGTAAGGAG
ATGGCGGCGTTCCGTCTTCCGTAGAGGGGGACGTAGAGCGCGCCCCCTACCGCATTTCAG
CTTGGAAACCCAAGAGTAGTGAGGAGAGTAGTAATTAAGGGGTGGTGGCCACTGATCCAA
TGCATGGAGGGTATGGAGTACCTGAAGATACAGACCGATGTACAATATTGAGAAAAGATG
GATATATAAAAAACAGAGCAGTAGAGTGTTCAGTGAGGACATGGGCTACCTGATGCAGTA
CGGTGGAGGATGGGCCTCAGGAACAATT
>C00008 length=385
TTAGACGACGCAGATTTGGCCGCCGCCGCCGATACTACCGAAAGAGGCGAGGGGGATGGA
GACGTCGATATGGGAGGCGTTGGAGACGGACTGCCTGGAGACGTCGGCGGGTAAGGAGAT
GGCGGCGTTCCGTCTTCCGTAGAGGGGGACGTAGAGCGCGCCCCTACCGCATTTCAGCTT
GGAACCCAAGAGTAGTGAGGAGAGTAGTAATTAAGGGGGTGGTGGCCACTGATCCAATGC
ATGGAGGGTATGGAGTACCTGAGATACAGACCGATGTACAATATTGAGAAAAGATGGATA
TATAAAAAACAGAGCAGTAGAGTGTTCAGTGAGGCATGGGCTACCTGATGCAGTACGGTG
GAGGATGGGCCTCAGGAACAAATTT
>C00009 length=374
TAGACGACGCAGATTTGGCCGCCGCCGCCGATACTACCGAAAGAGGCGAGGGGGATGGAG
ACGTCGATATGGGAGGCGTTGGAGACGGACTGCCTGGAGACGTCGGCGGGTAAGGAGATG
GCGGCGTTCCGTCTTCCGTAGAGGGGGACGTAGAGCGCGCCCCTACCGCATTTCAGCTTG
GAACCCAAGAGTAGTGAGGAGAGTAGTAATTAAGGGGTGTGGCCACTGATCCAATGCATG
GAGGGTATGGAGACCTGAGATACAGACCGATGTACAATATTTGAGAAAAGATGGATATAT
AAAAAACAAGCAGTAGATGTTCAGTGAGGACATGGGCTACCTGATGCGTACGGTGGAGGA
TGGGCCCAGGAACA
>C00010 length=299
AGACGACGCAGATTTGGCCGCCGCCGCCGATACTACCGAAAGAGGCGAGGGGGATGGAGA
CGTCGATATGGGAGGCGTTGGAGACGGACTGCCTGGAGACGTCGGCGGGTAAGGAGATGG
CGGCGTTCCGTCTTCCGTAGAGGGGGACGTAGAGCGCGCCCCTACCGCATTTCAGCTTGG
AACCCAAGAGTAGTGAGGAGAGTAGTAATTAAGGGGTGGTGGCCACTGATCCAATGCATG
GAGGGTATGGAGTACCTGAGATACAGACCGATGTACAATATTGAGAAAAGATGGATATA
>C00011 length=363
ACGACGCAGATTTGGCCGCCGCCGCCGATACTACCGAAAGAGGCGAGGGGGATGGAGACG
TCGATATGGGAGGCGTTGGAGACGGACTGCCTGGAGACGTCGGCGGGTAAGGAGATGGCG
GCGTTCCGTCTTCCGTAGAGGGGGGACGTAGAGCGCGCCCCTACCGCATTTCAGCTTGGA
ACCCAAGAGTAGTGAGGAGAGTAGTAATTAAGGGGTGGTGGCCACTGATCCAATGCATGG
AGGGTATGGAGTACCTGAGATACAGACCGATGTACAATATTGAGAAAAGATGGATATATA
AAAACAGAGCAGTAGAGTGTTCAGTGAGGACATGGGCTACCTGATGCAGGTACGTGGAGG
ATG
>C00012 length=496
GACGCAGATTTGGCCGCCGCCGCCGATACTACCGAAAGAGGCGAGGGGGATGGAGACGTC
GATATGGGAGGCGTTGGAGACGGACTGCCTGGAGACGTCGGCGGGTAAGGAGATGGCGGC
GTTCCGTCTTCCGTAGAGGGGGACGTAGAGCGCGCCCTACCGCATTTCAGCTTGGAACCC
AAGAGTAGTGAGGAGAGTAGTAATTAAGGGGTGGTGGCCACTGATCCAATGCATGGAGGG
TATGGAGTACCTGAGATACAGACCGATGTACAATATTGAGAAAAGATGGATATATAAAAA
CAGAGCAGTAGAGTGTTCAGTGAGGACATGGCTACCTGATGCAGTACGGTGGAAGGATGG
CCTCGGAACAATTTCCCTTAAGGGTTTATTCAATGAGACGAACTGTGGAGAAATGTATGG
TCCAGGTTAAGACGGAATGGACCTAGGCCAGATACTTCGGGGTGCTCGAATTAACTGTAC
CCAGAGGAAAATCAGG
>C00013 length=485
ACGCAGATTTGGCCGCCGCCGCCGATACTACCGAAAGAGGCGAGGGGGATGGAGACGTCG
ATATGGGAGGCGTTGGAGACGGACTGCCTGGAGACGTCGGCGGGTAAGGAGATGGCGGCG
TTCCGTCTTCCGTAGAGGGGGACGTAGAGCGCGCCCCTACCGCATTTCAGCTTGGAACCC
AAGAGTAGTGAGGAGAGTAGTAATTAAGGGGTGGTGGCCACTGATCCAATGCATGGAGGG
TATGGAGTACCTGAGATACAGACCGATGTACAATATTGAAGAAAAGATGGGAATATATAA
AAACAGAGCAGTAGAGTGTTCAGTGAGGACATGGGCTACCTGATGCAGTACGGTGGAGGA
TGGGCCTCAGGAACAATTTCCCTTAAGGGTTTATTCAATGAGCACGAACTGTGGAGAAAT
GTATGTCCAGGTCCTAACGACGGAATTGACCTAGCCAGATACTTCGGGTGCTCGATTACA
CTTAC
>C00014 length=289
CAGATTTGGCCGCCGCCGCCGATACTACCGAAAGAGGCGAGGGGGATGGAGACGTCGATA
TGGGAGGCGTTGGAGACGGACTGCCTGGAGACGTCGGCGGGTAAGGAGATGGCGGCGTTC
CGTCTTCCGTAGAGGGGGACGTAGAGCGCGCCCCTACCGCATTTCAGCTTGGAACCCAAG
AGTAGTGAGGAGAGTAGTAATTAAGGGTGGTGGCCACTGATCCAATGCATGGAGGGTATG
GAGTACCTGAGATACAGACCGATGTACAATATTGAGAAAAGATGGATAT
>C00015 length=376
CAGATTTGGCCGCCGCCGCCGATACTACCGAAAGAGGCGAGGGGGATGGAGACGTCGATA
TGGGAGGCGTTGGAGACGGACTGCCTGGAGACGTCGGCGGGTAAGGAGATGGCGGCGTTC
CGTCTTCCGTAGAGGGGGACGTAGAGCGCGCCCCTACCGCATTTCAGCTTGGAACCCAAG
AGTAGTGAGGAGAGTAGTAATTAAGGGGTGGTGGCCACTGATCCAATGCATGGAGGGTAT
GGAGTACCTGAGATACAGACCGATGTACAATATTGAGAAAGATGGATATATAAAAAACAG
AGCAGTAGAGTGTTCAGTGAGGACATGGGCTACCTGATGCATACGGTGGAGGATGGGCCT
CAGGAACAATTTCCCT
>C00016 length=363
TTTGGCCGCCGCCGCCGATACTACCGAAAGAGGCGAGGGGGATGGAGACGTCGATATGGG
AGGCGTTGGAGACGGACTGCCTGGAGACGTCGGCGGGTAAGGAGATGGCGGCGTTCCGTC
TTCCGTAGAGGGGGGACGTAGAGCGCGCCCCTACCGCATTTTCAGCTTGGAACCCAAGAG
TAGTGAGGAGAGTGTAATTAAGGGGTGGTGGCCACTGATCCAATGCATGGAGGGTATGGA
GTACCTGAGATACAAGACCGATGTACAATATTGAGAAAGATGGATATATAAAAAACAGAG
CAGTAGAGTGTTCAGTGAGACATGGGCTACCTGATGCAGTACCGGTGGAGGATGGGCCTC
AGG
>C00017 length=366
CGCCGCCGCCGATACTACCGAAAGAGGCGAGGGGGATGGAGACGTCGATATGGGAGGCGT
TGGAGACGGACTGCCTGGAGACGTCGGCGGGTAAGGAGATGGCGGCGTTCCGTCTTCCGT
AGAGGGGGACGTAGAGCGCGCCCCTACCGCATTTCAGCTTGGAACCCAAGAGTAGTGAGG
AGAGTAGTAATTAAGGGGTGGTGGCCACTGATCCAATGCATGGAGGGTATGGAGTACCCT
GAGATACAGACCGATGTACAATATTGAGAAAGATGGATATATAAAAAACAGAGCAGTAAG
AGTGTTCAGTGAGACATGGCTACCTGATGCAGTACGGTGGAGGATGGGCCTCAGGAACAA
TTTCCC
>C00018 length=362
GCCGCCGCCGATACTACCGAAAGAGGCGAGGGGGATGGAGACGTCGATATGGGAGGCGTT
GGAGACGGACTGCCTGGAGACGTCGGCGGGTAAGGAGATGGCGGCGTTCCGTCTTCCGTA
GAGGGGACGTAGAGCGCGCCCCTACCGCATTTCAGCTTGGAACCCAAGAGTAGTGAGGAG
AGTAGTAATTAAGGGGTGGTGGCCACTGATCCAATGCATGGAGGGTATGGAGTACCTGAG
ATACAGACCGATGTACAATATTGAGAAAAGATGGATATATAAAAAACAGAGCAGTAGAGT
GTTCAGTGAGGACATGGGCTACCTGATGCAGTTCGGTGGAGGATGGGCCTCAGGAACAAT
TT
>C00019 length=358
CGCCGCCGATACTACCGAAAGAGGCGAGGGGGATGGAGACGTCGATATGGGAGGCGTTGG
AGACGGACTGCCTGGAGACGTCGGCGGGGTAAGGAGATGGCGGCGTTCCGTCTTCCGTAG
AGGGGGACGTAGAGCGCGCCCCTACCGCATTTCAGCTTGGAACCCAAGAGTAGTGAGGAG
AGTAGTAATTAAGGGTGGTGGCCACTGATCCAATGCATGGAGGGTATGGAGTACCTGAGA
TACAGACCGATGTACAATATTGAGAAAAGATGGAATATAAAAAACAGAGCAGTAGAGTGT
TCAGTGAGGACATGGGCTACCTGATGCAGTACGGTGGAGGATGGGCCTCAGGAAACAA
>C00020 length=355
GCCGCCGATACTACCGAAAGAGCGAGGGGGATGGAGACGTCGATATGGGAGGCGTTGGAG
ACGGACTGCCTGGAGACGTCGGCGGGTAAGGAGATGGCGGCGTTCCGTCTTCCGTAGAGG
GGGACGTAGAGCGCGCCCCTACCGCATTTCAGCTTGGAACCAAGAGTAGTGAGGAGAGTA
GTAATTAAGGGGTGGTGGCCACTGATCCAATGCATGGAGGGTATGGAGTACCTGAGATAC
AGACCGATGTACAATATTGAGAAAAGATGGATATATAAAAAACAGAGCAGTAGAGTGTTC
AGTGAGGACATGGGCTACCTGATGCAGTACGGGTGGAGGATGGGCCTCAGGAACA
>C00021 length=271
GCCGATACTACCGAAAGAGGCGAGGGGATGGAGACGTCGATATGGGAGGCGTTGGAGACG
GACTGCCTGGAGACGTCGGCGGGTAAGGAGATGGCGGCGTTCCGTCTTCCGTAGAGGGGG
ACGTAGAGCGCGCCCCTACCGCATTTCAGCTTGGAACCCAAGAGTAGTGAGGAGAGTAGT
AATTAAGGGGTGGTGGCCACTGATCCAATGCATGGAGGGTATGGAGTACCTGAGATACAG
ACCGATGTACAATATTGAGAAAAGATGGATA
>C00022 length=352
GCCGATACTACCGAAAGAGGCGAGGGGGATGGAGACGTCGATATGGGAGGCGTTGGAGAC
GGACTGCCTGGAGACGTCGGCGGGTAAGGAGATGGCGGCGTTCCGTCTTCCGTAGAGGGG
ACGTAGAGCGCGCCCCTACCGCATTTCAGCTTGGAACCCAAGAGTAGTGAGGAGAGTAGT
AAATTAAGGGGTGGTGGCCACTGATCCAATGCATGGAGGGTATGGAGTACCTGAGATACA
GACCGATGTACAATATTGAGAAAAGATGGATATATAAAAAACAGAGCAGTAGAGTGTTCA
GTGAGGACATGGGCTACCTGATGCAGTAGGTGGAGGATGGGCCTCAGGAACA
>C00023 length=481
GATACTACCGAAAGAGGCGAGGGGGATGGAGACGTCGATATGGGAGGCGTTGGAGACGGA
CTGCCTGGAGACGTCGGCGGGTAAGGAGATGGCGGCGTTCCGTCTTCCGTAGAGGGGGGA
CGTAGAGCGCGCCCCTACCGCATTTCAGCTTGGAACCCAAGAGTAGTGAGGAGAGTAGTA
ATTAAGGGGTGGTGCCACTGATCCAATGCATGGAGGGTATGGAGTACCTGAGATACAGAC
CGATGTACAATATTGAGAAAAAGATGGATATATAAAAAAACAGAGCAGTAGAGTGTTCAG
TGAGGCATGGGCTACCTGATGCAGTACGGTGGAGGATGGGGCCTCAGGAACAATTCCCTT
AAGGGTTTAATTCAATGAGCACGAACTGTGGAGAAATGTATGGTCCAGGTCTAACGACGG
AATGGACCTAGCCAGATACTTCGGGTGCTCGATTACACTGTACCCAGAGGAAAATCAGGA
T
>C00024 length=462
GATACTACCGAAAGAGGCGAGGGGGATGGAGACGTCGATATGGGAGGCGTTGGAGACGGA
CTGCCTGGAGACGTCGGCGGGGTAAGGAGATGGCGGCGTTCCGTCTTCCGTAGAGGGGGA
CGTAGAGCGCGCCCCTACCGCATTTTCAGCTTGGAACCCAAGAGTAGTGAGGAGAGTAGT
AATTAAGGGGTGGTGGCCACTGATCCAATGCATGGAGGGTATGGAGTACCTGAGATACAG
ACCGATGTACAATATTGAGAAAAGATGGATATATAAAAACAGAGCAGTAGAGTGTTCAGT
GAGGACATGGGCTACCTGATGCAGTACGGTGGAGGATGGGCCTCAGGAACAATTTCCCTT
AAGGGTTTATTCAATGAGCACGAACTGTGGAGAAATGTATGGTCCAGGTCTAACGACCGG
AATGGACCAGCCCAGATACTTGGGTGCTCGATTACACTGTAC
>C00025 length=393
TACCGAAAGAGGCGAGGGGGATGGAGACGTCGATATGGGAGGCGTTGGAGACGGACTGCC
TGGAGACGTCGGCGGGTAAGGAGATGGCGGCGTTCCGTCTTCCGTAGAGGGGGACGTAGA
GCGCGCCCCTACCGCATTTCAGCTTGGAACCCAAGAGTAGTGAGGAGAGTAGTAATTAAG
GGGTGGTGGCCACTGATCCAATGCATGGAGGGTATGGAGTACCTGAGATACAGACCGATG
TACAATATTGAGAAAAGATGGATATATAAAAAACAGAGCAGTAGAGTGTTCAGTGAGGAC
ATGGGCTACTGATGCAGTACGGTGGAGGATGGGCCTCAGGACAAATTTCCCTTAAGGGTT
TATTCAATGAGCACGAACTGTGGAGAAATGTAT
>C00026 length=452
AAAGAGGCGAGGGGGATGGAGACGTCGATATGGGAGGCGTTGGAGACGGACTGCCTGGAG
ACGTCGGCGGGTAAGGAGATGGCGGCGTTCCGTCTTCCGTAGAGGGGGACGTAGAGCGCG
CCCCTACCGCATTTCAGCTTGGAACCCAAGAGTAGTGAGGAGAGTAGTAATTAAGGGGTG
GTGGCCACTGATCCAATGCATGGAGGGTATGGGAGTACCTGAGATACAGACCGATGTACA
ATATTGAGAAAAGATGGATATATAAAAAACAGGCAGTAGAGTGTTCAGTGAGGACATGGG
CTACCTGATGCAGTACGTGGAGGATGGGCCTCAGGAACAATTTCCCTTAAGGGTTTATTC
AATGAGGCACGAACTGTGGAGAAAATGTATGGTCCAGGTCTAACGACGGAAGGACCTAGC
CAGATACTTCGGGTGCTCGATTAACACTGTAC
>C00027 length=349
AAAGAGGCGAGGGGGATGGAGACGTCGATATGGGAGGCGTTGGAGACGGACTGCCTGGAG
ACGTCGGCGGGTAAGGAGATGGCGGCGTTCCGTCTTCCGTAGAGGGGGACGTAGAGCGCG
CCCCTACCGCATTTCAGCTTGGAACCCAAGAGTAGTGAGGAGAGTAGTAATTAAGGGGTG
GTGGCCACTGATCCAATGCATGGAGGGTATGGAGTACCTGAGATACAGACCGATGTACAA
TATTGAGAAAAGATGGATATATAAAAAACAGAGCAGTAGAGTGTTCAGTGAGGACTGGGC
TACCTGATGCAGTACGGTGGAGGATGGGCCCTCAGGAACAATTTCCCTT
>C00028 length=459
GAGGCGAGGGGGATGGAGACGTCGATATGGGAGGCGTTGGAGACGGACTGCCTGGAGACG
TCGGCGGGTAAGGAGATGGCGGCGTTCCGTCTTCCGTAGAGGGGGACGTAGAGCGCGCCC
CTACCGCATTTCAGCTTGGAACCCAAGAGTAGTGAGGAGAGTAGTAATTAAGGGGTGGTG
GCCACTGATCCAATGCATGGAGGGTATGGAGTACCTGAGATACAGACCGATGTACAATAT
TGAGAAAAGATGGATATATAAAAAACAGAGCAGTAGAGTGTTCAGTGAGGACATGGCTAC
CTGATGCAGTACGTGGAGGATGGCCTCAGGAAAATTTCCCTTAAGGGTTTATTCAATGAG
CACGAACTTGGAGAAATGTATGGTCAGGTCTAACGACGGAATGGACCTAGCCAGGATACT
TCGGGTGCTCGATTACACTGTAACCCAGAGGAAAATCAG
>C00029 length=253
GCGAGGGGGATGGAGACGTCGATATGGGAGGCGTTGGAGACGGACTGCCTGGAGACGTCG
GCGGGTAAGGAGATGGCGGCGTTCCGTCTTCCGTAGAGGGGGACGTAGAGCGCGCCCCTA
CCGCATTTCAGCTTGGAACCCAAGAGTAGTGAGGAGAGTAGTAATTAAGGGGTGGTGGCC
ACTGATCCAATGCATGAGGGTATGGAGTACCTGAGATACAGACCGATGTACAATATTGAG
AAAAGATGGATAT
>C00030 length=495
CGAGGGGGATGGAGACGTCGATATGGGAGGCGTTGGAGACGGACTGCCTGGAGACGTCGG
CGGGTAAGGAGATGGCGGCGTTCCGTCTTCCGTAGAGGGGGACGTAGAGCGCGCCCCTAC
CGCATTTCAGCTTGGAACCCAAGAGTAGTGAGGAGAGTAGTAAATTAAGGGGTGGTGGCC
ACTGATCCAATGCATGGAGGGTATGGAGTACCTGAGATACAGACCGATGTACAATATTGA
GAAAGATGGATATATAAAAAACAGAGCAGTAGAGTGTTCAGTGAGGACATGGGCTACCTG
ATGCAGTACGGTGGAGGATGGGCCTCAGGAACAATTTCCCTTAAGGGTTTATTCAATGAG
CACGAACTGTGGAGAAATGTATGGTCCAGTCTAACGACGGAATGGACCTAGCCAGAACTT
CGGGTGCTATTACACTGTACCCAGAGGAAAATCAGGATTATTTGTTCTGGTTTGACACAG
AATTCACAGCAACAA
>C00031 length=333
AGGGGGATGGAGACGTCGATATGGGAGGCGTTGGAGACGGACTGCCTGGAGACGTCGGCG
GGTAAGGAGATGGCGGCGTTCCGTCTTCCGTAGAGGGGGACGTAGAGCGCGCCCCTACCG
CATTCAGCTTGGAACCCAAGAGTAGTGAGGAGAGTAGTAATTAAGGGGTGGTGGCCACTG
ATCCAATGCATGGAGGGTATGGAGTACCTGAGATACAGACCGATGTACAATATTGAGAAA
AGATGGATATATAAAAACAGAGCAGTAGAGTGTTCAGTGAGGACATGGGCTACCTGATGC
AGTACGGTGGAGGATGGGCCTCAGGAACAATTT
>C00032 length=251
AGGGGGATGGAGACGTCGATATGGGAGGCGTTGGAGACGGACTGCCTGGAGACGTCGGCG
GGTAAGGAGATGGCGGCGTTCCGTCTTCCGTAGAGGGGGACGTAGAGCGCGCCCCTACCG
CATTTCAGCTTGGAACCCCAAGAGTAGTGAGGAGAGTAGTAATTAAGGGGTGGTGGCCAC
TGATCCAATGCATGGAGGGTATGGGTACCTGAGATACAGACCGATGTACAATATTGAGAA
AAGATGGATAT
>C00033 length=321
ATGGAGACGTCGATATGGGAGGCGTTGGAGACGGACTGCCTGGAGACGTCGGCGGGTAAG
GAGATGGCGGCGTTCCGTCTTCCGTAGAGGGGGACGTAGAGCGCGCCCCTACCGCATTTC
AGCTTGGAACCCAAGAGTAGTGAGGAGAGTAGTAATTAAGGGGTGGTGGCCACTGATCCA
ATGCATGGAGGGTATGGAGTACCTGAGATACAGACCGATGTACAATATTGAGAAAAGATG
GATATATAAAAACAGAGCAGTAGAGTGTTCAGTGAGGACATGGGCTACCTGATGCAGTAC
GGTGGAGGATGGGCCTCAGGA
>C00034 length=489
TGGAGACGTCGATATGGGAGGCGTTGGAGACGGACTGCCTGGAGACGTCGGCGGGTAAGG
AGATGGCGGCGTTCCGTCTTCCGTAGAGGGGGACGTAGAGCGCGCCCCTACCGCATTTCA
GCTTGGAACCCAAGAGTAGTGAGGAGAGTAGTAATTAAGGGGTGGTGGCCACTGATCCAA
TGCATGGAGGGTATGGAGTACCTGAGATACAGACCGATGTACAATATTGAGAAAAGATGG
ATATATAAAAACAGAGCAGTAGAGTGTTCAGTGAGGACATGGGCTACCTGATGCAGTACG
GTGGAGGATGGGGCCTCAGGAACAATTTCCCTTAAGGGTTTATTCAATGAGCACGAACGT
GGAGAAATGTATTGGTCCAGGGTCTAACGACGGAATGGGACCTAGCAGATACTTCGGTGC
TCGATTACACTGACCCAGAGGAAAATCAGGATTATTTGTTCTGGTTTTGACACAGAATTC
GACCAGCAA
>C00035 length=493
GGAGACGTCGATATGGGAGGCGTTGGAGACGGACTGCCTGGAGACGTCGGCGGGTAAGGA
GATGGCGGCGTTCCGTCTTCCGTAGAGGGGGACGTAGAGCGCGCCCCTACCGCATTTCAG
CTTGGAACCCAAGAGTAGTGAGGAGAGTAGTAATTAAGGGGTGGTGGCCACTGATCCAAT
GCATGGAGGGTATGGAGTACCTGAGATACAGACCGATGTACAATATTGAGAAAAGATGGA
TATATAAAAAACAGAGCAGTAGAGTGTTCAGTGAGGACATGGGCTACCTGATGCAGTAAC
GGTTGGAGGATGGGCCTCAGGAACAATTTCCCTTAAGGGTTTATTCAATGAGCACGAACT
GTGGAGAAATGTATGGTCCAGGTCTAACACGGAAGGACCTAGCCAGATACTTCGGGTGCT
CGATACACTGTACCCAGAGGAAATCAGGATTATTTGTTCTGGTTTGAACAGAATTCGGAC
CAGCAACAACTGA
>C00036 length=406
AGACGTCGATATGGGAGGCGTTGGAGACGGACTGCCTGGAGACGTCGGCGGGTAAGGAGA
TGGCGGCGTTCCGTCTTCCGTAGAGGGGGACGTAGAGCGCGCCCCTACCGCATTTCAGCT
TGGAACCCAAGAGTAGTGAGGAGAGTAGTAATTAAGGGGTGGTGGCCACTGATCCAATGC
ATGGAGGGTATGGAGTACCTGAGATACAGACCGATGTACAAATATTGAGAAAAGATGGAT
ATATAAAAACAGAGCAGTAGAGTGTTCAGTGAGGACATGGGCTACCTGATGCAGTACGGT
GGAGGATGGGCCTCAGGAACATTTCCCTTAAGGGTTTATTCAATGAGCACGAACTGTGGA
GAAATGTATGGTCCAGGTCTAACGACGGAATTGGACCTACCAGATT
>C00037 length=324
ACGTCGATATGGGAGGCGTTGGAGACGGACTGCCTGGAGACGTCGGCGGGTAAGGAGATG
GCGGCGTTCCGTCTTCCGTAGAGGGGGACGTAGAGCGCGCCCCTACCGCATTTCAGCTTG
GAACCCAAGAGTAGTGAGGAGAGTAGTAATTAAGGGGTGGTGGCCACTGATCCAATGCAT
GGAGGGTATGGAGTACCTGAGATACAGACCGATGTACAATATTGAGAAAAGATGGATATA
TAAAAAACAGAGCAGTAGAGTGTTCAGTGAGGACATGGGCTACCTGATGCAGTACGGTGG
GGATGGGCCTCAGGAACAATTTCC
>C00038 length=325
CGTCGATATGGGAGGCGTTGGAGACGGACTGCCTGGAGACGTCGGCGGGTAAGGAGATGG
CGGCGTTCCGTCTTCCGTAGAGGGGGACGTAGAGCGCGCCCCTACCGCATTTCAGCTTGG
AAACCCAAGAGTAGTGAGGAGAGTAGTATTAAGGGGTGGTGGCCACTGATCCAATGCATG
GAGGGTATGGAGTACCTTGAGATACAGACCGATGTACAATATTGAGAAAAGATGGATATA
TAAAAAACAGAGCAGTAGAGTGTTCAGTGAGGACTGGGCTACCTGATGCAGTACGGTGGA
GGATGGGCCTCAGGAACAATTTCCC
>C00039 length=428
GTCGATATGGGAGGCGTTGGAGACGGACTGCCTGGAGACGTCGGCGGGTAAGGAGATGGC
GGCGTTCCGTCTTCCGTAGAGGGGGACGTAGAGCGCGCCCCTACCGCATTTCAGCTTGGA
ACCCAAGAGTAGTGAGGAGAGTAGTAATTAAGGGGTGGTGGCCACTGATCCAATGCATGG
AGGGTATGGAGTACCTGAGATACAGACCGATGTACAATATTGAGAAAAGATGGATATATA
AAAAAAGAGCAGTAGAGTGTTCAGTGAGGACATGGGCTACCTGATCAGTACGGTGGAGGA
TGGGCCCTCAGGAACAATTTCCCTTAGGTTATTCAATGAGACGAACTGTGGAGAAATGTA
TGGTCCAGGTCTAACGACGGAATGGACCCTAGCCAGATAACTTCGGGTGCTCCGATTACA
CTGTACCC
>C00040 length=469
TCGATATGGGAGGCGTTGGAGACGGACTGCCTGGAGACGTCGGCGGGTAAGGAGATGGCG
GCGTTCCGTCTTCCGTAGAGGGGGACGTAGAGCGCGCCCCTACCGCATTTCAGCTTGGAA
CCCAAGAGTAGTGAGGAGAGTAGTAATTAAGGGGTGGTGGCCACTGATCCAATGCATGGA
GGGTATGGAGTACCTGAGATACAGACCGATGTACAATATTGAGAAAAGATGGATATATAA
AAAACAGAGCAGTAGAGTGTTCAGTGAGGACATGGCTACCTGATGCAGTACGGTGGAGGA
TGGGGCCTCAGGAACAATTTCCCTTAAGGGTTTATTCAATGAGCACGAACTGTGGAGAAA
TGTATGGGTCCAGGTCTAAGACGGAATGGACCTAGCCAGATACCTTCGGGTGCTCGTTAC
ACTGTACCCGAGGAAAATCAGGATTATTTGTTCTGGTTTGACACAGAAT
>C00041 length=480
TCGATATGGGAGGCGTTGGAGACGGACTGCCTGGAGACGTCGGCGGGTAAGGAGATGGCG
GCGTTCCGTCTTCCGTAGAGGGGGACGTAGAGCGCGCCCCTACCGCATTTCAGCTTGGAA
CCCAAGAGTAGTGAGGAGAGTAGTAATTAAGGGGTGGTGGCCACTGATCCAATGCATGGA
GGGTATGGAGTACCTGAGATACAGACCGATGTACAATATTGAGAAAAGATGGATATATTA
AAAACAGAGCAGTAGAGTGTTCAGTGAGGACATGGGCTACCTGATGCAGTACGGTGGAGG
ATGGGCCTCAGGAACAATTTCCCTTAAGGGTTTATTCAATGAGCACGAACTGTGGAGAAA
TGTATGGTCCAGGTCTACGACGGAATGGACCTAGCCAGATACTTCGGGTGCTCGATTACA
CTGTACCCAGAGGAAAATCAGGATTATTTGTCTGGTTTGCACAGAAATTCGACCAGCAAC
>C00042 length=513
CGATATGGGAGGCGTTGGAGACGGACTGCCTGGAGACGTCGGCGGGTAAGGAGATGGCGG
CGTTCCGTCTTCCGTAGAGGGGGACGTAGAGCGCGCCCCTACCGCATTTCAGCTTGGAAC
CCCAAGAGTAGTGAGGAGAGTAGTAATTAAGGGGTGGTGGCCACTGATCCAATGCATGGA
GGGTATGGAGTACCTGAGATACAGACCGATGTACAATATTGAGAAAAGATGGGATATATA
AAAAACAGAGCAGTAGAGTGTTCAGTGAGGACATGGGCTACCTGATGCAGTACGGTGGAG
GATGGGCCTCAGGAACAATTTCCCTTAAGGGTTTATTCAATGACACGAACTGTGGAGAAT
GATGGTCCAGGTCTAACGACGAATGGACCTAGCCAGATACTTCGGGTGCTCGATTACACT
GTACCCCAGAGGAAAATCAGGATTATTTGTTCTGGTTTGACCACAGAATTCGACCAGCAA
AATGATTTAACTTGCAGGGAATACCTCCAACCA
>C00043 length=232
TATGGGAGGCGTTGGAGACGGACTGCCTGGAGACGTCGGCGGGTAAGGAGATGGCGGCGT
TCCGTCTTCCGTAGAGGGGGACGTAGAGCGCGCCCCTACCGCATTTCAGCTTGGAACCCA
AGAGTAGTGAGGAGAGTAGTAATTAAGGGGTGGTGGCCACTGATCCAATGCATGGAGGGT
ATGGAGTACCTGAGATACAGACCGATGTACAATATTGAGAAAAGATGGATAT
>C00044 length=422
ATGGGAGGCGTTGGAGACGGACTGCCTGGAGACGTCGGCGGGTAAGGAGATGGCGGCGTT
CCGTCTTCCGTAGAGGGGACGTAGAGCGCGCCCCTACCGCATTTCAGCTTGGAACCCAAG
AGTAGTGAGGAGAGTAGTAATTAAGGGGTGGTGGCCCACTGATCCAATGCATGGAGGGTA
TGGAGTACCTGAGATACAGACCGATGTACAATATTGAGAAAAGATGGATATATAAAAAAC
AGAGCAGTAGAGTGTTCAGTGAGGACATGGGCTACCTGATCAGTACGGTGGAGGATGGGC
CTCAGGAACAATTTCCCTTAAGGGTTTATTCAATGAGCACGAACTGTGGAGAAATGTATG
GTCCAGGTCTAACGACGGAATGGACCAGCCAGATACTTCGGGTGCTCGATTTACACTGTA
CC
>C00045 length=310
GGAGGCGTTGGAGACGGACTGCCTGGAGACGTCGGCGGGTAAGGAGATGGCGGCGTTCCG
TCTTCCGTAGAGGGGGACGTAGAGCGCGCCCCTACCGCATTTCAGCTTGGAACCCAAGAG
TAGTGAGGAGAGTAGTAATTAAGGGGTGGTGGCCACTGATCCAATGCATGGAGGGTATGG
AGTACCTGAGATACAGACCGATGTACAATATTGAAGAAAAGATGGATATATAAAAAACAG
AGCAGTAGAGTGTTCAGTGAGGACATGGGCTACCTGATGCAGTACGGTGGAGGGATGGGC
CTCAGGAACA
>C00046 length=419
GGGAGGCGTTGGAGACGGACTGCCTGGAGACGTCGGCGGGTAAGGAGATGGCGGCGTTCC
GTCTTCCGTAGAGGGGGACGTAGAGCGCGCCCCTACCGCATTTCAGCTTGGAACCCAAGA
GTAGTGAGGAGAGTAGTAATTAAGGGGTGGTGGCCACTGATCCAATGCATGGAGGGTATG
GAGTACCTGAGATACAGACCGATGTACAATATTGAGAAAAGATGGATATATAAAAAACAG
AGCAGTAGAGTGTTCAGTGAGGGACATGGGCTACCTGATGCAGTACGGTGGAGATGGGCC
TCAGGAACAATTTCCCTTAAGGGTTTATTCAATGGCACGAACTGTGGAGAAATGTATGGT
CCAGGTCTAACGACGGAATGGACCTAGCCAGTACTCGGGTGCTCGATTACACTGTACCC
>C00047 length=424
GGGAGGCGTTGGAGACGGACTGCCTGGAGACGTCGGCGGGTAAGGAGATGGCGGCGTTCC
GTCTTCCGTAGAGGGGGACGTAGAGCGCGCCCCTACCGCATTTCAGCTTGGAACCCAAGA
GTAGTGAGGAGAGTAGTAATTAAGGGGTGGTGGCCACTGATCCAATGCATGGAGGGTATG
GAGTACCTGAGATACAGACCGATGTACAATATTGAGAAAAGATGGATATATAAAAACAGA
GCAGTAGAGTGTTCAGTGAGGACATGGCTACCTGATGCAGTACGGTGGAGGATGGGCCTC
AGGAACAATTTTCCCTTAAGGGTTTATTCAATGAGCACGAACTGTGGAGAAAATGTATGG
TCCAGGTCTAACCGACGGAATGGACCTAGCCAGATACTTCGGGTGCTCCGATTACACTGT
ACCC
>C00048 length=227
GGAGGCGTTGGAGACGGACTGCCTGGAGACGTCGGCGGGTAAGGAGATGGCGGCGTTCCG
TCTTCCGTAGAGGGGGACGTAGAGCGCGCCCCTACCGCATTTCAGCTTGGAACCCAAGAG
TAGTGAGGAGAGTAGTAATTAAGGGGTGGTGGCCACTGATCCAATGCATGGAGGGTATGG
AGTACCTGAGATACAGACCGATGTACAATATTGAGAAAAGATGATAT
>C00049 length=319
GAGGCGTTGGAGACGGACTGCCTGGAGACGTCGGCGGGTAAGGAGATGGCGGCGTTCCGT
CTTCCGTAGAGGGGGACGTAGAGCGCGCCCCTACCGCATTTCAGCTTGGAACCCAAGAGT
AGTGAGGAGAGTAGTAATTAAGGGGGTGGTGGCCACTGATCCAATGCATGGAGGGTATGG
AGTACCTGAGATACAGACCGATGTACAATATTGAGAAAAGATGGATATATAAAAAACAGA
GCAGTAGAGTGTTCAGTGAGGACATGGGCTACCTGATGCAGTACGGTGGAGGATGGGCCT
CAGGAACAATTTCCCTTAA
>C00050 length=307
GGCGTTGGAGACGGACTGCCTGGAGACGTCGGCGGGTAAGGAGATGGCGGCGTTCCGTCT
TCCGTAGAGGGGGACGTAGAGCGCGCCCCTACCGCATTTCAGCTTGGAACCCAAGAGTAG
TGAGGAGAGTAGTAATTAAGGGGTGGTGGCCACTGATCCAATGCATGGAGGGTATGGAGT
ACCTGAGATACAGACCGATGTACAATATTGAGAAAAAGATGGATATATAAAAAACAGAGC
AGTAGAGTGTTCAGTGAGGACATGGGGCTACCTGATGCAGTACGGTGGAGGATGGGCCTC
AGGAACA
>C00051 length=424
GGCGTTGGAGACGGACTGCCTGGAGACGTCGGCGGGTAAGGAGATGGCGGCGTTCCGTCT
TCCGTAGAGGGGGACGTAGAGCGCGCCCCTACCGCATTTCAGCTTGGAACCCAAGAGTAG
TGAGGAGAGTAGTAATTAAGGGGTGGTGGCCACTGATCCAATGCATGGAGGGTATGGAGT
ACCTGAGATACAGACCGATGTACAATATTGAGAAAAAGATGATATATAAAAAACAGAGCA
GTAGAGTGTTCAGTGAGGACATGGGCTACCTGATGCAGTACGGTGGAGGATGGGCCTCAG
GAACAATTTCCCTTAAGGGTTTATTCAATGAGCACGAACTGTGGAGAAATGTATGGTCCA
GGGTCTAACGACGGAATGGACCTAGCCAGATACTTCGGGTGCTCGATACACTGTACCCAG
AGGA
>C00052 length=416
GCGTTGGAGACGGACTGCCTGGAGACGTCGGCGGGTAAGGAGATGGCGGCGTTCCGTCTT
CCGTAGAGGGGGACGTAGAGCGCGCCCCCTACCGCATTTCAGCTTGGAACCCAAGAGTAG
TGAGGAGAGTAGTAATTAAGGGGTGGTGGCCACTGATCCAATGCATGGAGGGTATGGAGT
ACCTGAGATACAGACCGATGTACAATATTGAGAAAAGATGGATATATAAAAAAACAGAGC
AGTAGAGTGTTCAGTGAGGACATGGGCTACCTGATGCAGTACGGTGGAGGATGGCCTCAG
GAACAATTTCCCTTAAGGGTTTATTCAATGAGCACGAACTGTGGAGAAATGTATGGTCCA
GGTCTAACGACGGAATGACCTAGCCAATACTTGGGTGCTCGATTACACTGTACCAG
>C00053 length=414
GTTGGAGACGGACTGCCTGGAGACGTCGGCGGGTAAGGAGATGGCGGCGTTCCGTCTTCC
GTAGAGGGGGACGTAGAGCGCGCCCCTACCGCATTTCAGCTTGGAACCCAAGAGTAGTGA
GGAGAGTAGTAATTAAGGGGTGGTGGCCACTGATCCAATGCATGGAGGGTATGGAGTAAC
CTGAGATACAGACCGATGTACAATATTGAGAAAAGATGGATATATAAAAAACAGAGCAGT
AGAGTGTTCAGTGAGGACATGGGCTACCTGATGCAGTACGGTGGAGGATGGGCCTCAGGA
ACAAATTTCCCTTAAGGGTTTATTCAATGAGCACGAACTGTGGAGAAATGTATGGTCCAG
GTCTAACGACGGAATGGACCTACCAGATACTTCGGGTGCTCGATTACACTGTAC
>C00054 length=308
GACGGACTGCCTGGAGACGTCGGCGGGTAAGGAGATGGCGGCGTTCCGTCTTCCGTAGAG
GGGGACGTAGAGCGCGCCCCTACCGCATTTCAGCTTGGAACCCAAGAGTAGTGAGGAGAG
TAGTAATTAAGGGGTGGTGGCCACTGATCCAATGCATGGAGGGTATGGAGTACCTGAGAT
ACAGACCGATGTACAATATTGAGAAAAAGATGGGATATATAAAAAACAGAGCAGTAGAGT
GTTCAGTGAGGACATGGGGCTACCTGATGCAGTACGGTGGAGGATGGGGCCCTCAGGAAC
AATTTCCC
>C00055 length=407
GGACTGCCTGGAGACGTCGGCGGGTAAGGAGATGGCGGCGTTCCGTCTTCCGTAGAGGGG
GACGTAGAGCGCGCCCCTACCGCATTTCAGCTTGGAACCCAAGAGTAGTGAGGAGAGTAG
TAATTAAGGGGTGGTGGCCACTGATCCAATGCATGGAGGGTATGGAGTACCTGAGATACA
GACCGATGTACAATATTGAGAAAAGATGGATATATAAAAAACAGAGCAGTAGAGTGTTCA
GTGAGGACATGGGGCTACCTGATGCAGTACGGTGGGAGGATGGGCCTCAGGAACAATTTC
CCTTAAGGGTTTTATTCAATGAGCACGAACTGTGGAGAATGTATGGTCCAGGTCTAACGA
CGGAAATGGACCTAGCCAGATACTTCGGGTGCTCGATTACACTGTCC
>C00056 length=287
ACTGCCTGGAGACGTCGGCGGGTAAGGAGATGGCGGCGTTCCGTCTTCCGTAGAGGGGGA
CGTAGAGCGCGCCCCTACCGCATTTCAGCTTGGAACCCAAGAGTAGTGAGGAGAGTAGTA
ATTAAGGGGTGGTGGCCACTGATCCAATGCATGGAGGGTATGGAGTACCTGAGATACAGA
CCGATGTACAATATTGAGAAAAGATGGATATATAAAAAACAGAGCAGTAGAGTGTTCAGT
GAGGACATGGCTACCTGATGCAGTACGGTGGAGGATGGGCCTCAGGA
>C00057 length=375
GCCTGGAGACGTCGGCGGGTAAGGAGATGGCGGCGTTCCGTCTTCCGTAGAGGGGGACGT
AGAGCGCGCCCCTACCGCATTTCAGCTTGGAACCCAAGAGTAGTGAGGAGAGTAGTAATT
AAGGGGTGGTGCCACTGATCCAATGCATGGAGGGTATGGAGTACCTGAGATACAGACCGA
TGTACAATATTGAGAAAAGATGGATATATAAAAACAGAGCAGTAGAGTGTTCAGTGAGGA
CATGGGCTACCTGATGCAGTACGGTGGAGGATGGGGCCTCAGAACAATTTCCCTTAAGGG
TTTATTCAATGAGCACGAACTGTGGAGAAATGTATGGTCCAGGTCTAACGACGGAATGGA
CCTAGCCAGATACTT
>C00058 length=483
GCCTGGAGACGTCGGCGGGTAAGGAGATGGCGGCGTTCCGTCTTCCGTAGAGGGGGACGT
AGAGCGCGCCCCTACCGCATTTCAGCTTGGAACCCAAGAGTAGTGAGGAGAGTAGTAATT
AAGGGGTGGTGGCCACTGATCCAATGCATGGAGGGTATGGAGTACCTGAGATACAGACCG
ATGTACAATATTGAGAAAAGATGGATATATAAAAAAACAGAGCAGTAGAGTGTTCAGTGA
GGACATGGGCTACCTGATGCAGTACGGTGGAGGATGGGCCTCAGGAACAATTTCCCTTTA
AGGGTTTATTCAATTGAGCACGAACTGTGGAGAAATGTATGGTCCAGGTCTAACGACGGA
ATGGACCTAGCCAGGATACTTCGGGTGCTCGATTACACTGTCCAAGGAAAATCAGGATTA
TTTGTTTCTGGTTTGAACACAGAATTCGACCAGCAACAACTGATTAATTGCAGGAATACA
ACT
>C00059 length=518
GAGACGTCGGCGGGTAAGGAGATGGCGGCGTTCCGTCTTCCGTAGAGGGGGACGTAGAGC
GCGCCCCTACCGCATTTCAGCTTGGAACCCAAGAGTAGTGAGGAGAGTAGTAATTAAGGG
GTGGTGGCCACTGATCCAATGCATGGAGGGTATGGAGTACCTGAGATACAGACCGATGTA
CAATATTGAGAAAAGATGGATATATAAAAAACAGAGCAGTAGAGTGTTCAGTGAGGACAT
GGGCTACCTGATGCAGTACGGTGGAGGATGGGCCTCAGGAACAATTTCCCTTAAGGGTTT
ATTCAATGAGCACGAACTGTGGAGAAATGTATGGTCCAGGTCTAACGACGGAATGGACCT
AGCCAAGATACTTCGGGTGCTCGATTACACTGTACCCAGGAGGAAAATCAGGATTATTTG
TTCTGGTTTGACAAGAATTCGACCAGCAACAACTGATTAACTTGCAGGAATACACTCACC
AAGTGTAATGCTGCAAGCGAAAAACTCCAGATTAATAG
>C00060 length=468
ACGTCGGCGGGTAAGGAGATGGCGGCGTTCCGTCTTCCGTAGAGGGGGACGTAGAGCGCG
CCCCTACCGCATTTCAGCTTGGAACCCAAGAGTAGTGAGGAGAGTAGTAATTAAGGGGTG
GTGGCCACTGATCCAATGCATGGAGGGTATGGAGTACTGAGATACAGACCGATGTACAAT
ATTGAGAAAAGATGGATATATAAAAAACAGAGCAGTAGAGTGTTCAGTGAGGACATGGGC
TACCTGAATGCAGTACGGTGGAGGATGGGCCTCAGGAACAATTTCCCTTAAGGGTTTATT
CAATGAGCACGACTGTGGAGAAATGTATGTCCAGGTCTAACGACGGAATGGACCTAGCCA
GATACTTCGGGGTGCTCGATTACACTGTACCCAGAGGAAAATCAGGATTATTTGTTCTGG
TTTGCACAGAATTCGACCAGCAACACTGATTTAACTTGCAGGAATACA
>C00061 length=486
CGGGTAAGGAGATGGCGGCGTTCCGTCTTCCGTAGAGGGGGACGTAGAGCGCGCCCCTAC
CGCATTTCAGCTTGGAACCCAAGAGTAGTGAGGAGAGTAGTAATTAAGGGGTGGTGGCCA
CTGATCCAATGCATGGAGGGTATGGAGTACCTGAGATACAGACCGATGTACAATATTGAG
AAAAGATGGATATATAAAAACAGAGCAGTAGAGTGTTCAGTGAGGACATGGGCTACCTGA
TGCAGTACGGTGGAGGAATGGGGCCTCAGGAACAATTTCCTAAGGGTTTATCAATGAGCA
CGAACTGTTGGAAAATGTATGGTCCAGGTCTAACGACGGAATGACCTAGCCAGATAACTT
CGGGTGTCGATTACACTGTACCCAGAGGAAAATCAGGATTATTTGTTCTGGTTTGACACA
GAATTCGACCAGCAAACAACTGATTAACTGCAGGATACACTCAACCAAGTGGTATGCTGC
AAGCGA
>C00062 length=485
GGGTAAGGAGATGGCGGCGTTCCGTCTTCCGTAGAGGGGACGTAGAGCGCGCCCCTACCG
CATTTCAGCTTGGAACCCAAGAGTAGTGAGGAGAGTAGTAATTAAGGGGTGGTGGCCACT
GATCCAATGCATGGAGGGTATGGAGTACCTGAGATACAGACCGATGTACAATATTGAGAA
AAGATGGATATATAAAAAACAGAGCAGTAGAGTGTTCAGTGAGGACATGGGCTACCTGAT
GCAGTACGGTGGAGGATGGGCCTCAGGAACAATTTCCCTTAAGGGTTTATTCAATGAGCA
CGAACTGTGGGAGAAATGTATGGTCCAGGTCTAACGACGGAAATGGACCTAGCCAGATAC
TTCGGGGCTCGGATTACACTGGTACCCAGAGGAAAATCAGGATTATTTGTCTGGTTTGAC
ACAGAATTCGACCAGCAACAACTGATTAACTTGCAGGAATACACTCAACCAAGTGTAATG
CTGCA
>C00063 length=274
GGTAAGGAGATGGCGGCGTTCCGTCTTCCGTAGAGGGGGACGTAGAGCGCGCCCCTACCG
CATTTCAGCTTGGAACCCAAGAGTAGTGAGGAGAGTAGTAATTAAGGGGTGGTGGCCACT
GATCCAATGCATGGAGGGTATGGAGTACCTGAGATACAGACCGATGTACAATATTGAGAA
AAGATGGATATATAAAAAACAGAGCAGTAGAGTGTTCAGTGAGGACATGGGCTACCTGAT
GCAGTACGGTGGAGGATGGGCCTTCAGGAACAAT
>C00064 length=474
TAAGGAGATGGCGGCGTTCCGTCTTCCGTAGAGGGGGACGTAGAGCGCGCCCCTACCGCA
TTTCAGCTTGGAACCCAAGAGTAGTGAGGAGAGTAGTAATTAAGGGGTGGTGGCCACTGA
TCCAATGCATGGAGGGTATGGAGTACCTGAGATACAGACCGATGTACAATATTGAGAAAA
GATGGATATATAAAAAACAGAGCAGTAGAGTGTCAGTGAGGACATGGGCTACCTGATGCA
GTACGGTGGAGGATGGGCCTCAGGAACAATTTCCCTTAAGGGTTTATTCAATGAGCACGA
ACTGTGGAGAAATGTATGGTCCAGGTCTAACGACGGAATGGACCTAGCCAGATACTTCGG
GTGCTCGATTACACTGTACCCAAGAGGAAAATCAGGATTATTTGTTCTGGTTTGACACAG
AATTCGACCAGCAACAACTGATTAACTTGCAAGGAATAACTCAACCAAGTGTAA
>C00065 length=475
AGATGGCGGCGTTCCGTCTTCCGTAGAGGGGGGACGTAGAGCGCGCCCCTACCGCATTTC
AGCTTGGAACCCAAGAGTAGTGAGGAGAGTAGTAATTAAGGGGTGGTGGCCACTGATCCA
ATGCATGGAGGGTATGGAGTACCTGAGATACAGACCGATGTACAATATTGAGAAAAGATG
GATATATAAAAACAGAGCAGTAGAGTGTTCAGTGAGGACATGGGCTACCTGATGCAGTAC
GGTGGAGGATGGGCCTCAGGAACAATTTCCCTTAAGGGTTTATTCAATGAGCACGAACTG
TGGAGAAATGTATGGTCCAGGTCTACGACGGAATGGACCTAGCCAGATACTTCGGGTGCT
CGATTACACTGTACCCAGAGGAAAATCAGGGATTATTTGTTCTGGTTTGACACAGAATTC
GACCAGCAACAACTGATTAACTTGCAGAAATACCCAAACCAAGTGTAATGCTGCA
>C00066 length=471
AGATGGCGGCGTTCCGTCTTCCGTAGAGGGGGACGTAGAGCGCGCCCCTACCGCATTTCA
GCTTGGAACCCAAGAGTAGTGAGGAGAGTAGTAATTAAGGGGTGGTGGCCACTGATCAAT
GCATGGAGGGTATGGAGTACCTGAGATACAGACCGATGTACAATATTGAGAAAAGATGGA
TATATAAAAAACAGAGCAGTAGAGTGTTCAGTGAGGACATGGGCTACCTGATGCAGTACG
GTGGAGGATGGGCCTCAGGAACAATTTCCCTTAAGGGGTTTATTCAATGAGCACGAACTG
TGGAGAAATGTATGGTCCAGGTCTAACGACGGAATGGACCAGCCAGATACTTCGGGTGCT
CGATTACACTGTACCAGAGGAAAATCAGGATTTTGTTCTGGTTTACACAGAATTCGGACC
AGCAACAATGATTAAATTGCAGGATACACTCAACCAAGTGAATGCTTGCAA
>C00067 length=476
TGGCGGCGTTCCGTCTTCCGTAGAGGGGGACGTAGAGCGCGCCCCTACCGCATTTCAGCT
TGGAACCCAAGAGTAGTGAGGAGAGTAGTAATTAAGGGGTGGTGGCCACTGATCCAATGC
ATGGAGGGTATGGAGTACCTGAGATACAGACCGATGTACAATATTGAGAAAAGATGGATA
TATAAAAAACAGAGCAGTAGAGTGTTCAGTGAGGACATGGGCTACCTGATGCAGTACGGT
GGAGGATGGGCCTCAGGAACAATTTCCCTTAAGGGTTATTCAATGAGCACGAACTGTGGA
GAAATGTAATGGTCCAGGTCTAACGACGGAATGGACCTAGCCAGATACTTGGGTGGCTCG
ATTACACTGTACCCAGAGGAAAATCAGGATTTATTTGTTCTGGTTTGACACAGAATTCGA
CCAGCAACAACTGATTAACTTGCAGGAATACAACCTCAACCAAGTGTAATGCTGCA
>C00068 length=179
GCGGCGTTCCGTCTTCCGTAGAGGGGGACGTAGAGCGCGCCCCTACCGCATTTCAGCTTG
GAACCCAAGAGTAGTGAGGAGAGTAGTAATTAAGGGGTGGTGGCCACTGATCCAATGCAT
GGAGGGTATGGAGTACCTGAGATACAGACCGATGTACAATATTGAGAAAAGATGGATAT
>C00069 length=374
GCGGCGTTCCGTCTTCCGTAGAGGGGGACGTAGAGCGCGCCCCTACCGCATTTCAGCTTG
GAACCCAAGAGTAGTGAGGAGAGTAGTAATTAAGGGGTGGTGGCCACTGATCCAATGCAT
GGAGGGTATGGAGTACCTGAGATACAGACCGATGTACAATATTGAGAAAAGATGGATATA
TAAAAAACAGAGCAGTAGAGTGTTCAGTGAGGACATGGGGCTACCTGATGCAGTACGGTG
GAGGATGGGCCTCAGGAAAATTTCCCTTAAGGGTTTATTCAATGAGCACGAACTGTGGAG
AAATGTATGGTCCAAGGGTCTAACGACGGAATGGACCTAGCCAGATACTTCGGGTGCTCG
ATTACACTGTACCC
>C00070 length=471
GCGTTCCGTCTTCCGTAGAGGGGGACGTAGAGCGCGCCCCTACCGCATTTCAGCTTGGAA
CCCAAGAGTAGTGAGGAGAGTAGTAATTAAGGGGTGGTGGCCACTGATCCAATGCATGGA
GGGTATGGAGTACCTGAGATACAGACCGATGTACAATATTGAGAAAAGATGGATATATAA
AAAAACAGAGCAGTAGAGTGTTCAGTGAGGACATGGGCTACCTGATGCAGTACGGTGGAG
GATGGGCCTCAGGAACAATTTCCCTTAAGGGTTTATTCAATGAGCACGAACGTGGAGAAA
TGTATGTCCAGGTCTAACGACGGAATGGACCTAGCCAGATACTTCGGGTGCTCGATTACA
CTGTACCCAGAGGAAAATCAGGATTATTTGTTCTGTTTTGACACAGAATTCGACAGCAAC
AACTATTAACTTGCAGGAATACACTCAACCAAAGTGAATGCTGCAAGCGAA
>C00071 length=173
TTCCGTCTTCCGTAGAGGGGGACGTAGAGCGCGCCCCTACCGCATTTCAGCTTGGAACCC
AAGAGTAGTGAGGAGAGTAGTAATTAAGGGGTGGTGGCCACTGATCCAATGCATGGAGGG
TATGGAGTACCTGAGATACAGACCGATGTACAATATTGAGAAAAGATGGATAT
>C00072 length=472
TTCCGTCTTCCGTAGAGGGGGACGTAGAGCGCGCCCCTACCGCATTCAGCTTGGAACCCA
AGAGTAGTGAGGAGAGTAGTAATTAAGGGGTGGTGGCCACTGATCCAATGCATGGAGGGT
ATGGAGTACCTGAGATACAGACCGATGTACAATATTGAGAAAAGATGGATATATAAAAAA
ACAGAGCAGTAGAGTGTTCAGTGAGGACATGGGCTACCTATGCAGTACGGTGGAGGATGG
GCCTCAGGAACAATTTCCCCTTAAGGGTTTATTCAATGAGCACGAACTGTGGAGAAATGT
ATGGTCCAGGTCTAACGACGGAATGGACCTAGCCCAGATACTTCGGGGTGCTCGATTACA
CTGTACCCAGAGGAAAAATCAGGATTTTTGTTTCTGTTTGACACAGAATTCGACCAGCAA
CCAACTGATTAACTTGCAGGAATACACTCAACCAAGTTAATGCTGCAAGCGA
>C00073 length=471
TCCGTCTTCCGTAGAGGGGGACGTAGAGCGCGCCCCTACCGCATTTCAGCTTGGAACCCA
AGAGTAGTGAGGAGAGTAGTAATTAAGGGGTGGTGGCCACTGATCCAATGCATGGAGGGT
ATGGAGTACCTGAGATACAGACCGATGTACAATATTGAGAAAAGATGGATATAAAAAACA
GAGCAGTAGAGTGTTCAGTGAGGACATGGGGCTACCTGATGCAGTACGGTGGAGGATGGC
CTCAGGAACAATTTCCCTTAAGGGTTTATTCAATGAGCACGAACTGTGGAGAAATGTATG
GTCCAGGTCTAACGACGGAATGGACCTAGCCAGATACTTCGGGTGCTCATTACACTGTAC
CCAGAGGAAAATCAGGATTATTTGTTTGGTTTGACACAGAATTCGACCAGCAACAACTGA
TTAACTTGCAGGAATACTCAACCAAGTGTAATGCTGCAGCGAAAACTCCAG
>C00074 length=168
GTCTTCCGTAGAGGGGACGTAGAGCGCGCCCCTACCGCATTTCAGCTTGGAACCCAAGAG
TAGTGAGGAGAGTAGTAATTAAGGGGTGGTGGCCACTGATCCAATGCATGGAGGGTATGG
AGTACCTGAGATACAGACCGATGTACAATATTGAGAAAAGATGGATAT
>C00075 length=456
GTCTTCCGTAGAGGGGGACGTAGAGCGCGCCCCTACCGCATTTCAGCTTGGAACCCAAGA
GTAGTGAGGAGAGTAGTAATTAAGGGGTGGTGGCCACTGATCCAATGCATGGAGGGTATG
GAGTACCTGAGATACAGACCGATGTACAATATTGAGAAAAGATGGATATATAAAAAACAG
AGCAGTAGAGTGTTCAGTGAGGACATGGGCTACCTGATGCAGACGGTGGAGGATGGGCTC
AGGAACAATTTCCCTTAAGGGTTTATTCAATGAGCACGAACCTGTGGAGAAATGTATGGT
CCCAGGTCTAACGACGATGGACCTAGCCAGATACTTCGGGTGCTCGATTACACTGTACCC
AGAGGAAAATCAGATTATTTGTCTGGTTTGACCACAGAATTCGACCAGCAACAACTGATT
AACTTGCAGGAATACACTCAACCAAGTGTATGCTGC
>C00076 length=448
AGGGGGACGTAGAGCGCGCCCCCTACCGCATTTCAGCTTGGAACCCAAGAGTAGTGAGGA
GAGTAGTAATTAAGGGGTGGTGGCCACTGATCCAATGCATGGAGGGTATGGAGTACCTGA
GATACAGACCGATGTACAATATTGAGAAAAGATGGATATATAAAAAACAGAGCAGTAGAG
TGTTCAGTGAGGACATGGGCTACCTGATGCAGTACGGTGGAGGATGGGCCTCAGGAAACA
ATTTCCCTTAAGGGTTTATTCAATGAGCACGAACTGTGGAGAAATGTATGGTCCAGGTCT
AACGACGGAATGGACCTAGCCAGATACTTCGGGTGCTCGATTACACTTACCCAGAGGAAA
TCAGGATTATTTGTTCTGGTTTGACACAGAATTCGAACCAGCAACAACTGATTAACTTGC
AGGAATACACTCAACCAAGTGTAATGCT
>C00077 length=450
AGGGGGACGTAGAGCGCGCCCCTACCGCATTTCAGCTTGGAACCCAAGAGTAGTGAGGAG
AGTAGTAATTAAGGGGTGGTGGCCACTGATCCAATGCATGGAGGGTATGGAGTACCTGAG
ATACAGACCGATGTACAATATTGAGAAAAAGATGGATATATAAAAAACAGAGCAGTAGAG
TGTTCAGTGAGGACATGGGCTACCTGATGCAAGTACGGTGGAGGATGGGCCTCAGGAACA
ATTTCCCTTAAGGGTTTATTCAAATGAGCACGAACTGTGGAGAAATGTATGGTCCAGGTC
TAACGACGGAATGGACTAGCCAGATACTTCGGGTGCTCGATTACACTGTCCCAGAGGAAA
ATCAGGGATTATTTGTCTGGTTGACCAGAATTCGACCAGCAACAACTGATTAACTTGCAG
GAATACACTCAACCAAGGTAATGCTGCAAG
>C00078 length=473
GGGACGTAGAGCGCGCCCCTACCGCATTTCAGCTTGGAACCCAAGAGTAGTGAGGAGAGT
AGTAATTAAGGGGTGGTGGCCACTGATCCAATGCATGGAGGGTATGGAGTACCTGAGATA
CAGACCGATGTACAATATTGAGAAAAGATGGATATATAAAAAAACAGAGCAGTAGAGTGT
TCAGTGAGGACATGGGCTACCTGATGCAGTACGGTGGAGGATGGGCCTCAGGAACAATTT
CCCTTAAGGGTTTATTCAATGAGCACGAACTGTGGAGAAATGTATGGTCCAGGTCTAACG
ACGGAATGGACCTAGCCAGATACTTCGGGTGCTCGATTACACTGTACCCAGAGGAAAATC
AGGATTATTTGTTCTGGTTTGACACAGAATTCGACCAGCAACAACTGATTAACTTGCAGG
AATACACTCAACCAAAGTGTAATGCTGCAAGCGAAAACTCCAGATTAATAGCG
>C00079 length=445
GGGACGTAGAGCGCGCCCCCTACCGCATTTCAGCTTGGAACCCAAGAGTAGTGAGGAGAG
TAGTAATTAAGGGGTGGTGGCCACTGATCCAATGCATGGAGGGTATGGAGTACCTGAGAT
ACAGACCGATGTACAATATTGAGAAAAAGATGGATATATAAAAAACAGAGCAGTAGAGTG
TTCAGTGAGGACATGGGCTACCTGATGCAGTACGGTGGAGGATGGGCTCAGGAACAATTT
CCCTTAAGGGTTTATTCAATGAGCACGAACTGTGGAGAAATGTATGGTCCAGGTCTAACG
ACGGAATGGACCTAGCCAGATACTTCGGGTGCTCGATTACACTGTACCCAGAGGAAATCA
GGATTATTGTCTGGTTTTGCACAGAATTCGACCAGCAACAACTGATTAACTTGCAGGGAA
TACACTCAACCAGTGTAATGCTGCA
>C00080 length=348
GGACGTAGAGCGCGCCCCTACCGCATTTCAGCTTGGAACCCAAGAGTAGTGAGGAGAGTA
GTAATTAAGGGGTGGTGGCCACTGATCCAATGCATGGAGGGTATGGAGTACCTGAGATAC
AGACCGATGTACAATATTGAGAAAAGATGGATATATAAAAAACAGAGCAGTAGAGTGTTC
AGTGAGGACATGGGCTACCTGATGCAGTACGGTGGAGGATGGGCCTCAGGAACAATTCCC
TTAAGGGTTTATTCAATGAGCACGAACTGTGGAGAAATGTATGGTCCAGGTCTAACGACG
GAATGGACCTAGCAGATACTTCGGGTGCTCGATTACACTGTACCCAGG
>C00081 length=443
GGACGTAGAGCGCGCCCCTACCGCATTTCAGCTTGGAACCCAAGAGTAGTGAGGAGAGTA
GTAATTAAGGGGTGGTGGCCACTGATCCAATGCATGGAGGGTATGGAGTACCTGAGATAC
AGACCGATGTACAATATTGAGAAAAGATGGATATATAAAAAACAGAGCAGTAGAGTGTTC
AGTGAGGACATGGGCTACCTGATGCAGTACGGTGGAGGATGGGCCTCAGGAACAATTTCC
TTAAGGGTTTATTCAATGAGCACGAACTGTGGAGAAATGTATGGTCCAGGTCTAACGACG
GAATGGACCTAGCAGATACTTCGGGTGCTCGATTAACTGTACCCAGAGGAAAAATCAGGA
TTATTTGTTCTGGTTTACACAGAATTCGACCAGCAACAACTGATTAACTTGCAGGAATAC
ACTCAACCAAGTGTAATGCTGCA
>C00082 length=402
CGTAGAGCGCGCCCCTACCGCATTTCAGCTTGGAACCCAAGAGTAGTGAGGAGAGTAGTA
ATTAAGGGTGGTGGCCACTGATCCAATGCATGGAGGGTATGGAGTACCTGAGATACAGAC
CGATGTACAATATTGAGAAAAGATGGATATATAAAAAACAGAGCAGTAGAGTGTTCAGTG
AGGACATGGGCTACCTGATGCAGTACGGTGGAGGATGGGCCTCAGGAACAATTTCCCTTA
AGGGTTTATTCATTGAGCACGAACTGTGAGAAATGTATGGTCCAGGTCTAACGACGGAAT
GGGACCTAGCCAGATACTTCGGGTGCTCGATTACACTGTACCCAGAGAAAATCAGGATTA
TTTGTTCTGGTTTGACACAGAATTCGACCAGCAACAACTGAT
>C00083 length=399
TAGAGCGCGCCCCTACCGCATTTCAGCTTGGAACCCAAGAGTAGTGAGGAGAGTAGTAAT
TAAGGGGTGGTGGCCACTGATCCAATGCATGGAGGGTATGGAGTACCTGAGATACAGACC
GATGTACAATATTGAGAAAAGATGGATATATAAAAACAGAGCAGTAGAGTGTTCAGTGAG
GACATGGGCTACCTGATGCAGTACGGTGGAGGATGGGCCTCAGGAACAATTTCCCTTAAG
GGTTTATTCAATGAGCACGAACTGTGGAGAAATGTATGGCAGGTTCTAACGACGGAATGG
ACCTAGCCAGATACTTCGGGTGCTCGATTACACTGTACCCAGAGGAAAATCAGGATTATT
TGTTCTGGTTTGACACAGAATTTCGACCAGCAACAACTG
>C00084 length=445
AGAGCGCGCCCCTACCGCATTTCAGCTTGGAACCCAAGAGTAGTGAGGAGAGTAGTAATT
AAGGGGTGGTGGCCACTGATCCAATGCATGGAGGGTATGGAGTACCTGAGATACAGACCG
ATGTACAATATTGAGAAAAGATGGATATATAAAAAACAGAGCAGTAGAGTGTTCAGTGAG
GACATGGGCTACCTGATGCAGTACGGTGGAGGATGGGCCTCAGGAACAATTTCCCCTTAA
GGGTTTATTCAATGAGCACGAACTGTGGAGAAATGTATGGTCAGGTCTAAACGACGGAAT
GGACCTAGCCAGATACTTCGGGTGCTCGATTACACTGTACCCAGAAGGAAAATCAGGATT
ATTTGTTCTGGTTTGACACAGAATTCGACCAGCAACAACTGATTAACTTGCAGGAATAAC
TTCAACCAATGTAATGCTGCAGCGA
>C00085 length=397
CGCCCCTACCGCATTTCAGCTTGGAACCCAAGAGTAGTGAGGAGAGTAGTAATTAAGGGG
TGGTGGCCACTGATCCAATGCATGGAGGGTATGGAGTACCTGAGATACAGACCGATGTAC
AATATTGAGAAAAAGATGGATATATAAAAAACAGAGCAGTAGAGTGTTCAGTGAGGACAT
GGGCTACCTGATGCAGTACGGTGGAGGATGGGCCTCAGGAACAATTTCCCTTAAGGGTTT
ATTCAATGAGCACGAACTGGTGGAGAAATGTATGGTCCAGGTCTAACGACGGAATGGACC
TAGCCAGATACTTCGGGTGCTCCGATTACACTGTACCCAGAGGAAAATCAGGATTATTTG
TTCTGGTTTGACACAGAATTCGACCACAACAACTGAT
>C00086 length=437
CCCTACCGCATTTCAGCTTGGAACCCAAGAGTAGTGAGGAGAGTAGTAATTAAGGGGTGG
TGGCCACTGATCCAATGCATGGAGGGTATGGAGTACCTGAGATACAGACCGATGTACAAT
ATTGAGAAAAGATGGATATATAAAAAACAGAGCAGTAGAGTGTTCAGTGAGGACATGGGG
CTACCTGATGCAGTACGGTGGAGGATGGGCCTCAGGAACAATTTCCCTTAAGGGTTTATT
CAATGAGCACGAACTGTGGAGAAATTGTATGGTCCAGGTCTAACGACGGAATGGACCTAG
CCAGATAACTTCGGGTGCTCGATTACACTGTACCCAGAGGAAAATCAGGATTATTTGTTC
TGGTTTGACACAGAATTCGACCAGCAACAACTGATTAAACTTGCAGGAATACACTCAACC
AAGTGTAATGCCTGCAA
>C00087 length=422
CTACCGCATTTCAGCTTGGAACCCAAGAGTAGTGAGGAGAGTAGTAATTAAGGGGTGGTG
GCCACTGATCCAATGCATGGAGGGTATGGAGTACCTGAGATACAGACCGATGTACAATAT
TGAGAAAAGATGGATATATAAAAAACAGAGCAGTAGAGTGTTCAGTGAGGACATGGGCTA
CCTGATGCAGTACGGTGGAGGATGGGCCTCAGGAACAATTTCCCTTAAGGGTTTTATTCA
ATGAGCACGAACTGTGGAGAAATGTATGGTCCAGGTCTAACGACGGAATGGACCTAGCCA
GATACTCGGGGTGCTCGATTACACTGTACCCAGAGAAAATCAGGATTATTTTGTTCTGGT
TTGACACAGAATTCGACCAGAACAACTGATTAACTTGCAAGGAATACACTCAACCAATGT
AA
>C00088 length=329
CTACCGCATTTCAGCTTGGAACCCAAGAGTAGTGAGGAGAGTAGTAATTAAGGGGTGGTG
GCCACTGATCCAATGCATGGAGGGTATGGAGTACCTGAGATACAGACCGATGTACAATAT
TGAGAAAAGATGGATATATAAAAAACAGAGCAGTAGAGTGTTCAGTGAGGACATGGGCTA
CCTGATGCAGTACGGTGGAGGATGGGCCTCAGGAACAATTTCCCTTAAGGGTTTATTCAA
TGAGCACGAACTGTGGAGAATGTAATGGTCCAGGTCTAACGACGGAATGGACCTAGCCAG
ATCTTCGGGTGCTCGATTACACTGTACCC
>C00089 length=430
TACCGCATTTCAGCTTGGAACCCAAGAGTAGTGAGGAGAGTAGTAATTAAGGGGTGGTGG
CCACTGATCCAATGCATGGAGGGTATGGAGTACCTGAGATACAGACCGATGTACAAATAT
TGAGAAAAGATGGATATATAAAAAACAGAGCAGTAGAGTGTTCAGTGAGGACATGGGCTA
CCTGATGCAGTACGGTGGAGGATGGGCCTCAGGAACAATTTCCTTAAGGGTTTATTCAAT
GAGCACGAACTGTGGAGAAATGTATGGTCCAGGTCTAACGACGGAATGGACCTGCCAGAT
ACTTCGGGTGCTCGATTACACTGTACCCCAGAGGAAAATCAGGATTATTTGTTCTGGTTT
TGACAAGAATTCGACCAGCAACAACTGATTAACTTGCAGGAATACACCTCAACCAAGTGG
TAATGCTGCA
>C00090 length=407
ACCGCATTTCAGCTTGGAACCCAAGAGTAGTGAGGAGAGTAGTAATTAAGGGGTGGTGGC
CACTGATCCAATGCATGGAGGGTATGGAGTACCTGAGATACAGACCGATGTACAATATTG
AGAAAAGATGGATATATAAAAAACAGAGCAGTAGAGTGTTCAGTGAGGACATGGGCTACC
TGATGCAGTACGGTGGAGGATGGGCCTCAGGAAACAATTTCCCTTAAGGGTTTATTCAAA
TGAGCACGAACTGTGGAGAAATGTATGGTCCAGGTCTAACGACGGAATGGACCTAGCCAG
ATACTTCGGTGCTCGATTACACTGTACCCAGAGGAAAATCAGGATTATTTGTTCTGGTTT
GACACAGAAATTCGACCAGCAACAACTGATTAACTTGCAGGAATACA
>C00091 length=484
ATTTCAGCTTGGAACCCAAGAGTAGTGAGGAGAGTAGTAATTAAGGGGTGGTGGCCACTG
ATCCAATGCATGGAGGGTATGGAGTACCTGAGATACAGACCGATGTACAATATTGAGAAA
AGATGGATATATAAAAAACAGAGCAGTAGAGTGTTCAGTGAGGACATGGGGCTACCTGAT
GCAGTACGGTGGAGGATGGGCCTCAGGAACAATTTCCCTTAAGGGTTTATTCAATGAGCA
CGAACTGTGGAGAATGTATGGTCCAGGTCTAACCGACGGAAATGGACCTAGCCAGATACT
TCGGGTGCTCGATTACACTGTACCCAGAGGAAAATTCAGGATTATTTGTTCTGGTTTGAC
ACAGAATTCGACACAACAACTGATTAACTTCAAGGAATACACTCACCAAGTGTAATGCTG
CAAGCGAAAAACTCCAGATTAAATAGCGGCTAAAAGTAGAATGCCAATTAGGAGGAGAGG
TGAA
>C00092 length=422
TTTCAGCTTGGAACCCAAGAGTAGTGAGGAGAGTAGTAATTAAGGGGTGGTGGCCACTGA
TCCAATGCATGGAGGGTATGGAGTACCTGAGATACAGACCGATGTACAATATTGAGAAAA
GATGGATATATAAAAAACAGAGCAGTAGAGTGTTCAGTGAGGACATGGGCTACCTGATGC
AGTACGGTGGAGGATGGGCCTCAGGAACAATTTCCCTTAAGGGTTTATTCAATGAGCACG
AACTGTGGAGAAATGTATGGTCCAGGTCTAACGACGGAATGGACCTAGCCAGATACTTCG
GGTGCTCGATTACACTGTACCCAGAGGAAAATCAGGATTATTTGTTCTGGTTTGACACAG
AATTCGACCAGCACAACTGATTAACTTGCAGGAATACACTCAACCAAAGTGTAATGCTGC
AA
>C00093 length=421
TTCAGCTTGGAACCCAAGAGTAGTGAGGAGAGTAGTAATTAAGGGGTGGTGGCCACTGAT
CCAATGCATGGGAGGGTATGGAGTACCTGAGATACAGACCGATGTACAATATTGAGAAAA
GATGGATATATAAAAACAGAGCAGTAGAGTGTTCAGTGAGGACATGGGCTACCTGATGCA
GTACGGTGGAGGATGGGCCTCAGGAACAATTTCCCTTAAGGGTTTATTCAATGAGCCGAA
CTGTGGAGAAATGTATGGTCCAGGTCTAACGACGGAATGGACCTTAGCCAGATACTTCGG
GTCTCGATTACACTGTACCCAGAGGAAAATCAGGATTATTTGTTCTGGTTTGACACAGAA
TTCGACCAGCAACAACTGTTAACTTTGCAGGAATACACTCAACCAAGTGTAATGCTGCAA
G
>C00094 length=424
TTCAGCTTGGAACCCAAGAGTAGTGAGGAGAGTAGTAATTAAGGGGTGGTGGCCACTGAT
CCAATGCATGGAGGGTATGGAGTACCTGAGATACAGACCGATGTACAATATTGAGAAAAG
ATGGATATATAAAAAACAGAGCAGTAGAGTGTTCAGTGAGGACATGGGCTACTGATGCAG
TACGGTGGAGGATGGGCCTCAGGAACAATTTCCCTTAAGGGTTTATTCAAATGAGCACGA
ACTGTGGAGAAATGTATGGTCCAGGTCTAACGACGGAATGGACCTAGCCAGATACTTCGG
GTGTCGATTACACTGTACCCAAGAGGAAAATCAGATTATTTGTTTCTGGTTTGACACAGA
ATTCGACCAGCAACAACTGATTAACTTGCAAGGAATACACTCCAACAAGTGTAAATGCTG
CAAG
>C00095 length=415
CAGCTTGGAACCCAAGAGTAGTGAGGAGAGTAGTAATTAAGGGGTGGTGGCCACTGATCC
AATGCATGGAGGGTATGGAGTACCTGAGATACAGACCGATGTACAATATTGAGAAAAGAT
GGATATATAAAAAAACAGAGCAGTAGAGTGTTCAGTGAGGACATGGGCTACCTGATGCAG
TACGGTGGAGGATGGGCCTCAGGAACAATTTCCCTTAAGGGTTTATTCAATGAGCACGAA
CTGTGGAGAAATGTATGGTCCAGGTCTAACGACGGAATGGACCTAGCCAGATACTTCGGG
TGCTCGATTACACTGTACCAGAGGAAAATCAGGATTATTTGTTCTGGTTGACACAGAATT
CGACCAAGCAAAACTGATTACTTGCAGGAATACCTCAACCAAGTGTAATGCTGCA
>C00096 length=207
AGCTTGGAACCCAAGAGTAGTGAGGAGAGTAGTAATTAAGGGGTGGTGGCCACTGATCCA
ATGCATGGAGGGTATGGAGTACCTGAGATACAGACCGATGTACAATATTGAGAAAAGATG
GATATATAAAAAACAGAGCAGTAGAGTGTTCAGTGAGGACATGGGCTACCTGATGCAGTA
CGGTGGAGGATGGGCCTCAGGAACAAT
>C00097 length=417
TGGAACCCAAGAGTAGTGAGGAGAGTAGTAATTAAGGGGTGGTGGCCACTGATCCAATGC
ATGGAGGGTATGGAGTACCTGAGATACAGACCGATGTACAATATTGAGAAAAGATGGATA
TATAAAAAACAGAGCAGTAGAGTGTTCAGTGAGGACATGGGCTACCTGATGCAGTACGGT
GGAGGATGGGCCTCAGGAACAATTTCCCTTAAGGGTTTATTCAATGAGCACGAACTGTGG
AGAAATGTATGGTCCAGGTCTAACGACGGAATGGACCTAGCAGATACTTTCGGGTGCTCG
ATTACACTGTACCCAGAGGAAAATCAGGATTATTTGTTCTGGTTTGACACAGAATTCGAC
CAAGCAACAATGATTAACTTGCAGGAATACACTCAACAAGTGTAATGCTGCAAGCGA
>C00098 length=326
GAACCCAAGAGTAGTGAGGAGAGTAGTAATTAAGGGGTGGTGGCCACTGATCCAATGCAT
GGAGGGTATGGAGTACCTGAGATACAGACCGATGTACAATATTGAGAAAAGATGGATATA
TAAAAAACAGAGCAGTAGAGTGTTCAGTGAGGACATGGGCTACCTGATGCAGTACGGTGG
AGGATGGGCCTCAGGAACAAATTTCCCTTAAGGGTTTATTCAATGAGCACGAACTGTGGA
GAAATGTATGGTCCAGGTCTAACGACGGAATGGGACCTAGCCAGATACTTCGGTGCTCGA
TTACACTTACCCAGAGGAAAATCAGG
>C00099 length=406
CCAAGAGTAGTGAGGAGAGTAGTAATTAAGGGGTGGTGGCCACTGATCCAATGCATGGAG
GGTATGGAGTACCTGAGATACAGACCGATGTACAATATTGAGAAAAGATGGATATATAAA
AAACAGAGCAGTAGAGTGTTCAGTGAGGACATGGGCTACCTGATGCAGTACGGTGGAGGA
TGGGCCTCAGGAACAATTTTCCCTTAAGGGTTTATTCAATGAGCACGAACTGTGGAGAAA
TGTATGGTCCAGGTCTAACGACGGAATGGACCTAGCAGATACTTCGGGTGCTCGATTACC
TGTACCCAGAGGAAAATAGGATTATTTGTTCTGGTTTGACACAGAATTCGACCAGCAACA
ACTGATTAACTTGCAGGAATACACTCAACCAAGTGTAATGCTGCAA
>C00100 length=464
AAGAGTAGTGAGGAGAGTAGTAATTAAGGGGTGGTGGCCACTGATCCAATGCATGGAGGG
TATGGAGTACCTGAGATACAGACCGATGTACAATATTGAGAAAAGATGGATATATAAAAA
ACAGAGCAGTAGAGTGTTCAGTGAGGACATGGGCTACCTGATGCAGTACGGTGGAGGATG
GGCCTCAGGAACAATTTCCCTTAAGGGTTTATTCAATGAGCACGAACTGTGGAGAAATGT
ATGGTCCAGGTCTAACGACGGAATGGACCTAGCCAGATACTTCGGGTGCTCGATTACACT
GTACCCAGAGGAAAATCAGGATTATTTGTTCTGGTTTTGACACGAATTCGAACCAGCCAA
CAACTGATTAACTTGCAGGAATACACCTCAACCAAGTGTAATGCTGCAAGCGAAAAACTC
CAGATTAATAGCGGCTAAAAGTAGAATGCCAATTAGGAGGAGAG
>C00101 length=365
AAGAGTAGTGAGGAGAGTAGTAATTAAGGGGTGGTGGCCACTGATCCAATGCATGGAGGG
TATGGAGTACCTGAGATACAGACCGATGTACAATATTGAGAAAAGATGGATATATAAAAA
ACAGAGCAGTAGAGTGTTCAGTGAGGACATGGGCTACCTGATGCAGTACGGTGGAGGATG
GGCCTCAGGAACAATTTCCCTTAAGGGTTTATTCAATGAGCACGAACTGTGGAGAAATGT
ATGGTCCAGGTCTAACGACGGAATGGACCTAGCCAGATACTTCGGGTGCTCGATTACACT
GTACCCAGAGGAAAATCAGGATTATTTGTCTGGTTTGACACAGAATTCGACCAGGCAACA
ACTGT
>C00102 length=405
GTAGTGAGGAGAGTAGTAATTAAGGGGTGGTGGCCACTGATCCAATGCATGGAGGGTATG
GAGTACCTGAGATACAGACCGATGTACAATATTGAGAAAAGATGGATATATAAAAAACAG
AGCAGTAGAGTGTTCAGTGAGGACATGGGCTACCTGATGCAGTACGGTGGAGGATGGGCC
TCAGGAACAATTTCCCTTAAGGGTTTATTCAATGAGGCACGAACTGTGGAGAAATGTATG
GTCCAGGTCTAACGACGGAATGGACCTAGCCAGATACTTCGGGTGCTCGATTAACACTGT
ACCCCAGAGGAAAAATCAGGATTATTTGTTCTGGTTTGACACAGAATTCGACCAGCAACA
ACTGATTAACTTGCAGGAATACACTCAACCAAGTGTAATGCTGCA
>C00103 length=403
TGAGGAGAGTAGTAATTAAGGGGTGGTGGCCACTGATCCAATGCATGGAGGGTATGGAGT
ACCTGAGATACAGACCGATGTACAATATTGAGAAAAGATGGATATATAAAAAACAGAGCA
GTAGAGTGTTCAGTGAGGACATGGGCTACCTGATGCAGTACGGTGGAGGATGGGCCTCAG
GAACAATTTCCCTTAAGGGTTTATTCAATGAGCACGAACTGTGGAGAAATGTATGGTCCA
GGTCTAACGACGGAATGGACCTAGCCAGATACTTCGGGTGCTCGATTACACTGTACCCAG
AGGAAAAATCAGGATTATTTGTTCTGGTTTGACACAGAATTCGACCAGCAACAACTGATT
AACTTGCCAGGAATACACTCAACCAAGTGTAATGCTGCAAGCG
>C00104 length=431
AGAGTAGTAATTAAGGGGTGGTGGCCACTGATCCAATGCATGGAGGGTATGGAGTACCTG
AGATACAGACCGATGTACAATATTGAGAAAGATGGATATATAAAAAACAGAGCAGTAGAG
TGTTCAGTGAGGACATGGGCTACCTGATGCAGTACGGTGGAGGATGGGCCTCAGGAACAA
TTTCCCTTAAGGGTTTATTCAATGAGCACGAACTGTGGAGAAATGTATGGTCCAGGTCTA
ACGACGGAATGGACCTAGCCAGATACTTTCGGGGTGCTCGATTACACTGTACCCAGAGGA
AAATCAGGATTATTTGTTCTGGTTTGACACAGAATTCGACCAGCAACAACTGATTAACTT
GCAGGATACATCAACCAAGTGTAATGCTGCAAGCGAAAAACTCCAGATTATAGCGGCTAA
AAGTAGAATGC
>C00105 length=386
TAGTAATTAAGGGGTGGTGGCCACTGATCCAATGCATGGAGGGTATGGAGTACCTGAGAT
ACAGACCGATGTACAATATTGAGAAAAGATGGATATATAAAAAACAGAGCAGTAGAGTGT
TCAGTGAGGACATGGGCTACCTGATGCAGTACGGTGGAGGATGGGCCTCAGGAACAATTT
CCTTAAGGTTTATTCAATGAGCACGAACTGTGGAGAAATGTATGGTCCAGGTCTAACGAC
GGAATGGACCTAGCCAGATACTTCGGGTGCTCGATTACACTGTACCCAGAGGAAATCAGG
ATTATTTGTTCTGGTTTGACACAGAATTCGACCAGCAACAACTGATTAACTTGGCAGAAT
ACACTCAACCAAGTGTAATGCTGCAA
>C00106 length=387
TAGTAATTAAGGGGTGGTGGCCACTGATCCAATGCATGGAGGGTATGGAGTACCTGAGAT
ACAGACCGATGTACAATATTGAGAAAAGATGGATATATAAAAAACAGAGCAGTAGAGTGT
TCAGTGAGGACATGGGCTACCTGATGCAGTACGGTGGAGGATGGGCCTCAGGAACAATTT
CCCTTAAGGGTTTATTCAATGAGCACGAACTGTGGAGAAATGTATGGTCCAGGTCTAACG
ACGGAATGGACCTAGCCAGATACTTCGGGTGCTCGATTACACTGTACCCAGAGGAAAATC
AGGATTATTTGTCTGGTTTGACACAGAATTCGACCAGCAACAACTGATTAACTTGCAGGA
ATACACTCAACCAAGTGTAATGCTGCA
>C00107 length=389
TAGTAATTAAGGGGTGGTGGCCACTGATCCAATGCATGGAGGGTATGGAGTACCTGAGAT
ACAGACCGATGTACAATATTGAGAAAAGATGGATATATAAAAAACAGAGCAGTAGAGTGT
TCAGTGAGGACATGGGCTACCTGATGCAGTACGGTGGAGGATGGGCCTCAGGAACAATTT
TCCCTTAAGGGTTTATTCAATGAGCACGAACTGTGGAGAAATGTATGGTCCAGGTCTAAC
GACGGAATGGACCTAGCCAGATACTTCGGGTGCTCGATTACACTGTACCCAGAGGAAAAT
CAGGATTATTTGTTCTGGTTTGACACAGAATTCGACCAGCAACAACTGATTAACTTTGCA
GGAATACACTCAACCAAGTGTAATGTGCA
>C00108 length=386
TAGTAATTAAGGGGTGGTGGCCACTGATCCAATGCATGGAGGGTATGGAGTACCTGAGAT
ACAGACCGATGTACAATATTGAGAAAAGATGGATATATAAAAAACAGAGCAGTAGAGTGT
TCAGTGAGGACATGGGCTACCTGATGCAGTACGGTGGAGGATGGGCCTCAGGAACAATTT
CCCTTAAGGGTTTATTCAATGAGCACGAACTGTGGAGAAATGTATGGTCCAGGTCTAACG
ACGGAATGGACCTAGCCAGATACTTCGGGTGCTCGATTACACTGTACCCAGAGGAAAATC
AGGATTATTTGTTCTGGTTTGACACAGAATTCGACCAGCAACAACTGATTAACTTGAGGA
AACACCAACCAAGTGTAATGCTGCAA
>C00109 length=386
AGTAATTAAGGGGTGGTGGCCACTGATCCAATGCATGGAGGGTATGGAGTACCTGAGATA
CAGACCGATGTACAATATTGAGAAAAGATGGATATATAAAAAACAGAGCAGTAGAGTGTT
CAGTGAGGACATGGGCTACCTGATGCAGTACGGTGGAGGATGGGCCTCAGGAACAATTTC
CCTTAAGGGGTTTATTCAATGAGCACGAACTGTGGAGAATGTATGGTCCAGGTCTAACGA
CGGAATGGACCTAGCCAGATACTTCGGGTGCTCGATTACACTGTACCCAGAGGAAAATCA
GGATTATTTGTTTCTGGTTTGACACAGAATTCGACCAGCAACAACTGATTAACTTGCAGG
ATACACTCAACCAAGTGTAATGTGCA
>C00110 length=387
AGTAATTAAGGGGTGGTGGCCACTGATCCAATGCATGGAGGGTATGGAGTACCTGAGATA
CAGACCGATGTACAATATTGAGAAAAGATGGATATATAAAAAACAGAGCAGTAGAGTGTT
CAGTGAGGACATGGGCTACCTGATGCAGTACGGTGGAGGATGGGCCTCAGGAACAATTTC
CCTTAAGGGTTTATTCAATGAGCACGAACTGTGGAGAAATGTATGGTCCAGGTCTAACGA
CGGAATGGACCTAGCCAGATACTTCGGGGTGCTCGATTACACTGTACCCAGAGGAAAATC
AGGATTATTTGTTCTGGTTTGACACAGAATTCGACCAGCAACAACTGATAACTTGCAGGA
ATACACTCAACCAAGTGTAATGCTGCA
>C00111 length=442
GTAATTAAGGGGTGGTGGCCACTGATCCAATGCATGGAGGGTATGGAGTACCTGAGATAC
AGACCGATGTACAATATTGAGAAAAGATGGATATATAAAAACAGAGCAGTAGAGTGTTCA
GTGAGGACATGGGCTACCTGATGCAGTACGGTGGAGGATGGGCCTCAGGAAAATTTCCCT
TAAGGGTTTATTCATGAGCACGAACTGTGGAGAAATGTATGGTCCAGGTCTAACGACGGA
ATGGACCTAGCCAGATACTTCGGGTGCTCGAATTACACTGTACCCAGAGGAAAATCAGGA
TTATTTGTTCTGGTTTGACACAGAATTCGACCAGCAACAACTGATTAACTTGCAGGAATA
CACCAACCAAGTGTAATGCTGCAAGCGAAAAACTCCAGATTAATAGCGGCTAAAGTAGAA
TGCCCAATTAGGAGGGAGAGGA
>C00112 length=443
ATTAAGGGGTGGTGGCCACTGATCCAATGCATGGAGGGTATGGAGTACCTGAGATACAGA
CCGATGTACAATATTGAGAAAAGATGGATATATAAAAAACAGAGCAGTAGAGTGTTCAGT
GAGGACATGGGCTACCTGATGCAGTACGGTGGAGGATGGGCCTCAGGAACAATTTCCCTT
AAGGGTTTATTCAATGAGCACGAACTTGTGGAGAAATGTATGGTCCAGGTCTAACGACGG
AATGGACCTAGCCAGATACTTCGGGTGCTCGATTACACTGTACCCAGAGGAAATCAGGAT
TATTTGTTCTGGTTTGACACAGAATTCGACCAGCAACAACTGATTAACTTGCAGGAATAC
ACTCAACCAAGTGTAATGCTGCAAGCCGAAAAACTCCAGATTAATAGCGCTAAAAGTAGA
ATGCCAATTAGGAGGAGGAGTGA
>C00113 length=383
AAGGGGTGGTGGCCACTGATCCAATGCATGGAGGGTATGGAGTACCTGAGATACAGACCG
ATGTACAATATTGAGAAAAGATGGATATATAAAAAACAGAGCAGTAGAGTGTTCAGTGAG
GACATGGGCTACCTGATGCAGTACGGTGGAGGATGGGCCTCAGGAACAATTTCCCTTAAG
GGTTTATTCAATGAGCACGAACTGTGGAGAAATGTATGGTCCAGGTCTAACGACGGAAAT
GGACCTAGCCAGATACTTCGGGTGCTCGATTCACTGTACCCAGAGGAAATCAGGATTATT
TGTTCTGGTTTGACAACAGAATTCGACCAGCAACAAACTGATTAACTTGCAGGAATACAC
TCAACCCAAGTGTAATGCTGCAA
>C00114 length=406
AGGGGTGGTGGCCACTGATCCAATGCATGGAGGGTATGGAGTACCTGAGATACAGACCGA
TGTACAATATTGAGAAAAGATGGATATATAAAAAACAGAGCAGTAGAGTGTTCAGTGAGG
ACATGGGCTACCTGATGGCAGTACGGTGGAGGATGGGCCTCAGGAACAATTTCCCTTAAG
GGTTTATTCAATGAGCACGAACTGTGGAGAAATGTATGGTCCAGGTCTAACGACGGAATG
GACCTAGCCAGATACTTCCGGGTGCTCGATTACACTGTACCCAGAGGAAAATCAGGATTA
TTTGTTCTGGTTTGACACAGAATTCGACCAGCAACAACTGATTAACTTGCAGGAATACAC
TCAACCAAGTGTAATGCTGCAAGCGAAAAATCCAGATTAATAGCGG
>C00115 length=378
TGGTGGCCACTGATCCAATGCATGGAGGGTATGGAGTACCTGAGATACAGACCGATGTAC
AATATGAGAAAAGATGGATATATAAAAAACAGAGCAGTAGAGTGTTCAGTGAGGACATGG
GCTACCTGATGCAGTACGGTGGAGGATGGGCCTCAGGAACAATTTCCCTTAAGGGTTTAT
TCAAATGAGCACGAACTGTGGAGAAATGTATGGTCCAGGTCTAACGACGGAATGGACCTA
GCCAGATACTTCGGGTGCCTCATTACACTGTACCCAGAGGAAAATCAGGATTATTTGTTC
TGGTTTGACACAGAATTCGACCAGCAACAACTGATTAACTTGCAGGAATAACTCAACCAA
GTGTAATGCTGGCAAGCG
>C00116 length=398
GGTGGCCACTGATCCAATGCATGGAGGGTATGGAGTACCTGAGATACAGACCGATGTACA
ATATTGAGAAAAGATGGATATATAAAAAACAGAGCAGTAGAGTGTTCAGTGAGGACATGG
GCTACCTGATGCAGTACGGTGGAGGATGGGCCTCAGGAACAATTTCCCTTAAGGGTTTAT
TCAATGAGCACGAACTGTGGAGAAATGTATGGTCCAGGTCTAACGACGGAATGGACCTAG
CCAGATACTTCGGGTGCTCGATTACACTGTACCCAGAGGAAAATCAGGATTATTTGTTCT
GGTTTTGACACAGAATTCGACCAGCAACAACTGATTAACTTGCAGGATACACTCAACCAA
GTGTAATGCTGCAAGCGAAAAAACTCCAATTAATAGCG
>C00117 length=370
GTGGCCACTGATCCAATGCATGGAGGGTATGGAGTACCTGAGATACAGACCGATGTACAA
TATTGAGAAAAGATGGATATATAAAAAACAGAGCAGTAGAGTGTTCAGTGAGGACATGGG
CTACCTGATGCAGTACGGTGGAGGATGGGCCTCAGGAACAATTCCCTTAAGGGTTTATTC
AATGAGCACGAACTGTGGAGAAATGTATGGTCCAGGTCTAACGACGGAATGGACCTAGCC
AGATACTTCGGGGTGCTCGATTACCTGTACCCAGAGGAAAATCAGGATTAATTTGTTCTG
GTTTGACACAGAATTCGACCAGCAACAACTGATTAACTTGCAGGAATACACTCAACCAAG
TGTAATGCTG
>C00118 length=430
GTGGCCACTGATCCAATGCATGGAGGGTATGGAGTACCTGAGATACAGACCGATGTACAA
TATTGAGAAAAGATGGATATATAAAAAACAGAGCAGTAGAGTGTTCAGTGAGGACATGGG
CTACCTGATGCAGTACGGTGGAGGATGGGCCTCAGGAACAATTTCCCTTAAGGGTTTATT
CAATGAGCACGAACTGTGGAGAAATGTATGGTCCAGGTCTAACGACGGAATGGACCTAGC
CAGATACTTCGGGTGCTCGATTACACTGTACCCAGAGGAAAATCAGGATATTTGTTCTGG
TTTGACACAGAATTCGACCAGCAACAACTGATTAACTTGCAGGAATACACTCAACCAAGT
GTAATGCTGCAAGCGAAAAACTCCAGATTAATAGCGGCTAAAAGAGAATGCCAATTAGGA
GGAGAGTGAA
>C00119 length=374
GTGGCCACTGATCCAATGCATGGAGGGTATGGAGTACCTGAGATACAGACCGATGTACAA
TATTGAGAAAAGATGGATATATAAAAAACAGAGCAGTAGAGTGTTCAGTGAGGACATGGG
CTACCTGATGCAGTACGGTGGAGGATGGGCCTCAGGAACAATTTCCCTTAAGGGTTTATT
CAATGAGCACGAACTGTGGAGAAATGTATGGTCCAGGTCTAACGACGGAATGGACCTAGC
CAGATACTTCGGGTGCTCGATTACACTGTACCCAGAGGAAATCAGGATTATTTGTTCTGG
TTTGACACAGAATTCGACCAGCAACAAACGATTAACTTGCAGGAATACACTCAACCATGT
AATGCGCAAGCGAA
>C00120 length=440
GTGGCCACTGATCCAATGCATGGAGGGTATGGAGTACCTGAGATACAGACCGATGTACAA
TATTGAGAAAAGATGGATATATAAAAAACAGAGCAGTAGAGTGTTCAGTGAGGACATGGG
CTACCTGATGCAGTACGGTGGAGGATGGGCCTCAGGAACAATTTCCCTTAAGGGTTTATT
CAATGAGCACGAACTGTGGAGAAATGTATGGTCCAGGTCTAACGACGGAATGGACCTAGC
CAGATACTTCGGGGTGCTCGATTACACTGTACCCAGAGGAAAATCAGGATTATTTGTTCT
GGTTTGACACAGAATTCGACCAGCAACAACTGATTAACTTGCAGGAATACACTCAACCAA
GTGTAATGCTGCAAGCGAAAACTCCAGATTAATAGCGGCTAAAAGTAGAATGCCAAATTA
GGAGAGAGTGAAGAGAATTT
>C00121 length=437
GGCCACTGATCCAATGCATGGAGGGTATGGAGTACCTGAGATACAGACCGATGTACAATA
TTGAGAAAAGATGGATATATAAAAAACAGAGCAGTAGAGTGTTCAGTGAGGACATGGGCT
ACCTGATGCAGTACGGTGGAGGATGGGCCTCAGGAACAATTTCCCTTAAGGGTTTATTCA
ATGAGCACGAACTGTGGAGAAATGTATGGTCCAGGTCTAACCGACGGAATGGACCTAGCC
AGATACTTCGGGTGCTCGATTACACTTGTACCCAGAGGAAAATCAGGATATTTGTTCTGG
TTTGACACAGAATTCGACCAGCAACAACTGATTAACTTGCAGGAATACACTCAACCAAGG
TATGCCTGCAAGCGAAAACTCCAGATTAATAGGCGGGCTAAAAGTAGAATGCCAATTAGG
AGGAAGAGTGAGAGAAT
>C00122 length=366
GCCACTGATCCAATGCATGGAGGGTATGGAGTACCTGAGATACAGACCGATGTACAATAT
TGAGAAAGATGGATATATAAAAAACAGAGCAGTAGAGTGTTCAGTGAGGACATGGGCTAC
CTGATGCAGTACGGTGGAGGATGGGCCTCAGGAACAATTTCCCTTAAGGGTTTATTCAAT
GAGCACGAACTGTGGAGAAATGTATGGTCCAGGTCTAACGACGGAATGGACCTAGCCAGA
TACTTGGGTGCTCGATTACACTGTACCCAGAGGAAAATCAGGATTATTGTTCTGGTTTGA
CACAGAATTCGACACAACAACTGATTAACTTGCAGGAATACACTCAACCAAGTGTAATGC
TGCAAG
>C00123 length=370
GCCACTGATCCAATGCATGGAGGGTATGGAGTACCTGAGATACAGACCGATGTACAATAT
TGAGAAAAGATGGATATATAAAAAACAGAGCAGTAGAGTGTTCAGTGAGGACATGGGCTA
CCTGATGCAGTACGGTGGAGGATGGGCCTCAGGAACAATTTCCCTTAAGGGTTTATTCAA
TGAGCACGAACTGTGGAGAAATGTATGGTCCAGGTCTAACGACGGAATGGACCTAGCCAG
ATACTTCGGGTGCTCGATTACACTGTACCCAGAGGAAAATCAGGATTATTTGTTCTGGTT
TGACACAGAATTCGACCAGCAACAACTGATTAACTTGCAGGAATACACTCAAACCAAGTG
TAATGCTGCA
>C00124 length=77
GCCACTGATCCAATGCATGGAGGGTATGGAGTACCTGAGATACAGACCGATGTACAATAT
TGAGAAAAGATGGATAT
>C00125 length=370
CTGATCCAATGCATGGAGGGTATGGAGTACCTGAGATACAGACCGATGTACAATATTGAG
AAAAGATGGATATATAAAAAACAGAGCAGTAGAGTGTTCAGTGAGGACTGGGCTACCTGA
TGCAGTACGGTGGAGGATGGGCCTCAGGAACAATTCCCTTAAGGGTTTATTCAATGAGCA
CGAACTGTGGAGAAAATGTATGGTCCAGGTCTAACGACGGAATGGACCTAGCCAGATACT
TCGGGTGCTGATTACACTGTACCCAGAGGAAAAATCAGGATTATTTGTTCTGGGTTTGAC
ACCAGAATTCGACCAGCAACCAACTGATTAACTTGCAGGAATACACTCAACCAAAGTGTA
ATGCTGCAAG
>C00126 length=424
TCCAATGCATGGAGGGTATGGAGTACCTGAGATACAGACCGATGTACAATATTGAGAAAA
AGATGGATATATAAAAAACAGAGCAGTAGAGTGTTCAGTGAGGACATGGGCTACCTGATG
CAGTACGGTGGAGGATGGGCCTCAGGAACAATTTCCCTTAAGGGTTTATTCAATGAGCAC
GAACTGTGGAGAAATGTATGGTCCAGGTCTAAACGACGGAATGGACCTAGCCAGATACTT
CGGGTGCTCGATTACACTGTACCCAGAGGAAAATCAGGATTATTTGTTCTGTTTGACACA
GAATTTCGACAGCAACAACTGATTAACTTGCAGGATCACTCAACCAAGTGGTAATGCTTG
CAAGCGAAAAACTCCAGGATTAATAGCGGCTAAAAGTAGAATGCCAATTAGGAGGAAGAG
TGAA
>C00127 length=355
GCATGGAGGGTATGGAGTACCTGAGATACAGACCGATGTACAATATTGAGAAAAGATGGA
TATATAAAAAACAGAGCAGTAGAGTGTTCAGTGAGGACATGGGCTACCTGATGCAGTACG
GTGGAGGATGGGCCTCAGAACAATTTCCCTTAAGGGTTTATTCAATGAGCACGAACTGTG
GAGAAATGTATGGTCAGGTCTAACGACGGAATGGACCTAGCCAGATACTTCGGGTGCTCG
ATTACACTGTACCCAGAGGAAAATCAGGTTATTTGTTCTGGTTTGACACAGAATTCGACC
AGCAACAACTGATTAACTTGCAGGAATACCACTCAACCAAGTGTAATGCTGCAAG
>C00128 length=356
GCATGGAGGGTATGGAGTACCTGAGATACAGACCGATGTACAATATTGAGAAAAGATGGA
TATATAAAAAACAGAGCAGTAGAGTGTTCAGTGAGGACATGGGCTACCTGATGCAGTACG
GTGGAGGATGGGCCTCAGGAACAATTTCCCTTAAGGGTTTATTTCAATGAGCACGAACTG
TGGAGAAATGTATGGTCCAGGTCTAACGACGGAATGGACCTAGCCAGATACTTCGGGTGC
TCGATTACACTGTACCCAGAGGAAAAATCAGGATTATTTGTTCTGGTTTGACCAGAATTC
GACCAGCAACAACTGATTACTTGCAGGAATACACTCAACCAAGTGTAATGGCTGCA
>C00129 length=335
TGGAGGGTATGGAGTACCTGAGATACAGACCGATGTACAATATTGAGAAAAGATGGATAT
ATAAAAAACAGAGCAGTAGAGTGTTCAGTGAGGACATGGGCTACCTGATGCAGTACGGTG
GAGGATGGGCCTCAGGAACAATTTTCCCTTAAGGGTTTATTCAATGAGCACGAACTGTGG
AGAAATGTATGGTCCAGGTCTAACGACGGAATGGACCTAGCCAGATACTTCGGGTGCTCG
ATTACACTGTACCCAGAGGAAAATCAGGATTATTTGTTCTGGTTTGACACAGAATTCGAC
CAGCAACAACTGATTAACCTTGCAGGAATACACTC
>C00130 length=354
TGGAGGGTATGGAGTACCTGAGATACAGACCGATGTACAATATTGAGAAAAGATGGATAT
ATAAAAACAGAGCAGTAGAGTGTTCAGTGAGGACATGGGCTACCTGATGCAGTACGGTGG
AGGATGGGCCTCAGGAACAATTTCCCTTAAGGGTTTATTCAATGAGCACGAACTGTGGAG
AAATGTATGGTCCAGGTCTAACGACGGAATGGACCTAGCCAGATACTTCGGGTGCTCGAT
TACACTGTACCCAGAGGAAAATCAGGGATTATTTGTTCTGGTTTGACACAGAATTCGACC
AGCAACAACTGATTAACTTGCAGGAATACACTCAACCAAAGTGTTAATGCTGCA
>C00131 length=408
GGAGGGTATGGAGTACCTGAGATACAGACCGATGTACAATATTGAGAAAAGATGGATATA
TAAAAAAACAGAGCAGTAGAGTGTTCAGTGAGGACATGGGCTACCTGATGCAGTACGGTG
GAGGATGGGCCTCAGGAACAATTTCCCTTAAGGGTTTATTCAATGAGCACGAACTGTGGA
GAAATGTATGGTCCAGGTCTAACGACGGAATGGACCTAGCCAGATACTTCGGGTGCTCGA
TTACACTGTACCCAGAGGAAAATCAGGATTATTTGTTCTGGTTTGACACAGAATTCGACC
AGCAACAACTGATTAACTTGCAGGAATACACTCAACCAGTGTAATGCTGCAAGCGAAAAC
TCCAGATTAATAGCGGCTAAAAGTAGAATGCCAATTAGGAGGAGAGTG
>C00132 length=351
AGGGTATGGAGTACCTGAGATACAGACCGATGTACAATATTGAGAAAAGATGGATATATA
AAAAACAGAGCAGTAGAGTGTTCAGTGAGGACATGGGCTACCTGATGCAGTACGGTGGAG
GATGGGCCTCAGGAACAATTTCCCTTAAGGGTTTATTCAATGAGCACGAACTGTGGAGAA
ATGTATGGTCCAGGTCTAACGACGGAATGGACCTAGCCAGATACTTCGGGTGCTCGATTA
CACTGTACCCAGAGGAAAATCAGGATTATTTGTTCTGGTTTGACACAGGAATTCGACCAG
CAAACAACTGATTAACTTGCAGGAATACACTCAACCAAGTGTAATGCTGCA
>C00133 length=343
TATGGAGTACCTGAGATACAGACCGATGTACAATATTGAGAAAAGATGGATATATAAAAA
CAGAGCAGTAGAGTGTTCAGTGAGGACATGGGCTACCTGATGCAGTACGGTGGAGGATGG
GCCTCAGGAACAATTTCCCTTAAGGGTTTATTCAATGAGCACGAACTGTGGGAGAAATGT
ATGGTCCAGGTCTAACGACGGAATGGACCTAGCCAGATACTTCGGGTGCTCGATTACACT
GTACCCAGAGGAAAATCAGGATTATTTGTTCTGGTTTGACACAGAATTCGACCGCAACAA
CTGATTAACTTGCAGGAATACACTCAACCAAGTGAATGCTGCA
>C00134 length=413
ATGGAGTACCTGAGATACAGACCGATGTACAATATTGAGAAAAGATGGATATATAAAAAA
ACAGAGCAGTAGAGTGTTCAGTGAGGACATGGGCTACCTGATGCAGTACGGTGGAGGATG
GGCCTCAGGAACAATTTCCCTTAAGGGTTTATTCAATGAGCACGAACTGTGGAGAAATGT
ATGGTCCAGGTCTAACGACGGAATGGACCTAGCCAGATACTTCGGGTGCTCGATTACACT
GTACCCAGAGGAAAAATCAGGATTATTTGTTCTGGTTTGACACAGAATTCGACCAGCAAC
AACTGATTAACTTGCAGGAATACACTCAACCAAGTGTTAATGCTGCAAGCGAAAAACTCC
AGATAATAGCGGCTAAAAAGTAGAATGCCAATTAGGAGGAGAGTGAAGAGAAT
>C00135 length=412
AGTACCTGAGATACAGACCGATGTACAATATTGAGAAAAAGATGGATATATAAAAAACAG
AGCAGTAGAGTGTTCAGTGAGGACATGGGCTACCTGATGCAGTACGGTGGAGGATGGGCC
TCAGGAACAATTTCCCTTAAGGGTTTATTCAATGAGCACGAACTGTGGAGAAATGTATGG
TCCAGGTCTAACGACGGAATGGACCTAGCCAGATACTTCGGGTGCTCGATTACACTGTAC
CCAGAGGAAAATCAGGATTATTTGTTCTGGTTTGACACAGAATTCGACCAGAACAACTGA
TTAACTTTGCAGGAATACACTCAACCAAGTGTAATGCTGCAAGCGAAAAACTCCAGATTA
ATAGCGGCTAAAAGTAGAATGCCAATTAGGAGGAGAGTGAAGAGAATTTCAT
>C00136 length=410
AGTACCTGAGATACAGACCGATGTACAATATTGAGAAAAGATGGATATATAAAAAACAGA
GCAGTAGAGTGTTCAGTGAGGACATGGGCTACCTGATGCAGTACGGTGGAGGATGGGCCT
CAGGAACAATTTCCCTTAAGGGTTTATTCAATGAGCACGACTGTGGAGAAATGTATGGTC
CAGGTCTAACGACGGAATGGACCTAGCCAGATACTTCGGGTGCTCGATTACACTGTACCC
AGAGGAAAATCAGGATTATTTGTTCTGGTTTGACACAGAATTCGACCAGCAACAACTGAT
TAACTTGCAGGAATACACTCAACCAAGTGTAATGCTGCAAGCGAAAAACTCCAGATTAAT
AGCGGCTAAAAGTAGAATGCCAATTAGGAGGAGAGTGAAGAGAATTTTCA
>C00137 length=407
TACCTGAGATACAGACCGATGTACAATATTGAGAAAAGATGGATATATAAAAAACAGAGC
AGTAGAGTGTTCAGTGAGGACATGGGCTACCTGATGCAGTACGGTGGAGGATGGGCCTCA
GGAACAATTTCCCTTAAGGGTTTATTCAATGAGCACGAACTGTGGAGAAATGTATGGTCC
AGGTCTAACGACGGAATGGACCTAGCCAGATACTTCGGGTGCTCGATTACACTGTACCCA
GAGGAAAATCAGGATTATTTGTTCTGGTTTGACACAGAATTCGACCAGCAACAACTGATT
AACTTGCAGGAATACACTCAACCAAGTGTAATGCTGCAAGCGAAAAACTCCAGATTAATA
GCGGCTAAAAGTAGAATGCCAATAGGAGGAGAGTGAAGAGAATTTTC
>C00138 length=406
ACCTGAGATACAGACCGATGTACAATATTGAGAAAAGATGGATATATAAAAAACAGAGCA
GTAGAGTGTTCAGTGAGGACATGGGCTACCTGATGCAGTACGGTGGAGGATGGGCCTCAG
GAACAATTTCCCTTAAGGGTTTATTCAATGAGCACGAACTGTGGAGAAATGTATGGTCCA
GGTCTAACGACGGAATGGACCTAGCCAGATACTTCGGGTGCTCGATTACACTGTACCCAG
AGGAAAATCAGGGATTATTTGTTCTGGTTTGACACAGAATTCGACCAGCAACAACTGATT
AACTTGCAGGAATACACTCAACCAAGTGTAATGCTGCAAGCGAAAAACTCCAGATTAATA
GCGGCTAAAAGTAGATGCCAATTAGGAGGAGAGTGAAGAGAATTTT
>C00139 length=374
AGATACAGACCGATGTACAATATTGAGAAAAGATGGATATATAAAAAACAGAGCAGTAGA
GTGTTCAGTGAGGACATGGGCTACCTGATGCAGTACGGTGGAGGATGGGCCTCAGGAACA
ATTTCCCTTAAGGGTTTATTCAATGAGCACGAACTGTGGGAGAAATGTATGGTCCAGGTC
TAACGACGGAATGGACCTAGCCAGATACTTCGGGTGCTCGATTACACTGTACCCAGAGGA
AAAATCAGGATTATTTGTTCTGGTTTGACACAGAATTCGACCAGCAACAACTGATTAACT
TGCAGGAATACACTCAACCAAGTGTAATGCTGCAAGCGAAAAACTCCAGATTAATAGCGG
CTAAAAGTAGAATG
>C00140 length=391
AGATACAGACCGATGTACAATATTGAGAAAAGATGGATATATAAAAAACAGAGCAGTAGA
GTGTTCAGTGAGGACATGGGCTACCTGATGCAGTACGGTGGAGGATGGGCCTCAGGAACA
ATTTCCCTTAAGGGTTTATTCAATGAGCACGAACTGTGGAGAAATGTATGGTCCAGGTCT
AACGACGGAATGGACCTAGCCAGATACTTCGGGTGCTCGATTACACTGACCCAGAGGAAA
ATCAGGATTATTTGTTCTGGTTTGACACAGAATTCGACCAGCAACAACTGATTAACTTGC
AGGAATACACTCAACCAAGTGTAATGCTGCAAGCGAAAACTCCAGATTATAGCGGCTAAA
AGTAGAATGCCAATTAGGAGGAGAGTGAAGA
>C00141 length=332
GATACAGACCGATGTACAATATTGAGAAAAGATGGATATATAAAAAACAGAGCAGTAGAG
TGTTCAGTGAGGACATGGGCTACCTGATGCAGTACGGTGGAGGATGGGCCTCAGGAACAA
TTTCCCTTAAGGGTTTATTCAATGAGCACGAACTGTGGAGAAATGTATGGTCCAGGTCTA
ACGACGGAATGGACCTAGCCAGATACTTCGGGTGCTCGATTACACTGTACCCAGAGGAAA
ATCAGGATTATTTGTTCTGGTTTGACACAGAATTCGACCAGCAACAACTGATTAACTTGC
AGGAATACACTCAACCAAGTGTAATGCTGCAA
>C00142 length=330
ACAGACCGATGTACAATATTGAGAAAAAGATGGATATATAAAAAACAGAGCAGTAGAGTG
TTCAGTGAGGACATGGGCTACCTGATGCAGTACGGTGGAGGATGGGCCTCAGGAACAATT
TCCCTTAAGGTTTATTCAATGAGCACGAACTGTGGAGAAAATGTATGGTCCAGGTCTAAC
GACGGAATGGACCTAGCCAGATACTTCGGGTGCTCGATTACACTGTACCCCAGAGGAAAA
TCAGGATTATTTTGTTCTGGTTTGACACAGAATTCGACCAGCAACAACTGATTAACTTGC
AGGAATACACTCAACCAAGTGTAATGCTGC
>C00143 length=329
GACCGATGTACAATATTGAGAAAAGATGGATATATAAAAAAACAGAGCAGTAGAGTGTTC
AGTGAGGACATGGGCTACCTGATGCAGTACGGTGGAGGATGGGCCTCAGGAACAATTTCC
CTTAAGGGTTATTCAATGAGCACGAACTGTGGAGAAATGTATGGTCCAGGTCTAACGACG
GAATGGACCTAGCCAGATACTTCGGGTGCTCGATTACACTGTACCCAGAGGAAAATCAGG
ATTATTTGTTCTGGTTTGACACAGAATTCGACCCAGCAACAACTGATTAACTTGAGGAAA
TACACTCAACCCAAGTGTAATGCTGCAAG
>C00144 length=325
CCGATGTACAATATTGAGAAAGATGGATATATAAAAAACAGAGCAGTAGAGTGTTCAGTG
AGGACATGGGCTACCTGATGCAGTACGGTGGAGGATGGGCCTCAGGAACAATTTCCCTTA
AGGGTTTATTCAATGAGCACGAACTGTGGAGAAATGTATGGTCCAGGTCTAACGACGGAA
TGGACCTAGCCAGATACTTCGGGTGCTCGATTACACTGTACCCAGAGGAAAATCAGGATT
ATTTGTTCTGGTTTGACACAGAATTCGACCAGCAACAACTGATTAACTTGCAGGAATACA
CCTCAACCAAGTGTAATGCTGCAAG
>C00145 length=386
CGATGTACAATATTGAGAAAAGATGGATATATAAAAAACAGAGCAGTAGAGTGTTCAGTG
AGGACATGGGCTACCTGATGCAGTACGGTGGAGGATGGGCCTCAGGAACAATTTCCCTTA
AGGGTTTATTCAATGAGCACGAACTGTGGAGAAATGTATGGTCCAGGTCTAACGACGGAA
TGGACCTAGCCAGATACTTCGGGTGCTCGATTACACTGTACCCAGAGGAAAATCAGGATA
TTTGTTCTGGTTTGACACAGAATTCGACCAGCAACAACTGATTAACTTCAGGAATACACT
CAACCAGTGTAATGCTGCAAGCGAAAAACTCCAGATTAATAGCGGCTAAAAGTAGAATGC
CAATTAGGAGGAGAGTGAGAGAATTT
>C00146 length=392
GATGTACAATATTGAGAAAAGATGGATATATAAAAACAGAGCAGTAGAGTGTTCAGTGAG
GACATGGGCTACCTGATGCAGTACGGTGGAGGATGGGCCTCAGGAACAATTTCCCTTAAG
GGTTTATTCAATGAGCACGAAACTGTGGAGAAATGTATGGTCCAGGTCTAACGACGGAAT
GGACCTAGCCAGATACTTCGGGTGCTCGATTACACTGTACCCAGAGGAAAAATCAGGATT
ATTTGTTCTGGTTTGACACAGAATTCGACCAGCAACAACTGATTAACTTGCAGGAATACA
CTCAACCAAGTGTAATGCTGCAAGCGAAAAACTCCAGATTAATAGCGGCTAAAAGTAGAA
TGCCAATTAGGAGGAGAGTGAAGAGAATTTTC
>C00147 length=322
ATGTACAATATTGAGAAAAGATGGATATATAAAAAACAGAGCAGTAGAGTGTTCAGTGAG
GACATGGGCTACCTGATGCAGTACGGTGGAGGATGGGCCTCAGGAACAATTTCCCTTAAG
GGTTTATTCAATGAGCACGAACTGTGGAGAAATGTATGGTCAGGTCTAACGACGGAATGG
ACCTAGCCAGATACTTCGGGTGCTCGATTACACTGTACCCAGAGGAAAATCAGGATTATT
TGTTCTGGTTGACACAGAATTCGACCAGCAACAACTGATTAACTTGCAGGAATACACTCA
ACCAAGTGTAATGCGCAAGCGA
>C00148 length=391
TGTACAATATTGAGAAAAGATGGATATATAAAAAACAGAGCAGTAGAGTGTTCAGTGAGG
ACATGGGCTACCTGATGCAGTACGGTGGAGGATGGGCCTCAGGAACAATTTCCCTTAAGG
GTTTATTCAATGAGCACGAACTTGTGGAGAAATGTATGGTCCAGGTCTAACGACGGAATG
GACCTAGCCAGATACTTCGGGTGCTCGATTACACTGTACCCAGAGGAAAATCAGGATTAT
TTGTTCTGGTTTGACACAGAATTCGACCAGCAACAACTGATTTAACTTGCAGGAATACAC
TCAACAAGTGTTAATGCTGCAAGCGAAAAAACTCCAGATTAATAGCGGCTAAAAGTAGAA
TGCCAATTAGGAGGAGAGTGAAGAGAATTTT
>C00149 length=391
TGTACAATATTGAGAAAAGATGGATATATAAAAAAACAGAGCAGTAGAGTGTTCAGTGAG
GACATGGGCTACCTGATGCAGTACGGTGGAGGATGGGCCTCAGGAACAATTTCCCTTAAG
GGTTTATTCAATGAGCACGAACTGTGGAGAAATGTATGGTCCAGGTCTAACGACGGAATG
GACCTAGCCAGATACTTCGGGTGCTCGATTACACTGTACCCAGAGGAAAATCAGGATTAT
TTGTTCTGGTTTGACACAGAATTCGACCAGCAACAACTGTTAACTTGCAGGAATACACTA
ACCAAGTGTAATGCTGCAAGCGAAAAACTCCAGATTAATAGCGGCTAAAAGTAGAATGGC
CAATTAGGAGGAGAGTGAAGAGAAATTTTCA
>C00150 length=318
GTACAATATTGAGAAAAGATGGATATATAAAAAACAGAGCAGTAGAGTGTTCAGTGAGGA
CATGGGCTACCTGATGCAGTACGGTGGAGGATGGGCCCTCAGGAACAATTTCCCTTAAGG
GTTTATTCAATGAGCACGAACTGTGGAGAAATGTATGGTCCAGGTCTAACGACGGAATGG
ACCTAGCCAGATACTTCGGGTGCTCGATTACACTGTACCCAGAGGAAAATCAGGATTATT
TGTTCTGGTTTGACACAGAATTCGACCAGCAACAACTGATTAACTTGCAGGAATACACTC
AACCAAGTGTAATGCTGC
>C00151 length=386
ACAATATTGAGAAAAGATGGATATATAAAAAACAGAGCAGTAGAGTGTTCAGTGAGGACA
TGGGCTACCTGATGCAGTACGGTGGAGGATGGGCCTCAGGAACAATTTCCCTTAAGGGTT
TATTCAATGAGCACGAACTGTGGAGAAATGTATGGTCCAGGTCTAACGACGGAATGGACC
TAGCCAGATACTTCGGGTGCTCGATTACACTGTACCCAGAGGAAAATCAGGATTATTTGT
TCTGGTTTGACACAGAATTCGACCAGCAACAACTGATTAACTTGCAGGAATACACTCAAC
CAAGTGTAATGCTGCAAGCGAAAAACTCCAGTAATAGCGGCTAAAAGTAGAATGCCAATT
AGGAGGAGAGTGGAAGAGAATTTTCA
>C00152 length=373
AATATTGAGAAAAAGATGGATATATAAAAAACAGAGCAGTAGAGTGTTCAGTGAGGACAT
GGGCTACCTGATGCAGTACGGTGGAGGATGGGCCTCAGGAACAATTTCCCTTAAGGGTTT
ATTCAATGAGCACGAACTGTGGAGAAATGTATGGTCCAGGTCTAACGACGGAATGGACCT
AGCCAGATACTTCGGGTGCTCGATTACACTGTACCCAGAAGGAAAATCAGGATTATTTGT
TCTGGTTTGACACAGAATTCGACCAGCAACAACTGATTAACTTGCAGGAATACACTCACA
AGTGTAATGCTGCAAGCGAAAAACTCCAGATTAATAGCGGCTAAAAGTAGAATGCCAATT
AGGAGGAGAGTGA
>C00153 length=376
AATATTGAGAAAAGATGGATATATAAAAAACAGAGCAGTAGAGTGTTCAGTGAGGACATG
GGCTACCCTGATGCAGTACGGTGGAGGATGGGCCTCAGGAACAATTTCCCTTAAGGGTTT
ATTCAATGAGCACGAACTGTGGAGAAATGTATGGTCCAGGTCTAACGACGGAATGGACCT
AGCCAGATACTTCGGGTGCTCGATTACACTGTACCCAGAGGAAAATCAGGATTATTTGTT
CTGGTTTGACACAGAATTCGACCAGCAACACTGATTAACTTGCAGGAATACACTCAACCA
AGTGTAATGCTGCAAGCGAAAAACTCCAGATTAATAGCGGCTAAAAGTAGAATGCCAATT
AGGAGGGAGAGTGAAG
>C00154 length=315
ATATTGAGAAAAGATGGATATATAAAAAACAGAGCAGTAGAGTGTTCAGTGAGGACATGG
GCTACCTGATGCAGTACGGTGGAGGATGGGCCTCAGGAACAATTTCCCTTAAGGGTTTAT
TCAATGAGCACGAACTGTGGAGAAATGTATGGTCCAGGTCTAACGACGGAATGGACCTAG
CCAGATACTTCGGGTGCTCGATTACACTGTACCCAGAGGGAAAATCAGGATTATTTGTTC
TGGGTTTGACACAGAATTCGACCAGCAACAACTGATTAACTTGCAGGAATACACTCAACC
AAGTGTAATGCTGCA
>C00155 length=374
TATTGAGAAAAGATGGATATATAAAAAACAGAGCAGTAGAGTGTTCAGTGAGGACATGGG
GCTACCTGATGCAGTACGGTGGAGGATGGGCCTCAGGAACAATTTCCCTTAAGGGTTTAT
TCAATGAGCACGAACTGTGGAGAAATGTATGGTCCAGGTCTAACGACGGAATGGACCTAG
CCAGATACTTCGGGTGCTCGATTACACTGTACCCAGAGGAAATCAGGATTATTTGTTCTG
GTTTGACACAGAATTCGACCAGCAACAACTGATTAACTTGCAGGAATACACTCAACCAAG
TGTAATGCTGCAAGGAAAAACTCCAGTTATAGCGGCTAAAAGAGAATGCCAATTAGGAGG
AGAGTGAGAGAATT
>C00156 length=375
TTGAGAAAAGATGGATATATAAAAAACAGAGCAGTAGAGTGTTCAGTGAGGACATGGGCT
ACCTGATGCAGTACGGTGGAGGATGGGCCTCAGGAACAATTTCCCTTAAGGGTTTATTCA
ATGAGCACGAACTGTGGAGAAATGTATGGTCCAGGTCTAACGACGGAATGGACCTAGCCA
GATACTTCGGGTGCTCGATTTACACTGTACCCAGAGGAAAATCAGGATTATTTGTTCTGG
TTTGACACAGAATTCGACCAGCAACAAACTGATTAACTTGCAGGAATACACTCAACCAAG
TGTAATGCTGCAAGCGAAAACTCAGATTAAATAGCGGCTAAAAGTAGAATGCCAATTAGG
AGGAGAGTGAAGAGA
>C00157 length=376
GAGAAAAGATGGATATATAAAAAACAGAGCAGTAGAGTGTTCAGTGAGGACATGGGCTAC
CTGATGCAGTACGGTGGAGGATGGGCCTCAGGAACAATTTCCCTTAAGGGTTTATTCAAT
GAGCACGAACTGTGGAGAAATGTATGGTCCAGGTCTAACGACGGAATGGACCTAGCCAGA
TACTTCGGGTGCTCGATTACACTGTACCCAGAGGAAAATCAGGATTAATTTTGTTCTGGT
TTGACACAGAATTCGACCAGCAACAACTGATTAACTTGCAGGAATACACTCAACCAAGTG
TAATGCTGCAAGCGAAAAACTCCAGATTATAGCGGCTAAAGTAGAATGCCAATTAGGAGG
AGAGTGAAGAGAATTT
>C00158 length=312
GAGAAAAGATGGATATATAAAAAACAGAGCAGTAGAGTGTTCAGTGAGGACATGGGCTAC
CTGATGCAGTACGGTGGAGGATGGGCCTCAGGAACAATTTCCCTTAAGGGTTTATTCAAT
GAGCACGAACTGTGGAGAAATGTATGGTCCAGGTCTAACGACGGAATGGACCTAGCCAGA
TACTTCGGGTGCTCGATTACACTGTACCCAGAGGAAAATCAGGATTATTTGTCTGGTTTG
ACACAGAATTCGACCAGCAACAACTGATTAAACTTGCAGGAATACACTCAACCAAGTGTA
ATGCTGCAAGCG
>C00159 length=376
GAGAAAAGATGGATATATAAAAACAGAGCAGTAGAGTGTTCAGTGAGGACATGGGCTACC
TGATGCAGTACGGTGGAGGATGGGCCTCAGGAACAATTTCCCTTAAGGGTTTATTCAATG
AGCACGAACTGTGGAGAAATGTATGGTCCAGGTCTAACGACGGAATGGACCTAGCCAGAT
ACTTCGGGTGCTCGATTACACTGTACCCCAGAGGAAAATCAGGATTATTTGTTCTGGTTT
GACACAGAATTCGACCAGCAACAACTGATTAACTTGCAGGAATACACTCAACCCAAGTGT
AATGCTGCAAGCGAAAAACTCCAGATTAATAGCGGCTAAAAGTAGAATGCCAATTAGGAG
AGAGTGAAGAGAATTT
>C00160 length=331
GAAAAGATGGATATATAAAAAACAGAGCAGTAGAGTGTTCAGTGAGGACATGGGCTACCT
GATGCAGTACGGTGGAGGATGGGCCTCAGGAACAATTTCCCTTAAGGGTTTATTCAATGA
GCACGAACTGTGGAGAAATGTATGGTCCAGGTCTAACGACGGAATGGACCTAGCCAGATA
CTTCGGGTGCTCGATTACACTGTACCCAGAGGAAAATCAGGATTATTTGTTCTGGTTTGA
CACAGAATTCGACCAGCAACAACTGATTAAACTTGCAGGAATAACACTCAACAAGTGTAA
TGCTGCAAGCGAAAACTCCAGATTAATAGCG
>C00161 length=374
GAAAAAGATGGATATATAAAAAACAGAGCAGTAGAGTGTTCAGTGAGGACATGGGCTACC
TGATGCAGTACGGTGGAGGATGGGCCTCAGGAACAATTTCCCTTAAGGGTTTATTCAATG
AGCACGAACTGTGGAGAAATGTATGGTCCAGGTCTAACGACGGAATGGACCTAGCCAGAT
ACTTCGGGTGCTCGATTTACACTGTACCCAGAGGAAAATCAGGATTATTTGTTCTGGTTT
GACACAGAATTCGACCAGCAACAACTGATTTAACTTGCAGAATACACTCAACCAATGTAA
TGCTGCAAGCGAAAAACTCCAGATTAATAGCGGCTAAAAGTAGAATGCCAATTAGGAGGA
GAGTGGAAGAGAAT
>C00162 length=366
GAAAAGATGGATATATAAAAAACAGAGCAGTAGAGTGTTCAGTGAGGACATGGGCTACCT
GATGCAGTACGGTGGAGATGGGCCTCAGGAACAATTTCCCTTAAGGGTTTATTCAATGAG
CACGAACTGTGGAGAAATGTATGGTCCAGGTCTAACGACGGAATGGACCTAGCCAGATAC
TTCGGGTGCTCGATTACACTGTACCCAGAGGAAAATCAGGATTATTTGTTCTGGTTGACA
CCAGAATTCGACCAGCAACAACTATTAACTTGAGGAATACACTCAACCAAGTGTAATGCT
GCAAGCGAAAACTCCAGATTAAAGCGGCTAAAATGAATGCCAATTAGGAGGAGAGTGAAG
AGAATT
>C00163 length=375
AAAAGATGGATATATAAAAAACAGAGCAGTAGAGTGTTCAGTGAGGACATGGGCTACCTG
ATGCAGTACGGTGGAGGATGGGCCTCAGGAACAATTTCCCTTAAGGGTTTATTCAATGAG
CACGAACTGTGGAGAAATGTATGGTCCAGGTCTAACGACGGAATGGACCTAGCAGATACT
TCGGGTGCTCGATTACACTGTACCCAGAGGAAAATCAGGATTATTTGTTCTGGTTTGACA
CAGAATTCGACCAGCAACAACTGATTAACTTGCAGGAATACACTCAACCAAGTGTAATCT
GCAAGCGAAAAACTCCAGATTAATAGCGGCTAAAAAGTAGAATGCCAATTAGAGGAGAGT
GAAGAGAATTTTCAT
>C00164 length=369
AGATGGATATATAAAAAACAGAGCAGTAGAGTGTTCAGTGAGGACATGGGCTACCTGATG
CAGTACGGTGGAGGATGGCCTCAGGAACAATTTCCCTTAAGGGTTTATTCAATGAGCACG
AACTGTGGAGAAATGTATGGTCCAGGTCTAACGACGGAATGGACCTAGCCAGATACTTCG
GGTGCTCGATTACACTGTACCCAGAGGAAAAATCAGGATTATTTGTTCTGGTTTGACACA
GAATTCGACCAGCAACAACTGATTAACTTGCAGGAATACACTCAACAAGTGTAATGGCTG
CAAGCGAAAAACTCCAGATTAATAGCGGCTAAAAGTAGAATGCCAATTAGGAGGAGAGTG
AAGAAGAAT
>C00165 length=365
ATGGATATATAAAAACAGAGCAGTAGAGTGTTCAGTGAGGACATGGGCTACCTGATGCAG
TACGGTGGAGGATGGGCCTCAGGAACAATTTCCCTTAAGGTTTATTCAATGAGCACGAAC
TGTGGAGAAATGTATGGTCCAGGTCTAACGACGGAATGGACCTAGCCAGATACTTCGGGT
GCTCGATTACACTGTACCCAGAGGAAAATCAGGATTATTTGTTTCTGGTTTGACACAGAA
TCGACCAGCAACAACTGATTAACTTGCAGGAATACACTCAACCAAGTGTAAATGCTGCAA
GCGAAAAACTCCAGATTAATAGCGGCTAAAAGTAGAATGCCAATTAGGAGGAGAGTGAAG
AGAAT
>C00166 length=301
ATGGATATATAAAAAACAGAGCAGTAGAGTGTTCAGTGAGGACATGGGCTACCTGATGCA
GTACGGTGGAGGATGGGCCTCAGGAACAATTTCCCTTAAGGGTTTATTCAATGAGCACGA
ACTGTGGAGAAATGTATGGTCCAGGTCTAACGACGGGAATGGACCTAGCCAGATACTTCG
GGTGCTCGATTACACTGTACCAGAGGAAAAATCAGGATTATTTGTTCTGGTTTGACACAG
AATTCGACCAGCAACAACTGATTAACTTGCAGGAATACACTCAACCAAGTGTAATGCTGC
A
>C00167 length=366
GGATATATAAAAAACAGAGCAGTAGAGTGTTCAGTGAGGACATGGGCTACCTGATGCAGT
ACGGTGGAGGATGGGCCTCAGGAACAATTTCCCTTAAGGGTTTATTCAATGAGCACGAAC
TGTGGAGAAATGTATGGTCCAGGTCTAACGACGGAATGGACCTAGCCAGATACTTCGGGT
GCTCGATTACACTGTACCCAGAGGGAAAATCAGGATTATTTGTTCTGGTTTGACACAGAA
TTCGACCAGCAACAACTGATTAACTTGCAAGGATACACTCAACCAATGTAATGCTGCAAG
CGAAAAACTCCAGATTAATAGCGGCTAAAAGTAGAATGCCAATTAGGAGGAGAGTGAAGA
GAATTT
>C00168 length=368
GATATATAAAAAACAGAGCAGTAGAGTGTTCAGTGAGGACATGGGCTACCTGATGCAGTA
CGGTGGAGGATGGGCCTCAGGAACAATTTCCCTTAAGGGTTTATTCAATGAGCACGAACT
GTGGAGAAATGTATGGTCCAGGTCTAACGACGGAATGGACCTAGCCAGATACTTCGGGTG
CTCGATTACACTGTACCCAGAGGAAAATCAGGATTATTTGTTCTGGTTTGACACAGAATT
CGACCAGCAACAACTGATTAACTTGCAGGAATACACTCAACCAAGTGTAATGCTGCAAAG
CGAAAACTCCAGATAATAGCGGCTAAAAGTAGAAATGCCAATTAGGAGGAGAGTGAAGAG
AATTTTCA
>C00169 length=364
ATATATAAAAAACAGAGCAGTAGAGTGTTCAGTGAGGACATGGGCTACCTGATGCAGTAC
GGTGGAGGATGGGCCTCAGGAACAATTTCCCTTAAGGGTTTATTCAATGAGCACGAACTG
TGGAGAAATGTATGGTCCAGGTCTAACGACGGAATGGACCTAGCCAGATACTTCGGGTGC
TCGATTACACTGTACCCAGAGGAAAATCAGGATTATTTGTTCTGGTTTGACACAGAATTC
GACCAGCAACAACTGATTAACTTGCAGGAATTACACTCAACCAAGTGTAATGCTGCAGCG
AAAAACTCCAGATTAATAGCGGCTAAAAGTAGAATGCCAATTAGGAGGAGAGTGAAGAGA
ATTT
>C00170 length=364
TATAAAAAAACAGAGCAGTAGAGTGTTCAGTGAGGACATGGGCTACCTGATGCAGTACGG
TGGAGGATGGGGCCTCAGGAACAATTTCCCTTAAGGGTTTATTCAATGAGCACGAACTGT
GGAGAAATGTATGGTCCAGGTCTAACGACGGAATGGACCTAGCCAGATACTTCGGGTGCT
CGATTACACTGTACCCAGAGGAAAATCAGGATTATTTGTTCTGGTTTGACACAGAATTCG
ACCAGCAACAACTGATTAACTTGCAGGAATACACTCAACCAAGTGTAATGCTGCAAGCGA
AAAACTCCAGATTAATAGCGGCTAAAAGTAGAATGCCAATTAGGAGGAGAGTGAAAGAGA
ATTT
>C00171 length=359
AAAAAACAGAGCAGTAGAGTGTTCAGTGAGGACATGGGCTACCTGATGCAGTACGGTGGA
GGATGGGCCTCAGGAACAATTTCCCTTAAGGGTTTATTCAATGAGCACGAACTGTGGAGA
AATGTATGGTCCAGGTCTAACGACGGAATGGACCTAGCCAGATACTTCGGGTGCTCGATT
ACACTGTACCCAGAGGAAAATCAGGATTATTTGTTCTGGTTTGACACAGAATTCGACCAG
CAACAACTGATTAACTTGCAGGAATACACTCAACCAAGTGTAATGCTGCAAGCGAAAACT
CCAGATTAATAGCGGCTAAAAGTAGAATGCCAATTAGGAGGAGAGTGAAGAGAATTTTC
>C00172 length=320
AAAAAAACAGAGCAGTAGAGTGTTCAGTGAGGACATGGGCTACCTGATGCAGTACGGTGG
AGGATGGGCCTCAGGAACAATTTCCCTTAAGGGTTTATTCAATGAGCACGAACTGTGGAG
AAATGTATGGTCCAGGTCTAACGACGGAATGGACCTAGCCAGATACTTCGGGTGCTCGAT
TACACTGTACCCAGAGGAAAATCAGGATTATTTGTTCTGGTTTGACACAGAATTCGACCA
GCAACAACTGATTAACTTGCAGGAATACACTCAACCAAGTGTAATGCTGCAAGCGAAAAA
CTCCAGATTAATAGCGGCTA
>C00173 length=354
AACAGAGCAGTAGAGTGTTCAGTGAGGACATGGGCTACCTGATGCAGTACGGTGGAGGAT
GGGCCTCAGGAACAATTTTCCCTTAAGGTTTATTCAATGAGCACGAACTGTGGAGAAATG
TATGGTCCAGGTCTAACGACGGAATGGACCTAGCCAGATACTTCGGTGCTCGATTACACT
GTACCCAGAGGAAAATCAGGATTATTTGTTCTGGTTTGACACAGAATTCGACCAGCAACA
ACTGATTAACTTGCAGGAATACACTCAACCAAGTGTAATGCTGGCAAGCGAAAAACTCCA
GATTAATAGCGGCTAAAGTAGAATGCCAATTAGGAGGAGAGTGAAGAGAATTTT
>C00174 length=355
AACAGAGCAGTAGAGTGTTCAGTGAGGACATGGGCTACCTGATGCAGTACGGTGGAGGAT
GGGCCTCAGGAACAATTTCCCTTAAGGGTTTATTCAATGAGCACGAACTGTGGAGAAATG
TATGGTCCAGGTCTAACGACGGAATGGACCTAGCCAGATACTTCGGGTGCTCGATTACAC
TGTACCCAGAGGAAATCAGGATTATTTGTTCTGGTTTGACACAGAATTCGACCAGCAACA
ACTGATTAACTTGCAGGAATACACTCAACCAAGTGTAATGCTGCAAGCGAAAAACTCCAG
ATTAATAGCGGCTAAAAGTAGATGCCAATTAGGAGGAGAGTGAAGAGAATTTTCA
>C00175 length=350
CAGAGCAGTAGAGTGTTCAGTGAGGACATGGGCTACCTGATGCAGTACGGTGGAGGATGG
GCCTCAGGAACAATTTCCCTTAAGGGTTTATTCAATGAGCACGAACTGTGGAGAAATGTA
TGGTCCAGGTCTAACGACGGAATGGACCTAGCCAGATACTTCGGGTGCTCGATTACACTG
TACCCAGAGAAAATCAGGATTATTTGTTCTGGTTTGACACAGAATTCGACCAGCAACAAC
TGATTAACCTTGCAGGAATACACTCACCAAGTGTAAATGCTGCAAGCGAAAAACTCCAGA
TTAATAGCGGGCTAAAAGTAGAATGCCAATTAGGAGGGAGTGAAGAGAAT
>C00176 length=351
AGAGCAGTAGAGTGTTCAGTGAGGACATGGGCTACCTGATGCAGTACGGTGGAGGATGGG
CCTCAGGAACAATTTCCCTTAAGGGTTTATTCAATGAGCACGAACTGTGGAGAAATGTAT
GGTCCAGTCTAACGACGGAATGGACCTAGCCAGATACTTCGGGTGCTCGATTACACTGTA
CCCAGAGGAAAATCAGGATTATTTGTTCTGGTTTGACACAGAATTCGACCAGCAACAACT
GATTAACTTGCAGGAATACACTCAACCAAGTGTAATGCTGCAAGCGAAAAACTCCAGATT
AATAGCGGCTAAAAGTAGAATGCCAATTAGGAGGAAGAGTGAAGAGAATTT
>C00177 length=347
GCAGTAGAGTGTTCAGTGAGGACATGGGCTACCTGATGCAGTACGGTGGAGGATGGGCCT
CAGGAACAATTTCCCTTAAGGGTTTATTCAATGAGCACGAACTGTGGAGAAATGTATGGT
CCAGGTCTAACGACGGAATGGACCTAGCCAGATACTTCGGGTGCTCGATTACACTGTACC
CAGAGGAAAATCAGGATTATTTGTTCTGGTTTGACACAGAATTCGACCAGCAACAACTGA
TTAACTTGCAGGAATACACTCAACCAAGTGTAATGCTGCAAGCGAAAAAACTCCAGATTA
ATAGGCTAAAAGTAGAATGCCAATTAGGAGGAGAGTGAAGAGAATTT
>C00178 length=350
AGTAGAGTGTTCAGTGAGGACATGGGCTACCTGATGCAGTACGGTGGAGGATGGGCCTCA
GGAACAATTTCCCTTAAGGGTTTATTCAATGAGCACGAACTGTGGAGAAATGTATGGTCC
AGGTCTAACGACGGAATGGACCTAGCCAGATACTTCGGGTGCTCGATTACACTGTACCCC
AGAGGAAAATCAGGATTATTTGTTCTGGTTTGACACAGAATTCGACCAGCAACAACTGAT
TAACTTGCAGGAATACACTCAACCAAGTGTAATGCTGCAAGCGAAAAACTCCAGATTAAT
AGCGGCTAAAAGTAGAATGCCAATTAGGGAGGAGAGTGAAGAGAATTTTC
>C00179 length=343
AGAGTGTTCAGTGAGGACATGGGCTACCTGATGCAGTACGGTGGAGGATGGGCCTCAGGA
ACAATTTCCCTTAAGGGTTTATTCAATGAGCACGAACTGTGGAGAAATGTATGGTCCAGG
TCTAACGACGGAATGGACTAGCCAGATACTTCGGGTGCTCGATTACACTGTACCCAGAGG
AAAATCAGGATTATTTGTTCTGGTTTGACACAGAATTCGACCAGCAACAACTGATTAACT
TGCAGGAATACACTCAACCAAGTGTAATGCTGCAAGCGAAAAAACTCCAGATTAATAGCG
GCTAAAGTAGATGCCAATTAGGAGGAGAGTGAAGAGAATTTTC
>C00180 length=342
GTGTTCAGTGAGGACATGGGCTACCTGATGCAGTACGGTGGAGGATGGGCCTCAGGAACA
AATTTCCCTTAAGGGTTTATTCAATGAGCACGAACTGTGGAGAAATGTATGGTCCAGGTC
TAACGACGGAATGGACCTAGCCAGATACTTCGGGTGCTCGATTACACTGTACCCAGAGGA
AAATCAGGATTATTTGTTCTGGTTTGACACAGAATTCGACAGCAACAACTGATTAACTTG
CAGGAATACACTCAACCAAGTGTAATGCTGCAAGCGAAAAACTCCAGATTAATAGCGGCT
AAAAGTAGAATGCCAATTAGGAGGAGAGTGAAGAGAATTTTC
>C00181 length=342
TGTTCAGTGAGGACATGGGCTACCTGATGCAGTACGGTGGAGGATGGGCCTCAGGAACAA
TTTCCCTTAAGGGTTTATTCAATGAGCACGAACTGTGGAGAAATGTATGGTCCAGGTCTA
ACGACGGAATGGACCTAGCCAGATACTTCGGGTGCTCGATTACACTGTACCCAGAGGAAA
ATCAGGATTATTTGTTCTGGTTTGACACAGAATTCGACCAGCAACAACTGATTAACTTGC
AGGAATACACTCAACCAAGTGTAATGCTGCAAGCGAAAAACTCCAAGATTAATAGCGGCT
AAAAGTAGAATGCCATTTAGGAGGAGAGTGAAGAGAATTTTC
>C00182 length=338
TTCAGTGAGGACATGGGCTACCTGATGCAGTACGGTGGAGGATGGGCCTCAGGAACAATT
TCCCTTAAGGGTTTATTCAATGAGCACGAACTGTGGAGAAATGTATGGTCCAGGTCTAAC
GACGGAATGGACCTAGCCAGATACTTCGGGTGCTCGATTACACTGTACCCAGAGGAAATC
AGGATTATTTGTTCTGGTTTGACACAGAATTCGACCAGCAACAACTGATTAACTTGCAGG
AATACACTCAACCAAGTGTAATGCTGCAAGCGAAAAACTCCAGATTAATAGCGGCTAAAA
GTAGAATCCAATTAGGAGGAGAGTGAAAGAATTTTCAT
>C00183 length=341
TTCAGTGAGGACATGGGCTACCTGATGCAGTACGGTGGAGGATGGGCCTCAGGAACAATT
TCCCTTAAGGGTTTATTCAATGAGCACGAACTGTGGAGAAATGTATGGTCCAGGTCTAAC
GACGGAATGGACCTAGCCAGATACTTCGGGTGCTCGATTACACTGTACCCAGAGGAAAAT
CAGGATTATTTGTTCTGGTTTGACACAGAATTCGACCAGCAACAACTGATTAACTTGCAG
GAATACACTCAACCAAGTGTAATGCTGCAAGCGAAAAACTCCAGATTAATAGCGGCTAAA
AGTAGAAATGCCAATTAGGAGGAGAGTGAAGAGAATTTTCA
>C00184 length=335
CAGTGAGGACATGGGCTACCTGATGCAGTACGGTGGAGGATGGGCCTCAGGAACAATTTC
CCTTAAGGGTTTATTCAATGAGCACGAACTGTGGAGAAATGTATGGTCCAGGTCTAACGA
CGGAATGGACCTAGCCAGATACTTCGGGTGCTCGATTACACTGTACCCAGAGGAAAATCA
GGATTATTTGTTCTGGTTTGACACAGAATTCGACCAGCAACAACTGATTAACTTCAGGAA
TACACTCAACCAAGTGTAATGCTGCAAGCGAAAAACTCCAGATAATAGCGGCTAAAAGTA
GAATGCCAATTGGAAGGAGAGTGAAGAGAATTTCA
>C00185 length=370
CAGTGAGGACATGGGCTACCTGATGCAGTACGGTGGAGGATGGGCCTCAGGAACAATTTC
CCTTAAGGGTTTATTCAATGAGCACGAACTGTGGAGAAATGTATGGTCCAGGTCTAACGA
CGGAATGGACCTAGCCCAGATACTTCGGGTGCTCGATTACACTGTACCCAGAGGAAAATC
AGGATTATTTGTTCTGGTTTGACACAGAATTCGACCAGCAAACAACTGATTAACTTGCAG
GAATACACTCAACCAAGTGTAATGCTGCAAGCGAAAACTCCAGATTAATAGCGGCTAAAA
GTAGATGCCAATTAGGAGGAGAGTGAGAGAATTTTCATACCCCCCCATCACAAATGACAA
CACAGTGGCA
>C00186 length=336
CAGTGAGGACATGGGCTACCTGATGCAGTACGGTGGAGGATGGGCCTCAGGAACAATTTC
CCTTAAGGGTTTATTCAATGAGCACGAACTGTGGAGAAATGTATGGTCCAGGTCTAACGA
CGGAATGGACCTAGCCAGATACTTCGGGTGCTCGATTACACTGTACCCAGAGGAAAATCA
GGATTATTTGTTCTGGTTTGACACAGAATTCGACCAGCAACAACTGATTAACTTTGCAGG
AATACACTCAACCAAGTGTAATGTGCAAGCGAAAAACTCCAGATTAATAGCGGCTAAAAG
TAGAATGCCAATTAGGAGGAGAGTGAAGAGAATTTT
>C00187 length=338
AGTGAGGACATGGGCTACCTGATGCAGTACGGTGGAGGATGGGCCTCAGGAACAATTTCC
CTTAAGGGTTTATTCAATGAGCACGAACTGTGGAGAAAATGTATGGTCCAGGTCTAACGA
CGGAATGGACCTAGCCAGATACTTCGGGTGCTCGATTACACTGTACCCAGAGGAAATCAG
GATTATTTGTTCTGGTTTGACACAGAATTCGACCAGCAAACAACTGATTAACTTTGCAGG
AATACACTCAACCAAGTGTAATGCTGCAAGCGAAAAACTCCAGATTAATAGCGGCTAAAA
GTAGAATGCCAATTAGGAGGAGAGTGAAGGAATTTTCA
>C00188 length=338
AGTGAGGACATGGGCTACCTGATGCAGTACGGTGGAGGATGGGCCTCAGGAACAATTTCC
CTTAAGGGTTTATTCAATGAGCACGAACTGTGGAGAAATGTATGGTCCAGGTCTAACGAC
GGAATGGACCTAGCCAGATACTTCGGGTGCTCGATTACACTGTACCCAGAGGAAAATCAG
GATTATTTGTTCTGGTTTGACACAGAATTCGACCAGCAACAACTGATTAACTTGCAGGAA
TACACTCAACCAAGTGTAATGCTGCAAGCGAAAAACTCCAGATTAATAGCGGCTAAAAGT
AGAATGCCAATTAGGAGGAGAGTGAAGAGAAATTTTCA
>C00189 length=337
AGTGAGGACATGGGCTACCTGATGCAGTACGGTGGAGGATGGGCCTCAGGAACAATTTCC
CTTAAGGGTTTATTCAATGAGCACGAACTGTGGAGAAATGTATGGTCCAGGTCTAACGAC
GGAATGGACCTAGCCAGATACTTCGGGTGCTCGATTACACTGTACCCAGAGGAAAATCAG
GATTATTTGTTCTGGTTTGACACAGAATTCGACCAGCAACAACTGATTAACTTGCAGGAA
TACACTCAACCAAGTGTAATGCTGCAAGCGAAAAACTCCAGATTAATAGCGGCTAAAAGT
AGAATGCCAATTAGGAGGAGAGTGAAGAGAATTTTCA
>C00190 length=337
GTGAGGACATGGGCTACCTGATGCAGTACGGTGGAGGATGGGCCTCAGGAACAATTTCCC
TTAAGGGTTTATTCAATGAGCACGAACTGTGGAGAAATGTATGGTCCAGGTCTAACGACG
GAATGGACCTAGCCAGATACTTCGGGTGCTCGATTACACTGTACCCAGAGGAAAATCAGG
ATTATTTGTTCTGGTTTGACACAGAATTCGACCAGCAACAACTGATTTAACTTGCAGGGA
ATACACTCAACAAGTGTAATGCTGCAAGCGAAAACTCCAGATTAATAGCGGCTAAAAAGT
AGAATGCCAATTAGGAGGAGAGTGAAGAGAATTTTCA
>C00191 length=333
AGGACATGGGCTACCTGATGCAGTACGGTGGAGGATGGGCCTCAGGAACAATTTCCCTTA
AGGGTTTATTCAATGAGCACGAACTGTGGAGAAATGTATGGTCCAGGTCTAACGACGGAA
TGGACCTAGCCAGATACTTCGGGTGCTCGAATTACACTGTACCCAGAGGAAAATCAGGAT
TATTTGTTCTGGTTTGACACAGAATTCGACCAGCAACAACTGATTAACTTGCAGGAATAC
ACTCAACCAAGGTAATGCTGCAAGCGAAAACTCCCAGATTAATAGCGGCTAAAAGTAGAA
TGCCAATTAGGAGGAGAGTGAAGAGAATTTTCA
>C00192 length=327
CATGGGCTACCTGATGCAGTACGGTGGAGGATGGGCCTCAGGAACAATTTCCCTTAAGGG
TTTATTCAATGAGCACGAACTGTGGAGAAATGTATGGTCCAGGTCTAACGACGGAATGGA
CCTAGCCAGATACTTCGGGTGCTCGATTACACTGTACCCAGAGGAAAATCAGGATTATTT
GTTCTGGTTTGACACAGAATTCGACCAGCAACAACTGATTAACTTGCAGAATACACTCAA
CCAAGTGTAATGCTGCAAGCGAAAAACTCCAGATTAATAGCGGTAAAAGTAGAATGCCAA
TTAGGAGGAGAGTGAAGAGAATTTTCA
>C00193 length=327
CATGGGCTACCTGATGCAGTACGGTGGAGGATGGGCCTCAGGAACAATTTCCCTTAAGGG
TTTATTCAATGAGCACGAACTGTGGAGAAATGTATGGTCCAGGTCTAACGACGGAATGGA
CCTAGCCAGATACTTCGGGTGCTCGATTACACTGTACCCAGAGGAAAATCAGGATTATTT
GTTCTGGTTTGACACAGAATTCGACCAGCAACAACTGATTAACTTGCAGGAATACACTCA
ACCAAGTGTAATGCTGCAAGCGAAAAACTCCAGATTATAGCGGCTAAAAGTAGAAGCCAA
TTAGGAGGAGAGTGAGAGAATTTTCAT
>C00194 length=329
ATGGGCTACCTGATGCAGTACGGTGGAGGATGGGCCTCAGGAACAATTTCCCTTAAGGGT
TTATTCAATGAGCACGAACTGTGGAGAAATGTATGGTCCAGGTCTAACGACGGAATGGAC
CTAGCCAGATACTTCGGGTGCTCGATTACACTGTACCCAGAGGAAAATCAGGATTATTTG
TTCTGGTTTGACACAGAATTCGACCAGCAACAACTGATTAACTTGCAGGAAATACACTCA
ACCAAGTGTAATGCTGCAAGCGAAAAACTCCAGATTAATAGGCGGCTAAAAGTAGAATGC
CAATTAGGAGGAGGTGAAGAGAATTTTCA
>C00195 length=326
TGGGCTACCTGATGCAGTACGGTGGAGGATGGGCCTCAGGAACAATTTCCCTTAAGGGTT
TATTCAATGAGCACGAACTGTGGAGAAATGTATGGTCCAGGTCTAACGACGGAATGGACC
TAGCCAGATACTTCGGGTGCTCGATTACACTGTACCCAGAGGAAAATCAGGATTATTTGT
TCTGGTTTGACACAGAATTCGACCAGCAACAACTGATTAACTTGCAGGAATACACTCAAC
CAAGTGTAATGCTGCAAGCGAAAAACTCCAGATTAATAGCGGCTAAAAGTAGAATGCCAA
TTAGGAGGAGAGTGAAGAGAATTTTC
>C00196 length=325
GCTACCTGATGCAGTACGGTGGAGGATGGGCCTCAGGAACAATTTCCCTTAAGGGTTTAT
TCAATGAGCACGAACTGTGGAGAAATGTATGGTCCAGGTCTAACGACGGAATGGACCTAG
CCAGATACTTCGGGTGCTCGATTACACTGTACCCAGAGGAAAATCAGGATTATTTGTTCT
GGTTTGACACAGAATTTCGACCAGCAACAACTGATAACTTGCAGGAATACACTCAACCAA
GTGTAATGCTGCAAGCGAAAAACTCCAGATTAATAGCGGCTAAAAGTAGAATGCCAATTA
GGAGGGAGAGTGAAGAGAATTTTCA
>C00197 length=328
GCTACCTGATGCAGTACGGTGGAGGATGGGCCTCAGGAACAATTTCCCTTAAGGGTTTAT
TCAATGAGCACGAACTGTGGAGAAATGTATGGTCCCAGGTCTAACGACGGAATGGACCTA
GCCAGATACTTCGGGTGCTCGATTACACTGTACCCAGAGGAAAATCAGGATTATTTGTTC
TGGTTTGACACAGAATTCGACCAGCAACAACTGATTAACTTGCAGGAATACACTCAACCA
AGTGTAATGCTGCAAGCGAAAAACTCCAGATTAATAGCGGCTAAAAAGTAGAATGCCAAT
TAGGGAGGAGAGTGAAAGAGAATTTTCA
>C00198 length=318
CCTGATGCAGTACGGTGGAGGATGGGCCTCAGGAACAATTTCCCTTAAGGGTTTATTCAA
TGAGCACGAACTGTGGAGAAATGTATGGTCCAGGTCTACGACGGAATGGACCTAGCCAGA
TACTTCGGGTGCTCGATTACACTGTACCCAGAGGAAAATCAGGATTATTTGTTCTGGTTT
GACACAGAATTCGACCAGCAACAACTGATTAACTTGCAGGAATACACTCAACCAAGTGTA
ATGCCTGCAAGCGAAAAACTCCAGATTAATAGCGGCTAAAGTAGAATGCCAATTAGGAGG
AGAGTGAAGAGAATTTCA
>C00199 length=317
ATGCAGTACGGTGGAGGATGGGCCTCAGGAACAATTTCCCTTAAGGGTTTATTCAATGAG
CACGAACTGTGGAGAAATGTATGGTCCAGGTCTAACGACGGAATGGACCTAGCCAGATAC
TTCGGGTGCTCGATTACACTGTACCCAGAGGAAAATCAGGATTATTGTTCTGGTTTGACA
CAGAATTCGACCAGCAACAACTGATTAACTTGCAGGAATACACTCAACCAAGTGTAATGC
TGCAAGCGAAAAACTCCAGATTAATAGCGGCTAAAAGTAGAATGCCAATTAGGAGGAGAG
TGAAGAAGAATTTTTCA
>C00200 length=311
TACGGTGGAGGATGGGCCTCAGGAACAATTTCCCTTAAGGGTTTATTCAATGAGCACGAA
CTGTGGAGAAATGTATGGTCCAGGTCTAACGACGGAATGGACCTAGCCAGATACTTCGGG
TGCTCGATTACACTGTACCCAGAGGAAAATCAGGATTATTTGTTCTGGTTTGACACAGAA
TTCGACCAGCAACAACTGATAACTTGCAGGAATACACTCAACCAAGTGTAATGCTGCAAG
CCGAAAAACTCCAGATTAATAGCGGCTAAAAGTAGAATGCCAATTAGGAGGAGAGTGAAG
AGAATTTTTCA
>C00201 length=307
CGGTGGAGGATGGGCCTCAGGAACAATTTCCCTTAAGGGTTTATTCAATGAGCACGAACT
GTGGAGAAATGTATGGTCCAGGTCTAACGACGGAATGGACCTAGCCAGATACTTCGGGTG
CTCGATTACACTGTACCCAGAGGAAAATCAGGATTATTTGTTCTGGTTTGACACAGAATT
CGACCAGCAACAACTGATTAACTTGCAGGAATACACTCAACCAGTGTAATGCTGCAAGCG
AAAAACTCCAGATTAATAGCGGCTAAAAGTAGAATGCCAATTAGGAGGAGAGTGAAGAGA
ATTTTCA
>C00202 length=305
GGTGGAGGATGGGCCTCAGGAACAATTTCCCTTAAGGGTTTATTCAATGAGCACGAACTG
TGGAGAAATGTATGGTCCAGGTCTAACGACGGAATGGACCTAGCCAGATACTTCGGGTGC
TCGATTACACTGTACCCAGAGGAAAATCAGGATTATTTGTTCTGGTTTGACACAGAATTC
GACCAGCAACAACTGATTAACTTGCAGGAATACACTCAACCAAGTGTAATGCTGCAAGCG
AAAAACTCCAGATTAAAGCGCTAAAAGTAGAATGCCAATTAGGAGGAGAGTGAAGAGAAT
TTTCA
>C00203 length=304
GGAGGATGGGCCTCAGGAACAATTTCCCTTAAGGGTTTTATTCAATGAGCACGAACTGTG
GAGAAATGTATGGTCCAGGTCTAACGACGGAATGGACCTAGCCAGATACTTCGGGTGCTC
GATTACACTGTACCCAGAGGAAAATCAGGATTATTTGTTCTGGTTTGACACAGAATTCGA
CCAGCAACAACTGATTAACTTGCAGGAATACACTCAACCAAGTGTAATGCTGCAAGCGAA
AAACTCCAGATTAATAGCGGCTAAAAGTAGAATGCCAATTAGGAGGAGAGTGAAGAGATT
TTCA
>C00204 length=303
GGATGGGCCTCAGGAACAATTTCCCCTTAAGGGTTTATTCAATGAGCACGAACTGTGGAG
AAATGTATGGTCCAGGTCTAACGACGGAATGGACCTAGCCAGATACTTCGGGTGCTCGAT
TACACTGTACCCAGAGGAAAATCAGGATTATTTGTTCTGGTTTGACACAGAAATTCGACC
AGCAACAAACTGATTAACTTGCAGGAATACACTCAACCAAGTGTAATGCTGCAAGCGAAA
AACTCCAGATTAATAGCGGCTAAAGTAGAATGCCAATTAGGAGGAGAGTGAAGAGAATTT
TCA
>C00205 length=293
GCCTCAGGAACAATTTCCCTTAAGGGTTTATTCAATGAGCACGAACTGTGGAGAAATGTA
TGGTCCAGGTCTAACGACGGAATGGACCTAGCCAGATACTTCGGGTGCTCGATTACACTG
TACCCAGAGGAAATCAGGATTATTTGTTCTGGTTTGACACAGAATTCGACCAGCAACAAC
TGATTAACTTGCAGGAATACACTCAACCAAGTGTAATGCTGCAAGCGAAAAAACTCCAGA
TTATTAGCGGCTAAAAGTAGAATGCCATTAGGAGGAGAGTGAAGAGAATTTTC
>C00206 length=300
GCCTCAGGAACAATTTCCCTTAAGGGTTTATTCAATGAGCACGAACTGTGGAGAAATGTA
TGGTCCAGGTCTAACGACGGAATGGACCTAGCCAGATACTTCGGGTGCTCGATTACACTG
TACCCAGAGGAAAATCAGGATTATTTGTTCTGGTTTGACACAGAATTCGACCAGCAACAA
CTGATTAACTTGCAGGAATACACTCAACCAAGTGTAATGCTGCAAGCGAAAAAACTCCAG
ATTAATAGCGGCTAAAAGTAGAATGCCAATTTAGGAGGAGAGTGAAGAGAATTTTCATAC
>C00207 length=295
CCTCAGGAACAATTTCCCTTAAGGGTTTATTCAATGAGCACGAACTGTGGAGAAATGTAT
GGTCCAGGTCTAACGACGGAATGGACCTAGCCAGATACTTCGGGTGCTCGATTACACTGT
ACCCAGAGGAAAATCAGGATTATTTGTTCTGGTTTGACACAGAATTCGACCAGCAACAAC
TGATTAACTTGCAGGAATACACTCAACCAAGTGTAATGCTGCAAGCGAAAAACTCCAGAT
TAATAGCGGCTAAAAGTAGAATGCCAATTAGGAGAGAGTTGAAAGAGGAATTTTC
>C00208 length=286
GGAACAATTCCCTTAAGGGTTTATTCAATGAGCACGAACTGTGGAGAAATGTATGGTCCA
GGTCTAACGACGGAATGGACCTAGCCAGATACTTCGGGTGCTCGATTACACTGTACCCAG
AGGAAAATCAGGATTATTTGTTCTGGTTTGACACAGAATTCGACCAGCAACAACTGATTA
ACTTGCAGGAATACACCAACCAAGTGTAATGCTGCAAGCGAAAAACTCCAAATTAATAGC
GGCTAAAGTAGAATGCCAATTAGGAGGAGAGTGAAGAGAATTTTCA
>C00209 length=293
GGAACAATTTCCCTTAAGGGTTTATTCAATGAGCACGAACTGTGGAGAAATGTATGGTCC
AGGTCTAACGACGGAATGGACCTAGCCAGATACTTCGGGTGCTCGATTACACTGTACCCA
GAGGAAAAATCAGGATTATTTTGTTCTGGTTTGACACAGAATTCGACCAGCAACAACTGA
TTAACTTGCAGGAATACACTCAACCAAGTGTAATGCTCAAGCGAAAAAACTCCAGATTTA
ATAGCGGCTAAAAGTAGAATGCCAATTAGGAGGAGAGTGAAGAGAATTTTCAT
>C00210 length=285
CAATTTCCCTTAAGGGTTTATTCAATGAGCACGAACTGTGGAGAAATGTATGGTCCAGGT
CTAACGACGGAATGGACCTAGCCAGATACTTCGGGTGCTCGATTACACTGTACCCAGAGG
AAAATCAGGATTATTTGTTCTGGTTTGACACAGAATTCGACCAGCAACAACTGATTAACT
TGCAGGAATACACTCAACCAAGTGTAATGCTGCAAGCGAAAAACTCCAGATTAATAGCGG
CTAAAAGTAGAATGCCAATTTAGGAGGAGAGTGAAGAGAATTTTC
>C00211 length=280
TTTCCCTTAAGGGTTTATTCAATGAGCACGAACTGTGGAGAAATGTATGGTCCAGGTCTA
ACGACGGAATGGACCTAGCCAGATACTTCGGGTGCTCGATTACACTGTACCCAGAGGAAA
ATCAGGATTATTTGTTCTGGTTTGACACAGAATTCGACCAGCAACAACTGATTAACTTGC
AGGAATACACTCAACCAAGTGTAATGCTGCAAAGCGAAAAACTCCAGATTAATAGCGGCT
AAAGTAGAATGCCAATTAGGAGGAGAGTGAAGAGAATTTT
>C00212 length=281
TTCCCTTAAGGGTTTATTCAATGAGCACGAACTGTGGAGAAATGTATGGTCCAGGTCTAA
CGACGGAATGGACCTAGCCAGATACTTCGGGTGCTCGATTACACTGTACCCAGAGGAAAA
TCAGGATTATTTGTTCTGGTTTGACACAGAATTCGACCAGCAACAACTGATTAACTTGCA
GGAATACACTCAACCAAGTGTAATGCTGCAAGCGAAAAACTCCAGATTAATAGCGGCTAA
AAGTAGAATGCCAATTAGAGGAGAGTGAAGAGAATTTTTCA
>C00213 length=283
TTCCCTTAAGGGTTTATTCAATGAGCACGAACTGTGGAGAAATGTATGGTCCAGGTCTAA
CGACGGAATGGACCTAGCCAGATACTTCGGGTGCTCGATTACACTGTACCCAGAGGAAAA
TCAGGATTATTTGTTCTGGTTTGACACAGAATTCGACCAGCAACAACTGATTAACTTGCA
GGAATACACTCAACCAAGTGTAATGCTGCAAGCGAAAAACTCCCAGATTAATAGCGGCTA
AAAAGTAGAATGCCAATTAGGAGGAGAGTGAAGAGAATTTTCA
>C00214 length=280
TCCCTTAAGGGTTTATTCAATGAGCACGAACTGTGGAGAAATGTATGGTCCAGGTCTAAC
GACGGAATGGACCTAGCCAGATACTTCGGGTGCTCGATTACACTGTACCCAGAGGAAAAT
CAGGATTATTTGTTCTGGTTTGACACAGAATTCGACCAGCAACAACTGATTAACTTGCAG
GAATACACTCAACCAAGTGTAATGCTGCAAGCGAAAAACTCCAGATTAATAGCGGCTAAA
AGTAGAATGCCAATTAGGAGGAGAGTGAAGAGAATTTTCA
>C00215 length=276
TTAAGGGTTTATTCAATGAGCACGAACTGTGGAGAAATGTATGGTCCAGGTCTAACGACG
GAATGGACCTAGCCAGATACTTCGGGTGCTCGATTACACTGTACCCAGAGGAAAATCAGG
ATTATTTGTTCTGGTTTGACACAGAATTCGACCAGCAACAACTGATTAACTTGCAGGAAT
ACACTCAACCAAGTGTAATGCTGCAAGCGAAAAACTCCCAGATTAATAGCGGCTAAAAGT
AGAATGCCAATTAGGAGGAGAGTGAAGAGAATTTCA
>C00216 length=273
TAAGGGTTTATTCAATGAGCACGAACTGTGGAGAAATGTATGGTCCAGGTCTAACGACGG
AATGGACCTAGCCAGATACTTCGGGTGCTCGATTACACTGTACCCAGAGGAAAATCAGGA
TTATTTGTTCTGGTTGACACAGAATTCGACCAGCAACAACTGATTAACTTGCAGGAATAC
ACTCAACCAAGTGTAATGCTGCAAGCGAAAAACTCCAGATTAATGCGGCTAAAAGTAGAA
TGCCAATTAGGAGGAGAGTGAAGAGAATTTTCA
>C00217 length=274
TAAGGGTTTATTCAATGAGCACGAACTGTGGAGAAATGTATGGTCCAGGTCTAACGACGG
AATGGACCTAGCCAGATACTTCGGGTGCTCGATTACACTGTACCCAGAGGAAAATCAGGA
TTATTTGTTCTGGTTTGACACAGAATTCGACCAGCAACAACTGATTAACTTGCAGGAATA
CACTCAACCAAGTGTAATGCTGCAAGCGAAAAACTCCAGATTAATAGCGGCTAAAAGTAG
AATGCAATTAGGAGGAGAGTGAAGAGAATTTTCA
>C00218 length=269
AGGGTTTATTCAATGAGCACGAACTGTGGAGAAATGTATGGTCCAGGTCTAACGACGGAA
TGGACCTAGCCAGATACTTCGGGTGCTCGATTACACTGTACCCAGAGGAAAATCAGGATT
ATTTGTTCTGGTTTGACACAGAATTCGACCAGCAACAACTGATTAACTTGCAGGGAATAC
ACTCAACCAAGTGTAATGCTGCAAGCGAAAAACTCCAGATTAATAGCGGCTAAAAGTAGA
TGCCAATTAGGAGGAGAGTGAAGAGAATT
>C00219 length=268
TTTATTCAATGAGCACGAACTGTGGAGAAATGTATGGTCCAGGTCTAACGACGGAATGGA
CCTAGCCAGATACTTCGGGTGCTCGATTACACTGTACCCAGAGGAAAATCAGGATTATTT
GTTCTGGTTTGACACAGAATTCGACCAGCAACAACTGATTAACTTGCAGGAATACACTCA
ACCAAGTGTAATGCTGCAAGCGAAAAACTCCAGATTAATAGCGGCTAAAAGTAGAATGCC
ATTAGGAGGAGAGTGAAGAGAATTTTCA
>C00220 length=266
TATTCAATGAGCACGAACTGTGGAGAAATGTATGGTCCAGGTCTAACGACGGAATGGACC
TAGCCAGATACTTCGGGTGCTCGATTACACTGTACCCAGAGGAAAATCAGGATTATTTGT
TCTGGTTTGACACAGAATTCGACCAGCAACAACTGATAACTTGCAGGAATACACTCAACC
AAAGTGTAATGCTGCAAGCGAAAAACTCCAGATTAATAGCGGCTAAAAGTAGAATGCCAA
TTAGGAGGAGAGTGAAGAGAATTTTC
>C00221 length=265
TCAATGAGCACGAACTGTGGAGAAATGTATGGTCCAGGTCTAACGACGGAATGGACCTAG
CCAGATACTTCGGGTGCTCGATTACACTGTACCCAGAGGAAAATCAGGATTATTTGTTCT
GGTTTGACACAGAATTCGACCAGCAAACAACTGATTAACTTGCAGGAATACACTCAACCA
AGTGTAATGCTGCAAGCGAAAAACTCCAGATTAATAGCGGCTAAAAGTAGAATGCCAATT
AGGAGGAGAGTGAAGAGAATTTTCA
>C00222 length=265
CAATGAGCACGAACTGTGGAGAAATGTATGGTCCAGGTCTAACGACGGAATGGACCTAGC
CAGATACTTCGGGTGCTCGATTACACTGTACCCAGAGGAAAAATCAGGATTATTTGTTCT
GGTTTGACACAGAATTCGACCAGCAACAACTGATTAACTTGCAGGAATACACTCAACCAA
GTGTAATGCTGCAAGCCGAAAAACTCCAGATTAATAGCGGCTAAAAGTAGAATGCCAATT
AGGAGGAGAGTGAAGAGAATTTTCA
>C00223 length=263
CAATGAGCACGAACTGTGGAGAAATGTATGGTCCAGGTCTAACGACGGAATGGACCTAGC
CAGATACTTCGGGTGCTCGATTACACTGTACCCAGAGGAAAATCAGGATTATTTGTTCTG
GTTTGACACAGAATTCGACCAGCAACAACTGATTAACTTGCAGGAATACACTCAACCAAG
TGTAATGCTGCAAGCGAAAAACTCCAGATTAATAGCGGCTAAAAGTAGAATGCCAATTAG
GAGGAGAGTGAAGAGAATTTTCA
>C00224 length=263
GAGCACGAACTGTGGAGAAATGTATGGTCCAGGTCTAACGACGGAATGGACCTAGCCAGA
TACTTCGGGTGCTCGATTACACTGTACCCAGAGGAAAAATCAGGATTATTTGTTCTGGTT
TGACACAGAATTCGACCAGCAACAACTGATTAACTTGCAGGAATACACTCAACCAAGTGT
AATGCTGCAAGCGAAAAACTCCAGATTAATAGCGGCTAAAAGTAGAATGCCAATTTAGGA
GGGAGAGTGAAGAGAATTTTCAT
>C00225 length=191
AGCACGAACTGTGGAGAAATGTATGGTCCAGGTCTAACGACGGAATGGACCTAGCCAGAT
ACTTCGGGTGCTCGATTACACTGTACCCAGAGGAAAATCAGGATTATTTGTTCTGGTTTG
ACACAGAATTCGACCAGCAACAACTGATTAACTTGCAGGAATACACTCAACCAAGTGTAA
TGCTGCAAGCG
>C00226 length=254
CACGAACTGTGGAGAAATGTATGGTCCAGGTCTAACGACGGAATGGACCTAGCCAGATAC
TTCGGGTGCTCGATTACACTGTACCCAGAGGAAAATCAGGATTATTTGTTCTGGTTTGAC
ACAGAATTCGACCAGCAACAACTGATTAACTTGCAGGAATACACTCAACCAAGTGTAATG
CTGCAAGCGAAAACTCCAGATTAATAGCGGCTAAAAGTAGAATGCCAATTAGGAGGAGAG
TGAAGAGAATTTCA
>C00227 length=254
CGAACTGTGGAGAAATGTATGGTCCAGGTCTAACGACGGAATGGACCTAGCCAGATACTT
CGGGTGCTCGATTACACTGTACCCAGAGGAAAATCAGGATTATTTGTTCTGGTTTGACAC
AGAATTCGACCAGCAACAACTGATTAACTTGCAGGAATACACTCAACCAAGTGTAAATGC
TGCAAGCGAAAAACTCCAGATTAATAGCGGCTAAAAGTAGAATGCAATTAGGAGGAGAGT
GAAGAGAATTTTCA
>C00228 length=253
CGAACTGTGGAGAAATGTATGGTCCAGGTCTAACGACGGAATGGACCTAGCCAGATACTT
CGGTGCTCGATTACACTGTACCCAGAGGAAAATCAGGATTATTTGTTCTGGTTTGACACA
GAATTCGACCAGCAACAACTGATTAACTTGCAGGAATACACTCAACCAAGTGTAATGCTG
CAAGCGAAAAACTCCAGATTAATAGCGGCTAAAAGTAGAATGCCAATTAGGAGGAGAGTG
AAGAGAATTTTCA
>C00229 length=252
ACTGTGGAGAAATGTATGGTCCAGGTCTAACGACGGAATGGACCTAGCCAGATACTTCGG
GTGCTCGATTACACTGTACCCAGAGGAAAATCAGGATTATTTGTTCTGGTTTGACACAGA
ATTCGACCAGCAACAACTGATTAACTTGCAGGAATACACTCAACCAAGTGTAATGCTGCA
AAGCGAAAAACTCCAGATTAATAGCGGCTAAAAGTAGAATGCCAATTAGGAGGAGAGTGA
AGAGAATTTTCA
>C00230 length=248
CTGTGGAGAAATGTATGGTCCAGGTCTAACGACGGAATGGACCTAGCCAGATACTTCGGG
TGCTCGATTACACTGTACCCAGAGGAAAATCAGGATTATTTGTTCTGGTTTGACACAGAA
TTCGACCAGCAACAACTGATTAACTTGCAGGAATACACTCACCAAGTGTAATGCTGCAAG
CGAAAAACTCCAGATTAATAGCGGCTAAAAGTAGAATGCCAATTAGGAGGAGAGTGAAGA
GAATTTTC
>C00231 length=249
TGGAGAAATGTATGGTCCAGGTCTAACGACGGAATGGACCTAGCCAGATACTTCGGGTGC
TCGATTACACTGTACCCAGAGGAAAATCAGGATTATTTGTTCTGGTTTGACACAGAATTC
GACCAGCAACAACTGATTAACTTGCAGGAATACACTCAACCAAGTGTAATGCTGCAAGCG
AAAAACTCCAGATTAATAGCGGCTAAAAGTAGAATGCCAATTAGGAGGAGAGTGAAGAGA
ATTTTCATA
>C00232 length=249
TGGAGAAATGTATGGTCCAGGTCTAACGACGGAATGGACCTAGCCAGATACTTCGGGTGC
TCGATTACACTGTACCCAGAGGAAAATCAGGATTATTTGTTCTGGTTTGACACAGAATTC
GACCAGCAACAACTGATTAACTTGCAGGAATACACTCAACCAAGTGTAATGCTGCAAGCG
AAAAACTCCAGATTAATAGCGGCCTAAAAGTAAGAATGCCAATTAGGAGGAGAGTGAAGA
GAATTTTCA
>C00233 length=247
TGGAGAAATGTATGGTCCAGGTCTAACGACGGAATGGACCTAGCCAGATACTTCGGGTGC
TCGATTACACTGTACCCAGAGGAAAATCAGGATTATTTGTTCTGGTTTGACACAGAATTC
GACCAGCAACAACTGATTAACTTGCAGGAATACACTCAACCAAGTGTAATGCTGCAAGCG
AAAAACTCCAGATTAATAGCGGCTAAAAGTAGAATGCCAATTAGGAGGAGAGTGAAGAGA
ATTTTCA
>C00234 length=244
GAGAAATGTATGGTCCAGGTCTAACGACGGAATGGACCTAGCCAGATACTTCGGGTGCTC
GATTACACTGTACCCAGAGGAAAATCAGGATTATTTGTTCTGGTTTGACACAGAATTCGA
CCAGCAACAACTGATTAACTTGCAGGAATACACTCAACCAAGTGTAATGCTGCAAGCGAA
AAACTCCAGATTAATAGCGGCTAAAAGTAGAATGCCAATTAGAGGAGAGTGAAGAGAATT
TTCA
>C00235 length=243
GAAATGTATGGTCCAGGTCTAACGACGGAATGGACCTAGCCAGATACTTCGGGTGCTCGA
TTACACTGTACCCAGAGGAAAATCAGGATTATTTGTTCTGGTTTGACACAGAATTCGACC
AGCAACAACTGATTAACTTGCAGGAATACACTCAACCAAGTGTAATGCTGCAAGCGAAAA
ACTCCAGATTAATAGCGGCTAAAAGTAGAATGCCAATTAGGAGGAGAGTGAAGAGAATTT
TCA
>C00236 length=241
AAATGTATGGTCCAGGTCTAACGACGGAATGGACCTAGCCAGATACTTCGGGTGCTCGAT
TACACTGTACCCAGAGGAAAATCAGGATTATTTGTTCTGGTTTGACACAGAATTCGACCA
GCAACAACTGATTAACTTGCAGGAATACACTCAACCAAGTGTATGCTGCAAGCGAAAAAC
TCCAGATTAATAGCGGCTAAAAGTAGAATGCCAATTAGGAGGAGAGTGAAGAGAATTTTC
A
>C00237 length=242
AAATGTATGGTCCAGGTCTAACGACGGAATGGACCTAGCCAGATACTTCGGGTGCTCGAT
TACACTGTACCCAGAGGAAAATCAGGATTATTTGTTCTGGTTTGACACAGAATTCGACCA
GCAACAACTGATTAACTTGCAGGAATACACTCAACCAAGTGTAATGCTGCAAGCGAAAAA
CTCCAGATTAATAGCGGCTAAAAGTAGAATGCCAATTAGGAGGAGAGTGAAGAGAATTTT
CA
>C00238 length=334
ATGTATGGTCCAGGTCTAACGACGGAATGGACCTAGCCAGATACTTCGGGTGCTCGATTA
CACTGTACCCAGAGGAAAATCAGGATTATTTGTTCTGGTTTGACACAGAATTCGACCAGC
AACAACTGATTAACTTGCAGGAATACACTCAACCAAGTGTAATGCTGCAAGCGAAAAACT
CCAGATTAATAGCGGCTAAAAGTAGAATGCCAATTAGGAGGAGAGTGAAGAGAATTTTTC
ATACCCCCCCATCACAAATGACAACACAGTGGCAGTTTCAAAAAGACCTAGCAGACTACC
CCCTCTTTAACTGGGCCTGTATCTGCATTGACAT
>C00239 length=238
GTATGGTCCAGGTCTAACGACGGAATGGACCTAGCCAGATACTTCGGGTGCTCGATTACA
CTGTACCCAGAGGAAAATCAGGATTATTTGTTCTGGTTTGACACAGAATTCGACCAGCAA
CAACTGATTAACTTGCAGGAATACACTCAACCAAGTGTAATGCTGCAAGCGAAAAACTCC
AGATTAATAGCGGCTAAAAGTAGAATGCCAATTAGGAGGAGAGTGAAGAGAATTTTCA
>C00240 length=238
ATGGTCCAGGTCTAACGACGGAATGGACCTAGCCAGATACTTCGGGTGCTCGATTACACT
GTACCCAGAGGAAAATCAGGATTATTTGTTCTGGTTTGACACAGAATTCGACCAGCAACA
ACTGATTAACTTGCAGGAATACACTCAACCAAGTGTAATGCTGCAAGCGAAAAACTCCAG
ATTAATAGCGGCTAAAAGTAGAATGCCAATTAGGAGGAGAGTGAAGAGAATTTTCATA
>C00241 length=237
ATGGTCCAGGTCTAACGACGGAATGGACCTAGCCAGATACTTCGGGTGCTCGATTACACT
GTACCCAGAGGAAAAATCAGGATTATTGTTCTGGTTTGACACAGAATTCGACCAGCAACA
ACTGATTAACTTGCAGGAATACACTCAACCAAGTGTAATGCTGCAAGCGAAAAACTCCAG
ATTAATAGCGGCTAAAAGTAGAATGCCAATTAGGAGGAGAGTGAAGAGAATTTTTCA
>C00242 length=237
ATGGTCCAGGTCTAACGACGGAATGGACCTAGCCAGATACTTCGGGTGCTCGATTACACT
GTACCCAGAGGAAAATCAGGATTATTTGTTCTGGTTTGACACAGAATTCGACCAGCAACA
ACTGATTAACTTGCAGGAATACACTCAACCAAGTGTAATGCTGCAAGCGAAAAACTCCAG
ATTAAATAGCGGCTAAAAGTAGAATGCCAATTAGGAGGAGAGTGAAGAGAATTTTCA
>C00243 length=230
CAGGTCTAACGACGGAATGGACCTAGCCAGATACTTCGGGTGCTCGATTACACTGTACCC
AGAGGAAAATCAGGATTATTTGTTCTGGTTTGACACAGAATTCGACCAGCAACAACTGAT
TAACTTGCAGGAATACACTCAACCAAGTGTAATGCTGCAAGCGAAAAACTCCAGATTAAT
AGCGGCTAAAAGTAGAATGCCAATTAGGAGGAGAGTGAAGAGAATTTTCA
>C00244 length=229
GGTCTAACGACGGAATGGACCTAGCCAGATACTTCGGGTGCTCGATTACACTGTACCCAG
AGGAAAATCAGGATTATTTGTTCTGGTTTGACACAGAATTCGACCAGCAACAACTGATTA
ACTTTGCAGGAATACACTCAACAAGTGTAATGCTGCAAGCGAAAAACTCCAGATTAATAG
CGGCTAAAAGTAGAATGCCAATTAGGAGGAGAGTGAAGAGAATTTTCAT
>C00245 length=224
TCTAACGACGGAATGGACCTAGCCAGATACTTCGGGTGCTCGATTACACTGTACCAGAGG
AAAATCAGGATTATTTGTTCTGGTTTGACACAGAATTCGACCAGCAACAACTGATTAACT
TGCAGGAATACACTCAACCAAGTGTAATGCTGCAAGCGAAAACTCCAGATTAATAGCGGC
TAAAAGTAGAATGCCAATTAGGAGGAGAGTGAAGAGAATTTTCA
>C00246 length=225
CTAACGACGGAATGGACCTAGCCAGATACTTCGGGTGCTCGATTACACTGTACCCAGAGG
AAAATCAGGATTATTTGTTCTGGTTTGACACAGAATTCGACCAGCAACAACTGATTAACT
TGCAGGAATACACTCAACCAAGTGTAATGCTGCAAGCGAAAAACTCCAGATTAATAGCGG
CTAAAAGTAGAATGCCAATTAGGAGGAGAGTGAAGAGAATTTTCA
>C00247 length=224
TAACGACGGAATGGACCTAGCCAGATACTTCGGGTGCTCGATTACACTGTACCCAGAGGA
AAATCAGGATTATTTGTTCTGGTTTGACACAGAATTCGACCAGCAACAACTGATTAACTT
GCAGGAATACACTCAACCAAGTGTAATGCTGCAAGCGAAAAACTCCAGATTAATAGCGGC
TAAAAGTAGAATGCCAATTAGGAGGAGAGTGAAGAGAATTTTCA
>C00248 length=221
AACGACGGAATGGACCTAGCCAGATACTTCGGGTGCTCGATTACACTGTACCCAGAGGAA
AATCAGGATTATTTGTTCTGGTTTGACACAGAATTCGACCAGCAACAACTGATTAACTTG
CAGAATACACTCAACCAAGTGTAATGCTGCAAGCGAAAAACTCCAGATTAATAGCGGCTA
AAAGTAGAATGCCAATTAGGAGGAGAGTGAAGAGAATTTTC
>C00249 length=216
CGGAATGGACCTAGCCAGATACTTCGGGTGCTCGATTACACTGTACCCAGAGGAAAATCA
GGATTATTTGTTCTGGTTTGACACAGAATTCGACCAGCAACAACTGATTAACTTGCAGGA
ATACACTCAACCAAGTGTAATGCTGCAAGCGAAAAAACTCCAGATTAATAGCGGCTAAAG
TAGAATGCCAATTAGGAGGAGAGTGAAGAGAATTTT
>C00250 length=210
ACCTAGCCAGATACTTCGGGTGCTCGATTACACTGTACCCAGAGGAAAATCAGGATTATT
TGTTCTGGTTTGACACAGAATTCGACCAGCAACAACTGATTAACTTGCAGGAATACACTC
AACCAAGTGTAATGCTGCAAGCGAAAAACTCCAGATTAATAGCGGCTAAAAGTAGAATGC
CAATTAGGAGGAGAGTGAAGAGAATTTTCA
>C00251 length=208
CTAGCCAGATACTTCGGGTGCTCGATTACACTGTACCCAGAGGAAAATCAGGATTATTTG
TTCTGGTTTGACACAGAATTCGACCAGCAACAACTGATTAACTTGCAGGAATACACTCAA
CCAAGTGTAATGCTGCAAGCGAAAAACTCCAGATTAATAGCGGCTAAAAGTAGAATGCCA
ATTAGGAGGAGAGTGAAGAGAATTTTCA
>C00252 length=208
CTAGCCAGATACTTCGGGTGCTCGATTACACTGTACCCAGAGGAAAATCAGGATTATTTG
TTCTGGTTTGACACAGAATTCGACCAGCAACAACTGATTAACTTGCAGGAATACACTCAA
CCAAGTGTAATGCTGCAAGCGAAAAACTCCAGATTAATAGCGGCTAAAAGTAGAATGCCA
ATTAGGAGGAGAGTGAAGAGAATTTTCA
>C00253 length=207
TAGCCAGATACTTCGGGTGCTCGATTACACTGTACCCAGAGGAAAATCAGGATTATTTGT
TCTGGTTTGACACAGAATTCGACCAGCAACAACTGATTAACTTGCAGGAATACACTCAAC
CAAGTGTAATGCTGCAAGCGAAAAACTCCAGATTAATAGCGGCTAAAAGTAGAATGCCAA
TTAGGAGGAGAGTGAAGAGAATTTTCA
>C00254 length=198
ATACTTCGGGTGCTCGATTACACTGTACCCAGAGGAAAATCAGGATTATTTGTTCTGGTT
TGACACAGAATTCGACCAGCAACAACTGATTAACTTGCAGGAATACACTCAACCAAGTGT
AATGCTGCAAGCGAAAAACTCCAGATTAATAGCGGCTAAAGTAGAATGCCAATTAGGAGG
AGAGTGAAGAGAATTTTC
>C00255 length=197
TACTTCGGGTGCTCGATTACACTGTACCCAGAGGAAAATCAGGATTATTTGTTCTGGTTT
GACACAGAATTCGACCAGCAACAACTGATTAACTTGCAGGAATACACTCAACCAAGTGTA
TGCTGCAAGCGAAAAACTCCAGATTAATAGCGGCTAAAGTAGAATGCCAATTAGGAGGAG
AGTGAAGAGAATTTCAT
>C00256 length=198
CTTCGGGTGCTCGATTACACTGTACCCAGAGGAAAATCAGGATTATTTGTTCTGGTTTGA
CACAGAATTCGACCAGCAACAACTGATTAACTTGCAGGAATACACTCAACCAAGTGTAAT
GCTGCAAGCGAAAAACTCCAGATTAATAGCGGCTAAAAGTAGAATGCCAATTAGGAGGAG
AGTGAAGAGAATTTTCAT
>C00257 length=197
TTCGGGTGCTCGATTACACTGTACCCAGAGGAAAATCAGGATTATTTGTTCTGGTTTGAC
ACAGAATTCGACCAGCAACAACTGATTAAACTTGCAGGAATACACTCAACCAAGTGTAAT
GCTGCAAGCGAAAAACTCCAGATTAATAGCGGCTAAAAGTAGAATGCCAATTAGGAGGAG
AGTGAAGAGAATTTTCA
>C00258 length=191
GGTGCTCGATTACACTGTACCAGAGGAAAATCAGGATTATTTGTTCTGGTTTGACACAGA
ATTCGACCAGCAACAACTGATTAACTTGCAGGAATACACTCAACCAAGTGTAATGCTGCA
AGCGAAAAACTCCAGATTAATAGCGGCTAAAAGTAGAATGCCAATTAGGAGGAGAGTGAA
GAGAATTTTCA
>C00259 length=190
GCTCGATTACACTGTACCCAGAGGAAAATCAGGATTATTTGTTCTGGTTTGACACAGAAT
TCGACCAGCAACAACTGATTAACTTGCAGGAATACACTCAACCAAGTGTAATGCTGCAAG
CGAAAAACTCCAGATTAATAGCGGCTAAAAGTAGAATGCCAATTAGGAGGAGAGTGAAGA
GAATTTTCAT
>C00260 length=187
CGATTACACTGTACCCAGAGGAAAATCAGGATTATTTGTTCTGGTTTGACACAGAATTCG
ACCAGCAACAACTGATTAACTTGCAGGAATACACTCAACCAAGTGTAATGCTGCAAGCGA
AAAACTCCAGATTAATAGCGGCTAAAAGTAGAATGCCAATTAGGAGGAGAGTGAAGAGAA
TTTTCAT
>C00261 length=185
GATTACACTGTACCCAGAGGAAAATCAGGATTATTTGTTCTGGTTTGACACAGAATTCGA
CCAGCAACAACTGATTAACTTGCAGGAATACACTCAACCAAGTGTAATGCTGCAAGCGAA
AAACTCCAGATTAATAGCGGCTAAAAGTAGAATGCCAATTAGGAGGAGAGTGAAGAGAAT
TTTCA
>C00262 length=184
ATTACACTGTACCCAGAGGAAAATCAGGATTATTTGTTCTGGTTTGACACAGAATTCGAC
CAGCAACAACTGATTAACTTGCAGGAATACACTCAACCAAGTGTAATGCTGCAAGCGAAA
AACTCCAGATTAATAGCGGCTAAAAGTAGAATGCCAATTAGGAGGAGAGTGAAGAGAATT
TTCA
>C00263 length=184
TTACACTGTACCCAGAGGAAAATCAGGATTATTTGTTCTGGTTTGACACAGAATTCGACC
AGCAACAACTGATTAACTTGCAGGAATACACTCAACCAAGTGTAATGCTGCAAGCGAAAA
ACTCCAGATTAATAGCGGCTAAAAGTAGAATGCCAATTAGGAGGAGAGTGAAGAGAATTT
TTCA
>C00264 length=185
TTACACTGTACCCAGAGGAAAATCAGGATTATTTGTTCTGGTTTGACACAGAATTCGACC
AGCAACAACTGATTAACTTGCAGGAATACACTCAACCAAGTGTAATGCTGCAAGCGAAAA
ACTCCAGATTAATAGCGGCTAAAAGTAGAATGCCAATTAGGAGGAGAGTGAAGAGAATTT
TTCAT
>C00265 length=175
TACCCAGAGGAAAATCAGGATTATTTGTTCTGGTTTGACACAGAATTCGACCAGCAACAA
CTGATTAACTTGCAGGAATACACTCAACCAAGTGTAATGCTGCAAGCGAAAACTCCAGAT
TAATAGCGGCTAAAAGTAGAATGCCAATTAGGAGGAGAGTGAAGAGAATTTTCAT
>C00266 length=172
AGAGGAAAATCAGGATTATTTGTTCTGGTTTGACACAGAATTCGACCAGCAACAACTGAT
TAACTTGCAGGAATACACTCAACCAAGTGTAATGCTGCAAGCGAAAAACTCCAGATTAAT
AGCGGCTAAAAGTAGAATGCCAATTAGGAGGAGAGTGAAGAGAATTTTCAAT
>C00267 length=170
AGAGGAAAATCAGGATTATTTGTTCTGGTTTGACACAGAATTCGACCAGCAACAACTGAT
TAACTTGCAGGAATACACTCAACCAAGTGTAATGCTGCAAGCGAAAAACTCCAGATTAAT
AGCGGCTAAAAGTAGAATGCCAATTAGGAGGAGAGTGAAGAGAATTTTCA
>C00268 length=168
AGGAAAATCAGGATTATTTGTTCTGGTTTGACACAGAATTCGACCAGCAACAACTGATTA
ACTTGCAGGAATACACTCAACCAAGTGTAATGCTGCAAGCGAAAAACTCCAGATTAATAG
CGGCTAAAAGTAGAATGCCAATTAGGAGGAGAGTGAAGAGAATTTTCA
>C00269 length=168
GGAAAATCAGGATTATTTGTTCTGGTTTGACACAGAATTCGACCAGCAACAACTGATTAA
CTTGCAGGAATACACTCAACCAAGTGTAATGCTGCAAGCGAAAAACTCCAGATTAATAGC
GGCTAAAAGTAGAATGCCAATTAGGAGGAGAGTGAAGAGAATTTTCAT
>C00270 length=166
GAAAATCAGGATTATTTGTTCTGGTTTGACACAGAATTCGACCAGCAACAACTGATTAAC
TTGCAGGAATACACTCAACCAAGTGTAATGCTGCAAGCGAAAAACTCCAGATTAATAGCG
GCTAAAAGTAGAATGCCAATTAGGAGGAGAGTGAAGAGAATTTTCA
>C00271 length=164
AAATCAGGATTATTTGTTCTGGTTTGACACAGAATTCGACCAGCAACAACTGATTAACTT
GCAGGAATACACTCAACCAAGTGTAATGCTGCAAGCGAAAAACTCCAGATTAATAGCGGC
TAAAAGTAGAATGCCAATTAGGAGGAGAGTGAAGAGAATTTTCA
>C00272 length=163
AATCAGGATTATTTGTTCTGGTTTGACACAGAATTCGACCAGCAACAACTGATTAACTTG
CAGGAATACACTCAACCAAGTGTAATGCTGCAAGCGAAAAACTCCAGATTAATAGCGGCT
AAAAGTAGAATGCCAATTAGGAGGAGAGTGAAGAGAATTTTCA
>C00273 length=163
AATCAGGATTATTTGTTCTGGTTTGACACAGAATTCGACCAGCAACAACTGATTAACTTG
CAGGAATACACTCAACCAAGTGTAATGCTGCAAGCGAAAAACTCCAGATTAATAGCGGCT
AAAAAGTAGAATGCCAATTAGGAGGAGAGTGAAGAGAATTTTC
>C00274 length=162
AATCAGGATTATTTGTTCTGGTTTGACACAGAATTCGACCAGCAACAACTGATTAACTTG
CAGGAATACACTCAACCAAGTGTAATGCTGCAAGCGAAAAACTCCAGATTAATAGCGGCT
AAAAGTAGAATGCCAATTAGGAGAGAGTGAAGAGAATTTTCA
>C00275 length=159
CAGGATTATTTGTTCTGGTTTGACACAGAATTCGACCAGCAACAACTGATTAACTTGCAG
GAATACACTCAACCAAGTGTAATGCTGCAAGCGAAAAACTCCAGATTAATAGCGGCTAAA
AGTAGAATGCCAATTAGGAGGAGAGTGAAGAGAATTTTC
>C00276 length=157
ATTATTTGTTCTGGTTTGACACAGAATTCGACCAGCAACAACTGATTAACTTGCAGGAAT
ACACTCAACCAAGTGTAATGCTGCAAGCGAAAAAACTCCAGATTAATAGCGGCTAAAAGT
AGAATGCCAATTAGGAGGAGAGTGAAGAGAATTTTCA
>C00277 length=158
ATTATTTGTTCTGGTTTGACACAGAATTCGACCAGCAACAACTGATTAACTTGCAGGAAT
ACACTCAACCAAGTGTAATGCTGCAAGCGAAAAACTCCAGATTAATAGCGGCTAAAAGTA
GAATGCCAATTAGGAGGAGAGTGAAGAGAATTTTTCAT
>C00278 length=152
TTTGTTCTGGTTTGACACAGAATTCGACCAGCAACAACTGATTAACTTGCAGGAATACAC
TCAACCAAGTGTAATGCTGCAAGCGAAAAACTCCAGATTAATAGCGGCTAAAAGTAGAAT
GCCAATTAGGAGGAGAGTGAAGAGAATTTTCA
>C00279 length=152
TTGTTCTGGTTTGACACAGAATTCGACCAGCAACAACTGATTAACTTGCAGGAATACACT
CAACCAAGTGTAATGCTGCAAGCGAAAAACTCCAGATTAATAGCGGCTAAAAGTAGAATG
CCAATTAGGAGGAGAGTGAAGAGAATTTTCAT
>C00280 length=149
GTTCTGGTTTGACACAGAATTCGACCAGCAACAACTGATTAACTTGCAGGAATACACTCA
ACCAAGTGTAATGCTGCAAGCGAAAAACTCCAGATTAATAGCGGCTAAAAGTAGAATGCC
AATTAGGAGGAGAGTGAAGAGAATTTCAT
>C00281 length=148
TTCTGGTTTGACACAGAATTCGACCAGCAACAACTGATTAACTTGCAGGAATACACTCAA
CCAAGTGTAATGCTGCAAGCGAAAACTCCAGATTAATAGCGGCTAAAAGTAGAATGCCAA
TTAGGAGGAGAGTGAAGAGAATTTTCAT
>C00282 length=147
TCTGGTTTGACACAGAATTCGACCAGCAACAACTGATTAACTTGCAGGAATACACTCAAC
CAAGTGTAATGCTGCAAGCGAAAAACTCCAGATTAATAGCGGCTAAAAGTAGAATGCCAA
TTAGGAGGAGAGTGAAGAGAATTTTCA
>C00283 length=148
TCTGGTTTGACACAGAATTCGACCAGCAACAACTGATTAACTTGCAGGAATACACTCAAC
CAAGTGTAATGCTGCAAGCGAAAAACTCCAGATTAATAGCGGCTAAAAGTAGAATGCCAA
TTAGGAGGAGAGTGAAGAGAATTTTCAT
>C00284 length=147
TCTGGTTTGACACAGAATTCGACCAGCAACAACTGATTAACTTGCAGGAATACACTCAAC
CAAGTGTAATGCTGCAAGCGAAAAACTCCAGATTAATAGCGGCTAAAAGTAGAATGCCAA
TTAGGAGGAGAGTGAAGAGAATTTTCA
>C00285 length=323
GGTTTGACACAGAATTCGACCAGCAACAACTGATTAACTTGCAGGAATACACTCAACCAA
GTGTAATGCTGCAAGCGAAAAACTCCAGATTAATAGCGGCTAAAAGTAGAATGCCAATTA
GGGAGGAGAGTGAAGAGAATTTTCATACCCCCCCATCACAAATGACAACACAGTGGCAGT
TTCAAAAAGACCTAGCAGACTACCCCCTCTTTAACTGGGCCTGTATCTGCATTGACATGG
AAAAGCCCTTCGATTACACAGGGGCATGGAGAACGCATGGTGGTCAATGCAGAGACAGGC
ATCAGGGGACATGGAATACATAG
>C00286 length=143
TTTGACACAGAATTCGACCAGCAACAACTGATTAACTTGCAGGAATACACTCAACCAAGT
GTAATGCTGCAAGCGAAAAACTCCAGATTAATAGCGGCTAAAAGTAGAATGCCAATTAGG
AGGAGAGTGAAGAGAATTTTCAT
>C00287 length=136
ACAGAATTCGACCAGCAACAACTGATTAACTTGCAGGAATACACTCAACCAAGTGTAATG
CTGCAAGCGAAAAACTCCAGATTAATAGCGGCTAAAAGTAGAATGCCAATTAGGAGGAGA
GTGAAGAGAATTTTCA
>C00288 length=134
CAGAATTCGACCAGCAACAACTGATTAACTTGCAGGAATACACTCAACCAAGTGTAATGC
TGCAAGCGAAAACTCCAGATTAATAGCGGCTAAAAGTAGAATGCCAATTAGGAGGAGAGT
GAAGAGAATTTTCA
>C00289 length=134
CAGAATTCGACCAGCAACAACTGATTAACTTGCAGGAATACACTCAACCAAGTGTAATGC
TGCAAGCGAAAAACTCCAGATTAATAGCGGCTAAAAGTAGAATGCCATTAGGAGGAGAGT
GAAGAGAATTTTCA
>C00290 length=133
AATTCGACCAGCAACAACTGATTAACTTGCAGGAATACACTCAACCAAGTGTAATGCTGC
AAGCGAAAAACTCCAGATTAATAGCGGCTAAAAGTAGAATGCCAATTAGGAGGAGAGTGA
AGAGAATTTTCAT
>C00291 length=130
ATTCGACCAGCAACAACTGATTAACTTGCAGGAATACACTCAACCAAGTGTAATGCTGCA
AGCGAAAACTCCAGATTAATAGCGGCTAAAAGTAGAATGCCAATTAGGAGGAGAGTGAAG
AGAATTTCAT
>C00292 length=131
ATTCGACCAGCAACAACTGATTAACTTGCAGGAATACACTCAACCAAGTGTAATGCTGCA
AGCGAAAAACTCCAGATTAATAGCGGCTAAAAGTAGAATGCCAATTAGGAGGAGAGTGAA
GAGAATTTTCA
>C00293 length=308
CGACCAGCAACAACTGATTAACTTGCAGGAATACACTCAACCAAGTGTAATGCTGCAAGC
GAAAAACTCCAGATTAATAGCGGCTAAAAGTAGAATGCCAATTAGGAGGAGAGTGAAGAG
AATTTTCATACCCCCCCATCACAAATGACAACACAGTGGCAGTTTCAAAAAGACCTAGCA
GACTACCCCCTCTTTAACTGGGCCTGTATCTGCATTGACATGGAAAAGCCCTTCGATTAC
ACAGGGGCATGGAGAAACGCATGGTGGTCAATGCAGAGACAGGGCATCAGGGGACATGGA
ATACATAG
>C00294 length=127
GACCAGCAACAACTGATTAACTTGCAGGAATACACTCAACCAAGTGTAATGCTGCAAGCG
AAAAACTCCAGATTAATAGCGGCTAAAAGTAGAATGCCAATTAGGAGGAGAGTGAAGAGA
ATTTTCA
>C00295 length=125
ACCAGCAACAACTGATTAACTTGCAGGAATACACTCAACCAAGTGTAATGCTGCAAGCGA
AAAACTCCAGATTAATAGCGGCTAAAGTAGAATGCCAATTAGGAGGAGAGTGAAGAGAAT
TTTCA
>C00296 length=127
ACCAGCAACAACTGATTAACTTGCAGGAATACACTCAACCAAGTGTAATGCTGCAAGCGA
AAAACTCCAGATTAATAGCGGCTAAAAGTAGAATGCCAATTAGGAGGAGAGTGAAGAGAA
TTTTCAT
>C00297 length=124
CAGCAACAACTGATTAACTTGCAGGAATACACTCAACCAAGTGTAATGCTGCAAGCGAAA
AACTCCAGATTAATAGCGGCTAAAAGTAGAATGCCAATTAGGAGGAGAGTGAAGAGAATT
TTCA
>C00298 length=124
AGCAACAACTGATTAACTTGCAGGAATACACTCAACCAAGTGTAATGCTGCAAGCGAAAA
ACTCCAGATTAATAGCGGCTAAAAGTAGAATGCCAATTAGGAGGAGAGTGAAGAGAATTT
TCAT
>C00299 length=121
CAACAACTGATTAACTTGCAGGAATACACTCAACCAAGTGTAATGCTGCAAGCGAAAAAC
TCCAGATTAATAGCGGCTAAAAGTAGAATGCCAATTAGGAGGAGAGTGAAGAGAATTTTC
A
>C00300 length=120
AACAACTGATTAACTTGCAGGAATACACTCAACCAAGTGTAATGCTGCAAGCGAAAAACT
CCAGATTAATAGCGGCTAAAAGTAGAATGCCAATTAGGAGGAGAGTGAAGAGAATTTTCA
>C00301 length=120
ACAACTGATTAACTTGCAGGAATACACTCAACCAAGTGTAATGCTGCAAGCGAAAAACTC
CAGATTAATAGCGGCTAAAAGTAGAATGCCAATTAGGAGGAGAGTGAAGAGAATTTTCAT
>C00302 length=117
AACTGATTAACTTGCAGGAATACACTCAACCAAGTGTAATGCTGCAAGCGAAAAACTCCA
GATTAATAGCGGCTAAAAGTAGAATGCCAATTAGGAGGAGAGTGAAGAGAATTTTCA
>C00303 length=117
ACTGATTAACTTGCAGGAATACACTCAACCAAGTGTAATGCTGCAAGCGAAAAACTCCAG
ATTAATAGCGGCTAAAAGTAGAATGCCAATTAGGAGGAGAGTGAAGAGAATTTTTCA
>C00304 length=113
ATTAACTTGCAGGAATACACTCAACCAAGTGTAATGCTGCAAGCGAAAAACTCCAGATTA
ATAGCGGCTAAAAGTAGAATGCCAATTAGGAGGAGAGTGAAGAGAATTTTCAT
>C00305 length=110
TTAACTTGCAGGAATACACTCAACCAAGTGTAATGCTGCAAGCGAAAAACTCCAGATTAA
TAGCGGCTAAAAGTAGAATGCCAATTAGAGGAGAGTGAAGAGAATTTTCA
>C00306 length=111
TTAACTTGCAGGAATACACTCAACCAAGTGTAATGCTGCAAGCGAAAAACTCCAGATTAA
TAGCGGCTAAAAGTAGAATGCCAATTAGGAGGAGAGTGAAGAGAATTTTCA
>C00307 length=109
AACTTGCAGGAATACACTCAACCAAGTGTAATGCTGCAAGCGAAAAACTCCAGATTAATA
GCGGCTAAAAGTAGAATGCCAATTAGGAGGAGAGTGAAGAGAATTTCAT
>C00308 length=107
CTTGCAGGAATACACTCAACCAAGTGTAATGCTGCAAGCGAAAAACTCCAGATTAATAGC
GGCTAAAAGTAGAATGCCAATTAGGAGGAGAGTGAAGAGAATTTTCA
>C00309 length=104
CAGGAATACACTCAACCAAGTGTAATGCTGCAAGCGAAAAACTCCAGATTAATAGCGGCT
AAAAGTAGAATGCCAATTAGGAGGAGAGTGAAGAGAATTTTCAT
>C00310 length=103
AGGAATACACTCAACCAAGTGTAATGCTGCAAGCGAAAAACTCCAGATTAATAGCGGCTA
AAAGTAGAATGCCAATTAGGAGGAGAGTGAAGAGAATTTTCAT
>C00311 length=103
GGAATACACTCAACCAAGTGTAATGCTGCAAGCGAAAAAACTCCAGATTAATAGCGGCTA
AAAGTAGAATGCCAATTAGGAGGAGAGTGAAGAGAATTTTCAT
>C00312 length=97
ATACACTCAACCAAGTGTAATGCTGCAAGCGAAAAACTCCAGATTAATAGCGGCTAAAGT
AGAATGCCAATTAGGAGGAGAGTGAAGAGAATTTTCA
>C00313 length=94
CACTCAACCAAGTGTAATGCTGCAAGCGAAAAACTCCAGATTAATAGCGGCTAAAGTAGA
ATGCCAATTAGGAGGAGAGTGAAGAGAATTTTCA
>C00314 length=90
CAACCAAGTGTAATGCTGCAAGCGAAAAACTCCAGATTAATAGCGGCTAAAGTAGAATGC
CAATTAGGAGGAGAGTGAAGAGAATTTTCA
>C00315 length=91
AACCAAGTGTAATGCTGCAAGCGAAAAACTCCAGATTAATAGCGGCTAAAAGTAGAATGC
CAATTAGGAGGAGAGTGAAGAGAATTTTCAT
>C00316 length=90
AACCAAGTGTAATGCTGCAAGCGAAAAACTCCAGATTAATAGCGGCTAAAAGTAGAATGC
CAATTAGGAGGAGAGTGAAGAGAATTTTCA
>C00317 length=88
CAAGTGTAATGCTGCAAGCGAAAAACTCCAGATTAATAGCGGCTAAAAGTAGAATGCCAA
TTAGGAGGAGAGTGAAGAGAATTTTCAT
>C00318 length=85
GTGTAATGCTGCAAGCGAAAACTCCAGATTAATAGCGGCTAAAAGTAGAATGCCAATTTA
GGAGGAGAGTGAAGAGAATTTTCAT
>C00319 length=83
TGTAATGCTGCAAGCGAAAAACTCCAGATTAATAGCGGCTAAAAGTAGAATGCCAATTAG
GAGGAGAGTGAAGAGAATTTTCA
>C00320 length=75
GCAAGCGAAAAAACTCCAGATTAATAGCGGCTAAAAGTAGAATGCCAATTAGGAGGAGAG
TGAAGAGAATTTTCA
>C00321 length=73
CAAGCGAAAAACTCCAGATTAATAGCGGCTAAAAGTAGAATGCCAATTAGGAGGAGAGTG
AAGAGATTTTCAT
>C00322 length=69
CGAAAAACTCCAGATTAATAGCGGCTAAAAGTAGAATGCCAATTAGGAGGAGAGTGAAGA
GAATTTTCA
>C00323 length=63
ACTCCAGATTAATAGCGGCTAAAAGTAGAATGCCAATTAGGAGGAGAGTGAAGAGAATTT
TCA
>C00324 length=62
CTCCAGATTAATAGCGGCTAAAAGTAGAATGCCAATTAGGAGGAGAGTGAAGAGAATTTT
CA
>C00325 length=62
CTCCAGATTAATAGCGGCTAAAAGTAGAATGCCAATTAGGAGGAGAGTGAAGAGAATTTT
CA
>C00326 length=56
TTAATAGCGGCTAAAAGTAGAATGCCAATTAGGAGGAGAGTGAAGAGAATTTTCAT
>C00327 length=54
TAATAGCGGCTAAAAGTAGAATGCCAATTAGGAGGAGAGTGAAGAGAATTTTCA
>C00328 length=50
CGGCTAAAAGTAGAATGCCAATTAGGAGGAGAGTGAAGAGAATTTTTCAT
>C00329 length=49
CGGCTAAAAGTAGAATGCCAATTAGGAGGAGAGTGAAGAGAATTTTCAT
>C00330 length=47
GGCTAAAAGTAGAATGCCAATTAGGAGGAGAGTGAAGAGAATTTTCA
>C00331 length=45
TAAAAGTAGAATGCCAATTAGGAGGAGAGTGAAGAGAATTTTCAT
>C00332 length=221
AAAGTAGAATGCCAATTAGGAGGAGAGTGAAGAGAATTTTCATACCCCCCCATCACAAAT
GACAACACAGTGGCAGTTTCAAAAAGACCTAGCAGACTACCCCTCTTTAACTGGGCCTGT
ATCTGCATTGACATGGAAAAGCCCTTCGATTACACAGGGGCATGGAGAACGCATGGTGGT
CAATGCAGAGACAGGCATCAGGGGACATGGAATACATAGAA
>C00333 length=39
TAGAATGCCAATTAGGAGGAGAGTGAAGAGAATTTTTCA
>C00334 length=34
ATGCCAATTAGGAGGAGAGTGAAGAGAATTTTCA
>C00335 length=28
ATTAGGAGGAGAGTGAAGAGAATTTTCA
>C00336 length=26
AGGAGGAGAGTGAAGAGAATTTTCAT
>C00337 length=199
AGAGTGAAGAGAATTTTCATACCCCCCCATCACAAATGACAACACAGTGGCAGTTTCAAA
AGACCTAGCAGACTACCCCCCTCTTTAACTGGGCCTGTATCTGCATTGACATGGAAAAGC
CCTTCGATTACACAGGGGCATGGAGAAACGCATGGTGGTCAATGCAGAGACAGGCATCAG
GGGACAGGAATACATAGAA
>C00338 length=16
GTGAAGAGAATTTTCA
>C00339 length=17
GTGAAGAGAATTTTCAT
>C00340 length=12
GAGAATTTTCAT
>C00341 length=10
GAATTTTCAT
>C00342 length=5
TTTCA
>C00343 length=3
CAT
>C00344 length=178
CCCCCCCATCACAAATGACAACACAGTGGCAGTTTCAAAAAGACCTAGCAGACTACCCCC
TCTTTAACTGGGCCTGTATCTGCATTGACATGGAAAAGCCTTCGATTACACAGGGGGCAT
GGAGAAACGCATGGTGGTCAATGCAGAGACAGGCATCAGGGGACATGGAATACATAGA
>C00345 length=178
CCCCCCATCACAAATGACAACACAGTGGCAGTTTCAAAAAGACCTAGCAGACTACCCCCT
CTTTAACTGGGCCTGTATCTGCATTGACATGGAAAAGCCCTTCGATTACACAGGGGCATG
GAGAAACGCATGGTGGTCAATGCAGAGACAGGCATCAGGGGACATGGAAATACATAGA
>C00346 length=376
CCCCCCCATCACAAATGACAACACAGTGGCAGTTTCAAAAAGACCTAGCAGACTACCCCC
TCTTTAACTGGGCCTGTATCTGCATTGACATGGAAAAGCCCTTCGATTACACAGGGGCAT
GGAGAAACGCATGGTGGTCAATGCAGAGACAGGCATCAGGGGACATGGAATACATAGAAA
AATGGGGGAGAATCCCCACCAACAGGAGACTGGCAACTACCGTCATCCAGTGTGATGACA
CAAAACGGAAACAACCCGAACTGGAAGCCTAGAGACGCACCAGCAATATACCCCATTGTA
GCATACTGGACATCAGATGGCAAGTACAAAAACATGCAATGGTGCACAATCCACAAACAC
ACCGATAAACAGATGG
>C00347 length=176
CCCCCCCATCACAAATGACAACACAGTGGCAGTTTCAAAAGACCTAGCAGACTACCCCTC
TTTAACTGGGCCTGTATCTGCATTGACATGGAAAAGCCCTTCGATTACACAGGGGCATGG
AGAAACGCATGGTGGTCAATGCAGAGACAGGCATCAGGGGACATGGAATACATAGA
>C00348 length=235
ATCACAAATGACAACACAGTGGCAGTTTCAAAAAGACCTAGCAGACTACCCCTCTTTAAC
TGGGCCTGTATCTGCATTGACATGGAAAAGCCCTTCGATTACACAGGGGGCATGGAGAAA
CGCATGGTGGTCAATGCAGAGACAGGCATCAGGGGGACATGGAATACATAGAAAAATGGG
GGAGAATCCCACCAACAGGAGACTGGCAACTACCGTCATCCAGTGTGATGACACA
>C00349 length=164
AATGACAACACAGTGGCAGTTTCAAAAAGACCTAGCAGACTACCCCCTCTTTAACTGGGC
CTGTATCTGCATTGACATGGAAAAGCCCTTCGATTACACAGGGGCATGGAGAAACGCATG
GTGGTCAATGCAGAGACAGGCATCAGGGGACATGGAATACATAG
>C00350 length=164
ATGACAACACAGTGGCAGTTTCAAAAAGACCTAGCAGACTACCCCCCTCTTTAACTGGGC
CTGTATCTGCATTGACATGGAAAAGCCCTTCGATTACACAGGGGCATGGAGAAACGCATG
GTGGTCAATGCAGAGACAGGCATCAGGGGACATGGAATACATAG
>C00351 length=19
ATGACAACACAGTGGCAGT
>C00352 length=160
CAACACAGTGGCAGTTTCAAAAAGACCTAGCAGACTACCCCCTCTTTAACTGGGCCTGTA
TCTGCATTGACATGGAAAAGCCCTTCGATTACACAGGGGCATGGAGAAACGCATGGTGGT
CAATGCAGAGACAGGCATCAGGGGACATGGAATACATAGA
>C00353 length=160
AACACAGTGGCAGTTTCAAAAAGACCTAGCAGACTACCCCCTCTTTAACTGGGCCTGTAT
CTGCATTGACATGGAAAAGCCCCTTCGATTACACAGGGGCATGGAGAAACGCATGGTGGT
CAATGCAGAGACAGGCATCAGGGGACATGGAATACATAGA
>C00354 length=354
ACACAGTGGCAGTTTCAAAAAGACCTAGCAGACTACCCCCTCTTTAACTGGGCCTGTATC
TGCATTGACATGGAAAAGCCCTTCGATTACACAGGGGCATGGAGAAACGCATGGTGGTCA
ATGCAGAGACAGGCATCAGGGGACATGGAATACATAGAAAAATGGGGGAGAATCCCCACC
AACAGGAGACTGGCAACTACCGTCATCCAGTGTGATGACACAAAACGGAAACAACCCGAA
CTGGAAGCCTAGAGACGCACCAGCAATATACCCCATTGTAGCATACTGGACATCAGATGG
CAGTACAAAAACATGCAATTGGTGACAATCCACAACACCACGATAAACAGATGG
>C00355 length=156
ACAGTGGCAGTTTCAAAAAAGACCTAGCAGACTACCCCCTCTTTAACTGGGCCTGTATCT
GCATTGACATGGAAAAGCCCTTCGATTACACAGGGGCATGGAGAAACGCATGGTGGTCAA
TGCAGAGACAGGCATCAGGGGACATGGAATACATAG
>C00356 length=154
AGTGGCAGTTTCAAAAAGACCTAGCAGACTACCCCCTCTTTAACTGGGCCTGTATCTGCA
TTGACATGGAAAAGCCCTTCGATTACACAGGGGCATGGAGAAACGCATGGTGGTCAATGC
AGAGACAGGCATCAGGGGACATGGAATACATAGA
>C00357 length=151
TGGCAGTTTCAAAAAGACCTAGCAGACTACCCCCTCTTAACTGGGCCTGTATCTGCATTG
ACATGGAAAAGCCCTTCGATTACACAGGGGCATGGAGAAACGCATGGTGGTCAATGCAGA
GACAGGCATCAGGGGACATGGAATACATAGA
>C00358 length=348
TGGCAGTTTCAAAAAGACCTAGCAGACTACCCCCTCTTTAACTGGGCCTGTATCTGCATT
GACATGGAAAAGCCCTTCGATTACACAGGGGCATGGAGAAACGCATGGTGGTCAATGCAG
AGACAGGCATCAGGGGACATGGAATACATAGAAAAATGGGGGAGAATCCCACCAACAGGA
GACTGGCAACTACCGTCATCCAGTGTGATGACACAAAACGGAAACAACCCGAACTGGAAG
CCTAGAGACCGCACCAGCAATATACCCCATTGTAGCATACTGGACATCAGATGGCAGTAC
AAAAACATGCAATTGGTGCACAATCCACAACACACCGATAAAACAGAT
>C00359 length=150
GCAGTTTCAAAAAAGACCTAGCAGACTACCCCCTCTTTAACTGGGCCTGTATCTGCATTG
ACATGGAAAAGCCCTTCGATTACACAGGGGCATGGAGAAACGCATGGTGGTCAATGCAGA
GACAGGCATCAGGGGACATGGAATACATAG
>C00360 length=344
CAGTTTCAAAAAGACCTAGCAGACTACCCCCCTCTTTAACTGGGCCTGTATCTGCATTGA
CATGGAAAAGCCCTTCGATTACACAGGGGCATGGAGAAACGCATGGTGGTCAATGCAGAG
ACAGGCATCAGGGGACATGGAATACATAGAAAATGGGGAGAATCCCACCAACAGGAGACT
GGCAACTACCGTCATCCAGTGTGATGACACAAAACGGAAACAACCCGAACTGGAAGCCTA
GAGACGCACCAGCAATAATACCCCATTGTAGCATACTGGACATCAGATGGCAGTACAAAA
ACATGCAATTGGTGCACAATCCACAACACACCGATAAACAGATG
>C00361 length=143
CAAAAAGACCTAGCAGACTACCCCCTCTTTAACTGGGCCTGTATCTGCATTGACATGGAA
AAGCCCTTCGATTACACAGGGGCATGGAGAAACGCATGGTGGTCAATGCAGAGACAGGCA
TCAGGGGACATGGAATACATAGA
>C00362 length=140
AAGACCTAGCAGACTACCCCCTCTTTAACTGGGCCTGTATCTGCATTGACATGGAAAAGC
CCTTCGATTACACAGGGGCATGGAGAAAACGCATGGTGGTCAATGCAGAGACAGGCATCA
GGGGACATGGAATACATAGA
>C00363 length=131
AGCAGACTACCCCCTCTTTAACTGGGCCTGTATCTGCATTGACATGGAAAAGCCCTTCGA
TTACACAGGGCATGGAGAAACGCATGGTGGTCAATGCAGAGACAGGCATCAGGGGACATG
GAATACATAGA
>C00364 length=131
CAGACTACCCCCCTCTTTAACTGGGCCTGTATCTGCATTGACATGGAAAAGCCCTTCGAT
TACACAGGGGCATGGAGAAACGCATGGTGGTCAATGCAGAGACAGGCATCAGGGGACATG
GAATACATAGA
>C00365 length=324
GACTACCCCCTCTTTAACTGGGCCTGTATCTGCATTGACATGGAAAAGCCCTTCGATTAC
ACAGGGGCATGGAGAAACGCATGGTGGTCAATGCAGAGACAGGCATCAGGGGACATGGAA
TACATAGAAAAATGGGGGAGAATCCCACCAACAGGAGACTGGCAACTACCGTCATCCAGT
GTGATGACACAAAACGGAAACAACCCGAACTGGAAGCCTAGAGACGCACCAGCAATATAC
CCCATTGTAGCATACTGGACATCAGATGGCAGTACAAAAACATGCAATTGGTGCACAATC
CACAACACACCGATAAACAGATGG
>C00366 length=124
TACCCCCTCTTTAACTGGGCCTGTATCTGCATTGACATGGAAAAGCCCTTCGATTACACA
GGGGCATGGAGAAACGCATGGTGGTCAATGCAGAGACAGGCATCAGGGGACATGGAATAC
ATAG
>C00367 length=124
TACCCCCTCTTTAACTGGGCCTGTATCTGCATTGACATGGAAAAGCCCTTCGATTACACA
GGGGCATGGAGAAACGCATGGTGGTCAATGCAGAGACAGGCATCAGGGGACATGGAATAC
ATAG
>C00368 length=122
CCCCCTCTTTAACTGGGCCTGTATCTGCATTGACATGGAAAAGCCCTTCGATTACACAGG
GGCATGGAGAAACGCATGGTGGTCAATGCAGAGACAGGCATCAGGGGACATGGAATACAT
AG
>C00369 length=324
CCCCTCTTTAACTGGGCCTGTATCTGCATTGACATGGAAAAGCCCTTCGATTACACAGGG
GCATGGAGAAACGCATGGTGGTCAATGCAGAGACAGGCATCAGGGGACATGGAATACATA
GAAAAATGGGGGAGAATCCCACCAACAGGAGACTGGCAACTACCGTCATCCAGTGTGATG
ACACAAAACGGAAACAACCCCGAACTGGAAGCCTAGAGACGCACCAGCAATATACCCCAT
TGTAGCATACTGGACATCAGATGGCAGTACAAAAACATGCAATTGGTGCCACAATCCACA
ACACACCGATAAACCAGATGGAGA
>C00370 length=316
CCTCTTTAACTGGGCCTGTATCTGCATTGACATGGAAAAAGCCCTTCGATTACACAGGGG
CATGGAGAAACGCATGGTGGTCAATGCAGAGACAGGCATCAGGGGACATGGAATACATAG
AAAAATGGGGAGAATCCCACCAACAGGAGACTGGCAACTACCGTCATCCAGTGTGATGAC
CACAAACGGAAACAACCCGAACTGGAAGCCTAGAGACGCACCAGCAATATACCCCATTGT
AGCATACTGGACATCAGATGGCCAGTACAAAAACATGCAATTGGTGCACAATCCACAACA
CACCGATAAACAGATG
>C00371 length=312
CTCTTTAACTGGGCCTGTATCTGCATTGACATGGAAAAGCCCTTCGATTACACAGGGGCA
TGGAGAAACGCATGGTGGTCAATGCAGAGACAGGCATCAGGGGACATGGAATACATAGAA
AAATGGGGGAGAATCCCACCAACAGGAGACTGGCAACTACCGTCATCCAGTGTGATGACA
CAAAACGGAAACAACCCGAATGGAAGCCTAGAGACGCACCAGCAATATACCCCATTGTAG
CATACTGGACATCAGATGGCAGACAAAAACATGCAATTGGTGCACAATCCACAACACACC
GATAAACAGATG
>C00372 length=443
TTAACTGGGCCTGTATCTGCATTGACATGGAAAAGCCCTTCGATTACACAGGGGCATGGA
GAAACGCATGGTGGTCAATGCAGAGACAGGCATCAGGGGACATGGAATACATAGAAAAAT
GGGGGAGAATCCCACCAACAGGAGACTGGGCAACTACCGTCATCCAGTGTGATGACACAA
AACGGAAACAACCCGAACTGGAAGCCTAGAGACGCACCAGCAATATACCCCATTGTAGCA
TACTGGACATCAGATGGCAGTACAAAAACATGCAATTGGTGCACAATCCACAACACACCG
ATAAACAGATGGAGAAAAAGGAAGCGGCAGCAGTTCAGGTTAGAGACTGAGGGGACTGTG
CCTAAGAGTATCTCAGAGCAGGAGAATACTACAGAATGCAACAGGGAGAGTTACGGGACA
GTTCAAACAGCAGTGGTGGCCAG
>C00373 length=307
ACTGGGCCTGTATCTGCATTGACATGGAAAAGCCCTTCGATTACACAGGGGCATGGAGAA
ACGCATGGTGGTCAATGCAGAGACAGGCATCAGGGGACATGGAATACATAGAAAAATGGG
GGAGAATCCCACCAACAGGAGACTGGCAACTACCGTCATCCAGTGTGATGACACAAAACG
GAAACAACCCGAACTGGAAAGCCTAGAGACGCACCAGCATATACCCCATTGTGCATACTG
GACATCAGATGGCAGTACAAAAAACATGCAATTGGTGCACAATCCACAACACACCGATAA
ACAGATG
>C00374 length=303
TGGGCCTGTATCTGCATTGACATGGAAAAGCCCTTCGATTACACAGGGGCATGGAGAAAC
GCATGGTGGTCAATGCAGAGACAGGCATCAGGGGACATGGAATACATAGAAAAATGGGGG
AGAATCCCACCAACAGGAGACTGGCAACTACCGTCATCCAGTGTGATGACACAAAACGGA
AACAACCCGAACTGGAAGCCTAGAGACGCACCAGCAATATACCCATTGTAGCATACTGGA
CATCAGATGGCAGTACAAAAACATGCAATTGGTGCACAATCCACAACACACCGATAACAG
ATG
>C00375 length=307
TGGGCCTGTATCTGCATTGACATGGAAAAGCCCTTCGATTACACAGGGGCATGGAGAAAC
GCATGGTGGTCAATGCAGAGACAGGCATCAGGGGACATGGAATACATAGAAAAATGGGGG
AGAATCCCACCAACAGGAGACTGGCAACTACCGTCATCCAGTGTGATGACACAAAACGGA
AAACAACCCGAACTGGAAGCCTAGAGACGCACCAGCAATATACCCCATTGTAGCATACTG
GACATCAGATGGCAGTACAAAAACATGCAATTGGTGCACAATCCACAACCACACCGAATA
AACAGAT
>C00376 length=109
TGGGCCTGTATCTGCATTGACATGGAAAAGCCCTTCGATTACACAGGGGCATGGAGAAAC
GCATGGTGGTCAATGCAGAGACAGGCATCAGGGGACATGGAATACATAG
>C00377 length=304
GGGCCTGTATCTGCATTGACATGGAAAAGCCCTTCGATTACACAGGGGCATGGAGAAACG
CATGGTGGTCAATGCAGAGACAGGCATCAGGGGACATGGAATACATAGAAAAATGGGGGA
GAATCCCACCAACAGGAGACTGGCAACTACCGTCATCAGTGTGATGACACAAAACGGAAA
CAACCCGAACTGGAAGCCTAGAGACGCACCAGCAATATACCCATTGTAGCATACTGGACA
TCAGATGGCAGTACAAAAACATGGCAATTGGTGCACAATCCACAACACACCGATAAAACG
ATGG
>C00378 length=432
GGCCTGTATCTGCATTGACATGGAAAAGCCCTTCGATTACACAGGGGCATGGAGAAACGC
ATGGTGGTCAATGCAGAGACAGGCATCAGGGGACATGGAATACATAGAAAAATGGGGGAG
AATCCCACCAACAGGAGACTGGCAACTACCGTCATCCAGTGTGATGACACAAAACGGAAA
CAACCCGAACTGGAAGCCTAGAGACGCACCAGCAATATACCCCATTGTAGCATACTGGAC
ATCAGATGGCAGTACAAAAAACATGCAATTGGTGCACAATTCCACAACACACCATAAACA
GATGGAGAAAAAAGGAAGCGGCAGCAGTTCAGGTTAGAGACTTGAGGGGACTGTTGCCTA
AGAGATGCTCAAGCAGGAGCATACTACAGATGGCAACAGGGAGAGTTTACGGGACAGTTC
AAAACAGCAGTG
>C00379 length=292
CTGCATTGACATGGAAAAGCCCTTCGATTACACAGGGGCATGGAGAAACGCATGGTGGTC
AATGCAGAGACAGGCATCAGGGGACATGGAATACATAGAAAAATGGGGGAGAATCCCACC
AACAGGAGACTGGCAACTACCGTCATCCAGTGTGATGACACAAAACGAAACAACCCGAAC
TGGAAGCCTAGAGACGCACCAGCAATATACCCCATTGTAGCATACTGACATCAGATGGCA
GTACAAAAACATGCAATTGGTGCACAATCCACAACACACCGATAAACAGATG
>C00380 length=98
CTGCATTGACATGGAAAAGCCCTTCGATTACACAGGGGCATGGAGAAACGCATGGTGGTC
AATGCAGAGACAGGCATCAGGGGACATGGAATACATAG
>C00381 length=243
TGCATTGACATGGAAAAGCCCTTCGATTACACAGGGGCATGGAGAAACGCATGGTGGTCA
ATGCAGAGACAGGCATCAGGGGACATGGAATACATAGAAAAATGGGGGAGAATCCCACCA
ACAGGAGACTGGCAACTACCGTCATCCAGTGTGATGACACAAAAACGGAAACAACCCGAA
CTGGAAGCCTAGAGACGCACCAGCAATATACCCCATTGTAGCATACTGGACATCAGATGG
CAG
>C00382 length=98
TGCATTGACATGGAAAAGCCCTTCGATTACACAGGGGCATGGAGAAACGCATGGTGGTCA
ATGCAGAGACAGGCATCAGGGGACATGGAATACATAGA
>C00383 length=96
GCATTGACATGGAAAAGCCCTTCGATTACACAGGGGCATGGAGAAACGCATGGTGGTCAA
TGCAGAGACAGGCATCAGGGGACATGGAATACATAG
>C00384 length=95
CATTGACATGGAAAAGCCCTTCGATTACACAGGGGCATGGAGAAACGCATGGTGGTCAAT
GCAGAGACAGGCATCAGGGGACATGGAATACATAG
>C00385 length=291
TGACATGGAAAAGCCCTTCGATTACACAGGGGCATGGAGAAACGCATGGTGGTCAATGCA
GAGACAGGCATCAGGGGGACATGGAATACATAGAAAAATGGGGGAGAATCCCACCAACAG
GAGACTGGCAACTACCGTCATCCAGTGTGATGACACAAAAACGGAAACAACCCGAACTGG
AAGCCTAGAGACGCACCAGCAATATACCCCATTGTAGCATACGGACATCAGATGGCAGTA
CAAAAACATGCAATTGGTGCACAATCCACAACACACCGATAAACAGATGGA
>C00386 length=417
TGGAAAAGCCCTTCGATTACACAGGGGCATGGAGAAACGCATGGTGGTCAATGCAGAGAC
AGGCATCAGGGGACATGGAATACATAGAAAAATGGGGGAGAATCCCACCAACAGGAGACT
GGCAACTACCGTCATCCAGTGTGATGACACAAAACGGAAACAACCCGAACTGGAAGCCTA
GAGACGCACCAGCAATATACCCCATTGTAGCATACTGGACATCAGATGGCAGTACAAAAA
CATGCAATTGGTGCACAATCCACAACACACCCGATAAACAGATGGAGAAAAAAGGAAGCG
GCAGCAGTTCAGGTTAGAGACTTGAGGGGACTGTGCCTAAAGTATGCTCAAGAGCAGGAG
ACATACTACAGATGGCACAGGGGAGAGGTTTACGGGACAGTTCAAACAGCAGTGGTG
>C00387 length=415
GGAAAAGCCCTTCGATTACACAGGGGCATGGAGAAACGCATGGTGGTCAATGCAGAGACA
GGCATCAGGGGACATGGAATACATAGAAAAATGGGGGAGAATCCCACCAACAGGAGACTG
GCAACTACCGTCATCCAGTGTGATGACACAAAACGGAAACAACCCGAACTGGAAGCCTAG
AGACGCACCAGCAATATACCCCATTGTAGCATACTGGACATCAGATGGCAGTACAAAAAC
ATGCAATTGGTGCACAATCCACAACACACCGATAAACAGATGGAGAAAAAAGGAAGCGGC
AGCAGTTCAGTTAGAGACTTGAGGGGACTGTCCCTAAGAGTATGCTCAGAGCAGGAGAAT
ACTACAGATGGCAACAGGGAGAGTTTACGGACAGTTCAAACAGCGTGGTGGCCAG
>C00388 length=408
CCCTTCGATTACACAGGGGCATGGAGAAACGCATGGTGGTCAATGCAGAGACAGGCATCA
GGGGACATGGAATACATAGAAAAATGGGGGAGAATCCCACCAACAGGAGACTGGCAACTA
CCGTCATCCAGTGTGATGACACAAAACGGAAACAACCCGAACTGGAAGCCTAGAGACGCA
CCAGCAATATACCCCATTGTAGCATACTGGACATCAGATGGCAGTACAAAACATGCAATT
GGTGCACAATCCACAACACACCGATAAACAGATGGAGAAAAAGGAAGCGGCAGCAGTTCA
GGTTAGAGACTTGAGGGGGACTGTGCCTAAGAGTATGCTCAGAGCAGGAGACATACTACA
GATGGCAACAGGGAGAGTTTACGGGACAGTTCAACAGCAGTGGTGGGC
>C00389 length=273
CTTCGATTACACAGGGGCATGGAGAAACGCATGGTGGTCAATGCAGAGACAGGCATCAGG
GGACATGGAATACATAGAAAAATGGGGGAGAATCCCACCAACAGGAGACTGGCAACTACC
GTCATCCAGTGTGATGACACAAAACGGAAACAACCCGAACTGGAAGCCTAGAGACGCACC
AGCAATATACCCCATTGTAGCATACTGGACATCAGATGGCAGTACAAAAACATGCAATTG
GTGCACAATCCACAACACACCGATAAACAGATG
>C00390 length=274
CTTCGATTACACAGGGGCATGGAGAAACGCATGGTGGTCAATGCAGAGACAGGCATCAGG
GGACATGGAATACATAGAAAAATGGGGGAGAATCCCACCAACAGGAGACTGGCAACTACC
GTCATCCAGTGTGATGACACAAAACGGAAACAACCCCGAACTGGAAGCCTAGAGACGCAC
CAGCAATATACCCCATTGTAGCATACTGGACATCAGATGGCAGTACAAAAACATGCAATT
TGTGCACAATCCACAACACACCGATAAACAGATG
>C00391 length=272
TTCGATTACACAGGGGCATGGAGAAACGCATGGTGGTCAATGCAGAGACAGGCATCAGGG
GACATGGAATACATAGAAAAATGGGGGAGAATCCCACCAACAGGAGACTGGCAACTACCG
TCATCCAGTGTGATGACACAAAACGGAAAACAACCCGAACTGGAAGCCTAGAGACGCACC
AGCAATATACCCCATTGTAGCATACTGGACATCAGATGGCAGTACAAAAACATGCAATTG
GTGCACAATCCCACAACACACCGATAAACAAT
>C00392 length=69
ACACAGGGGCATGGAGAAACGCATGGTGGTCAATGCAGAGACAGGCATCAGGGGACATGG
AATACATAG
>C00393 length=67
CAGGGGCATGGAGAAACGCATGGTGGTCAATGCAGAGACAGGCATCAGGGGACATGGAAT
ACATAGA
>C00394 length=262
AGGGGCATGGAGAAACGCATGGTGGTCAATGCAGAGACAGGCATCAGGGGACATGGAATA
CATAGAAAAATGGGGGAGAATCCCACCAACAGGAGACTGGCAACTACCGTCATCCAGTGT
GATGACACAAAACGGAAACAACCCGAACTGGAAGCCTAGAGACGCACCAGCAATATACCC
CATTGTAGCATACTGGACATCAGATGGCAGTACAAAAACATGCAATTGGTGCACAATCCA
CAACACACCGATAAACAGATGG
>C00395 length=261
GGGGCATGGAGAAACGCATGGTGGTCAATGCAGAGACAGGCATCAGGGGACATGGAATAC
ATAGAAAAATGGGGGAGAATCCCACCAACAGGAGACTGGCAACTACCGTCATCCAGTGTG
ATGACACAAAACGGAAACAACCCCGAACTGGAAGCCTAGAGACGCACCAGCAATATACCC
CATTGTAGCATACTGGACATCAGATGGCAGTACAAAAACATGCAATTGGTGCACAATCCA
CAACACACCGATAAACAGATG
>C00396 length=265
GGGGCATGGAGAAACGCATGGTGGTCAATGCAGAGACAGGCATCAGGGGACATGGAATAC
ATAGAAAAATGGGGGAGAATCCCACCAACAGGAGACTGGCAACTACCGTCATCCAGTGTG
ATGACACAAAAACGGAAACAACCCGAACTGGAAGCCTAGAGACGCACCAGCAATATACCC
CATTGTAGCATACTGGACATCAGATGGCAGTACAAAAACATGCAATTGGTGCACAATCCA
CAACACACCGATAAACAGATGGAGA
>C00397 length=379
ATGGAGAAACGCATGGTGGTCAATGCAGAGACAGGCATCAGGGGACATGGAATACATAGA
AAAATGGGGGAGAATCCCACCAACAGGAGACTGGCAACTACCGTCATCCAGTGTGATGAC
ACAAACGGAAACAACCCGAACTGGAAGCCTAGAGACGCACCAGCAATATACCCCATTGTA
GCATACTGGACATCAGATGGCAGTACAAAAACATGCAATTGGTGCACAATCACAACACAC
CGATAAACAGATGGAGAAAAAAGGAAGCGGCAGCAGTTCAGGTTAGAGACTTGAGGGGAC
GTGCCTAAGAGTATGCTCAGAGCAGGGACATACTACAGATGGCAACAGGGAGAGTTTACG
GACTTCAAACAGCAGTGGG
>C00398 length=380
GAAACGCATGGTGGTCAATGCAGAGACAGGCATCAGGGGACATGGAATACATAGAAAAAT
GGGGGAGAATCCCACCAACAGGAGACTGGCAACTACCGTCATCCAGTGTGATGACACAAA
ACGGAAACAACCCGAACTGGAAGCCTAGAGACGCACCAGCAATATACCCCATTGTAGCAT
ACTGGACATCAGATGGCAGTACAAAACATGCAATTGTGCACAATCCACAACACACCGATA
AACAGATGGAGAAAAAAGGAAGCGGCAGCAGTTCAGGTTAGAGACTTGAGGGACTGTGCC
TAAGAGTATGCTCAGAGCAGGAAGACATACTACAGATGGCAACAGGGAGAGTTTACGGGC
AGTTCAAACAAGCAGTGGTG
>C00399 length=383
AAACGCATGGTGGTCAATGCAGAGACAGGCATCAGGGGACATGGAATACATAGAAAAATG
GGGGAGAATCCCACCAACAGGAGACTGGCAACTACCGTCATCCAGTGTGATGACACAAAA
CGGAAACAACCCGAACTGGAAGCCTAGAGACGCACCAGCAATATACCCCATTGTAGCATA
CTGGACATCAGATGGCAGTACAAAAAACATGCAATTGGTGCACAATCCACAACACACCGA
TAAACAGATGGAGAAAAAGGAAGCGGCAGCAGTTCAGGTTAGAGACTTGAGGGGACTGTG
CCTAAGAGTATGCTCAGAGCAGGAGACATACTACAGATGGCAACAGGGAGAGTTTACGGG
ACAGTTCAAACAGCAGTGGTGGC
>C00400 length=373
CATGGTGGTCAATGCAGAGACAGGCATCAGGGGACATGGAATACATAGAAAATGGGGGAG
AATCCCACCAACAGGAGACTGGCAACTACCGTCATCCAGTGTGATGACACAAAACGGAAA
CAACCCGAACTGGAAGCCTAGAGACGCACCAGCAATATACCCCATTGTAGCATACTGGAC
ATCAGATGGCAGTACAAAAACATGCAATTGGTGCACATCCACAACACACCGATAAACAGA
TGGAGAAAAAGGAAGCGGCAGCAGTTCAGGTTAGAGACTTGAGGGGACTGTGCCTAAAGA
GTATGCTCAGAGCAGGAGACATACTACAGATGGCAACAGGAGAGTTTACGGGACAGTTCA
AACAGCAGTGGTG
>C00401 length=47
TGGTGGTCAATGCAGAGACAGGCATCAGGGGGACATGGAATACATAG
>C00402 length=246
TGGTGGTCAATGCAGAGACAGGCATCAGGGGACATGGAATACATAGAAAAATGGGGGAGA
ATCCCACCAACAGGAGACTGGCAACTACCGTCATCCAGTGTGATGACACAAAACGGAAAC
AACCCGAACTGGAAGCCTAGAGACGCACCAGCAATATACCCCATTGTAGCATACTGGACA
TCAGATGGCAGTACAAAAACATGCAATTGGTGCACAATCCACAACACACCGATAAACAGA
TGGAGA
>C00403 length=42
GTCAATGCAGAGACAGGCATCAGGGGACATGGAATACATAGA
>C00404 length=339
TCAATGCAGAGACAGGCATCAGGGGACATGGAATACATAGAAAAATGGGGGAGAATCCCA
CCAACAGGAGACTGGCAACTACCGTCATCCAGTGTGATGACACAAAACGGAAACAACCCG
AACTGGAAGCCTAGAGACGCACCAGCAATATACCCCATTGTAGCATACTGGACATCAGAT
GGCAGTACAAAAACATGCAATTGGTGCACAATCCACAACACACCGATAAACAGATGGAGA
AAAAAGGAAGCGGGCAGCAGTTCAGGTTAGAGAACTTGAGGGGACTGTGCCTAAGAGTAT
GCTCGAGCAGGAGACATACTACAGATGGCAACAGGGAGA
>C00405 length=234
TCAATGCAGAGACAGGCATCAGGGGACATGGAATACATAGAAAAATGGGGAGAATCCCAC
CAACAGGAGACTGGCAACTACCGTCATCCAGTGTGATGACACAAAACGGAAACAACCCGA
ACTGGAAGCCTAGAGACGCACCAGCAATATACCCCATGTAGCATACTGGACATCAGATGG
CAGTACAAAAACATGCAATTGGTGCACAATCCACAACACACCGATAAACAGATG
>C00406 length=239
CAATGCAGAGACAGGCATCAGGGGACATGGAATACATAGAAAAATGGGGGAGAATCCCAC
CAACAGGAGACTGGCAACTACCGTCATCCAGTGTGATGACACAAAACGGAAACAACCCGA
ACTGGAAGCCTAGAGACGCACCAGCAATATACCCCATTGTAGCATACTGGACATCAGATG
GCAGTACAAAAACATGCAATTGGTGCACAATCCACAACACACCGATAAACAGATGGAGA
>C00407 length=364
ATGCAGAGACAGGCATCAGGGGACATGGAATACATAGAAAAATGGGGGAGAATCCCACCA
ACAGGAGACTGGCAACTACCGTCATCCAGTGTGATGACACAAAACGGAAACAACCCGAAC
TGGAAGCCTAGAGACGCACCAGCAATATACCCCATTGTAGCATACTGGACATCAGATGGC
AGTACAAAAACATGCAATTGGTGGCACAATCCACAACACACGATAAACAGATGGAGAAAA
AAGGAAGCGGCAGCAGTTCAGGTTAGAACTTGAGGGGACTGTGCCTAAGAGTATGCTCAG
AGCAGGAGACATACTACAGATGGCAACAGGGAGAGTTTACGGACAGTTCAAACACAGTGG
TGGC
>C00408 length=234
ATGCAGAGACAGGCATCAGGGGACATGGAATACATAGAAAAATGGGGGAGAATCCCACCA
ACAGGAGACTGGCAACTACCGTCATCCAGTGTGATGACACAAAACGGAAACAACCCGAAC
TGGAAGCCTAGAGACGCACCAGCAATATACCCCATTGTAGCATACTGGACATCAGATGGC
AGTACAAAAACATGCAATTGGTGCACAATCCACAACACACCGATAAACAGATGG
>C00409 length=228
AGAGACAGGCATCAGGGGACATGGAATACATAGAAAAATGGGGGAGAATCCCACCAACAG
GAGACTGGCAACTACCGTCATCCAGTGTGATGACACAAAACGGAAACAACCCGAACTGGA
AGCCTAGAGACGCACCAGCAATATACCCCATTGTAGCATACTGGACATCAGATGGCAGTA
CAAAAACATGCATTGGTGCACAATCCACACACACCGATAAACAGATGG
>C00410 length=228
GACAGGCATCAGGGGACATGGAATACATAGAAAAATGGGGGGAGAATCCCACCAACAGGA
GACTGGCAACTACCGTCATCCAGTGTGATGACACAAAACGGAAACAACCCGAACTGGAAG
CCTAGAGACGCACCAGCAATATACCCCATTGTAGCATACTGGACATCAGATGGCAGTACA
AAAACATGCAATTGGTGCACAATCCACAACACACCGATAAACAGATGG
>C00411 length=26
GCATCAGGGGACATGGAATACATAGA
>C00412 length=395
GCATCAGGGGACATGGAATACATAGAAAAATGGGGGAGAATCCCACCAACAGGAGACTGG
CAACTACCGTCATCCAGTGTGATGACACAAAACGGAAACAACCCGAACTGGAAGCCTAGA
GACGCACCAGCAATATACCCATTGTAGCATACTGGACATCAGATGGCAGTACAAAAACAT
GCAAATTGGTGCACAATCCACAACACACCGATAAACAGATGGAGAAAAAAGGAAGCGGCA
GCAGTTCAGGTTAGAGACTTGAGGGGACTGTGCCTAAGAGTATGCTCAGAGCAGGAGACA
TACTTACAGATGGCAACAGGGAGAGTTTACGGGACATTCAAAACAGCAGTGTGGGCAGGA
GGGGGACAGACCACGCACTATGTGTGATAGACGCA
>C00413 length=220
CATCAGGGGACATGGAATACATAGAAAAATGGGGGAGAATCCCACCAACAGGAGACTGGC
AACTACCGTCATCCAGTGTGATGACACAAAACGGAAACAACCCGAACTGGAAGCCTAGAG
ACGCACCAGCAATATACCCCATTGTAGCATACTGGACATCAGATGGCAGTACAAAAAACA
TGCAATTGGTGCACAATCCACAACACACCGATAACAGATG
>C00414 length=353
TCAGGGGACATGGAATACATAGAAAAATGGGGGAGAATCCCACCAACAGGAGACTGGCAA
CTACCGTCATCCAGTGTGATGACACAAAACGGAAACAACCCGAACTGGAAGCCTAGAGAC
GCACCAGCAATATACCCCATTGTAGCATACTGGACATCAGATGGCAGTACAAAAACATGC
AATTGGTGCACAATCCACAACACACCGATAAACAGATGGAGAAAAAGGAAGCGGAGCAGT
TCAGGTTAGAGACTTGAGGGGACTGGCCTAAGAGTATGCTCAGAGCAGGAGACATACTAC
AGATGGCAACAGGGAGGAGTTTACGGGACAGTTCAAACAGCAGTGGTGGCCAG
>C00415 length=355
TCAGGGGACATGGAATACATAGAAAAATGGGGGAGAATCCCACCAACAGGAGACTGGCAA
CTACCGTCATCCAGTGTGATGACACAAAACGGAAACAACCCGAACTGGAAGCCTAGAGAC
GCACCAGCAATATACCCCATTGTAGCATACTGGACATCAGATGGCAGTACAAAAACATGC
AATTGGTGCACAATCCACAACACACCGATAAACAGATGGAGAAAAAAGGAAGCGGCAGCA
GTTCAGGTTAGAGACTTGAGGGGAACTGTGCCTAAGAGTATGCTCAGAGCAGGAGACATA
CTACAGATGGCAACAGGGAGAGTTTACGGGACAGTTCAAACAGCCAGTGGTGGCC
>C00416 length=347
GACATGGAATACATAGAAAAATGGGGGAGAATCCCACCAACAGGAGACTGGCAACTACCG
TCATCCAGTGTGATGACACAAAACGGAAACAACCCGAACTGGAAGCCTAGAGACGCACCA
GCAATATACCCCATTGTAGCATACTGGACATCAGATGGCAGTACAAAAACATGCAATTGG
TGCACAATCCACAACACACCGATAAACGATGGAGAAAAAAGGAAGCGGCAGCAGTTCAGG
TTAGAGACTTGAGGGGACTGTGCCTAAAGAGTATGCTCAGAGCAGGAGACATACTACAGA
GGGCAACAGGGGAGTTTACGGACAGTTCAAACAGCAGTGGTGGCCAG
>C00417 length=342
CATGGAATACATAGAAAAATGGGGGAGAATCCCACCAACAGGAGACTGGCAACTACCGTC
ATCCAGTGTGATGACACAAACGGAAACAACCCGAACTGGAAGCCTAGAGACGCACCAGCA
ATATACCCCATTGTAGCATACTGGACATCAGATGGCAGTACAAAAACATGCAATTGGTGC
ACAATCCACAACACACCGATAAACAGATGGAGAAAAAAGGAAGCGGCAGCAGTTCAGGTT
AGAGACTTTGAGGGACTGTGCCTAAGAGTATGCTCAGAGCAGGAGACATACTACAGATGG
CAACAGGGAGAGTTTACGGGACAGTTCAAACAGCAGTGGTGG
>C00418 length=343
TGGAATACATAGAAAAATGGGGGAGAATCCCACCAACAGGAGACTGGCAACTACCGTCAT
CCAGTGTGATGACACAAAACGGAAACAACCCGAACTGGAAGCCTAGAGACGCACCAGCAA
TATACCCCATTGTAGCATACTGGACATCAGATGGCAGTACAAAAACATGCAATTGGTGCA
CAATCCACAACACACCGATAAACAGATGGAGAAAAAAGGAAGCGGCAGCAGTTCAGGTTA
GAGACTTGAGGGGACTGTGCCTAAGAGTATGCTCGAGCAGGAGACATACTACAGTGGCAA
CAGGGAGAGTTTACGGGGACAGTTCAAACAGCAGTGGTGGCCG
>C00419 length=13
TGGAATACATAGA
>C00420 length=437
GAATACATAGAAAAATGGGGGAGAATCCCACCAACAGGAGACTGGCAACTACCGTCATCC
AGTGTGATGACACAAAACGGAAACAACCCGAACTGGAAGCCTAGAGACGCACCAGCAATA
TACCCCATTGTAGCATACTGGACATCAGATGGCAGTACAAAAACATGCAATTGGTGCACA
ATCCACAACACACCGATAAACAGATGGAGAAAAAAGGAAGCGGCAGCAGTTCAGGTTAGA
GACTTGAGGGGACTGTGCCTAAGAGTATGCTCAGAGCAGGAGACATACTACAGATGGCAA
CAGGGAGAGTTTACGGGACAGTTCAAACAGCAGTGGTGGCCAGGAGGGGGACAGACCACG
CACTATGTGTGATAGACGCAACAGGAACAAAAGGCATTTAGACAATCCAGACGTATATGT
ACTGACATGGAATGGTC
>C00421 length=305
ACATAGAAAAATGGGGGAGAATCCCACCAACAGGAGACTGGCAACTACCGTCATCCAGTG
TGATGACACAAAACGGAAACAACCCGAACTGGAAGCCTAGAGACGCACCAGCAATATACC
CCATTGTAGCATACTGGACATCAGATGGCAGTACAAAAACATGCAATTGGTGCACAATCC
ACAACACACCGATAAACAGATGGAGAAAAAAGGAAGCGGCAGCAGTTCAGGTTTAGAGAC
TTGAGGGGACTTGTGCCTAAGAAGTATGCTCAGAGCAGGAGACATACTACAGATGGCAAC
AGGAG
>C00422 length=331
TAGAAAAATGGGGGGAGAATCCCACCAACAGGAGACTGGCAACTACCGTCATCCAGTGTG
ATGACACAAAACGGAAACAACCCGAACTGGAAGCCTAGAGACGCACCAGCAATATACCCC
ATTGTAGCATACTGGACATCAGATGGCAGTACAAAAACATGCAATTGGTGCACAATCCAC
AACACACCGATAAACAGATGGAGAAAAAAGGAAGCGGCAGCAGTTCAGGTTAGAGACTTG
AGGGGACCTGTGCCTAAGAGTATGCTCAGAGCAGGAGACATACTACAGATGGCACAGGGA
GGTTTACGGGACAGTTCAAACAGCAGTGGTG
>C00423 length=375
AGAAAAATGGGGAGAATCCCACCAACAGGAGACTGGCAACTACCGTCATCCAGTGTGATG
ACACAAAACGGAAACAACCCGAACTGGAAGCCTAGAGACGCACCAGCAATATACCCCATT
GTAGCATACTGGACATCAGATGGCAGTACAAAAACATGCAATTGGTGCACAATCCACAAC
ACACCGATAAACAAGATGGAGAAAAAAGGAAGCGGCAGCAGTCAGGTTAGAGACTTGAGG
GGACTGTGCCTAAGAGTATGCTCAGAGCAGGGAGACATACTACAGATGGCAACAGGGAGA
GTTACGGGACAGTTCAAACAGCAGTGGTGGCCAGGAGGGGGACAGACCACGCACTATGTG
TGAATAGACGCACAG
>C00424 length=331
AAAATGGGGGAGAATCCCACCAACAGGAGACTGGCAACTACCGTCATCCAGTGTGATGAC
ACAAAACGGAAACAACCCGAACTGGAAGCCTAGAGACGCACCAGCAATATACCCCATTGT
AGCATACTGGACATCAGATGGCAGTACAAAAACATGCAATTGGTGCACAATCCACAACAC
ACCGATAAACAGATGGAGAAAAAAGGAAGCGGCAGCAGTTCAGGTTAGAGACCTTGAGGG
GACTGTGCCTAAGAGTATGCTCAGAGCAGGAGACATACTAACAGATGGCAACAGGGGAGA
TTTACGGGACAGTTCAAACAGCAGTGGTGGC
>C00425 length=328
AATGGGGGAGAATCCCACCAACAGGAGACTGGCAACTACCGTCATCCAGTGTGATGACAC
AAAACGGAAACAACCCGAACTGGAAGCCTAGAGACGCACCAGCAATATACCCCATTGTAG
CATACTGGACATCAGATGGCAGTACAAAAAACATGCAATTGGTGCACAATCCACAACACA
CCGATAAACAGATGGAGAAAAAGGAAGCGGCAGCAGTTCAGGTTAGAGACTTGAGGGGAC
TGTGCCTAAGAGTATGCTCAGAGCAGGAGACATACTACAGATGGCAACAGGGAGAAGTTT
ACGGGACAGTTCAAACAGCAGTGGTGGC
>C00426 length=325
TGGGGGAGAATCCCACCAACAGGAGACTGGCAACTACCGTCATCCAGTGTGATGACACAA
AACGGAAACAACCCGAACTGGAAGCCTAGAGACGCACAGCAATATACCCCATTGTAGCAT
ACTGGACATCAGATGGCAGTACAAAAAACATGCAATTGGTGCACAATCCACAACACACGA
TAAACAGATGGAGAAAAAAGGAAGCGGCAGCAGTTCAGGTTAGAGACTTGAGGGACTGTG
CCTAAGAGTATGCTAGAGCAGGAGACCATACTACAGATGGCAACAGGAGAGTTTACGGGA
CAGTTCAAACAGCAGTGGTGGCCAG
>C00427 length=328
TGGGGGAGAATCCCACCAACAGGAGACTGGCAACTACCGTCATCCAGTGTGATGACACAA
AACGGAAACAACCCGAACTGGAAGCCTAGAGACGCACCAGCAATATACCCCATTGTAGCA
TACTGGACATCAGATGGCAGTACAAAAACATGCAATTGGTGCACAATCCACAACACACCG
ATAAACAGATGGAGAAAAAAGGAAGCGGCAGCAGTTCAGGTTAGAGACTTGAGGGGACTG
TGCCTAAGAGTATGCTCAGAGCAGGAGACATACTACAGATGGCAACAGGGAGAGTTTACG
GGACAGTTCAAACAGCAGTGGTGGCCAG
>C00428 length=326
GGGGGAGAATCCCACCAACAGGAGACTGGCAACTACCGTCATCCAGTGTGATGACACAAA
ACGGAAACAACCCGAACTGGAAGCCTAGAGACGCACCAGCAATATACCCCATTGTAGCAT
ACTGGACATCAGATGGCAGTACAAAAACATGCAATTGGTGCACAATCCACAACACACCGA
TAAACAGATGGAGAAAAAAGGAAGCGGCAGCAGTTCAGGTTAGAGACTTGAGGGGACTGT
GCCTAAGGAGTATGCTCAGAGCAGGAGACATACTACAGATGGCAACAGGGAGAGTTTACG
GGACAGTTCAAACAGCAGTGGTGGCC
>C00429 length=189
GGAGAATCCCACCAACAGGAGACTGGCAACTACCGTCATCCAGTGTGATGACACAAAACG
GAAACAACCCGAACTGGAAGCCTAGAGACGCACCAGCAATATACCCCATTGTAGCATACT
GGACATCAGATGGCAGTACAAAAACATGCAATTGGTGCACAATCCACAACACACCGATAA
ACAGATGGA
>C00430 length=321
GAGAATCCCACCAACAGGAGACTGGCAACTACCGTCATCCAGTGTGATGACACAAACGGA
AACAACCCGAACTGGAAGCCTAGAGACGCACCAGCAATATACCCCATTGTAGCATACTGG
ACATCAGATGGCAGTACAAAAACATGCAATGGTGCACAATCCACAACACACCGATAAACA
GATGGAGAAAAAAGGAAGCGGCAGCAGTTCAGGTTAGAGACTTGAGGGGACTGTGCCTAA
GAGTATGCTCAGAGCAGGAGACATACTACAGATGGCAACAGGGAGAGTTTACGGGACAGT
TTCAAAACAGCAGTGGTGGCC
>C00431 length=487
CCCACCAACAGGAGACTGGCAACTACCGTCATCCAGTGTGATGACACAAAACGGAAACAA
CCCGAACTGGAAGCCTAGAGACGCACCAGCAATATACCCCATTGTAGCATACTGGACATC
AGATGGCAGTACAAAAACATGCAATTGGTGCACAATCCACAACACACCGATAAACAGATG
GAGAAAAAAGGAAGCGGCAGCAGTTCAGGTTAGAGACTTGAGGGGACTGTGCCTAAGAGT
ATGCTCAGAGCAGGAGACATACTCAGATGGCAACAGGGAGAGTTTACGGGACAGTCAAAC
AGCAGTGGTGGCCAGGAGGGGGGACAGACCACGCACTATGTGTGATAGACGCAACAGGAA
CAAAGGCATTAGACAATCCAGACGTATATGTACTGACAATGGAATGGTCAAATAAACAGT
GCAAACTACACCTCCACTTACCTACTGGGGTATTACAAACTCAGGTAGGAAGCATGGCAG
GACACAG
>C00432 length=313
CACCAACAGGAGACTGGCAACTACCGTCATCCAGTGTGATGACACAAAACGGAAACAACC
CGAACTGAAGCCTAGAGACGCACCAGCAATATACCCCATTGTAGCATACTGGACATCAGA
TGGCAGTACAAAAAACATGCAATTGGTGCACAATCCACAACACACCGATAAACAGATGGA
GAAAAAAGGAAGCGGCAGCAGTTCAGGTTAGAGACTTGAGGGGACTGTGCCTAAGAGTAT
GCTCAGAGCAGGAGACATACTACAGATGGCAACAGGGAGAGTTTACGGGGACAGTTCAAA
CAGCAGTGGTGGC
>C00433 length=312
AACAGGAGACTGGCAACTACCGTCATCCAGTGTGATGACACAAAACGGAAACAACCCGAA
CTGGAAGCCTAGAGACGCACCAGCAATATACCCCATTGTAGCATACTGGACATCAGATGG
CAGTACAAAAACATGCAATTGGTGCACAATCCACAACACACCGATAAACAGATGGAGAAA
AAAGGAAGCGGCAGCAGTTCAGGTTTAGAGACTTGAGGGGACTGTGCCTAAGAGTATGCT
CAGAGCAGGAGACATACTACAGATGGCAACAGGGAGAGTTTACGGGACAGTTCAAAACAG
CAGTGGTGGCCA
>C00434 length=174
AACAGGAGACTGGCAACTACCGTCATCCAGTGTGATGACACAAAACGGAAACAACCCGAA
CTGGAAGCCTAGAGACGCACCAGCAATATACCCCATTGTAGCATACTGGACATCAGATGG
CAGTACAAAAACATGCAATTGGTGCACAATCCACAACACACCGATAAACAGATG
>C00435 length=175
ACAGGAGACTGGCAACTACCGTCATCCAGTGTGATGACACAAAAACGGAAACAACCCGAA
CTGGAAGCCTAGAGACGCACCAGCAATATACCCCATTGTAGCATACTGGACATCAGATGG
CAGTACAAAAACATGCAATTGGTGCACAATCCACAACACACCGATAAACAGATGG
>C00436 length=478
ACAGGAGACTGGCAACTACCGTCATCCAGTGTGATGACACAAAACGGAAACAACCCGAAC
TGGAAGCCTAGAGACGCACCAGCAATATACCCCATTGTAGCATACTGGACATCAGATGGC
AGTACAAAAACATGCAATTGGTGCACAATCCACAACACACCGATAAACAGATGGAGAAAA
AAGGAAGCGGCAGCAGTTCAGGTTAGAGACTTGAGGGGACTGTGCCTAAGAGTATGCTCA
GAGCAGGAGACATACTACAGATGGCAACAGGGAGAGTTTACGGGCAGTTCAAACAGCAGT
GGTGGCCAGGAGGGGGACAGACCACGCACTATGTGTGATAGACGCAAAGGAACAAAGGCA
TAGACAATCCAGACGTATATGTACTGACATGGAATGGTCAAATAAACAGTCAACTACACC
TCCACTTACCTACTGGGGTATTACAACTTCAGGTAGGAGAGCATGGCAGGGACACAGA
>C00437 length=307
ACAGGAGACTGGCAACTACCGTCATCCAGTGTGATGACACAAAACGGAAACAACCCGAAC
TGGAAGCCTAGAGACGCACCAGCAATATACCCCATTGTAGCATACTGGACATCAGATGGC
AGTACAAAAACATGCAATTGGTGCACAATCCACAACACACCGATAAACAGATGGAGAAAA
AAGGAAGCGGCAGCAGTTCAGGTTAGAGACTTGAGGGGACTGTGCCTAAGAGTATGCTCA
GAGCAGGAGACATACTACAGATGGCAACAGGGAGAGTTTACGGGACAGTTCAAACAGCAG
TGGTGGC
>C00438 length=473
GAGACTGGCAACTACCGTCATCCAGTGTGATGACACAAAACGGAAACAACCCGAACTGGA
AGCCTAGAGACGCACCAGCAATATACCCCATTGTAGCATACTGGACATCAGATGGCAGTA
CAAAAACATGCAATTGGTGCACAATCCACAACACACCGATAAACAGATGGAGAAAAAAGG
AAGCGGCAGCAGTTCAGGTTAGAGACTTGAGGGGACTGTGCCTAAGAGTATGCTCAGAGC
AGGAGACATACTACAGATGGCAACAGGAGAGTTTACGGGACAGTTCAAACAGCAGTGGTG
GCCAGGAGGGGGGACAGACCCACGCACTATGTGTGATAGACGGCACAGGAACAAAGGCAT
TAGACAATCCAGACGTATATGTACTGACATGGAATGGCAAATAAACAAGTGCAACTACAC
TCCACTTACCTACTGGGGATTACAACTTCAGGTAGAGAGCATGGAGAACAGAC
>C00439 length=473
GACTGGCAACTACCGTCATCCAGTGTGATGACACAAAACGGAAACAACCCGAACTGGAAG
CCTAGAGACGCACCAGCAATATACCCCATTGTAGCATACTGGACATCAGATGGCAGTACA
AAAACATGCAATTGGTGCACAATCCACAACACACCGATAAACAGATGGAGAAAAAAAGGA
AGCGGCAGCAGTTCAGGTTAGAGACTTGAGGGACTGTGCCTAAGAGTATGCTCAGAGCAG
GAGACATACTACAGAATGGCAACAGGAGAGTTTACGGGGACAGTTCAAACAGCAGTGGTG
GCCAGGAGGGGGGACAGACCACGCACTATGTGTGATAGACGCAACAGGAACAAAGGCATT
AGACAATCAGACGTATATGTACTGACATGGAATGGTCAAATAAACAGTGCAACTAACCTC
CACTTACCTACTGGGGTATTACACTTCAGGAGGAGAGCATGGCAAGGGACACA
>C00440 length=168
GACTGGCAACTACCGTCATCCAGTGTGATGACACAAAACGGAAACAACCCGAACTGGAAG
CCTAGAGACGCACCAGCAATATACCCCATTGTAGCATACTGGACATCAGATGGCAGTACA
AAAACATGCAATTGGTGCACAATCCACAACACACCGATAAACAGATGG
>C00441 length=305
ACTGGCAACTACCGTCATCCAGTGTGATGACACAAAACGGAAACAACCCGAACTGGAAGC
CTAGAGACGCACCAGCAATATACCCCATTGTAGCATACTGGACATCAGATGGCAGTACAA
AAACATGCAATTGGTGCACAATCCACAACACACCGATAAACAGATGGAGAAAAAAGGAAG
CGGGCAGCAGTTCAGGTTAGAGACTTGAGGGGACTGTGCCTAAGAGTATGCTCAGAGCAG
GAGACATACTACAGATGGCAACAGGGAGAGTTTACGGGACAGGTTCAAACAGCAGTGGTG
GGCCA
>C00442 length=300
CTGGCAACTACCGTCATCCAGTGTGATGACACAAAACGGAAACAACCCGAACTGGAAGCC
TAGAGACGCACCAGCAATATACCCCATTGTAGCATACTGGACATCAGATGGCAGTACAAA
AACATGCAATTGGTGCACAATCCACAACACACCGATAAACAGATGGAGAAAAAAGGAAGC
GGCAGCAGTTCAGGTTAGAGACTTGAGGGGACTGTGCCTAAGAGTATGCTCAGAGCAGGA
GACATACTACAGATGGCAACAGGGAGGAGTTACGGGACAGTTCAAACAGCAGTGGTGGCC
>C00443 length=168
TGGCAACTACCGTCATCCAGTGTGATGACACAAAACGGAAACAACCCGAACTGGAAGCCT
AGAGACGCACCAGCAATATACCCCATTGTAGCATACTGGACATCAGATGGCAGTACAAAA
ACATGCAATTGGTGCACAATCCACAACACACCGATAAACAGATGGAGA
>C00444 length=300
TGGCAACTACCGTCATCCAGTGTGATGACACAAAACGGAAACAACCCGAACTGGAAGCCT
AGAGACGCACCAGCAATATACCCCATTGTAGCATACTGGACATCAGATGGCAGTACAAAA
ACATGCAATTGGTGCACAATCCACAACACACCGATAAACAGATGGAGAAAAAAGGAAGCG
GCAGCAGTTCAGGTTAGAGACTTGAGGGGGACTGTGCCTAAAGAGTATGCTCAGAGCAGA
GACATACTACAGATGGCAACAGGGAGAGTTTAACGGGACAGTTCAAACAGCAGTGGTGGC
>C00445 length=404
GCAACTACCGTCATCCAGTGTGATGACACAAAACGGAAACAACCCGAACTGGAAGCCTAG
AGACGCACCAGCAATATACCCCATTGTAGCATACTGGACATCAGATGGCAGTACAAAAAC
ATGCAATTGGTGCACAATCCACAACACACCGATAAACAGATGGAGAAAAAGGAAGCGGCA
GCAGTTCAGGTTAGAGACTTGAGGGGACTGTGCCTAAGAGTATGCTCAGAGCAGGAGACA
TACTACAGATGGCAACAGGGAGGTTTACGGGAACAGTTCAAACAGCAGTGGTGGCCAGGA
GGGGGACAGACCACGCACTATGTGTGATAGACGCAACAGGAACAAAGGCATTAGACAATC
CAGACGTATATGTACTGACATGGATGGTCAAAAAACAGTGCAAC
>C00446 length=291
CAACTACCGTCATCCAGTGTGATGACACAAAACGGAAACAACCCGAACTGGAAGCCTAGA
GACGCACCAGCAATATACCCCATTGTAGCATACTGGACATCAGATGGCAGTACAAAAACA
TGCAATTGGTGCACAATCCACAACACACGATAAACAGATGGAGAAAAAAGGAAGCGGCAG
CAGTTCAGGTTAGAGACTTGGGGGACTGTGCCTAAGAGTATGCTCAGAGCAGGAGACATA
CTACAGATGGCAACAGGAGAGTTTACGGGACAGTTCAAACAGCAGTGGTGG
>C00447 length=298
CAACTACCGTCATCCAGTGTGATGACACAAAACGGAAACAACCCGAACTGGAAGCCTAGA
GACGCACCAGCAATATACCCCATTGTAGCATACTGGACATCAGATGGCAGTACAAAACAT
GCAATTGTGCACAATCCACAACACACCGATAAACAGATGGAGAAAAAAGGAAGCGGCAGC
AGTTCAGGTTAGAGACTTGAGGGGGACTGTGCCTAAGAGTATGCTCAGAGCAGGAGACAT
ACTACAGATGGCAACAGGGAGAGTTTACGGGACAGTTTCAAAACAGCAGTGGTGGCCA
>C00448 length=165
CAACTACCGTCATCCAGTGTGATGACACAAAACGGAAACAACCCGAACTGGAAGCCTAGA
GACGCACCAGCAATATACCCCATTGTAGCATACTGGACATCAGATGGCAGTACAAAAACA
TGCAATTGGTGCACAATCCACAACACACCGATAAACAGATGGAGA
>C00449 length=297
AACTACCGTCATCCAGTGTGATGACACAAAACGGAAACAACCCGAACTGGAAGCCTAGAG
ACGCACCAGCAATATACCCCATTGTAGCATACTGGACATCAGATGGCAGTACAAAAACAT
GCAATTGGTGCACAATCCACAACACACCGATAAACAGATGGAGAAAAAAAGGAAGCGGCA
GCAGTTCAGGTTAGAGACTTGAGGGACTGTGCCTAAGAGTATGCTCAGAGCAGGAGACAT
ACTACAGATGGCAACAGGGAGAGTTTACCGGGACAGTTCAACAGCAGTGGTGGCCAG
>C00450 length=426
ACTACCGTCATCCAGTGTGATGACACAAAACGGAAACAACCCGAACTGGAAGCCTAGAGA
CGCACCAGCAATATACCCCCATTGTAGCATACTGGACATCAGATGGCAGTACAAAAACAT
GCAATTGGTGCACAATCCACAACACACCGATAAACAGATGGAGAAAAAAGGAAGCGGCAG
CAGTTCAGGTTAGAGACTTGAGGGGACTGTGCCTAAGAGTATGCTCAGAGCAGGAGACAT
ACTACAGATGGCAACAGGGAGAGTTACGGGACAGTTCAACAGCAGTGGTGGCCAGGAGGG
GGGACAGACCACGCACTATTGTGATAGACGCAACAGGAACAAAGGCATTAGACAATCCCA
GACGTATATGGTACCTGACATGATGGTCCAAATAAACAGTGCAACTACACCTCCACCTTA
CCTACT
>C00451 length=295
CTACCGTCATCCAGTGTGATGACACAAAACGGAAACAACCCGAACTGGAAGCCTAGAGAC
GCACCAGCAATATACCCCATTGTAGCATACTGGACATCAGATGGCAGTACAAAAACATGC
AATTGGTGCACAATCCACAACACACCGATAAACAGATGGAGAAAAAAGGAAGCGGCAGCA
GTTCAGGTTAGAGACTTGAGGGGACTGTGCCTAAGAGTAATGCTCAGAGCAGGAGACATA
CTACAGATGGCAACAGGGAGAGTTTACGGGACAGTTTCAAACAGCAGTGGTGGCC
>C00452 length=465
TACCGTCATCCAGTGTGATGACACAAAACGGAAACAACCCGAACTGGAAGCCTAGAGACG
CACCAGCAATATACCCCATTGTAGCATACTGGACATCAGATGGCAGTACAAAACATGCAA
TTGGGTGCACAATCCACAACACACCGATAAACAGATGGAGAAAAAAGGAAGCGGCAGCAG
TTCAGGTTAGAGACTTGAGGGGACTGTGCCTAAGAGTATGCTCAGAGCAGGAGACATACT
ACAGATGGCCAACAGGGAGAGTTTACGGGACGTTCAAACAGCAGTGTGGCCAGGAGGGGG
ACAGAACCACGCACTATGTGTGATAGACGCAACAGGAACAAAGGCATTAGACAATCCAGA
CGTATATGTACTGACATGGAATGGTCAAATAAACAGTGCAACCTACCCTCCACTAACTAC
TGGGGTATTACAACTTCAGGTAGGAGAGCATGGCAGGACACAGAA
>C00453 length=283
CATCCAGTGTGATGACACAAAACGGAAACAACCCGAACTGGAAGCCTAGAGACGCACCAG
CAATATACCCCATTGTAGCATACTGGACATCAGATGGCAGTACAAAACATGCAATTGGTG
CACAATCCACAACACACCGATAAACAGATGGAGAAAAAGGAAGCGGCAGCAGTTCAGGTT
AGAGACTTGAGGGACTGTGCCTAAGAGTATGCTCAGAGCAGGAACATACTACAGATGGCA
ACAGGGAGAGTTTACGGGACAGTTCAACAGCAGTGGTGGCCAG
>C00454 length=281
CAGTGTGATGACACAAAACGGAAACAACCCGAACTGGAAGCCTAGAGACGCACCAGCAAT
ATACCCATTGTAGCATACTGGACATCAGATGGCAGTACAAAAACATGCAATTGGTGCACA
ATCCACAACACACCGATAAACAGATGGAGAAAAAAGGAAGCGGCAGCAGTTCAGGTTAGA
GACTTGAGGGGACTGTGCCTAAGAGTATGCTCAGAGCAGGAGACATACTACAGATGGCAA
CAGGGGAGAGTTTACGGGACAGTTCAAACAGCAGTGGTGGC
>C00455 length=364
GTGATGACACAAAACGGAAACAACCCGAACTGGAAGCCTAGAGACGCACCAGCAATATAC
CCCATTGTAGCATACTGGACATCAGATGGCAGTACAAAAACATGCAATTGGTGCACAATC
CACAACACACCGATAAACAGATGGAGAAAAAAGGAAGCGGCAGCAGTTCAGGTTAGAGAC
TTGAGGGGACTGTGCCTAAGAGTATGCTCAGAGCAGGAGACATACTACAGATGGCAACAG
GGAGAGTTTACGGACAGTCAAACAGCAGTGGTGGCCAGGGGGGGGACAGACCACGCACTA
TGTGTGATAGACGCAACAGGAACAAAGGCATTAGACAATCCAGACGTATATGTACTGACA
TGGA
>C00456 length=281
GTGATGACACAAAACGGAAACAACCCGAACTGGAAGCCTAGAGACGCACCAGCAATATAC
CCCATTGTAGCATACTGGACATCAGATGGCAGTACAAAAACATGCAATTGGTGCACAATC
CACAACACACCGATAAACAGATGGAGAAAAAAGGAAGCGGCAGCAGTTCAGGTTAGAGAC
TTGAGGGGACTGTGCCTAAGAGTATGCTCAGAGCAGGAGACATACTACAGATGGCAACAG
GGGAGAGTTTACGGGACAGTTCAAACAGCAGTGGTGGCCAG
>C00457 length=144
TGATGACACAAAACGGAAACAACCCGAACTGGAAGCCTAGAGACGCACCAGCAATATACC
CCATTGTAGCATACTGGACATCAGATGGCAGTACAAAAACATGCAATTGGTGCACAATCC
ACAACACACCGATAAACAGATGGA
>C00458 length=397
TGATGACACAAAACGGAAACAACCCGAACTGGAAGCCTAGAGACGCACCAGCAATATACC
CCATTGTAGCATACTGGACATCAGATGGCAGTACAAAACATGCAATTGGTGCACAATCCA
CAACACACCGATAAACAGATGGAGAAAAAAGGAAGCGGCAGCAGTTCAGGTTAGAGACTT
GAGGGACTGTGCCTAAGAGTATGCTCAGAGCAGGGAGACATACTACAGATGGCAACAGGG
AGAGTTTACGGGACAGTTCAAACAGCAGTGGTGGGCCCAGGAGGGGGGACAGACCACGCA
CTATGTGTGATAGACGCAACAGGAACAAAGGCATTAGACAATCCAGACGTATATGTACTG
ACATGGAATGGTCAAATAAACAGTGCAACTACACCTC
>C00459 length=276
TGACACAAAACGGAAACAACCCGAACTGGAAGCCTAGAGACGCACCAGCAATATACCCCA
TTGTAGCATACTGGACATCAGATGGCAGTACAAAAACATGCAATTGGTGCACAATCCACA
ACACACCGATAAACAGATGGAGAAAAAAGGAAGCGGCAGCAGTTCAGGTTAGAGACTTTG
AGGGGACTGTGCCTAAGAGTATGCTCAGAGCAGGAGACATACTACAGATGGCAACAGGGA
GAGTTTACGGGACAGTTCAAACAGCAGTGGTGGCCA
>C00460 length=271
AAACGGAAACAACCCGAACTGGAAGCCTAGAGACGCACCAGCAATATACCCCATTGTAGC
ATACTGGACATCAGATGGCAGTACAAAAACATGCAATTGGTGCACAATCCACAACACACC
GATTAAACAGATGGAGAAAAAAGGAAGCGGCAGCAGTTCAGGTTAGAGACTTGAGGGGAC
TGTGCCCTAAGAGTATGCTCAGAGCAGGAGACATACTACAGATGGCAACAGGGAGAGTTT
ACGGGACAGTTCAAACAGCAGTGGTTGGCCA
>C00461 length=269
AACGGAAACAACCCGAACTGGAAGCCTAGAGACGCACCAGCAATATACCCCATTGTAGCA
TACTGGACATCAGATGGCAGTACAAAAACATGCAATTGGTGCACAATCCACAACACACCG
ATAAACAGATGGAGAAAAAAGGAAGCGGCAGCAGTTCAGGTTAGAGACTTGAGGGGACTG
TGCCTAAGAGTATGCTCAGAGCAGGAGACATACTACAGATGGCAACAGGGAGAGTTTACG
GGACAGTCAAACAGGCAGTGGGTGGCCAG
>C00462 length=436
CGGAAACAACCCGAACTGGAAGCCTAGAGACGCACCAGCAATATACCCCATTGTAGCATA
CTGGACATCAGATGGCAGTACAAAAACATGCAATTGGTGCACAATCCACAACACACCGAT
AAAACAGATGGAGAAAAAAGGAAGCGGCAGCAGTTCAGGTTAGAGACTTGAGGGGACTGT
GCCTAAGAGTATGCTCAGAGCAGGAGACATACTACAGATGGCAACAGGGAGAGTTTACGG
GACAGTTCAAACAGCAGTGTGGCCAGGAGGGGGGACAGACCACGCACTATGTGTGATAGA
CGCACAGGAACAAAAGGCATTAGACATCCAGACGTATATGTACTGACATGGAATGGTCAA
ATAAACAGTGCAACTACACCTCACTTACCTACTGGGGTATTACAACTTCAGGTAGGAGAG
CATGGCAGGACACAGA
>C00463 length=382
CAACCCGAACTGGAAGCCTAGAGACGCACCAGCAATATACCCCATTGTAGCATACTGGAC
ATCAGATGGCAGTACAAAAACATGCAATTGGTGCACAATCCACAACACACCGATAAACAG
ATGGAGAAAAAAGGAAGCGGCAGCAGTTCAGGTTAGAGACTTGAGGGGACTGTGCCTAAG
AGTATGCTCAGAGCAGGAGACATACTACAGATGGCAACAGGGAGAGTTTACGGGACAGTT
CAAACAGCAGTGGTGGCCAGGAGGGGGACAGACCACGCACTATGTGTGATAGACGCAAAG
GAACAAAGGCATTAGACAATCCAGACGTATATGTACTGAATGGAATGGTCAAATAAACAG
GCAACTACACCTCCACTTACCT
>C00464 length=122
ACCCGAACTGGAAGCCTAGAGACGCACCAGCAATATACCCCATTGTAGCATACTGGACAT
CAGATGGCAGTACAAAAACATGCAATTGGTGCACAATCCACAACACACCGATAAACAGAT
GG
>C00465 length=386
CCCGAACTGGAAGCCTAGAGACGCACCAGCAATATACCCCATTGTAGCATACTGGACATC
AGATGGCAGTACAAAAAACATGCAATTGGTGCACAATCCACAACACACCGATAAACAGAT
GGAGAAAAAAGGAAGCGGCAGCAGTTCAGGTTAGAGACTTGAGGGGACTGTGCCTAAGAG
TATGCTCAGAGCAGGAGACATACTACAGATGGCAACAGGGAGAGTTTACGGGACAGTTCA
AACAGCAGTGGTGGCCAGGAGGGGGGACAGACCACGCACTATGTGTGATAGACGCAACAG
GAACAAAGGCATTAGACAATCCCAGACGTATATGTACTGACATGGAATGGTCAAATAAAC
AGTGCAACTACACCTCCATTACCTAC
>C00466 length=250
ACTGGAAGCCTAGAGACGCACCAGCAATATACCCCATTGTAGCATACTGGACATCAGATG
GCAGTACAAAAACATGCAATTGGTGCACAATCCACAACACACCGATAAACAGATGAGAAA
AAAGGAAGCGGCAGCAGTTCAGGTTAGAGACTTGAGGGGACTGTGCCTAAGAGTATGCTC
AGAGCAGGAGACATACTACAGATGGCAACAGGGAGAGTTTACGGGACAGTTCAAAACAGC
AGTGGTGGCC
>C00467 length=250
TGGAAGCCTAGAGACGCACCAGCAATATACCCCATTGTAGCATACTGGACATCAGATGGC
AGTACAAAACATGCAATTGGTGCACAATCCACAACACACCCGATAAACAGATGGAGAAAA
AAGGAAGCGGCAGCAGTTCAGGTTAGAGACTTGAGGGGACTGTGCCTAGAGTATGCTCAG
AGCAGGAGACATACTACAGATGGGCAACAGGGAGAGTTTTACGGGACAGTTCAAACAGCA
GTGGTGGCCA
>C00468 length=337
GCCTAGAGACGCACCAGCAATATACCCCATTGTAGCATACTGGACATCAGATGGCAGTAC
AAAAACATGCAATTGGTGCACAATCCACAACACACCGATAAACAGATGGAGAAAAAAGGA
AGCGGCAGCAGTTCAGGTTAGAGACTTGAGGGGACTGTGCCTAAGAGTATGCTCAGAGCA
GGAGACATACTACAGATGGCAACAGGGAGAGTTTTACGGGGACAGTTCAAACAGCAGTGG
TGGCCAGGAGGGGGACAGACCACGCACTATGTGTGATAGACGCAACAGGAACAAGGCATT
AGACAATCCAGACGTATATGTACTGACATGGAATGGT
>C00469 length=335
TAGAGACGCACCAGCAATATACCCCATTGTAGCATACTGGACATCAGATGGCAGTACAAA
AACATGCAATTGGTGCACAATCCACAACACACCGATAAACAGATGGAGAAAAAAGGAAGC
GGCAGCAGTTCAGGTTAGAGACTTGAGGGGACTGTGCCTAAGAGTATGCTCAGAGCAGGA
GACATACTACAGATGGCAACAGGGAGAGTTTACGGGACAGTTCAAACAGCAGTGGTGGCC
AGGAGGGGGACAGACCACGCACTAATGTGTGATAGACGCAACAGGAACAAAGGCATTAGA
CAATCAGACGTAATATGTACTGACATGGAATGGTC
>C00470 length=408
CGCACCAGCAATATACCCATTGTAGCATACTGGACATCAGATGGCAGTACAAAAACATGC
AATTGGTGCACAATCCACAACACACCGATAAACAGATGGAGAAAAAAGGAAGCGGCAGCA
GTTCAGGTTAGAGACTTGAGGGGACTGTGCCTAAGAGTATGCTCAGAGCAGGAGACATAC
TACAGATGGCAACAAGGGAGAGTTTAACGGACAGTTAAACAGCAGTGGTGGCCAGGAGGG
GGACAGACCACGCACTATGTGTGATAGACGCAACAGGAACAAAGGCATTAGACAATCCAG
ACGTATATGTACTGACATGGAATGTCAAATAAAACAGTGCAACTACACCTCCACTTACCT
ACTGGGGTATTACAACTTCAGGTAGGAGAGCATGGCAGGACACAGACT
>C00471 length=409
CGCACCAGCAATATACCCCATTGTAGCATACTGGACATCAGATGGCAGTACAAAAACATG
CAATTGGTGCACAATCCACAACACACCGATAAACAGATGGAGAAAAAAGGAAGCGGCAGC
AGTTCAGGTTAGAGACTTGAGGGGACTGTGCCTAAGAGTATGCTCAGAGCAGGAGACATA
CTACAGATGGCAACAGGGAGAGTTTACGGGACAGTTCAAACAGCAGTGGTGGCCAGGAGG
GGGGGACAGACCACGGCACTATGTGTGATAGACGCAACAGAACAAAGGCATTAGACAATC
CAGACGTATATGTACTGACATGGAATGGTCAAATAAACAGTGCAACTACACCTCCACTTA
CCTACTGGGTATTACAACTTTCAGGTAGGAGAGCATGGCAGGACACAGA
>C00472 length=232
GCACCAGCAATATACCCCATTGTAGCATACTGGACATCAGATGGCAGTACAAAAACATGC
AATTGGTGCACAATCCACAACACACCGATAAACAGATGGAGAAAAAAGGAAGCGGCAGCA
GTTCAGGTTAGGACTTGAGGGGACTGTGCCTAAGAGTATGCTCAGAGCAGGAGACATACT
ACAGATGGCAACAGGGAGAGTTTACGGGACAGTTCAAACAGCAGTGGTGGCC
>C00473 length=405
CACCAGCAATATACCCCATTGTAGCATACTGGACATCAGATGGCAGTACAAAAACATGCA
ATTGGTGCACAATCCACAACACACCGATAAACAGATGGAGAAAAAAGGAAGCGGCAGCAG
TTCAGGTTAGAGACTTGAGGGGACTGTGCCTAAGAGTATGCTCAGAGCAGGAGACATACT
ACAGATGGCAACAGGGAGAGTTTACGGGACAGTTCAAACAGCAGTGGTGGCCAGGAGGGG
GGACAGACCACGCACTATGTGTGATAGACGCAACAGGAACAAAGGCATTAGACAATCCAG
ACGTATATGTACTGACATGGAATGGTCAATAAACAGTGCAACTACACTCCACTTACCTAC
TGGGGTATTACAACTTCAGGTAGGAGAGCATGGCAGGACACAGAC
>C00474 length=363
CACCAGCAATATACCCCATTGTAGCATACTGGACATCAGATGGCAGTACAAAAACATGCA
ATTGGTGCACAATCCACAACACACCGATAAACAGATGGAGAAAAAGGAAGCGGCAGCAGT
TCAGGTTAGAGACTTGAGGGGACTGTGCCTAAGAGTATGCTCAGAGCAGGAGACATACTA
CGATGGCAACAGGGAGAGTTTACGGGACAGTTCAAACAGCGTGGTGGCCAGGAGGGGGGA
CAGACCACGCACTATGTGTGATAGACGCAACAGGAACAAAGGCATTAGACAATCCAGACG
TATATTACTGACATGGAATGGTCAAATAAACAGTGCAACTACACCTCCACTTACCCTACT
GGG
>C00475 length=95
AGCAATATACCCCATTGTAGCATACTGGACATCAGATGGCAGTACAAAAACATGCAATTG
GTGCACAATCCACAACACACCGATAAACAGATGGA
>C00476 length=404
ATATACCCCATTGTAGCATACTGGACATCAGATGGCAGTACAAAAACATGCAATTGGTGC
ACAATCCACAACACACCGATAAACAGATGGAGAAAAAAGGAAGCGGCAGCAGTTCAGGTT
AGAGACTTGAGGGGACTGTGCCTAAGAGTATGCTCAGAGCAGGAGACATACTACAGATGG
CAACAGGGAGAGTTTACGGGACAGTTCAAACAGCAGTGGTGGCCAGGAGGGGGGACAGAC
CACGCACTATGTGTGATAGACGCAACAGGAACAAAGGCATTAGACAATCCAGACGTATAT
GGTACGACATGGAATGGTCAAATAAACAGGTGCAACTACACCTCCACTTACCTACTGGGT
ATTACAACTTCAGGTAGGAGAGCATGGCAGGACACAGACTTCGG
>C00477 length=347
CCATTGTAGCATACTGGACATCAGATGGCAGTACAAAAACATGCAATTGGTGCACAATCC
ACAACACACCGATAAACAGATGGAGAAAAAAGGAAGCGGCAGCAGTTCAGGTTAGAGACT
TGAGGGGACTGTGCCTAAGAGTATGCTCAGAGCAGGAGACATACTACAGATGGCAACAGG
GAGAGTTTACGGACAGTTCAAACAGCAGTGGTGGCCAGGAGGGGGGAACAGACCACGCAC
TATGTGTGATAGACGCAACAGGAACAAAGGCATTAGACAATCCAGACGTATATGTACTGA
CATGGAATGGTCAAATAAACAGTGCAACTACACTCCCACTTACCTAC
>C00478 length=400
CCATTGTAGCATACTGGACATCAGATGGCAGTACAAAAACATGCAATTGGTGCACAATCC
ACAACACACCGATAAACAGATGGAGAAAAAAGGAAGCGGCAGCAGTTCAGGTTAGAGACT
TGAGGGGGACTGTGCCTAAGAGTATGCTCAGAGCAGGAGACATACTACAGATGGCAACAG
GGAGAGTTTACGGGACAGTTCAAACAGCAGTGGTGGCCAGGAGGGGGGACAGACCACGCA
CTATGTGTGATAGACCGCAACAGGAACAAAGGCATTAGACAATCCAGACGTATATGTACT
GACATGGAATGGTCAAATAAACAGTGCAACTACACCTCCACTTACCTCTGGGGTATTACA
ACCTTCAGGTAGGAGAGCATGGCAGGACACAGACTTCGGA
>C00479 length=387
CCATTGTAGCATACTGGACATCAGATGGCAGTACAAAAACATGCAATTGGTGCACAATCC
ACAACACACCGATAAACAGATGGAGAAAAAAGGAAGCGGCAGCAGTTCAGGTTAGAGACT
TGAGGGGACTGTGCCTAAGAGTATGCTCAGAGCAGGAGACATACTACAGATGGCAACAGG
GAGAGTTTACGGGACAGTTCAAACAGCAGTGGTGGCCAGGAGGGGGGACAGACCACGCAC
TATGTGTGATAGACGCAACAGGACAAAGGCATTAGACAATCCAGACGTATATGTACTGAC
ATGGAATGGTCAAATAACAGTGCACTACACCTCCACTTACTACTGGGGTATTACAACTTC
AGGTAGGAGAGCATGGCAGGACCAGAC
>C00480 length=392
CCATTGTAGCATACTGGACATCAGATGGCAGTACAAAAACATGCAATTGGTGCACAATCC
ACAACACACCGATAAACAGATGGAGAAAAAAGGAAGCGGCAGCAGTTCAGGTTAGAGACT
TGAGGGGACTGTGCCTAAGAGTATGCTCAGAGCAGGAGACATACTACAGATGGCAACAGG
GAGAGTTTACGGGACAGTTCAAACAGCAGTGGTGGCCAGGAGGGGGGACAGACCACGCAC
TATGTGTGATAGACGCCAACAGGAACAAAGGCATTAGACAATCCAGACGTATATGTACTG
ACATGGAATGGTCAAATAAACAGTGCAACTACACCTCCCTTACCTACTGGGGTATTACAC
TTCAGGTAGGAGAGCATGGCAGGACACAGACT
>C00481 length=396
CATTGTAGCATACTGGACATCAGATGGCAGTACAAAAACATGCAATTGGTGCACAATCCA
CAACACACCGATAAACAGATGGAGAAAAAAGGAAGCGGCAGCAGTTCAGGTTAGAGACTT
GAGGGGGACTGTGCCTAAGAGTATGCTCAGAGCAGGAGACATACTACAGATGGCAACAGG
GAGAGTTTACGGGACAGTTCAAACAGCAGTGGGTGGCCAGGAGGGGGGACCAGACCACGC
ACTATGTGTGATAGACGCAACAGAACAAAGGCATTAGCAATCCAGACGTATATGTACTGA
CATGGATGGTCAAATAAACAGTGCAACTACACCTCCACTTACCTACTGGGGTATTACAAC
TTCAGGTAGGAGAGCATGGCAGGGACACAGACTTCG
>C00482 length=218
CATTGTAGCATACTGGACATCAGATGGCAGTACAAAAACATGCAATTGGTGCACAATCCA
CAACACACCGATAAACAGATGGAGAAAAAAGGAAGCGGCAGCAGTTCAGGTTAGAGACTT
GAGGGGACTGTGCCTAAGAGTATGCTCAGAGCAGGAGACATACTACAGATGGCAACAGGG
AGAGTTTACGGGACAGTCAAACAGCAGTGGGTGGCCAG
>C00483 length=394
ATTGTAGCATACTGGACATCAGATGGCAGTACAAAAACATGCAATTGGTGCACAATCCAC
AACACACCGATAAACAGATGGAGAAAAAAGGAAGCGGCAGCAGTTCAGGTTAGAGACTTG
AGGGGACTGTGCCTAAGAGTATGCTCAGAGCAGGAGACATACTACAGATGGCAACAGGGA
GAGTTTACGGGACAGTTCAAACAGCAGTGGTGGCCAGGAGGGGGGACAGACCACGCACTA
TGTGTGATAGACGCAACAGGAACAAAGGCATTAGACAATCCAGACGGTATATGTACTGAC
ATGGAATGGTCAAATAAACAGTCAACTACACCTCCACTTTACCCTACCTGGGGTATTACA
ACTTCAGGTAGGAGAGCATGGCAGGACACAGACT
>C00484 length=214
GTAGCATACTGGACATCAGATGGCAGTACAAAAACATGCAATTGGTGCACAATCCACAAC
ACACCGATAAACAGATGGAGAAAAAAGGAAGCGGCAGCAGTTCAGGTTAGAGACTTGAGG
GGACTGTGCCTAAGAGTATGCTCAGAGCAGGAGACATACTACAGATGGCAACAGGGAGAG
TTTACGGGACAAGTTCAAACAGCAGTGGTGGCCA
>C00485 length=339
AGCATACTGGACATCAGATGGCAGTACAAAAACATGCAATTGGTGCACAATCCACAACAC
ACCGATAAACAGATGGAGAAAAAAGGAAGCGGCAGCAGTTCAGGTTAGAGACTTGAGGGG
ACTGTGCCTAAGAGTATGCTCAGAGCAGGAGACATACTACAGATGGCAACAGGGAGAGTT
TACGGGACAGTTCAAACAGCAGTGGTGGCAGGAGGGGGGACAGACCCACGCACTATGTGT
GATAGACGCAACAGGAACAAAGGCATTAGACCAATCCAGACGTATATGTACTGACATGGA
ATGGGTCAAATAAACAGTGCAACTACACCTCCACTTACC
>C00486 length=381
AGCATACTGGACATCAGATGGCAGTACAAAAACATGCAATTGGTGCACAATCCACAACAC
ACCGATAAACAGATGGAGAAAAAAGGAAGCGGCAGCAGTTCAGGTTAGAGACTTGAGGGG
ACTGTGCCTAAGAGTATGCTCAGAGCAGGAGACATACTACAGATGGCAACAGGGAGAGTT
TACGGGACAGTTCAAACAGCAGTGGTGGCCAGGAGGGGGGACAGACCACGCACTATGTGT
GATAGACGCAACAGGAACAAAGGCATAGACAATCCAGACGTATATGTACTGACATGGAAT
GGTCAAATAAACAGTGCAACTACACCTCCCTTACCTACTGGGGTATTAAACTTCAGGTAG
GAGAGCATGCAGGACACAGAC
>C00487 length=209
CATACTGGACATCAGATGGCAGTACAAAAACATGCAATTGGTGCACAATCCACAACACAC
CGATAAACAGATGGAGAAAAAAGGAAGCGGCAGCAGTTCAGGTTAGAGACTTGAGGGGAC
TGTGCCTAAGAGTATGCTCAGAGCAGGAGACATACTACAGATGGCACAGGGGAGAGTTTA
CGGGACAGTTCAAACAGCAGTGGTGGCCA
>C00488 length=207
TACTGGACATCAGATGGCAGTACAAAAACATGCAATTGGTGCACAATCCACAACACACCG
ATAAACAGATGGAGAAAAAAGGAAGCGGCAGCAGTTCAGGTTAGAGACTTGAGGGGACTG
TGCCTAAGAGTATGCTCAGAGCAGGAGACATACTACAGATGGCAACAGGGAGAGTTTACG
GGACAGTTCAAACAGCAGTGGTGGCCA
>C00489 length=336
ACTGGACATCAGATGGCAGTACAAAAACATGCAATTGGTGCACAATCCACAACACACCGA
TAAACAGATGGAGAAAAAAGGAAGCGGCAGCAGTTCAGGTTAGAGACTTGAGGGGACTGT
GCCTAAGAGTATGCTCAGAGCAGGAGACATACTACAGATGGCAACAGGGAGAGTTACGGG
ACAGTTCAAACAGCAGTGGTGGCCAGGAGGGGGGACAGACCACGCACTATGTGTGATAGA
CGCAACAGGAACAAAGGCATAGACAATCCAGACGTATATGTACTGAACATGGAATGGTCA
AATAAACAGTGCAACTACACCTCCACTTACCTACTG
>C00490 length=377
GGACATCAGATGGCAGTACAAAAACATGCAATTGGTGCACAATCCACAACACACCGATAA
ACAGATGGAGAAAAAAGGAAGCGGCAGCAGTTCAGGTTAGAGACTTGAGGGGACTGTGCC
TAAGAGTATGCTCAGAGCAGGAGACATACTACAGATGGCAACAGGGAGAGTTTACGGGAC
AGTTCAAACAGCAGTGGTGGCCAGGAGGGGGGACAGACCACGCACTATGTGTGATAGACG
CAACAGGAACAAAGGCATTAGACAATCCAGACGTATATGTACTGAATGGAATGGTCAAAT
AAACAGTGCAACTACACCCTCCACTTACCTACTGGGGTATTACACTTCAGGTAGGAGAAG
CATGGCAGACACAGACT
>C00491 length=369
GATGGCAGTACAAAAACATGCAATTGGTGCACAATCCACAACACACCGATAAACAGATGG
AGAAAAAAGGAAGCGGCAGCAGTTCAGGTTAGAGACTTGAGGGGACTGTGCCTAAGAGTA
TGCTCAGAGCAGGAGACATACTACAGATGGCAACAGGGAGAGTTTACGGGACAGTTCAAA
CAGCAGTGGTGGCCAGGAGGGGGGACAGACCACGCACTATGTGTGATAGACGCAACAGGA
ACAAAGGCATTAGACAATCCAGACGTATATGTACTGACATGGAAGGTCAAATAAAAGTGC
AACTACACCTCCACTTACCTACTGGGGTATTAAACTCAGGTAGGAGAGATGGCAGGGACA
CAGGACTTC
>C00492 length=368
ATGGCAGTACAAAAACATGCAATTGGTGCACAATCCACAACACACCGATAAAACAGATGG
AGAAAAAAGGAAGCGGCAGCAGTTCAGGTTAGAGACTTGAGGGGACTGTGCCTAAGAGTA
TGCTCAGAGCAGGAGACATACTACAGATGGCAACAGGGAGAGTTTACGGGACAGTTCAAA
CAGCAGTGGTGGCCAGGAGGGGGACAGACCACGCACTATGTTGTGATAGACGCAACAGGA
ACAAAGGCATTAGACAATCCAGACGTATATGTACTGACATGGAATGGTCAAATAAACAGT
GCAACTACACTCCAACTACCTACTGGGGTATTACAACTTCAGGTAGGAGAGCAGGCAGGA
CACAGACT
>C00493 length=365
TGGCAGTACAAAAACATGCAATTGGTGCACAATCCACAACACACCGATAAACAGATGGAG
AAAAAAGGAAGCGGCAGCAGTTCAGGTTAGAGACTTGAGGGGACTGTGCCTAAGAGTATG
CTCAGAGCAGGAGACATACTACAGATGGCAACAGGGAGAGTTTACGGGACAGTTCAAACA
GCAGTGGTGGCCAGGAGGGGGGACAGACCACGCACTATGTGTGATAGACGCAACAGGAAC
AAAGGCATAGACAATCCAGACGTATATGTACTGACATGGAATGGTCAAATAAACAGTGCA
ACTACACCTCCACTTACCTACTGGGTATTACAACTTCAGGTAGGAGAGATGGCAGGAACA
GACTT
>C00494 length=383
TGGCAGTACAAAAACATGCAATTGGTGCACAATCCACAACACACCGATAAACAGATGGAG
AAAAAAGGAAGCGGCAGCAGTTCAGGTTAGAGACTTGAGGGGACTGTGCCTAAGAGTATG
CTCAGAGCAGGAGACATACTACAGATGGCAACAGGGAGAGTTTACGGGACAGTTCAAACA
GCAGTGGTGGCCAGGAGGGGGGACAGACCACGCAACTATGTGTGATAGACGCACAGGAAC
AAAGGCATTAGACAATCCAGACGTATATGTACTGACATGGAAATGGTCAAATAAACAGTG
CAACACACCTCCACTTACCTACTGGGGTATTACAACTTCAGGTAGGAGAGCATGGCAGGA
CACAGACTTCGGAAAAATTAGAC
>C00495 length=432
GGCAGTACAAAAACATGCAATTGGTGCACAATCCACAACACACCGATAAACAGATGGAGA
AAAAAGGAAGCGGCAGCAGTTCAGGTTAGAGACTTGAGGGGACTGTGCCTAAGAGTATGC
TCAGAGCAGGAGACATACTACAGATGGCAACAGGGAGAGTTTACGGGACAGTTCAAACAG
CAGTGGTGGCCAGGAGGGGGGACAGACCACGCACTATGTGTGATAGACGCAACAGGAACA
AAGGCATTAGACAATCCAGACGTATATGTACTGACATGGAATGGTCAAATAAAAGTGCAA
CTACACCTTCCACTTACCTACCTGGGTATTACACTTCAGTAGGAGAGCATGGCAGGACAC
AGACTTCGGAAAAATTAGACTACCAAAAACAGGCCACGACATAGACTTTGGACATAAAAC
TAGATTCGGACA
>C00496 length=380
CAGTACAAAAACATGCAATTGGTGCACAATCCACAACACACCGATAAACAGATGGAGAAA
AAAGGAAGCGGCAGCAGTTCAGGTTAGAGACTTGAGGGGACTGTGCCTAAGAGTATGCTC
AGAGCAGGAGACATACTACAGATGGCAACAGGGAGAGTTTACGGGACAGTTCAAACAGCA
GTGGTGGCCAGGAGGGGGGACAGACCACGCACTATGTGTGATAGACGCAACAGGAACAAA
GGCATTAGACAATCCAGACGTATATGTACTGACATGGAATGGTCAAATAAACAGTGCAAC
TACACCTCCACTTACCTACTGGGGTATTACAACTTCAGGTAGGAGAGCATGGCAGGACAC
AGACTTCGGAAAATTAGACT
>C00497 length=363
ACAAAAACATGCAATTGGTGCACAATCCACAACACACCGATAAACAGATGGAGAAAAAAG
GAAGCGGCAGCAGTTCAGGTTAGAGACTTGAGGGGACTGTGCCTAAGAGTATGCTCAGAG
CAGGAGACATACTACAGATGGCAACAGGGAGAGTTTACGGGACAGTTCAAACAGCAGTGG
TGGCCAGGAGGGGGGACAGACCACGCACTATGTGTGATAGACGCAACAGGAACAAAAGGC
ATTAGACAATCCAGACGTATATGTACTGACATGGATGGTCAAATAAAACAGTGCAACTAC
ACCTCCACTTACCTACTGGGGTATTACAACTTCAGGTAGGAGAGCATGGCAGGACACAAC
TTC
>C00498 length=314
AAAAACATGCAATTGGTGCACAATCCACACACACCGATAAACAGATGGAGAAAAAAGGAA
GCGGCAGCAGTTCAGGTTAGAGACTTGAGGGGACTGTGCCTAAGAGTATGCTCAGAGCAG
GAGACATACTACAGATGGCAACAGGGAGAGTTTACGGGACAGTTCAAACAGCAGTGGTGG
CCAGGAGGGGGGACAGACCACGCACTATGTGTGATAGACGCAACAGGAACAAAGGCATTA
GACAATCCAGACGTATATGTACTGACATGGAAATGGCAAATAAACAGTGCAACTACACCT
CCACTTACCTACTG
>C00499 length=362
GCAATTGGTGCACAATCCACAACACACCGATAAACAGATGGAGAAAAAAGGAAGCGGCAG
CAGTTCAGGTTAGAGACTTGAGGGGACTGTGCCTAAGAGTATGCTCAGAGCAGGAGACAT
ACTACAGATGGCAACAGGGAGAGTTTTACGGGACAGTTCAAACAGCAGTGGTGGCCAGGA
GGGGGGACAGACCACGCACTATGTGTGATAGACGCAACAGAACAAGGCATTAGACAATCC
AGACGTATATGTACTGACATGGAATGGTCAATAAAACAGTCAACTACACCTCCACTTACC
TACTGGGGTATTACAACTTCAGGTAGGAGAGCATGCAGGACACAGCTTCGGAAAAATTAG
AC
>C00500 length=351
AATTGGTGCACAATCCACAACACACCGATAAACAGATGGAGAAAAAAGGAAGCGGCAGCA
GTTCAGGTTAGAGACTTGAGGGGACTGTGCCTAAGAGTATGCTCAGAGCAGGAGACATAC
TACAGATGGCAACAGGGAGAGTTTTACGGGACAGTTCAAACAGCAGTGGTGGCCAGGAGG
GGGGGACAGACCACGCACTATGTGTGATAGACGCAACAGGGAACAAAGGCATTAGACAAT
CCAGACGTATATGTACTGACATGGAATGGTCAAATAAAACAGTGCAACTACACCTCCACT
TACTACTGGGGTATTACAACTTCAGGTAGGAGAGCATGGCAGGACACAGAC
>C00501 length=343
TGGTGCACAATCCACAACACACCGATAAACAGATGGAGAAAAAAGGAAGCGGCAGCAGTT
CAGGTTAGAGACTTGAGGGGACTGTGCCTAAGAGTATGCTCAGAGCAGGAGACATACTAC
AGATGGCAACAGGGAGAGTTTACGGGACAGTTCAAACAGCAGTGGTGGCCAGGAGGGGGA
CAGACCACGCACTATGTGTGATAGACGCAACAGGAACAAGGCATTAGACAATCCAGACGT
ATATGTACTGACATGGAATGGTCAAATAAACAGTGCAACTACCCTCCACTTACCTACTGG
GGTATTACAACTTCAGGTAGGAGAGCATGGCAGGACACAGACT
>C00502 length=339
ATCCACAACACACCGATAAACAGATGGAGAAAAAAGGAAGCGGCAGCAGTTCAGGTTAGA
GACTTGAGGGGACTGTGCCTAAGAGTATGCTCAGAGCAGGAGACATACTACAGATGGCAA
CAGGGAGAGTTTACGGGACAGTTAAACAGCAGTGGTGGCCAGGAGGGGGGACAGACCACG
CACTATGTGTGATAGACGCAACAGGAACAAAGGCATTAGACAATCCAGACGTATATGTAC
TGACATGGAATGGTCAAATAAACAGTGCAACTACACCTCCACTTACCCTACTGGGGTATT
ACAACTTTCAGGTAGGAGAGCATGGCAAGGACACAGACT
>C00503 length=354
TCCACAACACACCGATAAACAGATGGAGAAAAAAGGAAGCGGCAGCAGTTCAGGTTAGAG
ACTTGAGGGGACTGTGCCTAAGAGTATGCTCAGAGCAGGAGACATACTACAGATGGCAAC
AGGGAGAGTTTACGGGACCAGTTCAAACAGCAGTGGTGGCCAGGAGGGGGGACAGACCAC
GCACTATGTGTGATAGACGCAACAGAACAAAGGCATTAGACAATCCAGACGTATATGTAC
TGACATGGAATGGTCAAATAAACAGTGCAACTACACCTCCACTTACCTACTGGGGTATTA
CAACTTCAGGTAGGAGAGCATGGCAGGACACAGACTTCGGAAAAATTAGACTAC
>C00504 length=333
TCCACAACACACCGATAAACAGATGGAGAAAAAAGGAAGCGGCAGCAGTTCAGGTTAGAG
ACTTGAGGGGACTGTGCCTAAGAGTATGCTCAGAGCAGGAGACATACTACAGATGGCAAC
AGGGAGGAGTTTACGGGACAGTTCAAACAGCAGTGGTGGCCAGGAGGGGGGACAGACCAC
GCACTTATGTGTGATAGACGCAACAGGAACAAAGGATTAGACAATCCAGACGTATATGTA
CTGACATGGAATGGTCAAATAAACAGTGCAACTACACCTCCACTTACCTACTGGGTATTA
CACTTCAGGTAGGAGAGCATGGCAGGACACAGA
>C00505 length=352
CCACAACACACCGATAAACAGATGGAGAAAAAAGGAAGCGGCAGCAGTTCAGGTTAGAGA
CTTGAGGGGACTGTGCCTAAGAGTATGCTCAGAGCAGGAGACATACTACAGATGGCAACA
GGGAGAGTTTACGGGGACAGTTCAAACAGCAGTGGTGGCCAGGAGGGGGACAGACCACGC
ACTATGTGGTGATAGACGCAACAGGAACAAAGGCATTAGACAATCCAGACGTATATGTAC
TGACATGGAATGGTCAAATAAACAGTGCAACTACACCTCCACTTACCTACTGGGGTATTA
CAACCTTCAGGTAGGAGAGCATGGCAGGACACAGACTTCGGAAAAATTAGAC
>C00506 length=337
CCACAACACACCGATAAACAGATGGAGAAAAAAGGAAGCGGCAGCAGTTCAGGTTAGAGA
CTTGAGGGGACTGTGCCTAAGAGTATGCTCAGAGCAGGAGACATACTACAGATGGCAACA
GGGAGAGTTTACGGGACAGTTCAAACAGCAGTGGTGGCCAGGAGGGGGGACAGACCACGC
ACTATGTGTGATAGACGCAACAGGAACAAAGGCATTAGACAATCCAGGACGTATATGTAC
TGACATGGAATGGTCAAATAACAGTGCAACTACACCTCCACTTACCTACTGGGGTATTAA
CAACTTCCAGGTAGGAGAGCATGGCAGGACACAGACT
>C00507 length=333
CACAACACACCGATAAACAGATGGAGAAAAAGGAAGCGGCAGCAGTTCAGGTTAGAGACT
TGAGGGGACTGTGCCTAAGAGTATGCTCAGAGCAGGAGACATACTACAGATGGCAACAGG
GAGAGTTTACGGGACAGTTCAAACAGCAGTGGTGGCCAGGAGGGGGGACAGACCACGCAC
TATGTGTGATAGACGCAACAGGAACAAAGGCATTAGACAATCCAGACGTATATGTACTGA
CATGGAATGGTCAAAATAAACAGTGCAACTACACCTCCATTACCTACTGGGGTATTACAA
CTTCAGGTAGAGAGCATGGCAGGACACAGACTT
>C00508 length=157
CAACACACCGATAAACAGATGGAGAAAAAAGGAAGCGGCAGCAGTTCAGGTTAGAGACTT
GAGGGGACTGTGCCTAAGAGTATGCTCAGAGCAGGAGACATACTACAGATGGCAACAGGG
AGAGTTTACGGGACAGTTCAAACAGCAGTGGTGGCCA
>C00509 length=328
ACACCGATAAACAGATGGAGAAAAAAGGAAGCGGCAGCAGTTCAGGTTAGAGACTTGAGG
GGACTGTGCCTAAGAGTATGCTCAGAGCAGGAGACATACTACAGATGGCAACAGGGAGAG
TTACGGGACAGTTCAAACAGCAGTGGTGGCCAGGAGGGGGGGACAGACCACGCACTATGT
GTGATAGACGCAACAGGAACAAAGGCATTAGACAATCCAGACGTATATGTACTGACATGG
AATGGTCAAATAAACAGTGCAACTACACCTCCACTTACCTACTGGGGTATTACAACTTCA
GGTAGGAGAGCATGGCAGGACACAGACT
>C00510 length=386
CCGATAAACAGATGGAGAAAAAAGGAAGCGGCAGCAGTTCAGGTTAGAGACTTGAGGGGG
ACTGTGCCTAAGAGTATGCTCAGAGCAGGAGACATACTACAGATGGCAACAGGGAGAGTT
TACGGGACAGTTCAAACAGCAGTGGTGGCCAGGAGGGGGACAGACCACGCACTATGTGTG
ATAGACGCAACAGGAACAAAGGCATTAGACAATCCAGACGTATATGTACTGACATGGAAT
GGTCAAATAAACAGTGCAACTACACCTCCACTTACCTACTGGGGTATTACAACTTCAGGT
AGGAGAGCATGGCAGGACACAGACTTCGGAAAAATTAGACTACCAAAACAGGCCACCGAC
ATAACTTTGGACATAAAACTAGATTC
>C00511 length=10
AAACAGATGG
>C00512 length=390
ACAGATGGAGAAAAAAGGAAGCGGCAGCAGTTCAGGTTAGAGACTTGAGGGGACTGTGCC
TAAGAGTATGCTCAGAGCAGGAGACATACTACAGATGGCAACAGGGAGAGTTTACGGGAC
AGTTCAAACAGCAGTGGTGGCCAGGAGGGGGGACAGACCACGCACTATGTGTGATAGACG
CAACAGGAACAAAGGCATTAGACAATCCAGACGTATATGTACTGACATGGAATGGTCAAA
TAAACAGTGCAACTACACCTCCACTTACCTACTGGGGTATTACAACTTCAGGTAGGAGAG
CATGGCAGGACACAGACTTCGGAAAAATTAGACTACCAAAAACAGGCCACGACATAGACT
TTGGACATAAAACTAGATTCGGACCATTTT
>C00513 length=387
AGATGGAGAAAAAAGGAAGCGGCAGCAGTTCAGGTTAGAGACTTGAGGGGACTGTGCCTA
AGAGTATGCTCAGAGCAGGAGACATACTACAGATGGCAACAGGGAGAGTTTACGGGACAG
TTCAAACAGCAGTGGTGGCCAGGAGGGGGGACAGACCACGCACTATGTGTGATAGACGCA
ACAGGAACAAAGGCATTAGACAATCCAGACGTATATGTACTGACATGGAATGGTCAAATA
AACAGTGCAACTACACCTCCACTTTACCTACTGGGGTATTACAACTTCAGTAGGAGAGCA
TGGCAGGACACAGACTTCGGAAAAATTAGACTACCAAAAACAGGCCACGACATAGACTTT
GGACATAAAACTAGATTCGGACCATTT
>C00514 length=312
GATGGAGAAAAAAGGAAGCGGCAGCAGTTCAGGTTAGAGACTTGAGGGGACTGTGCCTAA
GAGTATGCTCAGAGCAGGAGACATACTACAGATGGCAACAGGGAGAGTTACGGGACAGTT
CAAACAGCAGTGGTGGCCAGGAGGGGGACAGACCACGCACTATGTGTGATAGACGCACAG
GAACAAAGGCATTAGACAATCCAGACGTATATGTACTGACATGGAATGGTCAAATAAACA
GTGCAACTACACCTCCACTTACCTACTGGGGTATTACAACTTCCAGGTAGGAGAGCATGG
CAGGACACAGAC
>C00515 length=381
GAGAAAAAAGGAAGCGGCAGCAGTTCAGGTTAGAGACTTGAGGGGACTGTGCCTAAGAGT
ATGCTCAGAGCAGGAGACATACTACAGATGGCAACAGGGAGAGTTTACGGGACAGTTCAA
ACAGCAGTGGTGGCCAGGAGGGGGGACAGACCACGCACTATGTGTGATAGACGCAACAGG
AACAAAGGCATTAGACAATCCAGACGTATATGTACTGACATGGAATGGTCAAATAAACAG
TGCAACTACACCTCCACTTACCTACTGGGGTATTACAACTTCAGGTAGGAGAGCATGGCA
GGACACAGACTTCGGAAAAATTAGACTACCAAAAACAGGCCACACATAGACTTTGGACAT
AAAACTTAGATTCGGACATTT
>C00516 length=310
GAAAAAAGGAAGCGGCAGCAGTTCAGGTTAGAGACTTGAGGGGACTGTGCCTAAGAGTAT
GCTCAGAGCAGGAGACATACTACAGATGGCAACAGGGAGAGTTTACGGGACAGTTCAAAC
AGCAGTGGTGGCCAGGAGGGGGGACAGACCACGCACTATGTGTGATAGACGCAACAGGAA
CAAAGGCATTAGACAATCCAGACGTATATGTACTGACATGGAAGGTCAAATAAACAGTGC
AACTACACCTCCACTTACCTACTGGGGTATTAACAACTTCAGGTAGGAGAGCAGGCAGGA
CACAGACTTC
>C00517 length=310
AAAAGGAAGCGGCAGCAGTTCAGGTTAGAGACTTGAGGGGACTGTGCCTAAGAGTATGCT
CAGAGCAGGAGACATACTACAGATGGCAACAGGGAGAGTTTACGGGACAGTTCAAACAGC
AGTGGTGGCCAGGAGGGGGGACAGACCACGCACTATGTGTGATAGACGCAACAGGAACAA
AGGCATTAGACAATCCAGACGTATATGTACTGACATGGAATGGTCAAATAAACAGTGCAA
CTACACCTCCACTTACCTACTGGGTATTACAACTTCAGGTAGGAGAGCATGGCAGGACAC
AGACTTCGGA
>C00518 length=380
AAAGGAAGCGGCAGCAGTTCAGGTTAGAGACTTGAGGGGACTGTGCCTAAGAGTATGCTC
AGAGCAGGAGACATACTACAGATGGCAACAGGGAGAGTTTACGGGACAGTTCAAACAGCA
GTGGTGGCCAGGAGGGGGGACAGACCACGCACTATGTGTGATAGACGCAACAGGAACAAA
GGCATTAGACAATCCAGACGTATATGTACTGACATGGAATGGTCAAATAAACAGTGCAAC
TACACCTCCACTTACCTACTGGGGTATTACAACTTCAGGTAGGAGAGCATGGCAGGACAC
AGACTTCGGAAAAATTAGACTACCAAAAACAGGCCACGACATAGACTTTGGACATAAAAC
TAGATTCGGACCATTTTGGT
>C00519 length=307
AAAGGAAGCGGCAGCAGTTCAGGTTAGAGACTTGAGGGGACTGTGCCTAAGAGTATGCTC
AGAGCAGGAGACATACTACAGATGGCAACAGGGAGAGTTTACGGGACAGTTCAAACAGCA
GTGGTGGCCAGGAGGGGGGACAGACCACGCACTATGTGTGATAGACGCAACAGGAACAAA
GGGCATTAGACAATCCAGACGTATATGTACTGACATGGAATGGTCAAATAAACAGTGCAA
CTACACCTCCACTTACCTACTGGGGTATTTACAACTTCAGGGTAGGAGGCATGGCAGGAC
ACAGACT
>C00520 length=306
AAGGAAGCGGCAGCAGTTCAGGTTAGAGACTTGAGGGGACTGTGCCTAAGAGTATGCTCA
GAGCAGGAGACATACTACAGATGGCAACAGGGAGAGTTTACGGGACAGTTCAAACAGCAG
TGGTGGCCAGGAGGGGGGACAGACCACGCACTATGTGTGATAGACGCAACAGGGAACAAA
GGCATTAGACAATCCAGACGTATATGTACTGACATGGAATGGTCAAATAAACAGTGCAAC
TACACCTCCACTTACCTACTGGGGTATTACAACTTCAGGTAGGAGAGCATGGCAGGGACA
CAGACT
>C00521 length=304
GGAAGCGGCAGCAGTTCAGGTTAGAGACTTGAGGGGACTGTGCCTAAGAGTATGCTCAGA
GCAGGAGACATACTACAGATGGCAACAGGGAGAGTTTACGGGACAGTTCAAACAGCAGTG
GTGGCCAGGAGGGGGGACAGACCACGCACTATGTGTGATAGACGCAACAGGAACAAAGGC
ATTAGACAATCCAGACGTATATGTACTGACATGGAATGGTCAAATAAACAGTGCAACTAC
ACCTCCACTTACCTACTGGGGTATTACAACTTCAGGTAGGAGAGCATGGCAGGACACAGA
CTTC
>C00522 length=370
GAAGCGGCAGCAGTTCAGGTTAGAGACTTGAGGGGACTGTGCTAAGAGTATGCTCAGAGC
AGGAGACATACTACAGATGGCAACAGGGAGAGTTTACGGGACAGTTCAAACAGCAGTGGT
GGCCAGGAGGGGGGACAGACCACGCACTATGTGTGATAGACGCAACAGGAACAAAGGCAT
TAGACAATCCAGACGTATATGTCTGACATGGAATGGTCAAATAAACAGTGCAACTACACC
TCCACTTACCTACTGGGGTATTAAACTTCAGGTAGGAGAGCATGGCAGGACACAGACTTC
GGAAAATTAGACACCAAAAACAGGCCACGACATAGACTTTGGACATAAAACTAGATTCGG
ACCATTTGTG
>C00523 length=374
GCGGCAGCAGTTCAGGTTAGAGACTTGAGGGGACTGTGCCTAAGAGTATGCTCAGAGCAG
GAGACATACTACAGATGGCAACAGGGAGAGTTTACGGGACAGTTCAAACAGCAGTGGTGG
CCAGGAGGGGGGACAGACCACGCACTATGTGTGATAGACGCAACAGGAACAAAGGCATTA
GACAATCCAGACGTATATGTACTGACATGGAATGGTCAAATAAACAGTGCAACTACACCT
CCACTTACCTACTGGGGGTATTACAACTTCAGGTAGGAGAGCATGGCAGGACACAGACTT
CGGAAAAATTAGACTACCAAAAACAGGCCACGACATAGACTTTGGACATAAAACTAGATT
CGGACCATTTGTGT
>C00524 length=372
GCGGCAGCAGTTCAGGTTAGAGACTTGAGGGGACTGTGCCTAAGAGTATGCTCAGAGCAG
GAGACATACTACAGATGGCAACAGGGAGAGTTACGGGACAGTTCAAACAGCAGTGGTGGC
CAGGAGGGGGGACAGACCACGCACTATGTGTGATAGACGCAACAGGAACAAAGGCATTAG
ACAATCCAGACGTATATGTACTGACATGGAATGGTCAAATAAACAGTGCAACTACACCTC
CACTTACCTACTGGGGTATTACAACTTCAGGTAGGAGGAGGCATGGCAGGACACAGACTT
CGGAAAAATTAGACTACCAAAAACAGGCCACCGACATAGACTTGGCATAAAACTAGATTC
GGACCATTTTGT
>C00525 length=310
CGGCAGCAGTTCAGGTTAGAGACTTGAGGGGACTGTGCCTAAGAGTATGCTCAGAGCAGG
AGACATACTACAGATGGCAACAGGGAGAGTTTACGGGACAGTTCAAACAGCAGTGGTGGC
CAGGAGGGGGGACAGACCACGCACTATGTGTGATAGACGCAACAGGAACAAAGGCATTAG
ACAATCCAGACGTATATGTACTGACATGGAATGGTCAAATAAACAGTGCAACTACACCTC
CACTTACCTACTGGGGTATTACACTTCAGGTAGGAGAGCATGGCAGGACACAGACTTCGG
AAAAATTAGA
>C00526 length=368
AGCAGTTCAGGTTAGAGACTTGAGGGGACTGTGCCTAAGAGTATGCTCAGAGCAGGAGAC
ATACTACAGATGGCAACAGGGAGAGTTTACGGGACAGTTCAAACAGCAGTGGTGGCCAGG
AGGGGGGACAGACCACGCACTATGTGTGATAGACGCAACAGGAACAAAGGCATTTAGACA
ATCCAGACGTATATGTACTGACATGGAATGGTCAAATAAACAGTGCAACTACACCTCCAC
TTACCTACTGGGGTATTACAACTTCAGGTAGGAGAGCATGGCAGGACACAGACTTCGGAA
AAATTAGACTACCAAAAACAGGCCACGGACATAGACTTGGACATAAAACTAGATTCGGAC
CATTTTGT
>C00527 length=304
GTTCAGGTTAGAGACTTGAGGGGACTGTGCCTAAGAGTATGCTCAGAGCAGGAGACATAC
TACAGATGGCAACAGGGAGAGTTTACGGGACAGTTCAAACAGCAGTGGTGGCCAGGAGGG
GGGACAGACCACGCACTATGTGTGATAGACGCAACAGGACAAAGGCATTAGACAATCCCA
GACGTATATGTACTGACATGGAATGGTCAAAATAAACAGTGCAACTACACCTCCACTTAC
CTACTGGGGTATTACAACTTCAGGTAGGAGAGCATGGCAGGACACAGACTTCGGAAAATT
AGAC
>C00528 length=289
TTCAGGTTAGAGACTTGAGGGGACTGTGCCTAAGAGTATGCTCAGAGCAGGAGACATACT
ACAGATGGCAACAGGGAGAGTTTACGGGACAGTTCAAACAGCAGTGGTGGCCAGGAGGGG
GGACAGACCACGCACTATGTGTGATAGACGCAACAGGAACAAAGGCATTAGACAATCCAG
ACGTATATGTACTGACATGGAATGGTCAAATAAACAGTGCAACTACACCCACTTACCTAC
TGGGGGTATTACAACTTCAGGTAGGAGAGCCATGGCAGGACACAGACTT
>C00529 length=367
TTCAGGTTAGAGACTTGAGGGGACTGTGCCTAAGAGTATGCTCAGAGCAGGAGACATACT
ACAGATGGCAACAGGGAGAGTTTACGGGACAGTTCAAACAGCAGTGGTGGCCAGGAGGGG
GGACAGACCACGCACTATGTGTGATAGACGCAACAGGAACAAAAGGCATTAGACAATCCA
GACGTATATGTACTGACATGGAATGGGTCAAATAAAACAGTGCAACTACACCTCCACTTA
CCTACTGGGGTATTACAACTTCAGGTAGGAGAGCATGGCAGGACACAGACTTCGGAAAAA
TTAGACTACCAAAACAGGCCACGACATAGACTTTTGGACATAAAACTAGGATTCGGACCA
TTTTGTG
>C00530 length=281
TAGAGACTTGAGGGGACTGTGCCTAAGAGTATGCTCAGAGCAGGAGACATACTACAGATG
GCAACAGGGAGAGTTTACGGGACAGTTCAAACAGCAGTGGTGGCCAGGAGGGGGGACAGA
CCACGCACTATGTGTGATAGACGCAACAGGAACAAAGGCATTAGACAATCCAGACGTATA
TGTACTGACATGGAATGGTCAAATAAACAGTGCAACTACACCTCCACTTACCTACTGGGG
TATTACAACTTCAGGTAGGAGAGCATGGCAGGACACAGACT
>C00531 length=351
AGACTTGAGGGGACTGTGCCTAAGAGTATGCTCAGAGCAGGAGACATACTACAGATGGCA
ACAGGGAGAGTTTACGGGACAGTTCAAACAGCAGTGGTGGCCAGGAGGGGGGACAGACCA
CGCACTATGTGTGATAGACGCAACAGGAACAAAGGCATTAGACAATCCAGACGTATATGT
ACTGACATGGAATGGTCAAATAAACAGTGCAACTCACCTCCACTTACCTACTGGGGTATT
ACAACTTCAGGTAGGAGAGCATGCAGGACACAGACTTCGGAAAAAATTAGACTACCAAAA
ACAGGCACGACATAGACTTTGGACATAAAACTAGATTCGGACCATTTTTGT
>C00532 length=348
TTGAGGGGACTGTGCCTAAGAGTATGCTCAGAGCAGGAGACATACTACAGATGGCAACAG
GGAGAGTTACGGGACAGTTCAAACAGCAGTGGTGGCCAGGAGGGGGGACAGACCACGCAC
TATGTGTGATAGACGCAACAGGAACAAAGGCATTAGACAATCCAGACGATATGTACTGAC
ATGGAATGGTCAAATAAACAGTGCAACTACACCTCCACTTACCTACTGGGGTATTACAAC
TTTCAGGTAGGAGAGCATGGCAGGACACAGACTTCGGAAAAATTAGACTACCAAAAACAG
GCCACGACATAGACTTTGGACATAAAACTAGATTCGGACCATTTTGTG
>C00533 length=346
GAGGGGACTGTGCCTAAGAGTATGCTCAGAGCAGGAGACATACTACAGATGGCAACAGGG
AGAGTTTACGGGACAGTTCAAACAGCAGTGGTGGCCAGGAGGGGGGACAGACCACGCACT
ATGTGTGATAGACGCAACAGGAACAAGGCATTAGACAATCCAGACGTATATGTACTGACA
TGGAATGGTCAAATAAACAGTGCAACTACACCTCCCACTTACCTACTGGGGGTATTACAA
CTTCAGGTAGGAGAGCATGGCAGGACACAGACTTCGGAAAAATTAGACTACCAAAAACAG
GCCACGACATAGACTTTGGACATAAAACTAGATTCGGACCATTTTG
>C00534 length=272
GAGGGGACTGTGCCTAAGAGTATGCTCAGAGCAGGAGACATACTACAGATGGCAACAGGG
AGAGTTTACGGGACAGTTCAAACAGCAGTGGTGGCCAGGAGGGGGGACAGACCACGCACT
ATGTGTGATAGACGCAACAGGAACAAAGGCATTAGACAATCCAGACGTATATGTACTGAC
ATGGAATGTCAATAAACAGTGCAACTACACCTCCACTTACCTACTGGGGTATTACAACTT
CAGGTAGGAGAGCATGGCAGGACACAGACTTC
>C00535 length=344
AGGGGACTGTGCCTAAGAGTATGCTCAGAGCAGGAGACATACTACAGATGGCAACAGGGA
GAGTTTACGGGACAGTTCAAACAGCAGTGGTGGCCAGGAGGGGGGACAGACCACGCACTA
TGTGTGATAGACGCAACAGGAACAAAGGCATTAGACAATCCAGACGTATATGTACTGACA
TGGAATGGTCAAATAAACAGTGCAACTACACCTCCACTTACCTACTGGGGTATTACAACT
TCAGGTAGGAGAGCATGGCAGGAACAGACTTCGGAAAAATTAGACTACCAAAACAGGGCC
ACGACATAGACTTTGGACATAAAACTAGATTCGGACCATTTTGT
>C00536 length=337
GGACTGTGCCTAAGAGTATGCTCAGAGCAGGAGACATACTACAGATGGCAACAGGGAGAG
TTTACGGGACAGTTCAAACAGCAGTGGTGGCCAGGAGGGGGACAGACCACGCACTATGTG
TGATAGACGCAACAGGAACAAAGGCATTAGACAATCCAGACGTATATGTACTGACATGGA
ATGGTCAAATAAACAGTGCAACTACACCTCCACTTACCTACTGGGGTATTACAACTTCAG
GGTAGGAGAGCATGGCCAGGACACAGACTTCGGAAAAATTAGACTACCAAAAACAGGCCA
CGACATAGACTTTGGACATAAAACTAGATTCGACCAT
>C00537 length=268
ACTGTGCCTAAGAGTATGCTCAGAGCAGGAGACATACTACAGATGGCAACAGGGAGAGTT
TACGGGGACAGTTCAAACAGCAGTGGTGGCCAGGAGGGGGGACAGACCACGCACTATGTG
TGATAGACGCAACAGGAACAAAGGCATTAGACAATCCAGACGTATATGTACTGACATGGA
ATGGTCAAATAAACAGTGCAACTACACCTCCACTTTACCTACTGGGGTATTACAACTTCA
GGTAGGAGAGCATGGCAGGACACAGACT
>C00538 length=335
GTGCCTAAGAGTATGCTCAGAGCAGGAGACATACTACAGATGGCAACAGGGAGAGTTTAC
GGGACAGTTCAAACAGCAGTGGTGGCCAGGAGGGGGGGACAGACCACGCACTATGTGTGA
TAGACGCAACAGGAACAAAGGCATTAGACAATCCAGACGTATATGTACTGACATGGAATG
GTCAAATAAACAGTGCAACTACACCTCCACTTACCTACTGGGGTATTACAACTTCAGGTA
GGAGAGCATGGCAGGACAAGACTTCGGAAAAATTAGACTACCAAAAACAGGCCACGACAT
AAGACTTGGACATAAAACTAGATTCGGACCATTTT
>C00539 length=336
GTGCCTAAGAGTATGCTCAGAGCAGGAGACATACTACAGATGGCAACAGGGAGAGTTTAC
GGGACAGTTCAAACAGCAGTGGTGGCCAGGAGGGGGGACAGACCACGCACTATGTGTGAT
AGACGCAACAGGAACAAAGGCATTAGACAATCCAGACGTATATGTACTGACATGGAATGG
TCAAATAAACAGTGCAACTACACCTCCACTTACCTACTGGGGTATTACAACTTCAGGTAG
GGAGAGCCATGGCAGGACACGACTTCGGAAAATTAGACTACCAAAAACAGGCCACGACAT
AGACTTTGGACATAAAACTAGATTCGACCATTTTGT
>C00540 length=259
AGAGTATGCTCAGAGCAGGAGACATACTACAGATGGCAACAGGGAGAGTTTACGGGACAG
TTCAAACAGCAGTGGTGGCCAGGAGGGGGGGACAGACCACGCACTATGTGTGATAGACGC
AACAGGAACAAAGGCATTAGACAATCCAGACGTATATGTACTGACATGGAATGGTCAAAT
AAACAGTGCAACTACACCTCCACTTACCTACTGGGGTATTACAACTTCAGGTAGGAGAGC
ATGGCAGGACACAGACTTC
>C00541 length=327
GAGTATGCTCAGAGCAGGAGACATACTACAGATGGCAACAGGGAGAGTTTACGGACAGTT
CAAACAGCAGTGGTGGCCAGGAGGGGGGACAGACCACGCACTATGTGTGATAGACGCAAC
AGGAACAAAGGCATTAGACAATCCAGACGTATATGTACTGACATGGAATGGTCAAATAAC
AGTGCAACTACACCTCCACTTACCTACTGGGGTATTACAACTTCAGGTAGGAGAGCATGG
CAGGACACAGCTTCGGAAAAATTAGACTACCAAAAACAGGCCACGACATAGACTTTGGAC
ATAAAACTAGATTCGGACATTTTGTGT
>C00542 length=325
GAGTATGCTCAGAGCAGGAGACATACTACAGATGGCAACAGGGAGAGTTTACGGGACAGT
TCAAACAGCAGTGGTGGCCAGGAGGGGGGACAGACCACGCACTATGTGTGATAGACGCAA
CAGGAACAAAGGCATTAGACAATCCAGACGTATATGTACTGACATGGAATGGTCAAATAA
ACAGTGCAACTACACCTCCACTTACCTACTGGGGTATTACAACTTCAGGTAGGAGAGCAT
GGCAGGACACAGACTTCGGAAAAATTAGACTACCAAAAACAGGGCCACGACATAGACTTT
GGACATAAAACTAGATTCGGACCAT
>C00543 length=329
GAGTATGCTCAGAGCAGGAGACATACTACAGATGGCAACAGGGAGAGTTTACGGGACAGT
TCAAACAGCAGTGGTGGCCAGGAGGGGGGACAGACCACGCACTATGTGTGATAGACGCAA
CAGGAACAAAGGCATTAGACAATCCAGACGTATATGTACTGACATGGAATGGTCAAATAA
ACAGTGCAACTACACCTCCACTTACCTACTGGGGTATTACAACTTCAGGTAGGAGAGCAT
GGCAGGACACAGACTTCGGAAAAATTAGACTACCAAAAAACAGGCCACGACATAGACTTG
GACATAAAACTAGATTCGGACCATTTTGT
>C00544 length=318
ATGCTCAGAGCAGGAGACATACTACAGATGGCAACAGGGAGAGTTTACGGGACAGTTCAA
ACAGCAGTGGTGGCCAGGAGGGGGGACAGACCACGCACTATGTGTGATAGACGCAACAGG
AACAAAGGCATTAGACAATCCAGACGTATATGTACTGACATGGAATGGTCAAATAAACAG
TGCAACTACACCTCCACTTACCTACTGGGGTATTACAACTTCAGGTAGGAGAGCATGGCA
GGACACAGACTTCGGAAAAATTAGACTACCAAAACAGGCCACGACATAACTTTGGACATA
AAACTAGATTCGGACCAT
>C00545 length=298
GCTCAGAGCAGGAGACATACTACAGATGGCAACAGGGAGAGTTTACGGGACAGTTCAAAC
AGCAGTGGTGGCCAGGAGGGGGGACAGACCACGCACTATGTGTGATAGACGCAACAGGAA
CAAAGGCATTAGACAATCCAGACGTATATGTACTGACATGGAATGGTCAAATAAAACAGT
GCAACTACACCTCCACTTACCTACTGGGGTATTACAACTTCAGGTAGGAGAGCATGGAGG
GACACCAGACTTCGGAAAAATTAGACTACCAAAAACAGGCCACGACATAGACTTTGGA
>C00546 length=267
GCTCAGAGCAGGAGACATACTACAGATGGCAACAGGGAGAGTTTACGGGACAGTTCAAAC
AGCAGTGGTGGCCAGGAGGGGGGACAGACCACGCACTATGTGTGATAGACGCAACAGGAA
CAAAGGCATTAGACAATCCAGACGTATATGTACTGACATGGAATGGTCAAATAAACAGTG
CAACTACACCTCCACTTACCTACTGGGGTATTTACAACTTCAGGTAGGAGAGCATGGCAG
GACACAGACTTCGGAAAAAATTAGACT
>C00547 length=321
CAGAGCAGGAGACATACTACAGATGGCAACAGGGAGAGTTTACGGGACAGTTCAAACAGC
AGTGGTGGCCAGGAGGGGGGACAGACCACGCACTATGTGTGATAGACGCAACAGGAACAA
AGGCATTAGACAATCCAGACGTATATGTACTGACATGGAATGGTCAAATAAACAGTGCAA
CTAACCTCCACTTACCTACTGGGGTATTACAACTTCAGGTAGGAGAGCATGGCAGGACAC
AGACTTCGGAAAAATTAGACTACCAAAACAGGCCACGACATAGACTTTGGGACATAAAAC
TAGATTCGGACCATTTTGTGT
>C00548 length=247
CAGAGCAGGAGACATACTACAGATGGCAACAGGGAGAGTTTACGGGACAGTTCAAACAGC
AGTGGTGGCCAGGAGGGGGGACAGACCACGCACTATGTGTGATAGACGCAACAGGAACAA
AGGCATTAGACAATCCAGACGTATATGTACTGACATGGAATGGTCAAATAAACAGTGCAA
CTACACCTCCACTTACCTACTGGGGTATTACAACTTCAGGTAGGAGAGCATGGCAGGACA
CAGACTT
>C00549 length=246
AGCAGGAGACATACTACAGATGGCAACAGGGAGAGTTTACGGGACAGTTCAAACAGCAGT
GGTGGCCAGGAGGGGGGACAGACCACGCACTATGTGTGATAGACGCAACAGGAACAAAGG
CATTAGACAATCCAGACGTATATGTACTGACATGGAATGGTCAAATAAACAGTGCAACTA
CACCTCCACTTACCTACTGGGGTATTACAACTTCAGGTAGGAGAGCATGGCAGGACACAG
ACTTCG
>C00550 length=233
ATACTACAGATGGCAACAGGGAGAGTTTACGGGACAGTTCAAACAGCAGTGGTGGCCAGG
AGGGGGGACAGACCACGCACTATGTGTGATAGACGCAACAGGAACAAAGGCATTAGACAA
TCCAGACGTATATGTACTGACATGGAATGGTCAAATAAACAGTGCAACTACACCTCCACT
TACCTACTGGGTATTACAACTTCAGGTAGGAGAGCATGGCAGGACACAGACTT
>C00551 length=304
TACAGATGGCAACAGGGAGAGTTTACGGGACAGTTCAAACAGCAGTGGTGGGCCAGGAGG
GGGGGACAGACCACGCACTATGTGTGATAGACGCAACAGGAACAAAGGCATTAGACAATC
CAGACGTATATGTACTGACATGGAATGGTCAAATAAACAGTGCAACTACACCTCCACTTA
CCTACTGGGGTATTACAACTTCAGGTAGGAGAGCATGGCAGGACACAGACTTCGGAAAAA
TTAGACTACCAAAACAGGCCACGACATAGACTTTGGACATAAAACTAGATTCGGACCATT
TGTG
>C00552 length=54
ACAGATGGCAACAGGGAGAGTTTACGGGACAGTTCAAACAGCAGTGGTGGCCAG
>C00553 length=304
ACAGATGGCAACAGGGAGAGTTTACGGGACAGTTCAAACAGCAGTGGTGGCCAGGAGGGG
GGACAGACCACGCACTATGTGTGATAGACGCAACAGGAACAAAGGCATTAGACAATCCAG
ACGTATATGTACTGACATGGAAATGGTCAAATAAACAGTGCAACTACACCTCCACTTACC
TACTGGGGTATTACAACTTCAGGTAGGAGAGCATGGCAGGACACAGACTTCGGAAAAATT
AGACTACCAAAAACAGGCCACGACATAGACTTTGGACATAAAACTAGATTCGGACCATTT
GTGT
>C00554 length=226
AGATGGCAACAGGGAGAGTTTACGGGACAGTTCAAACAGCAGTGGTGGCCAGGAGGGGGG
ACAGACCACGCACTATGTGTGATAGACGCAACAGGAACAAAGGCATTAGACAATCCAGAC
GTATATGTACTGACATGGAATGGTCAAATAAACAGTGCAACTACACCTCCACTTACCTAC
TGGGGTATTACAACTTCAGGTAGGAGAGCATGGCAGGACACAGACT
>C00555 length=299
GATGGCAACAGGGAGAGTTTACGGGACAGTTCAAACAGCAGTGGTGGCCAGGAGGGGGGA
CAGACCACGCACTATGTGTGATAGACGCAACAGGAACAAAGGCATTAGACAATCCAGACG
TATATGTACTGACATGGAATGGTCAAATAAACAGTGCAACTACACCTCCACTTACCTACT
GGGGTATTACAACTTCAGGTAGGAGAGCATGGCAGGACACAGACTTCGGAAAAATTAGAC
TACCAAAAACAGGCCACGACATAGACTTTGGACATAAACTAGATTCGGACCATTTTGTG
>C00556 length=288
CAGGGAGAGTTTACGGGACAGTTCAAACAGCAGTGGTGGCCAGGAGGGGGGACAGACCAC
GCACTATGTGTGATAGACGCAACAGGAACAAAGGCATTAGACAATCCAGACGTATATGTA
CTGACATGGAATGGTCAAATAAACAGTGCAACTACACCTCCACTTACCTACTGGGGTATT
ACAACTTCAGGTAGGAGAGCATGGCAGGACACAGACTTCGGAAAAATTAGACTACCAAAA
ACAGGCCACGACATAGACTTTGGACATAAAAACTAGATTCGGACCATT
>C00557 length=216
AGGGAGAGTTTACGGGACAGTTCAAACAGCAGTGGTGGCCAGGAGGGGGGACAGACCACG
CACTATGTGTGATAGACGCAACAGGAACAAAGGCATTAGACAATCCAGACGTATATGTAC
TGACATGGAATGGTCAAATAAACAGTGCAACTACACCTCCACTTACCTACTGGGTATTAC
AACTTCAGGTAGGAGAGCATGGCAGGACACAGACTT
>C00558 length=288
GGAGAGTTTACGGGACAGTTCAAACAGCAGTGGTGGCCAGGAGGGGGGACAGACCACGCA
CTATGTGTGATAGACGCAACAGGAACAAAGGCATTAGACAATCCAGACGTATATGTACTG
ACATGGAATGGTCAAATAAACAGTGCAACTACACCTCCACTTACCTACTGGGGTATTACA
ACTTCAGGTAGGAGAGCATGGCAGGACACAGACTTCGGAAAAATTAGACTACCAAAAACA
GGCCACGACATAGACTTTGGACATAAAACTAGATTCGGACCATTTTGT
>C00559 length=286
AGAGTTTACGGGACAGTTCAAACAGCAGTGGTGGCCAGGAGGGGGGACAGACCACGCACT
ATGTGTGATAGACGCAACAGGAACAAAGGCATTAGACAATCCAGACGTATATGTACTGAC
ATGGAATGGTCAAATAAACAGTGCAACTACACCTCCACTTACCTACTGGGGTATTACAAC
TTCAGGTAGGAGAGCATGGCGGACACAGACTTCGGAAAAATTAGACTACCAAAAACAGGC
CACGACATAGACTTTGGACATAAAACTAGATTGGACCATTTTGTGT
>C00560 length=286
GTTTACGGGACAGTTCAAACAGCAGTGGTGGCCAGGAGGGGGGACAGACCACGCACTATG
TGTGATAGACGCAACAGGAACAAAGGCATTAGACAATCCAGACGTATATGTACTGACATG
GAATGGTCAAATAAACAGTGCAACTACACCTCCACTTACCTACTGGGGTATTACAACTTC
AGGTAGGAGAGCATGGCAGGACACAGACTTCGGAAAAATTAGACTACCAAAAACAGGCCA
CGACATAGACTTTGGACATAAAACTAGATTCGGACCATTTTGTGTA
>C00561 length=283
TTACGGGACAGTTCAAACAGCAGTGGTGGCCAGGAGGGGGGGACAGACCACGCACTATGT
GTGATAGACGCAACAGGAACAAAGGCATTAGACAATCCAGACGTATATGTACTGACATGG
AATGGTCAAATAAACAGTGCAACTACACCTCCACTTACCTACTGGGGTATTACAACTTCA
GGTAGGAGAGCATGGCAGGACACAGACTTCGGAAAAATTAGACTACCAAAAACAGGCCCA
CGACATAGACTTTGGACATAAAACTAGATTCGACCATTTTTGT
>C00562 length=280
TACGGGACAGTTCAAACAGCAGTGGTGGCCAGGAGGGGGGACAGACCACGCACTATGTGT
GATAGACGCAACAGGAACAAAGGCATTAGACAATCCAGACGTATATGTACTGACATGGAA
TGGTCAAATAAACAGTGCAACTACACCTCCACTTACCTACTGGGGTATTACAACTTCAGG
TAGGAGAGCATGGCAGGACACAGACTTCGGAAAAATTAGACTACCAAAAACAGGCCACGA
CATAGACTTTGGACATAAACTAGATTCGGACCATTTTGTG
>C00563 length=276
GGGACAGTTCAAACAGCAGTGGTGGCCAGGAGGGGGACAGACCACGCACTATGTGTGATA
GACGCAACAGGAACAAAGGCATTAGACAATCCAGACGTATATGTACTGACATGGAATGGT
CAAATAAACAGTGCAACTACACCTCCACTTACCTACTGGGGTATTACAACTTCAGGTAGG
AGAGCATGGGCAGGACACAGACTTCGGAAAATTAGACTACCAAAAACAGGCCACGACATA
GACTTTGGACATAAAACTAGATTCGGACCATTTTGT
>C00564 length=275
GGGACAGTTCAAACAGCAGTGGTGGCCAGGAGGGGGGACAGACCACGCACTATGTGTGAT
AGACGCAACAGGAACAAGGCATTAGACAATCCAGACGTATATGTACTGACATGGAATGGT
CAAATAAACAGTGCAACTACACCTCCACTTACCTACTGGGGTATTACAACTTCAGGTAGG
AGAGCATGGCAGGACACAGACTTCGGAAAAATTAGACTACCAAAACAGGCCACGACATAG
ACTTTGGACATAAACTAGATTCGGACCATTTTGTG
>C00565 length=269
TTCAAACAGCAGTGGTGGCCAGGAGGGGGACAGACCACGCACTATGTGTGATAGACGCAA
CAGGAACAAAGGCATTAGACAATCCAGACGTATATGTACTGACATGGAATGGTCAAATAA
ACAGTGCAACTACACCTCCACTTACCTACTGGGGTATTACAACTTCAGGTAGGAGAGCAT
GGCAGGACACAGACTTCGGAAAAATTAGACTACCAAAAACAGGCCACGACATAGACTTTG
GACATAAAACTAAGATTCGGACATTTTGT
>C00566 length=271
TCAAACAGCAGTGGTGGCCAGGAGGGGGGACAGACCACGCACTATGTGTGATAGACGCAA
CAGGAACAAAGGCATTAGACAATCCAGACGTATATGTACTGACATGGAATGGTCAAATAA
ACAGTGCAACTACACCTCCACTTACCTACTGGGGTATTACAACTTCAGGTAGGAGAGCAT
GGCAGGACACAGACTTCGGAAAATTAGACTACCAAAAACAGGCCACGACATAGACTTTGG
ACATAAAACTAGATTCGGACCATTTTTGTGT
>C00567 length=268
AAACAGCAGTGGTGGCCAGGAGGGGGGACAGACCACGCACTATGTGTGATAGACGCAACA
GGAACAAAGGCATTAGACAATCCAGACGTATATGTACTGACATGGAATGGTCAAATAAAC
AGTGCAACTACACCTCCACTTACCTACTGGGGTATTACAACTTCAGGTAGGAGAGCATGG
CAGGACACAGACTTCGGAAAAATTAGACTACCAAAAACAGGCCACGACATAGACTTTGGA
CATAAAACTAGATTCGGACCATTTTGTG
>C00568 length=266
ACAGCAGTGGTGGCCAGGAGGGGGACAGACCACGCACTATGTGTGATAGACGCAACAGGA
ACAAAGGCATTAGACAATCCAGACGTATATGTACTGACATGGAATGGTCAAATAAACAGT
GCAACTACACCTCCACTTACCTACTGGGGTATTACAACTTCAGGTAGGAGAGCATGGCAG
GACACAGACTTCGGAAAAAATTAGACTACCAAAAACAGGCCACGACATAGACTTTTGGAC
ATAAAACTAGATTCGGACCATTTTGT
>C00569 length=267
ACAGCAGTGGTGGCCAGGAGGGGGGACAGACCACGCACTATGTGTGATAGACGCAACAGG
AACAAAGGCATTAGACAATCCAGACGTATATGTACTGACATGGAATGGTCAAATAAACAG
TGCAACTACACCTCCACTTACCTACTGGGGTATTACAACTTCAGGTAGGAGAGCATGGCA
GGACACAGACTTCGGAAAAATTAGACTACCAAAAACAGGCCACGACATAGACTTTGGACA
TAAAACTAGATTCGGACCATTTTGTGT
>C00570 length=264
CAGCAGTGGTGGCCAGGAGGGGGGACAGACCACGCACTATGTGTGATAGACGCAACAGGA
ACAAAGGCATTAGACAATCCAGACGTATATGTACTGACATGGAATGGTCAAATAAACAGT
GCAACTACACCTCCACTTACCTACTGGGGTATTACAACTTCAGGTAGGAGAGCATGGCAG
GACACAGACTTCGGAAAAATTAGGACTACCAAAAACAGGCCACGACATAGACTTTGGACA
TAAAACTAGATTCGACCATTTTGT
>C00571 length=265
CAGCAGTGGTGGCCAGGAGGGGGGGACAGACCACGCACTATGTGTGATAGACGCAACAGG
AACAAAGGCATTAGACAATCCAGACGTATATGTACTGACATGGAATGGTCAAATAAACAG
TGCAACTACACCTCCACTTACCTACTGGGGTATTACAACTTCAGGTAGGAGAGCATGGCA
GGACACAGACTTCGGAAAATTAGACTACCAAAAACAGGCCACGACATAGACTTTGGACAT
AAAACTAGATTCGGACCATTTTGTG
>C00572 length=263
AGCAGTGGTGGCCAGGAGGGGGGACAGACCACGCACTATGTGTGATAGACGCAACAGGAA
CAAAGGCATTAGACAATCCAGACGTATATGTACTGACATGGAATGGTCAAATAAACAGTG
CAACTACACCCTCCACTTACCTACTGGGGTATTACAACTTCAGGTAGAGAGCATGGCAGG
ACACAGACTTCGGAAAAATTAGACTACCAAAAACAGGCCACGACATAGACTTTGGACATA
AAACTAGATTCGGACCATTTTGT
>C00573 length=192
GCAGTGGTGGCCAGGAGGGGGGACAGACCACGCACTATGTGTGATAGACGCAACAGGAAC
AAAGGCATTTAGACAATCCAGACGTATATGTACTGACATGGAATGGTCAAATAAACAGTG
CAACTACACCTCCACTTACCTACTGGGGTATTACAACTTCAGGTAGGAGAGCATGGCAGG
ACACAGACTTCG
>C00574 length=308
GTGGTGGCCAGGAGGGGGGACAGACCACGCACTATGTGTGATAGACGCAACAGGAACAAA
GGCATTAGACAATCCAGACGTATATGTACTGACATGGAATGGTCAAATAAACAGTGCAAC
TACACCTCCACTTACCTACTGGGGTATTACACTTCAGGTAGGAGAGCATGCAGGACACAG
ACTTCGGAAAAATTAGACTACCAAAAACAGGCCACGACATAGACTTTGGACATAAAACTA
GATTCGGACCATTTTGTGTAAAAACCCACCGCGCGAAATTCCGTAATGACCCACCAAAAC
TATCAATA
>C00575 length=256
GGTGGCCAGGAGGGGGGACAGACCACGCACTATGTGTGATAGACGCAACAGGAACAAAGG
CATTAGACAATCCAGACGTATATGTACTGACATGGAATGGTCAAATAAACAGTGCAACTA
CACCTCCACTTACCTACTGGGGTATTACAACTTCAGGTAGGAGAGCATGGCAGGACACAG
ACTTCGGAAAATTAGACTACCAAAACAGGCCACGACATAGACTTTGGACATAAAACTAGA
TTCGGACCATTTTGTG
>C00576 length=319
GTGGCCAGGAGGGGGGACAGACCACGCACTATGTGTGATAGACGCAACAGGAACAAAGGC
ATTAGACAATCCAGACGTATATGTACTGACATGGAATGGTCAAATAAACAGTGCAACTAC
ACCTCCACTTACCTACTGGGTATTACAACTTCAGGTAGGAGAGCATGGCAGGACACAGAC
TTCGAAAAATTAGACTACCAAAAACAGGCCACGACATAGACTTTGGACATAAACTAGATT
CGGACCATTTTGTGTAAAAACCCACCGCGCGAATTCCGTAATGACCCACCAAAACCTATC
AATATTTGGTGAAATACAA
>C00577 length=325
GTGGCCAGGAGGGGGGACAGACCACGCACTATGTGTGATAGACGCAACAGGAACAAAGGC
ATTAGACAATCCAGACGTATATGTACTGACATGGAATGGTCAAATAAACAGTGCAACTAC
ACCTCCACTTACCTACTGGGGTATTACAACTTCAGGTAGGAGAGCATGGCAGGACACAGA
CTTCGAAAAAATTAGACTACCAAAACAGGCCACGACATAGACTTTGGACATAAAACTAGA
TTCGGACCATTTTGTGTAAAAAACCCACCGCGCGAATTCCGTAATGACCCACCAAAACCT
ATCAATATTTGGGTGAAAATACAAG
>C00578 length=254
GGCCAGGAGGGGGGACAGACCACGCACTATGTGTGATAGACGCAACAGGAACAAAGGCAT
TAGACAATCCAGACGTATATGTACTGACATGGAATGGTCAAATAAACAGTGCAACTACAC
CTCCACTTACCTACTGGGGTATTACAACTTCAGGTAGGAGAGCATGGCAGGACACAGACT
TCGGAAAAATTAGACTACCAAAAACAGGCCACGACATAGACTTTGGACATAAACTAGATT
CGGACCATTTTGTG
>C00579 length=254
GGCCAGGAGGGGGGACAGACCACGCACTATGTGTGATAGACGCAACAGGAACAAAGGCAT
TAGACAATCCAGACGTATATGTACTGACATGGAATGGTCAAATAAACAGTGCAACTACAC
CTCCACTTACCTACTGGGGTATTACAACTTCAGGTAGGAGAGCATGGCAGGACACAGACT
TCGGAAAAATTAGACTACCAAAAACAGGCCACGACATAGACTTTGGACATAAAACTAGAT
TCGGACCATTTTGT
>C00580 length=275
GGGGACAGACCACGCACTATGTGTGATAGACGCAACAGGAACAAAGGCATTAGACAATCC
AGACGTATATGTACTGACATGGAATGGTCAAATAAACAGTGCAACTACACCTCCACTTAC
CTACTGGGGTATTACAACTTCAGGTAGGAGAGCATGGCAGGACCAGACTTCGGAAAAAAT
TAGACTACCAAAAACAGGCCACGACATAGACTTGGACATAAAACTAGATTCGGACCATTT
TGGTAAAAACCCCACCGCGCGAATTCCGTAATGAC
>C00581 length=310
GACAGACCACGCACTATGTGTGATAGACGCAACAGGAACAAAGGCATTAGACAATCCAGA
CGTATATGTACTGACATGGAATGGTCAAATAAACAGTGCAACTACACCTCCACTTACCTA
CTGGGGTATTACAACTTCAGGTAGGAGAGCATGGCAGGACACAGACTTCGGAAAAATTAG
ACTACCAAAAACAGGCCACGACATAGACTTTGGACATAAAAACTAGATTCGGACCATTTT
GTGTAAAAAACCCACCGCCGCGAATTCGTATGACCCACCAAAACCTATCAATATTTGGGT
GAAATACAAA
>C00582 length=412
ACAGACCACGCACTATGTGTGATAGACGCAACAGGAACAAAGGCATTAGACAATCCAGAC
GTATATGTACTGACATGGAATGGTCAAATAAACAGTGCAACTACACCTCCACTTACCTAC
TGGGGTATTACAACTTCAGGTAGGAGAGCATGGCAGGACACAGACTTCGGAAAAATTAGA
CTACCAAAAACAGGCCACGACATAGACTTTGGACATAAAACTAGATTCGGACCATTTTGT
GTAAAAAACCCACCGCGCGAATTCCGTAATGAACCCACCAAAACCTATCAATATTTGGGT
GAAATACAAGTTCTTTTTTCAGTTCGGCGGCATGTACCAGCCTCCCTGCGGAATCCAGGA
TCCAGGAACTTCTAACCCGACCTATCCTGTCCGGATGGGAGGAGCAGTTACA
>C00583 length=306
ACCACGCACTATGTGTGATAGACGCAACAGGAACAAAGGCATTAGACAATCCAGACGTAT
ATGTACTGACATGGAATGGTCAAATAAACAGTGCAACTACACCTCCACTTACCTACTGGG
GTATTACAACTTCAGGTAGGAGAGCATGGCAGGACACAGACTTCGGAAAAATTAGACTAC
CAAAACAGGCCACGACATAGACTTTGGACATAAAACTAGATTCGGACCATTTTGTGTAAA
AAACCCACCGCGCGAATTCCGTAAATGACCCCACCAAAACCTATCAATATTTTGGTGAAA
TACAAG
>C00584 length=405
CCACGCACTATGTGTGATAGACGCAACAGGAACAAAGGCATTAGACAATCCAGACGTATA
TGTACTGACATGGAATGGTCAAATAAACAGTGCAACTACACCTCCACTTACCTACTGGGG
TATTACAACTTCAGGTAGGAGAGCATGGCAGGACACAGACTTCGGAAAAATTAGACTACC
AAAAACAGGCCACGACATAGACTTTGGACATAAAACTAGATTCGGACCATTTTGTGTAAA
AACCCACCGCGCGAATTCCGTAATGACCCACCAAAACCTATCAATATTTGGGTGAAATAC
AAGTTCTTTTTTCAGTTCGGCGGCATGTACCAGCCTCCCTGCGGAATCCAGGATCCAGGA
ACTTCTAACCCGACCTATCCTGTCCGGTGGGAGGAGCAGTTACAC
>C00585 length=419
CACGCACTATGTGTGATAGACGCAACAGGAACAAAGGCATTAGACAATCCAGACGTATAT
GTACTGACATGGAATGGTCAAATAAAACAGTGCAACTACACCTCCACTTACCTACTGGGT
ATTACAACTTCAGGTAGGAGAGCATGGCAGGACACAGACTTCGGAAAAAATTAGACTACC
AAAAACAGGCCACGACATAGACTTTGGACATAAAACTAGATTCGGACCATTTTGTGTAAA
AAACCCACCGGCGCGAATTCCGTAATGACCCACCAAAACCTATCAATATTTGGGTGAATA
CAAGTTCTTTTTTCAGTTCGGCGGCATGTACCAGCCTCCCTGCGGAATCCAGGGATCCAG
GAACTTCTAACCCGACCTATCCTGTCCGATGGGAGGAGCAGTTACACACCCCAAATACC
>C00586 length=388
ACGCACTATGTGTGATAGACGCAACAGGAACAAAGGCATTAGACAATCCAGACGTATATG
TACTGACATGGAATGGTCAAATAAACAGTGCAACTACACCTCCACTTACCTACTGGGGTA
TTACAACTTCAGGTAGGAGAGCATGGCAGGACACAGACTTCGGAAAATTAGACTACCAAA
AACAGGCCACGAATAGACTTTGGACATAAAACTAGATTCGGACCATTTTGTGTAAAAAAC
CCACCGCGCGAATTTCCGTAATGACCCACCAAAACCTATCAATATTTGGGGTGAAATACA
AGTTCTTTTTTCAGTTCGGCGGCATGTACCAGCCTCCCTGCGGAATCCAGGATCCAGGAA
CTTCTAACCCGACCTATCCTGTCCGGAT
>C00587 length=277
TGTGTGATAGACGCAACAGGAACAAAGGCATTAGACAATCCAGACGTATATGTACTGACA
TGGAATGGTCAAATAAACAGTGCAACTACACCTCCACTTACCTACTGGGGTATTACAACT
TCAGGTAGGAGAGCATGGCAGGACACAGACTTCGGAAAAATTAGACTACCAAAAAACAGG
CCACGACATAGACTTTGGACATAAACTAGATTCGGACCATTTTGTGTAAAAAACCCACCG
CGCGAATTCCGTAATGACCCACCAAAACCTATCAATA
>C00588 length=519
GATAGACGCAACAGGAACAAAGGCATTAGACAATCCAGACGTATATGTACTGACATGGAA
TGGTCAAAATAAACAGTGCAACTACACCTCCACTTACCTACTGGGGTATTACAACTTCAG
GTAGGAGAGCATGGCAGGACACAGACTTCGGAAAAATTAGACTACCAAAAAACAGGCCAC
GACATAGACTTTGGACATAAAACTAGATTCGGACCATTTTGTGTAAAAAACCCACCGCGC
GAATTCCGTAATGACCCACCAAAACCTATCAATATTTGGGTGAAATACAAGTTCTTTTTC
AGTTCGGCGGCATGTACCAGCCTCCCTGCGGAATCCAGGATCCAGGAACTTCTAACCCGA
CCTATCCTGTCCGGATGGGGAGGAGCGTTACACCCCCAAATACGCCGGTCAAGGAGGTGG
CTACACGACCCAAGTTGGAGCTCAAGGTATCACCGCTGCCTTCTCAGAGCCATCAGTGCA
GTTCCACCCAGATCCCTACAGCCAGAGTGCGTTTCTCCA
>C00589 length=510
CAACAGGAACAAAGGCATTAGACAATCCAGACGTATATGTACTGACATGGAATGGTCAAA
TAAACAGTGCAACTACACCTCCACTTACCTACTGGGGTATTACAACTTCAGGTAGGAGAG
CATGGCAGGACACAGACTTCGGAAAAATTAGACTACCAAAAACAGGCCACGACATAGACT
TTGGACATAAAACTAGATTCGGACCATTTTGTGTAAAAAACCCACCGCGCGAATTCCGTA
TGACCCACCAAAACCTATCAATATTTGGGTGAAATACAAGTTCTTTTTTCAGTTCGGCGG
CATGTACCAGCCTCCCTGCGGGAATCCAGGATCCAGGAACTTCTAACCCGACCTATCCTG
TCCGGATGGAGGGCAGTTACACACCCCAAATACGCCGGTTCAGGAGGTGGCTACACGACC
CAAAGTTGGAGCTCAAGTATCACCGCCTGCCCTCTCTCAGAGCCATCAGTGCAGTTCCAC
CCAGATCCTACAGCCAGAGTGCGTTTCTCC
>C00590 length=213
AACAGGAACAAAGGCATTAGACAATCCAGACGTATATGTACTGACATGGAATGGTCAAAT
AAACAGTGCAACTACACCTCCACTTACCTACTGGGGTATTACAACTTCAGGTAGGAGAGC
ATGGCAGGACACAGACTTCGGAAAAATTAGACTACCAAAAAACAGGCCACGACATAGACT
TTGGACATAAAACTAGATTCGGACCATTTGTGT
>C00591 length=215
ACAGGAACAAAGGCATTAGACAATCCAGACGTATATGTACTGACATGGAATGGTCAAATA
AACAGTGCAACTACACCTCCACTTACCTACTGGGGTATTACAACTTCAGGTAGGAGAGCA
TGGCAGGACACAGACTTCGGAAAAATTAGACTACCAAAAAACAGGCCACGACATAGACTT
TGGACATAAAAACTAGATTCGGACCATTTTTGTGT
>C00592 length=210
CAGGAACAAAGGCATTAGACAATCCAGACGTATATGTACTGACATGGAATGGTCAAATAA
ACAGTGCAACTACACCTCCACTTACCTACTGGGGTATTACAACTTCAGGTAGGAGAGCAT
GGCAGGACACAGACTTCGGAAAAATTAGACTACCAAAAACAGGCCACGACATAGACTTTG
GACATAAAACTAGATTCGGACCATTTTGTG
>C00593 length=274
AGGAACAAAGGCATTAGACAATCCAGACGTATATGTACTGACATGGAATGGTCAAATAAA
CAGTGCAACTACACCTCCACTTACCTACTGGGGTATTACAACTTCAGGTAGGAGAGCATG
GCAGGACACAGACTTCGGAAAATTAGACTACCAAAAACAGGCACGACATAGACTTTGGAC
ATAAAACTAGATTCGGACCATTTTGTGTAAAAAACCCACCGCGCGAATTCCGTAATGACC
CACCAAAACCTATCAATATTTGGTGAAAATACAA
>C00594 length=278
AGGAACAAAGGCATTAGACAATCCAGACGTATATGTACTGACATGGAATGGTCAAATAAA
CAGTGCAACTACACCTCCACTTACCTACTGGGGTATTACAACTTCAGGTAGGAGAGCATG
GCAGGACACAGACTTCGGAAAAATTAGACTACCAAAAACAGGCCACGACATAGACTTTGG
ACATAAAACTAGATTCGGACCATTTTGTGTAAAAAACCCACCGCGCGAATTCCGTAATGA
CCCACCAAAACCCTATCAATATTTGGGTTGAAATACAA
>C00595 length=503
GGAACAAAGGCATTAGACAATCCAGACGTATATGTACTGACATGGAATGGTCAAATAAAC
AGTGCAACTACACCTCCACTTACCTACTGGGGTATTACAACTTCAGGTAGGAGAGCATGG
CAGGACACAGACTTCGGAAAAAATTAGACTACCAAAAACAGGCCACGACATAGACTTTGG
ACATAAAACTAGATTCGGACCATTTTGTGTAAAAACCCACCGCGCGAATCCGTAATGACC
CACCAAAACCCTATCAATATTTGGGTGAAATACAAGTTCTTTTTTCAGTTCGGCGGCATG
TACCAGCCTCCCTGCGGAATCCAGGATCCAGGAACTTCTAACCCGACCTATCCTGTTCCG
GATGGAGGAGCAGTTACACACCCCAAATACGCGGTCAAAGGAGTGGCTACACGACCCAAG
TTGGAGCTCAAGGTATCACCGCTGCCTCTCTCAGAGCCCATTCAGTGCAGTTCACCCAGA
TCCTACAGCCAGAGTGCGTTTCT
>C00596 length=280
GGAACAAAGGCATTAGACAATCCAGACGTATATGTACTGACATGGAATGGTCAAATAAAC
AGTGCAACTACACCTCCACTTACCTACTGGGGTATTACAACTTCAGGTAGGAGAGCATGG
CAGGACACAGACTTCGGAAAAATTAGACTACCAAAAACAGGCCACGACATAGACTTTGGA
CATAAAACTAGATTCGGACCATTTTGTGTAAAAAACCCACCGCGCGAATTCCGTAATGAC
CCACCAAAACCTATCAATATTTGGGTGAAATACAAGTTCT
>C00597 length=369
ACAAAGGCATTAGACAATCCAGACGTATATGTACTGACATGGAATGGTCAAATAAACAGT
GCAACTACACCTCCACTTACCTACTGGGGTATTACAACTTCAGGTAGGAGAGCATGGCAG
GACACAGACTTCGGAAAAATTAGACTACCAAAACAGGCCACGACATAGACTTTGGACATA
AACTAGATTCGGACCATTTTGGTAAAAAACCCACCGCGCGAATTCCGTAATGACCCACCA
AAACCTATCAATATTTGGGTGAAATACAAGTTCTTTTTTCAGTTCGGCGGCATGTACCAG
CCTCCCTGCGGAATCCAGGATCCAGGAACTTCTAACCCACCTATCCTGTCCGGATGGGAG
GAGCAGTTA
>C00598 length=504
CAAAGGCATTAGACAATCCAGACGTATATGTACTGACATGGAATGGTCAAAATAAACAGT
GCAACTACACCTCCACTTACCTACTGGGGTATTACAACTTCAGGTAGGAGAGCATGGCAG
GACACAGACTTCGGAAAAAATTAGACTACCAAAAACAGGCCACGACATAGACTTTGGACA
TAAAACTAGATTCGGACCATTTTGTGTAAAAACCCACCGCGCGAATTCCGTAATGACCCA
CCAAAACCTATCAATATTGGGTGAAATACAAGTTCTTTTTTCAGTTCGGCGGCATGTACC
AGCCTCCCTGCGGAATCCAGGATCCAGGGAACTTCTAACCCGAACTATCCTGTCCGGATG
GGAGGAGCAGTACACACCCAAATACGCCGGTCAAGGAGGTGGCTACACGACCCAAGTTGG
AGCTCAAGGTAATCACCGCGCCTCTCTCCAGGAGCCCATCAGTGCAGTTCCACCCAGATC
CTACAGCCAGAGTGCGTTTCTCCA
>C00599 length=275
AAGGCATTAGACAATCCAGACGTATATGTACTGACATGGAATGGTCAAATAAACAGTGCA
ACTACACCTCCACTTACCTACTGGGGTATTACAACTTCAGGTAGGAGAGCATGGCAGGAC
ACAGACTTCGGAAAAAATTAGACTACCAAAAACAGGCCACGACATAGACTTTGGACATAA
ACTAGATTCGGACCCATTTTGTGTAAAAAACCCACCGCGCGAATTCCCGTAATGACCCAC
CAAAAACCTATCAATATTTTGGGTGAAAATACAAG
>C00600 length=267
AGGCATTAGACAATCCAGACGTATATGTACTGACATGGAATGGTCAAATAAACAGTGCAA
CTACACCTCCACTTACCTACTGGGGTATTACAACTTCAGGTAGGAGAGCATGGCAGGACA
CAGACTTCGGAAAAATTAGACTACCAAAAAACAGGCCACGACATAGACTTTGGACATAAA
ACTAGATTCGGACCATTTTGTGTAAAAAACCCACCGCGCGAATTCCGTAATGACCCACCA
AACCTATCAATATTTGGGTGAAATACA
>C00601 length=454
CATTAGACAATCCAGACGTATATGTACTGACATGGAATGGTCAAATAAACAGTGCAACTA
CACCTCCACTTACCTACTGGGGTATTACAACTTCAGGTAGGAGAGCATGGCAGGACACAG
ACTTCGGAAAAATTAGACTACCAAAAACAGGCCACGACATAGACTTTGGACATAAAACTA
GATTCGGACCATTTTGTGTAAAAAACCCACCGCGCGAATTCCGTAATGACCCACCAAAAC
CTATCAATATTTGGGTGAAATACAAGTTCTTTTTTCAGTTCGGCGGCATGTACCAGCCTC
CCTGCGGAATCCAGGATCCAGGAACTTCTAACCGACTATCCTGTCCGGATGGGGAGGAGC
AGTTACACACCCCAAATACGCCGGTCAAGGAGTGGCTACACGACCCAAGTGGAGCTCAAG
GATCACCGCTGCCTCTCTCAGAGCCATCAGTCAG
>C00602 length=370
CATTAGACAATCCAGACGTATATGTACTGACATGGAATGGTCAAATAAACAGTGCAACTA
CACCTCCACTTACCTACTGGGGTATTACAACTTCAGGTAGGAGAGCATGGCAGGACACAG
ACTTCGGAAAAATTAGACTACCAAAAACAGGCCACGACATAGACTTTGGACATAAAACTA
GATTCGGACCATTTTTGTGTAAAAACCCACCGCGCGAAATTCCGTAATGACCCACCAAAA
CCTATCAATATTTGGGTGAAATACAAGTTCTTTTTTCAGTTCGGCGGCATGTACCAGCCT
CCCCTGCGGAATCCAGGATCCAGGAACTTCTAACCCGAACCTATCCTTCCGGATGGGAGG
AGCAGTTACA
>C00603 length=196
CATTAGACAATCCAGACGTATATGTACTGACATGGAATGGTCAAATAAACAGTGCAACTA
CACCTCCACTTACCTACTGGGGTATTACAACTTCAGGTAGGAGAGCATGGCAGGACACAG
ACTTCGGAAAAATTAGACTACCAAAAACAGGCCACGACATAGACTTTGGACATAAAACTA
ATTCGGACCATTTTGT
>C00604 length=198
CATTAGACAATCCAGACGTATATGTACTGACATGGAATGGTCAAATAAACAGTGCAACTA
CACCTCCACTTACCTACTGGGGTATTACAACTTCAGGTAGGAGAGCATGGCAGGACACAG
ACTTCGGAAAATTAGACTACCAAAAAACAGGCCACGACATAGACTTTGGACATAAAACTA
GATTCGGACCATTTTTGT
>C00605 length=262
TAGACAATCCAGACGTATATGTACTGACATGGAATGGTCAAATAACAGTGCAACTACACC
TCCACTTACCTACTGGGTATTACAACTTCAGGTAGGAGAGCATGGCAGGACACAGACTTC
GGAAAAATTAGACTACCAAAAACAGGCCACGACATAGACTTTGGACATAAAACTAGATTC
GGACCATTTTGTGTAAAAAACCCACCGCGCGAATTCCGTAATGACCCACCAAAACCTATC
AATATTTGGGTGAAATACAAGT
>C00606 length=486
AATCCAGACGTATATGTACTGACATGGAATGGTCAAATAAACAGTGCAACTACACCTCCA
CTTACCTACTGGGGTATTACAACTTCAGGTAGGAGAGCATGGCAGGACACAGACTTCGGA
AAAATTAGACTACCAAAAACAGGCCACGACATAGACTTTGGACATAAAACTAGATTCGGA
CCATTTTGTGTAAAAAACCCACCGCGCGAATTCCGTAATGACCCACCAAAACCTATCAAT
ATTTGGGTGAAATACAAGTTTTTTTTCAGTTCGGCGGCATGTACCAGCCTCCTGCGGAAT
CCAGGATCCAGGAACTTCTAACCCGACCTATCTGTCCGGATGGGAGGAGCAGTTACCACA
CCCCAAATACGCCGGGTCAAGGAGGTGGCTACACGACCCAAGTTGGAGCTCAAGGATCAC
CGCTGCCTCTCTCAGAGCCATCAGTGCAGTCCCACCCAGATCCTACAGCCAGAGTGCGTT
TCTCCA
>C00607 length=452
AATCCAGACGTATATGTACTGACATGGAATGGTCAAATAAACAGTGCAACTACACCTCCA
CTTACCTACTGGGGGTATTACAACTTCAGGTAGGAGAGCATGGCAGGACACAGACTTCGG
AAAAATTAGACTACCAAAAACAGGCCACGACATAGACTTTGGACATAAAAACTAGATTCG
GACCCATTTTGTGTAAAAACCCACCGCGCGAATTCCGTAATGACCCACCAAAACCTATCA
ATATTTGGGTGAAATACAAGTTCTTTTTTCAGTTCGGGCGGCATGTACCAGCCTCCCTGC
GGAATCCAGGATCCAGGAACTTCTAACCCGACCTATCCTGTCCGGATGGGAGGAGCAGTT
ACACACCCAAATACGCCGGTCAAGGAGGTGCTACACGACCCAAGTTGGAGCTCAAGGTAT
CACCGCTGCCTCTCTCAGAGCCATCAGTGCAG
>C00608 length=189
TCCAGACGTATATGTACTGACATGGAATGGTCAAATAAACAGTGCAACTACACCTCCACT
TACCTACTGGGGTATTACAACTTCAGGTAGGAGAGCATGGCAGGACACAGACTTCGGAAA
AATTAGACTACCAAAAACAGGCCACGACATAGACTTTGGACATAAAACTAGATTCGGACC
ATTTTGTGT
>C00609 length=188
TCCAGACGTATATGTACTGACATGGAATGGTCAAATAACAGTGCAACTACACCTCCACTT
ACCTACTGGGGTATTACAACTTCAGGTAGGAGAGCATGGCAGGACACAGACTTCGGAAAA
ATTAGACTACCAAAAACAGGCCACGACATAGACTTTGGACATAAAACTAGATTCGGACCA
TTTTGTGT
>C00610 length=187
TCCAGACGTATATGTACTGACATGGAATGGTCAAATAAACAGTGCAACTACACCTCCACT
TACCTACTGGGGTATTACAACTTCAGGTAGGAGAGCATGGCAGGACACAGACTTCGGAAA
ATTAGACTACCAAAAACAGGCCACGACATAGACTTTGGACATAAAACTAGATTCGGACCA
TTTTGTG
>C00611 length=258
CCAGACGTATATGTACTGACATGGAATGGTCAAATAAACAGTGCAACTACACCTCCACTT
ACCTACTGGGGTATTACAACTTCAGGTAGGAGAGCATGGCAGGACACAGACTTCGGAAAA
TTAGACTACCAAAAAACAGGCCACGACATAGACTTTGGACATAAAAACTAGATTCGGACC
ATTTTGTGTAAAAAACCCACCGCGCGAATTCCGTAATGACCCACCAAAACCTATCAAATA
TTTGGGGAAATACAAGTT
>C00612 length=257
AGACGTATATGTACTGACATGGAATGGTCAAATAAACAGTGCAACTACACCTCCACTTAC
CTACTGGGGTATTACAACTTCAGGTAGGAGAGCATGGCAGGACACAGACTTCGGAAAAAT
TAGACTACCAAAAACAGGCCACGACATAGACTTTGGACATAAAACTAGATTCGGACCATT
TTGTGTAAAAAACCCACCGCGCGAATTCCGTAATGACCCACCAAAACCTATCAATATTTG
GGTGAAATACAAGTTCT
>C00613 length=480
AGACGTATATGTACTGACATGGAATGGTCAAATAAACAGTGCAACTACACCTCCACTTAC
CTACTGGGGTATTACAACTTCAGGTAGGAGAGCATGGCAGGACACAGACTTCGGAAAATT
AGACTACCAAAAACAGGCCACGACATAGACTTTGGACATAAAACTAGATTCGGACCATTT
TGTGTAAAAAACCCACCGCGCGAATTCCGTAATGACCCACCAAAACCTATCAATATTTGG
GTGAAATACAAGTTCTTTTTTCAGTTCGGCGGCATGTACCAGCCTCCCTGCGGAATCCAG
GATCCAGGACTTCTAACCCGACTATCCTGTCCGGATGGGAGGAGCAGTTACACACCCCAA
ATACGCCGGTCAAGGAGGTGGCTACACGACCCAAGTTGGAGCTCAAGGTATCACCGCTGC
CTCTCTCAGAGCCTCAGTGCCAGTTCCACCCAGATCCTACCAGCCAGAAGTGCGTTCTCC
>C00614 length=474
ATATGTACTGACATGGAATGGTCAAATAAACAGTGCAACTACACCTCCACTTACCTACTG
GGGTATTACAACTTCAGGTAGGAGAGCATGGCAGGACACAGACTTCGGAAAAATTAGACT
ACCAAAAACAGGCCACGACATAGACTTTGGACATAAAACTAGATTCGGACCATTTTGTGT
AAAAAACCCACCGCGCGAATTCCGTAATGACCCACCAAAACCTATCAATATTTGGGTGAA
ATACAAGTTCTTTTTTCAGTTCGGCGGCATGTACCAGCCTCCCTGCGGAATCCAGGATCC
AGGAACTTCTAACCCGACCTATCCTGTCCGGATGGAGGAGCAGTTACACACCCCAAAATC
GCCGGTCAGGGAGGTGGCTACACGACCCAAGTTGGAGCTCAAGGTATCACCGCTGCCTCT
CTCAGAGCCATCAGTGCAGTCCACCCAGATCCTACAGGCCAGAGTGCGTTTCTC
>C00615 length=472
ATGTACTGACATGGAATGGTCAAATAAACAGTGCAACTACACCTCCACTTACCTACTGGG
GGTATTACAACTTCAGGTAGGAGAGCATGGCAGGACACAGACTTCGGAAAAATTAGACTA
CCAAAACAGGCCACGACATAGACTTTGGACATAAAACTAGATTCGGACCATTTTGTGTAA
AAAACCCACCGCGCGAATTCCGTAATGACCCACCAAAACTATCAATATTTGGGTGAAATA
CAAGTTCTTTTTTCAGTTCGGCGGCATGTACCAGCCTCCCTGCGGAATCCAGGATCCAGG
AACTTCTAACCCGACCTATCCGTCCCGGATGGGAGGAGCAGTTACACACCCCAAATACGC
CGGTCAGGAGGTGGCTACACGACCCAAGTTGGAGCTCAAGGGTATCACCGCTGCCTCTCT
CAGAGCCATCAGTGCAGTCACCCAGACCTACAGCCAGAAGTGCGTTTCTCCA
>C00616 length=343
ACTGACATGGAATGGTCAAATAAACAGTGCAACTACACCTCCACTTACCTACTGGGGTAT
TACAACTTCAGGTAGGAGAGCATGGCAGGACACAGACTTCGGAAAAATTAGACTACCAAA
AACAGGCCACGACATAGACTTTGGACATAAAACTAGATTCGGACCATTTTGTGTAAAAAA
CCCACCGCGCGAATTCCGTAATGACCCACCAAAACCTATCAATATTGGGTGAAATACAAG
TTCTTTTTTCAGTTCGGCGGCATGTACCAGCCTCCCTGCGGAATCCAGGATCCAGGAACT
TCTAACCCGACCTATCCTGTCCGGATGGGAGGAGCAGTTACCA
>C00617 length=489
GACATGGAATGGTCAAATAAACAGTGCAACTACACCTCCACTTACCTACTGGGGTATTAC
AACTTCAGGTAGGAGAGCATGGCAGGACACAGACTTCGGAAAAATTAGACTACCAAAAAC
AGGCCACGACATAGACTTTGGACATAAAACTAGATTCGGACATTTTGTGTAAAAAACCCA
CCGCGCGAATTCCGTAATGACCCACCAAAACCTATCAATATTTGGGGTGAAATACAATTC
TTTTTCAGTTCGGCGGCATGTACCAGCCTCCCTGCGGAATCCAGGATCCAGGAACTTCTA
AACCCGACCTATCCTGTCCGGATGGGAGGAGCAGTTACACACCCCAAATACGCCGGTCAA
GGAGGTGGCTACACGACCCCAGTTGGAGCTCAAGGTATCACCCGCTGCCCTCTCTCAGAG
CCATCAGTGAGTTCCACCCAGATCCTACAGCCAGTGCGTTTCTCCAAGAACCAAAGAAGA
AGCCGAGGA
>C00618 length=236
CATGGAATGGTCAAATAAACAGTGCAACTACACCTCCACTTACCTACTGGGGTATTACAA
CTTCAGGTAGGAGAGCATGGCAGGACACAGACTTCGGAAAAATTAGACTACCAAAAACAG
GCCACGACATAGACTTTGGACATAAAACTAGATTCGGACCATTTTGTGTAAAAAACCCAC
CGCGCGAATTCCTAATGACCCACCAAAACCTATCAATATTTGGGTGAAATACAAGT
>C00619 length=507
CATGGAATGGTCAAATAAACAGTGCAACTACACCTCCACTTACCTACTGGGGTATTACAA
CTTCAGGTAGGAGAGCATGGCAGGACACAGACTTCGGAAAAATTAGACTACCAAAAACAG
GCCACGACATAGACTTTGGACATAAAACTAGATTCGGACCATTTTGTGTAAAAAACCCAC
CGCGCGAATTCCGTAATGACCCACCAAAACCTATCAATATTTGGGTGAAATACAAGTTCT
TTTTTCAGTTCGGCGGCATGTACCAGCCTCCTGCGGAATCCAGGATCCAGGAACTTCTAA
CCCGACCTATCCTGTCCGGATGGGAGGAGCAGTTACACACCCCCAAATAGCCGGTCAAGG
AGGTGGCTACACGACCCAAGTTGGAGCTCAAGGTATCACCGCTGCCTCTCTCAGAGCCAT
CAGTGCAGTCCACCCAGATCCTACAGCCAGAGTGGCGTTTCTCCAAGAACCCAAAGAAGA
AGCCGAGGAAGGAGAGGAAACCGAGGA
>C00620 length=469
TGGAATGGTCAAATAAACAGTGCAACTACACCTCCACTTACCTACTGGGGTATTACAACT
TCAGGTAGGAGAGCATGGCAGGACACAGACTTCGGAAAAATTAGACTACCAAAAACAGGC
CACGACATAGACTTTGGACATAAAACTAGATTCGGACCATTTTGTGTAAAAAACCCACCG
CGCGAATTCCGTAATGACCCACCAAAACCTATCAATATTTGGGTGAAATACAAGTTCTTT
TTTTCAGTTCGGCGGCATGTACCAGCCTCCTGCGGAATCCAGGATCCAGGACTTCTAACC
CGACCTATCCTGTCCGGATGGGAGGAGCAGTTACACACCCCAAATACGCCCGGTCAAGGA
GGTGGCTACACGACCCAAGTTGGAGCTCAAGGTATCAACCGCTGCCTCTCTCAGAAGCCA
TCAGTGCAGTTCCACCCAGATCCTACAGCCAGAGTGCGTTTCTCCAAGA
>C00621 length=164
GAATGGTCAAATAAACAGTGCAACTACACCTCCACTTACCTACTGGGGTATTACAACTTC
AGGTAGGAGAGCATGGCAGGACACAGACTTCGGAAAAATTAGACTACCAAAAACAGGCCA
CGACATAGACTTTGGACATAAAACTAGATTCGGACCATTTTGTG
>C00622 length=164
AATGGTCAAATAAACAGTGCAACTACACCTCCACTTACCTACTGGGGTATTACAACTTCA
GGTAGGAGAGCATGGCAGGACACAGACTTCGGAAAAATTAGACTACCAAAAACAGGCCAC
GACATAGACTTTGGACATAAAACTAGATTCGGACCATTTTGTGT
>C00623 length=460
GTCAAATAAACAGTGCAACTACACCTCCACTTACCTACTGGGGTATTACAACTTCAGGTA
GGAGAGCATGGCAGGACACAGACTTCGGAAAAATTAGACTACCAAAACAGGCCACGACAT
AGACTTTGGACATAAAACTAGATTCGGACCATTTTGTGTAAAAAACCCACCGCGCGAATT
CCGTAATGACCCACCCAAAACCTATCAATATTTGGGTGAAATACAAGTTCTTTTTTTCAG
TTCGGCGGCATGTACCAGCCTCCCTGCGGAATCCAGGATCCAGGAACTTCTAACCCCGAC
CTATCCTTGTCCGGATGGGAGGAGCAGTTACACACCCCAATACGCCGGTCAAGGAGGTGG
CTACACGACCCAGTTGGAGCTCAAGGTATCACCGCTGCCTCTTCTCAGAGCCATCAGTGC
AGTTCCACCCAGATCCTACAGCCAGAGTGCGTTTTCTCCA
>C00624 length=224
TCAAATAAACAGTGCAACTACACCTCCACTTACCTACTGGGGTATTACAACTTCAGGTAG
GAGAGCATGGCAGGACACAGACTTCGGAAAAATTAGACTACCAAAAACAGGCCACGACAT
AGACTTTGGACATAAAACTAGATTCGGACCATTTTGTGTAAAAAACCCACCGCGCGAATT
CCGTAATGACCCACCAAAACCTATCAATATTTGGGTGAAATACA
>C00625 length=479
ATAAACAGTGCAACTACACCTCCACTTACCTACTGGGGTATTACAACTTCAGGTAGGAGA
GCATGGCAGGACACAGACTTCGGAAAAATTAGACTACCAAAAACAGGCCACGACATAGAC
TTTGGACATAAAACTAGATTCGGACCATTTTGTGTAAAAAACCCACCGCGCGAATTCCGT
AATGACCCACCAAAACCTATCAATATTTGGGGTGAAATACAAGTTCTTTTTTCAGTTCGG
CGGCATGTACCAGCCTCCCTGCGGAATCCAGGATCCAGGAACTTCTAACCCGACCTATCC
TGTCCGGATGGGAGGAGCAGTTACACACCCCAAATACGCCGGTCAAGGAGGTGGCTACAC
GACCCAAGTTGGAGCTCAAGGTATCACCGCTGCCTCTCTCAGAGCCCATCAGTGCCAGTT
CCACCCAGATCCTACAGCCAGAGTGCGTTTCTCCAAGAACCCCAAAGAAGAAGCCGAGG
>C00626 length=553
ATAAACAGTGCAACTACACCTCCACTTACCTACTGGGGTATTACAACTTCAGGTAGGAGA
GCATGGCAGGACACAGACTTCGGAAAAATTAGACTACCAAAAACAGGCCACGACATAGAC
TTTGGACATAAAACTAGATTCGGACCATTTTGTGTAAAAAACCCACCGCGCGAATTCCGT
AATGACCCACCAAAACCTATCAATATTTGGGTGAAATACAAGTTCTTTTTTCAGTTCGGC
GGCATGTACCCAGCCTCCCTGCGGAATCCAGGATCCAGGAACTTCTAACCCGACCTTATC
CTGTCCGGATGGGAGGAGCAGTTACACACCCAAATACGCCGGTCAAGGAGGTGGCTACAC
GACCAAGTTGGAGCTCAAGGTATCACCGTGCCTCTCTCAGAGCCATCAGTCAGTTCCACC
CAGATCCTACAGCCAGAGTGGTTCTCCAGAACCCAAAGAAGAAGCCGAGGAAGGAGAGGA
AACCCGAGGAAACCTCGGTGTGAGAGCTCCATTACGAGTCCGAAGCTCTACTGAAGGAAG
ATGGAATCGTCTG
>C00627 length=150
AACAGTGCAACTACACCTCCACTTACCTACTGGGGTATTACAACTTCAGGTAGGAGAGCA
TGGCAGGACACAGACTTCGGAAAAATTAGACTACCAAAAACAGGCCACGACATAGACTTT
GGACATAAAACTAGATTCGGACCATTTGTG
>C00628 length=442
CAGTGCAACTACACCTCCACTTACCTACTGGGGTATTACAACTTCAGGTAGGAGAGCATG
GCAGGACACAGACTTCGGAAAAATTAGACTACCAAAAACAGGCCACGACATAGACTTTGG
ACATAAAACTAGATTCGGACCATTTTGTAAAAAACCCACCGCGCGAATTCCGTAATGACC
CACCAAAACCTATCAATATTTGGGTGAAATACAAGTTCTTTTTTCAGTTCGGCGGCATGT
ACCAGCCTCCCTGCGGAATCCAGGATCCAGGAACTTCTAACCCGACCTATCCTGTCCGGA
TGGGAGGAGCAGTTCACACCCCAAATACGCGGTCAAGGAGGTGGCTACACGACCCAAGTT
GGAGCTCAAGGTATCACCGCTGCCTCTCTCAGAGCCATCAGTGCAGTTCCACCCCAGATC
CTACAGCCAGAGTGCTTCTCCA
>C00629 length=435
GTGCAACTACACCTCCACTTACCTACTGGGGTATTACAACTTCAGGTAGGAGAGCATGGC
AGGACACAGACTTCGGAAAAAATTAGACTACCCAAAAACAGGCCACGACATAGACTTTGG
ACATAAAACTAGATTCGGACCATTTTGTGTAAAAAACCCACCGCGCGAATTCCGTAATGA
CCCACCAAAAACCTATCAATATTTGGGTGAAATACAAGTTCTTTTTCAGTTCGGCGGCAT
GTACCAGCCTCCCTGCGGAATCCAGGATCCAGGAACTTCTAACCCGACCTATCCTGTCCG
GATGGGAGGAGCAGTTACACACCCCAAATACGCCGGTCAAGGAGTGGCTACACGACCCAA
GTTGGAGCTCAAGGTATCACCGCTGCCTCTCTCAGAGCCACAGTGCCAGTCCCCCAGATC
CTACAGCCAGAGTGC
>C00630 length=352
GCAACTACACCTCCACTTACCTACTGGGGTATTACAACTTCAGGTAGGAGAGCATGGCAG
GACACAGACTTCGGAAAAATTAGACTACCAAAAAACAGGCCACGACATAGACTTTGGACA
TAAAACTAGATTCGGACCATTTTGTGTAAAAAACCCACCGCGCGAATTCCGTAATGACCC
ACCAAAACCTATCAATATTTGGGGTGAAATACAAGTTCTTTTTTCAGTTCGGCGGCATGT
ACCAGCCTCCCTGCGAATCCAGGATCCAGGAACTTCTAACCCGACCTATCCTGTCCGGAT
GGAGGAGCAGTTACACACCCCAAATACGCCGGTCAAGGAGGTGGCTACACGA
>C00631 length=500
CAACTACACCTCCACTTACCTACTGGGGTATTACAACTTCAGGTAGGAGAGCATGGCAGG
ACACAGACTTCGGAAAAATTAGACTACCAAAAACAGGCCACGACATAGACTTTTGGACAT
AAAACTAGATTCGGACCATTTTGTGTAAAAAACCCACCGCGCGAATTCCGTAATGACCCA
CCAAAACCTATCAATATTTGGGTGAAATACAAGTTCTTTTTTCAGTTCGGCGGCATGTAC
CAGCCTCCCTGCGGAATCCAGGATCCAGGAACTTCTAACCCGACCTATCTGTCCGGATGG
GAGGAGCAGTTACACACCCCAAATACGCCGGTCAAGGAGGTGGCTACACGACCCAAGTTG
GAGCTCAAGGTATCACCGCTGCCTCTCTCAAGAGGCCATCAAGTGCAGTTCCACCCAGAT
CCTACAGCCAGAGTGCGTTTCTCCAAGAACCCAAAGAAGAAGCCGAGGAAGGAGAGGAAA
CCGAGGAAACCTCGTGTGAG
>C00632 length=538
CACCTCCACTTACCTACTGGGGTATTACAACTTCAGGTAGGAGAGCATGGCAGGACACAG
ACTTCGGAAAAATTAGACTACCAAAAACAGGCCACGACATAGACTTTGGACATAAAACTA
GATTCGGACCATTTTGTGTAAAAAACCCACCGCGCGAATTCCGTAATGACCCACCAAACC
TATCAATATTTGGGTGAAATACAAGTTCTTTTTTCAGTTCGGCGGCATGTACCAGCCTCC
CTGCGGAATCCAGGATCCAGGAACTTCTAACCCGACCTATCCTGTCCGGAATGGGAGGAG
CAGTTACACACCCCAAATACGCCGGTCAAGGAGGTGGCTACACGACCCAAGTTGGAGCTC
AAGTATCACCGCTTGCCTCTCTCAGAGCCATCAGTGCAGTTCCACCCAGATTCCTACAAG
CCAGAGTGCGTTTTTCCAAGAACCCAAAGAAGAAGCCGAGGAAGGAGAGGAAACCGAGGA
AACCTCGTGTGAGAGCTCATTACGAGTGCCGAAAGCTCTATGAAGGAGATGGATCGTC
>C00633 length=452
CCTCCACTTACCTACTGGGGTATTACAACTTCAGGTAGGAGAGCATGGCAGGACACAGAC
TTCGGAAAAATTAGACTACCAAAAACAGGCCACGACATAGACTTTGGACATAAAACTAGA
TTCGGACCATTTTGTGTAAAAAACCCACCGCGCGAATTCCGTAATGACCCACCAAAACCT
ATCAATATTTGGGTGAAATACAAGTTCTTTTTTCAGTTCGGCGGCATGTACCAGCCTCCC
CTGCGGAATCCAGGATCCAGGAACTTCTAACCCGACCTATCCTGTCCGGATGGGAGGAGC
AGTTACACACCCCAAATACGCCCGGTCAAGGAGGTGGCTACACGACCAAGTTGGAGCTCA
AGGTATCACCGCGCCTCTCTCAGAGCCATCAGTCAGTTCCACCCAGATCCTACAGCCAGA
GTGCGTTTCTCCAAGACCCAAAGAAGAAGCCG
>C00634 length=203
CTCCACTTACCTACTGGGGTATTACAACTTCAGGTAGGAGAGCATGGCAGGACACAGACT
TCGGAAAAATTAGACTACCAAAAACAGGCCACGACATAGACTTTGGACATAAAACTAGAT
TCGGACCATTTTGTGTAAAAAACCCACCGCGCGAATTCCGTAATGACCCACCAAAACTAT
CAATATTTGGGTGAAATACAAGT
>C00635 length=125
ACCTACTGGGTATTACAACTTCAGGTAGGAGAGCATGGCAGGACACAGACTCGGAAAAAT
TAGACTACCAAAAACAGGCCACGACATAGACTTTGGACATAAAACTAGATTCGGACCATT
TTGTG
>C00636 length=126
CCTACTGGGGTATTACAACTTCAGGTAGGAGAGCATGGCAGGACACAGACTTCGGAAAAA
TTAGACTACCAAAAACAGGCCACGACATAGACTTTGGACATAAAACTAGATTCGGACCAT
TTTGTG
>C00637 length=545
ACTGGGGTATTACAACTTCAGGTAGGAGAGCATGGCAGGACACAGACTTCGGAAAAATTA
GACTACCAAAACAGGCCACGACATAGACTTTGGACATAAAACTAGATTCGGACCATTTTG
TGTAAAAAACCCACCGCGCGAATTCCGTAATGACCCACCAAAACCTATCAATATTTGGGT
GAAATACAAGTTCTTTTTTCAGTCGGCGGCATGTACCAGCCCCCTGCGGAATCCAGGATC
CAGGAACTTCTAACCCGACCTATCCTGTCGGATGGGAGGAGCAGTTACACACCCCAAATA
CGCCGGTCAAGGAGGTGGCTACACGACCCAAGTGGAGCTCAAGGTATCACCCTGCCTCTC
TCAGAGCCATCAGTGCAGTTCCACCCAGATCCTACAGCCAGAGTGCGTTTCTCCAAGAAC
CCCAAAGAAGAAGCCGAGGAAGGAGAGGAACCGAGGAAACCTCGTGTGAGAGCTCCATAC
GAGTGCCGAAAGCTCTATGAAGAGATGGATCGTCTGAGGATGAGGAAACGAAGAGCGAGG
AGGCG
>C00638 length=535
GGGTATTACAACTTCAGGTAGGAGAGCATGGCAGGACACAGACTTCGGAAAATTAGACTA
CCAAAAACAGGCCACGACATAGACTTTGGACATAAAACTAGATTCGGACCATTTTGTGTA
AAAAACCCACCGCGCGAATTCCGTAATGACCCACCAAAACCTATCAATATTTGGGTGAAA
TACAAGTTCTTTTTTCAGTTCGGCGGCATGTACCAGCCTCCCTGCGGAATCCAGGATCCA
GGAACTTCTAACCCGACCTATCCTGTCCGGATGGGAGGAGCAGTTACACACCCCCAAATA
CGCCCGGTCAAGGAGGTGGCTACACGACCCCAAGTTGGAGCTCAAGGTATCACCGCTGCC
TCTCTCAGAGCCATCAGTGCAGTTCCACCCAGATCCTACAGCCAGAGGCGTTTCTCCAAG
AACCCAAAGAAGAAGCCGAGGGAGGAGAGGAAACCGAGGGAAACCTCGTGGTGAGAGCTC
CATTACGAGTGCCCGAAAGCCTACTGGAAGGAGATGGGATCGTCTTGAGGATGAG
>C00639 length=473
GGTATTACAACTTCAGGTAGGAGAGCATGGCAGGACACAGACTTCGGAAAAATTAGACTA
CCAAAAACAGGCCACGACATAGACTTTGGACTAAAACTAGATTCGGACCATTTTGTGTAA
AAAACCCACCGCGCGAATTCCGTAATGACCCACCAAACCTATCAATATTTGGGTGAAATA
CAAGTTCTTTTTTCAGTTCGGCGGCATGTACCAGCCTCCCTGCGGAATCCAGGATCCAGG
AACTTCTAACCCGACCTATCCTGTCCGGATGGGAGGAGCAGTTACACACCCCAAATACGC
CGGTCAAGGAGGTGGCTACACGACCCAAGTTGGAGCTCAAGGTATCACCGCTGCCCTCTC
TCAGAGCCATCAGTGCAGTTCCACCCAGATCCTACAGCCAGAGTGCGTTTCTCCAAGAAC
CCCAAGAAGAAGCCGAGGAGGAGAGGAAACCGAGGAAACCTCGTGTTGAGAGT
>C00640 length=117
TATTACAACTTCAGGTAGGAGAGCATGGCAGGACACAGACTTCGGAAAAATTAGACTACC
AAAACAGGCCACGACATAGACTTTGGACATAAAACTAGATTCGGACCATTTTGTGTA
>C00641 length=483
TATTACAACTTCAGGTAGGAGAGCATGGCAGGACACAGACTTCGGAAAAATTAGACTACC
AAAAACAGGCCACGACATAGACTTTGGACATAAAACTAGATTCGGACCATTTTGTGTAAA
AAACCCACCGCGCGAATTCCGTAATGACCCACCAAAACCTATCAATATTTGGGTGAAATA
CAAGTTCTTTTTTCAGTTCGGCGGCATGTACCAGCCTCCCTGCGGAATCCAGGATCCAGG
AAACTTCTAACCCGACCTATCCTGTCCGGATGGGAGAGCAGTTACACACCCCAAATACGC
CGGTCAAGGAGGTGGCTACACGACCCAAGTTGGAGCTCAAGGGTATCACCGCTGCCTCTC
TCAGAGCCATCAGTGCAGTTCCACCCAGATCCTACAGCAGAGTGCGTTTCTCCAAGAACC
CAAAGAAGAGCCGAGGAAGGAGAGGAAACCGAGGAAAACCTCGTGTAGAGCTCCATACGA
GTG
>C00642 length=548
ATTACAACTTCAGGTAGGAGAGCATGGCAGGACACAGACTTCGGAAAAATTAGACTACCA
AAAACAGGCCACGACATAGACTTTGGACATAAAACTAGATTCGGACCATTTTGTGTAAAA
AACCCACCGCGCGAATTCCGTAATGACCCACCAAAACCTATCAATATTTGGGTGAAATAC
AAGTTCTTTTTTCAGTTCGGCGGCATGTACCAGCCTCCCTGCGGAATCCAGGATCCAGGA
ACTTCTAACCCGACCTATCCTGTCCGGATGGGAGGAGCAGTTACACACCCCAAATACGCC
GGTCAAGGAGGTGGCTACACGACCCAAGTTGGAGCTCAAGGTATCACGCTGCCTCTCTCA
GAGCCATCAGTGCAGTTCCACCCAGATCCCTACAGCCAGAGTGCGTTTCTCCAAGAACCC
AAAGAAGAAGCCGAGGAAGGAGAGGAAAACCGAGGAAACCTCGTGTGAGAGCTCATTACG
AGTGCCGAAAGCTCTACTGAAGAGATGGGATCGTCTGAGGATGAGGAACGAAGAGGAGGA
GGCGCCAG
>C00643 length=442
AACTTCAGGTAGGAGAGCATGGCAGGACACAGACTTCGGAAAAATTAGACTACCAAAAAC
AGGCCACGACATAGACTTTGGACATAAAACTAGATTCGGACCATTTTGTGTAAAAAACCC
ACCGCGCGAATTCCGTAATGACCCACCAAAACCTATCAATATTTGGGTGAATACAAGTTC
TTTTTTCAGTTCGGCGGCATGTACCAGCCTTCCCTGCGGAATCCAGGATCCAGGAACTTT
CTAACCCGACCTATCCTGTCCGGATGGGAGAGCAGTTACACACCCCAAATACGCCGGGTC
AAGGAGGTGGCTACACGACCCAAGTTGGAGCTCAAGGTATCACCGCTGCCTCTCTCAGAG
CCATCAGTGCAGTTCACCCCAATCCTACAGCCAGGAGTGCGTTTCTCCAAGAACCCAAAG
AAGAAGCCCGAGGAAGGAGAGG
>C00644 length=106
CAGGTAGGAGAGCATGGCAGGACACAGACTTCGGAAAAATTAGACTACCAAAAACAGGCC
ACGACATAGACTTTGGACATAAAACTAGATTCGGACCATTTTGTGT
>C00645 length=522
GTAGGAGAGCATGGCAGGACACAGACTTCGGAAAAATTAGACTACCAAAAACAGGCCACG
ACATAGACTTTGGACATAAAACTAGATTCGGACCATTTTGTGTAAAAAAACCCACCGCGC
GAATTCCGTAATGACCCACCAAAACCTATCAATATTTGGGTGAAATACAAGTTTTTTTTC
AGTTCGGCGGCATGTACCAGCCTCCCTGCGGAATCCCAGGATCCAGGAACTTCTAACCCG
ACCTATCCTGTCCGGATGGGAGGAGCAGTTACACACCCCAAATACGCCGGTCAAGGAGGT
GGCTACACGACCCAAGTTGGAGCTCAAGGGTATCACCGCTGCCTCTCTCAGAGCCATCAG
TGCAGTTCCACCCAGATCCTACAGCCAGAGTGCGTTTCTCCAAGAACCCAAGAAGAAGCC
GAGGAAGGAGAGGAAACCGAGAACCTCTGTGAGAGCTCCATTACGAGTGCCGAAAGCTCT
ACTGAAGAGATGATCGTCTGAGGATAAGGAACGAAGAGCGAG
>C00646 length=549
AGGAGAGCATGGCAGGACACAGACTTCGGAAAAATTAGACTACCAAAAACAGGCCACGAC
ATAGACTTTGGACATAAAACTAGATTCGGACCCATTTTTGTGTAAAAAACCCACCGCGCG
AATTCCGTAATGACCCACCAAAACCTATCAATATTTGGGTGAAATACAAGTTCTTTTTCA
GTTCGGCGGCATGTACCAGCCTCCCTGCGGAATCCAGGATCCAGGAACTTCTAACCCGAC
CTATCCTGTCCGGATGGGAGGAGCAGTTACACACCCCAAATACGCCCGGTCAAGGAGGTG
GCTACACGACCCAAGTTGGAGCTCAAGGTATCACCGCTGCTCTCTCAGAGCCATCAGTGC
AGTTCCACCCAGATCCCTACAGCCAGAGTGCGTTTCTCCAAGAACCCAAAGAAGAAGCCG
AGGAGGAGAGGAAACCGAGGAAACCTCGTGTTGAGAGCTCCATTACGAGTGCCGAAAGCT
CTACTGAAGGAGATGGATCGTCTGAGGATGAGGAACGAAGAGCCGAGGAGGCGGCAGGAA
CAAGCGACG
>C00647 length=545
GAGAGCATGGCAGGACACAGACTTCGGAAAAATTAGACTACCAAAAACAGGCCACGACAT
AGACTTTGGACATAAAACTAGATTCGGACCATTTTGTGTAAAAAACCCACCGCGCGAATT
CCGTAATGACCCACCAAAACCTATCAATATTTGGGTGAAATACAAGTTCTTTTTTCAGTT
CGGCGGCATGTACCAGCCTCCCTGCGGAATCCAGGATCCAGGAACTTCTAACCCGACCTA
TCCTGTCCGGATGGGAGGAGCAGTTACACACCCCAAATACGCCGGTCAAGGAGGTGGCTA
CACGACCCAAAGTTGGGAGCTCAAGGGTATCACCGCTGCCTCTCTCAGAGCCATCAGTGC
AGTTCCACCCAGTCCTACAGCCAGAGTGCGTTTCTCCAAGAACCCAAAGAAGAAGCCGAG
AAGGAGAGGAAACCGAGAAACCTCGTGTGAGAGCTCCATTACGAGTGCCGAAAGCTCTAC
TGAAGAGATGGATCGTCTGGGATGAGGAACGAAGAGCGAGGAGGCGCAGGAACAAGCGAC
GACTC
>C00648 length=550
GAGAGCATGGCAGGACACAGACTTCGGAAAAATTAGACTACCAAAAACAGGCCACGACAT
AGACTTTGGACATAAAACTAGATTCGGACCATTTTGTGTAAAAAACCCACCGCGCGAATT
CCGTAAATGACCCACCAAAACCTATCAATATTTGGGTGAAATACAAGTTCTTTTTCAGTT
CGGCGGCATGTACCAGCCTCCCTGCGGAATCCAGGATCCAGGAACTTCTAACCCGACCTA
TCCTGTCCGGATGGGAGGAGCAGTTACACACCCCAAATACGCCGGTCAAGGAGGTGGCTA
CACGACCCAAGTTGGAGCTCAAGGTATCACCGCTGCCTCTCTCAGAGCCATCGGGCAGTT
CCACCCAGATCCTACAGCCAGAGTGCGTTTCTCCAAGAACCCAAAGAAGAAGCCGAGGAA
GGAGAGGAAACGAGGAAACCTCGTGTGAGAGGCTCCATTACGAGGTGCCGAAAGCTCTAC
TGAAGGAGATGGATCGTTCTGAGGATGAGGAACGAAAAGCGAGGAGGCCGCAGGAACAAG
GCGACGACTC
>C00649 length=96
GAGCATGGCAGGACACAGACTTCGGAAAAATTAGACTACCAAAAACAGGCCACGACATAG
ACTTTGGACATAAAACTAGATTCGGACCATTTTGTG
>C00650 length=395
AGCATGGCAGGACACAGACTTCGGAAAAATTAGACTACCAAAAACAGGCCACGACATAGA
CTTTGGACATAAAACTAGATTCGGACCATTTTGTGTAAAAAACCCACCGCGCGAATTCCG
TAATGACCCACCAAAACCTATCAATATTTGGGTGAAATACAAGTTCTTTTTTCAGTTCGG
CGGCATGTACCAGCCTCCCTGCGGAATCCAGGATCCAGGAACTTCTAACCCGACCTATCC
TGTCCGGATGGGAGGAGCAGTTACACACCCCAAATACGCCGGTCAAGGAGGTGGCTACAC
GACCCAAGTTGGAGCTCAAGGTATCACCGCTGCCTCCTCTCAGAGCCATAGTGCAGTTCC
ACCCAGATCCTACAGCCAGAGTGCGTTTCTCCAAG
>C00651 length=486
GCATGGCAGGACACAGACTTCGGAAAAATTAGACTACCAAAAACAGGCCACGACATAGAC
TTTGGACATAAAACTAGATTCGGACCATTTTGTGTAAAAAACCCACCGCGCGAATTCCGT
AATGACCCACCAAAACCTATCAATATTTGGGTGAAATACAAGTTCTTTTTTCAGTTCGGC
GGCATGTACCAGCCTCCCTGCGGAATCCAGGATCCAGGAACTTCTAACCCGACCTATCCT
GTCCGGATGGGAGGAGCAGTTACACACCCCAAATACGCCGGTCAAGGAGGGGCTACACGA
CCCAAGTTGGAGCTCAAGGATCAACCGCTGCCTCTCTCAGAGCCATCAGTGCAGTTCCAC
CCAGATCCTACAGCCAGAGTGCGTTTCTCCAAGAACCCAAAGAAGAAGCCCGAGGAAGGA
AGAAACCGAGGAAACCTCGTGTGAGAGCTCCATTACAGTGCCGAAAGCTCTACTGAAGGA
GATGGA
>C00652 length=93
CATGGCAGGACACAGACTTCGGAAAAATTAGACTACCAAAAAACAGGCCACGACATAGAC
TTTGGACATAAAACTAGATTCGGACCATTTTGT
>C00653 length=538
ATGGCAGGACACAGACTTCGGAAAAATTAGACTACCAAAAACAGGCCACGACATAGACTT
TGGACATAAAACTAGATTCGGACCATTTTGTGTAAAAAACCCACCGCGCGAATTCCGTAA
TGACCCACCAAAACCTATCAATATTTGGGTGAAATACAAGTTCTTTTTTCAGTTCGGCGG
CATGTACCAGCCTCCCTGCGGAATCCAGGATCCAGGAACTTCTAACCCGACCTATCCTGT
CCGGATGGGAGGAGCAGTTACACACCCCAAATACGCCGGTCAAGGAGGTGCTACACGACC
AAGTTGGAGCCAAGGTATCACCGCTGCTCTCTCAGAGCCATCAGTGCAGTTCCACCAGAT
CCTACAGCCAGAGTGCGTTTCTCCAAGAACCCAAAGAAGAAGCCGAGGAAGGAGAGGAAA
CGAGGAACCTCGTGTGAGAGCTCCATTACGAGTGCCGAAAGCTCTACTGAAGGAGATGGA
TCGTCTGAGGATGAGGAACGAAAGCCGAGGAGGCGAGGAACAGCGACGACTCAGAATA
>C00654 length=394
ATGGCAGGACACAGACTTCGGAAAAATTAGACTACCAAAAACAGGCCACGACATAGACTT
TGGACATAAAACTAGATTCGGACCATTTTTGTGTAAAAAACCCACCGCGCGAATTCCGTA
ATGACCCACCAAAACCTATCAATATTTGGGTGAAATACAAGTTCTTTTTTTCAGTTCGGC
GGCATGTACCAGCCTCCCTGCGGAATCCAGGATCCCAGGAACTTCTAACCCGACCTATCC
TGTCCGGATGGGAGGAGCAGTTACACACCCCAAATACGCCGGTCAAGGAGGTGGCTACAC
GACCCAAGTTGGAGCTCAAGGTATCACCGCTGCCTCTCTCAGAGCCATCAGTGCAGTTCC
ACCCAGATCCTACAGCCAGAGTGCGTTTCTCCAA
>C00655 length=546
TGGCAGGACACAGACTTCGGAAAAATTAGACTACCAAAAACAGGCCACGACATAGACTTT
GGACATAAAACTAGATTCGGACCATTTTGTGTAAAAAACCCACCGCGCGAATTCCGTAAT
GACCCACCAAAACCTATCAATATTTGGGTGAAATACAAGTCTTTTTTCAGTTCGGCGGCA
TGTACCAGCCTCCCTGCGGAATCCAGGATCCAGGAACTTCTAACCCGACCTATCCTGTCC
GGATGGGAGGAGCAGTTACACACCCCAAATACGCCGGTCAAGGAGGTGGCTACACGACCC
AAGTTGGAGGCTCAAGGTATCACCGCTGCCTCTCTCAGAGCCATCAGTGCAGTTCCACCC
AGATCCTACAGCCAGAGTGCGTTTCTCCAAGAACCCAAAGAAGAAGCCGGGAAGGAGAGG
AAACCGAGGAAACCTCGTGTGAGAGCTCCATTACGAGTGCCGAAAGCTCTACTGAAGGAG
ATGATCGTCTGAGATGAGGGAACGAAGAGCGAAGGAGGCCGCAGGAAACAAGGACGACTC
GAATAT
>C00656 length=546
GCAGGACACAGACTTCGGAAAAATTAGACTACCAAAAACAGGCCACGACATAGACTTTGG
ACATAAAACTAGATTCGGACCATTTTGTGTAAAAACCCACCGCGCGAATTCCGTAATGAC
CCACCAAAACCTATCAATATTTGGGTGAAATACAAGTTCTTTTTTCAGTTCGGCGGCATG
TACCAGCCTCCCTGCGGATCCAGGATCCAGGAACTTCTAACCCGACCTATCCTGTCCGGA
TGGGAGGAGCAGTTACACACCCCCAATACGCCGGTCAAGGAGGTGGCTACACGACCCAAG
TTGGAGCTCAAGGTATCACCGCTGCCTCTCTCAGAGCCATCAGTGCAGTTCCACCCAGAT
CCTACAGCCAGAGTGCGTTTCTCCAAGAACCCAAAGAAGAAGCCGAGGAAGGAGAGGAAC
CGAGGAAACCTCGTGTGAGAGCTCCATTACGAGTGCCGAAAGCTCTACTGAAGGAGATGG
ATCGTCTGAGGATGAGGAAACGAAGAGCAGGAGGCGCAGGAACAAGGACGACCAGAATAT
TTCTCC
>C00657 length=391
GCAGGACACAGACTTCGGAAAAATTAGACTACCAAAACAGGCCACGACATAGACTTTGGA
CATAAAACTAGATTCGGACCATTTTGTGTAAAAAACCCACCGCGCGAATTCCGTAATGAC
CCACCAAAACCTATCAATATTTGGGTGAAATACAAGTTCTTTTTTCAGTTCGGCGGCATG
TACCAGCCTCCCTGCGGAATCCAAGGATCCAGGAACTTCTAACCCGACCTATCCTGTCCG
GATGGGAGGAGCAGTTACACACCCCAAATACGCCGGTCAAGGAGGTGGCTACACGACCCA
AGTTGGAGCTCAAGGTATCACCGCTGCCTCTCTCAGAGCCATCAGTGCAGTTCCACCCAG
ATCCTACAGCCAGGTGCGTTTCTCCAAGAAC
>C00658 length=157
CAGGACACAGACTTCGGAAAAATTAGACTACCAAAAACAGGCCACGACATAGACTTTGGA
CATAAAACTAGATTCGGACCATTTTGTGTAAAAAACCCACCGCGCGAATTCCGTAATGAC
CCACCAAAACCTATCAATATTTGGGTGAAATACAAGT
>C00659 length=382
CAGGACACAGACTTCGGAAAAATTAGACTACCAAAAACAGGCCACGACATAGACTTTGGA
CATAAAACTAGATTCGGACCATTTTGTGTAAAAAACCCACCGCGCGAATTCCGTAATGAC
CCACCAAAACCTATCAATATTTGGGTGAAATACAAGTTCTTTTTTCAGTTCGGCGGCATG
TACCAGCCTCCCTGCGGAATCCAGGATCCAGGAACTTCTAACCCGACCTATCCTGTCCGG
ATGGGAGGAGCAGTTACACACCCCAAATACGCCGGTCAAGGAGGTGGCTACACGACCCAA
GTTGGAGCTCAAGGGTATCACCGCTGCCTCTCTCAGAGCATCAGTGCAGTTCCACCCAGA
TCCTCAGCCAGAGTGCGTTTCC
>C00660 length=547
CAGGACACAGACTTCGGAAAAAATTAGACTACCAAAAACAGGCCACGACATAGACTTTGG
ACATAAAACTAGATTCGGACCATTTTGTGTAAAAACCCACCGCGCGAATTCCGTAATGAC
CCACCAAAACCTATCAATATTTGGGTGAAATACAAGTTCTTTTTTCAGTTCGGCGGCATG
TACCAGCCTCCCTGCGGAATCCAGGATCCAGGAACTTCTAACCCGACCTATCCTGTCCGG
ATGGGAGGAGCAGTTACACACCCCAAATACGCCGGTCAAGGAGGTGGCTACACGACCCAA
GTTGGAGCTCAAGTATCACCGCTGCCTCTCTCAGAGCCATCAGTGCAGTTCCACCCAGAT
CCTACAGCCAGAGTGCGTTTCTCCAAAGGAACCCAAAGAAGAAGCCGAGGAAGGAGAGGA
AACCGAGGAAACCTCGTGTGAGAGCTCCATTACGAGTGCCGAAAGCTCTACTGAAGGAAT
GGACGTCTGAGGATGAGAACGAAGCGAGGAGGCGCAGGGAACAAGCGACCGACTCAGAAA
TTTCTCC
>C00661 length=407
CAGGACACAGACTTCGGAAAAATTAGACTACCAAAAACAGGCCACGACATAGACTTTGGA
CATAAAACTAGATTCGGACCATTTTGTGTAAAAAACCCACCGCGCGAATTCCGTAATGAC
CCACCAAAACCTATCAATATTTGGGTGAAATACAAGTTCTTTTTCAGTTCGGCGGCATGT
ACCAGCCTCCCTGCGGAATCCAGGATCCAGAACTTCTAACCCGACCTATCCTGTCCGGAT
GGGAGGAGCAGTTACACACCCCAAATACGCCGGTCAAGGAGGTGGCTACACGACCCAAGT
TGGAGCTCAAGGTATCACCGCTGCCTCTCTCAGAGCCATCAGTGCAGTTCCACCCAGATC
CACAGCCAGAGTGCGTTTCTCCAAGAACCCAAAGAGAAGCCGAGGAA
>C00662 length=541
CAGGACACAGACTTCGGAAAAATTAGACTACCAAAAACAGGCCACGACATAGACTTTGGA
CATAAAACTAGATTCGGACCATTTTGTGTAAAAAACCCACCGCGCGAATTCCGTAATGAC
CCACCAAAACCTATCAATATTTGGGTGAAATACAAGTTCTTTTTTCAGTTCGGCGGCATG
TACCAGCCTCCCTGCGGAATCCAGGATCCAGGAACTTCTAACCCGACCTATCCTGTCCGG
GATGGGAGGAGCAGTTACACACCCCAAATACGCCGGTCAAGGAGGTGGCTACACGACCCA
AGTTGGAGCTCAAGGTATCACCCGCTGCCTCTCTCAGAGCCATCAGTGCAGTTCCACCCA
GATCCTACAGCCAGAGTGCGTTTCTCCAAGAACCCAAAGAAGAAGCCGAGGAAGGGAGAG
GAAACCGAGGAAACCTCGTGTGAGAGCTCCATTACGAGTGCCGAAAAGCTCTACTGAAGG
GAGATGGATCGTCTAGGATGAGGAACCAAGAGCGGGAGGGCGCAGGAACAAGCGCGACTC
A
>C00663 length=418
CAGGACACAGACTTCGGAAAAATTAGACTACCAAAAACAGGCCACGACATAGACTTTGGA
CATAAAACTAGATTCGGACCATTTTGTGTAAAAAAACCCACCGCGCGAATTCCGTAATGA
CCCACCAAAACCTATCAATATTTGGGTGAAATACAAGTTCTTTTTTCAGTTCGGCGGGCA
TGTACCAGCCTCCCTGCGGAATCCAGATCCAGGAACTTCTAACCCGACCTATCCTGTCCG
GATGGGAGGAGCAGTTACACACCCCAAATACGCCGGTCAAGGAGGTGGCTACCGACCCAA
GTTGGAGCTCAAGGTATCACCGCTGCCTCTCTCAGAGCCATCAGTGCAAGTTCCACCCAG
ATCCTACAGCCAGAGTGCGTTCCCAAGAACCCAAAGAAGAAGCCGAGGAAGGGAGAGG
>C00664 length=488
CAGGACACAGACTTCGGAAAAATTAGACTACCAAAAACAGGCCACGACATAGACTTTGGA
CATAAAACTAGATTCGGACCATTTTGTGTAAAAAACCCACCGCGCGAATTCCGTAATGAC
CCACCAAAACCTATCAATATTTGGGTGAAATACAAGTTCTTTTTTTCAGTTCGGCGGCAT
GTACCAGCCTCCCTGCGGAATCCAGGATCCAGGAACTTCTACCCGACCTATCCTGTCCGG
ATGGGAGGAGCAGTTACACACCCCAAATACGCCGGTCAAGGAGGTGGCTACACGACCCAA
GTTGAGCTCAAGGTATCACCGCTGCCTCTCTCAGAGCCATCAGTGCAGTTCCACCCGATC
CTACAGCCAGAGTGCGTTTCTTCCAAGAACCAAAGAAGAAGCCGAGGAAGGAGAGGAAAC
CGGAGGAAACCTCGTGGTGAGAGCTCCATACGAGTGCCGGAAAGCTCTACTGAAGGAGAT
GGATCGTC
>C00665 length=158
CAGGACACAGACTTCGGAAAAATTAGACTACCAAAAACAGGCCACGACATAGACTTTGGA
CATAAAACTAGATTCGGACCATTTTGTGTAAAAAACCCACCGCGCGAATTCCGTAATGAC
CCACCAAAACCTATCAATATTTGGGTGAAAATACAAGT
>C00666 length=510
CAGGACACAGACTTCGGAAAAATTAGACTACCAAAAACAGGCCACGACATAGACTTTGGA
CATAAAACTAGATTCGGACCATTTTGTGTAAAAAACCCACCGCGCGAATTCCGTAATGAC
CCACCAAAACCTATCAATATTTGGGTGAAATACAAGTCTTTTTTCAGTTCGGCGGCATGT
ACCAGCCTCCCTGCGGAATCCAGGATCCAGGAACTTCTAACCCGACCTATCCTGTCCGGA
TGGGAGGAGCAGTTACACACCCCAAATACGCCGGTCAAGGAGGTGGCTACACGACCCAAG
TTGGAGCTCAAGGTATCACCGTGCCCTCTCTCAGAGCCATCAGTGCAGTTCCACCCGATC
CTACAGCCAGAGTGCGTTTCTCCAAGAACCCAAAGAAGAAGCCGGAGGAAGGAGAGGAAA
CCGAGGAAACCTCGTGTAGAGCTCCATTACGAGTGCCGAAAGCTCTACTGAAGGAGATGG
ATCGTCTGAGGATGAGGAACGAAGAGCCGA
>C00667 length=258
CAGGACACAGACTTCGGAAAAATTAGACTACCAAAAACAGGCCACGACATAGACTTTGGA
CATAAAACTAGATTCGGACCATTTTGTGTAAAAAACCCACCGCGCGAATTCCGTAATGAC
CCACCAAAACCTATCAATATTTGGGTGAAATACAAGTTCTTTTTTCAGTTCGGCGGCATG
TACCAGCCTCCCTGCGGAATCCAGGATCCAGGAACTTCTAACCCGACCTATCCTGTCCGG
ATGGGAGAGCAGTTACAC
>C00668 length=382
CAGGACACAGACTTCGGAAAAATTAGACTACCAAAACAGGCCACGACATAGACTTTGGAC
ATAAACTAGATTCGGACCATTTTGTGTAAAAAACCCACCGCGCGAATTCCGTAATGACCC
ACCAAAACCTATCAATATTTGGGTGAAATACAAGTTCTTTTTTCAGTTCGGCGGATGTAC
CAGCCTCCCTGCGGAATCCAGGATCCAGGAACTTCTAACCCGACCTATCCTGTCCGGATG
GGAGGAGCAGTTACACACCCCAAATACGCCGGTCAAGGAGGTGGCTACACGACCCAAGTT
GGAGCTCAAGGTAATCACCGCTGCCTCTCTCAGAGCCATCAGTGCAGTTCCACCCAGATC
CTACAGCCAGAGTGCGTTTCTC
>C00669 length=498
CAGGACACAGACTTCGGAAAAATTAGACTACCAAAAACAGGCCACGACATAGACTTTGGA
CATAAAACTAGATTCGGACCATTTTGTGTAAAAAACCCACCGCGCGAATTCCGTAATGAC
CCACCAAAACCTATCAATATTTGGGTGAAATACAAGTTCTTTTTTCAGTTCGGCGCATGT
ACCAGCCTCCCTGCGGAATCCAGGATCCAGGAACTTCTAACCCGACCTATCCTGTCCGGA
TGGGAGGAGCAGTTACACACCCCAAATACGCCGGTCAAGGAGGTGGCTACACGACCCAAG
GTTGGAGCTCAAGGTATTCACCGCTGCCTCTCTCAGGCCAATCAGTGCAGTTCCACCCAG
ATCCTACAGCCAAGTGCGTTTCTCCAAGAACCCAAAGAAGAAGCCGAGGAAGGAGAGGAA
AACCGAGGAAACCTCGTGTGAGAGCTCCATTAGAGTGCCCGAAAGCTCTACTGAAGGAGT
GGATCGTCTGAGATGAGG
>C00670 length=492
CAGGACACAGACTTCGGAAAAATTAGACTACCAAAAACAGGCCACGACATAGACTTTGGA
CATAAAACTAGATTCGGACCATTTTGTGTAAAAAACCCACCGCGCGAATTCCGTAATGAC
CCACCAAAACCTATCAATATTTGGGTGAAATACAAGTTCTTTTTTCAGTTCGGCGGCATG
TACCAGCCTCCCTGCGGAATCCAGGATCCAGGAACTTCTAACCCGACCTATCCTGTCCGG
ATGGGAGGAGCAGTTACACACCCCAAATACGCCGGTCAAGGAGGTGGCTACACGACCCAA
GTTGGAGCTCAAGGTATCACCGCTGCCTCTCTCAGAGCCATCAGTGCAGTTCCACCCCAG
ATCCTACAGCCAAGAGTGCGTTTCTCCAAGAACCCAAAGAAGAAGCCGGAGGAAGGAGAG
GAAACCGAGAAACCTCGTGTGAGAGCCATTACGAGTGCCGAAGCTCTACTGAGGAGATTG
GATCGTCTGAGG
>C00671 length=89
CAGGACACAGACTTCGGAAAAATTAGACTACCAAAAACAGGCCACGACATAGACTTTGGA
CATAAAACTAGATTCGGACCATTTTGTGT
>C00672 length=530
CAGGACACAGACTTCGGAAAAATTAGACTACCAAAAACAGGCCACGACATAGACTTTGGA
CATAAAACTAGATTCGGACCATTTTGTGTAAAAAACCCACCGCGCGAATTCCGTAATGAC
CCACCAAAAACCTATCAATATTTGGGTGAAATACAAGTTCTTTTTTCAGTTCGGCGGCAT
GTACCAGCCTCCCTGCGGAATCCAGGATCCAGGAACTTCTAACCCGACCTATCCTGTCCG
GATGGGAGGAGCAGTTACACACCCCAAATACGCCGGTCAAGGAGGTGGCTACACGACCCC
AAGTTGGAGCTCAAGGTATCACCGCTGCCTCTCTCAGAGCCATCAGTGCAGTTCCACCCA
GATCCTACACAGAGTGCGTTTCTCCAAGAACCCAAAGAAGAAGCCGAGGAAGGAGAGGAA
ACCGAGGAACCTCGTGTGAGAGCTCCCATTACGAGTCCGAAAGCTCTTGAAGGAGATGGA
TGTCTGGGATGAGGACGAAGGAGCGAGGAGGGCAGGAACAAGCGACGACT
>C00673 length=157
CAGGACACAGACTTCGGAAAAATTAGACTACCAAAAACAGGCCACGACATAGACTTTGGA
CATAAAACTAGATTCGGACCATTTTGTGTAAAAAACCCACCGCGCGAATTCCGTAATGAC
CCACCAAAACCTATCAATATTTGGGTGAAATACAAGT
>C00674 length=406
CAGGACACAGACTTCGGAAAAATTAGACTACCAAAACAGGCCACGACATAGACTTTGGAC
ATAAAACTAGATTCGGACCATTTTGTGTAAAAAACCCACCGCGCGAATTCCGTAATGACC
CACCAAAACCTATCAATATTTGGGTGAAATACAAGTTCTTTTTTCAGTTCGGCGGCATGT
ACCAGCCTCCCTGCGGAATCCAGGATCCAGGAACTTCTAACCCGACCTATCCTGTCCGGA
TGGGAGGAGCAGTTACACACCCCAAATACGCCGGTCAAGGAGGTGGCTACACGACCCAAG
TTGGAGCTCAAGGGTATCAACCGCTGCCTCTCTCAGAGCCATCAGTGCAGTTCCACCCAG
ATCCTACAGCCAGAGTGCGTTTCTCCAAGAACCCAAAGAAGAAGCC
>C00675 length=543
CAGGACACAGACTTCGGAAAAATTAGACTACCAAAAACAGGCCACGACATAGACTTTGGA
CATAAAACTAGATTCGGACCATTTTGTGTAAAAACCCACCGCGCGAATTCCGTAATGACC
CACCAAACCTATCAATATTTGGGTGAAATACAAGTTCTTTTTTCAGTTCGGCGGCATGTA
CCAGCCTCCCTGCGGAATCCAGGATCCAGGAACTTCTAACCCGACCTATCCTGTCCGGAT
GGAGGAGCAGTTACACACCCCAAATACGCCGGTCAAGGAGGTGGCTACACGACCCAAGTT
GGAAGCTCAAGGGTATCACCGCTCCTCTCTCAGAGCCATCAGTGCAGTTCCACCCAGATC
CTACAGCCAGAGTGCGTTTTCTCCAAGAACCCCAAAGAAGAAGCCGAGGAAGGAGAGGAA
ACCGGAGGAAACCTGTGTGAGAGCTCATTACGAGTGCCGAAAGCTCTACGAAGGAGGATG
GATCGTCTGAGGATGAGGAACGAAGAGCGAGGAGGCGCAAGGAACAAGCGACCGACTCAG
AAT
>C00676 length=426
CAGGACACAGACTTCGGAAAAATTAGACTACCAAAAACAGGCCACGACATAGACTTTGGA
CATAAAACTAGATTCGGACCATTTTGTGTAAAAAACCCACCGCGCGAATTCCGTAATGAC
CCACCAAAACCTATCAATATTTGGGTGAAATACAAGTTCTTTTTTCAGTTCGGCGGCATG
TACCAGCCTCCCTGCGGAATCCAGGATCCAGGAACTTCTAACCCGACCTATCCTGTCCGG
ATGGGAGGAGCAGTTACACACCCCAAATACGCCGGTCAAGGAGGTGGCTACACGACCCAA
GTTGGAGCTCAAGGTATCACCGCTGCCTCTCTCAGAGCCATCAGTGCAGTTCCACCCAGA
TCCTACAGCCAGAGTGCGTTTCTCCAAGAACCCAAAGAAGAAGCCGAGGAAGGAGAGGAA
ACCGAG
>C00677 length=386
CAGGACACAGACTTCGGAAAAATTAGACTACCAAAAACAGGCCACGACATAGACTTTGGA
CATAAAACTAGATTCGGACCATTTTGTGTAAAAAACCCACCGCGCGAATTCCGTAATGAC
CCACCAAAACCTATCAATATTTGGGTGAAATACAAGTTCTTTTTTCAGTTCGGCGGCATG
TACCAGCCTCCCTGCGGAATCCAGGATCCAGGAACTTCTAACCCGACCTATCCTGTCCGG
ATGGGAGGAGCAGTTACACACCCAAATACGCCGGTCAAGGAGGTGGCTACACGACCCAAG
TTGGAGCTCAAGGTATCACCGCTGCCTCCTCAGAGCCATCAGTGCAGTTCCACCCAGATC
CTACAGCCAGAGTGCGTTTCTCCAAG
>C00678 length=390
CAGGACACAGACTTCGGAAAAATTAGACTACCAAAAACAGGCCACGACATAGACTTTGGA
CATAAAACTAGATTCGGACCATTTTGTGTAAAAAACCCACCGCGCGAATTCCGTAATGAC
CCACCAAAACCTATCAATATTTGGGTGAAATACAAGTTCTTTTTCAGTTCGGCGGCATGT
ACCAGCCTCCCTGCGGAATCCAGGATCCAGGAACTTCTAACCCGACCTATCCTGTCCGGA
TGGGAGGAGCAGTTACACACCCCAAATACGCCGGTCAAAGGAGGTGGCTACACGACCCAA
GTTGGAGCTCAAGGTATCACCGCTGCCTCTCTCAGAGCCATCGTGCAGTTCCCACCCAGA
TCCTACAGCCAGAGTGCGTTTCTCCAAGAA
>C00679 length=536
CAGGACACAGACTTCGGAAAAATTAGACTACCAAAAACAGGCCACGACATAGACTTTGGA
CATAAAACTAGATTCGGACCATTTTGTGTAAAAAACCCACCGCGCGAATTCCGTAATGAC
CCACCAAAACCTATCAATATTTGGGTGAAATACAAGTTCTTTTTTCAGTTCGGCGGCATG
TACCAGCCTCCCTGCGGAATCCAGGATCCAGGAACTTCTAACCCGACCTATCCTGTCCGG
ATGGGAGGAGCAGTTACACACCCCAAATACGCCGGTCAAGGAGGTGGCTACACGACCCAG
TTGGAGCTCAAGGTATCACCGCTGCCTCTCTCAGAGCCATCAGTGCAAGTTCCACCCAGA
TCCTACAGCCAGAGTGCGTTTCTCCAAGAACCCAAAGAAGAAGCCGAGGAAGGAGAAGGA
AACCGAGGAAACCTCGTGTGAGAGCTCATTACGAGTGCCGAAAGCTCTACTGAAGGAGAT
GGATCGTCTTGAGATGAGGAACGAAGAGCGAGGGGCGCAGGAAACAAGCACGACTC
>C00680 length=533
CAGGACACAGACTTCGGAAAAATTAGACTACCAAAAACAGGCCACGACATAGACTTTGGA
CATAAAACTAGATTCGGACCATTTTGTGTAAAAAACCCACCGCGCGAATTCCGTAATGAC
CCACCAAAACCTATCAATATTTGGGTGAAATACAAGTTCTTTTTTCAGTTCGGCGGCATG
TACCAGCCTCCCTGCGGAATCCAGGATCCAGGAACTTCTAACCCGACCTATCCTGTCCGG
ATGGGAGGAGCAGTTACACACCCCAAATACGCCGGTCAAGGAGGTGGCTACACGACCCAA
GTTGGAGCTCAAGGTATCCACCGCTGCCTCTCTCAGAGCCATCAGGCAGTTCCACCAGAT
CCTACAGCCAGATTCGTTCTCCAAGAAACCCAAAGAAGAAGCCGAGGAAGGAGAGGAAAC
CGAGGAAACCTCGTGTGAGAGCTCCATTACGAGGCCGAAAGCTCTCTGAAGGAGATGGAT
CGTCTGAGGATGAGGAACGAAGAGCGAGGAGGCGCAGGACAAGCGACGGACTC
>C00681 length=420
CAGGACACAGACTTCGGAAAATTAGACTACCAAAAACAGGCCACGACATAGACTTTGGAC
ATAAAACTAGATTCGGACCATTTTGTGTAAAAAACCCACCGCGCGAATTCCGTAATGACC
CACCAAAACCTATCAATATTTGGGGTGAAATACAAGTTCTTTTTTCAGTTCGGCGGCATG
TACCAGCCTCCCTGCGGAATCCAGGATCCAGGAACTTCTACCCGACCTATCCTGTCCGGA
TGGGAGGAGCAGTTACACACCCCAAATACGCCGGTCAAGGAGGTGGCTACACGACCCAAG
TTGGAGCTCAAGGTATCACCGCTGCCTCTCTCAGAGCCATCAGTGCAGTTCCACCCAGAT
CCTACAGCCAGAGTGCGTTTCTCCCAAGAACCCAAAGAAGAAGCCGAGGAAGGAGAGGAA
>C00682 length=415
CAGGACACAGACTTCGGAAAAATTAGACTACCAAAAACAGGCCACGACATAGACTTTTGG
ACATAAAACTAGATTCGGACCATTTTGTGTAAAAAACCCACCGCGCGAATTCCGTAATGA
CCCACCAAAACCTATCAATATTTGGGTGAAATACAAGTTCTTTTTTCAGTTCGGCGGCAT
GTACCAGCCTCCCTGCGGAATCCAGATCCAGGAACTTCTAAACCCGACCTATCCTGTCCG
GATGGGAGGAGCAGTTACACACCCCAAATACGCCGGTCAAGGAGGTGGCTACACGACCCA
AGTTGGAGCTCAAGGTATCACCGCTGCCTCTCTCAGAGCCATCGTGCAGTTCCACCCAGA
TCCTACAGCCAGAGTCGTTTCTCCAAGAACCAAGAAGAAGCCGAGGAAGGAGAGG
>C00683 length=156
CAGGACACAGACTTCGGAAAAATTAGACTACCAAAAACAGGCCACGACATAGACTTTGGA
CATAAAACTAGATTCGGACCATTTTGTGTAAAAACCCACCGCGCGAATTCCGTAATGACC
CACCAAAACCTATCAATATTTGGGTGAAATACAAGT
>C00684 length=549
CAGGACACAGACTTCGGAAAAATTAGACTACCAAAAACAGGCCACGACATAGACTTTGGA
CATAAAACTAGATTCGGACCATTTTGTGTAAAAAACCCACCGCGCGAATTCCGTAATGAC
CCACCAAAACCTATCAATATTTGGGTGAAATACAAGTTCTTTTTTCAGTTCGGCGGCATG
TACCAGCCTCCCTGCGGAATCCAGGATCCAGGAACTTCTAACCCGACCTATCCTGTCCGG
ATGGGAGGAGCAGTTACACACCCCAAATACGCCGGTCAAGGAGGTGGCTACACGACCCAA
GTTGGAGCTCAAGGTATCACCGCTGCCTCTCTCAGAGCCATCAGTGCAGTTCCCCAGATC
CTACAGCCAGAGTGCGTTTCTCCAAAGAACCCAAAGAAGAAGCCGAGGAAGGAGAGGAAA
CCGAGGAAACCTCGTGTGAGAGCTCATTACGAGTGCCGAAAGCTCCTACTGAAGGAGATG
GATCGTCTGAGGGATGAGGAACGAAGAGCGAGGGAGGCGCAGGAACAAGCGACGAACTCA
GAATATTTC
>C00685 length=88
CAGGACACAGACTTCGGAAAAATTAGACTACCAAAAACAGGCCACGACATAGACTTTGGA
CATAAAACTAGATTCGGACCATTTTGTG
>C00686 length=549
CAGGACACAGACTTCGGAAAAATTAGACTACCAAAACAGGCCACGACATAGACTTTGGAC
ATAAAACTAGATTCGGACCATTTTGTGTAAAAAACCCACCGCGCGAATTCCGTAATGACC
CACCAAAACCTATCAATATTTGGGTGAAATACAAGTTCTTTTTTCAGTTCGGCGGCATGT
ACCAGCCTCCCCTGCGGAATCCAGGATCCAGGAACTTCTAACCCGACCTATCCTGTCCGG
ATGGGAGGAGCAGTTACACACCCCAAATACGCCGGTCAAGGAGGTGGCTACACGACCCAA
GTTGGAGCTCAAGGTATCACCGCTGCCTCTCTCAAGAGCCATCAGTGCAGTTCCACCCAG
ATCCTACAAGCCAGAGTGCGTTTCTCCAAGAACCCAAAGAAGAAGCCGAGGAAGGAGAGA
AACCGAGGAAAACTCGTGTGGAGAGCTCCATTACGAAGTGCCGAAAGCTCTACTGAGGAG
ATGGATCGTCGGGATGAGGGACGAAGAGCGAGGAGGCGCAGGAACAAGCGACGACTCAGA
ATATTCTCC
>C00687 length=381
CAGGACACAGACTTCGGAAAAATTAGACTACCAAAAACAGGCCACGACATAGACTTTGGA
CATAAAACTAGATTCGGACCATTTTGTGTAAAAAACCCACCGCGCGAATTCCGTAATGAC
CCACCAAAACCTATCAATATTTGGGTGAAATACAAGTTCTTTTTTCAGTTCGGCGGCATG
TACCAGCCTCCCTGCGGAATCCAGGATCCAGGAACTTCTAACCCGACCTATCCTGTCCGG
ATGGGAGGAGCAGTTACACACCCAAATACGCCGGTCAAGGAGGTGGCTACACGCCCAAGT
TGGAGCTCAAGGTATCACCGCTGCCTCTCTCAGAGCCATCAGTGCAGTTCCACCCAGATC
CTACAGCCAGAGTGCGTTTCT
>C00688 length=88
CAGGACACAGACTTCGGAAAAATTAGACTACCAAAAACAGGCCACGACATAGACTTTGGA
CATAAACTAGATTCGGACCATTTTGTGT
>C00689 length=386
CAGGACACAGACTTCGGAAAAATTAGACTACCAAAAACAGGCCACGACATAGACTTTGGA
CATAAAACTAGATTCGGACCATTTTGTGTAAAAACCCACCGCGCGAATTCCGTAATGACC
CACCAAAACCTATCAATATTTGGGTGAAATACAAGTTCTTTTTTCAGTTCGGCGGCATGT
ACCAGCCTCCCTGCGGAATCCAGGATCCAGGAACTTCTAACCCGACCTATCCCTGTCCGG
ATGGGAGGAGCAGTTACACACCCCAAATACGCCGGTCAAGGAGGTGGCTACACGACCCAA
GTTGGAGCTCAAGGTATCACCGCTGCCTCTCTCAGACATCAGTGCAGTTCCACCCAGATC
CTACAGCCAGAGTGCGTTTCTCCAAG
>C00690 length=390
CAGGACACAGACTTCGGAAAAATTAGACTACCAAAAACAGGCCACGACATAGACTTTGGA
CATAAAACTAGATTCGGACCATTTTGTGTAAAAACCCACCGCGCGAATTCCGTAATGACC
CACCAAAACCTATCAATATTTGGGTGAAATACAAGTTCTTTTTTCAGTTCGGCGGCATGT
ACCAGCCTCCCTGCGGAATCCAGGATCCAGGAACTTCTAACCCGACCTATCCTGTCCGGA
TGGGAGGAGCAGTTACACACCCAAATACGCCGGTCAAGGAGGTGGCTACACGACCCAAGT
TGGAGCTCAAGGTATCACCGCTGCCTCTCTCAGAGCCATCCAGTGCAGTTCCACCCCAGA
TCCTACAGCCAGAGTGCGTTTCTCCAAAGA
>C00691 length=389
CAGGACACAGACTTCGGAAAAATTAGACTACCAAAAACAGGCCACGACATAGACTTTGGA
CATAAAACTAGATTCGGACCATTTTGTGTAAAAAACCCACCGCGCGAATTCCGTAATGAC
CCACCAAAACCTATCAATATTTGGGTGAAATACAAGTTCTTTTTTCAGTTCGGCGGCATG
TACCAGCCTCCCTGCGGAATCCAGGATCCAGGAACTTCTAACCCGACCTATCCTGTCCGG
ATGGAGGAGCAGTTAACACACCCCAAATACGCCGGTCAAGGAGGTGGCTACACGACCCAA
GTTGGAGCTCAAGGTATCACCGCTGCCTCTTCTCAGAGCCATCAGTGCAGTTCCACCCAG
ATCCTACAGCCAGAGTGCGTTTCTCCAAG
>C00692 length=456
CAGGACACAGACTTCGGAAAAATTAGACTACCAAAAACAGGCCACGACATAGACTTTGGA
CATAAAACTAGATTCGGACCATTTTGTGTAAAAAACCCACCGCGCGAATTCCGTAATGAC
CCACCAAAACCTATCAATATTTGGGTGAAATACAAGTTCTTTTTTCAGTTCGGCGGCATG
TACCAGCCTCCCTGCGGAATCCAGGATCCAGGAACTTCTAACCCGACCTATCCTGTCCGG
ATGGGAGGAGCAGTTACACACCCCAAATACGCCGGTCAAGGAGGTGGCTACACGACCCAA
GTTGGAGCTCAAGGTATCACCGCTGCCTCTCTCAGAGCCATCAGTGCAGTTCCACCCAGA
TCCTACAGCCAGAGTGCGTTTCTCCAAGAACCCAAAGAAGAAGCCGAGGAAGGAGAGGAA
ACCGAGGAAACCTCGTGTGGAGCTCCATTACGAGTG
>C00693 length=382
CAGGACACAGACTTCGGAAAAATTAGACTACCAAAAACAGGCCACGACATAGACTTTGGA
CATAAAACTAGATTCGGACCATTTTGTGTAAAAAACCCACCGCGCGAATTCCGTAATGAC
CCACCAAAACCTATCAATATTTGGGGTGAAATACAAGTTCTTTTTTCAGTTCGCGGCATG
TACCAGCCTCCCTGCGGAATCCAGGATCCAGGAACTTCTAACCCGACCTATCCTGTCCGG
ATGGGAGGAGCAGTTACACACCCCAAATACGCCGGTCAAGGAGGTGGCTACACGACCCAA
GTTGGAGCTCAAGGTATCACCGCTGCCTCTCTCAGAGCCATCAGTGCAGTTCCACCCAGA
TCCTACAGCAGAGTGCGTTTCT
>C00694 length=259
CAGGACACAGACTTCGGAAAAATTAGACTACCAAAAACAGGCCACGACATAGACTTTGGA
CATAAAACTAGATTCGGACCATTTTGTGTAAAAAACCCACCGCGCGAATTCCGTAATGAC
CCACCAAAACCTATCAATATTTGGGTGAAATACAAGTTCTTTTTTCAGTTCGGCGGCATG
TACCAGCCTCCCTGCGGAATCCAGGATCCAGGAACTTCTAACCCGACCTATCCTGTCCGG
ATGGGAGGAGCAGTTACAC
>C00695 length=538
CAGGACACAGACTTCGGAAAAATTAGACTACCAAAAACAGGCCACGACATAGACTTTGGA
CATAAAACTAGATTCGGACCATTTTGTGTAAAAAACCACCGCGCGAATTCCGTAATGACC
CACCAAAACCTATCAATATTTGGGTGAAATACAAGTTCTTTTTTCAGTTCGGCGGCATGT
ACCAGCCTCCCTGCGGAATCCAGGATCCAGGAACTTCTAACCCGACCTATCCTGTCCGGA
TGGGAGGAGCAGTTACACACCCCAAATACGCCGGTCAAGGAGGTGGCTACACGACCCAAG
TGGAGCTCAAGGTATCACCGCTGCCTCTCTCAAGCCATCAGTGCAGTTCCCCCAGATCCC
TACAGCCAGAGTGCGTTTCTCCAAGAACCCAAAGAAGGAAGCCGAGGAAGGAGAGAAACC
GAGGAAACCTCGTGTGAGAGCTCCATTACGAGTGCCAAAGCTCTACTGAAGGAGATGGAT
CGTCTGAGGATGAGGAACGAAGAGCGAGGAGGCGCAGAACAAGCGACGACTCAGAATA
>C00696 length=537
CAGGACACAGACTTCGGAAAAATTAGACTACCAAAAACAGGCCACGACATAGACTTTGGA
CATAAAACTAGATTCGGACCATTTTGTGTAAAAAACCCACCGCGCGAATTCCGTAATGAC
CCACCAAAACCTATCAATATTTGGGTGAAATACAAGTTCTTTTTCAGTTCGGCGGCATGT
ACCAGCCTCCCTGCGGAATCCAGGATCCAGGAACTTCTAACCCGACCTATCCTGTCCGGA
TGGGAGGAGCAGTTACACACCCCAAATACGCCGGTCAAGGAGGTGGCTACACGACCCAAG
TTGGAGCTCAAGGTATCACCGCCTTGCCTCTCTTCAGAGCCATCAGTGCAGTTCCACCCA
GATCCTACAGCCAGAGTGCGTTTCTCCAAGAACCCAAAGAAGAAGCCGAGGAAGAGAGGA
AACCGAGGAAACCTCGTGTGAGAGCTCCATACGAGTGCCGAAAAGCTCTACTGAAGGGAG
ATGGATCGTCTGAGGAGAGGAACGAAGAGCCGAGGGGCGCAGGAAAAAGGCGACACT
>C00697 length=390
CAGGACACAGACTTCGGAAAAATTAGACTACCAAAAACAGGCCACGACATAGACTTTGGA
CATAAAACTAGATTCGGACCATTTTGTGTAAAAAACCCACCGCGCGAATTCCGTAATGAC
CCACCAAAACCTATCAATATTTGGGTGAAATACAAGTTCTTTTTTCAGTTCGGCGGCATG
TACCAGCCTCCCTGCGGAATCCAGGATCCAGGAACTCTAACCCGACCTATCCTGTCCGGA
TGGGAGGAGCAGTTACACACCCCAAATACGCCGGTCAAGGAGGTGGCTACACGACCCAAG
TTGGAGCTCAAGGTATCACCGCTGCCCTCTCTCAGAGCATCAGTGCAGTTCCACCCAGAT
CCTACAGCCAGAGTGCGTTTCTCCAAGAAC
>C00698 length=520
CAGGACACAGACTTCGGAAAAATTAGACTACCAAAAACAGGCCACGACATAGACTTTGGA
CATAAAACTAGATTCGGACCATTTTGTGTAAAAAACCCACCGCGCGAATTCCGTAATGAC
CCACCAAAACCTATCAATATTTGGGTGAAATACAAGTTCTTTTTTCAGTTCGGCGGCATG
TACCAGCCTCCCTGCGGAATCCAGGATCCAGGAACTTCTAACCCGACCTATCCTGTCCGG
ATGGGAGGAGCAGTTACACACCCCAAATACGCCGGTCAAGGAGGTGGCTACACGACCCAA
GTTGGAGCTCAAGGTATCACCGCTGCCTCTCTCAGAGCCATCAGTGCAGTTCCACCCAGA
TTCCTACAGCCAGATGCGTTTCTCCAAGAACCCAAGAAAGAAGCCGAGGAAGGAGAGGAA
ACCGAGGAACCTCGTGTGAGAGCTCCATTACGAGTGCGGAAGCTCTACTGAAGGAGATGG
ATCGTCTGGAGGATGAGGAACGAAGAGGCGAGGAGGCGCA
>C00699 length=259
CAGGACACAGACTTCGGAAAAATTAGACTACCAAAAACAGGCCACGACATAGACTTTGGA
CATAAAACTAGATTCGGACCATTTTGTGTAAAAAACCCACCGCGCGAATTCCGTAATGAC
CCACCAAAACCTATCAATATTTGGGTGAAATACAAGTTCTTTTTTCAGTTCGGCGGCATG
TACCAGCCTCCCTGCGGAATCCAGGATCCAGGAACTTCTAACCCGACCTATCCTGTCCGG
ATGGGAGGAGCAGTTACAC
>C00700 length=89
CAGGACACAGACTTCGGAAAAATTAGACTACCAAAAACAGGCCACGACATAGACTTTGGA
CATAAAACTAGATTCGGACCATTTTGTGT
>C00701 length=90
CAGGACACAGACTTCGGAAAAATTAGACTACCAAAAACAGGCCACGACATAGACTTTGGA
CATAAAACTAGATTCGGACCATTTTGTGTA
>C00702 length=387
CAGGACACAGACTTCGGAAAAATTAGACTACCAAAAACAGGCCACGACATAGACTTTGGA
CATAAAACTAGATTCGGACCATTTTGTGTAAAAAACCCACCGCGCGAATTCCGTAATGAC
CCACCAAACCTATCAATATTTGGGTGAAATACAAGTTCTTTTTTCAGTTCGGCGGCATGT
ACCAGCCTCCCCTGCGGAATCCAGGATCCAGGAACTTCTAACCCGACCTATCCTGTCCGG
ATGGGAGGAGCAGTTACACACCCCAAATAGCCCGGTCAAGGAGGTGGCTACACGACCCAA
GTTGGAGCTCAAGGTATCACCGCTGCCTCTCTCAGAGCCATCAGTGCAGTTCCACCCAGA
TCCTACAGCCAGAGTGCGTTTCTCCAA
>C00703 length=259
CAGGACACAGACTTCGGAAAAATTAGACTACCAAAAACAGGCCACGACATAGACTTTGGA
CATAAAACTAGATTCGGACCATTTTGTGTAAAAAACCCACCGCGCGAATTCCGTAATGAC
CCACCAAAACCTATCAATATTGGGTGAAAATACAAGTTCTTTTTTCAGTTCGGCGGCATG
TACCAGCCTCCCTGCGGAATCCAGGATCCAGGAACTTCTAACCCGACCTATCCTGTCCGG
ATGGGAGGAGCAGTTACAC
>C00704 length=357
CAGGACACAGACTTCGGAAAAATTAGACTACCAAAAACAGGCCACGACATAGACTTTGGA
CATAAAACTAGATTCGGACCATTTTGTGTAAAAAACCCACCGCGCGAATTCCGTAATGAC
CCACCAAAACCTATCAATATTTGGGTGAAATACAAGTTCTTTTTTCAGTTCGGCGGCATG
TACCAGCCTCCCCTGCGGAATCCAGGATCCAGGAACTTCTAACCCGACCTATCCTGTCCG
GATGGGAGGAGCAGTTACACACCCCAAATACGCCGGTCAAGGAGGTGGCTACACGACCCA
AGTTGGAGCTCAAGGTATCACCGCTGCCTCTCTCAGAGCCATCAGTGCAAGTTCCAC
>C00705 length=551
CAGGACACAGACTTCGGAAAAATTAGACTACCAAAAACAGGCCACGACATAGACTTTGGA
CATAAAACTAGATTCGGACCATTTTGTGTAAAAAACCCACCGCGCGAATTCCGTAATGAC
CCACCAAAACCTATCAATATTTGGGTGAAATACAAGTTCTTTTTTCAGTTCGGCGGCATG
TACCAGCCTCCCTGCGGAATCCAGGATCCAGGAACTTCTAACCCGACCTATCCTGTCCGG
ATGGGGAGGAGCAGTTACACACCCCAAATACGCCGGTCAAGGAGGTGGCTACACGACCCA
AGTTGGAGCTCAAGGTATCACCGCTGCCTCTCTCAGAGCCATCAGTGCAGTTCCACCCAG
ATCCTACAGCCAGAGTGCGTTTCTCCAAGAACCCAAAGAAGAAGCCGAGGAAGGAGAGGA
AACCGAGGAAACCTCGTGTGAGAGCTCCATTACGAGTGCCGAAAGCTCTACTGAAGGAGA
TGGATCGTCTGAGGATGAGGAACGAAAGAGCGAGGGGCGCAGGAACAAGCGACGACTCAG
AATATTTCTCC
>C00706 length=548
CAGGACACAGACTTCGGAAAAATTAGACTACCAAAAACAGGCCACGACATAGACTTTGGA
CATAAAACTAGATTCGGACCATTTTGTGTAAAAAACCCACCGCGCGAATTCCGTAATGAC
CCACCAAAACCTATCAATATTTGGGTGAAATACAAGTTCTTTTTTCAGTTCGGCGGCATG
TACCAGCCTCCCTGCGGAATCCAGGATCCAGGAACTTCTAACCCGACCTATCCTGTCCGA
TGGGAGGAGCAGTTACACACCCCAAAATACGCCGGTCAAGGAGGTGGCTACACGACCCAA
GTTGGAGCTCAAGGTATCACCGCTGCCTCTCTCAGAGCCATCAGTGCAGTTCCACCCAGA
TCCTACAGCCCAGAGTGCGTTTCTCCAAGAACCCAAAGAAGAAGCCGAAGGAAGGAGAGA
AACCGAGGAACCTCGTGTGAGAGCTCCATTACGAGTGCCGAAAGCTCTACGAAGGAGATG
GATCGTCTGAGGATGGAGACGAAGAGCGAGGAGGCGCAGGAACAAAGCGACGACTCAGAA
TATTTCTC
>C00707 length=534
CAGGACACAGACTTCGGAAAAATTAGACTACCAAAAACAGGCCACGACATAGACTTTGGA
CATAAAACTAGATTCGGACCATTTTGTGTAAAAAACCCACCGCGCGAATTCCGTAATGAC
CCACCAAAACCTATCATATTTGGGTGAAATACAAGTTCTTTTTTCAGTTCGGCGGCATGT
ACCAGCCTCCCTGCGGAATCCAGGATCCAGGAACTTCTAACCCGACCTATCCTGTCCGGA
TGGGAGGAGCAGTTACACACCCCAAATACGCCGGTCAAGGAGGTGGCTACACGACCCAAG
TTGGAGCCAAGGTATCACCGCTGCCTCCTCAGAGCCATCAGTGCAGTTCCACCCAGATCC
TACAGCCAGAGTGCGTTTTCTCCAAGAACCCAAAGAAGAAGCCGAGGAAAGGAGAGGAAA
CCGAGGAAACCTCGTGTGAGAGCTCCATTACGAGTGCCGAAAGCTCTACTGAAGGAGAGG
ATCGTCTGAGGATGAGGACGAAGAGCGAGGAGGCGCAGGAACAAGCGACGACTA
>C00708 length=474
CAGGACACAGACTTCGGAAAAATTAGACTACCAAAAACAGGCCACGACATAGACTTTGGA
CATAAAACTAGATTCGGACCATTTTGTGTAAAAACCCACCGCGCGAATTCCGTAATGACC
CACCCAAAACCTATCAATATTTGGGTGAAATACAAGTTCTTTTTCAGTTCGGCGGGCATG
TACCAGCCTCCCTGCGGAATCCAGGATCCGGAACTTCTAAACCCGACCTATCCTGTCCGG
ATGGGAGGAGCAGTTACACACCCCAAATACGCCGGTCAAAGGAGGTGGCTACACGACCCA
AGTTGGAGCTCAAGGTATCACCGCTGCCTCTCTCAGAGCCATCAGTGCAGTTCCACCCAG
ATCTAACAGCCGAAGTGCGTTTCTCCAAGAACCCAAAGAAGAAGCCGAGGAAGGAGAGGA
AACCGAGGAAACCTCGTGTGAGAGCTCCATTACGAGGTGCCGAAAGCTCTACTG
>C00709 length=391
CAGGACACAGACTTCGGAAAAATTAGACTACCAAAAACAGGCCACGACATAGACTTTGGA
CATAAAACTAGATTCGGACCATTTTGTGTAAAAAACCCACCGCGCGAATTCCGTAATGAC
CCACCAAAACCTATCAATATTTGGGTGAAATACAAGTTCTTTTTTCAGTTCGGCGGCATG
TACCAGCCTCCCCTGCGGAATCCAGGATCCAGGAACTTCTAACCCGACCTATCCTGTCCG
GATGGGAGGAGCAGTTACACACCCCAAATACGCCGGTCAAGGAGGTGGCTACACGACCCA
AGTTGGAGCTCAAGGTATCACCGCTGCCTCTCTCAGAGCCAATCAGTGCAGTTCCACCCA
GACCTACAGCCAGAGTGCGTTTCTCCAAGAA
>C00710 length=515
CAGGACACAGACTTCGGAAAAATTAGACTACCAAAAACAGGCCACGACATAGACTTTGGA
CATAAAACTAGATTCGGACCATTTTGTGTAAAAAACCCACCGCGCGAATTCCGTAATGAC
CCACCAAAACCTATCAATATTGGGTGAAATACAAGTTCTTTTTTCAGTTCGGCGGCATGT
ACCAGCCTCCCTGCGGAATCCAGGATCCAGGAACTTCTAACCCGACCTATCCTGTCCGGA
TGGAGGAGCAGTTACACACCCCAAATACGCCGGTCAAGGAGGTGGCTACACGACCCAAGT
TGGAGCTCAAGGTATCACCGCTGCCTCTCTCAGAGCATCAGTGCAGTTCCACCAGATCCT
ACAGCCAGAGTGCGTTTCTCCCAAGAAACCCAAGAAGAAGCCGAGGAAGGAGAGGAAACC
GAGGAAACCTCGTGTGAGAGCTCCATTACGAGTGCCGAAAGCTCTACTGAAGGAGATGGA
TCGTCTGAGGAATGAGGAACGAAGAGCGAGGAGGC
>C00711 length=544
CAGGACACAGACTTCGGAAAAATTAGACTACCAAAAACAGGCCACGACATAGACTTTGGA
CATAAAACTAGATTCGGACCATTTTGTGTAAAAAACCCACCGCGCGAATTCCGTAATGAC
CCACCAAAACCTATCAATATTTGGGTGAAATACAAGTTCTTTTTTCAGTTCGGCGGCATG
TACCAGCCTCCCTGCGGAATCCAGGATCCAGGAACTTCTAACCCGACCTATCCTGTCCGG
ATGGGAGGAGCAGTTACACACCCCAAATACGCCGGTCAAGGAGGTGGCTACACGACCCAA
GTTGGAGCTCAAGGTATCACCGCTGCCTCTCTCAGAGCCATCAGTGCAGTTTCCACCAGA
TCCTACAGCCAGAGTGCGTTTTCTCCAAGAACCCAAAGAAGAAGCCGAGGAAGGAGAGGA
AACCGGAGGAAACCTCGTGGTGAGAGCTCCATTACGAGTGGCCGAAAGCTCTATGAAGGA
GATGGATCGTCTGAAGGGATGAGGAACGAAGACGAGGAGGCGCAGGAACCAAGCGACGGA
CTCC
>C00712 length=471
CAGGACACAGACTTCGGAAAATTAGACTACCAAAAACAGGCCACGACATAGACTTTGGAC
ATAAAACTAGATTCGGACCATTTTGTGTAAAAAACCCACCGCGCGAATTCCGTAATGACC
CACCAAAACCTATCAATATTTGGGTGAAATACAAGTTCTTTTTTCAGTTCGGCGGCATGT
ACCCAGCCTCCCTGCGGAATCCAGGATCCAGGAACTTCTAACCCGACCTATCCTGTCCGG
ATGGGAGGAGCAGTTACACACCCCAAATACGCCGGTCAAGGAGGTGGCTACACGACCCAA
GTTGGAGCTCAAGGTATCACCGCTGCCTCTCTCAGAGCCATCAGTGCAGTTCCACCCAGA
TCCTACAGCCAGAGTGCGTTTCTCCAAGACCCAAAGAAGAAGCCGAGGAAGGAGAGGAAA
CCGAGGAAACCTCGTGTGAGAGCTCCATTACGAGTGCCCGAAAGCTCTACT
>C00713 length=519
CAGGACACAGACTTCGGAAAAATTAGACTACCAAAAACAGGCCACGACATAGACTTTGGA
CATAAAACTAGATTCGGACCATTTTGTGTAAAAAACCCACCGCGCGAATTCCGTAATGAC
CCACCAAAACCTATCAATATTTGGGTGAAATACAAGTTCTTTTTCAGTTCGGCGGCATGT
ACCAGCCTCCCTGCGGAATCCAGGATCCAGGAACTTCTAACCCGACCTATCCTGTCCGGA
TGGGAGGAGCAGTTACACACCCCAAATACGCCGGTCAAGGAGGTGGCTACACGACCCAAG
TTGGAGCTCAAGGTATCACCGCTGCCTCTCTCAGAGCCCATCAGTGCAGTTCCACCCAGA
TCCTACAGCCAGAGTGCGTTTCTCCAAGAACCCAAAGAAGAAGCCGAGGAAGGAGAGGAA
ACCGAGGAAACCTCGTGTGAGAGTCCATTACGAGTGCCGAAAGCTCTACTGAAGAGATGA
ATCGTCTGAGATGAGGAACGAAGAGCGAGGGGGCGCAGG
>C00714 length=521
CAGGACACAGACTTCGGAAAAATTAGACTACCAAAAACAGGCCACGACATAGACTTTGGA
CATAAAACTAGATTCGGACCATTTTGTGTAAAAAACCCACCGCGCGAATTCCGTAATGAC
CCACCAAAACCTATCAATATTTGGGTGAAATACAAGTTCTTTTTTCAGTTCGGCGGCATG
TACCAGCCTCCCTGCGGAATCAGGATCCAGGAACTTCTAACCCGACCTATCCTGTCCGGA
TGGGAGGAGCAGTTACACACCCAAATACGCCGGTCAAGGAGGTGGCTACACGACCCAAGT
TGGAGCTCAAGGTATCACCGCTGCCCTCTCTCAGAGCCATCAGTGCAGTTCCACCCAGAT
CCTACAGCCAGAGTGCGTTTTCTCCAAGAACCCAAAGAAGGAAGCCGAGGAAGGAGAGGA
ACCCGAGGAAACCTCGTGTGAGAGCTCATTACGAGTGCCGAAAGCTCTACCGAAGGAGAA
TGGATCGTCTGAGGATGAGGAACGAAAGCGAGGAGGCGCAG
>C00715 length=389
CAGGACACAGACTTCGGAAAAATTAGACTACCAAAAACAGGCCACGACATAGACTTTGGA
CATAAAACTAGATTCGGACCATTTTGTGTAAAAAACCCACCGCGCGAATTCCGTAATGAC
CCACCAAAACCTATCAATATTTGGGTGAAATACAAGTTCTTTTTTCAGTTCGGCGGCATG
TACCAGCCTCCCTGCGGAATCCCAGGATCCAGGAACTTCTAACCCGACCTATCCTGTCCG
GATGGGAGGAGCAGTTACACACCCCAAATACGCCGGTCAAGGAGGTGGCTACACGACCCA
AGTTGGAGCTCAAGGTATCACCGCTGCCCTCTCTCAGAGCCATCAGTGCAGTTCCACCCA
GATCCTACAGCCAGAGTGCGTTTCTCCAA
>C00716 length=390
CAGGACACAGACTTCGGAAAAAATTAGACTACCAAAAACAGGCCACGACATAGACTTTGG
ACATAAAACTAGATTCGGACCATTTTGTGTAAAAAACCCACCGCGCGAATTCCCGTAATG
ACCCACCAAAACCTATCAATATTTGGGTGAAATACAAGTTCTTTTTTCAGTTCGGCGGCA
TGTACCAGCCTCCCTGCGGAATCCAGGATCCAGGAACTTCTAACCCGACCTATCCTGTCC
GGATGGGAGGAGCAGTTACACACCCCAAATACGCCGGTCAAGGAGGTGGCTACACGACCC
AAGTTGGAGCTCAAGGTATCACCGCTGCCTCTCTCAGAGCCATCAGTGCAGTTCCACCCA
GATCCTACAGCCAGAGGTGCGTTTCTCCAA
>C00717 length=386
CAGGACACAGACTTCGGAAAAATTAGACTACCAAAAACAGGCCACGACATAGACTTTGGA
CATAAAACTAGATTCGGACCATTTTGTGTAAAAAACCCACCGCGCGAATTCCGTAATGAC
CCACCAAAACCTATCAATATTTGGGTGAAATACAAGTTCTTTTTTCAGTTCGGCGGCATG
TACCAGCCTCCCTGCGGAATCCAGGATCCAGGAACTTCTAACCGACCTATCCTGTCCGGA
TGGGAGAGCAGTTACACACCCCAAATACGCCGGTCAAGGAGGTGGCTACACGACCCAATT
GGAGCTCAAGGTATCACCGCTGCCTCTCTCAGAGCCATCAGTGCAGTTCCACCCAGATCC
TACAGCCAGAGTGCGTTTCTCCAAGA
>C00718 length=161
CAGGACACAGACTTCGGAAAAATTAGACTACCAAAAACAGGCCACGACATAGACTTTGGA
CATAAAACTAGATTCGGACCATTTTGTGTAAAAAAACCCACCGCGCGAATTCCGTAATGA
CCCACCAAAACCTATCAATATTTGGGTGAAATACAAGTTCT
>C00719 length=498
CAGGACACAGACTTCGGAAAAATTAGACTACCAAAACAGGCCACGACATAGACTTTGGAC
ATAAAACTAGATTCGGACCATTTTGTGTAAAAAACCCACCGCGCGAATTCCGTAATGACC
CACCAAAACCTATCAATATTTGGGTGAAATACAAGTTCTTTTTTCAGTTCGGCGGCATGT
ACCAGCCTCCCTGCGGAATCCAGGATCCAGGAACTTCTAACCCGACCTATCCTGTCCGGA
TGGGAGGAGCAGTTACACACCCCAAATACGCCGGTCAAGGAGGTGGCTACACGACCCAAG
TTGGAGCTCAAGGTATCACGCTGCCTCTCTCAAGAGCCATCAGTGCAGTTCCACCCAGAT
CCTACAGCCAGAGTGCGTTTCTCCAAGAACCCAAAGAAGAAGCCGAGGAAGGAGAGGAAA
CCCGAGGAAAACCTTCGTGTGAGAGCTCCATTACGAGTGCCGAAAGCTCTACTGAAGGAG
ATGGATCGTCTGAGGATG
>C00720 length=547
CAGGACACAGACTTCGGAAAAATTAGACTACCAAAAACAGGCCACGACATAGACTTTGGA
CATAAAACTAGATTCGGACCATTTTGTGTAAAAAACCCACCGCGCGAATTCCGTAATGAC
CCACCAAAACCTATCAATATTTGGGGTGAAATACAAGTTCTTTTTTCAGTTCGGCGGCAT
GTACCAGCCTCCCTGCGGAATCCAGGATCCAGGAACTTCTAACCCGACCTATCCTGTCCG
GATGGGAGGAGCAGTTACACACCCCAAATACCGCCGGTCAAGGAGGTGGCTACACGACCA
AGTTGGAGCTCAAGGTATCACCCGCTGCCTCTCTCAGAGCCATCAGTGCAGTTCCACCCA
GAATCCTACAGCCAGAGTGCGTTTCTCCAAGAACCCAAAGAAGAAGCCGAGGAAGGAGAG
GAAACCGAGGAAACTCGTGTGAGAGCTCCATTACAGTGCCGGAAAGCTCTACTGAAGGAG
GATGGATCGTCTGAGGATGAGGAAACGAAGAGCGAGGAGGCGCAGGAACAAGCGAACGAC
TCAGAAT
>C00721 length=387
CAGGACACAGACTTCGGAAAAATTAGACTACCAAAAAACAGGCCACGACATAGACTTTGG
ACATAAAACTAGATTCGGACCATTTTGTGTAAAAAACCCACCGCGCGAATTCCGTAATGA
CCCACCAAAACCTATCAATATTTGGGTGAAATACAAGTTCTTTTTTCAGTTCGGCGGCAT
GTACCAGCCTCCCTGCGGAATCCAGGATCCAGGAACTTCTAACCCGACCTATCCTGTCCG
GATGGGAGGAGCAGTTACACACCCCAATACGCCGGTCAAGGAGGTGGCTACACGACCCAA
GTTGGAGCTCAGGTATCACCGCTGCCTCTCTCAGAGCCATCAGTGCAGTTCCACCCAGAT
CCTACAGCCAGAGTGCGTTTTCTCCAA
>C00722 length=417
CAGGACACAGACTTCGGAAAAATTAGACTACCAAAAACAGGCCACGACATAGACTTTGGA
CATAAAACTAGATTCGGACCATTTTGTGTAAAAAACCCACCGCGCGAATTTCCGTAATGA
CCCACCAAAACCTATCAATATTTGGGTGAAATACAAGTTCTTTTTTCAGTTCGGCGGCAT
GTACCAGCCTCCCTGCGGAATCCAGGATCCAGGAACTTCTAACCCGACCTATCCTGTCCG
GATGGGAGGAGCAGTTACACACCCCAAATACGCCGGTCAAGGAGGTGGCTACACGACCAA
GTTGGAGCTCAAGGTATCACCGCTGCCTCTCTCAGAGCCATCAGTGCAGTTCCACCAGAT
CCTACAGCCAGAGTGCGTTTCTCCAAGAACCCAAAGAGAAGCCGAGGAAGGAGAGGA
>C00723 length=89
CAGGACACAGACTTCGGAAAAATTAGACTACCAAAAACAGGCCACGACATAGACTTTGGA
CATAAAACTAGATTCGGACCATTTTGTGT
>C00724 length=469
CAGGACACAGACTTCGGAAAAATTAGACTACCAAAAACAGGCCACGACATAGACTTTGGA
CATAAAACTAGATTCGGACCATTTTTGTGTAAAAAACCCACCGCGCGAATTCCGTAATGA
CCCACCAAAAACCTATCAATATTTGGGTGAAATACAAGTTCTTTTTTCAGTTCGGCGGCA
TGTACAGCCTCCCTGCGGAATCCAGGATCAGGAACTTCTAACCCGACCTATCCTGTCCGG
ATGGGAGGAGCAGTTACACACCCCAATACGCCGGTCAAGGAGGTGGCTACACGACCCAAG
TTGGAGCTCAAGGTATCACCGCTGCCTCTCTCAGAGCCATCAGTGCAGTTCCACCCAGAT
CCTACAGCCAGAGTGCGTTTCTCCAAGAACCCCAAAGAAGAAGCCGAGGAAGGAGAGGAA
ACCGAGGAAACTCGTGTGAGAGCTCCATTACGAGTGCCAAAGCTCTACG
>C00725 length=540
CAGGACACAGACTTCGGAAAATTAGACTACCAAAAACAGGCCACGACATAGACTTTGGAC
ATAAAACTAGATTCGGACCATTTTGTGTAAAAAACCCACCGCGCGAATTCCGTAATGACC
CACCAAAACCTATCAATATTTGGGTGAAATACAAGTTCTTTTTTCAGTTCGGCGGGCATG
TACCAGCCTCCCTGCGGAATCCAGGATCCAGGAACTTCTAACCCGACCTATCCTGTCCGG
ATGGAGGAGCAGTTACACACCCCAAATACGCCGGTCAAGGAGGTGGCTACACGACCCAAG
TTGGAGCTCAAGGTATCACCGCTGCCTCTCTCAGAGCCATCAGTGCAGTTCCACCCAGAT
CCTACAGCCAGAGTGCGTTTCTCCAGAACCCAAAAGAAGAAGCCGAGGAAGGAGAGGAAA
CCGAGGAAACCTCGTGTGAGAGCTCCATTACGAGTGCCGAAAGCTCTAACTGAAGGAGAT
GGATCGTCTGGGATGAGGAAAGAAGAGCGAGGAGGCGCAGGAACAAGCGACGACTCAGAA
>C00726 length=529
CAGGACACAGACTTCGGAAAAATTAGACTACCAAAAACAGGCCACGACATAGACTTTGGA
CATAAAACTAGATTCGGACCATTTTGTGTAAAAAACCACCGCGCGAATTTCCGTAATGAC
CCACCAAAAACCTATCAATATTTGGGTGAAATACAAGTTCTTTTTTCAGTTCGGCGGCAT
GTACCAGCCTCCCTGCGGAATCCAGGATCCAGGAACTTCTAACCCGACCTATCCTGTCCG
GATGGGAGGAGCAGTTACACACCCAAATACGCCGTCAAGGAGGTGGCTACACGACCCAAG
TTGGAGCTCAAGGTATCACCGCTGCCTCTCTCAGAGCCATCAGTGCAGTTCCCACCAGAT
CTACAGCCAGAGTGCGTTTCTCCAAGAACCCAAAGAAGAAGCCGAGGAAGGAGAGAAACC
GAGGAAACCTCGTGTGAGACTCCATTACGAGTGCCGAAAGCTCTACTGAAGAGATGGATC
GTCTGAGGATGAGGAACGAAGAGCGGAGGCCAGAACAAGCGACGACTCA
>C00727 length=487
CAGGACACAGACTTCGGAAAAATTAGACTACCAAAAACAGGCCACGACATAGACTTTGGA
CATAAAACTAGATTCGGACCATTTTGTGTAAAAAACCCACCGCGCGAATTCCGTAATGAC
CCACCAAAACCTATCAATATTTGGGTGAAATACAAGTTCTTTTTTCAGTTCGGCGGCATG
TACCAGCCTCCCTGCGGAATCCAGGATCCAGGAACTTCTAACCCGACCTATCCTGTCCGG
ATGGGAGGAGCAGTTACACACCCCAAATACGCCGGTCAAGGAGGTGGCTACACGACCCAA
GTTGGAGCTCAAGGTATCACCGCTGCCTCTCTCAGAGCCATCAGTGCCAGTTCCACCCAG
ATCCTACAGCCAGAGTGCGTTTCTCCAAGAACCCAAAGAAGAAGCCGAGGAAGGAGAGGA
AACCGAGGAAACCTCGTGTGAGAGCTCATTACGAGTCGAAAGCTCACCTGAAGGAGATGG
ATCGTCG
>C00728 length=388
CAGGACACAGACTTCGGAAAAATTAGACTACCAAAAACAGGCCACGACATAGACTTTGGA
CATAAAACTAGATTCGGACCATTTTGTGTAAAAAACCCACCGCGCGAATTCCGTAATGAC
CCACCAAAACCTATCAATATTTGGGTGAAATACAAGTTCTTTTTTCAGTTCGGCGGCATG
TACCAGCCTCCCTGCGGAATCCAGGATCCAGGAACTTCTAACCCGACCTATCCTGTCCGG
ATGGGAGGAGCAGTTACACACCCCAAATACGCCGGTCAAGGAGGTGGCTACACGACCCAA
GTTGGAGCTCAAGGTATCACCGCTGCCTCTCTCAGAGCATCAGTGCAGTTCCACCCCAGA
TCCTACAGCCAGAGTGCGTTTCTCCAAG
>C00729 length=386
CAGGACACAGACTTCGGAAAAATTAGACTACCAAAAACAGGCCACGACATAGACTTTGGA
CATAAAACTAGATTCGGACCATTTTGTGTAAAAAACCCACCGCGCGAATTCCGTAATGAC
CCACCAAAACCTATCAATATTTGGGTGAAATACAAGTTCTTTTTTCAGTTCGGCGGCATG
TACCAGCCTCCCTGCGGAATCCAGGATCCAGGAACTTCTAACCCGACCTATCCTGTCCGG
ATGGGAGGAGCAGTTACACACCCCAAATACGCCGGTCAAGGAGGTGGCTACACGACCCAA
GTTGGAGCTCAAGGTATCACCGCTGCCTCTCTCAGAGCCATCAGTGCAGTTCCAACCCAG
ATCTACAGCCAGAGTGCTTTCTCCAA
>C00730 length=552
CAGGACACAGACTTCGGAAAAATTAGACTACCAAAACAGGCCACGACATAGACTTTGGAC
ATAAAACTAGATTCGGACCATTTTGTGTAAAAAACCCACCGCGCGAATTCCGTAATGACC
CACCAAAACCTATCAATATTTGGGTGAAATACAAGTTCTTTTTTCAGTTCGGCGGCATGT
ACCAGCCTCCCTGCGGAATCCAGGATCCAGGAACTTCTAACCCGACCTATCCTGTCCGGA
TGGGAGGAGCAGTTACACACCCCAAATACGCCGGTCAAGGAGGTGGCTACACGACCCAAG
TTTGGAGCTCAAGGTATCACCGCTGCCTCTCTCAGAGCCCATCAGTGCAGTTCCACCCAG
ATCCTACAGCCAGAGTGCGTTTCTCCAAGAACCCAAAGAAGAAGCCGAGGAAGGAGAGGA
AACCGAGGAAACCTCGTGTGAGGAGCTCCCATTACGAGTGCCGAAAGCTTCTATGAAGGA
GATGGATCGTCTGAGGATGAGGAACGAAGAGCGAGGAGGCGCAGGAACAAGCGACGATCA
GAATATTTCTCC
>C00731 length=158
CAGGACACAGACTTCGGAAAAATTAGACTACCAAAAACAGGCCCACGACATAGACTTTGG
ACATAAAACTAGATTCGGACCATTTTGTGTAAAAAACCCACCGCGCGAATTCCGTAATGA
CCCACCAAAACCTATCAATATTTGGGTGAAATACAAGT
>C00732 length=521
CAGGACACAGACTTCGGAAAAATTAGACTACCAAAAACAGGCCACGACATAGACTTTGGA
CATAAAACTAGATTCGGACCATTTTGTGTAAAAAACCCACCGCGCGAATTCCGTAATGAC
CCACCAAAACCTATCAATATTTGGGTGAAATACAAGTTCTTTTTTCAGTTCGGCGGCATG
TACCAGCCTCCCTGCGGAATCCAGGATCCAGGAACTTCTACCCGACCTATCCTGTCCGGA
TGGGAGGAGCAGTTACACACCCCAAATACGCCGGTCAAGGAGGTGGCTACACGACCCAAG
TTGGAGCTCAAGGTATCACCGCTGCCTCTCTCAGAGCCATCAGTGAGTTCCACCCAGATC
CTACAGCCCAGAGTGCGTTTCTCCAGAACCAAAGAAGAAGCGAGGAAGGAGAGGAAAACC
GAGGAAACCTCGTGTTGAGAGCTCCATTACGAGTGCCGAAAGCTCTAACTGAAGGAGATG
GGATCGTCTGAGGATGAGGAACGAAGAGCGAGGAGGCGCAG
>C00733 length=543
CAGGACACAGACTTCGGAAAAATTAGACTACCAAAAACAGGCCACGACATAGACTTTGGA
CATAAAACTAGATTCGGACCATTTTGTGTAAAAAACCCACCGCGCGAATTCCGTAATGAC
CCACCAAAACCTATCAATATTTGGGTGAAATACAAGTTCTTTTTTCAGTTCGGCGGCATG
TACCAGCCTCCCTGCGGAATCCAGGATCCAGGAACTTCTAACCCGACCTATCCTGTCCGG
ATGGGAGGAGCAGTTACACACCCCAAATACGCCGGTCAAGGAGGTGGCTACACGACCCAA
GTTGGAGCTCAAGGTATCACCGCTGCCTCTCTCAGAGCCATCAGTGCAGTTCCACCCAGA
TCCTAAGCCAGAGTGCGTTTCTCCAAGAAACCCAAAGAAGAAGCCGAGGAAGGAGAGGAA
ACCGAGGAAACCTCGTGTTGAGACTCCATTACGAGTGCCGAAAGGCTCTACTGAAGGAGA
TGGATCGTCTGAGGATGAGGAACGAAGAGCGAGGAGGCGCAGAACAAGCGACGACTCAGA
ATA
>C00734 length=391
CAGGACACAGACTTCGGAAAAATTAGACTACCAAAAACAGGCCACGACATAGACTTTGGA
CATAAAACTAGATTCGGACCATTTTGTGTAAAAAACCCACCGCGCGAATTCCGTAATGAC
CCACCAAAACCTATCAATATTTGGGTGAAATACAAGTTCTTTTTTCAGTTCGGCGGCATG
TACCAGCCTCCCTGCGGAATCCAGGATCCAGGAACTTCTAACCCGACCTATCCTGTCCGG
ATGGGAGGAGCAGTTACACACCCCAAATACGCCGGTTCAAGGAGGTGGCTACACGACCCA
AGTTGGAGCTCAAGGTATCACCGCTGCCTCTCTCAGAGCCATCAGTTGCAGTTCCACCCG
ATCCTACAGCAGAGTGCGTTTCTCCAAGAAC
>C00735 length=412
CAGGACACAGACTTCGGAAAAATTAGACTACCAAAAACAGGCCACGACATAGACTTTGGA
CATAAAACTAGATTCGGACCATTTGTGTAAAAAACCCACCGCGCGAATTCCGTAATGACC
CACCAAAACCTATCAATATTTGGGTGAAATACAAGTTCTTTTTTCAGTTCGGCGGCATGT
ACCAGCCTCCCTGCGGAATCCAGGATCCAGGAACTTCTAACCCGACCTATCCTGTCCGGA
TGGGGAGGAGCAGTTACACACCCAAATACGCCGGTCAAGGAGGTGGCTACACGACCCAAG
TTGGAGCTCAAGGGTATCACCGCTGCCTCTCTCAGAGCCATCAGTGCAAGTTCCACCCAG
AATCCTACAGCCAGAGTGCGTTTCTCCAAGAACCAAGAAGAAGCCGAGGAAG
>C00736 length=494
CAGGACACAGACTTCGGAAAAATTAGACTACCAAAAACAGGCCACGACATAGACTTTGGA
CATAAAACTAGATTCGGACCATTTTGTGTAAAAAACCCACCGCGCGAATTCCGTAATGAC
CCACCAAAACCTATCAATATTTGGGTGAAATACAAGTTCTTTTTTCAGTTCGGCGGCATG
TACCAGCCTCCCTGCGGAATCCAGGATCCAGGAACTTCTAACCCGACCTATCCTGTCCGG
ATGGGAGGAGCAGTTACACACCCAAATACGCCGGTCAAGGGAGGTGGCTACACGACCCAA
GTTGGAGCTCAAGGTATCACCGCTGCCTCTCTCAGAGCCATCAGTGCAGTTCCACCCAGA
TCCTACAGCCAGAGTGCGTTTCTCCAAGAACCCAAAGAAGAAGCCGAGGAAGGAGAGGAA
AACCGAGGAAACCTCGTGTGAGAGCTCCATTCGAGTGCCGAAAGCTCTACTGAAGGATGG
ATCGCTGAGGATGA
>C00737 length=157
CAGGACACAGACTTCGGAAAAATTAGACTACCAAAAACAGGCCACGACATAGACTTTGGA
CATAAAACTAGATTCGGACCATTTTGTGTAAAAAAACCCACCGCGCGAATTCCGTAATGA
CCCACCAAAACCTATCAATATTTGGGTGAAATACAAG
>C00738 length=389
CAGGACACAGACTTCGGAAAAATTAGACTACCAAAAACAGGCCACGACATAGACTTTGGA
CATAAAACTAGATTCGGACCATTTTGTGTAAAAAACCCACCGCGCGAATTCCGTAATGAC
CCACCAAAACCCTATCAATATTTGGGTGAAATACAAGTTCTTTTTTCAGTTCGGCGGCAT
GTACCAGCCTCCCTGCGGAATCCAGGATCCAGGAACTTCTAACCCGACCTATCCTGTCCG
GATGGGAGGAGCAGTTACACACCCCAAATACGCCGGTCAAGGAGGTGGCTACACGACCCA
AGTGAGCTCAAGGTATCACCGCTGCCTCTCTCAGAGCCATCAGGCAAGTTCCACCCAGAT
CCTACAGCCCAGAGTGCGTTTCTCCAAGA
>C00739 length=88
CAGGACACAGACTTCGGAAAAATTAGACTACCAAAAACAGGCCACGACATAGACTTTGGA
CATAAAACTAGATTCGGACCATTTTGTG
>C00740 length=523
CAGGACACAGACTTCGGAAAAATTAGACTACCAAAAACAGGCCACGACATAGACTTTGGA
CATAAAAACTAGATTCGGACCATTTGTGTAAAAAACCCACCGCGCGAATTCCGTAATGAC
CCACCAAAAACCTATCAATATTTGGGTGAAATACAAGTTCTTTTTTCAGTTCGGCGGCAT
GTACCAGCCTCCCTGCGGAATCCAGGATCCAGGAACTTCTAACCCGACCTATCCTGTCCG
GATGGGAGGAGCAGTTACACACCCCAAATACGCCGGTCAAGGAGGTGGCTACACGACCCC
AAGTTGGAGCTCAAGGTATCACCGCTGCCTCTCTCAGAGCCATCAGTGCAGTTTCACCCA
GATCCTACAGCCAGAGTGCGTTTCCAAGAACCCAAGAAGAAGCCGAGGAAGGAGAGGAAA
CCGAGGAAAACCTCGTGTGAGAGCTCCATTACGAGTGCCGAAAGCTCTACTGAAGGAAGA
TGGATCGTCTGAGGATGAGGAACGAGAGCGAGGAGGCGGCAGA
>C00741 length=89
CAGGACACAGACTTCGGAAAAATTAGACTACCAAAAACAGGCCACGACATAGACTTTGGA
CATAAAACTAGATTCGGACCATTTTGTGT
>C00742 length=387
CAGGACACAGACTTCGGAAAAATTAGACTACCAAAAACAGGCCACGACATAGACTTTGGA
CATAAAACTAGATTCGGACCATTTTGTGTAAAAACCCACCGCGCGAATTCCGTAATGACC
CACCAAAACCTATCAATATTTGGGTGAAATACAAGTTCTTTTTTCAGTTCGGCGGCATGT
ACCAGCCTCCCTGCGGAATCCAGGGATCCAGGAACTTCTAACCCGACCTATCCTGTCCGG
ATGGGAGGAGCAGTTACCACCCAAATACGCCGGTCAAGGAGGTGGCTACACGACCCAAGT
TGGAGCTCAAGGTATCACGCTGCCTCTCTCAGAGCCATCAGTGCAGTTCCACCCAGATCC
TACAGCCAGAGTGCGTTTCTCAAACCC
>C00743 length=156
CAGGACACAGACTTCGGAAAAATTAGACTACCAAAAACAGGCCACGACATAGACTTTGGA
CATAAAACTAGATTCGGACCATTTTGTGTAAAAAACCCACCGCGCGAATTCCGTAATGAC
CCACCAAAACCTATCAATATTTGGGTGAAATACAAG
>C00744 length=393
CAGGACACAGACTTCGGAAAATTAGACTACCAAAAACAGGCCACGACATAGACTTTGGAC
ATAAAACTAGATTCGGACCATTTTGTGTAAAAAACCCACCGCGCGAATTCCGTAATGACC
CACCAAAACCTATCAATATTTGGGTGAAATACAAGTTCTTTTTTCAGTTCGGCGGCATGT
ACCAGCCTCCCTGCGGAATCCAGATCCAGGAACTTCTAACCCGACCTATCCTGTCCGGAT
GGGAGGAGCAGTTACACACCCCAAATACGCCGGTCAAGGAGGTGGTACACGACCCAAGTT
GGAGCTCAAGGTATCACCGCTGCCTCTCTCAGAGCCATCAGTGCAGTTCCACCCAGATCC
TAACAGCCAGAGTCGTTTCTCCAAGAACCCAAA
>C00745 length=426
CAGGACACAGACTTCGGAAAAATTAGACTACCAAAACAGGCCACGACATAGACTTTGGAC
ATAAAACTAGATTCGGACCATTTTGTGTAAAAAAACCCACCGCGCGAATTCCGTAATGAC
CCACCAAAACCTATCAATATTTGGGTGAAATACAAGTTCTTTTTTCAGTTCGGCGCATGT
ACCAGCCTCCCTGCGGAATCCAGGATCCAGGAACTTCTAACCCGACCTAATCCTGTCCGG
ATGGGAGGAGCAGTTACACACCCCCAAATACGCCGGTCAAGGAGGTGGCTACACGACCCA
AGTTGGAGCTCAAGGTATCACCGCTGCCTCTCTCAGAGCCATCAGTGCAGTTTCCACCCA
GATCTACAGCCAGAGTGCGTTTCTCCAAGAACCCAAAGAAGAAGCCGAAGGAAGGAGGGA
AACCGA
>C00746 length=547
CAGGACACAGACTTCGGAAAAATTAGACTACCAAAAACAGGCCACGACATAGACTTTGGA
CATAAAACTAGATTCGGACCATTTTGTGTAAAAAACCCACCGCGCGAATTCCGTAATGAC
CCACCAAAACCTATCAATATTTGGGTGAAATACAAGTTCTTTTTTCAGTTCGGCGGCATG
TACCAGCCTCCCTGCGGAATCCAGGATCCAGGAACTTCTAACCCGACCTATCCTGTCCGG
ATGGGAGGAGCAGTTACACACCCCAAATACGCCGGTCAAGGAGGTGGCTACACGACCCAA
GTTGGAGCTCAAGGTATCACCGCTGCCTCTCTCAGAGCCATCAGTGCAGTTCCACCCAGA
TCCCTACAGCCAGAGTGCGTTCTCCAAGAACCCAAGAAGAAGCCGAGGAAGGAGAGGGAA
ACCGAGGAAACCTCGTGTGAGAGCTCCATTAGAGTGCCGAAAGCTCTACTGAAGGAGATG
GATCCGTCTGAGGATGAGGAACGAAGAGCGAGGAAGGCGCAGGAACAAGCCGACGACCTC
AAGAATA
>C00747 length=86
CAGGACACAGACTTCGGAAAAATTAGACTACCAAAAACAGGCCACGACATAGACTTTGGA
CATAAAACTAGATCGGACCATTTTGT
>C00748 length=380
CAGGACACAGACTTCGGAAAAATTAGACTACCAAAAACAGGCCACGACATAGACTTTGGA
CATAAAACTAGATTCGGACCATTTTGTGTAAAAAACCCACCGCGCGAATTCCGTAATGAC
CCACCAAACCTATCAATATTTGGGTGAAATACAAGTTCTTTTTTCAGTTCGGCGGCATGT
ACCAGCCTCCCTGCGGAATCCAGGATCCAGGAACTTCTAACCCGACCCTATCCTGTCCGG
ATGGGAGGAGCAGTTACACACCCCAAATACGCCGGTCAAGGAGGTGGCTACACGACCCAA
GTTGGAGCTCAAGGTATCACCGCTGCCTCTCTCAGAGCCATCAGTGCAGTTCCACCCAGA
TCCTACAGGCCAGAGTGCGT
>C00749 length=423
CAGGACACAGACTTCGGAAAAATTAGACTACCAAAAACAGGCCACGACATAGACTTTGGA
CATAAAACTAGATTCGGACCATTTTGTGTAAAAAACCCACCGCGCGAATTCCGTAATGAC
CCACCAAAACCTATCAATATTTGGGTGAAATACAAGTTCTTTTTTCAGTTCGGCGGCATG
TACCAGCCTCCCTGCGGAATCCAGGATCCAGGAACTTCTAACCCGACCTATCCTGTCCGG
ATGGGAGGAGCAGTTACACACCCCAAATACGCCGGTCAAGGAGGTGGCTACACGACCCAA
GTTGGAGCTCAAGGTATCACCGCTGCCTCTCTCAGAGCCATCAGTGCAGTTCCCACCCAG
ATCCTACAGCCAGAGTGCGTTTCCCAAGAACCCCAAAGAAGAAGCGAGGAGGAGAGGAAA
CCG
>C00750 length=296
CAGGACACAGACTTCGGAAAAATTAGACTACCAAAACAGGCCACGACATAGACTTTGGAC
ATAAAAACTAGATTCGGGACCATTTTGTGTAAAAAACCCACCGCGCGAATTCCGTAATGA
CCCACCAAAACCTATCAATATTTGGGTGAAATACAAGTTCTTTTTTCAGTTCGGCGGCAT
GTACCAGCCTCCCTGCGGAATCCAGGATCCCAGGAACTTCTAACCCGACCTATCTGTCCG
ATGGGAGGAGCAGTTACACACCCCAAATACGCCGGTCAAGGAGGTGGCTACACGAC
>C00751 length=411
CAGGACACAGACTTCGGAAAAATTAGACTACCAAAAACAGGCCACGACATAGACTTTGGA
CATAAAACTAGATTCGGGACCATTTTGTGTAAAAAACCCACCGCGCGAATTCCGTAATGA
CCCACCAAACCTATCAATATTTGGGTGAAATACAAGTTCTTTTTTCAGTTCGGCGGCATG
TACCAGCCTCCCTGCGGAATCCAGGATCCAGGAACTTCTAACCCGACCTATCCTGTCCGG
ATGGGAGGAGCAGTTACACACCCCAAATACGCCGGTCAAGGAGGTGGCTACACGACCCAA
GTTGGAGCTCAAGGTATCACCGCTGCCTCTCTCAGAGCCATCAGTGCAGTTCCACCCAGA
TCCTACAGCCAGAGTGCGTTTCTCCAAGAACCCAAAGAAGAAGCCGAGGAG
>C00752 length=476
CAGGACACAGACTTCGGAAAAATTAGACTACCAAAAACAGGCCACGACATAGACTTTGGA
CATAAAACTAGATTCGGACCATTTTGTGTAAAAACCCACCGCGCGAATTCCGTAATGACC
CACCAAAAACCTATCAATATTTGGTGAAATACAAGTTCTTTTTTCAGTTCGGCGGCATGT
ACCAGCCTCCCTGCGGAATCCAGGATCCAGGAACTTCTAACCCGACCTATCCTGTCCGGA
TGGGAGGAGCAGTTACACACCCCAAATACGCCGGTCAAGGAGGTGGCTACACGACCCAGT
TGGAGCTCAAGGTATCACCGCTGCCTCTCTCAGAGCCATCAGTGCAGTTCCACCCAGATC
CTACAGCCAGAGTGCGTTTCTCCAAGAACCCAAAGAGAAGCCGAGGAAGGAGAGGAAACC
GAGGAAACCTCGTGTGAGAGCTCCATTACGAGTGCCGAAAGCTCTACTGAAGGAGA
>C00753 length=513
CAGGACACAGACTTCGGAAAAATTAGACTACCAAAAACAGGCCACGACATAGACTTTGGA
CATAAAACTAGATTCGGACCATTTTGTGTAAAAAACCCACCGCGCGAATTCCGTAATGAC
CCACCAAAACCTATCAATATTTGGGTGAAATACAAGTTCTTTTTTCAGTTCGGCGGCATG
TACCAGCCTCCCTGCGGAATCCAGGATCCAGGAACTTCTAACCCGACCTATCCTGTCCGG
ATGGGAGGAGCAGTTACACACCCCAAATACGCCGGTCAAGGAGGTGGCTACACGACCCAG
TTGGAGCTCAAGGTATCACCGCTGCCTCTCTCAGAGCCATCAGTGCAGTTCCACCCAGAT
CCTACAGCCAGAGTGCGTTTCTCCAAGAACCCAAAGAAGAAGGCCGAGGAAGGAGAGGAA
AACCGAGGAAACCTCGGTGAGAGCTCCATTACGATGCCGAAGCTCTACTGAAGGAGATGG
ATCGTCTGAGGATGAGGAAACGAAGAGGAGGAG
>C00754 length=388
CAGGACACAGACTTCGGAAAAAATTAGACTACCAAAAACAGGCCACGACATAGACTTTGG
ACATAAAACTAGATTCGGACCATTTTGTGTAAAAAACCCACCGCGCGAATTCCGTAATGA
CCCACCAAAACCTATCAATATTTGGGTGAAATACAAGTTCTTTTTTCAGTTCGGCGGCAT
GTACCAGCCTCCCTGCGGAATCCAGGATCCAGGAACTTCTAACCCGACCTATCCTGTCCG
GATGGGAGGAGCAGTTACACACCCCAAATACGCCGGTCAAGGAGGTGGCTACACGACCCA
AGTTGGAGCTCAAGGTATCACCGCTGCCTCTCTCAGAGCCATCAGTGCAGTTCCACCCAG
ATCCCTACAGCCAGAGTGCCGTTTCTCC
>C00755 length=531
CAGGACACAGACTTCGGAAAAATTAGACTACCAAAAACAGGCCACGACATAGACTTTGGA
CATAAAACTAGATTCGGACCATTTTGTGTAAAAACCCACCGCGCGAATTCCGTAATGACC
ACCAAAACCTATCAATATTTGGGTGAAATACAAGTTCTTTTTTCAGTTCGGCGGCATGTA
CCAGCCTCCTGCGGAATCCAGGATCCAGGAACTTCTAACCCGACCTATCCTGTCCGGATG
GGAGGAGCAGTTACACACCCCAAATACGCCGGTCAAGGAGGTGGCTACACGACCCCAAGT
TGGAGCTCAAGGTATCACCGCTGCCTCTCTCAGAGCCATCAGTGCAGTTCACCCCAGATC
CTACAGCCAGAGTGCGTTTCTCCAAGAACCCAAAGAAGAAGCCGAGGAAGGAGAGGAAAC
CGAGGAAACCTCGTGTGAGAGCTCCATTACGAGTGCCGAAAGCTCTACTGAAGGAGATGG
ATCGTCTGAGATGAGGAACGAAAGAGCGAGGAGGCGCAGGAACAAGCGACG
>C00756 length=87
CAGGACACAGACTTCGGAAAAATTAGACTACCAAAACAGGCCACGACATAGACTTTGGAC
ATAAAACTAGATTCGGACCATTTTGTG
>C00757 length=388
CAGGACACAGACTTCGGAAAAATTAGACTACCAAAAACAGGCCACGACATAGACTTTGGA
CATAAAACTAGATTCGGACCATTTTGTGTAAAAAACCCACCGCGCGAATTCCGTAATGAC
CCACCAAAACCTATCAATATTTGGGTGAAATACAAGTTCTTTTTTCAGTTCGGCGGCATG
TACCAGCCTCCCTGCGGAATCCAGGATCCAGGAACTTCTAACCCGACCTATCCTGTCCGG
ATGGGAGGAGCAGTTACACACCCCAAATACGCCGGTCAAGGAGGTGGCTACACGACCCAA
GTTGGAGCTCAAGGTATCACCCGCTGCCTCTCTCAGAGCCATCAGTGCAGTTCCACCCAG
ATCCTACAGCCAGAGTGCGTTTCTCCAA
>C00758 length=385
CAGGACACAGACTTCGGAAAAATTAGACTACCAAAAACAGGCCACGACATAGACTTTGGA
CATAAAACTAGATTCGGACCATTTTGTGTAAAAAACCCACCGCGCGAATTCCGTAATGAC
CCACCAAAACCTATCAATATTTGGGTGAAATACAAGTTCTTTTTTCAGTTCGGCGGCATG
TACCAGCCTCCCTGCGGAATCCAGGATCCAGGAACTTCTAACCCGACCTATCCTGTCCGG
ATGGGAGGAGCAGTTACACACCCCAAATACGCCGGTCAAGGAGGTGGCTACACGACCCAA
GTTGGAGCTCAAGGTATCACCCGCTGCCTCTCTCAGAGCCATCAGTGCAGTTCCACCCAG
ATCCTACAGCAGAGTGCGTTCTCCA
>C00759 length=460
CAGGACACAGACTTCGGAAAAATTAGACTACCAAAAACAGGCCACGACATAGACTTTGGA
CATAAAACTAGATTCGGACCATTTTGTGTAAAAAACCCACCGCGCGAATTCCGTAATGAC
CCACCAAAACCTATCAATATTTGGGTGAAATACAAGTTCTTTTTTCAGTTCGGCGGCATG
TACCAGCCTCCCTGCGGAATCCAGGATCCAGGAACTTCTAACCCGACCTATCCTGTCCGG
ATGGGAGGAGCAGTTACACACCCCAAAATACGCCGGTCAAGGAGGTGGCTACACGACCCA
AGTTGGAGCTCAAGGTATCACCGCTGCCTCTCTCAGAGCCATCAGTGCAGTTCACCCAGA
TCCTACAGCCAGAGTGCGTTTCTCCAAGAACCCAAAGAAGAAGCCGAGGAAGGAGGAGGG
AAACCGAGGAAACCTCGTGTGAGAGCTCCATTAACGAGTG
>C00760 length=387
CAGGACACAGACTTCGGAAAAAATTAGACTACCAAAAACAGGCCACGACATAGACTTTGG
ACATAAAACTAGATTCGGACCATTTTGTGTAAAAAAACCCACCGCGCGAATTCCGTAATG
ACCCACCAAAACCTATCAATATTTGGGTGAATACAAGTTCTTTTTTCAGTTCGGCGGCAT
GTACCAGCCTCCCTGCGGAATCCAGGATCCAGGAACTTCTAACCCGACCTATCCTGTCCG
GATGGGAGGAGCAGTTACACACCCCAAATACGCCGGGTCAAGGAGGTGGCTACACGACCC
AAGTTGGAGCTCAAGGTATCACCGCTGCCTCTCTCAGAGCCATCAGTGCAGTTCCACCCA
GATCCTACAAGCCAGAGTGCGTTTCTC
>C00761 length=387
CAGGACACAGACTTCGGAAAAATTAGACTACCAAAAACAGGCCACGACATAGACTTTGGA
CATAAAACTAGATTCGGACCATTTTGTGTAAAAACCCACCGCGCGAATTCCGTAATGACC
CACCAAAACCTATCAATATTTGGGTGAAATACAAGTTCTTTTTTCAGTTCGGCGGCATGT
ACCAGCCTCCCTGCGGAATCCAGGATCCAGGAACTTCTAACCCGACCTATCCTGTCCGGA
TGGGGAGGAGCAGTTACACACCCCAAATACGCCGGTCAAGGAGGTGGCACACGACCCAAG
TTGGAGCTCAAGGTATCACGCTCCTCTCTCAGAGCCATCAGTGCAGTTCCACCCAGACCT
ACAGCCAGAGTGCGTTTCTCCAAGAAC
>C00762 length=498
CAGGACACAGACTTCGGAAAAATTAGACTACCAAAAACAGGCCACGACATAGACTTTGGA
CATAAAACTAGATTCGGACCATTTTGTGTAAAAACCCACCGCGCGAATTCCGTAATGACC
CACCAAAACCTATCAATATTTGGGTGAAATACAAGTTCTTTTTTCAGTTCGGCGGCATGT
ACCAGCCTCCCTGCGGAATCCAGGATCCAGGAACTTCTAACCCGACCTATTCCTGTCCGG
ATGGGAGGAGCAGTTACACACCCCAAATACGCGGTCAAGGAGGTGGCTACACGACCCAAG
TTGGACTCAAGGTATCACCGCTGCCTCTCTCAGAGCCATCAGTGCAGTTCCACCCAGATC
CTACAGCCAGAGTGCGTTTTCTCCAAGAACCCAAAGAAGAAGCCGAGGAAGGAGAGGAAA
CCGAGGAAACCTCGTGTGAGAGCTCCATTACGAGTGCCGAAAGCTCTACTGAAGGGAGAT
GGATTCGTCTGAGGATGA
>C00763 length=157
CAGGACACAGACTTCGGAAAAATTAGACTACCAAAAACAGGCCACGACATAGACTTTGGA
CATAAAACTAGATTCGGACCATTTTGTGTAAAAAACCCACCGCGCGAATTCCGTAATGAC
CCACCAAAACCTATCAATATTTGGGTGAAATACAAGT
>C00764 length=420
CAGGACACAGACTTCGGAAAAATTAGACTACCAAAAACAGGCCACGACATAGACTTGGAC
ATAAAACTAGATTCGGACCATTTTGTGTAAAAAACCCACCGCGCGAATTCCGTAATGACC
CACCAAAACCTATCAATATTTGGGTGAAATACAAGTTCTTTTTTCAGTTCGGCGGCATGT
ACCAGCCTCCCTGCGGAATCCAGGATCCAGGAACTTCTAACCCGACCTATCCTGTCCGGA
TGGGAGGAGCAGTTACACACCCCAAATACGCCGGTCAAGGAGGTGGCTACACGACCCAAG
TTGGAGCTCAAGGTATCACCCGCTGCCTCTCTCAGAGCCATCAGTGCAGTTCCACCCAGA
TCCTACAGCCAGAGTGCGTTTCTCCAAGAACCCAAAGAAGAAGCCGAGGGAAGGAGAGGG
>C00765 length=391
CAGGACACAGACTTCGGAAAAATTAGACTACCAAAACAGGCCACGACATAGACTTTGGAC
ATAAAACTAGATTCGGACCATTTTGTGTAAAAAACCCACCGCGCGAATTCCGTAATGACC
CACCAAAACCTATCAATATTTTGGGTGAAATACAAGTTCTTTTTTCAGTTCGGCGGCATG
TACCAGCCTCCCTGCGGAATCCAGGATCCAGGAACTTCTAACCCGACCTATCCTGTCCGG
ATGGGAGGGAGCAGTTACACACCCCAAATACGCCGGTCAAGGAGGTGGCTACACGACCCA
AGTTGGAGCTCAAGGTATCACCGCTGCCTCTCTCAGAGCCATCAGTGCAGTTCCACCCAG
ATCCTACAGCCAGAGTGCGTTTCTCCAAGAA
>C00766 length=530
CAGGACACAGACTTCGGAAAAATTAGACTACCAAAAACAGGCCACGACATAGACTTTGGA
CATAAAACTAGATTCGGACCATTTTGTGTAAAAACCCACCGCGCGAATTCCGTAATGACC
CACCAAACCTATCAATATTTGGGTGAAATACAAGTTCTTTTTTCAGTTCGGCGGCATGTA
CCAGCCTCCCTGCGGAATCCAGGATCCAGGAACTTCTAACCCGACCTATCCTGTCCGGAT
GGGAGGAGCAGTTACACACCCCAAATACGCCGGTCAAGGAGGTGGCTACACGACCCAAGT
TGGAGCTCAAGGTATCACCGCTGCTCTCTCAGAGCCATCAGTTGCAGTTCCACCCAGATC
CTACAGCCAGAGTGCGTTTCTCCAAGAACCCAAAGAAGAAGCCCGAGGAAGGAGAGGAAA
CCGAGGAAACCTCGTGTGAAGCTCCATACGAGTGCGAAAGCTCTACTGAAGGAGATGGAT
CGTCTGGAGATGAGGAAGAAGAGCGAGGAGGCGCAGGAACAAGCGAGACT
>C00767 length=516
CAGGACACAGACTTCGGAAAAATTAGACTACCAAAAACAGGCCACGACATAGACTTTGGA
CATAAAACTAGATTCGGACCATTTTGTGTAAAAAACCCACCGCGCGAATTCCGTAATGAC
CCACCAAAACCTATCAATATTTGGGTGAAATACAAGTTCTTTTTTCAGTTCGGCGGCATG
TACCAGCCTCCCTGCGGAATCCAGGATCCAGGAACTCTAACCCGACCTATCCTGTCCGGA
TGGGAGGAGCAGTTACACACCCCAAATACGCCGGTCAAGGAGGTGGCTACACGACCCAAG
TTGGAGCTCAAGGTATCACCGCTGCCTCTCTCAAGAGCCATCAGTGCAGTTCCACCCAGA
TCCTACAGCAGAGTGCGTTTCTCCAAGAACCCAAAGAAGAAGCCGAGGAAGGAGAGGAAA
CCGAGGAAACTCGTGTGAGAGCTCCATTACGAGTGCCGAAAGCTCTACTGAAGGAGATGG
GATCGTCTGAGGATGAGGGAAGAAAGCGAGGAGGCC
>C00768 length=522
CAGGACACAGACTTCGGAAAAAATTAGACTACCAAAAACAGGCCACGACATAGACTTTGG
ACATAAACTAGATTCGGACCATTTTGTGTAAAAAACCCACCGCGCGAATTCCGTAATGAC
CCACCAAAACCTATCAATATTTGGGTGAAATACAAGTTCTTTTTTCAGTTCGGCGGCATG
TACCAGCCTCCCTGCGGAATCCAGGATCCAGGAACTTCTAACCCGACCTATCCTGTCCGG
ATGGGAGGAGCAGTTACACACCCCAAATACGCCGGTCAAGGAGGTGGCTACACGACCCAA
GTTGGAGCTCAAGGTATCACCGCTGCCTCTCTCAGAGCCATCAGTGCAGTTTCCACCCAG
ATCCTACAGCCAGAGTGCGTTTCTCCAGAACCCAAAGAAGAAGCCGAGGAAGGAGAGGAA
ACCGAGGGAAACCTCGTGTGAGAGCTCCATTACGGAGTGCCGAAAGGCTCTACTGAAGGA
GATGGATGTCTGAGGGATGAGGAACGAAGAGCGAGGAGGCGC
>C00769 length=87
CAGGACACAGACTTCGGAAAAATTAGACTACCAAAAACAGGCCACGACATAGACTTTGGA
CATAAAACTAGATTCGGACCATTTTGT
>C00770 length=408
CAGGACACAGACTTCGGAAAAATTAGACTACCAAAAACAGGCCACGACATAGACTTTGGA
CATAAAACTAGATTCGGACCATTTTGTGTAAAAAACCCACCGCGCGAATTCCGTAATGAC
CCACCAAAACCTATCAATATTTGGGTGAAATACAAGTTCTTTTTTCAGTTCGGCGGCATG
TACCAGCCTCCCTGCGGAATCCAGGATCCAGGAACTTCTAACCGACCTATCCTGTCCGGA
TGGGAGGAGCAGTTACAACACCCCAAATACGCCGGTCAAGGAGGTGGCTACACGACCCAA
AGTTGGAGCTCAAGGTATCACCGCTGCCTCTCTCAGAGCCATCAGTGCAGTTCCACCCAG
ATCCTACAGCCAGAGTGCGTTCTCCAAGAACCCAAAGAAGAAGCGAGG
>C00771 length=87
CAGGACACAGACTTCGGAAAAATTAGACTACCAAAAACAGGCCACGACATAGACTTTGGA
CATAAAACTAGATTCGGACCATTTTGT
>C00772 length=429
CAGGACACAGACTTCGGAAAAATTAGACTACCAAAAACAGGCCACGACATAGACTTTGGA
CATAAAACTAGATTCGGACCATTTTGTGTAAAAAACCCACCGCGCGAATTCCGTAATGAC
CCACCAAAAACCTATCAATATTTGGGTGAAATACAAGTTCTTTTTCAGTTCGGCGGCATG
TACCAGCCTCCCTGCGGAATCCAGGATCCAGGAACTTCTAACCCGACCTATCCTGTCCGG
ATGGGAGGAGCAGTTACACACCCCAAATACGCCGGTCAAGGAGGTGGCTACACGACCCCA
AGTTGGAGCTCAAGGTATCACCGCTGCCTCTCTCAGAGCCATCAGTCAGTTCCACCCAGA
TCCTACAGCCAGAGTGCGTTTCTCCAAGAACCCAAAGAAGAAGCCGAGGAAGGAGAGGAA
ACCGGAGGA
>C00773 length=404
CAGGACACAGACTTCGGAAAAATTAGACTACCAAAAACAGGCCACGACATAGACTTTGGA
CATAAAACTAGATTCGGACCATTTTGTGTAAAAAACCCACCGCGCGAATTCCGTAATGAC
CCACCAAAACCTATCAATATTTGGGTGAAATACAAGTTCTTTTTTCAGTTCGGCGGCATG
TACCAGCCTCCCTGCGGAATCCAGGATCCAGGAACTTCTAACCCGACCTATCCTGTCCGG
ATGGGAGGAGCAGTTACACACCCCAAATACGCCGGTCAAGGAGGTGGCTACACGACCCAA
GTTGGAGCTCAAGGTATCACCGCTGCCTCTCTCAGAGCCATCAGTGCAGTTCCACCCAGA
CCTACAGCCAGAGTGCGTTTCTCCAAGAACCCAAAGAAGAAGCC
>C00774 length=558
CAGGACACAGACTTCGGAAAAATTAGACTACCAAAAACAGGCCACGACATAGACTTTGGA
CATAAAACTAGATTCGGACCATTTTGTGTAAAAAACCCACCGCGCGAATTCCGTAATGAC
CCACCAAAACCTATCAATATTTGGGTGAAATACAAGTTTCTTTTTTCAGTTCGGCGGCAT
GTACCAGCCTCCCTGCGGAATCCAGGATCCAGGAACTTCTAACCCGACCTATCCTGTCCG
GATGGGAGGAGCAGTTACACACCCCCAAATACGCCGGTCAAGGAGGTGGCTACACGACCC
AAGTTGGAGCTCAAGGTATCACCCGCTGCCTCTCTCAGAGCATCAGTGCAGTTCCACCCA
GATCCTACAGCCAGAGTGCGTTTCTCCAAGAACCCAAAGAAGAAGCCGAGGAAGGAGAGG
AAACCGAGGAAACCTCGTGTGAGAGCTCCCATTACGAGTGCCGAAAGCTTCTCTGAAGGA
GATGGGATCGTTCCTGAGGATGAGGAAACGAAGAGCGAGGAGGCGCAGGAACAAGCGACG
AACTCAGAATATTTCTCC
>C00775 length=386
CAGGACACAGACTTCGGAAAAATTAGACTACCAAAAACAGGCCACGACATAGACTTTGGA
CATAAAACTAGATTCGGACCATTTTGTGTAAAAAACCCACCGCGCGAATTCCGTAATGAC
CCACCAAAACCTATCAATATTTGGGTGAAATACAAGTTCTTTTTTCAGTTCGGCGGCATG
TACCAGCCTCCCTGCGGAATCCAGGATCCAGGAACTTCTAACCCGACCTATCCTGTCCGG
ATGGGAGGAGCAGTTACACACCCCAAATACGCCGGTCAAGGAGGTGGCTACACGACCCAA
GTTGGAGCTCAAGGTATCACCGCTGCCTCTCTCAGAGGCCATCAGTGCAGTTCCACCCAG
ATCCTACAGCCAGAGTGCGTTTCTCC
>C00776 length=379
CAGGACACAGACTTCGGAAAAATTAGACTACCAAAAACAGGCCACGACATAGACTTTGGA
CATAAACTAGATTCGGACCATTTTGTGTAAAAAACCCACCGCGCGAATTCCGTAATGACC
CACCAAAACCTATCAATATTTGGGTGAAATACAAGTTCTTTTTTCAGTTCGGCGGCATGT
ACCAGCCTCCCTGCGGAATCCAGGATCCAGGACTTCTAACCCGACCTATCCTGTCCGGAT
GGGAGGAGCAGTTACACACCCCAAATACGCCGGTCAAGGAGGTGGCTACACGACCCAAGT
TGGAGCTCAAGGTATCACCGCTGCCTCTCTCAGAGCCATCAGTGCAGTTCCACCCAGATC
CTACAAGCCAGAGTTGCGT
>C00777 length=541
CAGGACACAGACTTCGGAAAAATTAGACTACCAAAAACAGGCCACGACATAGACTTTGGA
CATAAAACTAGATTCGGACCATTTTGTGTAAAAAAACCCACCGCGCGAATTCCGTAATGA
CCCACCAAAACCTATCAATATTTGGGTGAAATACAAGTTCTTTTTTCAGTTCGGCGGCAT
GTACCAGCCTCCCTGCGGAATCCAGGATCCCAGGAACTTCTAACCCGACCTATCCTGTCC
GGATGGGAGGAGCAGTTACACACCCCAAATACGCCGGTCAAGGAGGTGGCTACACGACCC
AAGTTGGAGCTCAAGGTATCACCGCTGCCTCTCTCAGAGCCATCAGTGCAGTTCCACCAG
ATCCTACAGCCAGAGTGCGTTTTCCAAGAACCCAAAAGAAGAAGCCGAGGAAGGAGAGGA
AACCGAGGAAACCTTCGTGTGAGAGCTCCATTACGAGTGCCGAAAAGCTCTACTGAGGAG
ATGATCGTCTGAGGATGAGGAACGAAGAGCGAGGAGGCGCAGGAACAAGCGACGACTCAG
A
>C00778 length=89
CAGGACACAGACTTCGGAAAAATTAGACTACCAAAAACAGGCCACGACATAGACTTTGGA
CATAAAACTAGATTCGGACCATTTTGTGT
>C00779 length=420
CAGGACACAGACTTCGGAAAAATTAGACTACCAAAAACAGGCCACGACATAGACTTTGGA
CATAAAACTAGATTCGGACCATTTTTGTGTAAAAAACCCACCGCGCGAATTCGTAATGAC
CCACAAAACCTATCAATATTTGGGTGAAATACAAGTTCTTTTTTTCAGTTCGGCGGCATG
TACCAGCCTCCCTGCGGAATCCAGGATCCAGGAACTTCTAACCCGACCTATCCTGTCCGG
ATGGGAGGGAGCAGTTACACACCCCAAATACGCCGGTCAAGGAGGTGGGCTACACGACCC
AAGTTGGAGCTCAAGGTATCACCGCTGCCTCTCTCAGAGCCATCAGTGCAGTCCACCCAG
ATCCTACCAGCCAGAGTGCGTTTCTCCAAGAACCCAAAGAAGAAGCCGAGGAAGGAGAGG
>C00780 length=543
CAGGACACAGACTTCGGAAAAAATTAGACTACCAAAAACAGGCCACGACATAGACTTTGG
ACATAAAACTAGATTCGGACCATTTTGTGTAAAAAACCCACCGCGCGAATTCCGTAATGA
CCCACCAAAACCTATCAATATTGGGTGAAATACAAGTTCTTTTTTCAGTTCGGCGGCATG
TACCAGCCTCCCTGCGGAATCCAGGATCCAGGAACTTTCTAACCCGACCTATCCTGTCCG
GATGGGAGGAGCAGTTACACACCCCAAATACGCCGGTCCAAGGAGGTGGCTACACGACCC
AAGTTGGAGCTCAAGGTATCACCGCTGCCTCTCTCAGAGCCATCAGTGCAGTTCCACCCA
GATCCTACAGCCCAGAGTGCGTTTCTCCAAGAACCAAAGAAGAAGCGAGGAAGGAGAGGA
AACCGAGGAAAACCTCGTTGAGAGCTTCATTACCGAGTGCCGAAAAGCTCTACTGAAGGA
GAGGATCGTCTGAGGATGAGGAACGAAGAGGAGGAGGCGCAGGAACAAGCGACGACCAGA
ATT
>C00781 length=549
CAGGACACAGACTTCGGAAAAATTAGACTACCAAAAACAGGCCACGACATAGACTTTGGA
CATAAAACTAGATTCGGACCATTTTGTGTAAAAAACCCACCGCGCGAATTCCGTAATGAC
CCACCAAAACCTATCAATATTTGGGTGAATACAAGTTCTTTTTTCAGTTCGGCGGCATGT
ACCAGCCTCCCTGCGGAATCCAGGATCCAGGAACTTCTAACCCCGACCTATCCTGTCCGG
ATGGGAGGAGCAGTTACACACCCCCAATACGCCGGTCAAGGAGGTGGCTACACGACCCAA
GTTGGAGCTCAAGGTATCACCGCTGCCTCTCTCAGAGCCATCAGTGCAGTTCCACCCAGA
TCCTACAGCCAGAGTGCGTTTCTCCAAGAACCCCAAGAAGAAGCCGAGGAAGGAGAGGAA
ACCGAGGAAACCTCGTGTGAGAGCTCCATTACGAGTGCCGAAAGTCTACTGAAGGAGATG
GATCGGTCTGAGGATGAGGAACGAGAGCGAGGAGGCGCAGGAACAAGCGACGAACTCAGA
ATATTTCTC
>C00782 length=472
CAGGACACAGACTTCGGAAAAATTAGACTACCAAAAACAGGCCACGACATAGACTTTGGA
CATAAAACTAGATTCGGACCATTTTGTGTAAAAAACCCACCGCGCGAATTCCGTAATGAC
CCACCAAAACCTATCAATATTTGGGGTGAAATACAAGTTCTTTTTTCAGTTCGGCGGCAT
GTACCAGCCTCCCTGCGGAATCCAGGATCCAGAACTTCTAACCCGACCTATCCTGTCCGG
ATGGGAGGAGCAGTTACACACCCCAAATACGCCGGTCAAGGAGGTGGCTACACGACCCAA
GTTGGAGCTCAAGGTATCACCGCTGCCTCTCTCAGAGCCATCAGTGCAGTTCCACCCAGA
TCCTACAGCCAGAGTGCGTTTCTCCAAGAACCCAAAGAAGAAGCCGAGGAAGGAGAGGAA
ACCGAGGAAACCTCGTGGAGAGCTCCATTACGATGCCGAAACTCTACTGGAA
>C00783 length=395
CAGGACACAGACTTCGGAAAAATTAGACTACCAAAAACAGGCCACGACATAGACTTTGGA
CATAAAACTAGATTCGGACCATTTTGTGTAAAAACCCACCGCGCGAATTCCGTAATGACC
CACCAAAACCTATCAATATTTGGGTGAAATACAAGTTCTTTTTTCAGTTCGGCGGCATGT
ACCAGCCTCCCTGCGGAATCCAGGATCCAGAACTTCTAACCCGACCTATCCTGTCCGGAT
GGGAGGAGCAGTTACACACCCCAAATACGCCGGTCAAGGAGGTGGCTACACGAACCCAAG
TTGGAGCTCAAGGTATCACCGCTGCCTCTCTCAGGAGCCATCAGTCAGTTCCACCCAGAT
CCTACAGCCAGAGTGCGTTTCTCCAGAACCCAAAG
>C00784 length=87
CAGGACACAGACTTCGGAAAAATTAGACTACCAAAAACAGGCCACGACATAGACTTTGGA
CATAAAACTAGATTCGGACCATTTTGT
>C00785 length=535
CAGGACACAGACTTCGGAAAAATTAGACTACCAAAAACAGGCCACGACATAGACTTTGGA
CATAAAACTAGATTCGGACCATTTTGTGTAAAAAACCCACCGCGCGAATTCCGTAATGAC
CCACCAAAACCTATCAATATTTGGGTGAAATACAAGTTCTTTTTTCAGTTCGCGGCATGT
ACCAGCCTCCCTGCGGAATCCAGGATCCAGGAACTTCTAACCCGACCTATCCTGTCCGGA
TGGGAGGAGCAGTTACACACCCCAAATACGCCGGTCAAGGAGGTGGCTACACGACCCAGT
TGGAGCTCAAGGTATCACCGCTGCCTCTCTCAGAGCCATCAGTGCAGTTCCACCCAGATC
CTACAGCCAGAGTGCGTTTCTCCAAGAACCCAAAGAAGAAGCCAGAAGGAGAGGAAACCG
AGGAAACCTCGTGTGAAGCTCCATTACGAGTCCGAAAGGCTCCTACTGAAGAGATGGACG
TCTGAGGATGAGGAACGAAGGCGAGGAGGGCAGAACAAGCGACGACTCAGAATAT
>C00786 length=89
CAGGACACAGACTTCGGAAAAATTAGACTACCAAAAACAGGCCACGACATAGACTTTGGA
CATAAAACTAGATTCGGACCATTTTGTGT
>C00787 length=89
CAGGACACAGACTTCGGAAAAATTAGACTACCAAAAACAGGCCACGACATAGACTTTGGA
CATAAAACTAGATTCGGACCATTTTGTGT
>C00788 length=551
CAGGACACAGACTTCGGAAAAATTAGACTACCAAAAACAGGCCACGACATAGACTTTGGA
CATAAAACTAGATTCGGACCATTTTGTGTAAAAAACCCACCGCGCGAATTCCGTAATGAC
CCACCAAAACCTATCAATATTTGGGTGAAATACAAGTTCTTTTTTCAGTTCGGCGGCATG
TACCAGCCTCCCTGCGGAATCAGGATCCAGGAACTTCTAACCCGACCTATCCTGTCCGGA
TGGGAGGAGCAGTTACACACCCCAAAATACGCCGGTCAAGAGGTGGCTACACGACCCAAG
TTGAGCTCAAGGTATCACCGCTGCCTCTCTCAGAGCCATCAGTGCAGTTCCACCCAGATC
CTACAGCCAGAGTGCGTTTCTCCAAGAACCCAAAGAAGAAGCCGAGGAAGGAGAGGAAAC
CCGAGGAAAACCTCGTGTGAGAGCTCCATTACGATGCCGAAAAGCTCTACTGAAGGAGAT
GGAATCCGTCTGAGATGAGGAACGAAGAGCGAGGAGGCGAGGAACAAGCGACGGACTCAG
AATATTTCTCC
>C00789 length=386
CAGGACACAGACTTCGGAAAAATTAGACTACCAAAAACAGGCCACGACATAGACTTTGGA
CATAAAACTAGATTCGGACCATTTTTGTGTAAAAAACCCACCGCGCGAATTCCGTAATGA
CCCACCAAAACCTATCAATATTTGGGTGAAATACAAGTTCTTTTTCAGTCGGCGGCATGT
ACCAGCCTCCCTGCGGAATCCAGGATCCAGGAACTTCTAACCCGACCTATCCTGTCCGGA
TGGGAGGAGCAGTTACACACCCCAATACGCCGGTCAAGGAGGTGGCTACACGACCCAAGT
TGGAGCTCAAGGTATCACCGCTGCCTCTCTCAGAGCCATCAGTGCAGTTCCACCCAGATC
CTACCAGCCAGAGTGCGTTTCTCCAA
>C00790 length=535
CAGGACACAGACTTCGGAAAAATTAGACTACCAAAAACAGGCCACGACATAGACTTTGGA
CATAAAACTAGATTCGGACCATTTTGTGTAAAAAACCCACCGCGCGAATTCCGTAATGAC
CCACCAAAACCTATCAATATTTGGGTGAAATACAAGTTCTTTTTTCAGTTCGGCGGCATG
TACCAGCCTCCCTGCGGAATCCAGGATCCAGGAACTTCTAAACCCGACCTATCCTGTCCG
GATGGGAGGAGCAGTTACACACCCCAAATACGCCGGTCAAGGAGGTGGCTACACGAACCC
AAGTTGGAGCTCAAGGTATCACCGCTGCCTCTCTCAGAGCCATCAGTGCAGTTCCACCCA
GATCCTACAGCCAAGAGTGCGTTTCTCCAAGAACCCAAAAAGAAGCCGAGAAGGAGAGGA
AACCGAGGAAACCTCGTGTGGAGAGCTCATTACGAGTGCCGAAAGCCTACTGAAGGAGAT
GGATCGTCTGAGGATGAGGAACGAAGAGGAGGAGGCGCAGGAACCAAGCGACGAC
>C00791 length=507
CAGGACACAGACTTCGGAAAAATTAGACTACCAAAAACAGGCCACGACATAGACTTTGGA
CATAAAACTAGATTCGGACCATTTTGTGTAAAAAACCCACCGCGCGAATTCCGTAATGAC
CCACCAAAACCTATCAATATTTGGGTGAAATACAAGTTCTTTTTTCAGTTCGGCGGCATG
TACCAGCCTCCCTGCGGAATCCAGGATCCAGGAACTTCTAACCCGACCTATCCTGTCCGG
ATGGGAGGGCAGTTACACACCCCAAATACGCCGGTCAAGGAGGTGGCTACACGACCCAAG
TTGGAGCTCAAGGTATCACCGCTGCCTCTCTCAGAGCCATCAGTGCAGTTCCACCCAGAT
CCTACAGCCAGAGTGCGTTTCTCCAAAGAACCCAAAGAAGAAGCCGAGGAAGGAGAGGAA
ACCGAGGAAACCTCGTGTAGAGCTCCATACAGTGCCGAAAGCTCTTACTGAAGGGAGATG
GATCGTCTGAGGATGAGGAACGAAGAG
>C00792 length=417
CAGGACACAGACTTCGGAAAAATTAGACTACCAAAAACAGGCCACGACATAGACTTTGGA
CATAAAACTAGATTCGGACCATTTGTGTAAAAAACCCACCGCGCGAATTCCGTAATGACC
CACCAAAACCTATCAATATTTGGGTGAAATACAAGTTCTTTTTTCAGTTCGGCGGCATGT
ACCAGCCTCCCTGCGGAATCCAGGATCCAGGAACTTCTAACCCGACCTATCTGTCCGGAT
GGGAGGAGCAGTTACACACCCCAAATACGCCGTCAAGGAGGTGGCTACACGACCCAAGTT
GGAGCTCAAGGTATCACCGCTGCCTCTCTTCAGAGCCATCAGTGCAGTTCCACCCAGATC
CTAAGCCAGAGTGCTTTCTCCAAGAACCCAAAGAAGAAGCCGAGGAAGGAGAGGAAA
>C00793 length=534
CAGGACACAGACTTCGGAAAAATTAGACTACCAAAAACAGGCCACGACATAGACTTTGGA
CATAAAACTAGATTCGGACCATTTTGTGTAAAAAACCCACCGCGCGAATTCCGTAATGAC
CCACCAAAACCTATCAATATTTGGGTGAAATACAAGTTCTTTTTTCAGTTCGGCGGCATG
TACCAGCCTCCCTGCGGAATCCAGGATCCAGGAACTTCTAACCCGACCTATCCTGTCCGG
ATGGGAGGGAGCAGTTACACACCCCAAATACGCCGGTCAAGGAGGTGGCTACACGACCCA
AGGTTGGAGCTCAAGGTATCACCGCTGCCTCTCTCAGAGCCATCAGTGCAGTTCACCCAG
ATCCTACGCAGAGTGCGTTTCTCCAAGAACCCAAAGAAGAAGCCGAGGAAGGAGAGGAAC
CGAGGAAACCTCGTGTGAGAGCTCCATTACGAGTGCCGAAAGCTCTACTGAAGGAGATGG
ATCGCTGAGGATGAGGAACGAAGAGCAGGAGGCGCAGGAACAAGCGACGACTCA
>C00794 length=426
CAGGACACAGACTTCGGAAAAATTAGACTACCAAAAACAGGCCACGACATAGACTTTGGA
CATAAAACTAGATTCGGACCATTTTGTGTAAAAAACCCACCGCGCGAATTCCGTAATGAC
CCACCAAAACCTATCAATATTTGGGTGAAATACAAGTTCTTTTTTCAGTTCGGCGGCATG
TACCAGCCTCCCTGCGGAATCCAGGATCCAGGAACTTCTAACCCGACCTATTCCTGTCCG
GATGGGAGGAGCAGTTACACACCCAAATACGCCGGTCAAGGAGGTGGCTACACGACCCAA
GTTGGAGCTCAAGGTATCACCGCTGCCTCTCTCAGAGCCATCAGTGCAGTTCCACCCCAG
ATCCTACAGCCAGAGTGCGTTTCTCCAAGAACCCAAAGAAGAAGCCGAGGAAGGGAGAGG
AAACCG
>C00795 length=387
CAGGACACAGACTTCGGAAAAATTAGACTACCAAAAACAGGCCACGACATAGACTTTGGA
CATAAAACTAGATTCGGACCATTTTGTGTAAAAAACCCACCGCGCGAATTCCGTAATGAC
CCACCAAAACCTATCAATATTTTGGGTGAAATACAAGTTCTTTTTTCAGTTCGGCGGCAT
GTACCAGCCTCCCTGCGGAATCCAGGATCCAGAACTTCTAACCCGACCTATCCTGTCCGG
ATGGGAGGAGCAGTTACACACCCCAAATACGCCGGTCAAGGAGGTGGCTACACGACCCAA
GTTTGGAGCTCAAGGTATCACCGCTGCCTCTCTCAGAGCCATCAGTGCAGTTCCACCCAG
ATCCTACAGCCAGAGTGCGTTTCTCCA
>C00796 length=414
CAGGACACAGACTTCGGAAAAATTAGACTACCAAAAACAGGCCACGACATAGACTTTGGA
CATAAAACTAGATTCGGACCATTTTGTGTAAAAAACCCACCGCGCGAATTCCGTAATGAC
CCACCAAAACCTATCAATATTTTGGGTGAAATACAAGTTCTTTTTTCAGTCGGCGGCATG
TACCAGCCTCCCTGCGGAATCCAGGATCCAGGAACTTCTAACCCGACCTATCCTGTCCGG
ATGGGAGGAGCAGTTACACACCCCAAATACGCCGGTCAAGGAGGTGGCTACACGACCCAA
GTTGGAGCTCAAGGTATCACCGCTGCCTCTCTCAGAGCCATCAGTGCAGTTCCACCCAGA
TCCTACAGCCAGAGTGCGTTTCTCCAAAGAACCCAAAGAAGAAGCCGAGGAAGG
>C00797 length=545
CAGGACACAGACTTCGGAAAAATTAGACTACCAAAAACAGGCCACGACATAGACTTTGGA
CATAAAACTAGATTCGGACCATTTTGTGTAAAAAACCCACCGCGCGAATTCCGTAATGAC
CCACCAAAACCTATCAATATTTTGGGTGAAATACAAGTTCTTTTTTCAGTTCGGCGGCAT
GTACCAGCCTCCCTGCGGAATCCAGGATCCAGGAACTTCTAACCCGACCTATCCTGTCCG
GATGGGAGGAGCAGTTACACACCCCAAATACGCCGGTCAAGGAGGTGGCTACACGACCCA
AGTTGGAGCTCAAGGTATCACCGCTGCCTCTCTCAGAGCCATCGTGCATTCCACCCAGAT
CCTACAGCCAGGTGCGTTTCTCCAAGACCCAAAGAAGAAGCCGAGGAAGGAGAGGAAACC
GAGGAAACCTCTGTGAGAGCTCCTTACGAGTGCCCGAAAGCTCTACTGAAGGAGATGGAT
CGTCTGAGGATAGGAACGAAGAGCGAGGAGGCGCAGGAACAAGGACGGACCAAGAATATT
TCTCC
>C00798 length=380
CAGGACACAGACTTCGGAAAAATTAGACTACCAAAAACAGGCCACGACATAGACTTTGGA
CATAAAACTAGATTCGGACCATTTTGTGTAAAAAACCCACCGCGCGAATTCCGTAATGAC
CCACCAAAACCTATCAATATTGGGTGAAATACAAGTTCTTTTTTCAGTTCGGCGGCATGT
ACCAGCCTCCCTGCGGATCCAGGATCCAGGAACTTCTAACCCGACCTATCCTGTCCGGAT
GGGAGGAGCAGTTACACACCCCAAATACGCCGGTCAAGGAGGGTGGCTACACGACCCAAG
TTGGAGCTCAAGGTATCACCGCTGCCTCTCTCAGAGCCATCAGTGCAGTTCCACCCCAGA
TCCCTACAGCCAGAGTGCGT
>C00799 length=544
CAGGACACAGACTTCGGAAAAATTAGACTACCAAAAACAGGCCACGACATAGACTTTGGA
CATAAACTAGATTCGGACCATTTGTGTAAAAAACCCACCGCGCGAATTCCGTAATGACCC
ACCAAAACCTATCAATATTTGGGTGAAATACAAGTTCTTTTTTCAGTTCGGCGGCATGTA
CCAGCCTCCCTGCGGAATCCAGGATCCAGGAACTTCTAACCCGACCTATCCTGTCCGGAT
GGGAGGAGCAGTTACACACCCCAAATACGCCGGTCAAGGAGGTGGCTACACGACCCAAAG
TTGGAGCTCAAGGTATCCCGCTGCCTCTCTCAGAGCCCATTCAGTGCAGTTCCACCCAGA
ATCCTACAGCCAGAGTGCGTTTCTCCAAGAACCCAAAGAAGAAGCCGAGGAAGGAGAGGA
AACCGAGGAAAACCTCGTGTGAGAGCTCCATTACGAGTGCCGAAAGCTCTACTGAAGGAG
ATGGGATCGTCTGAGGATGAAGGAACGAAGAGCGAGGAGGCGCAGGAACAAGCGACGACT
CAGA
>C00800 length=459
CAGGACACAGACTTCGGAAAAATTAGACTACCAAAAACAGGCCACGACATAGACTTTGGA
CATAAAACTAGATTCGGACCATTTTGTGTAAAAAACCCACCGCGCGAATTCCGTAATGAC
CCACCAAAACCTATCAATATTTGGGTGAAATACAAGTTCTTTTTTCAGTTCGGCGGCATG
TACCAGCCTCCCTGCGGAATCCAGGATCCAGGAACTTCTAACCCGACCTATCCTGTCCGG
ATGGGAGGAGCAGTTACACACCCCAAAATACGCCGGTCAAGGAGGTGGCTACACGACCCA
AGTTGGAGCTCAAGGTATCACCGCTGCCTCTCTCAGAGCCATCAGTGCAGTTCCACCCAG
ATCCTTACAGCCAGAGTGCGTTTCTCCAAGAACCCAAAGAAGAAGCCGAGGAAGGAGAGG
AAACCGAGGAAACCTCGTGTGAAGAGGCTCCTTACGAGT
>C00801 length=393
CAGGACACAGACTTCGGAAAAATTAGACTACCAAAAAACAGGCCACGACATAGACTTTGG
ACATAAAACTAGATTCGGACCATTTTGTGTAAAAAACCCACCGCGCGAATTCCGTAATGA
CCCACCAAAAACCTATCAATATTTGGGTGAAATACAAGTTCTTTTTTCAGTTCGGCGGCA
TGTACCAGCCTCCCTGCGGAATCCAGGATCCAGGAAACTTCTAACCCGACCTATCCTGTC
CGGATGGGAGGAGCAGTTACACACCCCAAATACGCCGGTCAAGGAGGTGGCTACACGACC
CAAGTTTGGAGCTCAAGGTATCACCGCTGCCTCTCTCAGAGCCATCAGTGCAGTTCCACC
CAGATCCTACAGCCAGATGCGTTTCTCCCAAGA
>C00802 length=87
CAGGACACAGACTTCGGAAAAATTAGACTACCAAAAACAGGCCACGACATAGACTTTGGA
CATAAAACTAGATTCGGACCATTTTGT
>C00803 length=386
CAGGACACAGACTTCGGAAAAATTAGACTACCAAAAACAGGCCACGACATAGACTTTGGA
CATAAACTAGATTCGGACCATTTTGTGTAAAAAACCCACCGCGCGAATTCCGTAATGACC
CACCAAAACCTATCAATATTTGGGTGAAATACAAGTTCTTTTTTCAGTTCGGCGGCATGT
ACCAGCCTCCCTGCGGAATCCAGGATCCAGGAACTTCTAACCCGACCTATCCTGTCCGGA
TGGGAGGAGCAGGTTACACACCCCAAATACGCCGGTCAAGGAGGTGGCTACACGACCCAA
GTTGGAGCTCAAGGTATCACCGCTGCCTCTCTCAGAGCCCATCAGGCAGTTCCACCCGAT
CCTACAGCCAGATGCGTTTCTCCAAG
>C00804 length=350
CAGGACACAGACTTCGGAAAAATTAGACTACCAAAAACAGGCCACGACATAGACTTTGGA
CATAAAACTAGATTCGGACCATTTTGTGTAAAAAACCCACCGCGCGAATTCCGTAATGAC
CCACCAAAACCTATCAATATTTGGGTGAAATACAAGTTCTTTTTCAGTTCGGCGGCATGT
ACCAGCCTCCCTGCGGAATCCAGGATCCAGGAACTTCTAACCCGACCTATCCTGTCCGGA
TGGGAGGAGCAGTTACACACCCCAAATACGCCGGTCAAGGAGGTGGCTACACGACCCAAG
TTGGAGCTCAAGGTATCACCGCTGCCTCTCTCAGAGCCATCAGTGCAGTT
>C00805 length=88
CAGGACACAGACTTCGGAAAAATTAGACTACCAAAAACAGGCCACGACATAGACTTTGGA
CATAAAAACTAGATTCGGACCATTTTGT
>C00806 length=417
CAGGACACAGACTTCGGAAAAATTAGACTACCAAAAACAGGCCACGACATAGACTTTGGA
CATAAAACTAGATTCGGACCATTTTGTGTAAAAAACCCACCGCGCGAATTCCGTAATGAC
CCACCAAAACCTATCAATATTTGGGTGAAATACAAGTTCTTTTTTCAGTTCGGCGGCATG
TACCAGCCTCCCTGCGGAATCCAGGATCCAGGAACTTCTAACCCGACCTATCCTGTCCGG
ATGGGAGGAGCAGTTACACACCCCAAATACGCCGGTCAAGGAGGTGGCTACACGACCCAA
GTGGAGCTCAAGGTATCACGCTGCCTCTCTCAGAGCCATCAGTGCAGTTTCCACCCAGAT
CCTAACAGCCAGAGTGCGTTTCTCCAAGAAACCCAAAGAAGAAGCCGAGAAGGAGAG
>C00807 length=516
CAGGACACAGACTTCGGAAAAATTAGACTACCAAAACAGGCCACGACATAGACTTTGGAC
ATAAAACTAGATTCGGACCATTTTGTGTAAAAAACCCACCGCGCGAATTCCGTAATGACC
CACCAAAACCTATCAATATTTTGGGTGAAATACAAGTTCTTTTTTCAGTTCGGCGGCATG
TACCAGCCTCCCTGCGGAATCCAGGATCCAGGAACTTCTAACCCGACCTATCCTGTCCGG
ATGGGAGGAGCAGTTTACACACCCCAAATACGCCGGTCAAGGAGGTGGCTACACGACCCA
AGTTGGAGCTCAAGGTATCACCGCTGCCTCTCTCAGAGCCATCAGTGCAGTTCCACCCAG
ATCCCTACAGCCAGAGTGCGTTTTCCAAGAACCCAAAGAAGAAGCCGAGGGAAGGAGAGG
AAACCGAGGAAACCTCGTGTGAGAGCTCCATTACGAGTGCCGGAAGCTCTACTGAAGGAG
ATGGACCGTCTGAGGAGAGGAACGGAAGAGCGAGGA
>C00808 length=458
CAGGACACAGACTTCGGAAAAATTAGACTACCAAAAACAGGCCACGACATAGACTTTGGA
CATAAAACTAGATTCGGACCATTTTGTGTAAAAAACCCACCGCGCGAATTCCGTAATGAC
CCACCAAAACCTATCAATATTTGGGTGAAATACAAGTTCTTTTTTCAGTTCGGCGGCATG
TACCAGCCTCCCTGCGGAATCCAGGATCCAGGAACTTCTAACCCGACCTATCCTGTCCGG
ATGGGAGGAGCAGTTACACACCCCAAATACGCCGGTCAAGGAGGTGGCTACACGACCCAA
GTTGGAGCTCAAGGTATCACCGCTGCCTCTCTCAGAAGCCTCAGTGCAGTTCCAACCCCA
GATCCTACAGCAGAGTGCGTTTCTCCAAGAACCCAAAGAAGAAGCCGAGGAAGGAGAGGA
AACCGAGGAAACCTCGTGTGAGAGCTCCATTACGAGTG
>C00809 length=529
CAGGACACAGACTTCGGAAAAATTAGACTACCAAAAACAGGCCACGACATAGACTTTGGA
CATAAAACTAGATTCGGACCATTTTGTGTAAAAAACCCACCGCGCGAATTCCGTAATGAC
CCACCAAAACCTATCAATATTGGGTGAAATACAAGTTCTTTTTTCAGTTCGGCGGCATGT
ACCAGCCTCCCTGCGGAATCCAGGATCCAGGAACTTCTAACCCGACCTATCCTGTCCGGA
TGGGAGGAGCAGTTACACACCCCAAATACGCGGTCAAGGAGGTGGCTACACGACCCAAGT
TGGAGCTCAAGGTATCACCGCTGCCTCTCTCAGAGCCATCAGTGCAGTTCCACCCAGATC
CTACAGCCAGAGTGCGTTTCTCAAGAACCCAAAGAAGAAGCCGAGGAAGGAGAGGAAACC
GAGGAAACCTCGTGTGAGCTCCATTACGAGTGCCGAAAGCTCTACTGAAGGAGATGGATC
GTCTGAGGATGAGGAACGAAGAGCGAGGAGGCGCAGGAACAAGCGACGA
>C00810 length=384
CAGGACACAGACTTCGGAAAAATTAGACTACCAAAAACAGGCCACGACATAGACTTTGGA
CATAAAACTAGATTCGGACCATTTTGTGTAAAAAAACCCACCGCGCGAATTCCGTAATGA
CCCACCAAAACCTATCAATATTTGGGTGAAATACAAGTTCTTTTTTCAGTTCGGCGGCAT
GTACCAGCCTCCCTGCGGAATCCAGGATCCAGGAACTTCTAACCCGACCTATCCTGTCCG
GATGGGGAGGAGCAGTTACACACCCCCAAATACGCCGGTCAAGGAGGTGGCTACACGACC
CCAAGTTGGAGCTCAAGGTATCACCGCTGCCTCTCTCAGAGCCAATCAGTGCAGTTCCAC
CCAGATCCTACAGCCAGAGTGCGT
>C00811 length=453
CAGGACACAGACTTCGGAAAATTAGACTACCAAAAACAGGCCACGACATAGACTTTGGAC
ATAAAACTAGATTCGGACCATTTTGTGTAAAAACCCACCGCGCGAATTCCGTAATGACCC
ACCAAAACCTATCAATATTTGGGTGAAATACAAGTTCTTTTTTCAGTTCGGCGGCATGTA
CCAGCCTCCCTGCGGAATCCAGGATCCAGGAACTTCTAACCCGACCTATCCTGTCCGGAT
GGGGAGGAGCAGTTACACACCCCAAATACGCCGGTCAAGGAGGTGGCTACACGACCCAAG
TTGGAGCTCAAGGTATCACCGCTGCCTCTCTCAGAGCCATCAGTGCAGTTCCACCCAGAT
CCTCAGCCAGAGTGCGTTTCTCCAAGAACCCAAAGAAGAAGCGAGGAAAGAGAGGAAACC
GAGGAAACCTCGTGTGAGAGCTCCATTACGAGT
>C00812 length=159
CAGGACACAGACTTCGGAAAAAATTAGACTACCAAAAACAGGCCACGACATAGACTTTGG
ACATAAAACTAGATTCGGACCATTTTGTGTAAAAAACCCACCGCGCGAATTCCGTAATGA
CCCACCCAAAACCTATCAATATTTGGGTGAAATACAAGT
>C00813 length=157
CAGGACACAGACTTCGGAAAAATTAGACTACCAAAAACAGGCCACGACATAGACTTTGGA
CATAAAACTAGATTCGGACCATTTTGTGTAAAAAACCCACCGCGCGAATTCCGTAATGAC
CCACCAAAACCTATCAATATTTGGGTGAAATACAAGT
>C00814 length=453
CAGGACACAGACTTCGGAAAAAATTAGACTACCAAAACAGGCCACGACATAGACTTTGGA
CATAAAACTAGATTCGGACCATTTTGTGTAAAAAACCCACCGCGCGAATTCCGTAATGAC
CACCAAAACCTATCAATATTTGGGTGAAATACAAGTTCTTTTTTCAGTTCGGCGGCATGT
ACCAGCCTCCCTGCGGAATCCAGGATCCAGGAACTTCTAACCCGACCTATCCTGTCCGGA
TGGGAGGAGCAGTTACACACCCCAAATACGCCGGTCAAGGAGGTGGCTACACGACCCAAG
TTGGAGCTCAAGGTATCACCGCTGCCTCTCTCGAGCCATCAGTGCAGTTCCACCCAGATC
CTACAGCCAGAGGCGTTTCTCCAAGAACCCAAAGAAGAAGCCGAGGAAGAGAGGAAACCG
AGGAAACCTCGTGTGAGAGCTCCATTACGAGTG
>C00815 length=455
CAGGACACAGACTTCGGAAAAATTAGACTACCAAAACAGGCCACGACATAGACTTTGGAC
ATAAAACTAGATTCGGACCATTTTGTGTAAAAAAACCCACCGCGCGAATTCCGTAATGAC
CCACCAAAACCTATCAATATTTGGGTGAAATACAAGTTCTTTTTCAGTTCGGCGGCATGT
ACCAGCCTCCCTGCGGAATCCAGGATCCAGGAACTTCTAACCCGACCTATCCTGTCCGGA
TGGGAGGAGCAGTTACACACCCCAAATACGCCGGTCAAGGAGGTGGCTACACGACCCAAG
TTGGAGCTCAAGGTATCACCGCTGCCTCTCTCAGAGCCATCAGTGCAGTTCCACCAGATC
CTACAGCCAGAGTGCGTTTCTCCAAGAACCCAAAGAAGAAGCCGAGGAAGGAGAGGAAAC
CGAGGAAAACCTCGTGTGAGAGCTCCATTACGAGT
>C00816 length=510
CAGGACACAGACTTCGGAAAAATTAGACTACCAAAAACAGGCCACGACATAGACTTTGGA
CATAAAACTAGATTCGGACCATTTTGTGTAAAAAAACCCACCGCGCGAATTCCGTAATGA
CCCACCAAAACCTATCAATATTTGGGTGAAATACAAGTTCTTTTTTCAGTTCGGCGGCAT
GTACCAGCCTCCCTGCGGAATCCAGGATCCAGGAACTTCTAACCCGACCTATCCTGTCCG
GATGGGAGGAGCAGTTACACACCCCAAAATACGCCGGTCAAGGAGGTGGCTACACGACCC
AAGTTGGAGCTCAAGGTATCACCGCTGCCTCTCTCAGAGCCATCAGTGCAGTTCCACCAG
ATCCTACAGCCAGAGTGCGTTTCTCCAAGAACCCAAAGAAGAAGCCGAGGAAGGAGAGGA
ACGAGGAAACCTCGTGTGGAGCTCCATTACGAGTGCCGAAAGCTCTACGAAGGAGAATGG
ATCGTCTGAGGATGAGGAACGGAAGAGCGA
>C00817 length=545
CAGGACACAGACTTCGGAAAAATTAGACTACCAAAAACAGGCCACGACATAGACTTTGGA
CATAAAACTAGATTCGGACCATTTTGTGTAAAAAACCCACCGCGCGAATTCCGTAATGAC
CCACCAAAACCTATCAATATTTGGGTGAAATACAAGTTCTTTTTTCAGTTCGGCGGCATG
TACCAGCCTCCCTGCGGAATCCAGGATCCAGGAACTTCTAACCCGACCTATCCTGTCGGA
TGGGAGGAGCAGTTACACACCCCAAATACGCCGTCAAGGAGGTGGCTACACGACCCAAGT
TGGAGCTCAAGGTATCACCGCTGCCTCTCTCAGAGCCACAGTGCAGTTCCACCCAGATCC
TACAGCCAGAGTGGCGTTTCTCCAAGAACCCAAAGAAGAGCCGAGGAAGGAGAGGAAACC
GAGGGAACCTCGTGTGAGAGCTCCATTCGAGTGCCGAAAGCTCTACTGAAGGAGATGGAT
CGTCTGAGGATGAGGAACGAAGAGGAGGAGGCGCAGGAACCAAGCGACGACTCAGAATTA
TTCTC
>C00818 length=501
CAGGACACAGACTTCGGAAAAATTAGACTACCAAAAACAGGCCACGACATAGACTTTGGA
CATAAAACTAGATTCGGACCATTTTTGTGTAAAAAACCCACCGCGCGAATTCCGTAATGA
CCCACCAAAACCTATCAATATTTGGGTGAAATACAAGTTCTTTTTCAGTTCGGCGGCATG
TACCAGCCTCCCTGCGGAATCCAGGATCCAGGAACTTCTAACCCGACCTATCCTGTCCGG
ATGGGAGGAGCAGTTACACACCCCAAATACGCCGGTCAAGGAGGTGGCTACACGACCCAA
GTTGGAGCTCAAGGTATCACCGCTGCCTCTCTCAGAGCATCAGTGCAGTTCCACCCAGAT
CCTACAGCCAGAGTGCGTTTCTCCAAGGAACCCAAAGAAGAAGCCGAGGAAGGAGAGGAA
CCGAGGAAACCCTCGTGTGAGAGCTCCAATTACGAGTGCCGGAAGCTCTACTGAAGGAGA
TGGATCGTCTGAGGATGAGGA
>C00819 length=386
CAGGACACAGACTTCGGAAAAATTAGACTACCAAAAACAGGCCACGACATAGACTTTGGA
CATAAAACTAGATTCGGACCATTTTGTGTAAAAAACCCACCGCGCGAATTCCGTAATGAC
CCACCAAAACCTATCAATATTTGGGTGAAATACAAGTTCTTTTTCAGTTCGGCGGCATGT
ACCAGCCTCCCTGCGGAATCCAGGATCCAGAACTTCTAACCCGACCTATCCTGTCCGGAT
GGGAGGAGCAGTTACACACCCCAAATACGCCGGTCAAGGAGGTGGCTACACGACCCAAGT
TGGAGCTCAAGGTATCACCGCTGCCTCTCTCAGAGCCATTCAGTGAGTTCCACCCAGATC
CTACAGCCAGAGGTGCGTTTCTCCAA
>C00820 length=159
CAGGACACAGACTTCGGAAAAATTAGACTACCAAAAACAGGCCACGACATAGACTTTGGA
CATAAAACTAGATTCGGACCATTTTGTGTAAAAACCCACCGCGCGAATTCCGTAATGACC
CACCAAAACCTATCAATATTTGGGTGAAATACAAGTTCT
>C00821 length=540
CAGGACACAGACTTCGGAAAAATTAGACTACCAAAAACAGGCCACGACATAGACTTTGGA
CATAAAACTAGATTCGGACCATTTTGTGTAAAAAACCCACCGCGCGAATTCCGTAATGAC
CCACCAAAACCTATCAATATTTGGGTGAAATACAAGTTCTTTTTTCAGTTCGGCGGCATG
TACAGCCTCCCTGCGGAATCCAGGATCCAGGAACTTCTAACCCGACCTATCCTGTCCGGA
TGGGAGGAGGCAGTTAACACCCCAAATACGCCGGTCAAGGAGGTGGCTACACGACCCAAG
TTGGAGCTCCAAGGTATCACCGCTGCTCTCTCAGAGCCATCAGTGCAGTTCCACCCAGAT
CCTACAGCCAGAGTGCGTTCTCCAAGAACCCAAAGAAGAGCCGAGGAAGGAGAGGAAACC
GAGGAACCCTCGTGTGAGAGCTCCATTTACGAGTGCCGAAAGCTTCTACCTGAAGGAGAT
GATCGTCTAGGATGAGGAACGAAGAGCGAGGAGGCGCAGAACAAGCGGACGACTCAGAAT
>C00822 length=87
CAGGACACAGACTTCGGAAAAATTAGACTACCAAAACAGGCCACGACATAGACTTTGGAC
ATAAACTAGATTCGGACCATTTTGTGT
>C00823 length=418
CAGGACACAGACTTCGGAAAAATTAGACTACCAAAAACAGGCCACGACATAGACTTTGGA
CATAAAACTAGATTCGGACCATTTTGTGTAAAAAACCCACCGCGCGAATTCCGTAATGAC
CCACCAAAACCTATCAATATTTGGGTGAAATACAAGTTCTTTTTTCAGTTCGGCGGCATG
TACCAGCCTCCCTGCGGGAATCCAGGATCCAGGAACTTCTAACCCGACCTATCCTGTCCG
GATGGGAGGAGCAGGTTACACACCCCAAATACGCCGGTCAAGGAGGTGGCTACACGACCC
AAGTTGGAGCTCAAGGTATCACCGCTGCCTCTCTCAGAGCCATCAGTGCAGTTCCACCCA
GATCCTACAGCCAGAGTGCGTTTCTCCAAGAACCCAAAAGAAGAAGCCGAGGAAGGAG
>C00824 length=387
CAGGACACAGACTTCGGAAAAATTAGACTACCAAAAACAGGCCACGACATAGACTTTGGA
CATAAAACTAGATTCGGACCATTTTGTGTAAAAAAACCCACCGCGCGAATTCCGTAATGA
CCCACCAAAACCTATCAATATTTGGGTGAAATACAAGTTCTTTTTCAGTTCGGCGGCATG
TACCAGCCTCCCTGCGGAATCCAGGATCCAGGAACTTCTAACCCGACCTATCCTGTCCGG
ATGGGAGGAGCAGTTACACACCCAAATACGCCGGTCAAGGAGGTGGCTACACGACCCAAG
TTGGAGCTCAAGGGTATCACCGCTGCCTCTCTCAGAGCCATCAGTGCAGTTCCACCCAGA
TCCTACAGCCAGAGTGCGTTTCTCCAA
>C00825 length=537
CAGGACACAGACTTCGGAAAAATTAGACTACCAAAAACAGGCCACGACATAGACTTTGGA
CATAAAACTAGATTCGGACCATTTTGTGTAAAAAACCCACCGCGCGAATTCCGTAATGAC
CCACCAAAACCTATCAATATTTGGGTGAAATACAAGTTCTTTTTTCAGTTCGGCGGCATG
TACCAGCCTCCCTGCGGAATCCAGGATCCAGGAACTTCTAACCCCGACCTATCCTGTCCG
GATGGGAGGAGCAGTTACACACCCCAAATACGCCCGGTCAAGGAGGTGGCTACACGACCC
AAGTTGGAGCTCAAGGTATCACCGCTGCCTCTCTCAGAGCCATCAGTGAGTTCCACCCAG
ATCCTACCAGCCAGAGTGCGTTTCTCCAAAGAACCCAAAGAAGAAGCCGAGGAAGGGAGA
GGAAACGAGGAAACCTCGTGTGAGAGCTCCATTACGAGTGCCGAAACTCTACTGAAGGAG
ATGGATGTCTGAGGATGGGAACGAAGAGCGAGGAGGCGAGGAACAAGCGAGACTAGA
>C00826 length=471
CAGGACACAGACTTCGGAAAAATTAGACTACCAAAAACAGGCCACGACATAGACTTTGGA
CATAAAACTAGATTCGGACCATTTTGTGTAAAAAACCCACCGCGCGAATTCCGTAATGAC
CCACCAAAACCTATCAATATTTGGGTGAAATACAAGTTCTTTTTTCAGTTCGGCGGCATG
TACCAGCCTCCCTGCGGAATCCAGGATCCAGGAACTTCTAACCCGACCTATCCTGTCCGG
ATGGGAGGAGCAGTTACACACCCCAAATACGCCGGTCAAGGAGGTGGCTACACGACCCAA
GTTGGAGCTCAAGGTATCACCGCTGCCTCTCTCAGAGCCATCAGTGCAGTTCCACCCAGA
TCCTACACCAGAGTGCGTTTCTCCAAGAACCCAAAGAAGAAGCCGAGGAAGGAGAGGAAA
CCGAGGAAACCTCGTGTGAGAGCCTCCATACGAATGCCGAAAGCTCTACTG
>C00827 length=522
CAGGACACAGACTTCGGAAAAATTAGACTACCAAAAACAGGCCACGACATAGACTTTGGA
CATAAAACTAGATTCGGACCATTTTGTGTAAAAAACCCACCGCGCGAATTCCGTAATGAC
CCACCAAAACCTATCAATATTTGGGTGAAATACAAGTTCTTTTTTCAGTTCGGCGGCATG
TACCAGCCTCCCTGCGGATCCAGGATCCAGGAACTTCTAACCCGACCTATCCTGTCCGGA
TGGGAGGAGCAGTTACACACCCCAAATACGCCCGGTCAAGGAGGTGGCTACACGACCCAA
GTTGGAGCTCAAGGTATCACCGCTGCCTCTCTCAGAGCCCATCAGTGCAGTTCCACCCAG
ATCCTACAGCCAGAGTGCGTTTCTCCAAGAACCCAAAGAAGAAGCCGAGGAAGGAAGGAA
ACCGAGGAAACCCTCGTGTGAGAGCTCCATTACGAGTGCCGAAAGCTCTACTGAAGGAGA
TGGATCGTCTGAGGATGAGGAACGAAGAGCGAGGAGGCGCAG
>C00828 length=540
CAGGACACAGACTTCGGAAAAATTAGACTACCAAAAACAGGCCACGACATAGACTTTGGA
CATAAAACTAGATTCGGACCATTTTGTGTAAAAAACCCACCGCGCGAATTCCGTAATGAC
CCACCAAAACCTATCAATATTTGGGTGAAATACAAGTTCTTTTTCAGTTCGGCGGCATGT
ACCAGCCTCCCTGCGGAATCCAGGATCCAGGAACTTCTAACCCGACCTATCCTGTCCGGA
TGGGAGGAGCAGTTACACACCCCAAATACGCCGGTCAAGGAGGTGGCTACACGACCCAAG
TTGGAGCTCAAGGGTATCACCGCTGCCTCTCTCAGAGCCATCAGTGCAGTTCCACCCAGA
TCCTACAGCCAGAGTGCGTTCTCCAAGAACCCAAAGAAGAAGCCGAGGAAGGAGAGGAAA
CCGAGGAAACCTCGTGGAGAGCTCCATTACGAGTGCCGAAAGCTCTACTGAAGGAGATGG
ACGTCTGAGGATGAGGAACGAAGAGCGAGGAGGCGCAGGACAAGCGAGAACTCAGAATAT
>C00829 length=390
CAGGACACAGACTTCGGAAAAATTAGACTACCAAAAACAGGCCACGACATAGACTTTGGA
CATAAAACTAGATTCGGACCATTTTGTGTAAAAAACCCACCGCGCGAATTCCGTAATGAC
CCACCAAAACCTATCAATATTTGGGTGAAATACAAGTTCTTTTTCAGTTCGGCGGCATGT
ACCAGCCTCCCTGCGGGAATCCAGGATCCAGGAACTTCTAACCCGACCTATCCTGTCCGG
ATGGGAGGAGCAGTTACACACCCCAATACGCCGGTCAAGGAGGTGGCTACACGACCCAAG
TTGGAGCTCAAGGTATCACCGCTGCCTCTCTCAGAGCCATCAGTGCAGTTCCACCCAGAT
CCTACAGCCAGAGTGCGTTTCCTCCCAAGA
>C00830 length=536
CAGGACACAGACTTCGGAAAATTAGACTACCAAAAACAGGCCACGACATAGACTTTGGAC
ATAAAACTAGATTCGGACCATTTTGTGTAAAAAACCCACCGCGCGAATTCCGTAATGACC
CACCAAAACCTATCAATATTTGGGGTGAAATACAAGTTCTTTTTTCAGTTCGGCGGCATG
TACCAGCCTCCCTGCGGAATCCAGGATCCAGGAACTTCTAACCCGACCTATCCTGTCCGG
ATGGGAGGAGCAGTTACACACCCCAAATACGCCGGTCAAGGAGGTGCTACACGACCCAAG
TTGGAGCTCAAGGTATCACCGCTGCCTCTCTCAGAGCCATCAGTGCAGTTCCACCCAGAT
CCTACAGCCAAGAGTGCGTTTCTCCAAGAACCCAAAGAAGAAGCCGAGGAAGGAGAGGAA
ACCGAGGGAAACCTCGTGTGAGAGCTCCATTACGAGTGCCGAAAGCTCTACTGAAGGAGA
TGATCGTCTGAGGATGAGGAACGAAGAGCGAGGAGGGCGCAGGAAAAGCGACGACT
>C00831 length=156
CAGGACACAGACTTCGGAAAATTAGACTACCAAAAACAGGCCACGACATAGACTTTGGAC
ATAAAACTAGATTCGGACCATTTTGTGTAAAAAACCCACCGCGCGAATTCCGTAATGACC
CACCAAAACCTATCAATATTTGGGTGAAATACAAGT
>C00832 length=387
CAGGACACAGACTTCGGAAAAATTAGACTACCAAAAACAGGCCACGACATAGACTTTGGA
CATAAAACTAGATTCGGACCATTTTGTGTAAAAAACCCACCGCGCGAATTCCGTAATGAC
CCACCAAAACCTATCAATATTTGGGTGAAATACAAGTTCTTTTTTCAGTTCGGCGGCATG
TACCAGCCTCCCTGCGGAATCCAGGATCCAGGAACTTCTAACCCGACCTATCCTGTCCGG
ATGGGAGGAGCAGTTACACACCCCAAATACGCCGGTCAAGGAGGTGGCTACACGACCCCA
AGTTGGAGCTCAAGGTATCACCGCTGCCTCTCTCAAGAGCCATCAGTGCAGTTCCACCCA
GATCCTACAGCCAGAGTGCGTTTCTCC
>C00833 length=519
CAGGACACAGACTTCGGAAAAATTAGACTACCAAAAACAGGCCACGACATAGACTTTGGA
CATAAAACTAGATTCGGACCATTTTGTGTAAAAAACCCACCGCGCGAATTCCGTAATGAC
CCACCAAAACCTATCAATATTTGGGTGAAATACAAGTTCTTTTTTCAGTTCGGCGGCATG
TACCAGCCTCCCTGCGGAATCCAGGATCCAGGAACTTCTAACCCGACCTATCCTGTCCGG
ATGGGAGGAGCAGTTACACACCCCAAATACGCCGGTCAAGGAGGTGGCTACACGACCCAA
GTTGGAGCTCAAGGTATCACCGCTCCTCTCTCAGAGCCATCAGTGCAGTTCCCCCAGATC
CTACAGCCAGAGTGCGTTTCTCCAAGAACCCAAAGAAGAAGCCGAGGAAGGAGAGGAAAC
CGAGGAAACCTCGTGTGAAGCTCCATTACGAGTGCCGAAACTCTACTGAAGAGATGGATC
GTCCTGAGGATGAGGAACGAAGGAGCCGAGGAGGCGCAG
>C00834 length=415
CAGGACACAGACTTCGGAAAAATTAGACTACCAAAAACAGGCCACGACATAGACTTTGGA
CATAAAACTAGATTCGGACCATTTTGTGTAAAAAACCCACCGCGCGAATTCCGTAATGAC
CCACCAAAACCTATCAATATTTGGGTGAAATACAAGTTCTTTTTTCAGTTCGGCGGCATG
TACCAGCCTCCCTGCGGAATCCAGGATCCAGGAACTTCTAACCGACCTATCCTGTCCGGA
TGGGAGGAGCAGTTACACACCCCAATACGCCGGTCAAGGAGGTGGCTACACGACCCAAGT
TGGAGCTCAAGGTATCACCGCTGCCTCTCTCAGAGCCATCAGTGCAGTTCCACCCAGATC
CTACAGCCAGAGTCGTTTCTCCAAGAACCCAAGAAGAAGCCGAGGAAGGAGAGGA
>C00835 length=547
CAGGACACAGACTTCGGAAAAATTAGACTACCAAAAACAGGCCACGACATAGACTTTGGA
CATAAAACTAGATTCGGACCATTTTGTGTAAAAAACCCACCGCGCGAATTCCGTAATGAC
CCACCAAAACCTATCAATATTTGGGGTGAAATACAAGTTCTTTTTTTCAGTTCGGCGGCA
GTACCAGCCTCCCTGCGGAATCCAGGATCCAGGAACTTCTAACCCGACCTATCCTGTCCG
GATGGGAGGAGCAGTTACACACCCCAAATACGCCGGTCAAGGAGGTGGCTACACGACCCA
AGTTGGAGCTCAAGGTATCACCGCTGCCTCTCTCAGAGCCATCAGTGCAGTTCCACCCAG
ATCCTACAGCCAGAGTGCGTTTCTCCAGAACCCAAAGAAGAAGCCGAGGAGGAGAGGAAA
CCGAGGAAACCTCGTGTGAGAGCCTCCATTACGAGTGCCGAAAGCTCTACTGAAGGAGAT
GGACGTCTGAGGATGAGGAACGGAGACGAGGAGGCGCAGGAACAAGCGACACTCAGAATA
TTTCTCC
>C00836 length=88
CAGGACACAGACTTCGGAAAAATTAGACTACCAAAAACAGGCCACGACATAGACTTTGGA
CATAAAACTAGATTCGGACCATTTTGTG
>C00837 length=388
CAGGACACAGACTTCGGAAAAATTAGACTACCAAAAACAGGCCACGACATAGACTTTGGA
CATAAAACTAGATTCGGACCATTTTTGTGTAAAAAACCCACCGCGCGAATTCCGTAATGA
CCCACCAAAACCTATCAATATTTGGGTGAAATACAAGTTCTTTTTTCAGTTCGGCGGCAT
GTACCAGCCTCCCTGCGGAATCCAGGATCCAGGAAACTTCTAACCGACCTATCCTGTCCG
GATGGGAGGAGCAGTTACACACCCAAATACGCCGGTCAAGGAGGTGGGCTACACGACCCA
AGTGGAGCTCAAGGTATCACCGCTGCCTCTCTCAGGCCATCAGTGCAGTTCCACCCAGAT
CCTACAGCCAAGTGCGTTTCTCCAAGAA
>C00838 length=424
CAGGACACAGACTTCGGAAAAATTAGACTACCAAAACAGGCCACGACATAGACTTTGGAC
ATAAAACTAGATTCGGACCATTTTGTGTAAAAAACCCACCGCGCGAATTCCGTAATGACC
CACCAAAACCTATCAATATTTGGGTGAAATACAAGTTCTTTTTTCAGTTCGGCGGCATGT
ACCAGCCTCCCTGCGGAATCCAGGATCCAGGAACTTCTAACCCGACCTATCCTGTCCGGA
TGGGAGGAGCAGTTACACACCCCAAATACGCCGGTCAAGGAGGTGCTACACGACCCAAGT
TGGAGCTCAAGGTATCACCGTGGCCTCTCTCAGAGCCATCAGTGCAGTTCCACCCAGATC
CTACAGCCAAGAGTGCGTTTCTCCAAGAACCCAAAGAAGAAGCCGAGGAAGGAGAGGAAA
CCGA
>C00839 length=541
CAGGACACAGACTTCGGAAAAAATTAGACTACCAAAAACAGGCCACGACATAGACTTTGG
ACATAAAACTAGATTCGGACCATTTTGTGTAAAAAACCCACCGCGCGAATTCCGTAATGA
CCCACCAAAACCTATCAATATTTGGGTGAAATACAAGTTCTTTTTTCAGTTCGGCGGCAT
GTACCAGCCTCCCTGCGGAATCCAGGATCCAGGAACTTCTAACCCGACCTATCCTGTCCG
GATGGGAGGAGCAGTTACACACCCCAAATACGCCGGTCAAGGAGGTGGCTACACGACCCA
AGTTGGAGCTCAAGGTATCACCGCTGCCTCTCTCAGAGCCATCAGTGCGTCCACCCAGAT
CCTACAGCCAGAGTGCGTTCTCCAAGAACCAAAGAAGAAGCCGAGGAAGGAGAGGAAACC
GAGGAAACTCGTGTGAGAGCTCCATTACGAGTGCCGAAAGCTCTACTGAAGGAGATGGAT
CGTCTGAGGGAGGAACGAAGAGCAGGAGGCGCAAGGAACAAGCGACGACTCAAATATTCT
C
>C00840 length=387
CAGGACACAGACTTCGGAAAAATTAGACTACCAAAAACAGGCCACGACATAGACTTTGGA
CATAAACTAGATTCGGACCATTTTGTGTAAAAAACCCACGCGCGAATTCCGTAATGACCC
ACCAAAACCTATCAATATTTGGGTGAAAATACAAGTTCTTTTTTCAGTTCGGCGGCATGT
ACCAGCCTCCCTGCGGAATCCAGGATCCAGGAACTTCTAACCCGACCTATCCTGTCCGGA
TGGGAGGAGCAGTTACACACCCCAAATACGCCGGTCAAGGAGGTGGCTACACGACCCAAG
TTGGAGCTCAAGGTATCACCGCTGCCTCTCTCAGAGCCATCAGTGCAGTTCCACCCAGAT
CTACAGCCAGAAGTGCTTTCTCCAAGA
>C00841 length=388
CAGGACACAGACTTCGGAAAAATTAGACTACCAAAAACAGGCCACGACATAGACTTTGGA
CATAAAACTAGATTCGGACCATTTTGTGTAAAAAACCACCGCGCGAATTCCGTAATGACC
CACCAAAACCTATCAATATTTGGGTGAAATACAAGTTCTTTTTTCAGTTCGGCGGCATGT
ACCAGCCTCCCTGCGGAATCCAGGATCCCAGGAACTTCTAACCCGACCTATCCTGTCCGG
ATGGGAGGAGCAGTTACACACCCCAAATACGCCGGTCAAGGAGGTGGGCTACACGACCCA
AGTTGGAGCTCAAGGTATCACCGCTGCCTCTCTCAGAGCCATCAGTGCAGTTCCACCCAG
ATCCTACAGCCAGGAGTGCGTTTCCCAA
>C00842 length=389
CAGGACACAGACTTCGGAAAAATTAGACTACCAAAAACAGGCCACGACATAGACTTTGGA
CATAAAACTAGATTCGGACCATTTTGTGTAAAAAACCCACCGCGCGAATTCCGTAATGAC
CCACCAAAACCTATCAATATTTGGGTGAAATACAAGTTCTTTTTTCAGTTCGGCGGCATG
TACCAGCCTCCCTGCGGAATCCAGGATCCAGGAACTTCTAACCCGACCTATCCTGTCCGG
ATGGGAGGAGCAGTTACACACCCCAAATACGCCGGTCAAGGAGGTGGCTACACGACCCAA
GTTGGAGCTCAAGGTATCACCGCCTGCCTCTCTCAGAGCATCAGTGCAGTTCCACCCCAG
ATCCTACAGCCAGAGTGCGTTCTCCAAGA
>C00843 length=393
CAGGACACAGACTTCGGAAAAATTAGACTACCAAAAACAGGCCACGACATAGACTTTGGA
CATAAAACTAGATTCGGACCATTTGTGTAAAAAACCCACCGCGCGAATTCCGTAATGACC
CACCAAAAACCTATCAATATTTGGGTGAAATACAAGTTCTTTTTTCAGTTCGGCGGCATG
TACCAGCCTCCCTGCGGAATCCAGGATCCAGGAACTTTCTAACCCGACCTATCCTGTCCG
GATGGGAGGAGCAGTTACACACCCCAAATACGCCGGTCAAGGAGGGTGGCTACACGACCC
CAAGTTGGAGCTCAAGGTATACCGCTGCCTTCTCAGAGCATCAGTGCAGTTCCACCCAGA
TCCTACAGCCAGAGTGCGTTTTCTCCAAGAACC
>C00844 length=86
CAGGACACAGACTTCGGAAAATTAGACTACCAAAAACAGGCCACGACATAGACTTTGGAC
ATAAAACTAGATTCGGACCATTTTGT
>C00845 length=399
CAGGACACAGACTTCGGAAAAATTAGACTACCAAAAACAGGCCACGACATAGACTTTGGA
CATAAAACTAGATTCGGACCATTTGTGTAAAAAACCCACCGCGCGAATTCCGTAATGACC
CACCAAAACCTATCAATATTTGGGTGAAATACAAGTTCTTTTTTCAGTTCGGCGGCATGT
ACCAGCCTCCCTGCGGAATCCAGGATCCAGGAACTTCTAACCCGACCTATCCTGTCCGGA
TGGGAGGAGCAGTTACACACCCCAAATACGCCGGTCAAGGAGGTGGCTACACGACCCAAG
TTGGAGCTCAAGGTATCACCGGCTGCCTCTCTCCAGAGCCATCAGTGCAGTTCCACCCAG
ATCCTACAGCCAGAGTGCGTTTCTCCAAGAACCCAAAGA
>C00846 length=545
CAGGACACAGACTTCGGAAAAATTAGACTACCAAAAACAGGCCACGACATAGACTTTGGA
CATAAAACTAGATTCGGACCATTTTGTGTAAAAAACCCACCGCGCGAATTCCGTAATGAC
CCACCAAAACCTATCAATATTTGGGTGAAATACAAGTTCTTTTTTCAGTTCGGCGGCATG
TACCAGCCTCCCTGCGGAATCCAGGATCCAGGAACTTCTAACCCGACCTATCCTGTCCGG
ATGGGAGGAGCAGTTACACACCCCAAATACGCCGGTCAAGGAGGTGGCTACACGACCCAA
GTTGGAGCTCAAGGTATCACCGCTGCTCTCTCAGAGCCATCAGTGCAGTTCCACCCAGAT
CTACAGCCAGAGTGCGTTTCTCCAAGAACCCAAAGAAGAAAGCCGAGGAAGGAAGAGGAA
ACCGGGAAACCTCGTGTGAGAGCTCCATTACGAGTGCCGAAAGCTCTACTGAAGGAGATG
GATCGTCTGAGGAATGAGAACGAAGGCGAGGAGCGCAGGAACAAGCGACGACCTCAGAAT
ATTCT
>C00847 length=498
CAGGACACAGACTTCGGAAAAATTAGACTACCAAAAACAGGCCACGACATAGACTTTGGA
CATAAAACTAGATTCGGACCATTTTTGTGTAAAAAACCCACCGCGCGAATTCCGTAATGA
CCCACCAAAACCTATCAATATTTGGGTGAAATACAAGTTCTTTTTCAGTTCGGCGGCATG
TACCAGCCTCCCTGCGGAATCCAGGATCCAGGAACTTCTAACCCGACCTATCCTGTCCGG
ATGGGAGGGAGCGTTACACACCCCAAATACGCCGGTCAAGGAGGTGGCTACACGACCCAA
GTTGGAGCTCAAGGTATCACCGCTGCCTCTCTCAGAGCCATCGTGCAGTTCCACCCCAGA
TCCTACAGCCAGAGTGCGTTTCCTCCAAGAACCAAAGAAGAAGCCGAGGAAGGAGAGGAA
ACCGAGGAAACCTCGTGTGAGAGCTCCATTACGAGTCCGAAGCTCTACTAAGGAGATGGA
TCGTCTGAGGATGGAGGA
>C00848 length=539
CAGGACACAGACTTCGGAAAAATTAGACTACCAAAAACAGGCCACGACATAGACTTTGGA
CATAAAACTAGATTCGGACCATTTTGTGTAAAAAACCCACCGCGCGAATTCCGTAATGAC
CCACCAAAAACCTATCAATATTTGGGTGAAATACAAGTTCTTTTTTCAGTTCGGCGGCAT
GTACAGCCTCCCTGCGGAATCCAGGATCCAGGAACTTCTAACCCGACCTATCCTGTCCGG
ATGGGAGGAGCAGTTACACACCCCAAATACGCCGGTCAAGGAGGTGGCTACACGACCCAA
GTGGAGCTCAAGGTATCACCGCTGCCTCTCTCAGAGCCATCAGTGCCAGTTCCACCCAGA
CCTACAGCCAGAGTGCGTTTCTCAAGAACCCAAAGAAGAAGCCGAGGGAAGGGAGGAAAC
CGAGGAAAACCTCGTGTGAGAGCTCCCATACGAGTGCCGAAAGCTCTACTGAAGGAGATG
GATCGTCTGGAGGATGAGAACGAAAGAGCGAGGAGGCGCAGGGAACAAGCGACGATCAG
>C00849 length=535
CAGGACACAGACTTCGGAAAAATTAGACTACCAAAAACAGGCCACGACATAGACTTTGGA
CATAAAACTAGATTCGGACCATTTTGTGTAAAAAACCCACCGCGCGAATTCCGTAATGAC
CCACCAAAACCTATCAATATTTGGGTGAAATACAAGTTCTTTTTTCAGTTCGGCGGCATG
TACCAGCCTCCCTGCGGAATCCAGGATCCAGGAACTTCTAACCCGACCTATCCTGTCCGG
ATGGGAGGAGCAGTTACACACCCCAAATACGCCGGTCAAGGAGGTGGCTACACGACCCAA
GTTGGAGCTCAAGGTATCACCGCTGCCTCTCTCAGAGCCATCAGTGCAGTTCCCACCCAG
ATCCTACAGCCAGAGTGCGTTCTCCAAGAACCCAAAGAAGAAGCCGAGGAAGGAGAGAAA
CCGAGGAAACCTCGTGTGAGAGCTCCCATTACGAGTGCCGAAAGCTTACTGAAGGAAGAT
GGATCGTCTGAGGATGAGGAACGAAGAGCGAGGGGCGCAGGAACAAGCGACACTC
>C00850 length=542
CAGGACACAGACTTCGGAAAAATTAGACTACCAAAAACAGGCCACGACATAGACTTTGGA
CATAAAACTAGATTCGGACCATTTTGTGTAAAAAACCCACCGCGCGAATTCCGTAATGAC
CCACCAAAAACCTATCAATATTTGGGTGAAATACAAGTTCTTTTTTCAGTTCGGCGGCAT
GTACCAGCCTCCCTGCGGAATCCAGGATCCAGGAACTTCTAACCCGACCTATCCTGTCCG
GATGGGAGGAGCAGTTACACACCCCAAATACGCCGGTCAAGGAGGTGGCTACACGACCCA
AGTTGGAGCTCAAGGTATCACCGCTGCCTCTCTCAGAGCCATCAGTGCAGTTCCACCCAG
ATCCTACAGCCAGAGTGCGTTTCCAAGAACCCAAAGAAGAAGCCGAGGAAGGAGAGGAAA
CCGAGGAAACCTCGTGTGAGAGCTCCATTACGAGTGCCCGAAAGCTCTACTGAAGGAGAT
GGATCGTCTGAGGATGAGAACGAAGAGCCGAGGAGGCGCAAGGACAAGCGACGACTCAGA
AT
>C00851 length=392
CAGGACACAGACTTCGGAAAAATTAGACTACCAAAAACAGGCCACGACATAGACTTTGGA
CATAAAACTAGATTCGGACCATTTTGTGTAAAAAACCCACCGCGCGAATTCCGTAATGAC
CCACCAAAACCTATCAATATTTGGGTGAAATACAAGTTCTTTTTTCAGTTCGGCGGCATG
TACCCAGCCTCCCTGCGGAATCCAGGATCCAGGAACTTCTAACCCGACCTATCCTGTCCG
GATGGGAGGAGCAGTTACACACCCCAAATACGCCGGTCAAAGGAGTGGCTACACGACCCA
AGTTGGAGCTCAAAGGTATCACCCGCTGCCTCTCTCAGAGCCATCAGTGCAGTTCCACCC
CAGATCCTACAGCCAGAGTCGTTTCTCCAAGA
>C00852 length=422
CAGGACACAGACTTCGGAAAAATTAGACTACCAAAAACAGGCCACGACATAGACTTTGGA
CATAAAACTAGATTCGGACCATTTTGTGTAAAAAACCCACCGCGCGAATTTCCGTAATGA
CCCACCAAAACCTATCAATATTTGGGTGAAATACAAGTTCTTTTTTCAGTCGGCGGCATG
TACCAGCCTCCCTGCGGAATCCAGGATCCAGGAACTTCTAACCCGACCTATCCTGTCCGG
ATGGGAGGAGCAGTTACACACCCCAAATACGCCGGTCAAGGAGGTGGCTACACGACCCAA
GTTGGAGCTCAAGGGTATCACCGCTGCCTCTCTCAGAGCCATCAGTGCAGTTCCACCCAG
ATCCTACAGGCCAGAGTGCGTTTCTCCCAAGAACCCAAAGAAGAAGCCGGGGAAGGAGAG
GA
>C00853 length=552
CAGGACACAGACTTCGGAAAAATTAGACTACCAAAAACAGGCCACGACATAGACTTTGGA
CATAAAACTAGATTCGGACCATTTTGTGTAAAAAACCCACCGCGCGAATTCCGTAATGAC
CCACCAAAACCTATCAATATTTGGGTGAAATACAAGTTCTTTTTTCAGTTCGGCGGCATG
TACCAGCCTCCCTGCGGAATCCAGGATCCAGGAACTTCTAACCCGACCTATCCTGTCCGG
ATGGGAGGAGCAGTTACACACCCCAAATACGCCGGGTCAAGGAGGTGGCTACACGACCCA
AGTTGGAGCTCAAGGTATCACCGCTGCCTCTCTCAGAGCCATCAGTGCAGTTCCACCCAG
ATCCTACAGCCAGAGTCGTTTCTCCAAGAACCCAAAGAAGGAAGCCGAGGAAGAGAGAAA
CCGAGGAAACCTCGTGTAGAGCTCCATTACCGGAGTGCCGAAAGCTCTACTGAAAGGAGA
TGGATCGTCTGAGGATGAGGAACGAAGAGCGAGGAGGCGCAGGAAACAAGCGACACTTCA
GAATATTTCTCC
>C00854 length=390
CAGGACACAGACTTCGGAAAAATTAGACTACCAAAAACAGGCCACGACATAGACTTTGGA
CATAAAACTAGATTCGGACCATTTTGTGTAAAAAACCCACCGCGCGAATTCCGTAATGAC
CCACCAAAACCTATCAATATTTGGGTGAAATACAAGTTCTTTTTTCAGTTCGGCGGCATG
TACCAGCCTCCTGCGGAATCCAGGATCCAGGAACTTCTAACCCGACCTATCCTGTCCGGA
TGGGAGGAGCAGTTACACACCCCAAATACGCCGGTCAAGGAGGTGGCTACACGACCCAAG
TTGGAGCTCAAGGTATCACCGCTGCCTCTCTCAGAGCCATCAGTGCAGTTCCACCCAGAT
CCTACGCCAGAGTGCGTTTCTCCAAGAACC
>C00855 length=518
CAGGACACAGACTTCGGAAAATTAGACTACCAAAAACAGGCCACGACATAGACTTTGGAC
ATAAAACTAGATTCGGACCATTTTGTGTAAAAAACCCACCGCGCGAATTCCGTAATGACC
CACCAAAACCTATCAATATTTGGGTGAAATACAAGTTCTTTTTTCAGTTCGGCGGCATGT
ACCAGCCTCCCTGCGGAATCCAGGATCCAGGAACTTCTAACCCGACCTATCCTGTCCGGA
TGGGAGGAGCAGTTACACACCCCAAATACGCCGGTCAAGGAGGTGGCTACACGACCCAAG
TTGGAGCTCAAGGTATCACCCGCTGCCTCTCTCAGAGCCCATCAAGTGCAGTTCCACCCA
GATCCTACAGCCAGAGTGCGTTTCTCCAAGAACCCAAAGAAGAAGCCGAGGAGGAGAGGA
AAACCGAGGAAACCTCGTGTAGAGCTCCATTACGAGTGCCGAAACTCTACTGAAGGAGAT
GGATCGTTCTGAGGATGAGGAACGAAGAGCGAGGAGGG
>C00856 length=511
CAGGACACAGACTTCGGAAAAAATTAGACTACCAAAAACAGGCCACGACATAGACTTTGG
ACATAAAACTAGATTCGGACCATTTTGTGTAAAAAACCCACCGCGCGAATTCCGTAATGA
CCCACCAAAACCTATCAATATTTGGGTGAAATACAAGTTCTTTTTTCAGTTCGGCGGCAT
GTACCAGCCTCCCTGCGGAATCCAGGATCCAGGACTTCTAACCCGACCTATCCTGTCCGG
ATGGGAGGAGCAGTTACACACCCCAAATACGCCGGTCAAGGAGGTGGCTACACGACCCAA
GTTGGAGCTCAAGGTATCACCGCTGCCTCTCTCGAGCCATCAGTGCAGTTCCACCAGATC
CTACAGCCAGAGTGCGTTTCTCCAAGAACCCAAAGAAGAAGCCGAGGAAAGGAGAGGAAA
CGAGGAAACCTTCGTGTGAGAGCTCCATTACGAGTGCCAAAGCTCTACTGAAGGAGATGG
ATCGTCTGAGGATGGGAACGGAAGAGCGAGG
>C00857 length=420
CAGGACACAGACTTCGGAAAAATTAGACTACCAAAAACAGGCCACGACATAGACTTTGGA
CATAAAACTAGATTCGGACCATTTTGTGTAAAAAACCCACCGCGCGAATTCCGTAATGAC
CCACCAAAACCTATCAATATTTGGGTGAAATACAAGTTCTTTTTTCAGTTCGGCGGCATG
TACCAGCCTCCCTGCGGAATCCAGGATCCAGGAACTTCTAACCCGACCTATCCTGTCCGG
ATGGGAGGAGCAGTACACACCCCAAATACGCCGGTCAAGGAGGTGGCTACACGACCCAAG
TTGGAGCTCAAGGTATCACCGCTGCCTCTCTCAGAGCCATCAGTGCAGTTCCCACCCAGA
TCCTACAGCCAGAGTGCGTTTTCTCCAAGAACCCAAAGAAGAAGCCGAGGAAGGAGAGGA
>C00858 length=422
CAGGACACAGACTTCGGAAAAATTAGACTACCAAAACAGGCCACGACATAGACTTTGGAC
ATAAAACTAGATTCGGACCATTTTGTGTAAAAAAACCCACCGCGCGAATTCCGTAATGAC
CCACCAAAACCTATCAATATTTGGGGTGAATACAAGTTCTTTTTTCAGTTCGGCGGCATG
TACCAGCCTCCCTGCGGAATCCAGGATCCCAGGAACTTCTAACCCGACCTATCCTGTCCG
GATGGGGAGGAGCAGTTACACACCCCAAATACGCCGGTCAAGGAGGTGGCTACACGACCC
AAGTTGGAGCTCAAGGTATCACCGCTGCCTCTCTCAGAGCCATCAGTGCAGTCCACCCAG
ATCCTCAGCCAGAGTGCGTTTCTCCAAGAACCCAAAGAAGAAGCCGAGGAAGGGAGAGGA
AA
>C00859 length=87
CAGGACACAGACTTCGGAAAAATTAGACTACCAAAAACAGGCCACGACATAGACTTTGGA
CATAAAACTAGATTCGGACCATTTTGT
>C00860 length=88
CAGGACACAGACTTCGGAAAAATTAGACTACCAAAAACAGGCCACGACATAGACTTTGGA
CATAAAACTAGATTCGGACCATTTTGTG
>C00861 length=395
CAGGACACAGACTTCGGAAAAATTAGACTACCAAAAACAGGCCACGACATAGACTTTGGA
CATAAAACTAGATTCGGACCATTTTGTGTAAAAAACCCACCGCGCGAATTCCGTAATGAC
CCACCAAAACCTATCAATATTTGGGTGAAATACAAGTTCTTTTTTCAGTTCGGCGGCATG
TACCAGCCTCCCTGCGGAATCCAGGATCCAGGAACTTCTAACCCGACCTATCCTGTCCGG
ATGGGAGGAGCAGTTACACCACCCCAAATACGCGGTCAAGGAGGTGGCTACACGACCCAA
GTTGGAGCTCAAGGTATCACCGCTGCCTCTCTCAGAGCCATCAGTGCAGTTCCACCCCAG
ATCCTACAGCCAGAGTGCGTTCTCCAAGAACCCAA
>C00862 length=407
CAGGACACAGACTTCGGAAAAATTAGACTACCAAAAACAGGCCACGACATAGACTTTGGA
CATAAAACTAGATTCGGACCATTTTGTGTAAAAAACCCACCGCGCGAATTTCCGTAATGA
CCCACCAAAACCTATCAATATTTGGGTGAAATACAAAGTTCTTTTTCAGTTCGGCGGCAT
GTACCAGCCTCCCTGCGGAATCCAGGATCCAGGAACTTCTAACCCGACCTATCCTGTCCG
GATGGGAGGAGCAGTTACACACCCCAAATACGCCGGTCAAGGAGGTGGCTACACGACCCA
AGTTGGAGCTCAAGGTATCACCGCTGCCCTCTCTCAGAGCCATCAGTGCAGTTCCACCCA
GATCCTACAGCCAGAGTGCGTTTTCTCCAAGAACCCAAAGAAGAAGC
>C00863 length=535
CAGGACACAGACTTCGGAAAAATTAGACTACCAAAAACAGGCCACGACATAGACTTTGGA
CATAAAACTAGATTCGGACCATTTTGTGTAAAAAACCCACCGCGCGAATTCCGTAATGAC
CCACCAAAACCTATCAATATTTGGGTGAAATACAAGTTCTTTTTTCAGTTCGGCGGCATG
TACCAGCCTCCCTGCGGAATCCAGGATCCAGGAACTTCTAACCCACCTATCCTGTCCGGA
TGGGAGGAGCAGTTACACACCCCAAATACGCCGTCAAGGAGGTGGCTACACGACCCAAGT
TGGAGCTCAAGGTATCACCGCTGCCTCTCTCAGAGCCATCAGTGCAGTTCCACCCAGATC
CTACAGCCAGAGTGCGTTTCTCAAGAACCCAAAGAAGAAGCCGAGGAAGGAGAGGAAAAC
CGAGGAAACCTCGTGTGAGAGCTCCATTACGAGTGGCCGAAAGCTCTACTGAAGGAGAGG
ATGTCTGAGGATGAGGAAGAAGAGCGAAGGAGGCGCAGGAACAAGCACGAACTCA
>C00864 length=463
CAGGACACAGACTTCGGAAAAATTAGACTACCAAAAACAGGCCACGACATAGACTTTGGA
CATAAAACTAGATTCGGACCATTTTGTGTAAAAACCCACCGCGCGAATTCCGTAATGACC
CACCAAAACCTATCAATATTTGGTGAAATACAAGTTCTTTTTTCAGTTCGGCGGCATGTA
CCAGCCTCCCTGCGGAATCCAGGATCCAGGAACTTCTAACCCGACCTATCCTGTCCGGAT
GGGAGGAGCAGTTACACACCCAAAATACGCCGGTCAAGGAGGTGGCTACACGACCCAAGT
TGGAGCTCAAGGTATCACCGCTGCCTCTCTCAGAGCCATCAGTGCAGTTCCCCAGATCCT
ACAGCCAGAGTGCGTTTCTCCAAGAACCCAAAGAAGAAGCCGAGGAAGGAGAGGAACCGA
GGAAACCTCGTGTGAGAGCTCCATTACGAGTGCCGAAGCTCTA
>C00865 length=425
CAGGACACAGACTTCGGAAAAAATTAGACTACCAAAAACAGGCCACGACATAGACTTTGG
ACATAAAACTAGATTCGGACCATTTTGTGTAAAAAACCCACCGCGCGAATTCCGTAATGA
CCCACCAAAACCCTATCAATATTGGGTGAAATACAAGTTCTTTTTTCAGTTCGGCGGCAT
GTACCAGCCTCCCTGCGGAATCCAGGATCCAGGAACTTCTAACCCGACCTATCCTGTCCG
GATGGGGAGGAGCAGTTACACACCCCAAATACGCCGGTCAAGGAGGTGGCTACACGACCC
AAGTTGGAGCTCAAGGTATCACCGCTGCCTCTCTCCAGAGCCATAGTGCAGTTCCACCCA
GACCTACAGCCAGAGTGCGTTTCTCCAAGAACCCAAAGAAGAAGCCGGAGGAAGGAGAGG
AAACG
>C00866 length=89
CAGGACACAGACTTCGGAAAAATTAGACTACCAAAAAACAGGCCACGACATAGACTTTGG
ACATAAACTAGATTCGGACCATTTTGTGT
>C00867 length=386
CAGGACACAGACTTCGGAAAAATTAGACTACCAAAAACAGGCCACGACATAGACTTTGGA
CATAAAACTAGATTCGGACCATTTTGTGTAAAAAACCCACCGCGCGAATTCCGTAATGAC
CCACCAAAACCTATCAATATTTGGTGAAATACAAGTTCTTTTTTCAGTTCGGCGGCATGT
ACCAGCCTCCCTGCGGAATCCAGGATCCAGGAACTTCTAACCGACCTATCCTGTCCGGAT
GGGAGGAGCAGTACACACCCCAATACGCCGGTCAAGGAGGTGGCTACACGACCCAAGTTG
GAGCTCAAGGTATCACCGCTGCCTCTCTCAGAGCCATCAGTGCAGTTCCACCCAGATCCT
ACAGCCAGAGTGCGTTTTCTCCAAGA
>C00868 length=379
CAGGACACAGACTTCGGAAAATTAGACTACCAAAAAACAGGCCACGACATAGACTTGGAC
ATAAAACTAGATTCGGACCATTTTGTGTAAAAAACCCACCGCGCGAATTCCGTAATGACC
CACCAAAACCTATCAATATTTGGGGTGAAATACAAAGTTCTTTTTTTCAGTTCGGCGGCA
TGTACCAGCCTCCCTGCGGAATCCAGGATCCAGGAACTTCTAACCCGACCTATCCTGTCC
GGATGGAGGAGCAGTTACACACCCCAAATACGCCGGTCAAGGAGGTGGCTACACGACCCA
AGTTGGGAGCTCAAGGTATCACCGCTGCCTCTCTCAGAGCCATCAGTGCAGTTCCACCCA
GATCCTACAGCAGAGTGCG
>C00869 length=540
CAGGACACAGACTTCGGAAAAATTAGACTACCAAAAACAGGCCACGACATAGACTTTGGA
CATAAAACTAGATTCGGACCATTTTGTGTAAAAACCCACCGCGCGAATTCCGTAATGACC
CACCAAAACCTATCAATATTTGGGTGAAATACAAGTTCTTTTTCAGTTCGGCGGCATGTA
CCAGCCTCCCTGCGGAATCCAGGATCCAGGAACTTCTAACCCGACCTATCCTGTCCGGAT
GGGGAGGAGCAGTTACACACCCCAATACGCCGGTCAAGGAGGTGGCTACACGACCCAAGT
TGGAGCTCAAGGTATCACCGCTGCCTCTCTCAGAGCCATCAGTGCAGGTTCCACCCAGAT
CCTACAGCCCAGAGTGCGTTTCTCCAAGAACCCAAAGAAGAAGCCGAGGAAGGAGAGGAA
ACCGAGGAAACCTCGTGTGAGAGCTCCATTACGAGTGCCGAAAAGCTCTACTGAAGGAGA
TGGATCGTCTGAGGATGAGGAACGAAGAGCGAGGAGGCCAGGAACAAGCGACGACTCAGA
>C00870 length=392
CAGGACACAGACTTCGGAAAAATTAGACTACCAAAAACAGGCCACGACATAGACTTTGGA
CATAAAACTAGATTCGGACCATTTGTGTAAAAAAACCCACCGCGCGAATTCCGTAATGAC
CCACCAAAACCTATCAATATTTTGGTGAAATACAAGTTCTTTTTCAGTTCGGCGGCATGT
ACCAGCCTCCCTGCGGAATCCAGGATCCAGGAACTTCTAACCCGACCTATCCTGTCCGGA
TGGGAGGAGCAGTTACACACCCCAAATACGCCGGTCAAGGAGGTGGCTACACGACCCAAG
TTGGAGCTCAAGGGTATCACCGCTGCCTCTCTCAGAGCCATCAGTGCAGTTCCACCCCAG
ATCCTACAGCCAGAGTGCGTTTCTCCAAGAAC
>C00871 length=157
CAGGACACAGACTTCGGAAAAATTAGACTACCAAAAACAGGCCACGACATAGACTTTGGA
CATAAAACTAGATTCGGACCATTTTGTGTAAAAAACCCACCGCGCGAATTCCGTAATGAC
CCACCAAAACCTATCAATATTTGGGTGAAATACAAGT
>C00872 length=413
CAGGACACAGACTTCGGAAAAATTAGACTACCAAAAACAGGCCACGACATAGACTTTGGA
CATAAAACTAGATTCGGACCATTTTGTGTAAAAAAACCCACCGCGCGAATTCCGTAATGA
CCCACCAAAACCTATCAATATTGGGTGAAATACAAGTTCTTTTTTCAGTTCGGCGGCATG
TACCAGCCTCCCCTGCGGAATCCAGGATCCAGGAACTTCTAACCCGACCTATCCTGTCCG
GATGGGAGGAGCAGTTACACACCCCAAATACGCCGGTCAAGGAGGTGCTACACGACCCAA
GTTGGAGCTCAAGGTATCACCGCTCCTCTCTCAGAGCCATCAGTGCAGTTCCACCCAGAT
CCTACAGCCAGAGTGCGTTTCTCCAAGAACCCAAGAAGAAGCCGAGGAGGAGA
>C00873 length=500
CAGGACACAGACTTCGGAAAAATTAGACTACCAAAAACAGGCCACGACATAGACTTTGGA
CATAAAACTAGATTCGGACCATTTTGTGTAAAAAAACCCACCGCGCGAATTCCGTAATGA
CCCACCAAAACCTATCAATATTTGGGTGAAATACAAGTTCTTTTTTCAGTTCGGCGGCAT
GTACCAGCCTCCCTGCGGAATCCAGGATCCAGGAACTTCTAACCCGACCTATCCTGTCCG
GATGGGAGGAGCAGTTACACACCCCAAATACGCCGGGTCAAGGAGGTGGCTACACGACCC
AAGTTGGAGCTCAAGGTATCACCGCTGCCTCTCTCAGAGCCATCAGTGCAGTTCCACCCA
GATCCTACAGCCAGAGTGCGTTTTCCAAGAACCCAAAGAAGAAGCCCGAGGAAGGAGAGG
AAACCGAGGAAACCTCGTGTGAGAGCTCCATACGAGTGCCGAAGCTCTACTGAAGGAGAT
GGATCGTCTGAGGATGAGGA
>C00874 length=545
CAGGACACAGACTTCGGAAAAATTAGACTACCAAAAACAGGCCACGACATAGACTTTGGA
CATAAAACTAGATTCGGACCATTTTGTGTAAAAAACCCACCGCGCGAATTCCGTAATGAC
CCACCAAAACCTATCAATATTTGGGTGAAATACAAGTTCTTTTTTCAGTTCGGCGGCATG
TACCAGCCTCCCTGCGGAATCCAGGATCCAGGAACTTCTAACCCGACCTATCCTGTCCGG
ATGGGAGGAGCAGTTACACACCCCAAATACGCCGGTCAAGGAGGTGGCTAACACGACCCA
AGTTGGAGCTCAAGGTATCACCGCTGCCTCTCTCAGAGCCATCAGTGCAGTTCCACCCAG
ATCCTACAGCCAGAGTGCGTTTCTCCAAGAACCCAAAAGAAGAGCCGAGGAAGGAGAGGA
AACCGAGGAAACCTCGTGTGAGAGCTCCATTACGAGTGCCGAAAGCTCTACTGAAAGGAG
ATGGGATGTCTGAGGATGAGGAACGAAGAGCGAGGAGGCGCAGGAACAAGCGAGGACTCA
GAATA
>C00875 length=507
CAGGACACAGACTTCGGAAAAATTAGACTACCAAAAACAGGCCACGACATAGACTTTGGA
CATAAAACTAGATTCGGACCATTTTGTGTAAAAAACCCACCGCGCGAATTCCGTAATGAC
CCACCAAAACCTATCAATATTTGGGTGAAATACAAGTTCTTTTTTTCAGTTCGGGCGGCA
TGTACCAGCCTCCCTGCGGAATCCAGGATCCAGGAACTTCTAACCCGACCTATCCTGTCC
GGATGGGAGGAGCAGTTACACACCCCAAATACGCCGGTCAAGGAGGTGGCTACACGACCC
AAGTTGGAGCTCAAGGTATCACCGCTGCCTCTCTCAGAGCCATCAGTGCAGTTCCACCAG
ATCCTACAGCCAGAGTGCGTTTCTCCAAAACCCAAAGAGAAGCCGAGGAAGGAGAGGGAA
ACGAGGAAACCTCGTGTGAGAGCTCCATACGGTCCGAAAGCTCTACTGAAGGAGAGGATC
TCTGAAGGATGAGAACCGAAGAGCGAG
>C00876 length=448
CAGGACACAGACTTCGGAAAAATTAGACTACCAAAAACAGGCCACGACATAGACTTTGGA
CATAAACTAGATTCGGACCATTTGTGTAAAAAACCCACCGCGCGAATTCCGTAATGACCC
ACCAAAACCTATCAATATTTGGGTGAAATACAAGTTCTTTTTTCAGTTCGGCGGCATGTA
CCAGCCTCCCTGCGGAATCCAGGATCCAGGAACTTCTAACCCGACCTATCCTGTCCGGAT
GGGAGGAGCAGTTACACACCCCAAATACGCCGGTCAAGAGGTGGCTACACGACCCAAGTT
GGAGCTCAAGGTATCACCGCTGCCTCTCTCAGAGCCATCAGTGAGTTCCACCCCAGATCC
TACAGCCAGAGTGCGTTTCTCCAAGAACCCAAAGAAAAGCCGAGGAAGGAGAGGAAACCG
AGGAAACCTCGGTGAGAGCTCCATTACG
>C00877 length=549
CAGGACACAGACTTCGGAAAAATTAGACTACCAAAAACAGGCCACGACATAGACTTTGGA
CATAAAACTAGATTCGGACCATTTGTGTAAAAAACCCACCGCGCGAATTCCGTAATGACC
CACCAAAACCTATCAATATTTGGGTGAAATACAAGTTCTTTTTTCAGTTCGGCGGCATGT
ACCAGCCTCCCTGCGGAATCCAGGATCCAGGAACTTCTAACCCGACCTATCCTGTCCGGA
TGGGAGGAGCAGTTACACACCCCAAATACGCCGGTCAAGGAGGTGGCTACACGACCAAGT
TGGAGCTCAAGGTATCACCGCTGCCTCTCTCAGAGCCATCAGTGCAGTTCCACCCCAGAT
CCTACAGCCAGAGTGCGTTTCTCCAAGAAACCCAAAGAAGAAGCCGAGGAAGGAGGGGAA
ACGAGGAAACCTCGGTGGAGAGCTTCCATTACGAGTGCCGAAAGCTCTACTGAAGGAGAT
GGATCGTCTGAGGATGAAGGAACGAAGAGCGAGGAGGCGCAGGAACAAGCGACGACTCAG
AATATTTCT
>C00878 length=496
CAGGACACAGACTTCGGAAAATTAGACTACCAAAAACAGGCCACGACATAGACTTTGGAC
ATAAAACTAGATTCGGACCATTTTGTGTAAAAAACCCACCGCGCGAATTCCGTAATGACC
CACCAAAACCTATCAATATTTGGGTGAAATACAAGTTCTTTTTTCAGTTCGGCGGCATGT
ACCAGCCTCCCTGCGGAATCCAGGATCCAGGAACTTCTAACCCGACCTATCCTGTCCGGA
TGGGAGGAGCAGTTACACACCCCAAATACGCCGGTCAAGGAGGTGGCTACACGACCCAAG
TTGGAGCTCAAGGTATCACCGCTGCCTCTCTCAGAGCCATCAGTGCAGTTCCACCCAGAT
CCTACAGCCAGAGTGCGTTTCTCCAGAACCCAAAAGAAGAAGCGAGGAAGGAGAGGAAAC
CGAGGAACCTCGTGTGAGAGCCTCCATTTACGAGTGCCCGAAAGCTCTACTTGAAAGGAG
ATGGGACGTCTGAGGG
>C00879 length=550
CAGGACACAGACTTCGGAAAAATTAGACTACCAAAAACAGGCCACGACATAGACTTTGGA
CATAAAACTAGATTCGGACCATTTTGTGTAAAAAAACCCACCGCGCGAATTCCGTAATGA
CCCACCAAAACCTATCAATATTTGGGTGAAATACAAGTTCTTTTTTCAGTTCGGCGGCAT
GTACCAGCCCTCCCTGCGGAATCCAGGATCCAGGAACTTCTAACCCGACCTATCCTGTCC
GGATGGGAGGAGCAGTTACACACCCCAAATACGCCGGTCAAGGAGGGTGGCTACACGACC
CAAGTTGGAGCTCAAGGTATCACCGCTGCCTCTCTCAGAGCCATCAGTGCAGTTCCACCC
AGATCCTACAGCCAGAGTGCGTTTCTCCAAGAACCCAAGAAGAAGCCGAGGAAGGAGAGG
AAACCGAGGAAAACCTCGTGGTGAGAGCTCCATTTACGAGTGCCGAAAGCTCTACCTGAA
GGAGAGGATCGTCTTGAGGATGAGGAACGAAAGAGCGAGGAGGCGCAGGAACAAGGCGAC
GACTCAGAAT
>C00880 length=548
CAGGACACAGACTTCGGAAAAATTAGACTACCAAAAACAGGCCACGACATAGACTTTGGA
CATAAAACTAGATTCGGACCATTTTGTGTAAAAAACCCACCGCGCGAATTCCGTAATGAC
CCACCAAAACCTATCAATATTTGGGTGAAATACAAGTTCTTTTTTCAGTTCGGCGGCATG
TACCAGCCTCCCTGCGGAATCCAGGATCCAGGAACTTCTAACCCGACCTATCCTGTCCGG
ATGGGAGGAGCAGTTACACACCCCAAATACGCCCGGTCAAGGAGGTGGCTACACGACCCA
AGTTGGAGCTCAAGGTATCACCGCTGCCTCTCTCAGAGCCATTCAGTGCAGTTCCACCCA
GATCCTACAGCCAGAGTGCGTTTCTCCAAGAACCAAAGAAGAAGCCGAGGAAGAGAGGAA
ACCGAGGGAAACCTCGTGTGAGAGCTCCATACGAGTGCCGAAAGCTCTAACTGAAGAGAT
GGATCCGTCTGAGGATGAGGAACGAAGAGCGAGGAGGCGCAGGAAAAGCGACGGACTCAG
AATATTTC
>C00881 length=88
CAGGACACAGACTTCGGAAAAATTAGACTACCAAAAACAGGCCACGACATAGACTTTGGA
CATAAAACTAGATTCGGACCATTTTGTG
>C00882 length=414
CAGGACACAGACTTCGGAAAAATTAGACTACCAAAAACAGGCCACGACATAGACTTTGGA
CATAAAACTAGATTCGGACCATTTTGTGTAAAAAACCCACCGCGCGAATTCCGTAATGAC
CCACCAAAACCTATCAATATTTGGGTGAAATACAAGTTCTTTTTTCAGTTCGGCGGCATG
TACCAGCCTCCCTGCGGATCCAGGATCCAGGAACTTCTAACCCGACCTATCTGTCCGGAT
GGGAGGAGCAGTTACACACCCCAAATACGCCGGTCAGGAGGTGGCTACACGACCCAAGTT
GGAGCTCAAGGTATCACCGCTGCCTCTCTCAGAGCCATCAGTGCAGTTCCACCCAGATCC
TACAGCCAGAGTGCGTTTTCTCCAAGAACCCAAAGAAGAAGCCGAGGAAGGAGA
>C00883 length=543
CAGGACACAGACTTCGGAAAAATTAGACTACCAAAAACAGGCCACGACATAGACTTTGGA
CATAAAACTAGATTCGGACCATTTTGTGTAAAAAACCCACCGCGCGAATTCCGTAATGAC
CCACCAAAACCTATCAATATTTGGGTGAAAATACAAGTTCTTTTTTCAGTTCGGCGGCAT
GTACCAGCCTCCCTGCGGAATCCAGGATCCAGGAACTTCTAACCCGACCTATCCTGTCCG
GATGGGAGGAGCAGTTACACACCCCAAATACGCCGGTCAAGGAGGTGGCTACACGACCCA
AGTTGGAGCTCAAGGTATCACCCGCTGCCTCTCTCAGAGCCATCAGTGCAGTTCCACCCA
GATCCTACAGCCAGAGTGCGTTTCTCCAAGAACCCAAAGAAGAAGCCGAGGAAGGAGAGG
AAACCGAGGAAACCTCGTGTGAGAGCCTCCATTACGAGTGCCGAAAGCTCTACTGAGGAG
ATGGATCGTCTGAGGAATGAGGAACGAAGAGCGAGGAGGCGCAGGAACAAGCGAACGATC
AGA
>C00884 length=512
CAGGACACAGACTTCGGAAAAAATTAGACTACCAAAAACAGGCCACGACATAGACTTTGG
ACATAAAACTAGATTCGGACCATTTTGTGTAAAAAACCCACCGCGCGAATTCCGTAATGA
CCCACCAAAACCTATCAATATTTGGGTGAAATACAAGTTCTTTTTTCAGTTCGGCGGCAT
GTACCAGCCTCCCTGCGGAATCCAGGATCCAGGAACTTCTAACCCGACCTATCCTGTCCG
GATGGGAGGAGCAGTTACACACCCCAAATACGCCGGTCAAGGAGGTGGCTACACGACCCA
AGTGGAGCTCAAGGTATCACCGCTGCCTCTCTCAGAGCCATCAGTGCAGTTCCACCCAGA
TCCTACAGCCAGAGTGCGTTTCTCCAAGAACCCAAAGAAGAAGCCGAGGAAGGAGAGGAA
ACCGAGGAAACCTCGTTGAGAGCTCCATTACGAGTGCCGAAAGCTCCTACCTGAAGGAGA
TGGATCGTCTGAGGATGAGGAACGAAGAGCGA
>C00885 length=452
CAGGACACAGACTTCGGAAAAATTAGACTACCAAAAACAGGCCACGACATAGACTTTGGA
CATAAAACTAGATTCGGACCATTTTGTGTAAAAAACCCACCGCGCGAATTCCGTAATGAC
CCACCAAACCTATCAATATTTGGGTGAAATACAAGTTCTTTTTTCAGTTCGGCGGCATGT
ACCAGCCTCCCTGCGGAATCCAGGATCCAGGAACTTCTAACCCGACCTATCCTGTCCGGA
TGGGAGGAGCAGTTACACACCCCAAATACGCCGGTCAAGGAGGTGGCTACACGACCCAAG
TTGGAGCTCAAAGTATCACCGCTGCCTCTCTCAGAGCCATCAGTGCAGTTCCACCCAATC
CTACAGCCAGAGTGCGTTTCTCCAAGAACCCAAAGAAGAAGCCGAGGAAGGAGAGGAAAC
CGAGGAAACCTCGGTGAGACTCCATTACGAGT
>C00886 length=88
CAGGACACAGACTTCGGAAAAATTAGACTACCAAAAACAGGCCACGACATAGACTTTGGA
CATAAAACTAGATTCGGACCATTTTGTG
>C00887 length=388
CAGGACACAGACTTCGGAAAAATTAGACTACCAAAAACAGGCCACGACATAGACTTTGGA
CATAAAACTAGATTCGGACCATTTTGTGTAAAAAACCCACCGCGCGAATTCCGTAATGAC
CCACCAAAAACCTATCAATATTTGGGTGAAATACAAGTTCTTTTTTCAGTTCGGCGGCAT
GTACCAGCCTCCCTGCGGAATCCAGGATCCAGGGAACTTCTAACCCGACCTATCCTGTCC
GGATGGGAGGAGCAGTTACACACCCCAAATACGCCGGTCAAGGAGGTGGCTACACGACCC
AAGTTGGAGCTCAAGGGTATCACCGCTGCCTCTCTCAGAGCCATCAGTGCAGTTCCACCC
AGATCCTACAGCCAGAGTGCGTTTCTCC
>C00888 length=89
CAGGACACAGACTTCGGAAAAATTAGACTACCAAAAACAGGCCACGACATAGACTTTGGA
CATAAAACTAGATTCGGACCATTTTGTGT
>C00889 length=391
CAGGACACAGACTTCGGAAAAATTAGACTACCAAAAACAGGCCACGACATAGACTTTGGA
CATAAAACTAGATTCGGACCATTTTGTGTAAAAAACCCACCGCGCGAATTCCGTAATGAC
CCACCAAAACCTATCAATATTTGGGTGAAATACAAGTTCTTTTTTCAGTTCGGGCGGCAT
GTACCAGCCTCCCTGCGGAATCCAGGATCCAGGAACTTCTAAACCCGACCTATCCTGTCC
GGATGGGAGGAGCAGTTACACACCCCAAATACGCCGGTCAAGGAGGTGGCTACACGACCC
AAGTTGGAGCTCAAGGTATCACCGCTGCCTCTCTCAGAGGCCATTCAGTGCAGTTCCACC
CAGATCCTACAGCCAGAGTGCGTTTCCCAAG
>C00890 length=515
CAGGACACAGACTTCGGAAAATTAGACTACCAAAAACAGGCCACGACATAGACTTTGGAC
ATAAAACTAGATTCGGACCATTTTGTGTAAAAAACCCACCGCGCGAATTCCGTAATGACC
CACCAAAACCTATCAATATTTGGGTGAAATACAAGTTCTTTTTTTCAGTTCGGCGGCATG
TACCAGCCTCCCTGCGGAATCCAGGATCCAGGAACTTCTAACCCGACCTATCCTGTCCGG
ATGGGAGGAGCAGTTACACACCCCAAATACGCCGGTCAAGGAGGTGGCTACACGACCCAA
GTTGGAGCTCAAGGTATCACCGCTGCCTCTCTCAGAGCCATCAGTGCAGTTCCACCCAGA
TCCTACAGCCAGAGTTGCGTTTCTCCAAGAACCCAAAGAAGAAGCCGAGGAAGGGAGGAA
ACCGAGGAAACCTCGTGAGGAGCTCCATTCGAGTGCCGAAAGCTCTACTTGAAGGAGAGG
ATCGTCGAGGATGAGGAACGAAGAGCGAGGAGGGC
>C00891 length=386
CAGGACACAGACTTCGGAAAAATTAGACTACCAAAAACAGGCCACGACATAGACTTTGGA
CATAAAACTAGATTCGGACCATTTTGTGTAAAAAACCCACCGCGCGAATTCCGTAATGAC
CCACCAAAACCTATCAATATTTGGGTGAAATACAAGTTCTTTTTTCAGTTCGGCGGCATG
TACCAGCCTCCCTGCGGAATCCAGGATCCAGGAACTTCTAACCCGACCTATCCTGTCCGG
ATGGGAGGAGCAGTTACACACCCCCAAATACGCCGGTCAAGGAGGTGGCTACACGACCCA
AGTTTGGAGCTCAGTATCACCGCTGCCTCTCTCAGAGCCATCAGTGCAAGTTCCACCCAG
ATCCTACAGCCAGAGTGCCGTTTCTC
>C00892 length=457
CAGGACACAGACTTCGGAAAAATTAGACTACCAAAAACAGGCCACGACATAGACTTTGGA
CATAAAACTAGATTCGGACCATTTTGTGTAAAAAACCCACCGCGCGAATTCCGTAATGAC
CCACCAAAACCTATCAATATTTGGGTGAAATACAAGTTCTTTTTTCAGTTCGGCGGCATG
TACCAGCCTCCCTGCGGAATCCAGGATCCAGGAACTTCTAACCCGACCTATCCTGTCCGG
ATGGGAGGAGCAGTTACACACCCCAAATACGCCGGGTCAAGGAGGTGGCTACACGACCCA
AGTTGGAGCTCAAGGTATCACCGCTGCCTCTCTCAGGAGCCATCAGTGCAGTTCCACCCA
GATCCTACAGCCAGAGTGCGTTTTCTCCAAGAACCCAAAGAAGAAGCCGAGGAAGGAGAG
GAAACCGAGGAAAACCCGTGTGAGAGCTCCATTACGA
>C00893 length=475
CAGGACACAGACTTCGGAAAAATTAGACTACCAAAAACAGGCCACGACATAGACTTTGGA
CATAAAACTAGATTCGGACCATTTTGTGTAAAAAACCCACCGCGCGAATTCCGTAATGAC
CCACCAAAACCTATCAATATTTGGGTGAAATACAAGTTCTTTTTTCAGTTCGGCGGCATG
TACCAGCCTCCCTGCGGAATCCAGGATCCAGGAACTTCTAACCCGACCTATCCTGTCCGG
ATGGGAGGAGCAGTTACACACCCCAAATACGCCGGTCAAGGAGGTGGCTACACGACCCAA
GTTGGAGCTCAAGGTATCACCGCTGCCTCTCTCAGAGCCATCAGTGCAGTTCCACCCAGA
TCCACAGCCAGAGTGCGTTTCTCAAGAACCCAAAGAAGAAGCCGAGGAAGGAGAGGAAAC
CGAGGAAAACTTCGTGTGAGAGCTCCATTACGAGTGCCGAAAGCTCAACTGAAGG
>C00894 length=389
CAGGACACAGACTTCGGAAAAATTAGACTACCAAAAACAGGCCACGACATAGACTTTGGA
CATAAAACTAGATTCGGACCATTTTGTGTAAAAAACCCACCGCGCGAATTCCGTAATGAC
CCACCAAAACCTATCAATATTTGGGTGAAATACAAGTTCTTTTTTTCAGTTCGGCGGCAT
GTACCAGCCTCCCTGCGGAATCCCAGGATCCAGGAACTTCTAACCCCGACCTATCCTGTC
CGGATGGGAGGAGCAGTTACACACCCCAAATACGCCGGTCAAGGAGGTGGCTACACGACC
CAAGTTGGAGCTCAAGGTATCACCGCTTGCCTCTCTCAGAGCCATCAGTGCAGTTCCACC
CAGATCCTACAGCCAGAGTGCGTTTCTTC
>C00895 length=491
CAGGACACAGACTTCGGAAAAATTAGACTACCAAAAACAGGCCACGACATAGACTTTGGA
CATAAAACTAGATTCGGACCATTTTGTGTAAAAAACCCACCGCGCGAATTCCGTAATGAC
CCACCAAAACCTATCAATATTTGGGTGAAATACAAGTTCTTTTTTCAGTTCGGCGGCATG
TACCAGCCTCCCTGCGGAATCCAGGATCCAGGAACTTCTAACCCGACCTATCCTGTCCGG
ATGGGAGGAGCAGTTACACACCCCAAATACGCCGGTCAAGGAGGTGGCTACACGACCCAA
GTTGGAGCTCAAGGTATACCGCTGCCTCTCTCAGAGCCATCAGTGCAGTTCCACCCAGAT
CCTACAGCCAGAGTGCGTTTCTCCAAGAACCAAAGAAGAAGCCGAGGAAGGAGAGAAAAC
CGAGGAAACCTCGTGTGAGAGCTCCATTAGAGGTGCCGAAAGCTCTCCTGAAGGAGATGG
ATCGTCTGAGG
>C00896 length=157
CAGGACACAGACTTCGGAAAATTAGACTACCAAAAAACAGGCCACGACATAGACTTTGGA
CATAAAACTAGATTCGGACCATTTTGTGTAAAAAACCCACCGCGCGAATTCCGTAATGAC
CCACCAAAACCTATCAATATTTGGGTGAAATACAAGT
>C00897 length=514
CAGGACACAGACTTCGGAAAAATTAGACTACCAAAAACAGGCCACGACATAGACTTTGGA
CATAAAACTAGATTCGGACCATTTTGTGTAAAAAACCCACCGCGCGAATTCCGTAATGAC
CCACCAAACCTATCAATATTTGGGTGAAATACAAGTTCTTTTTTCAGTTCGGCGGCATGT
ACCAGCCTCCCTGCGGAATCCAGGATCCAGGAACTTCTAACCCGACCTATCCTGTCCGGA
TGGGAGGGAGCAGTTACACACCCCAAATACGCCGGTCAAGGAGGTGGCTACACGACCCAA
GTTGGAGCTCAAGGTATCACCGCTGCCTCTCTCAGACCATCAGTGCAGTTCCACCCAGAT
CCTACGCCAGAGTGCGTTTCTCAAGAACCCAAAGAAGAAAGCCGAGGAAGGAGAGGAAAC
CGAGGAAACCTCGTGTGAGAGCTCCATTACGAGTGCCGAAAGCTCTACTGAAGGAGATGG
ATCGTCTGAGGATGAGAACGAAGAGCGAGGAGGG
>C00898 length=386
CAGGACACAGACTTCGGAAAAATTAGACTACCAAAAACAGGCCACGACATAGACTTTGGA
CATAAAACTAGATTCGGACCATTTTGTGTAAAAACCCACCGCGCGAATTCCGTAATGACC
CACCAAAACCTATCAATATTTGGGTGAAATACAAGTTCTTTTTTCAGTTCGGCGGCATGT
ACCAGCCTCCCTGCGGAATCAGGATCCAGGAACTTCTAACCCGACCTATCCTGTCCGGAT
GGGAGGAGCAGTTACACACCCCAAAATACGCCGGTCAAGGAGGGTGGCTACACGACCCAA
GTTGGAGCTCAAGGTATCACCGCTGCCTCTCTCAGAGCCATCAGTGCAGTTCCACCCAGA
TCCTACAGCCAGAGTGCGTTTCTCCA
>C00899 length=413
CAGGACACAGACTTCGGAAAAATTAGACTACCAAAAACAGGCCACGACATAGACTTTGGA
CATAAAACTAGATTCGGACCATTTTGTGTAAAAACCCACCGCGCGAATTCCGTAATGACC
CACCAAAACCTATCAATATTTGGGTGAAATACAAGTTCTTTTTCAGTTCGGCGGCATGTA
CCAGCCTCCCTGCGGAATCCCAGGATCCAGGAACTTCTAACCCGACCTATCCTGTCCGGA
TGGGAGGAGCAGTTACACACCCCAAATACGCCGGTCAAGGAGGTGGCTACACGACCAAGT
TGGAGCTCAAGGTATCACCGCTGCCTCTCTCAGAGCCATCAGTGCAGTTCCACCCAGATC
CTACAGCCCAGAGTGGTTTCTCCAAGAACCCAAAGAAGAAGCCGAGGAAGGAG
>C00900 length=417
CAGGACACAGACTTCGGAAAAATTAGACTACCAAAAACAGGCCACGACATAGACTTTGGA
CATAAAACTAGATTCGGACCATTTTGTGTAAAAAACCCACCGCGCGAATTCCGTAATGAC
CCACCAAAACCTATCAATATTTGGGTGAAATACAAGTTCTTTTTTCAGTTCGGCGGCATG
TACCAGCCTCCCTGCGGAATCCAGGATCCAGGAACTTCTAACCCGACCTATCCTGTCCGG
ATGGGAGGAGCAGTTAACACACCCCAAATACGCCGGTCAAGAGGTGGCTACACGACCCAA
GTTGGAGCTCAAGGTATCACCGCTGCCTCTCTCAGAGCCATCAGTGCAGTTCCACCCAGA
TCCTACAGCCAGAGTGCGTTTCTCCAAGAACCCAAAGAAGAAGCCGAGGAAGGGAGG
>C00901 length=87
CAGGACACAGACTTCGGAAAAATTAGACTACCAAAACAGGCCACGACATAGACTTTGGAC
ATAAAACTAGATTCGGACCATTTGTGT
>C00902 length=376
CAGGACACAGACTTCGGAAAAATTAGACTACCAAAAACAGGCCACGACATAGACTTTGGA
CATAAACTAGATTCGGACCATTTTGTGTAAAAAACCCACCGCGCGAATTCCGTAATGACC
ACCAAAACCTATCAATATTTGGGTGAAATACAAGTTCTTTTTTCAGTTCGGCGGCATGTA
CCAGCCTCCCTGCGGAATCCAGGATCCAGGAACTTCTAACCCGACCTATCCTGTCCGGAT
GGGAGAGCAGTTACACACCCCAAATACGCCGGTCAAGGAGGTGGCTAACGACCCAAGTTG
GAGCTTCAAGGTATCACCGCTGGCCTCTCTCAGAGCCATCAGTGCAGTTCCACCCAGATC
CTTACAGCCAGAGTGC
>C00903 length=393
CAGGACACAGACTTCGGAAAAATTAGACTACCAAAAACAGGCCACGACATAGACTTTGGA
CATAAAACTAGATTCGGACCATTTTGTGTAAAAACCCACCGCGCGAATTCCGTAATGACC
CACCAAAACCTATCAATATTTGGGTGAATACAAGTTCTTTTTTCAGTTCGGCGGCATGTA
CCAGCCTCCCTGCGGAATCCAGGATCCAGGAACTTCTAACCCGACCTATCCTTGTCCGGA
TGGGAGGAGCAGTTACACACCCCAAATACGCCGTCAAGGAGGTGGCTACACGACCCAAGT
TGGAGCTCAAGGTATCACCGCTGCCTCTCTCAGAGCCATCAGTGCAGTTCCACCCAGATC
CTACAGCCAGAGTGCGTTTCTCAAGAACCCAAA
>C00904 length=512
CAGGACACAGACTTCGGAAAAATTAGACTACCAAAAACAGGCCACGACATAGACTTTGGA
CATAAAACTAGATTCGGACCATTTTGTGTAAAAAACCCACCGCGCGAATTCCGTAATGAC
CCACCAAAACCTATCAATATTTGGGTGAAATACAAGTTCTTTTTCAGTTCGGCGGCATGT
ACCAGCCTCCCTGCGGAATCCAGGATCCAGGAACTTCTAACCCGACCTATCCTGTCCGGA
TGGGAGGAGCAGTTACACACCCCAAATACGCCGGTCAAGGAGGTGGCTACACGACCCAAG
TTGGAGCTCAAGGGTATCACCGCTGCCTCTCTCAGAGGCAATCGTGCAGTTCCACCCAGA
TCTACAGCCAGAGTGCGTTTCTCCAAGAACCCAAAGAAGAAGCCGAGGAGGAGAGGAAAC
GGGAAACCTCGTGTGAGAGCTCCATACGAGTGCCGAAAGCTCTACTGAAAGGAGATGGAT
CGCTGAGGATTGAGGAACGAAGAGCGAGGAGG
>C00905 length=87
CAGGACACAGACTTCGGAAAAATTAGACTACCAAAAACAGGCCACGACATAGACTTTGGA
CATAAAACTAGATTCGGACCATTTTGT
>C00906 length=388
CAGGACACAGACTTCGGAAAAATTAGACTACCAAAAACAGGCCACGACATAGACTTTGGA
CATAAAACTAGATTCGGACCATTTTGTGTAAAAAACCCACCGCGCGAATTCCGTAATGAC
CCACCAAAACCTATCAATATTTGGGTGAAATACAAGTTCTTTTTTCAGTTCGGCGGCATG
TACCAGCCTCCCTGCGGAATCCAGGATCCAGGAACTTCTAACCCGACCTATCCTGTCCGG
ATGGGAGGAGCAGTTACACACCCCAAATACGCCGGTCAGGAGGTGGCTACACGACCCAAG
TTGGAGCTCAAGGTATCACCGCTGCCTCTCTCAGAGCCATCAGTGCAGTTCCACCCAGAT
CCTACAGCCAGAGTGCGTTTCTCCAAGA
>C00907 length=384
CAGGACACAGACTTCGGAAAAATTAGACTACCAAAAACAGGCCACGACATAGACTTTGGA
CATAAAAACTAGATTCGGACCATTTTGTGTAAAAAACCCACCGCGCGAATTCCGTAATGA
CCCACCAAAACCTATCAATATTTGGGTGAAATACAAGTTCTTTTTTCAGTTCGGCGGCAT
GTACCAGCCTCCCTGCGGAATCCAGGATCCAGGAACTTCTAACCCGACCTATCCTGTCCG
GATGGAGGAGCAGTTACACACCCCAAATACGCCGGTCAAGGAGGTGGCTACACGACCCAA
GTTGGAGCTCAAGGTATCACCGCTGCCTCCTCTCAGAGCCATCAGTGCAGTTCCCCAGTC
CTACAGCCAGAGTGCGTTTCTCCA
>C00908 length=521
CAGGACACAGACTTCGGAAAATTAGACTACCAAAAACAGGCCACGACATAGACTTTGGAC
ATAAAACTAGATTCGGACCATTTTGTGTAAAAAACCCACCGCGCGAATTCCGTAATGACC
CACCAAAACCTATCAATATTTGGGTGAAATACAAGTTCTTTTTTCAGTTCGGCGGCATGT
ACCAGCCTCCCTGCGGAATCCAGGATCCAGGAACTTCTAACCCGACCTATCCTGTCCGGA
TGGGAGGAGCAGTTACACACCCCAAATACGCCGGTCAAGGAGGTGGCTACACGACCCAAG
TTGGAGCTCAAGGTATCACCGCTGCCTCTCTCAGAGCCATCAGTGCAGTTCCACCCAGAT
CCTACAGCCAGAGTGCGTTTCTCCAAGAACCCAAAGAAGAAGGCCGAGGAAGAGAGGAAA
CCGAGGAAACCCTCGTGTGAGAGCTCCATTACGAGTGCCGAAGCTTCTAACTGAAGAGAT
GGATCTCTGAGGATGAGGAACGAAGAGCGAGGAGGCGCAGG
>C00909 length=89
CAGGACACAGACTTCGGAAAAATTAGACTACCAAAAACAGGCCACGACATAGACTTTGGA
CATAAAACTAGATTCGGACCATTTTGTGT
>C00910 length=415
CAGGACACAGACTTCGGAAAAATTAGACTACCAAAAACAGGCCACGACATAGACTTTGGA
CATAAAACTAGATTCGGACCATTTTGTGTAAAAACCCACCGCGCGAATTCCGTAATGACC
CACCAAAACCTATCAATATTTGGGTGAAATACAAGTTCTTTTTTCAGTTCGGCGGCATGT
ACCAGCCTCCCCTGCGGAATCCAGGATCCAGGAACTTCTAACCCGACCTATCCTGTCCGG
ATGGGAGGAGCAGTTACACACCCCAAATACGCCGGTCAAAGGAGGTGGCTACACGACCCC
AAGTTGGAGCTCAAGGTATCACCGCTGCCTCTCTCAGAGCATCAGTGCAGTTCCACCCAG
ATCCTACAGCCAGAGTGCGTTTCTCCAAGAACCCAAAGAAAGAAGCCGAGGAAGG
>C00911 length=422
CAGGACACAGACTTCGGAAAAATTAGACTACCAAAAACAGGCCACGACATAGACTTTGGA
CATAAAACTAGATTCGGACCATTTTGTGTAAAAAACCCACCGCGCGAATTCCGTAATGAC
CCACCAAAACCTATCAATATTTGGGTGAAATACAAGTTCTTTTTTCAGTTCGGCGGCATG
TACCCAGCCTCCCTGCGGAATCCAGGATCCAGGAACTTCTAACCCGACCTATCCTGTCCG
GATGGGAGGAGCAGTTACACACCCCAAATACGCCGGTCAAGGAGGTGCTACACGACCAAG
TTGGAGCTCAAGGTATCACCGCTGCCTCTCTCAGAGCCATCAGTGCAGTTCCACCCAGAT
CCTACAGCCAGAGTGCGTTTCTCCAAGAACCAAAGAAGAAGCCGAGGAAGGAGAGGAAAC
CG
>C00912 length=507
CAGGACACAGACTTCGGAAAAATTAGACTACCAAAAACAGGCCACGACATAGACTTTGGA
CATAAAACTAGATTCGGACCATTTTGTGTAAAAAACCCACCGCGCGAATTCCGTAATGAC
CCACCAAAACCTATCAATATTTGGGTGAAATACAAGTTCTTTTTCAGTTCGGCGGCATGT
ACCAGCCTCCCTGCGGAATCCAGGATCCAGGAACTTCTAACCCGACCTATCCTGTCCGGA
TGGGAGGAGCAGTTACACACCCCAAATACGCCGGTCAGGAGGTGGCTACACGACCCAAGT
TGGAGCTCAAGGTATCACCGCTGCCTCTCTCAGAGCCATCAGTGCAGTTCCACCCAGATC
CTACAGCCAGAGTGCGTTCTCCAAGAACCCAAAGAAGAAGCCGAGGAAGGAGAGGAAACC
GAGGAAACTCGTTGTGAGAGCCTCCATACGAGTGCCGAAAGTCTACTGAAGGAGATGGAT
CGTCTGAGGGATGAGGAACGAAGAGCG
>C00913 length=532
CAGGACACAGACTTCGGAAAAATTAGACTACCAAAAAACAGGCCACGACATAGACTTTGG
ACATAAAACTAGATTCGGACCATTTTGTGTAAAAAACCCACCGCGCGAATTCCGTAATGA
CCCACCAAAAACCTATCAATATTTGGGTGAAATACAAGTTCTTTTTCAGTTCGGCGGCAT
GTACCAGCCTCCCTGCGGAATCCAGGATCCAGGAACTTCTAACCCGACCTTATCCTGTCC
GGATGGGAGGAGCAGTTACACACCCAAATTACGCCGGTCAAGGAGGTGGCTACACGACCC
AAGTTGGAGCTCAAGGTATCACGCTGCCTCCTCAGAGCCAATCAGTGCAGTTCCACCCAG
ATCCACAGCCAGAGTGCGTTTCCTCCAAGAACCAAGAAGAAGCCGAAGGAAGGAGAGGAA
ACCGAGAAACTCGTGTGAGAGCTCCATACGAGTGCCGAAAGCTCTACTGAAGGAGATGTC
GTCTTGAGGATGAGGACGAAGAGCAGGAGGGCGCAGGAACAAGCGACGACTC
>C00914 length=444
CAGGACACAGACTTCGGAAAAATTAGACTACCAAAAAACAGGCCACGACATAGACTTTGG
ACATAAAACTAGATTCGGACCATTTTGTGTAAAAAACCCACCGCGCGAATTCCGTAATGA
CCCACCAAAACCTATCAATATTTGGGTGAAATACAAGTTCTTTTTTCAGTTCGGCGGCAT
GTACCAGCCTCCCTGCGGAATCCAGGATCCAGGAACTTCTAACCCGACCTATCCTGTCCG
GATGGGAGGAGCAGTTACACACCCCAAATACGCCGGTCAAGGAGGTGGCTACACGACCCA
AGTTGGAGCTCAAGGTATCACCGCTGCCTCTCTCAGAGCCATCAGTGCAGTTCCACCCAG
ATCCTACAGCCAGAGTGCGTTTCTCCAAGAACCCAAAGAAGAAGCCGAGGAAGGAGAGGA
AACCGAGGAAACCTCGTGTGAGAC
>C00915 length=260
CAGGACACAGACTTCGGAAAAATTAGACTACCAAAAACAGGCCACGACATAGACTTTGGA
CATAAAACTAGATTCGGACCATTTTTGTGTAAAAAACCCACCGCGCGAATTCCGTAATGA
CCCACCAAAACCTATCAATATTTGGGTGAAATACAAGTTCTTTTTTCAGTTCGGCGGCAT
GTACCAGCCTCCCTGCGGAATCCAGGATCCAGGAACTTCTAACCCGACCTATCCTGTCCG
GATGGGAGGAGCAGTTACAC
>C00916 length=533
CAGGACACAGACTTCGGAAAAATTAGACTACCAAAAACAGGCCACGACATAGACTTTTGG
ACATAAAACTAGATTCGGACCATTTGTGTAAAAAACCCACCGCGCGAATTCCGTAATGAC
CCACCAAAACCTATCAATATTTGGGTGAAATACAAGTTCTTTTTTCAGTTCGGCGGCATG
TACCAGCCTCCCTGCGGAATCCAGGATCCAGGAACTTCTAACCCCGACCTATCCTGTCCG
GATGGGAGGAGCAGTTACACACCCCCAAATACGCCGGTCAAGGAGGTGGCTACACGACCC
AAGTTGGAGCTCAAGGTATCACGCTGCCTCTCTCAGAGCCATCAGTGCAGTTCCACCCAG
ATCCTACAGCCAGAGGCGTTTCTCCAAGAACCCAAAGAAGAGCGAGGAAGGAGAGGAAAC
CGAGGAAACCCGTGTGAGAGCTCCATTACGAGTGCCGAAAGCTCTACTGAAGGAGATGGA
TCGTCTGAGGATTGAGGAACGAAGAGCGAGGAGGGCGCAGGAACCAAGCGACG
>C00917 length=393
CAGGACACAGACTTCGGAAAAATTAGACTACCAAAAACAGGCCACGACATAGACTTTGGA
CATAAAAACTAGATTCGGACCATTTTGTGTAAAAAACCCACCGCGCGAATTCCGTAATGA
CCCACCAAAAACCTATCAATATTTGGGTGAAATACAAGTTCTTTTTTCAGTTCGGCGGCA
TGTACCAGCCTCCCCTGCGGAATCCAGGATCCAGGAAACTTCTAACCCGACCTATCCTGT
CCGGATGGGAGGAGCAGTTACACACCCCAAATACGCCGGTCAAGGAGGTGGCTACACGAC
CCAAGTTGGAGCTCAAGGTATCACCGCTGCCTCTCTCAGAGCCATCAGTTGCAGTTCCAC
CCAGATCCTACAGCCCAGAGTGCGTTTCTCCAA
>C00918 length=387
CAGGACACAGACTTCGGAAAAATTAGACTACCAAAAACAGGCCACGACATAGACTTTGGA
CATAAAACTAGATTCGGACCATTTTGTGTAAAAAACCCACCGCGCGAATTCCGTAATGAC
CCACCAAAACCTATCAATATTTGGGTGAAATACAAGTTCTTTTTTTCAGTTCGGCGGCAT
GTACCAGCCTCCCTGCGGAATCCAGGATCCAGGAACTTCTAACCCGACCTATCCTGTCCG
ATGGGAGGAGCAGTTTACACACCCCAAATACGCCGGTCAAGGAGGTGGCTACACGACCAA
GTTGGAGCTCAAGGTATCACCGCTGCCTCTCTCAGAGCCTCCAGTGCAGTTCCACCCAGG
ATCCTACAGCCAGAGTGCGTTTCTCCA
>C00919 length=258
CAGGACACAGACTTCGGAAAAATTAGACTACCAAAAACAGGCCACGACATAGACTTTGGA
CATAAAACTAGATTCGGACCATTTTGTGTAAAAACCCACCGCGCGAATTCCGTAATGACC
CACCAAAACCTATCAATATTTGGGTGAAATACAAGTTCTTTTTTCAGTTCGGCGGCATGT
ACCAGCCTCCCTGCGGAATCCAGGATCCAGGAACTTCTAACCCGACCTATCCTGTCCGGA
TGGGAGGAGCAGTTACAC
>C00920 length=391
CAGGACACAGACTTCGGAAAAATTAGACTACCAAAAACAGGCCACGACATAGACTTTGGA
CATAAAACTAGATTCGGACCATTTTGTGTAAAAAACCCACCGCGCGAATTCCGTAATGAC
CCACCAAAACCTATCAATATTTGGGTGAAATACAAGTTCTTTTTTCAGTTCGGCGGCATG
TACCAGCCTCCCTGCGGAATCCAGGATCCAGGAACTTCTAACCCGACCTATCCTGTCCGG
ATGGGAGGAGCAGTTACACACCCCAAATACGCCGGTCAAGGAGGTGGCTACACGACCAAG
TTGGAAGCTCAAGGTATCACCGCTGCCTCTCTCAGAGCCATCAGTGCAGGTTCCACCCCA
GATCCTACAGCCAGAGTGCGTTCTCCAAGGA
>C00921 length=419
CAGGACACAGACTTCGGAAAAATTAGACTACCAAAACAGGCCACGACATAGACTTTGGAC
ATAAAACTAGATTCGGACCATTTTGTGTAAAAAACCCACCGCGCGAATTCCGTAATGACC
CACCAAAACCTATCAATATTTGGGTGAAATACAAGTTCTTTTTTTCAGTTCGGCGGCATG
TACCAGCCTCCCTGCGGAATCCAGGATCCAGGAACTTCTAACCCGACCTATCCTGTCCGG
ATGGGAGGAGCATTACACACCCCAAATACGCCGGTCAAGAGGTGGCTACACGACCCCAAG
TTGGAGCTCAAGGTATCACCGCTGCCTCTCTCAGAGCCATCAGTGCAGTTCCACCCAGAT
CCTACAGCCAGAGTGCGTTTTCTCCAAGAACCCAAAGAAGAAAGCCGAGGAAGGAAGAG
>C00922 length=386
CAGGACACAGACTTCGGAAAAATTAGACTACCAAAAACAGGCCACGACATAGACTTTGGA
CATAAAACTAGATTCGGACCATTTTGTGTAAAAAACCCACCGCGCGAATTCCGTAATGAC
CCACCAAAACCTATCAATATTTGGGTGAAATACAAGTTCTTTTTTCAGTTCGGCGGCATG
TACCAGCCTCCCTGCGGAATCCAGGATCCAGGAACTTCTAACCCGACCTATCCTGTCCGG
ATGGGAGGAGCAGTTACACACCCCAAATACGCCGGTCAAGGAGGTGGCTACACGACCCAA
GTTGGAGCTCAAGGTATCACCGCTGCCTCTCTCAGAGCCATCAGTGCAGTTCCACCCAGA
TCCTACAGCCAGAGTTGCGTTTCTCC
>C00923 length=89
CAGGACACAGACTTCGGAAAAATTAGACTACCAAAAACAGGCCACGACATAGACTTTGGA
CATAAAACTAGATTCGGACCATTTTGTGT
>C00924 length=388
CAGGACACAGACTTCGGAAAAATTAGACTACCAAAAACAGGCCACGACATAGACTTTGGA
CATAAAACTAGATTCGGACCATTTTGTGTAAAAAACCCACCGCGCGAATTCCGTAATGAC
CCACCAAAACCTATCAATATTTGGGTGAAATACAAGTTCTTTTTTCAGTTCGGCGGCATG
TACCAGCCTCCCTGCGGAATCCAGGATCCAGGAACTTCTAACCCGACCTATCCTGTCCGG
ATGGGAGGAGCAGGTTACACACCCCCAATACGCCGGTCAAAGGAGGTGGCTACACGACCC
AAGTTGGAGCTCAAGGTATCACCGCTGCCTCTCTCAGAGCCATCAGTGCAGTTCACCCAG
ATCCTACAGCCAGAGTGCGTTTCTCAAG
>C00925 length=90
CAGGACACAGACTTCGGAAAAAATTAGACTACCAAAAACAGGCCACGACATAGACTTTGG
ACATAAAACTAGATTCGGACCATTTTGTGT
>C00926 length=384
CAGGACACAGACTTCGGAAAAATTAGACTACCAAAAACAGGCCACGACATAGACTTTGGA
CATAAAACTAGATTCGGACCATTTTGTGTAAAAAACCCACCGCGCGAATTCCGTAATGAC
CCACCAAAACCTATCAATATTTGGGTGAAATACAAGTTCTTTTTCAGTTCGGCGGCATGT
ACCAGCCTCCCTGCGGAATCCAGATCCAGGAACTTCTAACCCGACCTATCCTGTCCGGAT
GGGAGGAGCAGTTACACACCCCAAATACGCCGGTCAAGGAGGTGGCTACACGACCCAAGT
TGGAGCTCAAGGTATCACCGCTGCCTCTCTCAGAGCCCATCAGTGCAGTTCCACCCAGAT
CCTACAGCAGAGTGCGTTTCTCCA
>C00927 length=420
CAGGACACAGACTTCGGAAAAAATTAGACTACCAAAAACAGGCCACGACATAGACTTTGG
ACATAAAACTAGATTCGGACCATTTTGTGTAAAAAACCCACCGCGCGAATTCCGTAATGA
CCCACCAAAAACCTATCAATATTTGGTGAAATACAAGTTCTTTTTTCAGTTCGGCGGCAT
GTACCAGCCTCCCTGCGGAATCCAGGATCCAGGAACTTCTAACCCGACCTATCCTGTCCG
GATGGGAGGAGCAGTTACACACCCCAAATACGCCGGTCAAGGAGGTGGCTACACGACCCA
AGTTGGAGCTCAAGGTATCACCGCTGCCTCTCTCAGAGCCATCAGTGCAGTTCCACCCAG
ATCCTACAGCCAGAGTGCGTTTCTCCAAAGAACCCAAAGAAGAGCCGAGGAAGGAGAGGA
>C00928 length=539
CAGGACACAGACTTCGGAAAAATTAGACTACCAAAAACAGGCCACGACATAGACTTTGGA
CATAAAACTAGATTCGGACCATTTTGTGTAAAAACCACCGCGCGAATTCCGTAATGACCC
ACCAAAACCTATCAATATTTGGGTGAAATACAAGTTCTTTTTTCAGTTCGGCGGCATGTA
CCAGCCTCCCTGCGGAATCCAGGATCCAGGAACTTCTAACCCGACTATCCTGTCCGGATG
GGAGGAGCAGTTCACACCCCAAATAGCCGGCAAGGAGGTGGCTACACGACCCAAGTTGGA
GCTCAAGGTATCACCGCCTGCCTCTCTCAGAGCCATCAGTGCAGTTCCCACCCAGATCCT
ACAGCAGAGTGCGTTTCTCCAAGAAACCCAAAGAAGAAGCCGAGGAAGGAGAGGAAACCG
AGGAAACCTCGTGTGAGAGCTCCAATTACGAGTGCCGAAAGCTCTACTGAAGAGATGGAT
CGTCTGAGGATGAGGAACGAGAGCGAGGAGGCCGCAGGAACAAAGGACGACTTCAGAAA
>C00929 length=415
CAGGACACAGACTTCGGAAAAATTAGACTACCAAAAACAGGCCACGACATAGACTTTGGA
CATAAAACTAGATTCGGACCATTTTGTGTAAAAACCCACCGCGCGAATTCCGTAATGACC
CACCAAAACCTATCAATATTTGGGTGAAATACAAGTTCTTTTTTCAGTTCGGCGGCATGT
ACCAGCCTCCCTGCGGAATCCAGGATCCAGGAACTTCTAACCCGACCTATCCTGTCCGGA
TGGGAGGAGCAGTTACACACCCCAAATACGCCGGTCAAGGAGGTGGCTACACGACCCAAG
TTGGAGCTCAAGGTATCACCGCTGCCTCTCTCAGAGCCATCAGTGCAGTTCCACCCAGAT
CCTACAGCCAGAGGGTTTCTCCAAGAACCCAAAGAAGAAGCCGAGGAAGGAGAGG
>C00930 length=87
CAGGACACAGACTTCGGAAAAATTAGACTACCAAAAACAGGCCACGACATAGACTTTGGA
CATAAAACTAGATTCGGACCATTTTGT
>C00931 length=552
CAGGACACAGACTTCGGAAAAATTAGACTACCAAAAACAGGCCACGACATAGACTTTGGA
CATAAAACTAGATTCGGACCATTTTGTGTAAAAAACCCACCGCGCGAATTCCGTAATGAC
CCACCAAAACCTATCAATATTTGGGTGAAATACAAGTTCTTTTTTCAGTTCGGCGGCATG
TACCAGCCTCCCTGCGGAATCCAGGATCCCAGGGAACTTCTAACCCGACCTATCCTGTCC
GGATGGGAGGAGCAGTTACACACCCCAAATACGCCGGTCAAGGAGGTGGCTACACGACCC
AAGTTGGAGCTCAAGGTATCACCCGCTGCCTCTCTCAGAGCCATCAGTGCAGTTCCCACC
CAATCCTACAGCCAGAGTGCGTTTCTCCAAGAACCCAAAGAAGAACCGAGGAAGGGAGGA
AACCGAGGAAACTCGGTGTGAGAGCTCCAATTTACGAGTGCCGAAAGCTCTACTGAAGGA
GATGGATCGTCTGAGGATGAGGAACGAAGAGCGAGGAGGCGCAGGAACAAGCGACACTCA
GAATATTTCTCC
>C00932 length=89
CAGGACACAGACTTCGGAAAAATTAGACTACCAAAAACAGGCCACGACATAGACTTTGGA
CATAAAACTAGATTCGGACCATTTTGTGT
>C00933 length=419
CAGGACACAGACTTCGGAAAAATTAGACTACCAAAACAGGCCACGACATAGACTTTGGAC
ATAAAACTAGATTCGGACCATTTTGTGTAAAAAAACCCACCGCGCGAATTCCGTAATGAC
CCACCAAAACCTATCAATATTTGGGTGAAATACAAGTTCTTTTTTCAGTTCGGCGGCATG
TACCAGCCTCCCTGCGGAATCCAGGATCCAGGAACCTTCTAACCCGACCTATCCTGTCCG
GATGGGAGGAGCAGTTACACACCCCAAATACGCCGGTCAAGGAGGTGGGCTACACGACCC
AAGTTGGAGCTCAAGGTATCACCGCTGCCTCTCTCAAGAGCCATCAGTGCAGTTCCACCC
AGATCCTACAGCCAGAGTGCGTTTCTCCAAGAACCAAAGAAGAAGCCGAGGAAGGAGAG
>C00934 length=89
CAGGACACAGACTTCGGAAAAATTAGACTACCAAAAACAGGCCACGACATAGACTTTGGA
CATAAAACTAGATTCGGACCATTTTGTGT
>C00935 length=510
CAGGACACAGACTTCGGAAAAATTAGACTACCAAAAACAGGCCACGACATAGACTTTGGA
CATAAAACTAGATTCGGACCATTTTGTGTAAAAAACCCACCGCGCGAATTCCGTAATGAC
CCACCAAAACCTATCAATATTTGGGTGAAATACAAGTTCTTTTTTCAGTTCGGCGGCATG
TACCAGCCTCCCTGCGGAATCCAGGATCCAGGAACTTCTAACCCGACCTATCCTGTCCGG
ATGGGAGGAGCAGTTACACACCCCAAATACGCCGGTCAAGGAGGTGGCTACACGACCCAA
GTTGGAGCTCAAGGTATCACCGCTGCCTCTCTCAGAGCCATCAGTGCAGTTCCACCCAGA
TCCCTACAGCCAGAGTGCGTTTCTCCAAGAACCCAAAGAAGGAAGCCGAGGAAGAGGGAA
ACCGAGGAAACCTCGTGTGAGGAGCTCCATTACGAGTGCCGAAAAGCTCTACTGAAGGAG
ATGGATCGTCTGAGGATGAGGAACGAAGAC
>C00936 length=422
CAGGACACAGACTTCGGAAAAATTAGACTACCAAAAACAGGCCACGACATAGACTTTGGA
CATAAACTAGATTCGGACCATTTTGTGTAAAAAACCCACCGCGCGAATTCCGTAATGACC
CACCAAAACCTATCAATATTTGGGTGAAATACAAGTTCTTTTTTCAGTTCGGCGGCATGT
ACCAGCCTCCCTGCGGAATCCAGGATCCAGGAACTTCTAACCCGACCTATCCTGTCCGAT
GGGAGGAGCAGTTACACACCCCAAATACGCCGGTCAAGGAGGTGGCTACACGACCCAAAG
TTGGAGCTCAAGGTATCACCGCTGCCTCTCTCAGAGCCATCAGTGGCAGTTCCACCCAGA
TCCTACAGCCAGAGTGCGTTTCTCCAAGAACCCAAAGAAGAGCCGAGGAAGGAGAGGAAA
CC
>C00937 length=88
CAGGACACAGACTTCGGAAAAATTAGACTACCAAAAAACAGGCCACGACATAGACTTTGG
ACATAAAACTAGATTCGGACCATTTTGT
>C00938 length=486
CAGGACACAGACTTCGGAAAAATTAGACTACCAAAAAACAGGCCACGACATAGACTTTGG
ACATAAAACTAGATTCGGACCATTTTGTGTAAAAAACCCACCGCGCGAATTCCGTAATGA
CCCACCAAAACCTATCAATATTTGGGTGAAATACAAGTTCTTTTTTCAGTTCGGCGGCAT
GTACCAGCCTCCCTGCGGAATCCAGGATCCAGGAACTTCTAACCCGACCTATCCTGTCCG
GATGGGAGGAGCAGTTACACACCCCAAATACGCCGGTCAAGGAGGTGGCTACACGACCCA
AGTTGAGCTCAAGGTATCACCGCTGCCTCTCTCAGAGCCATCAGTGCAGTTCCACCCAGA
TCCTACAGCCAGAGTGCGTTTCTCCAAGAACCCAAAGAAGAGCCGAGGAAGGAGAGGAAA
CCGAGGAAACCTCGTGGTGAGAGCTCCATTACGAGTGCCGAAGCTCTACTGAAGGAAGAT
GGATCG
>C00939 length=546
CAGGACACAGACTTCGGAAAATTAGACTACCAAAAACAGGCCACGACATAGACTTTGGAC
ATAAAACTAGATTCGGACCATTTTGTGTAAAAAACCCACCGCGCGAATTCCGTAATGACC
CACCAAAACCTATCAATATTTGGGTGAAAATACAAGTTCTTTTTTCAGTTCGGCGGCATG
TACCAGCCTCCCTGCGGAATCCAGGATCCAGGAACTTCTAACCCGACCTATCCTGTCCGG
ATGGGAGGAGCAGTTACACACCCCAAATACGCCCGGTCAAGGAGGTGGCTACACGACCCA
AGTTGGAGCTCAAGGTATCACCGCTGCCTCTCTCAGAGCCATCAGTGCAGTTCCACCCAG
ATCCTACAGCCAGAGTGCGTTTCTCCAAGGAACCCAAAGAAGAAGCCGAGGAAGGAGAGG
AAACCGAGGAAAACCTCGTGTGAGAGCTCCATTTACGAGTGCCGAAAGCTCTACTGAAGG
AGATGGTCGTCTGAGGATGAGGAACGAAGAGCGAGGAGGCGCGGAAAAGGAACTCAGATA
TTTCTC
>C00940 length=383
CAGGACACAGACTTCGGAAAAATTAGACTACCAAAAACAGGCCACGACATAGACTTTGGA
CATAAAACTAGATTCGGACCATTTTGTGTAAAAAACCCACCGCGCGAATTCCGTAATGAC
CCACCAAACCTATCAATATTTGGGTGAAATACAAGTTCTTTTTTCAGTTCGGCGGCATGT
ACCAGCCTCCCTGCGGAATCCAGGATCCAGGAAACTTCTAACCCGACCTATCCTGTCCGG
ATGGGAGGAGCAGTTACACACCCCAAATACGCCGGTCAAGGGAGGTGGCTACACGACCCA
AGTTGGAGCTCAAGGTATCACCGCTGCCTCTCTCAGAGCCATCAGTGCAGTTCACCCAGA
TCCTACAGCCAGAGTGCGTTTCT
>C00941 length=261
CAGGACACAGACTTCGGAAAAATTAGACTACCAAAAACAGGCCACGACATAGACTTTGGA
CATAAAACTAGATTCGGACCATTTTGTGTAAAAAACCCACCGCGCGAATTCCGTAATGAC
CCACCAAAACCTATCAATATTTGGGTGAAATACAAGTTCTTTTTTCAGTTCGGCGGCATG
TACCAGCCTCCCTGCGGAATCCAGGATCCAGGAACTTCTAACCCGACCTATCCTGTCCGG
ATGGGAGGAGCAGTTACACAC
>C00942 length=423
CAGGACACAGACTTCGGAAAAATTAGACTACCAAAAACAGGCCACGACATAGACTTTGGA
CATAAAACTAGATTCGGACCATTTTGTGTAAAAAACCCACCGCGCGAATTCCGTAATGAC
CCACCAAAACCTATCAATATTTGGGTGAAATACAAGTTCTTTTTTCAGTTCGGCGGCATG
TACCAGCCTCCCTGCGGAATCCAGGATCCAGGAACTTCTAACCCGACCCTATCCTGTCCG
GATGGGAGGAGCAGTTACACACCCAAATACGCCGGTCAAGGAGGTGGCTACACGACCCAA
GTTGGAGCTCAAGGTATCACCGCTGCCTCTCTCAGAGCCATCAGTGCAGTTCCACCCAGA
TCCTACAGCCAGAGTGCGTTTCTCAAGAACCAAAGAAGAAGCCGAGGAAGGAGAGGAAAA
CCG
>C00943 length=423
CAGGACACAGACTTCGGAAAAATTAGACTACCAAAAAACAGGCCACGACATAGACTTTGG
ACATAAAACTAGATTCGGACCATTTTGTGTAAAAAACCCACCGCGCGAATTCCGTAATGA
CCCACCAAAACCTATCAATATTTGGGTGAAATACAAGTTCTTTTTTCAGTTCGGCGGCAT
GTACCAGCCTCCCTGCGGAATCCAGGATCCAGGAACTTCTAACCCGACCTATCCTGTCCG
GATGGGAGGAGCAGTTACACACCCCAAATACGCCGGTCAAGGAGGTGGCTACACGACCCA
AGTTGGAGCTCAAGGTATCACCGCTGCCTCTCTCAGACCATCAGTGCAGTTCCACCCAGA
ATCCTACACCAGAGGCGTTTCTCCAAGAACCAAAGAAGAACCGAGGAAGGAAGAGGAAAC
CGA
>C00944 length=460
CAGGACACAGACTTCGGAAAAATTAGACTACCAAAAACAGGCCACGACATAGACTTTGGA
CATAAAACTAGATTCGGACCATTTTGTGTAAAAAACCCACCGCGCGAATTCCGTAATGAC
CCACCAAAAACCTATCAATATTTGGGTGAAATACAAGTTCTTTTTTCAGTTCGGCGGCAT
GTACCAGCCTCCCTGCGGAATCCAGGATCCAGGAACTTCTAACCCGACCTATCCTGTCCG
GATGGGAGGAGCAGTTACACACCCCAAATACGCCGGTCAAGGAGGTGGCTACACGACCCA
AGTTGGAGCTCAAGGTATCACGCTGCCTCTCTCAGAGCCATCAGTGCAGTTCCACCCAGA
TCCTACAGCCAGGAGTGCGTTTCTCCAAGAACCCAAAGAAGAAGCCGGAGGAAGGAGAGG
AAACCGAGGAAAACCTCGTGTTGAGAGCTCCATTACGAGT
>C00945 length=391
CAGGACACAGACTTCGGAAAAATTAGACTACCAAAAACAGGCCACGACATAGACTTTGGA
CATAAAACTAGATTCGGACCATTTTGTGTAAAAAACCCACCGCGCGAATTCCGTAATGAC
CCACCAAAACCTATCAATATTTGGGTGAAATACAAGTTCTTTTTTCAGTTCGGCGGCATG
TACCAGCCTCCCTGCGGAATCCAGGATCCAGGAACTTCTAACCCGACCTATCCTGTCCGG
ATGGGAGGAGCAGTTACACACCCCAAATACGCCGGTCAAGGAGGTGGCTACACGACCCAA
GTTGGAGCTCAAAGGTTCACCGCTGCCTCTCTCAGAGCCATCAGTGCAGTTCCCACCCAG
ATCCTACAGCCAGAGTGCGTTTCTCAAGAAC
>C00946 length=157
CAGGACACAGACTTCGGAAAAATTAGACTACCAAAAACAGGCCACGACATAGACTTTGGA
CATAAAAACTAGATTCGGACCATTTTGTGTAAAAAACCCACCGCGCGAATTCCGTAATGA
CCCACCAAAACCTATCAATATTTGGGTGAAATACAAG
>C00947 length=517
CAGGACACAGACTTCGGAAAAATTAGACTACCAAAAACAGGCCACGACATAGACTTTGGA
CATAAAACTAGATTCGGACCATTTTGTGTAAAAAACCCACCGCGCGAATTCCGTAATGAC
CCACCAAAACCTATCAATATTTGGGTGAAATACAAGTTCTTTTTTCAGTTCGGCGGCATG
TACCAGCCTCCCTGCGGAATCCAGGATCCAGGAACTTCTAACCGACCTATCCTGTCCGGA
TGGGAGGAGCAGTTACACACCCCAAATACGCCGGTCAAGGAGGTGGCTACACGACCAAGT
TGGAGCTCAAGGTATCACCGCTGCCTCCTCAGAGCCATCAGTGCAGTTCCACCCAGATCC
TACAGCCAGAGTGCTTTCTCCAAGAACCCAAAGAAGAAGCCGAGGAAGGAGAGGAAACCG
AGGAAACCTCGTGTGAGAGCTTCCATTACGAGTGCCGAAAGCTCTACTGAAGGAGATGGA
TCGTCTGAGGATGAGGAACGAAGAGCGAGGAGGCGCA
>C00948 length=488
CAGGACACAGACTTCGGAAAAATTAGACTACCAAAAACAGGCCACGACATAGACTTTGGA
CATAAAACTAGATTCGGACCATTTTGTGTAAAAAACCCACCGCGCGAATTCCGTAATGAC
CCACCAAAACCTATCAATATTTGGGTGAAATACAAGTTCTTTTTTCAGTTCGGCGGCATG
TACCAGCCTCCCTGCGGAATCCAGGATCCAGGAACTTCTAACCCGACCTATCCTGTCCGG
ATGGGAGGAGCAGTTACACACCCCAAATACGCCGGTCAGGAGGTGGCTACACGACCCAAG
TTGGAGCTCAAGGTATCACCGCTGCCTCTCTCAGAGCCATCAGTGCAGTTCCACCCAGAT
CCTACAGCCAGAGTGCGTTTCTCCAAGAACCCAAAGAAGAAGCCGAGGAAGGAGAGGAAA
CCGAGGAAACCTCGTGTGAGAGCTCCATTACGAGTGCCGAAAGCTCTACTGAAGGAGATG
ATCGTCTG
>C00949 length=389
CAGGACACAGACTTCGGAAAAATTAGACTACCAAAAACAGGCCACGACATAGACTTTGGA
CATAAAACTAGATTCGGACCATTTTGTGTAAAAAACCCACCGCGCGAATTCCGTAATGAC
CCACCAAAACCTATCAATATTTGGGTGAAATACAAGTTCTTTTTTTCAGTTCGGCGGCAT
GTACCAGCCTCCCTGCGGAATCCAGGATCCAGGAACTTCTAACCCGACCTATCCTGTCCG
GATGGGAGGAGCAGTTACACACCCCAAATACGCCGGTCAAGGAGGTGGCCTACACGACCA
AGTTGAGCTCAAGGTATCACCGCTGCCTCTCTCAGAGCCATCGTGCAGTTTCCACCCAGA
TCCTACAGCCAGAGTGCGTTTCTCCAAGA
>C00950 length=504
CAGGACACAGACTTCGGAAAAATTAGACTACCAAAAACAGGCCACGACATAGACTTTGGA
CATAAAACTAGATTCGGACCATTTTGTGTAAAAAACCCACCGCGCGAATTCCGTAATGAC
CCACCAAAACCTATCAATATTTGGGTGAAATACAAGTTCTTTTTTCAGTTCGGCGGCATG
TACCAGCCTCCCTGCGGAATCCAGGATCCAGGAACTTCTAACCCGACCTATCCTGTCCGG
ATGGGAGGAGCCAGTTACACACCCCCAAATACGCCGGTCAAGGAGGTGGCTACACGACCC
CAAGTTGGAGCTCAAGGTATCACCGCTGCCTCTCTCAGAGCCATCAGTGCAGTTCCACCC
AGATCCTACAGCCAGAGTGCGTTTCTCCAAGAACCCAAAGAAGAAGCCGAGGAAGGAGAG
GAAACCGAGGAAACCTCGTGTGAGAGCTCCATTACGAGTTGCCGAAAGCTCTACTGAAGG
AGGAGGATCGTCTGAGGATGAGGA
>C00951 length=87
CAGGACACAGACTTCGGAAAAATTAGACTACCAAAAACAGGCCACGACATAGACTTTGGA
CATAAAACTAGATTCGGACCATTTTGT
>C00952 length=424
CAGGACACAGACTTCGGAAAAATTAGACTACCAAAAACAGGCCACGACATAGACTTTGGA
CATAAAACTAGATTCGGACCATTTTGTGTAAAAAACCCACCGCGCGAATTCCGTAATGAC
CCACCAAAACCTATCAATATTTGGGTGAAATACAAGTTCTTTTTTCAGTTCGGCGGCATG
TACCAGCCTCCCTGCGGAATCCAGGATCCAGGAACTTCTAACCGACCTATCCTGTCCGGA
TGGGAGGAGCAGTTACACACCCCAAATACGCCGGTCAAGGAGGTGGCTACACGACCAAGT
TGGAGCTCAAGGTATCACCGCTGCCTCTCTCAGAGCCATCAGTGCAGTTCCACCCAGATC
CTACAGCCAGAGTGCGTTTTCCCAAGAACCCAAAGAAGAAGCCAGGAAGGAGAGGAACCG
AGGA
>C00953 length=385
CAGGACACAGACTTCGGAAAAATTAGACTACCAAAAACAGGCCACGACATAGACTTTGGA
CATAAAACTAGATTCGGACCATTTTGTGTAAAAAACCCACCGCGCGAATTCCGTAATGAC
CCACCAAAACCTATCAATATTTGGGTGAAATACAAGTTCTTTTTTCAGTTCGGCGGCATG
TACCAGCCTCCCTGCGGAATCCAGGATCCAGGAACTTCTAACCCGACCTATCCTGTCCGG
ATGGGAGGAGCAGTTACACACCCCAAATACGCCGGTCAAGGAGGTGCTACACGACCCAAG
TGGAGCTCAAGGTATCACCGCTGCCTCTCTCAGAGCCATCAGTGCAGTCCCCCAGATCCT
ACAGCCAGAGTGCGTTTCTCCAAGA
>C00954 length=390
CAGGACACAGACTTCGGAAAAATTAGACTACCAAAAACAGGCCACGACATAGACTTTGGA
CATAAAACTAGATTCGGACCATTTGTGTAAAAAACCCACCGCGCGAATTCCGTAATGACC
CACCAAAAACCTATCAATATTTGGGTGAATACAAGTTCTTTTTCAGTTCGGCGGCATGTA
CCAGCCTCCCTGCGGAATCCAGGATCCAGGAACTTCTAACCCGACCTATCCTGTCCGGAT
GGGAGGAGCAGTTACACACCCCAAATACGCCCGGTCAAGGAGGTGGCTACACGACCCAAG
TTGGAGCTCCAAGGTATCACCGCTGCCTCTCTCAGAGCCATCAGTGCAGTTCCCACCCAG
ATCCTACAGCCAGAGTGCGTTTCTCCAAGA
>C00955 length=424
CAGGACACAGACTTCGGAAAAATTAGACTACCAAAAACAGGCCACGACATAGACTTTGGA
CATAAAACTAGATTCGACCATTTTGTGTAAAAAACCCACCGCGCGAATTCCGTAATGACC
CACCAAAACCTATCAATATTTGGGGTGAAATACAAGTTCTTTTTTCAGTTCGGCGGCATG
TACCAGCCTCCCTGCGGAATCCAGGATCCAGGAACTTCTAACCCGACCATCCTGTCCGGA
TGGGAGGAGCAGTTACACACCCCCAAATACGCCGGTCAAGGAGGTGGCTACACGACCCAA
GTGGAGCTTCAAGGTATCACCGCTGCCTCTCTCAGAGCCATCAGTGCAGTTCCCACCCAG
ACCTACAGCCAGAGTGCGTTTCTCCAAGAACCCAAAGAAGAAAGCCGAGGAAGAGAGGAA
CCGA
>C00956 length=387
CAGGACACAGACTTCGGAAAAATTAGACTACCAAAAACAGGCCACGACATAGACTTTTGG
ACATAAAACTAGATTCGGACCATTTTGTGTAAAAAACCCACCGCGCGAATTCCGTAATGA
CCCACCAAAACCTATCAATATTTGGGTGAAATACAAGTTCTTTTTTCAGTTCGGCGGCAT
GTACCAGCCTCCCTGCGGAATCCAGGATCCAGGAACTTCTAACCCGACCTATCCTGTCCG
GGATGGGAGGAGCAGTTACACACCCCAAATACGCCGGTCAAGAGGTGGCTACACGACCCA
AGTTGGAGCTCAAGGTATCACCGCTGCCTCTCTCAAGAGCCATCAGTGCAGTTCCACCCA
GATCCTACAGCCAGAGTGCGTTTCTCC
>C00957 length=88
CAGGACACAGACTTCGGAAAAATTAGACTACCAAAAACAGGCCACGACATAGACTTTGGA
CATAAAACTAGATTCGGACCATTTTGTG
>C00958 length=410
CAGGACACAGACTTCGGAAAAATTAGACTACCAAAAACAGGCCACGACATAGACTTTGGA
CATAAAACTAGATTCGGACCATTTTGTGTAAAAAACCCACCGCGCGAATTCCGTAATGAC
CCACCAAAACCTATCAATATTTGGTGAAATACAAGTTCTTTTTTCAGTTCGGCGGCATGT
ACCAGCCTCCCTGCGGAATCCAGGATCCAGGAACTTCTAACCCGACCTATCCTGTCCGGA
TGGGAGGAGCAGTTACACACCCCAAATACGCCGGTCAGGAGGTGGCTACACGACCCAAGT
TTGGAGCTCAAGGTATCACCGCTGCCTCTCTCAGAGCCATCAGTCAGTTCACCCAGATCC
TACAGCCAGAGTGCGTTTCTCCAAGAACCCAAAGAAGAAGCCGAGGAAGG
>C00959 length=538
CAGGACACAGACTTCGGAAAAATTAGACTACCAAAAACAGGCCACGACATAGACTTTGGA
CATAAAACTAGATTCGGACCATTTTGTGTAAAAACCCACCGCGCGAATTCCGTAATGACC
CACCAAAACCTATCAATATTTGGGTGAAATACAAGTTCTTTTTCAGTTCGGCGGCATGTA
CCAGCCTCCCTGCGGAATCCAGGATCCAGAACTTCTAACCGACCTATCCTGTCCGGATGG
GAGGAGCAGTTACACACCCCAAATACGCCGGTCAAGGAGGTGGCTACACGACCCCAAGTT
GGAGCTCAAGGTATCACCGCTGCCTCTCTCAGAGCCATCGTGCAGTTCCACCCAGATCCC
TACAGCCAGAGTGCGTTTCTCCAAGAACCCAAAGAAGAAGCCGAGGAAGGAGAGGAAACC
GAGGAAACCTCGTGTGAGGCTCCATTACGAGTGCCGAAACTCTACTGAAGGAGATGGATC
GTCTGAGGATGAGGAACGAAGAGGAGGAGGCGCAGGGAAACAAGCGACGACTCAGAAT
>C00960 length=89
CAGGACACAGACTTCGGAAAAATTAGACTACCAAAAACAGGCCACGACATAGACTTTGGA
CATAAAACTAGATTCGGACCATTTTGTGT
>C00961 length=87
CAGGACACAGACTTCGGAAAATTAGACTACCAAAAACAGGCCACGACATAGACTTTGGAC
ATAAAACTAGATTCGGACCATTTTGTG
>C00962 length=521
CAGGACACAGACTTCGGAAAAATTAGACTACCAAAAACAGGCCACGACATAGACTTTGGA
CATAAAACTAGATTCGGACCATTTTGTGTAAAAAACCCACCGCGCGAATTCCGTAATGAC
CCACCAAAAACCTATCAATATTTGGGTGAAATACAAGTTCTTTTTTCAGTTCGGCGGCAT
GTACCAGCCTCCCTGCGGAATCCAGGATCCAGGAACTTCTAACCCCGACCTATCCTGTCC
GGATGGGAGGAGCAGTTACACACCCAAATACGCCGGTCAAGGAGGTGGCTACACGACCCA
AGTTGGAGCTCAAGGTATCACCGCTGCCTCTCTCAGAGCCATCAGTGCAGTTCCACCCAG
ATCCTACAGCCAGAGTGCCGTTTCTCCAAGAACCCAAAGAAGAAGCGAGGAAGGAGAGGA
AACCGAGGAAACCTCGTGTGAGAGCCTCCATTACGAGTGCCGAAAGCTCTACTTGAAGGA
GATGGATCGTCTGAGGATGAGGAACGAAGAGCGAGGAGGCG
>C00963 length=551
CAGGACACAGACTTCGGAAAAATTAGACTACCAAAAACAGGCCACGACATAGACTTTGGA
CATAAAACTAGATTCGGACCATTTTGTGTAAAAAACCCACCGCGCGAATTCCGTAATGAC
CCACCAAAACTATCAATATTTGGGTGAAATACAAGTTCTTTTTTCAGTTCGGCGGCATGT
ACCAGCCTCCCTGCGGAATCCAGGATCCAGGAACTTCTAACCCGACCTATCCTGTCCGGA
TGGGAGGAGCAGTTACACACCCCAAATACGCCGGTCAAGGAGGTGGCTACACGACCCAAG
TTGGAGCTCAAGGTATCACCGCTGCCTCTCTCAGAGCCATCAGTGCAGTTCCACCCAGAT
CCTACAGCCAGAGTGCGTTTCTCCAAGGAACCCAAAGAAGAAGCCGAGGAAGGAGAGGAA
ACCGAGGAAACCTCGTGTGAGAGCTCCATTACGAGTGCCGAAAGCTCTACTGAAGGAGAT
GGATCGTCTGAGGATGAGGAACGAAGAGCGAGGAGGCGCAGGAACAAGCGAACGACTCAG
AATATTTCTCC
>C00964 length=544
CAGGACACAGACTTCGGAAAAATTAGACTACCAAAAACAGGCCACGACATAGACTTTGGA
CATAAAACTAGATTCGGACCATTTTGTGTAAAAAACCCACCGCGCGAATTCCGTAATGAC
CCACCAAAACCTATCAATATTTGGGTGAAATACAAGTTCTTTTTTCAGTTCGGCGGCATG
TACCAGCCTCCCTGCGGAATCCAGGATCCCAGGAACTTCTAACCCGACCTATCCTGTCCG
GATGGGAGGAGCAGTTACACACCCCAAATACGCCGGTCAAGGAGGTGGCTACACGACCCA
AGTTGGAGCTCAAGGTATCACCGCTGCCTCTCTCAGAGCCATCAGTGCAGTTCCACCCAG
ATCCTACAGCCAAGAGTGCGTTTCTCCAAGAACCAAAGAAAGAAGCCGAGGAAGGAGAGG
AAACCGAGGGAAACCTCGTGTGAGAGTCCATTACGAGTGCCGAAAGCTCTACTGAAGGAG
AGGATCGTCTGAGGATGAGGGAACGAAGAGCAGGAGGCGCAGGAACAGCGACGACTCAGG
AATA
>C00965 length=454
CAGGACACAGACTTCGGAAAAATTAGACTACCAAAAACAGGCCACGACATAGACTTTGGA
CATAAAACTAGATTCGGACCATTTTGTGTAAAAAACCCACCGCGCGAATTTCCGTAATGA
CCCACCAAAACCTATCAATATTTGGGTGAAATACAAGTTCTTTTTTCAGTTCGGCGGCAT
GTACCAGCCTCCCTGCGGAATCCAGGATCCAGGAACTTCTAACCCGACCTATCCTGTCCG
GATGGGAGGAGCAGTTACACACCCCAAATACGCCGGTCAAGGAGGTGGCTACACGACCCA
AGTTGGAGCTCAAGGGTATCACCGCTGCCTCTCTCAGAGCCATCAGTGCAGTTCCACCCA
GGATCCTACAGCCAGAGTGCGTTTCTCCAAGAACCCAAAGAAGAAGCCGAGGAAAGGAGA
GGAAACCGAGGAAACCTTCGTGTGAGAGTCCATT
>C00966 length=475
CAGGACACAGACTTCGGAAAAATTAGACTACCAAAAACAGGCCACGACATAGACTTTGGA
CATAAAACTAGATTCGGACCATTTTGTGTAAAAAACCCACCGCGCGAATTCCGTAATGAC
CCACCAAAACCTATCAATATTTGGGTGAAATACAAGTTCTTTTTCAGTTCGGCGGCATGT
ACCAGCCTCCCTGCGGATCAGGATCCAGGAACTTCTAACCCGACCTATCCTGTCCGGATG
GGGGAGCAGTTACACACCCCAAATACGCCGGTCAAGGAGGTGGCTACACGACCCAAGTTG
GAGCTCAAGGTATCACCGCTGCCTCTCTAGAGCCATCAGTGCAGTTCCACCCAGATCCCT
ACAGCCAGAGTGCGTTTCTCCAAGAAACCCAAAGAAAGAAGCCGAGGAAGGGAGAGGAAA
CCGAGGAAACCTCGTGTGAGAGCTCCCATTACCGATGCCGAAAGCTCCTACTGAA
>C00967 length=421
CAGGACACAGACTTCGGAAAAATTAGACTACCAAAAACAGGCCACGACATAGACTTTGGA
CATAAAACTAGATTCGGACCATTTTGTGTAAAAAACCCACCGCGCGAATTCCGTAATGAC
CCACCAAAACCTATCAATATTTGGGTGAAATACAAGTTCTTTTTTCAGTTCGGCGGCATG
TACCAGCCTCCCTGCGGAATCCAGGATCCAGGAACTTCTAACCCGACCTATCCTGTCCGG
ATGGGAGGAGCAGTTACACACCCAAATACGCCGGTCAAGGAGGTGGCTACACGACCCAAG
TTGGAGCTCAAGGTATCAACCGCTCCTCTCTCAGAGCCATCAGTGCAGTTCCACCCAGAT
CCTAAGCCGAGTGCGTTTCTCCAAGAACCCAAAGAAGAAGCCCGAGGAAGGGAGGAAACC
C
>C00968 length=387
CAGGACACAGACTTCGGAAAAATTAGACTACCAAAAACAGGCCACGACATAGACTTTGGA
CATAAAACTAGATTCGGACCATTTTGTGTAAAAAACCCACCGCGCGAAATTCCGTAATGA
CCCACCAAAACCTATCAATATTTGGGTGAAATACAAGTTCTTTTTTCAGTTCGGCGGCAT
GTACCAGCCTCCCTGCGGAATCCAGGATCCAGGACTTCTAACCCGACCTATCCTGTCCGG
ATGGGAGGAGCAGTTACACACCCCAAATACGCCGGTCAAGGAGGTGGCTACACGACCCAA
GTTGGAGCTCAAGGTATCACCGCTGCCTCTCTCAGAGCCATCAGTGCAGTTCCACCCAGA
TCCTACAGCCAGAGTGCGTTTCTCCAA
>C00969 length=415
CAGGACACAGACTTCGGAAAAATTAGACTACCAAAAACAGGCCACGACATAGACTTTGGA
CATAAAACTAGATTCGGACCATTTTGTGTAAAAAACCCACCGCGCGAATTCCGTAATGAC
CCACCAAAACCTATCAATATTTGGGTGAAATACAAGTTCTTTTTTTCAGTTCGGCGGCAT
GTACCAGCCTCCCTGCGGAATCCAGGATCCAGGAACTTCTAACCCGACCTATCCTGTCCG
GATGGGAGGAGCAGTTACACACCCCAAATACGCCGGTCAAGGAGGTGGCTACACGACCCA
AGTTGGAGCTCAGGTATCACCGCTGCCTCTCTCAGAGCCATCAGTGCAGTCCACCCAGAT
CCTACAGCCAGAGTGCGTTTCTCCAAGAACCCAAAGAAGAAGCCGAGGAAGGAGA
>C00970 length=431
CAGGACACAGACTTCGGAAAAATTAGACTACCAAAAACAGGCCACGACATAGACTTTGGA
CATAAAACTAGATTCGGACCATTTTGTGTAAAAAACCCACCGCGCGAATTCCGTAATGAC
CCACCAAAACCTATCAATATTTTGGGTGAAATACAAGTTCTTTTTTCAGTTCGGCGGCAT
GTTACCAGCCTCCCCTGCGGAATCCAGGATCCAGGAACTTCTAACCCGACCTATCCTGTC
CGGATGGGAGGAGCAGTTACACACCCCAAATACGCCGGTCAAGGAGGTGGCTACACGACC
CAAGTTGGAGCTCAAGGTATCACCGCTGCCTCTCTCAGAGCCATCAGTGCAAGTTTCCAC
CAGATCCCTACAGCCAGAGTGCGTTTCTCCAAGAACCCAAAGAAGAAGCCGAGGAAGGAG
AGGAAACCGAG
>C00971 length=381
CAGGACACAGACTTCGGAAAATTAGACTACCAAAAACAGGCCACGACATAGACTTTGGAC
ATAAAACTAGATTCGGACCATTTTGTGTAAAAAACCCACCGCGCGAATTCCGTAATGACC
CACCAAAACCTATCAATATTTGGGTGAAATACAAGTTCTTTTTTCAGTTCGGCGGCATGT
ACCAGCCTCCCTGCGGAATCCAGGATCCAGGAACTTCTAACCCGACCTATCCTGTCCGGA
TGGGAGGAGCAGTTCACACCCCAAATACGCCGGTCAAGGAGGTGGCTACACGACCCAAGT
GGAGCTCAAGGTATCACCGCTGCCTCTCTCAGAGCCATCAGTGCAGTTCCACCCAGATCC
TACAGCCAGAGGGCGTTTCTC
>C00972 length=539
CAGGACACAGACTTCGGAAAAATTAGACTACCAAAAACAGGCCACGACATAGACTTTGGA
CATAAAACTAGATTCGGACCATTTTGTGTAAAAAACCCACCGCGCGAATTCCGTAATGAC
CCACCAAAACCTATCAATATTTGGGTGAAATACAAGTTCTTTTTTCAGTTCGGCGGCATG
TACCAGCCTCCCTGCGGAATCCAGGATCCAGGAACTTCTAACCCGACCTATCCTGTCCGG
ATGGGAGGAGCAGTTACACCCCCAAATACGCCGGTCAGGAGGTGGCTACACGACCCAAGT
TGGAGCTCAAGGTATCACCGCTGCCTCTCTCAGAGCCATCAGTCAGTTCCACCCAGATCC
TACAGCCAGAGTGCGTTTCTCCAAGAACCCAAAGAAGAAAGCCGAGGAAGGAGAGGAAAA
CCAGGAAACCTCGTGTAGAGCTCCATACGAAGTGCCCGAAAGCTCTACGAAGGAGAATGG
ACGTTGAGGATGAGGAAACGAAGAGCGAGGAGCGCAGAACAAGCGACGAACTCAGAATA
>C00973 length=390
CAGGACACAGACTTCGGAAAAATTAGACTACCAAAAACAGGCCACGACATAGACTTTGGA
CATAAAACTAGATTCGGACCATTTTGTGTAAAAAACCCCACCGCGCGAATTCCGTAATGA
CCCACCAAAACCTATCAATATTTGGGTGAAAATACAAGTTCTTTTTTCAGTTCGGCGGCA
TGTACCAGCCTCCCTGCGGAATCCAGGATCCAGGAACTTCTAACCCGACCTATCCTGTCC
GGATGGGAGGAGCAGTTACACACCCCAAATACGCCGGTCAAGGAGGTGGCTACACGACCA
AGTTGGAGCTCAAGGTATCACCGCTGCCTCTCTCAGGCCATCAGTGCAGTTCCACCAGAT
CCTACAGCCAGAGTGCGTTCTCCAAGAACC
>C00974 length=427
CAGGACACAGACTTCGGAAAAATTAGACTACCAAAAACAGGCCACGACATAGACTTTGGA
CATAAAACTAGATTCGGACCATTTTGTGTAAAAAACCCACCGCGCGAATTCCGTAATGAC
CCACCAAAACCTATCAATATTTGGGTGAAATACAAGTTCTTTTTTTCAGTTCGGCGGCAT
GTACCAGCCTCCCTGCGGAATCCAGGATCCAGGAACTTCCTAACCCGACCTATCCTGTCC
GGATGGGAGGAGCAGTTACACACCCCAAAATACGCCGGTCAAGGAGGTGGCTAACACGAC
CCAATTGGAGCTCAAGGGTATCACCGCTGCCTCTCTCAGAGCCATCAAGTGCAGTTCCAC
CCAGATCCTACAGCCAGAGTGCGTTTCTCCAAGAACCCCAAAGAAGAAGCCGAGGAAGGA
GAGGAAA
>C00975 length=551
CAGGACACAGACTTCGGAAAAAATTAGACTACCAAAAAACAGGCCACGACATAGACTTTG
GACATAAAACTAGATTCGGACCATTTTGTGTAAAAAAACCCACCGCGCGAATTCCGTAAT
GACCCACCAAAACCTATCAATATTTGGGTGAAATACAAGTTCTTTTTTCAGTTCGGCGGC
ATGTACCAGCCTCCCTGCGGAATCCAGGATCCAGGAACTTCTAACCCGACCTATCCTGTC
CGGATGGGAGGAGCAGTTACACACCCCAAATACGCCGGTCAAGGAGGTGGCTACACGACC
CAAGTTGGAGCTCAAGGTATCACCGCTGCCTCTCTCAGAGCCATCAGTGCAGTTCCACCC
AGATCCACAGCCAGAGTGCGTTTCTCCAAGAACCCAAGAAGAAGCCGAGGAAGGAGAGGA
AACCGAGGAAACCTCGTGTGAGAGCTCCATTACGAGTGCCGAAAAGCTCTACTGAAGGAG
AATGATCGGTTCTGAGGATAGGAACGAAGAGCGAGGAGGCGCAGAACAAGCGACGACTCA
GAATATTTCTC
>C00976 length=548
CAGGACACAGACTTCGGAAAAATTAGACTACCAAAAACAGGCCACGACATAGACTTTGGA
CATAAAACTAGATTCGGACCATTTTGTGTAAAAAACCCACCGCGCGAATTCCGTAATGAC
CCACCAAAACCTATCAATATTTGGGTGAAATACAAGTTCTTTTTCAGTTCGGCGGCATGT
ACCAGCCTCCCTGCGGAATCCAGGATCCAGGAACTTCTAACCCGACCTATCCTGTCCGGA
TGGGAGGAGCAGTTACACACCCCAAATACGCCGGTCAAGGAGGTGGCTACACGACCCAAG
TTGGAGCTCAAGGTATCACCGCTCCTCTCTCAGAGCCATCAGTGCAGTTCCCACCCAGAT
CCCTACAGCAGAGTGGCGTTTTCTCCAAGAACCCCAAAGAAGAAGGCCGAGGAAGGAGAG
GAAACCCGGGAAACCTCGTGTGAGAGCTCCATTACGAGGTGCCGAAAGCTCTACTTGAAG
GAGATGGATCGTCTGAGGATGAGGAACGAAGAGCGGGAGGCGCAGGAACAAGCGACGACT
CAGAATAT
>C00977 length=385
CAGGACACAGACTTCGGAAAAATTAGACTACCAAAAACAGGCCACGACATAGACTTTGGA
CATAAAACTAGATTCGGACCATTTTGTGTAAAAAACCCACCGCGCGAATTCCGTAATGAC
CCACCAAAACCTATCAATATTTGGGTGAAATACAAGTTCTTTTTTCAGTTCGGCGGCATG
TACCAGCCTCCCTGCGGAATCCAGGATCCAGGAACTTCTAACCCGACCTATCCCTGTCCG
GATGGGAGGAGCAGTTACACACCCCAAATACGCCGGTCAAGGAGGTGGCTACACGACCCA
AGTTGGAGCTCAAGGTATCACCGCTCCTCTCTCAGAGCCATCAGTGCAGTTCCCACCCCA
GATCCCACAGCCAGAGTGCGTTCTC
>C00978 length=89
CAGGACACAGACTTCGGAAAAATTAGACTACCAAAAACAGGCCACGACATAGACTTTGGA
CATAAAACTAGATTCGGACCATTTTTGTG
>C00979 length=540
CAGGACACAGACTTCGGAAAAAATTAGACTACCAAAAACAGGCCACGACATAGACTTTGG
ACATAAAACTAGATTCGGACCATTTTGTGTAAAAAACCCACCGCGCGAATTCCGTAATGA
CCCACCAAAACCTATCAATATTTGGGTGAAATACAAGTTCTTTTTTCAGTTCGGCGGCAT
GTACCAGCCTCCCTGCGGAATCCAGGATCCAGGAACTTCTAACCCGACCTATCCTGTCCG
GATGGGAGGAGCAGTTACACACCCCAAATACGCCGGTCAAGGAGGTGGCTACACGACCCA
AGTTGGAGCTCAAGGTATCACCGCTGCCTCTCTCAGAGCCATCAGTGCAGTTCCACCCAG
ATCCTAACAGCCAGAGTGCGTTTCTCCAAGAACCCAAAGAAGAGCCGAGGAAGGAGAGGA
AACCGAGGAAACCTCGTGTGAGAGCTCCATTACGAGTGCCGAAAGCTCTACTGAAGGAGA
ATGGATCGTTGGAGGATGAGGAACGAAGAGCGAGGAGGCCGCAGGAACAAGCGACGAACT
>C00980 length=423
CAGGACACAGACTTCGGAAAAATTAGACTACCAAAAACAGGCCACGACATAGACTTTGGA
CATAAAACTAGATTCGGACCATTTTGTGTAAAAAACCCACCGCGCGAATTCCGTAATGAC
CCACCAAAACCTATCAATATTTGGGTGAAATACAAGTTCTTTTTTCAGTTCGGCGGCATG
TACCAGCCTCCCTGCGGAATCCAGGATCCAGGAACTTCTAACCCGACCTATCCTGGTCCG
GATGGGAGGAGCAGTTAACACCCCAAATACGCCGGTCAAGGAGGTGGCTACACGACCCAA
GTTGGAGCTCAAGGTATCACCGCTTGCCCTCTCAGAGCCATCAGGCAGTTCCACCCAGAT
CCTACAGCCAGAGTGCGTTTCTCCAAGAACCCAAAGAAGAAGCCGAGGAAGGAGGAGGAA
ACC
>C00981 length=386
CAGGACACAGACTTCGGAAAAATTAGACTACCAAAAACAGGCCACGACATAGACTTTGGA
CATAAAACTAGATTCGGACCATTTTGTGTAAAAAACCCACCGCGCGAATTCCGTAATGAC
CCACCAAAACCTATCAATATTTGGGTGAAATACAAGTTCTTTTTTCAGTTCGGCGGCATG
TACCAGCCTCCCTGCGGAATCCAGGATCCAGGAACTTCTAACCCGACCTATCCGTCCGGA
TGGGAGGAGCAGTTACACACCCCAAATACGCCGGTCAAGGAGGTGGCTACACGACCCAAG
TTGGAGCTCAAGGTATCACCGCTGCCTCTCTCAGAGCCATCAGTGCAGTTCCACCCAGAT
CCTACAGCCAGAGTGGCCGTTTCTCC
>C00982 length=158
CAGGACACAGACTTCGGAAAAATTAGACTACCAAAAACAGGCCACGACATAGACTTTGGA
CATAAAACTAGATTCGGACCATTTTGTGTAAAAAACCCACCGCGCGAATTCCGTAATGAC
CCACCAAAACCTATCAATATTTGGGTGAAATACAAGTT
>C00983 length=156
CAGGACACAGACTTCGGAAAAATTAGACTACCAAAACAGGCCACGACATAGACTTTGGAC
ATAAAACTAGATTCGGACCATTTTGTGTAAAAAACCCACCGCGCGAATTCCGTAATGACC
CACCAAAACCTATCAATATTTGGGTGAAATACAAGT
>C00984 length=156
CAGGACACAGACTTCGGAAAAATTAGACTACCAAAAACAGGCCACGACATAGACTTTGGA
CATAAAACTAGATTCGGACCATTTTGTGTAAAAAACCCACCGCGCGAATTCCGTAATGAC
CCACCAAAACCTATCATATTTTGGTGAAATACAAGT
>C00985 length=517
CAGGACACAGACTTCGGAAAATTAGACTACCAAAAACAGGCCACGACATAGACTTTGGAC
ATAAAACTAGATTCGGACCATTTTGTGTAAAAAACCCACCGCGCGAATTCCCGTAATGAC
CCACCAAAACCTATCAATATTTGGGTGAAATACAAGTTCTTTTTTCAGTTCGGCGGGCAT
GTACCAGCCTCCCTGCGGAATCCAGGATCCAGGAACTTCTAACCCGACCTATCCTGTCCG
GATGGGAGGAGCAGTTACACACCCCAAATACGCCGGTCAGGAGGTGGCTACACGACCCAA
GTTGGAGCTCAAGGTATCACCGCTGGCCTCTCTCAGAGCCATCCAGTGCAGTTCCACCCA
GATCCTACAGCCAGAGTGCGTTTTCCAAGACCCAAAGAAGAGCGAGGAAGGAGAGGAAAC
CGAGGAAACCTCGTGTGAGAGCTTCCAATACGAGTGCCGAAAGCTCTACTGAAGGAGAAT
GGTCGTCCTGAGGATGAGGAACCGAAGAGCGAGGAGG
>C00986 length=541
CAGGACACAGACTTCGGAAAAATTAGACTACCAAAAACAGGCCACGACATAGACTTTGGA
CATAAAACTAGATTCGGACCATTTTGTGTAAAAAACCCACCGCGCGAATTCCGTAATGAC
CCACCAAAACCTATCAATATTTGGGTGAAATACAAGTTCTTTTTTCAGTTCGGCGGCATG
TACCAGCCTCCCTGCGGAATCCAGGATCCAGGAACTTCTAACCCGACCTATCCTGTCGGA
TGGGAGGAGCAGTTACACACCCCAAATACGCCGGTCAAGGAGGTGGCTACACGACCCAAG
TTGGAGCTCAAGGTATCACCGCTGCCTCTCTCAGAGCCATCAGTGCAGTTCCACCCAGAT
CCTACAGCCCAGAGTGCGTTTCTCCAAGAACCAAAGAAGAAGCCGAGGAAGGAGAGGAAA
CCGAGGAAACTCGTGTGAGAGCCTCCATTACGAGTGCCGAAAGCTCTACTGAAGGAGATG
GATCGTCTGAGGATGAGGAACGAAGAGCGAGGAGGCGCAGGAACAAGCGACGACTCAGAA
T
>C00987 length=391
CAGGACACAGACTTCGGAAAAATTAGACTACCAAAAACAGGCCACGACATAGACTTTGGA
CATAAAACTAGATTCGGACCATTTTGTGTAAAAACCCACCGCGCGAATTCCGTAATGACC
CACCAAAACCTATCAATATTTGGGTGAAATACAAGTTCTTTTTTCAGTTCGGCGGCATGT
ACCAGCCTCCCTGCGGAATCCAGGATCCAGGAACTTCTAACCCGACCTATCCTGTCCCGG
ATGGGAGGAGCAGTTACACACCCCAAATACGCGGTCAAGGAGGTGGCTACACGACCCAAG
TTTGGAGCTCAAGGTATCACCGCTGCCTCTCTCAGAGCCATCAGGTGCAGTTCCACCCAG
ATCCTACAGCCAGAGTGCGTTTCTCCAAGAA
>C00988 length=541
CAGGACACAGACTTCGGAAAAATTAGACTACCAAAAACAGGCCACGACATAGACTTTGGA
CATAAAACTAGATTCGGACCATTTTGTGTAAAAAACCCACCGCGCGAATTCCGTAATGAC
CCACCAAAACCTATCAATATTGGGTGAAATACAAGTTCTTTTTTCAGTTCGGCGGCATGT
ACCAGCCTCCCTGCGGAATCCAGGATCCAGGGAACTTCTAACCCGACCTATCCTGTCCGG
ATGGGAGGAGCAGTTACACACCCCAAATACGCCGGTCAAGGAGGGTGGCTACACGACCCA
AGTTGGAGCTCAAAGGTATCACCGCTGCCTCTCTCAGAGCCATCAGTGCAGTTTCCACCC
AGATCCTACAGCCAGAGTGCGTTTCTCCAAGAACCCAAAGAAGGAAGCCGAGGAAGGAGA
GGAAACCGAGGAAACCTCGTGTGAGAGCTCCATTACGAGTGCCGAAAGCTCTACTGAAGG
AGATGGTCGTCTGAGGATGAGGAACGAAGAGCGAGGAGGCGCAGGAACAAGCGACGACTC
A
>C00989 length=396
CAGGACACAGACTTCGGAAAAATTAGACTACCAAAAACAGGCCACGACATAGACTTTGGA
CATAAAACTAGATTCGGACCATTTTGTGTAAAAAACCCACCGCGCGAATTCCGTAATGAC
CCACCAAAACCTATCAATATTTGGGTGAAATACAAGTTCTTTTTTCAGTTCGGCGGCATG
TACCAGCCTCCCTGCGGAATCCAGGATCCAGGAACTTCTAACCCGACCTATCCTGTCCGG
GATGGGAGGAGCAGTTACACACCCCAAATACGCCCGGTCAAGGAGGTGGCTACACGACCC
AAGTTGGAGCTCAAGGTATCACCGCTTGCCTCTCTCAGAGCCATCAGTGCATTCCACCCA
GATCCTACAGGCCAGAGTGCGTTTCTCCCAAGAACC
>C00990 length=87
CAGGACACAGACTTCGGAAAAATTAGACTACCAAAAACAGGCCACGACATAGACTTTGGA
CATAAAACTAGATTCGGACCATTTTGT
>C00991 length=544
CAGGACACAGACTTCGGAAAAATTAGACTACCAAAAACAGGCCACGACATAGACTTTGGA
CATAAAACTAGATTCGGACCATTTTGTGTAAAAAACCCACCGCGCGAATTCCGTAATGAC
CCACCAAAACCTATCAATATTTGGGTGAAATACAAGTTCTTTTTTCAGTTCGGCGGCATG
TACCAGCCTCCCTGCGGAATCCAGGATCCAGGAACTTCTAACCCGACCTATCCTGTCCGG
ATGGGAGGAGCAGTTACACACCCAAATACGCCGGTCAAGGAGGTGGCTACACGACCCAAG
TTGGAGCTCAAAGGTATCACCGCTGCCTCTCTCAGAGCCATCAGTGCAGTCCACCCAGAT
CCTACAGCCAGAGTGCGTTTCTCCAAGAACCCAAAGAAGAAGCCGAGGAAGGAAGAGGAA
ACCGGGAAACCTCGTGTGAGAGTCCATTACCGAGTGCCGAAAGCTCTACTGAAGGAGATG
GATCGTCCTGAGGATGAGGAACGAAGAGCGAGGAGGCGCAGGAACAAGCGACGACTCAGA
ATAT
>C00992 length=513
CAGGACACAGACTTCGGAAAAATTAGACTACCAAAAACAGGCCACGACATAGACTTTGGA
CATAAAACTAGATTCGGACCATTTTGTGTAAAAAACCCACCGCGCGAATTCCGTAATGAC
CCACCAAAACCTATCAATATTTGGGTGAAATACAAGTTCTTTTTTCAGTTCGGCGGCATG
TACCAGCCTCCCTGCGGAATCCAGGATCCAGGAACTTCTAACCCGACCTATCCTGTCCGG
ATGGGAGGAGCAGTTACACACCCCAAATACGCCGGTCAAGGAGGTGGCTACACGACCCAA
GTTGGAGCTCAAGGTATCACCGCTGCCTCTCTCAGAGCCATCAAGTGCAGTTCCACCCAG
ATCCTACAGCCAGAGTGCGTTTCTCCAAGAACCAAAGAAGAAGCCGAGGAAGAGAGGAAA
CCGAGAAACCTCGTGTGAGAGCTCCATTACGAGTGCCGAAAGCTCTCTGAAGGAGATGAT
CGGTCTGAGGTGAGAACGAAGAGCGAGGAGGCG
>C00993 length=88
CAGGACACAGACTTCGGAAAAATTAGACTACCAAAAACAGGCCACGACATAGACTTTGGA
CATAAAACTAGATTCGGACCATTTTGTG
>C00994 length=390
CAGGACACAGACTTCGGAAAAATTAGACTACCAAAAACAGGCCACGACATAGACTTTGGA
CATAAAACTAGATTCGGACCATTTTGTGTAAAAAAACCCACCGCGCGAATTCGTAATGAC
CCACCAAAACCTATCAATATTTGGGTGAAATACAAGTTCTTTTTTCAGTTCGGCGGCATG
TACCAGCCTCCCTGCGGAATCCAGGATCCAGGAACTTCTAACCCGACCTATCCTGTCCGG
ATGGGAGGAGCAGTTACACACCCCAAATACGCCGGTCAAGGAGGTGGCTACACGACCCAA
GTTGGAGCTCAAGGTATCACCGCTGCCTCTCTCAGAGCCATCAGTGCAGTTCCACCCAAG
ATCCACACCAGAGTGCGTTTCCCAAGAACC
>C00995 length=381
CAGGACACAGACTTCGGAAAAATTAGACTACCAAAAACAGGCCACGACATAGACTTTGGA
CATAAAACTAGATTCGGACCATTTTGTGTAAAAAACCCACCGCGCGAATTCCGTAATGAC
CCACCAAAACCTATCAATATTTGGGTGAAATACAAGTTCTTTTTTCAGTTCGGCGGCATG
TACCAGCCTCCCTGCGGAATCCAGGATCAGGAACTTCTAACCCGACCTATCCTGTCCGGA
TGGGAGGAGCAGTTACACACCCCAAATACGCCGGTCAAGGAGGTGGCTACACGACCCAAG
TTGGAGCTCAAGGATCACCGCTGCCTCTCTCAGAGCCATCAGTGCATTCCACCCAGATCC
TACAGCCAGAGTGCGTTTCTC
>C00996 length=549
CAGGACACAGACTTCGGAAAAATTAGACTACCAAAAACAGGCCACGACATAGACTTTGGA
CATAAAACTAGATTCGGACCATTTTGTGTAAAAAACCCACCGCGCGAATTCCGTAATGAC
CCACCAAAACCTATCAATATTTGGGTGAAATACAAGTTCTTTTTCAGTTCGGCGGCATGT
ACCAGCCTCCCTGCGGAATCCAGGATCCAGGAACTTCTAACCCGACCTATCCTGTCCCGG
ATGGGAGGAGCAGTTACACACCCCCAAATACGCCGGTCAAGGAGGTGGCTACACGACCCA
AGTTGGAGCTCAAGGTATCACGCTGCCTCTCTCAGAGCCATCAGTGCAGTTCCACCCAGA
TCCTACAGCCAGAGTGCGTTTCTCCAAGAACCCAAAGAAGAGCCGAGAAGGAGAGGAAAC
CGAGGAAACCTCGTGTGAGAGCTCCATTACGAGTGCCCGAAAGCTCTACTGAAGGAGATG
GATCGTCTGAGGAATGAGAACCGAAGAGCGAGGAGGGCGCAGGGAACAAGCGACGACCAG
GAATATTTC
>C00997 length=88
CAGGACACAGACTTCGGAAAAATTAGACTACCAAAAACAGGCCACGACATAGACTTTGGA
CATAAAACTAGATTCGGACCATTTTGTG
>C00998 length=156
CAGGACACAGACTTCGGAAAAATTAGACTACCAAAAACAGGCCACGACATAGACTTTGGA
CATAAAACTAGATTCGGACCATTTTGTGTAAAAAACCCACCGCGCGAATTCCGTAATGAC
CCACCAAAACCTATCAATATTTGGGTGAAATACAAG
>C00999 length=520
CAGGACACAGACTTCGGAAAAATTAGACTACCAAAAACAGGCCACGACATAGACTTTGGA
CATAAAACTAGATTCGGACCATTTTGTGTAAAAAACCCACCGCGCGAATTCCGTAATGAC
CCACCAAAACCTATCAATATTTGGGTGAAATACAAGTTCTTTTTTCAGTTCGGCGGCATG
TACCAGCCTCCCTGCGGAATCCAGGATCCAGGAACTTCTAACCCGACCTATCCTGTCCGG
ATGGGAGGAGCAGTTACACACCCCAAATACGCCGGTCAAGAGGTGGCTACACGACCCAAG
TTGGAGCTCAAGGTATTCACCGCTGCCTCTTCAGAGCCATCAGTGCAGTTCCACCCAGAT
CCTACAGCCAGAGTGCGTTTCTCCAAGAACCCAAAGAAGAAGCCGAGGAAGGAGAGGAAA
CCGAGGAAACCTCGTGTGAGAGCTCCATTACGAGTGCCAAAGCTCTACTGAAGAGATGGA
TCGTCTGAGGATGGAGGAACGAAGAGCGAGGAGGCGCAGG
>C01000 length=458
CAGGACACAGACTTCGGAAAAATTAGACTACCAAAAACAGGCCACGACATAGACTTTGGA
CATAAAACTAGATTCGGACCATTTTGTGTAAAAAACCCACCGCGCGAATTCCGTAATGAC
CCACCAAAACCTATCAATATTTGGGGTGAAATACAAGTTCTTTTTCAGTTCGGCGGCATG
TACCAGCCTCCCTGCGGAATCCAGGATCCAGGAACTTCTAACCCGACCCTATCCTGTCGG
ATGGGGAGGAGCAGTTACACACCCCAAATACGCCGGTCAAGGAGGTGGCTACACGACCCA
AGTTTGGAGCTCAAGGTATCACCGCTGCCTCTCTCAGAGCATCAGTGCAGTTCCACCCAG
ATCCTACAGCCAGAGTGCGTTTTCTCCAAGAACCCAAGAAGAAGCCGAGGAAGGAGAGGA
AACCGAGGAAACCTCGTGTGAGAGCTCCATTACGAGTG
