# Supplementary material for: Highly improved homopolymer aware nucleotide-protein alignments with 454 data
Source: BMC Bioinformatics. 2012 Sep 12;13:230. doi: 10.1186/1471-2105-13-230 (PMC3568017; doi:10.1186/1471-2105-13-230)
Supplement: Additional file 1 — HAXAT parameter evaluation setup. Name: haxat-parameter-evaluation.zip. Format: Zip compressed evaluation code. Title: HAXAT parameter evaluation setup. The file contains scripts for running the evaluation as well as all the binaries and results included in the manuscript. See the enclosed README for more information. [file 1471-2105-13-230-S1.zip › haxat-parameter-evaluation/input/reads.corr]

>C00001 length=545
TGCGCTTTAGACGACGCAGATTTGGCCGCCGCCGCCGATACTACCGAAAGAGGCGAGGGGGATGGAGACGTCGATATGGGAGGCGTTGGAGACGGACTGCCTGGAGACGTCGGCGGGTAAGGAGATGGCGGCGTTCCGTCTTCCGTAGAGGGGGACGTAGAGCGCGCCCCTACCGCATTTCAGCTTGGAACCCAAGAGTAGTGAGGAGAGTAGTAATTAAGGGGTGGTGGCCACTGATCCAATGCATGGAGGGTATGGAGTACCTGAGATACAGACCGATGTACAATATTGAGAAAAGATGGATAT
TGCGCTTTAGACGACGCAGATTTGGCCGCCGCCGCCGATACTACCGAAAGAGGCGAGGGGGATGGAGACGTCGATATGGGAGGCGTTGGAGACGGACTGCCTGGAGACGTCGGCGGGTAAGGAGATGGCGGCGTTCCGTCTTCCGTAGAGGGGGACGTAGAGCGCGCCCCTACCGCATTTCAGCTTGGAACCCAAGAGTAGTGAGGAGAGTAGTAATTAAGGGGTGGTGGCCACTGATCCAATGCATGGAGGGTATGGAGTACCTGAGATACAGACCGATGTACAATATTGAGAAAAGATGGATAT
>C00002 length=545
GCTTTAGACGACGCAGATTTGGCCGCCGCCGCCGATACTACCGAAAGAGGCGAGGGGGATGGAGACGTCGATATGGGAGGCGTTGGAGACGGACTGCCTGGAGACGTCGGCGGGTAAGGAGATGGCGGCGTTCCGTCTTCCGTAGAGGGGGACGTAGAGCGCGCCCCTACCGCATTTCAGCTTGGAACCCAAGAGTAGTGAGGAGAGTAGTAATTAAGGGGTGGTGGCCACTGATCCAATGCATGGAGGGTATGGAGTACCTGAGATACAGACCGATGTACAATATTGAGAAAAGATGGATATATAAAAAACAGAGCAGTAGAGTGTTCAGTGAGGACATGGGCTACCTGATGCAGTACGGTGGAGGATGGGCCTCAGGAACAATTTCCCTT-AAGGGTTTATTCAATGAGCACGAACTGTGG-AG-AAATGTATGGTCCAGGTCTAACGACGGAATGGACCTAGCCAGATACTTCGGGTGCT-CGA-TTACACTGTAC
GCTTTAGACGACGCAGATTTGGCCGCCGCCGCCGATACTACCGAAAGAGGCGAGGGGGATGGAGACGTCGATATGGGAGGCGTTGGAGACGGACTGCCTGGAGACGTCGGCGGGTAAGGAGATGGCGGCGTTCCGTCTTCCGTAGAGGGGGACGTAGAGCGCGCCCCTACCGCATTTCAGCTTGGAACCCAAGAGTAGTGAGGAGAGTAGTAATTAAGGGGTGGTGGCCACTGATCCAATGCATGGAGGGTATGGAGTACCTGAGATACAGACCGATGTACAATATTGAGAAAAGATGGATATATAAAAAACAGAGCAGTAGAGTGTTCAGTGAGGACATGGGCTACCTGATGCAGtACGGTGgAGGATGGGCCTCAGGAACAaTTTCCCTTtAAGGGTTTATTCAATGAGCACGAACTGTGGgAGgAAATGTATGGTCCAGGTCTAACGACGGAATGGACCTAGCCAGATACTTCGGGTGCTtCGAaTTACACTGTAC
>C00003 length=549
GCTTTAGACGACGCAGATTTGGCCGCCGCCGCCGATACTACCGAAAGAGGCGAGGGGGATGGAGACGTCGATATGGGAGGCGTTGGAGACGGACTGCCTGGAGACGTCGGCGGGTAAGGAGATGGCGGCGTTCCGTCTTCCGTAGAGGGGG-ACGTAGAGCGCGCCCCTACCGCATTTCAGCTTGGAACCCAAGAGTAGTGAGGAGAGTAGTAATTAAGGGG-TGGTGGCCACTGATCCAATGCATGGAGGGTATGGAGTACCTGAGATACAGACCGATGTACAATATTGAG-AAAAGATGGATAT
GCTTTAGACGACGCAGATTTGGCCGCCGCCGCCGATACTACCGAAAGAGGCGAGGGGGATGGAGACGTCGATATGGGAGGCGTTGGAGACGGACTGCCTGGAGACGTCGGCGGGTAAGGAGATGGCGGCGTTCCGTCTTCCGTAGAGGGGGgACGTAGAGCGCGCCCCTACCGCATTTCAGCTTGGAACCCAAGAGTAGTGAGGAGAGTAGTAATTAAGGGGgTGGTGGCCACTGATCCAATGCATGGAGGGTATGGAGTACCTGAGATACAGACCGATGTACAATATTGAGgAAAaGATGGATAT
>C00004 length=545
GCTTTAGACGACGCAGATTTGGCCGCCGCCGCCGATACTACCGAAAGAGGCGAGGGGGATGGAGACGTCGATATGGGAGGCGTTGGAGACGGACTGCCTGGAGACGTCGGCGGGTAAGGAGATGGCGGCGTTCCGTCTTCCGTAGAGGGGGACGTAGAGCGCGCCCCTACCGCATTTCAGCTTGGAACCC-AAGAGTAGTGAGGAGAGTAGTAATTAAGGGGTGGTGGCCACTGATCCAATGCATGGAGGGTATGGAGTACCTGAGATACAGACCGATGTACAATATTGAGAAAAGATGGATATATAAAAAACAGAGCAGTAGAGTGTT-CAGTGAGGACATGGGCTACCTGATGCAGTACGGTGGAGGATGGGCCTCAGGAACAATT
GCTTTAGACGACGCAGATTTGGCCGCCGCCGCCGATACTACCGAAAGAGGCGAGGGGGATGGAGACGTCGATATGGGAGGCGTTGGAGACGGACTGCCTGGAGACGTCGGCGGGTAAGGAGATGGCGGCGTTCCGTCTTCCGTAGAGGGGGACGTAGAGCGCGCCCCTACCGCATTTCAGCTTGGAACCCcAAGAGTAGTGAGGAGAGTAGTAATTAAGGGGTGGTGGCCACTGATCCAATGCATGGAGGGTATGGAGTACCTGAGATACAGACCGATGTACAATATTGAGAAAAGATGGATATATAAAAAACAGAGCAGTAGAGTGTTtCAGTGAGGACATGGGCTACCTGATGCAGTACGGtGGAGGATGGGCCTCAGGAACAATT
>C00005 length=544
CTTTAGACGACGCAGATTTGGCCGCCGCCGCCGATACTACCGAAAGAGGCGAGGGGGATGGAGACGTCGATATGGGAGGCGTTGGAGACGGACTGCCTGGAGACGTCGGCGGGTAAGGAGATGGCGGCGTTCCGTCTTCCGTAGAGGGGGACGTAGAGCGCGCCCCTACCGCATTTCAGCTTGGAACCCAAGAGTAGTGAGGAGAGTAGTAATTAAGGGGTGGTGGCCACTGATCCAATGCATGGAGGGTATGGAGTACCTGAGATACAGACCGATGTACAATATTGAGAAAAGATGGATAT
CTTTAGACGACGCAGATTTGGCCGCCGCCGCCGATACTACCGAAAGAGGCGAGGGGGATGGAGACGTCGATATGGGAGGCGTTGGAGACGGACTGCCTGGAGACGTCGGCGGGTAAGGAGATGGCGGCGTTCCGTCTTCCGTAGAGGGGgACGTAGAGCGCGCCCCTACCGCATTTCAGCTTGGAACCCAAGAGTAGTGAGGAGAGTAGTAATTAAGGGGTGGTGGCCACTGATCCAATGCATGGAGGGTATGGAGTACCTGAGATACAGACCGATGTACAATATTGAGAAAAGATGGATAT
>C00006 length=540
CTTTAGACGACGCAGATTTGGCCGCCGCCGCCGATACTACCGAAAGAGGCGAGGGGGATGGAGACGTCGATATGGGAGGCGTTGGAGACGGACTGCCTGGAGACGTCGGCGGGTAAGGAGATGGCGGCGTTCCGTCTTCCGTAGAGGGGGACGTAGAGCGCGCCCCTACCGCATTTCAGCTTGGAACCCAAGAGTAGTGAGGAGAGTAGTAATTAAGGGGTGGTGGCCACTGATCCAATGCATGGAGGGTATGGAGTACCTGAGATACAGACCGATGTACAATATTGAGAAAAGATGGATATATAAAAAACAGAGCAGTAGAGTGTTCAGTGAGGACATGGGCTA-CCTGATGCAGTACGGTGGAGGATGGGCCTCAG
CTTTAGACGACGCAGATTTGGCCGCCGCCGCCGATACTACCGAAAGAGGCGAGGGGGATGGAGACGTCGATATGGGAGGCGTTGGAGACGGACTGCCTGGAGACGTCGGCGGGTAAGGAGATGGCGGCGTTCCGTCTTCCGTAGAGGGGGACGTAGAGCGCGCCCCTACCGCATTTCAGCTTGGAACCCAAGAGTAGTGAGGAGAGTAGTAATTAAGGGGTGGTGGCCACTGATCcAATGCATGGAGGGTATGGAGTACCTGAGATACAGACCGATGTAcAATATTGAGAAAAGATGGATATATAAAAAACAGAGCAGTAGAGTGTTCAGTGAGGACAtGGGCTAaCCTGATGCAGTACGGtGGAGGATGGGCCTCAG
>C00007 length=543
CTTTAGACGACGCAGATTTGGCCGCCGCCGCCGATACTACCGAAAGAGGCGAGGGGGATGGAGACGTCGATATGGGAGGCGTTGGAGACGGACTGCCTGGAGACGTCGGCGGGTAAGGAGATGGCGGCGTTCCGTCTTCCGTAGAGGGGGACGTAGAGCGCGCCCC-TACCGCATTTCAGCTTGGAA-CCCAAGAGTAGTGAGGAGAGTAGTAATTAAGGGGTGGTGGCCACTGATCCAATGCATGGAGGGTATGGAGTACCTGA-GATACAGACCGATGTACAATATTGAGAAAAGATGGATATATAAAAAACAGAGCAGTAGAGTGTTCAGTGAGGACATGGGCTACCTGATGCAGTACGGTGGAGGATGGGCCTCAGGAACAATT
CTTTAGACGACGCAGATTTGGCCGCCGCCGCCGATACTACCGAAAGAGGCGAGGGGGATGGAGACGTCGATATGGGAGGCGTTGGAGACGGACTGCCTGGAGACGTCGGCGGGTAAGGAGATGGCGGCGTTCCGTCTTCCGTAGAGGGGGACGTAGAGCGCGCCCCcTACCGCATTTCAGCTTGGAAaCCCAAGAGTAGTGAGGAGAGTAGTAATTAAGGGGTGGTGGCCACTGATCCAATGCATGGAGGGTATGGAGTACCTGAaGATACAGACCGATGTACAATATTGAGAAAAGATGGATATATAAAAAACAGAGCAGTAGAGTGTTCAGTGAGGACATGGGCTACCTGATGCAGTACGGTGGAGGATGGGCCTCAGGAACAATT
>C00008 length=544
TTAGACGACGCAGATTTGGCCGCCGCCGCCGATACTACCGAAAGAGGCGAGGGGGATGGAGACGTCGATATGGGAGGCGTTGGAGACGGACTGCCTGGAGACGTCGGCGGGTAAGGAGATGGCGGCGTTCCGTCTTCCGTAGAGGGGGACGTAGAGCGCGCCCCTACCGCATTTCAGCTTGGAACCCAAGAGTAGTGAGGAGAGTAGTAATTAAGGGG-TGGTGGCCACTGATCCAATGCATGGAGGGTATGGAGTACCTGAGATACAGACCGATGTACAATATTGAGAAAAGATGGATATATAAAAAACAGAGCAGTAGAGTGTTCAGTGAGGACATGGGCTACCTGATGCAGTACGGTGGAGGATGGGCCTCAGGAACAA-TTT
TTAGACGACGCAGATTTGGCCGCCGCCGCCGATACTACCGAAAGAGGCGAGGGGGATGGAGACGTCGATATGGGAGGCGTTGGAGACGGACTGCCTGGAGACGTCGGCGGGTAAGGAGATGGCGGCGTTCCGTCTTCCGTAGAGGGGGACGTAGAGCGCGCCCCTACCGCATTTCAGCTTGGAACCCAAGAGTAGTGAGGAGAGTAGTAATTAAGGGGgTGGTGGCCACTGATCCAATGCATGGAGGGTATGGAGTACCTGAGATACAGACCGATGTACAATATTGAGAAAAGATGGATATATAAAAAACAGAGCAGTAGAGTGTTCAGTGAGGaCATGGGCTACCTGATGCAGTACGGTGGAGGATGGGCCTCAGGAACAAaTTT
>C00009 length=541
TAGACGACGCAGATTTGGCCGCCGCCGCCGATACTACCGAAAGAGGCGAGGGGGATGGAGACGTCGATATGGGAGGCGTTGGAGACGGACTGCCTGGAGACGTCGGCGGGTAAGGAGATGGCGGCGTTCCGTCTTCCGTAGAGGGGGACGTAGAGCGCGCCCCTACCGCATTTCAGCTTGGAACCCAAGAGTAGTGAGGAGAGTAGTAATTAAGGGGTGGTGGCCACTGATCCAATGCATGGAGGGTATGGAGTACCTGAGATACAGACCGATGTACAATATT-GAGAAAAGATGGATATATAAAAAACAGAGCAGTAGAGTGTTCAGTGAGGACATGGGCTACCTGATGCAGTACGGTGGAGGATGGGCCTCAGGAACA
TAGACGACGCAGATTTGGCCGCCGCCGCCGATACTACCGAAAGAGGCGAGGGGGATGGAGACGTCGATATGGGAGGCGTTGGAGACGGACTGCCTGGAGACGTCGGCGGGTAAGGAGATGGCGGCGTTCCGTCTTCCGTAGAGGGGGACGTAGAGCGCGCCCCTACCGCATTTCAGCTTGGAACCCAAGAGTAGTGAGGAGAGTAGTAATTAAGGGGTGgTGGCCACTGATCCAATGCATGGAGGGTATGGAGtACCTGAGATACAGACCGATGTACAATATTtGAGAAAAGATGGATATATAAAAAACAgAGCAGTAGAgTGTTCAGTGAGGACATGGGCTACCTGATGCaGTACGGTGGAGGATGGGCCtCAGGAACA
>C00010 length=546
AGACGACGCAGATTTGGCCGCCGCCGCCGATACTACCGAAAGAGGCGAGGGGGATGGAGACGTCGATATGGGAGGCGTTGGAGACGGACTGCCTGGAGACGTCGGCGGGTAAGGAGATGGCGGCGTTCCGTCTTCCGTAGAGGGGGACGTAGAGCGCGCCCCTACCGCATTTCAGCTTGGAACCCAAGAGTAGTGAGGAGAGTAGTAATTAAGGGGTGGTGGCCACTGATCCAATGCATGGAGGGTATGGAGTACCTGAGATACAGACCGATGTACAATATTGAGAAAAGATGGATATA
AGACGACGCAGATTTGGCCGCCGCCGCCGATACTACCGAAAGAGGCGAGGGGGATGGAGACGTCGATATGGGAGGCGTTGGAGACGGACTGCCTGGAGACGTCGGCGGGTAAGGAGATGGCGGCGTTCCGTCTTCCGTAGAGGGGGACGTAGAGCGCGCCCCTACCGCATTTCAGCTTGGAACCCAAGAGTAGTGAGGAGAGTAGTAATTAAGGGGTGGTGGCCACTGATCCAATGCATGGAGGGTATGGAGTACCTGAGATACAGACCGATGTACAATATTGAGAAAAGATGGATATA
>C00011 length=545
ACGACGCAGATTTGGCCGCCGCCGCCGATACTACCGAAAGAGGCGAGGGGGATGGAGACGTCGATATGGGAGGCGTTGGAGACGGACTGCCTGGAGACGTCGGCGGGTAAGGAGATGGCGGCGTTCCGTCTTCCGTAGAGGGGG-ACGTAGAGCGCGCCCCTACCGCATTTCAGCTTGGAACCCAAGAGTAGTGAGGAGAGTAGTAATTAAGGGGTGGTGGCCACTGATCCAATGCATGGAGGGTATGGAGTACCTGAGATACAGACCGATGTACAATATTGAGAAAAGATGGATATATAAAAAACAGAGCAGTAGAGTGTTCAGTGAGGACATGGGCTACCTGATGCAG-TACGGTGGAGGATG
ACGACGCAGATTTGGCCGCCGCCGCCGATACTACCGAAAGAGGCGAGGGGGATGGAGACGTCGATATGGGAGGCGTTGGAGACGGACTGCCTGGAGACGTCGGCGGGTAAGGAGATGGCGGCGTTCCGTCTTCCGTAGAGGGGGgACGTAGAGCGCGCCCCTACCGCATTTCAGCTTGGAACCCAAGAGTAGTGAGGAGAGTAGTAATTAAGGGGTGGTGGCCACTGATCCAATGCATGGAGGGTATGGAGTACCTGAGATACAGACCGATGTACAATATTGAGAAAAGATGGATATATAAAAAaCAGAGCAGTAGAGTGTTCAGTGAGGACATGGGCTACCTGATGCAGgTACGgTGGAGGATG
>C00012 length=537
GACGCAGATTTGGCCGCCGCCGCCGATACTACCGAAAGAGGCGAGGGGGATGGAGACGTCGATATGGGAGGCGTTGGAGACGGACTGCCTGGAGACGTCGGCGGGTAAGGAGATGGCGGCGTTCCGTCTTCCGTAGAGGGGGACGTAGAGCGCGCCCCTACCGCATTTCAGCTTGGAACCCAAGAGTAGTGAGGAGAGTAGTAATTAAGGGGTGGTGGCCACTGATCCAATGCATGGAGGGTATGGAGTACCTGAGATACAGACCGATGTACAATATTGAGAAAAGATGGATATATAAAAAACAGAGCAGTAGAGTGTTCAGTGAGGACATGGGCTACCTGATGCAGTACGGTGGA-GGATGGGCCTCAGGAACAATTTCCCTTAAGGGTTTATTCAATGAGCACGAACTGTGGAGAAATGTATGGTCCAGGTCTAACGACGGAATGGACCTAG-CCAGATACTTCGGG-TGCTCGA-TTACACTGTACCCAGAGGAAAATCAGG
GACGCAGATTTGGCCGCCGCCGCCGATACTACCGAAAGAGGCGAGGGGGATGGAGACGTCGATATGGGAGGCGTTGGAGACGGACTGCCTGGAGACGTCGGCGGGTAAGGAGATGGCGGCGTTCCGTCTTCCGTAGAGGGGGACGTAGAGCGCGCCCcTACCGCATTTCAGCTTGGAACCCAAGAGTAGTGAGGAGAGTAGTAATTAAGGGGTGGTGGCCACTGATCCAATGCATGGAGGGTATGGAGTACCTGAGATACAGACCGATGTACAATATTGAGAAAAGATGGATATATAAAAAaCAGAGCAGTAGAGTGTTCAGTGAGGACATGGgCTACCTGATGCAGTACGGTGGAaGGATGGgCCTCaGGAACAATTTCCCTTAAGGGTTTATTCAATGAGcACGAACTGTGGAGAAATGTATGGTCCAGGTcTAAcGACGGAATGGACCTAGgCCAGATACTTCGGGgTGCTCGAaTTAcACTGTACCCAGAGGAAAATCAGG
>C00013 length=543
ACGCAGATTTGGCCGCCGCCGCCGATACTACCGAAAGAGGCGAGGGGGATGGAGACGTCGATATGGGAGGCGTTGGAGACGGACTGCCTGGAGACGTCGGCGGGTAAGGAGATGGCGGCGTTCCGTCTTCCGTAGAGGGGGACGTAGAGCGCGCCCCTACCGCATTTCAGCTTGGAACCCAAGAGTAGTGAGGAGAGTAGTAATTAAGGGGTGGTGGCCACTGATCCAATGCATGGAGGGTATGGAGTACCTGAGATACAGACCGATGTACAATATTGA-GAAAAGATGG-A-TATATAAAAAACAGAGCAGTAGAGTGTTCAGTGAGGACATGGGCTACCTGATGCAGTACGGTGGAGGATGGGCCTCAGGAACAATTTCCCTTAAGGGTTTATTCAATGAGCACGAACTGTGGAGAAATGTATGGTCCAGGTC-TAACGACGGAAT-GGACCTAGCCAGATACTTCGGGTGCTCGATTACACTGTAC
ACGCAGATTTGGCCGCCGCCGCCGATACTACCGAAAGAGGCGAGGGGGATGGAGACGTCGATATGGGAGGCGTTGGAGACGGACTGCCTGGAGACGTCGGCGGGTAAGGAGATGGCGGCGTTCCGTCTTCCGTAGAGGGGGACGTAGAGCGCGCCCCTACCGCATTTCAGCTTGGAACCCAAGAGTAGTGAGGAGAGTAGTAATTAAGGGGTGGTGGCCACTGATCCAATGCATGGAGGGTATGGAGTACCTGAGATACAGACCGATGTACAATATTGAaGAAAAGATGGgAaTATATAAAAAaCAGAGCAGTAGAGTGTTCAGTGAGGACATGGGCTACCTGATGCAGTACGGTGGAGGATGGGCCTCAGGAACAATTTCCCTTAAGGGTTTATTCAATGAGCACGAACTGTGGAGAAATGTATGgTCCAGGTCcTAACGACGGAATtGgACCTAGCCAGATACTTCGGGTGCTCGATTACACTgTAC
>C00014 length=544
CAGATTTGGCCGCCGCCGCCGATACTACCGAAAGAGGCGAGGGGGATGGAGACGTCGATATGGGAGGCGTTGGAGACGGACTGCCTGGAGACGTCGGCGGGTAAGGAGATGGCGGCGTTCCGTCTTCCGTAGAGGGGGACGTAGAGCGCGCCCCTACCGCATTTCAGCTTGGAACCCAAGAGTAGTGAGGAGAGTAGTAATTAAGGGGTGGTGGCCACTGATCCAATGCATGGAGGGTATGGAGTACCTGAGATACAGACCGATGTACAATATTGAGAAAAGATGGATAT
CAGATTTGGCCGCCGCCGCCGATACTACCGAAAGAGGCGAGGGGGATGGAGACGTCGATATGGGAGGCGTTGGAGACGGACTGCCTGGAGACGTCGGCGGGTAAGGAGATGGCGGCGTTCCGTCTTCCGTAGAGGGGGACGTAGAGCGCGCCCCTACCGCATTTCAGCTTGGAACCCAAGAGTAGTGAGGAGAGTAGTAATTAAGGGgTGGTGGCCACTGATCCAATGCATGGAGGGTATGGAGTACCTGAGATACAGACCGATGTACAATATTGAGAAAAGATGGATAT
>C00015 length=542
CAGATTTGGCCGCCGCCGCCGATACTACCGAAAGAGGCGAGGGGGATGGAGACGTCGATATGGGAGGCGTTGGAGACGGACTGCCTGGAGACGTCGGCGGGTAAGGAGATGGCGGCGTTCCGTCTTCCGTAGAGGGGGACGTAGAGCGCGCCCCTACCGCATTTCAGCTTGGAACCCAAGAGTAGTGAGGAGAGTAGTAATTAAGGGGTGGTGGCCACTGATCCAATGCATGGAGGGTATGGAGTACCTGAGATACAGACCGATGTACAATATTGAGAAAAGATGGATATATAAAAAACAGAGCAGTAGAGTGTTCAGTGAGGACATGGGCTACCTGATGCAGTACGGTGGAGGATGGGCCTCAGGAACAATTTCCCT
CAGATTTGGCCGCCGCCGCCGATACTACCGAAAGAGGCGAGGGGGATGGAGACGTCGATATGGGAGGCGTTGGAGACGGACTGCCTGGAGACGTCGGCGGGTAAGGAGATGGCGGCGTTCCGTCTTCCGTAGAGGGGGACGTAGAGCGCGCCCCTACCGCATTTCAGCTTGGAACCCAAGAGTAGTGAGGAGAGTAGTAATTAAGGGGTGGTGGCCACTGATCCAATGCATGGAGGGTATGGAGTACCTGAGATACAGACCGATGTACAATATTGAGAAAaGATGGATATATAAAAAACAGAGCAGTAGAGTGTTCAGTGAGGACATGGGCTACCTGATGCAgTACGGTGGAGGATGGGCCTCAGGAACAATTTCCCT
>C00016 length=542
TTTGGCCGCCGCCGCCGATACTACCGAAAGAGGCGAGGGGGATGGAGACGTCGATATGGGAGGCGTTGGAGACGGACTGCCTGGAGACGTCGGCGGGTAAGGAGATGGCGGCGTTCCGTCTTCCGTAGAGGGGG-ACGTAGAGCGCGCCCCTACCGCATTT-CAGCTTGGAACCCAAGAGTAGTGAGGAGAGTAGTAATTAAGGGGTGGTGGCCACTGATCCAATGCATGGAGGGTATGGAGTACCTGAGATACA-GACCGATGTACAATATTGAGAAAAGATGGATATATAAAAAACAGAGCAGTAGAGTGTTCAGTGAGGACATGGGCTACCTGATGCAGTAC-GGTGGAGGATGGGCCTCAGG
TTTGGCCGCCGCCGCCGATACTACCGAAAGAGGCGAGGGGGATGGAGACGTCGATATGGGAGGCGTTGGAGACGGACTGCCTGGAGACGTCGGCGGGTAAGGAGATGGCGGCGTTCCGTCTTCCGTAGAGGGGGgACGTAGAGCGCGCCCCTACCGCATTTtCAGCTTGGAACCCAAGAGTAGTGAGGAGAGTaGTAATTAAGGGGTGGTGGCCACTGATCCAATGCATGGAGGGTATGGAGTACCTGAGATACAaGACCGATGTACAATATTGAGAAAaGATGGATATATAAAAAACAGAGCAGTAGAGTGTTCAGTGAGgACATGGGCTACCTGATGCAGTACcGGTGGAGGATGGGCCTCAGG
>C00017 length=543
CGCCGCCGCCGATACTACCGAAAGAGGCGAGGGGGATGGAGACGTCGATATGGGAGGCGTTGGAGACGGACTGCCTGGAGACGTCGGCGGGTAAGGAGATGGCGGCGTTCCGTCTTCCGTAGAGGGGGACGTAGAGCGCGCCCCTACCGCATTTCAGCTTGGAACCCAAGAGTAGTGAGGAGAGTAGTAATTAAGGGGTGGTGGCCACTGATCCAATGCATGGAGGGTATGGAGTACC-TGAGATACAGACCGATGTACAATATTGAGAAAAGATGGATATATAAAAAACAGAGCAGTA-GAGTGTTCAGTGAGGACATGGGCTACCTGATGCAGTACGGTGGAGGATGGGCCTCAGGAACAATTTCCC
CGCCGCCGCCGATACTACCGAAAGAGGCGAGGGGGATGGAGACGTCGATATGGGAGGCGTTGGAGACGGACTGCCTGGAGACGTCGGCGGGTAAGGAGATGGCGGCGTTCCGTCTTCCGTAGAGGGGGACGTAGAGCGCGCCCCTACCGCATTTCAGCTTGGAACCCAAGAGTAGTGAGGAGAGTAGTAATTAAGGGGTGGTGGCCACTGATCCAATGCATGGAGGGTATGGAGTACCcTGAGATACAGACCGATGTACAATATTGAGAAAaGATGGATATATAAAAAACAGAGCAGTAaGAGTGTTCAGTGAGgACATGGgCTACCTGATGCAGTACGGTGGAGGATGGGCCTCAGGAACAATTTCCC
>C00018 length=545
GCCGCCGCCGATACTACCGAAAGAGGCGAGGGGGATGGAGACGTCGATATGGGAGGCGTTGGAGACGGACTGCCTGGAGACGTCGGCGGGTAAGGAGATGGCGGCGTTCCGTCTTCCGTAGAGGGGGACGTAGAGCGCGCCCCTACCGCATTTCAGCTTGGAACCCAAGAGTAGTGAGGAGAGTAGTAATTAAGGGGTGGTGGCCACTGATCCAATGCATGGAGGGTATGGAGTACCTGAGATACAGACCGATGTACAATATTGAGAAAAGATGGATATATAAAAAACAGAGCAGTAGAGTGTTCAGTGAGGACATGGGCTACCTGATGCAGT-ACGGTGGAGGATGGGCCTCAGGAACAATTT
GCCGCCGCCGATACTACCGAAAGAGGCGAGGGGGATGGAGACGTCGATATGGGAGGCGTTGGAGACGGACTGCCTGGAGACGTCGGCGGGTAAGGAGATGGCGGCGTTCCGTCTTCCGTAGAGGGGgACGTAGAGCGCGCCCCTACCGCATTTCAGCTTGGAACCCAAGAGTAGTGAGGAGAGTAGTAATTAAGGGGTGGTGGCCACTGATCCAATGCATGGAGGGTATGGAGTACCTGAGATACAGACCGATGTACAATATTGAGAAAAGATGGATATATAAAAAACAGAGCAGTAGAGTGTTCAGTGAGGACATGGGCTACCTGATGCAGTtaCGGTGGAGGATGGGCCTCAGGAACAATTT
>C00019 length=539
CGCCGCCGATACTACCGAAAGAGGCGAGGGGGATGGAGACGTCGATATGGGAGGCGTTGGAGACGGACTGCCTGGAGACGTCGGCGGG-TAAGGAGATGGCGGCGTTCCGTCTTCCGTAGAGGGGGACGTAGAGCGCGCCCCTACCGCATTTCAGCTTGGAACCCAAGAGTAGTGAGGAGAGTAGTAATTAAGGGGTGGTGGCCACTGATCCAATGCATGGAGGGTATGGAGTACCTGAGATACAGACCGATGTACAATATTGAGAAAAGATGGATATATAAAAAACAGAGCAGTAGAGTGTTCAGTGAGGACATGGGCTACCTGATGCAGTACGGTGGAGGATGGGCCTCAGGAA-CAA
CGCCGCCGATACTACCGAAAGAGGCGAGGGGGATGGAGACGTCGATATGGGAGGCGTTGGAGACGGACTGCCTGGAGACGTCGGCGGGgTAAGGAGATGGCGGCGTTCCGTCTTCCGTAGAGGGGGACGTAGAGCGCGCCCCTACCGCATTTCAGCTTGGAACCCAAGAGTAGTGAGGAGAGTAGTAATTAAGGGgTGGTGGCCACTGATCCAATGCATGGAGGGTATGGAGTACCTGAGATACAGACCGATGTACAATATTGAGAAAAGATGGAtATATAAAAAACAGAGCAGTAGAGTGTTCAGTGAGGACATGGGCTACCTGATGCAGTACGGTGGAGGATGGGCCTCAGGAAaCAA
>C00020 length=545
GCCGCCGATACTACCGAAAGAGGCGAGGGGGATGGAGACGTCGATATGGGAGGCGTTGGAGACGGACTGCCTGGAGACGTCGGCGGGTAAGGAGATGGCGGCGTTCCGTCTTCCGTAGAGGGGGACGTAGAGCGCGCCCCTACCGCATTTCAGCTTGGAACCCAAGAGTAGTGAGGAGAGTAGTAATTAAGGGGTGGTGGCCACTGATCCAATGCATGGAGGGTATGGAGTACCTGAGATACAGACCGATGTACAATATTGAGAAAAGATGGATATATAAAAAACAGAGCAGTAGAGTGTTCAGTGAGGACATGGGCTACCTGATGCAGTACGG-TGGAGGATGGGCCTCAGGAACA
GCCGCCGATACTACCGAAAGAGgCGAGGGGGATGGAGACGTCGATATGGGAGGCGTTGGAGACGGACTGCCTGGAGACGTCGGCGGGTAAGGAGATGGCGGCGTTCCGTCTTCCGTAGAGGGGGACGTAGAGCGCGCCCCTACCGCATTTCAGCTTGGAACCcAAGAGTAGTGAGGAGAGTAGTAATTAAGGGGTGGTGGCCACTGATCCAATGCATGGAGGGTATGGAGTACCTGAGATACAGACCGATGTACAATATTGAGAAAAGATGGATATATAAAAAACAGAGCAGTAGAGTGTTCAGTGAGGACATGGGCTACCTGATGCAGTACGGgTGGAGGATGGGCCTCAGGAACA
>C00021 length=539
GCCGATACTACCGAAAGAGGCGAGGGGGATGGAGACGTCGATATGGGAGGCGTTGGAGACGGACTGCCTGGAGACGTCGGCGGGTAAGGAGATGGCGGCGTTCCGTCTTCCGTAGAGGGGGACGTAGAGCGCGCCCCTACCGCATTTCAGCTTGGAACCCAAGAGTAGTGAGGAGAGTAGTAATTAAGGGGTGGTGGCCACTGATCCAATGCATGGAGGGTATGGAGTACCTGAGATACAGACCGATGTACAATATTGAGAAAAGATGGATA
GCCGATACTACCGAAAGAGGCGAGGGGgATGGAGACGTCGATATGGGAGGCGTTGGAGACGGACTGCCTGGAGACGTCGGCGGGTAAGGAGATGGCGGCGTTCCGTCTTCCGTAGAGGGGGACGTAGAGCGCGCCCCTACCGCATTTCAGCTTGGAACCCAAGAGTAGTGAGGAGAGTAGTAATTAAGGGGTGGTGGCCACTGATCCAATGCATGGAGGGTATGGAGTACCTGAGATACAGACCGATGTACAATATTGAGAAAAGATGGATA
>C00022 length=537
GCCGATACTACCGAAAGAGGCGAGGGGGATGGAGACGTCGATATGGGAGGCGTTGGAGACGGACTGCCTGGAGACGTCGGCGGGTAAGGAGATGGCGGCGTTCCGTCTTCCGTAGAGGGGGACGTAGAGCGCGCCCCTACCGCATTTCAGCTTGGAACCCAAGAGTAGTGAGGAGAGTAGTAA-TTAAGGGGTGGTGGCCACTGATCCAATGCATGGAGGGTATGGAGTACCTGAGATACAGACCGATGTACAATATTGAGAAAAGATGGATATATAAAAAACAGAGCAGTAGAGTGTTCAGTGAGGACATGGGCTACCTGATGCAGTACGGTGGAGGATGGGCCTCAGGAACA
GCCGATACTACCGAAAGAGGCGAGGGGGATGGAGACGTCGATATGGGAGGCGTTGGAGACGGACTGCCTGGAGACGTCGGCGGGTAAGGAGATGGCGGCGTTCCGTCTTCCGTAGAGGGGgACGTAGAGCGCGCCCCTACCGCATTTCAGCTTGGAACCCAAGAGTAGTGAGGAGAGTAGTAAaTTAAGGGGTGGTGGCCACTGATCCAATGCATGGAGGGTATGGAGTACCTGAGATACAGACCGATGTACAATATTGAGAAAAGATGGATATATAAAAAACAGAGCAGTAGAGTGTTCAGTGAGGACATGGGCTACCTGATGCAGTAcGGTGGAGGATGGGCCTCAGGAACA
>C00023 length=542
GATACTACCGAAAGAGGCGAGGGGGATGGAGACGTCGATATGGGAGGCGTTGGAGACGGACTGCCTGGAGACGTCGGCGGGTAAGGAGATGGCGGCGTTCCGTCTTCCGTAGAGGGGG-ACGTAGAGCGCGCCCCTACCGCATTTCAGCTTGGAACCCAAGAGTAGTGAGGAGAGTAGTAATTAAGGGGTGGTGGCCACTGATCCAATGCATGGAGGGTATGGAGTACCTGAGATACAGACCGATGTACAATATTGAGAAAA-GATGGATATATAAAAAA-CAGAGCAGTAGAGTGTTCAGTGAGGACATGGGCTACCTGATGCAGTACGGTGGAGGATGGG-CCTCAGGAACAATTTCCCTTAAGGGTTTA-TTCAATGAGCACGAACTGTGGAGAAATGTATGGTCCAGGTCTAACGACGGAATGGACCTAGCCAGATACTTCGGGTGCTCGATTACACTGTACCCAGAGGAAAATCAGGAT
GATACTACCGAAAGAGGCGAGGGGGATGGAGACGTCGATATGGGAGGCGTTGGAGACGGACTGCCTGGAGACGTCGGCGGGTAAGGAGATGGCGGCGTTCCGTCTTCCGTAGAGGGGGgACGTAGAGCGCGCCCCTACCGCATTTCAGCTTGGAACCCAAGAGTAGTGAGGAGAGTAGTAATTAAGGGGTGGTGgCCACTGATCCAATGCATGGAGGGTATGGAGTACCTGAGATACAGACCGATGTACAATATTGAGAAAAaGATGGATATATAAAAAAaCAGAGCAGTAGAGTGTTCAGTGAGGaCATGGGCTACCTGATGCAGTACGGTGGAGGATGGGgCCTCAGGAACAATTtCCCTTAAGGGTTTAaTTCAATGAGCACGAACTGTGGAGAAATGTATGGTCCAGGTCTAACGACGGAATGGACCTAGCCAGATACTTCGGGTGCTCGATTACACTGTACCCAGAGGAAAATCAGGAT
>C00024 length=542
GATACTACCGAAAGAGGCGAGGGGGATGGAGACGTCGATATGGGAGGCGTTGGAGACGGACTGCCTGGAGACGTCGGCGGG-TAAGGAGATGGCGGCGTTCCGTCTTCCGTAGAGGGGGACGTAGAGCGCGCCCCTACCGCATTT-CAGCTTGGAACCCAAGAGTAGTGAGGAGAGTAGTAATTAAGGGGTGGTGGCCACTGATCCAATGCATGGAGGGTATGGAGTACCTGAGATACAGACCGATGTACAATATTGAGAAAAGATGGATATATAAAAAACAGAGCAGTAGAGTGTTCAGTGAGGACATGGGCTACCTGATGCAGTACGGTGGAGGATGGGCCTCAGGAACAATTTCCCTTAAGGGTTTATTCAATGAGCACGAACTGTGGAGAAATGTATGGTCCAGGTCTAACGAC-GGAATGGACCTAGCC-AGATACTTCGGGTGCTCGATTACACTGTAC
GATACTACCGAAAGAGGCGAGGGGGATGGAGACGTCGATATGGGAGGCGTTGGAGACGGACTGCCTGGAGACGTCGGCGGGgTAAGGAGATGGCGGCGTTCCGTCTTCCGTAGAGGGGGACGTAGAGCGCGCCCCTACCGCATTTtCAGCTTGGAACCCAAGAGTAGTGAGGAGAGTAGTAATTAAGGGGTGGTGGCCACTGATCCAATGCATGGAGGGTATGGAGTACCTGAGATACAGACCGATGTACAATATTGAGAAAAGATGGATATATAAAAAaCAGAGCAGTAGAGTGTTCAGTGAGGACATGGGCTACCTGATGCAGTACGGTGGAGGATGGGCCTCAGGAACAATTTCCCTTAAGGGTTTATTCAATGAGCACGAACTGTGGAGAAATGTATGGTCCAGGTCTAACGACcGGAATGGACCtAGCCcAGATACTTcGGGTGCTCGATTACACTGTAC
>C00025 length=542
TACCGAAAGAGGCGAGGGGGATGGAGACGTCGATATGGGAGGCGTTGGAGACGGACTGCCTGGAGACGTCGGCGGGTAAGGAGATGGCGGCGTTCCGTCTTCCGTAGAGGGGGACGTAGAGCGCGCCCCTACCGCATTTCAGCTTGGAACCCAAGAGTAGTGAGGAGAGTAGTAATTAAGGGGTGGTGGCCACTGATCCAATGCATGGAGGGTATGGAGTACCTGAGATACAGACCGATGTACAATATTGAGAAAAGATGGATATATAAAAAACAGAGCAGTAGAGTGTTCAGTGAGGACATGGGCTACCTGATGCAGTACGGTGGAGGATGGGCCTCAGGAACAA-TTTCCCTTAAGGGTTTATTCAATGAGCACGAACTGTGGAGAAATGTAT
TACCGAAAGAGGCGAGGGGGATGGAGACGTCGATATGGGAGGCGTTGGAGACGGACTGCCTGGAGACGTCGGCGGGTAAGGAGATGGCGGCGTTCCGTCTTCCGTAGAGGGGGACGTAGAGCGCGCCCCTACCGCATTTCAGCTTGGAACCCAAGAGTAGTGAGGAGAGTAGTAATTAAGGGGTGGTGGCCACTGATCCAATGCATGGAGGGTATGGAGTACCTGAGATACAGACCGATGTACAATATTGAGAAAAGATGGATATATAAAAAACAGAGCAGTAGAGTGTTCAGTGAGGACATGGGCTACcTGATGCAGTACGGTGGAGGATGGGCCTCAGGAaCAAaTTTCCCTTAAGGGTTTATTCAATGAGCACGAACTGTGGAGAAATGTAT
>C00026 length=542
AAAGAGGCGAGGGGGATGGAGACGTCGATATGGGAGGCGTTGGAGACGGACTGCCTGGAGACGTCGGCGGGTAAGGAGATGGCGGCGTTCCGTCTTCCGTAGAGGGGGACGTAGAGCGCGCCCCTACCGCATTTCAGCTTGGAACCCAAGAGTAGTGAGGAGAGTAGTAATTAAGGGGTGGTGGCCACTGATCCAATGCATGGAGGGTATGG-AGTACCTGAGATACAGACCGATGTACAATATTGAGAAAAGATGGATATATAAAAAACAGAGCAGTAGAGTGTTCAGTGAGGACATGGGCTACCTGATGCAGTACGGTGGAGGATGGGCCTCAGGAACAATTTCCCTTAAGGGTTTATTCAATGAG-CACGAACTGTGGAGAAA-TGTATGGTCCAGGTCTAACGACGGAATGGACCTAGCCAGATACTTCGGGTGCTCGATTA-CACTGTAC
AAAGAGGCGAGGGGGATGGAGACGTCGATATGGGAGGCGTTGGAGACGGACTGCCTGGAGACGTCGGCGGGTAAGGAGATGGCGGCGTTCCGTCTTCCGTAGAGGGGGACGTAGAGCGCGCCCCTACCGCATTTCAGCTTGGAACCCAAGAGTAGTGAGGAGAGTAGTAATTAAGGGGTGGTGGCCACTGATCCAATGCATGGAGGGTATGGgAGTACCTGAGATACAGACCGATGTACAATATTGAGAAAAGATGGATATATAAAAAACAGaGCAGTAGAGTGTTCAGTGAGGACATGGGCTACCTGATGCAGTACGgTGGAGGATGGGCCTCAGGAACAATTTCCCTTAAGGGTTTATTCAATGAGgCACGAACTGTGGAGAAAaTGTATGGTCCAGGTCTAACGACGGAAtGGACCTAGCCAGATACTTCGGGTGCTCGATTAaCACTGTAC
>C00027 length=539
AAAGAGGCGAGGGGGATGGAGACGTCGATATGGGAGGCGTTGGAGACGGACTGCCTGGAGACGTCGGCGGGTAAGGAGATGGCGGCGTTCCGTCTTCCGTAGAGGGGGACGTAGAGCGCGCCCCTACCGCATTTCAGCTTGGAACCCAAGAGTAGTGAGGAGAGTAGTAATTAAGGGGTGGTGGCCACTGATCCAATGCATGGAGGGTATGGAGTACCTGAGATACAGACCGATGTACAATATTGAGAAAAGATGGATATATAAAAAACAGAGCAGTAGAGTGTTCAGTGAGGACATGGGCTACCTGATGCAGTACGGTGGAGGATGGGCC-TCAGGAACAATTTCCCTT
AAAGAGGCGAGGGGGATGGAGACGTCGATATGGGAGGCGTTGGAGACGGACTGCCTGGAGACGTCGGCGGGTAAGGAGATGGCGGCGTTCCGTCTTCCGTAGAGGGGGACGTAGAGCGCGCCCCTACCGCATTTCAGCTTGGAACCCAAGAGTAGTGAGGAGAGTAGTAATTAAGGGGTGGTGGCCACTGATCCAATGCATGGAGGGTATGGAGTACCTGAGATACAGACCGATGTACAATATTGAGAAAAGATGGATATATAAAAAACAGAGCAGTAGAGTGTTCAGTGAGGACaTGGGCTACCTGATGCAGTACGGTGGAGGATGGGCCcTCAGGAACAATTTCCCTT
>C00028 length=536
GAGGCGAGGGGGATGGAGACGTCGATATGGGAGGCGTTGGAGACGGACTGCCTGGAGACGTCGGCGGGTAAGGAGATGGCGGCGTTCCGTCTTCCGTAGAGGGGGACGTAGAGCGCGCCCCTACCGCATTTCAGCTTGGAACCCAAGAGTAGTGAGGAGAGTAGTAATTAAGGGGTGGTGGCCACTGATCCAATGCATGGAGGGTATGGAGTACCTGAGATACAGACCGATGTACAATATTGAGAAAAGATGGATATATAAAAAACAGAGCAGTAGAGTGTTCAGTGAGGACATGGGCTACCTGATGCAGTACGGTGGAGGATGGGCCTCAGGAACAATTTCCCTTAAGGGTTTATTCAATGAGCACGAACTGTGGAGAAATGTATGGTCCAGGTCTAACGACGGAATGGACCTAGCCAG-ATACTTCGGGTGCTCGATTACACTGTA-CCCAGAGGAAAATCAG
GAGGCGAGGGGGATGGAGACGTCGATATGGGAGGCGTTGGAGACGGACTGCCTGGAGACGTCGGCGGGTAAGGAGATGGCGGCGTTCCGTCTTCCGTAGAGGGGGACGTAGAGCGCGCCCCTACCGCATTTCAGCTTGGAACCCAAGAGTAGTGAGGAGAGTAGTAATTAAGGGGTGGTGGCCACTGATCCAATGCATGGAGGGTATGGAGTACCTGAGATACAGACCGATGTACAATATTGAGAAAAGATGGATATATAAAAAACAGAGCAGTAGAGTGTTCAGTGAGGACATGGgCTACCTGATGCAGTACGgTGGAGGATGGgCCTCAGGAAcAATTTCCCTTAAGGGTTTATTCAATGAGCACGAACTgTGGAGAAATGTATGGTCcAGGTCTAACGACGGAATGGACCTAGCCAGgATACTTCGGGTGCTCGATTACACTGTAaCCCAGAGGAAAATCAG
>C00029 length=538
GCGAGGGGGATGGAGACGTCGATATGGGAGGCGTTGGAGACGGACTGCCTGGAGACGTCGGCGGGTAAGGAGATGGCGGCGTTCCGTCTTCCGTAGAGGGGGACGTAGAGCGCGCCCCTACCGCATTTCAGCTTGGAACCCAAGAGTAGTGAGGAGAGTAGTAATTAAGGGGTGGTGGCCACTGATCCAATGCATGGAGGGTATGGAGTACCTGAGATACAGACCGATGTACAATATTGAGAAAAGATGGATAT
GCGAGGGGGATGGAGACGTCGATATGGGAGGCGTTGGAGACGGACTGCCTGGAGACGTCGGCGGGTAAGGAGATGGCGGCGTTCCGTCTTCCGTAGAGGGGGACGTAGAGCGCGCCCCTACCGCATTTCAGCTTGGAACCCAAGAGTAGTGAGGAGAGTAGTAATTAAGGGGTGGTGGCCACTGATCCAATGCATGgAGGGTATGGAGTACCTGAGATACAGACCGATGTACAATATTGAGAAAAGATGGATAT
>C00030 length=533
CGAGGGGGATGGAGACGTCGATATGGGAGGCGTTGGAGACGGACTGCCTGGAGACGTCGGCGGGTAAGGAGATGGCGGCGTTCCGTCTTCCGTAGAGGGGGACGTAGAGCGCGCCCCTACCGCATTTCAGCTTGGAACCCAAGAGTAGTGAGGAGAGTAGTAA-TTAAGGGGTGGTGGCCACTGATCCAATGCATGGAGGGTATGGAGTACCTGAGATACAGACCGATGTACAATATTGAGAAAAGATGGATATATAAAAAACAGAGCAGTAGAGTGTTCAGTGAGGACATGGGCTACCTGATGCAGTACGGTGGAGGATGGGCCTCAGGAACAATTTCCCTTAAGGGTTTATTCAATGAGCACGAACTGTGGAGAAATGTATGGTCCAGGTCTAACGACGGAATGGACCTAGCCAGATACTTCGGGTGCTCGATTACACTGTACCCAGAGGAAAATCAGGATTATTTGTTCTGGTTTGACACAGAATTCGACCAGCAACAA
CGAGGGGGATGGAGACGTCGATATGGGAGGCGTTGGAGACGGACTGCCTGGAGACGTCGGCGGGTAAGGAGATGGCGGCGTTCCGTCTTCCGTAGAGGGGGACGTAGAGCGCGCCCCTACCGCATTTCAGCTTGGAACCCAAGAGTAGTGAGGAGAGTAGTAAaTTAAGGGGTGGTGGCCACTGATCCAATGCATGGAGGGTATGGAGTACCTGAGATACAGACCGATGTACAATATTGAGAAAaGATGGATATATAAAAAACAGAGCAGTAGAGTGTTCAGTGAGGACATGGGCTACCTGATGCAGTACGGTGGAGGATGGGCCTCAGGAACAATTTCCCTTAAGGGTTTATTCAATGAGCACGAACTGTGGAGAAATGTATGGTCCAGgTCTAACGACGGAATGGACCTAGCCAGAtACTTCGGGTGCTcgATTACACTGTACCCAGAGGAAAATCAGGATTATTTGTTCTGGTTTGACACAGAATTCgACcAGCAACAA
>C00031 length=535
AGGGGGATGGAGACGTCGATATGGGAGGCGTTGGAGACGGACTGCCTGGAGACGTCGGCGGGTAAGGAGATGGCGGCGTTCCGTCTTCCGTAGAGGGGGACGTAGAGCGCGCCCCTACCGCATTTCAGCTTGGAACCCAAGAGTAGTGAGGAGAGTAGTAATTAAGGGGTGGTGGCCACTGATCCAATGCATGGAGGGTATGGAGTACCTGAGATACAGACCGATGTACAATATTGAGAAAAGATGGATATATAAAAAACAGAGCAGTAGAGTGTTCAGTGAGGACATGGGCTACCTGATGCAGTACGGTGGAGGATGGGCCTCAGGAACAATTT
AGGGGGATGGAGACGTCGATATGGGAGGCGTTGGAGACGGACTGCCTGGAGACGTCGGCGGGTAAGGAGATGGCGGCGTTCCGTCTTCCGTAGAGGGGGACGTAGAGCGCGCCCCTACCGCATTtCAGCTTGGAACCCAAGAGTAGTGAGGAGAGTAGTAATTAAGGGGTGGTGGCCACTGATCCAATGCATGGAGGGTATGGAGTACCTGAGATACAGACCGATGTACAATATTGAGAAAAGATGGATATATAAAAAaCAGAGCAGTAGAGTGTTCAGTGAGGACATGGGCTACCTGATGCAGTACGGTGGAGGATGGGCCTCAGGAACAATTT
>C00032 length=545
AGGGGGATGGAGACGTCGATATGGGAGGCGTTGGAGACGGACTGCCTGGAGACGTCGGCGGGTAAGGAGATGGCGGCGTTCCGTCTTCCGTAGAGGGGGACGTAGAGCGCGCCCCTACCGCATTTCAGCTTGGAACCC-AAGAGTAGTGAGGAGAGTAGTAATTAAGGGGTGGTGGCCACTGATCCAATGCATGGAGGGTATGGAGTACCTGAGATACAGACCGATGTACAATATTGAGAAAAGATGGATAT
AGGGGGATGGAGACGTCGATATGGGAGGCGTTGGAGACGGACTGCCTGGAGACGTCGGCGGGTAAGGAGATGGCGGCGTTCCGTCTTCCGTAGAGGGGGACGTAGAGCGCGCCCCTACCGCATTTCAGCTTGGAACCCcAAGAGTAGTGAGGAGAGTAGTAATTAAGGGGTGGTGGCCACTGATCCAATGCATGGAGGGTATGGaGTACCTGAGATACAGACCGATGTACAATATTGAGAAAAGATGGATAT
>C00033 length=537
ATGGAGACGTCGATATGGGAGGCGTTGGAGACGGACTGCCTGGAGACGTCGGCGGGTAAGGAGATGGCGGCGTTCCGTCTTCCGTAGAGGGGGACGTAGAGCGCGCCCCTACCGCATTTCAGCTTGGAACCCAAGAGTAGTGAGGAGAGTAGTAATTAAGGGGTGGTGGCCACTGATCCAATGCATGGAGGGTATGGAGTACCTGAGATACAGACCGATGTACAATATTGAGAAAAGATGGATATATAAAAAACAGAGCAGTAGAGTGTTCAGTGAGGACATGGGCTACCTGATGCAGTACGGTGGAGGATGGGCCTCAGGA
ATGGAGACGTCGATATGGGAGGCGTTGGAGACGGACTGCCTGGAGACGTCGGCGGGTAAGGAGATGGCGGCGTTCCGTCTTCCGTAGAGGGGGACGTAGAGCGCGCCCCTACCGCATTTCAGCTTGGAACCCAAGAGTAGTGAGGAGAGTAGTAATTAAGGGGTGGTGGCCACTGATCCAATGCATGGAGGGTATGGAGTACCTGAGATACAGACCGATGTACAATATTGAGAAAAGATGGATATATAAAAAaCAGAGCAGTAGAGTGTTCAGTGAGGACATGGGCTACCTGATGCAGTACGGTGGAGGATGGGCCTCAGGA
>C00034 length=538
TGGAGACGTCGATATGGGAGGCGTTGGAGACGGACTGCCTGGAGACGTCGGCGGGTAAGGAGATGGCGGCGTTCCGTCTTCCGTAGAGGGGGACGTAGAGCGCGCCCCTACCGCATTTCAGCTTGGAACCCAAGAGTAGTGAGGAGAGTAGTAATTAAGGGGTGGTGGCCACTGATCCAATGCATGGAGGGTATGGAGTACCTGAGATACAGACCGATGTACAATATTGAGAAAAGATGGATATATAAAAAACAGAGCAGTAGAGTGTTCAGTGAGGACATGGGCTACCTGATGCAGTACGGTGGAGGATGGG-CCTCAGGAACAATTTCCCTTAAGGGTTTATTCAATGAGCACGAACTGTGGAGAAATGTAT-GGTCCAGG-TCTAACGACGGAATGG-ACCTAGCCAGATACTTCGGGTGCTCGATTACACTGTACCCAGAGGAAAATCAGGATTATTTGTTCTGGTTT-GACACAGAATTCGACCAGCAA
TGGAGACGTCGATATGGGAGGCGTTGGAGACGGACTGCCTGGAGACGTCGGCGGGTAAGGAGATGGCGGCGTTCCGTCTTCCGTAGAGGGGGACGTAGAGCGCGCCCCTACCGCATTTCAGCTTGGAACCCAAGAGTAGTGAGGAGAGTAGTAATTAAGGGGTGGTGGCCACTGATCCAATGCATGGAGGGTATGGAGTACCTGAGATACAGACCGATGTACAATATTGAGAAAAGATGGATATATAAAAAaCAGAGCAGTAGAGTGTTCAGTGAGGACATGGGCTACCTGATGCAGTACGGTGGAGGATGGGgCCTCAGGAACAATTTCCCTTAAGGGTTTATTCAATGAGCACGAACtGTGGAGAAATGTATtGGTCCAGGgTCTAACGACGGAATGGgACCTAGCcAGATACTTCGGgTGCTCGATTACACTGtACCCAGAGGAAAATCAGGATTATTTGTTCTGGTTTtGACACAGAATTCGACCAGCAA
>C00035 length=536
GGAGACGTCGATATGGGAGGCGTTGGAGACGGACTGCCTGGAGACGTCGGCGGGTAAGGAGATGGCGGCGTTCCGTCTTCCGTAGAGGGGGACGTAGAGCGCGCCCCTACCGCATTTCAGCTTGGAACCCAAGAGTAGTGAGGAGAGTAGTAATTAAGGGGTGGTGGCCACTGATCCAATGCATGGAGGGTATGGAGTACCTGAGATACAGACCGATGTACAATATTGAGAAAAGATGGATATATAAAAAACAGAGCAGTAGAGTGTTCAGTGAGGACATGGGCTACCTGATGCAGTA-CGGT-GGAGGATGGGCCTCAGGAACAATTTCCCTTAAGGGTTTATTCAATGAGCACGAACTGTGGAGAAATGTATGGTCCAGGTCTAACGACGGAATGGACCTAGCCAGATACTTCGGGTGCTCGATTACACTGTACCCAGAGGAAAATCAGGATTATTTGTTCTGGTTTGACACAGAATTCG-ACCAGCAACAACTGA
GGAGACGTCGATATGGGAGGCGTTGGAGACGGACTGCCTGGAGACGTCGGCGGGTAAGGAGATGGCGGCGTTCCGTCTTCCGTAGAGGGGGACGTAGAGCGCGCCCCTACCGCATTTCAGCTTGGAACCCAAGAGTAGTGAGGAGAGTAGTAATTAAGGGGTGGTGGCCACTGATCCAATGCATGGAGGGTATGGAGTACCTGAGATACAGACCGATGTACAATATTGAGAAAAGATGGATATATAAAAAACAGAGCAGTAGAGTGTTCAGTGAGGACATGGGCTACCTGATGCAGTAaCGGTtGGAGGATGGGCCTCAGGAACAATTTCCCTTAAGGGTTTATTCAATGAGCACGAACTGTGGAGAAATGTATGGTCCAGGTCTAACgACGGAAtGGACCTAGCCAGATACTTCGGGTGCTCGATtACACTGTACCCAGAGGAAAaTCAGGATTATTTGTTCTGGTTTGAcACAGAATTCGgACCAGCAACAACTGA
>C00036 length=536
AGACGTCGATATGGGAGGCGTTGGAGACGGACTGCCTGGAGACGTCGGCGGGTAAGGAGATGGCGGCGTTCCGTCTTCCGTAGAGGGGGACGTAGAGCGCGCCCCTACCGCATTTCAGCTTGGAACCCAAGAGTAGTGAGGAGAGTAGTAATTAAGGGGTGGTGGCCACTGATCCAATGCATGGAGGGTATGGAGTACCTGAGATACAGACCGATGTACAA-TATTGAGAAAAGATGGATATATAAAAAACAGAGCAGTAGAGTGTTCAGTGAGGACATGGGCTACCTGATGCAGTACGGTGGAGGATGGGCCTCAGGAACAATTTCCCTTAAGGGTTTATTCAATGAGCACGAACTGTGGAGAAATGTATGGTCCAGGTCTAACGACGGAAT-GGACCTAGCCAGAT-
AGACGTCGATATGGGAGGCGTTGGAGACGGACTGCCTGGAGACGTCGGCGGGTAAGGAGATGGCGGCGTTCCGTCTTCCGTAGAGGGGGACGTAGAGCGCGCCCCTACCGCATTTCAGCTTGGAACCCAAGAGTAGTGAGGAGAGTAGTAATTAAGGGGTGGTGGCCACTGATCCAATGCATGGAGGGTATGGAGTACCTGAGATACAGACCGATGTACAAaTATTGAGAAAAGATGGATATATAAAAAaCAGAGCAGTAGAGTGTTCAGTGAGGACATGGGCTACCTGATGCAGTACGGTGGAGGATGGGCCTCAGGAACAaTTTCCCTTAAGGGTTTATTCAATGAGCACGAACTGTGGAGAAATGTATGGTCCAGGTCTAACGACGGAATtGGACCTAgCCAGATt
>C00037 length=533
ACGTCGATATGGGAGGCGTTGGAGACGGACTGCCTGGAGACGTCGGCGGGTAAGGAGATGGCGGCGTTCCGTCTTCCGTAGAGGGGGACGTAGAGCGCGCCCCTACCGCATTTCAGCTTGGAACCCAAGAGTAGTGAGGAGAGTAGTAATTAAGGGGTGGTGGCCACTGATCCAATGCATGGAGGGTATGGAGTACCTGAGATACAGACCGATGTACAATATTGAGAAAAGATGGATATATAAAAAACAGAGCAGTAGAGTGTTCAGTGAGGACATGGGCTACCTGATGCAGTACGGTGGAGGATGGGCCTCAGGAACAATTTCC
ACGTCGATATGGGAGGCGTTGGAGACGGACTGCCTGGAGACGTCGGCGGGTAAGGAGATGGCGGCGTTCCGTCTTCCGTAGAGGGGGACGTAGAGCGCGCCCCTACCGCATTTCAGCTTGGAACCCAAGAGTAGTGAGGAGAGTAGTAATTAAGGGGTGGTGGCCACTGATCCAATGCATGGAGGGTATGGAGTACCTGAGATACAGACCGATGTACAATATTGAGAAAAGATGGATATATAAAAAACAGAGCAGTAGAGTGTTCAGTGAGGACATGGGCTACCTGATGCAGTACGGTGGaGGATGGGCCTCAGGAACAATTTCC
>C00038 length=538
CGTCGATATGGGAGGCGTTGGAGACGGACTGCCTGGAGACGTCGGCGGGTAAGGAGATGGCGGCGTTCCGTCTTCCGTAGAGGGGGACGTAGAGCGCGCCCCTACCGCATTTCAGCTTGGAA-CCCAAGAGTAGTGAGGAGAGTAGTAATTAAGGGGTGGTGGCCACTGATCCAATGCATGGAGGGTATGGAGTACCT-GAGATACAGACCGATGTACAATATTGAGAAAAGATGGATATATAAAAAACAGAGCAGTAGAGTGTTCAGTGAGGACATGGGCTACCTGATGCAGTACGGTGGAGGATGGGCCTCAGGAACAATTTCCC
CGTCGATATGGGAGGCGTTGGAGACGGACTGCCTGGAGACGTCGGCGGGTAAGGAGATGGCGGCGTTCCGTCTTCCGTAGAGGGGGACGTAGAGCGCGCCCCTACCGCATTTCAGCTTGGAAaCCCAAGAGTAGTGAGGAGAGTAGTAaTTAAGGGGTGGTGGCCACTGATCCAATGCATGGAGGGTATGGAGTACCTtGAGATACAGACCGATGTACAATATTGAGAAAAGATGGATATATAAAAAACAGAGCAGTAGAGTGTTCAGTGAGGACaTGGGCTACCTGATGCAGTACGGTGGAGGATGGGCCTCAGGAACAATTTCCC
>C00039 length=536
GTCGATATGGGAGGCGTTGGAGACGGACTGCCTGGAGACGTCGGCGGGTAAGGAGATGGCGGCGTTCCGTCTTCCGTAGAGGGGGACGTAGAGCGCGCCCCTACCGCATTTCAGCTTGGAACCCAAGAGTAGTGAGGAGAGTAGTAATTAAGGGGTGGTGGCCACTGATCCAATGCATGGAGGGTATGGAGTACCTGAGATACAGACCGATGTACAATATTGAGAAAAGATGGATATATAAAAAACAGAGCAGTAGAGTGTTCAGTGAGGACATGGGCTACCTGATGCAGTACGGTGGAGGATGGGCC-TCAGGAACAATTTCCCTTAAGGGTTTATTCAATGAGCACGAACTGTGGAGAAATGTATGGTCCAGGTCTAACGACGGAATGGACC-TAGCCAGATA-CTTCGGGTGCTC-GATTACACTGTACCC
GTCGATATGGGAGGCGTTGGAGACGGACTGCCTGGAGACGTCGGCGGGTAAGGAGATGGCGGCGTTCCGTCTTCCGTAGAGGGGGACGTAGAGCGCGCCCCTACCGCATTTCAGCTTGGAACCCAAGAGTAGTGAGGAGAGTAGTAATTAAGGGGTGGTGGCCACTGATCCAATGCATGGAGGGTATGGAGTACCTGAGATACAGACCGATGTACAATATTGAGAAAAGATGGATATATAAAAAAcAGAGCAGTAGAGTGTTCAGTGAGGACATGGGCTACCTGATgCAGTACGGTGGAGGATGGGCCcTCAGGAACAATTTCCCTTAaGGgTTtATTCAATGAGcACGAACTGTGGAGAAATGTATGGTCCAGGTCTAACGACGGAATGGACCcTAGCCAGATAaCTTCGGGTGCTCcGATTACACTGTACCC
>C00040 length=534
TCGATATGGGAGGCGTTGGAGACGGACTGCCTGGAGACGTCGGCGGGTAAGGAGATGGCGGCGTTCCGTCTTCCGTAGAGGGGGACGTAGAGCGCGCCCCTACCGCATTTCAGCTTGGAACCCAAGAGTAGTGAGGAGAGTAGTAATTAAGGGGTGGTGGCCACTGATCCAATGCATGGAGGGTATGGAGTACCTGAGATACAGACCGATGTACAATATTGAGAAAAGATGGATATATAAAAAACAGAGCAGTAGAGTGTTCAGTGAGGACATGGGCTACCTGATGCAGTACGGTGGAGGATGGG-CCTCAGGAACAATTTCCCTTAAGGGTTTATTCAATGAGCACGAACTGTGGAGAAATGTATGG-TCCAGGTCTAACGACGGAATGGACCTAGCCAGATAC-TTCGGGTGCTCGATTACACTGTACCCAGAGGAAAATCAGGATTATTTGTTCTGGTTTGACACAGAAT
TCGATATGGGAGGCGTTGGAGACGGACTGCCTGGAGACGTCGGCGGGTAAGGAGATGGCGGCGTTCCGTCTTCCGTAGAGGGGGACGTAGAGCGCGCCCCTACCGCATTTCAGCTTGGAACCCAAGAGTAGTGAGGAGAGTAGTAATTAAGGGGTGGTGGCCACTGATCCAATGCATGGAGGGTATGGAGTACCTGAGATACAGACCGATGTACAATATTGAGAAAAGATGGATATATAAAAAACAGAGCAGTAGAGTGTTCAGTGAGGACATGGgCTACCTGATGCAGTACGGTGGAGGATGGGgCCTCAGGAACAATTTCCCTTAAGGGTTTATTCAATGAGCACGAACTGTGGAGAAATGTATGGgTCCAGGTCTAAcGACGGAATGGACCTAGCCAGATACcTTCGGGTGCTCGaTTACACTGTACCCaGAGGAAAATCAGGATTATTTGTTCTGGTTTGACACAGAAT
>C00041 length=531
TCGATATGGGAGGCGTTGGAGACGGACTGCCTGGAGACGTCGGCGGGTAAGGAGATGGCGGCGTTCCGTCTTCCGTAGAGGGGGACGTAGAGCGCGCCCCTACCGCATTTCAGCTTGGAACCCAAGAGTAGTGAGGAGAGTAGTAATTAAGGGGTGGTGGCCACTGATCCAATGCATGGAGGGTATGGAGTACCTGAGATACAGACCGATGTACAATATTGAGAAAAGATGGATATAT-AAAAAACAGAGCAGTAGAGTGTTCAGTGAGGACATGGGCTACCTGATGCAGTACGGTGGAGGATGGGCCTCAGGAACAATTTCCCTTAAGGGTTTATTCAATGAGCACGAACTGTGGAGAAATGTATGGTCCAGGTCTAACGACGGAATGGACCTAGCCAGATACTTCGGGTGCTCGATTACACTGTACCCAGAGGAAAATCAGGATTATTTGTTCTGGTTTGACACAGAA-TTCGACCAGCAAC
TCGATATGGGAGGCGTTGGAGACGGACTGCCTGGAGACGTCGGCGGGTAAGGAGATGGCGGCGTTCCGTCTTCCGTAGAGGGGGACGTAGAGCGCGCCCCTACCGCATTTCAGCTTGGAACCCAAGAGTAGTGAGGAGAGTAGTAATTAAGGGGTGGTGGCCACTGATCCAATGCATGGAGGGTATGGAGTACCTGAGATACAGACCGATGTACAATATTGAGAAAAGATGGATATATtAAAAAaCAGAGCAGTAGAGTGTTCAGTGAGGACATGGGCTACCTGATGCAGTACGGTGGAGGATGGGCCTCAGGAACAATTTCCCTTAAGGGTTTATTCAATGAGCACGAACTGTGGAGAAATGTATGGTCCAGGTCTAaCGACGGAATGGACCTAGCCAGATACTTCGGGTGCTCGATTACACTGTACCCAGAGGAAAATCAGGATTATTTGTtCTGGTTTGaCACAGAAaTTCGACCAGCAAC
>C00042 length=531
CGATATGGGAGGCGTTGGAGACGGACTGCCTGGAGACGTCGGCGGGTAAGGAGATGGCGGCGTTCCGTCTTCCGTAGAGGGGGACGTAGAGCGCGCCCCTACCGCATTTCAGCTTGGAACCC-AAGAGTAGTGAGGAGAGTAGTAATTAAGGGGTGGTGGCCACTGATCCAATGCATGGAGGGTATGGAGTACCTGAGATACAGACCGATGTACAATATTGAGAAAAGATGG-ATATATAAAAAACAGAGCAGTAGAGTGTTCAGTGAGGACATGGGCTACCTGATGCAGTACGGTGGAGGATGGGCCTCAGGAACAATTTCCCTTAAGGGTTTATTCAATGAGCACGAACTGTGGAGAAATGTATGGTCCAGGTCTAACGACGGAATGGACCTAGCCAGATACTTCGGGTGCTCGATTACACTGTACCC-AGAGGAAAATCAGGATTATTTGTTCTGGTTTGAC-ACAGAATTCGACCAGCAACAACTGATT-AACTTGCAGG-AATACACTC-AACCA
CGATATGGGAGGCGTTGGAGACGGACTGCCTGGAGACGTCGGCGGGTAAGGAGATGGCGGCGTTCCGTCTTCCGTAGAGGGGGACGTAGAGCGCGCCCCTACCGCATTTCAGCTTGGAACCCcAAGAGTAGTGAGGAGAGTAGTAATTAAGGGGTGGTGGCCACTGATCCAATGCATGGAGGGTATGGAGTACCTGAGATACAGACCGATGTACAATATTGAGAAAAGATGGgATATATAAAAAACAGAGCAGTAGAGTGTTCAGTGAGGACATGGGCTACCTGATGCAGTACGGTGGAGGATGGGCCTCAGGAACAATTTCCCTTAAGGGTTTATTCAATGAgCACGAACTGTGGAGAAaTGtATGGTCCAGGTCTAACGACGgAATGGACCTAGCCAGATACTTCGGGTGCTCGATTACACTGTACCCcAGAGGAAAATCAGGATTATTTGTTCTGGTTTGACcACAGAATTCGACCAGCAAcAAcTGATTtAACTTGCAGGgAATACaCTCcAACCA
>C00043 length=533
TATGGGAGGCGTTGGAGACGGACTGCCTGGAGACGTCGGCGGGTAAGGAGATGGCGGCGTTCCGTCTTCCGTAGAGGGGGACGTAGAGCGCGCCCCTACCGCATTTCAGCTTGGAACCCAAGAGTAGTGAGGAGAGTAGTAATTAAGGGGTGGTGGCCACTGATCCAATGCATGGAGGGTATGGAGTACCTGAGATACAGACCGATGTACAATATTGAGAAAAGATGGATAT
TATGGGAGGCGTTGGAGACGGACTGCCTGGAGACGTCGGCGGGTAAGGAGATGGCGGCGTTCCGTCTTCCGTAGAGGGGGACGTAGAGCGCGCCCCTACCGCATTTCAGCTTGGAACCCAAGAGTAGTGAGGAGAGTAGTAATTAAGGGGTGGTGGCCACTGATCCAATGCATGGAGGGTATGGAGTACCTGAGATACAGACCGATGTACAATATTGAGAAAAGATGGATAT
>C00044 length=528
ATGGGAGGCGTTGGAGACGGACTGCCTGGAGACGTCGGCGGGTAAGGAGATGGCGGCGTTCCGTCTTCCGTAGAGGGGGACGTAGAGCGCGCCCCTACCGCATTTCAGCTTGGAACCCAAGAGTAGTGAGGAGAGTAGTAATTAAGGGGTGGTGGCC-ACTGATCCAATGCATGGAGGGTATGGAGTACCTGAGATACAGACCGATGTACAATATTGAGAAAAGATGGATATATAAAAAACAGAGCAGTAGAGTGTTCAGTGAGGACATGGGCTACCTGATGCAGTACGGTGGAGGATGGGCCTCAGGAACAATTTCCCTTAAGGGTTTATTCAATGAGCACGAACTGTGGAGAAATGTATGGTCCAGGTCTAACGACGGAATGGACCTAGCCAGATACTTCGGGTGCTCGATT-ACACTGTACC
ATGGGAGGCGTTGGAGACGGACTGCCTGGAGACGTCGGCGGGTAAGGAGATGGCGGCGTTCCGTCTTCCGTAGAGGGGgACGTAGAGCGCGCCCCTACCGCATTTCAGCTTGGAACCCAAGAGTAGTGAGGAGAGTAGTAATTAAGGGGTGGTGGCCcACTGATCCAATGCATGGAGGGTATGGAGTACCTGAGATACAGACCGATGTACAATATTGAGAAAAGATGGATATATAAAAAACAGAGCAGTAGAGTGTTCAGTGAGGACATGGGCTACCTGATgCAGTACGGTGGAGGATGGGCCTCAGGAACAATTTCCCTTAAGGGTTTATTCAATGAGCACGAACTGTGGAGAAATGTATGGTCCAGGTCTAACGACGGAATGGACCtAGCCAGATACTTCGGGTGCTCGATTtACACTGTACC
>C00045 length=539
GGGAGGCGTTGGAGACGGACTGCCTGGAGACGTCGGCGGGTAAGGAGATGGCGGCGTTCCGTCTTCCGTAGAGGGGGACGTAGAGCGCGCCCCTACCGCATTTCAGCTTGGAACCCAAGAGTAGTGAGGAGAGTAGTAATTAAGGGGTGGTGGCCACTGATCCAATGCATGGAGGGTATGGAGTACCTGAGATACAGACCGATGTACAATATTGA-GAAAAGATGGATATATAAAAAACAGAGCAGTAGAGTGTTCAGTGAGGACATGGGCTACCTGATGCAGTACGGTGGAGG-ATGGGCCTCAGGAACA
GGgAGGCGTTGGAGACGGACTGCCTGGAGACGTCGGCGGGTAAGGAGATGGCGGCGTTCCGTCTTCCGTAGAGGGGGACGTAGAGCGCGCCCCTACCGCATTTCAGCTTGGAACCCAAGAGTAGTGAGGAGAGTAGTAATTAAGGGGTGGTGGCCACTGATCCAATGCATGGAGGGTATGGAGTACCTGAGATACAGACCGATGTACAATATTGAaGAAAAGATGGATATATAAAAAACAGAGCAGTAGAGTGTTCAGTGAGGACATGGGCTACCTGATGCAGTACGGTGGAGGgATGGGCCTCAGGAACA
>C00046 length=533
GGGAGGCGTTGGAGACGGACTGCCTGGAGACGTCGGCGGGTAAGGAGATGGCGGCGTTCCGTCTTCCGTAGAGGGGGACGTAGAGCGCGCCCCTACCGCATTTCAGCTTGGAACCCAAGAGTAGTGAGGAGAGTAGTAATTAAGGGGTGGTGGCCACTGATCCAATGCATGGAGGGTATGGAGTACCTGAGATACAGACCGATGTACAATATTGAGAAAAGATGGATATATAAAAAACAGAGCAGTAGAGTGTTCAGTGAGG-ACATGGGCTACCTGATGCAGTACGGTGGAGGATGGGCCTCAGGAACAATTTCCCTTAAGGGTTTATTCAATGAGCACGAACTGTGGAGAAATGTATGGTCCAGGTCTAACGACGGAATGGACCTAGCCAGATACTTCGGGTGCTCGATTACACTGTACCC
GGGAGGCGTTGGAGACGGACTGCCTGGAGACGTCGGCGGGTAAGGAGATGGCGGCGTTCCGTCTTCCGTAGAGGGGGACGTAGAGCGCGCCCCTACCGCATTTCAGCTTGGAACCCAAGAGTAGTGAGGAGAGTAGTAATTAAGGGGTGGTGGCCACTGATCCAATGCATGGAGGGTATGGAGTACCTGAGATACAGACCGATGTACAATATTGAGAAAAGATGGATATATAAAAAACAGAGCAGTAGAGTGTTCAGTGAGGgACATGGGCTACCTGATGCAGTACGGTGGAGgATGGGCCTCAGGAACAATTTCCCTTAAGGGTTTATTCAATGaGCACGAACTGTGGAGAAATGTATGGTCCAGGTCTAACGACGGAATGGACCTAGCCAGaTACTtCGGGTGCTCGATTACACTGTACCC
>C00047 length=536
GGGAGGCGTTGGAGACGGACTGCCTGGAGACGTCGGCGGGTAAGGAGATGGCGGCGTTCCGTCTTCCGTAGAGGGGGACGTAGAGCGCGCCCCTACCGCATTTCAGCTTGGAACCCAAGAGTAGTGAGGAGAGTAGTAATTAAGGGGTGGTGGCCACTGATCCAATGCATGGAGGGTATGGAGTACCTGAGATACAGACCGATGTACAATATTGAGAAAAGATGGATATATAAAAAACAGAGCAGTAGAGTGTTCAGTGAGGACATGGGCTACCTGATGCAGTACGGTGGAGGATGGGCCTCAGGAACAATTT-CCCTTAAGGGTTTATTCAATGAGCACGAACTGTGGAGAAA-TGTATGGTCCAGGTCTAAC-GACGGAATGGACCTAGCCAGATACTTCGGGTGCTC-GATTACACTGTACCC
GGGAGGCGTTGGAGACGGACTGCCTGGAGACGTCGGCGGGTAAGGAGATGGCGGCGTTCCGTCTTCCGTAGAGGGGGACGTAGAGCGCGCCCCTACCGCATTTCAGCTTGGAACCCAAGAGTAGTGAGGAGAGTAGTAATTAAGGGGTGGTGGCCACTGATCCAATGCATGGAGGGTATGGAGTACCTGAGATACAGACCGATGTACAATATTGAGAAAAGATGGATATATAAAAAaCAGAGCAGTAGAGTGTTCAGTGAGGACATGGgCTACCTGATGCAGTACGGTGGAGGATGGGCCTCAGGAACAATTTtCCCTTAAGGGTTTATTCAATGAGCACGAACTGTGGAGAAAaTGTATGGTCCAGGTCTAACcGACGGAATGGACCTAGCCAGATACTTCGGGTGCTCcGATTACACTGTACCC
>C00048 length=536
GGAGGCGTTGGAGACGGACTGCCTGGAGACGTCGGCGGGTAAGGAGATGGCGGCGTTCCGTCTTCCGTAGAGGGGGACGTAGAGCGCGCCCCTACCGCATTTCAGCTTGGAACCCAAGAGTAGTGAGGAGAGTAGTAATTAAGGGGTGGTGGCCACTGATCCAATGCATGGAGGGTATGGAGTACCTGAGATACAGACCGATGTACAATATTGAGAAAAGATGGATAT
GGAGGCGTTGGAGACGGACTGCCTGGAGACGTCGGCGGGTAAGGAGATGGCGGCGTTCCGTCTTCCGTAGAGGGGGACGTAGAGCGCGCCCCTACCGCATTTCAGCTTGGAACCCAAGAGTAGTGAGGAGAGTAGTAATTAAGGGGTGGTGGCCACTGATCCAATGCATGGAGGGTATGGAGTACCTGAGATACAGACCGATGTACAATATTGAGAAAAGATGgATAT
>C00049 length=542
GAGGCGTTGGAGACGGACTGCCTGGAGACGTCGGCGGGTAAGGAGATGGCGGCGTTCCGTCTTCCGTAGAGGGGGACGTAGAGCGCGCCCCTACCGCATTTCAGCTTGGAACCCAAGAGTAGTGAGGAGAGTAGTAATTAAGGGG-TGGTGGCCACTGATCCAATGCATGGAGGGTATGGAGTACCTGAGATACAGACCGATGTACAATATTGAGAAAAGATGGATATATAAAAAACAGAGCAGTAGAGTGTTCAGTGAGGACATGGGCTACCTGATGCAGTACGGTGGAGGATGGGCCTCAGGAACAATTTCCCTTAA
GAGGCGTTGGAGACGGACTGCCTGGAGACGTCGGCGGGTAAGGAGATGGCGGCGTTCCGTCTTCCGTAGAGGGGGACGTAGAGCGCGCCCCTACCGCATTTCAGCTTGGAACCCAAGAGTAGTGAGGAGAGTAGTAATTAAGGGGgTGGTGGCCACTGATCCAATGCATGGAGGGTATGGAGTACCTGAGATACAGACCGATGTACAATATTGAGAAAAGATGGATATATAAAAAACAGAGCAGTAGAGTGTTCAGTGAGGACATGGGCTACCTGATGCAGTACGGTGGAGGATGGGCCTCAGGAACAATTTCCCTTAA
>C00050 length=540
GGCGTTGGAGACGGACTGCCTGGAGACGTCGGCGGGTAAGGAGATGGCGGCGTTCCGTCTTCCGTAGAGGGGGACGTAGAGCGCGCCCCTACCGCATTTCAGCTTGGAACCCAAGAGTAGTGAGGAGAGTAGTAATTAAGGGGTGGTGGCCACTGATCCAATGCATGGAGGGTATGGAGTACCTGAGATACAGACCGATGTACAATATTGAGAAAA-GATGGATATATAAAAAACAGAGCAGTAGAGTGTTCAGTGAGGACATGGG-CTACCTGATGCAGTACGGTGGAGGATGGGCCTCAGGAACA
GGCGTTGGAGACGGACTGCCTGGAGACGTCGGCGGGTAAGGAGATGGCGGCGTTCCGTCTTCCGTAGAGGGGGACGTAGAGCGCGCCCCTACCGCATTTCAGCTTGGAACCCAAGAGTAGTGAGGAGAGTAGTAATTAAGGGGTGGTGGCCACTGATCCAATGCATGGAGGGTATGGAGTACCTGAGATACAGACCGATGTACAATATTGAGAAAAaGATGGATATATAAAAAACAGAGCAGTAGAGTGTTCAGTGAGGACATGGGgCTACCTGATGCAGTACGGTGGAGGATGGGCCTCAGGAACA
>C00051 length=539
GGCGTTGGAGACGGACTGCCTGGAGACGTCGGCGGGTAAGGAGATGGCGGCGTTCCGTCTTCCGTAGAGGGGGACGTAGAGCGCGCCCCTACCGCATTTCAGCTTGGAACCCAAGAGTAGTGAGGAGAGTAGTAATTAAGGGGTGGTGGCCACTGATCCAATGCATGGAGGGTATGGAGTACCTGAGATACAGACCGATGTACAATATTGAGAAAA-GATGGATATATAAAAAACAGAGCAGTAGAGTGTTCAGTGAGGACATGGGCTACCTGATGCAGTACGGTGGAGGATGGGCCTCAGGAACAATTTCCCTTAAGGGTTTATTCAATGAGCACGAACTGTGGAGAAATGTATGGTCCAGG-TCTAACGACGGAATGGACCTAGCCAGATACTTCGGGTGCTCGATTACACTGTACCCAGAGGA
GGCGTTGGAGACGGACTGCCTGGAGACGTCGGCGGGTAAGGAGATGGCGGCGTTCCGTCTTCCGTAGAGGGGGACGTAGAGCGCGCCCCTACCGCATTTCAGCTTGGAACCCAAGAGTAGTGAGGAGAGTAGTAATTAAGGGGTGGTGGCCACTGATCCAATGCATGGAGGGTATGGAGTACCTGAGATACAGACCGATGTACAATATTGAGAAAAaGATGgATATATAAAAAACAGAGCAGTAGAGTGTTCAGTGAGGACATGGGCTACCTGATGCAGTACGGTGGAGGATGGGCCTCAGGAACAATTTCCCTTAAGGGTTTATTCAATGAGCACGAACTGTGGAGAAATGTATGGTCCAGGgTCTAACGACGGAATGGACCTAGCCAGATACTTCGGGTGCTCGATtACACTGTACCCAGAGGA
>C00052 length=537
GCGTTGGAGACGGACTGCCTGGAGACGTCGGCGGGTAAGGAGATGGCGGCGTTCCGTCTTCCGTAGAGGGGGACGTAGAGCGCGCCCC-TACCGCATTTCAGCTTGGAACCCAAGAGTAGTGAGGAGAGTAGTAATTAAGGGGTGGTGGCCACTGATCCAATGCATGGAGGGTATGGAGTACCTGAGATACAGACCGATGTACAATATTGAGAAAAGATGGATATATAAAAAA-CAGAGCAGTAGAGTGTTCAGTGAGGACATGGGCTACCTGATGCAGTACGGTGGAGGATGGGCCTCAGGAACAATTTCCCTTAAGGGTTTATTCAATGAGCACGAACTGTGGAGAAATGTATGGTCCAGGTCTAACGACGGAATGGACCTAGCCAGATACTTCGGGTGCTCGATTACACTGTACCCAG
GCGTTGGAGACGGACTGCCTGGAGACGTCGGCGGGTAAGGAGATGGCGGCGTTCCGTCTTCCGTAGAGGGGGACGTAGAGCGCGCCCCcTACCGCATTTCAGCTTGGAACCCAAGAGTAGTGAGGAGAGTAGTAATTAAGGGGTGGTGGCCACTGATCCAATGCATGGAGGGTATGGAGTACCTGAGATACAGACCGATGTACAATATTGAGAAAAGATGGATATATAAAAAAaCAGAGCAGTAGAGTGTTCAGTGAGGACATGGGCTACCTGATGCAGTACGGTGGAGGATGGgCCTCAGGAACAATTTCCCTTAAGGGTTTATTCAATGAGCACGAACTGTGGAGAAATGTATGGTCCAGGTCTAACGACGGAATGgACCTAGCCAgATACTTcGGGTGCTCGATTACACTGTACCcAG
>C00053 length=536
GTTGGAGACGGACTGCCTGGAGACGTCGGCGGGTAAGGAGATGGCGGCGTTCCGTCTTCCGTAGAGGGGGACGTAGAGCGCGCCCCTACCGCATTTCAGCTTGGAACCCAAGAGTAGTGAGGAGAGTAGTAATTAAGGGGTGGTGGCCACTGATCCAATGCATGGAGGGTATGGAGTA-CCTGAGATACAGACCGATGTACAATATTGAGAAAAGATGGATATATAAAAAACAGAGCAGTAGAGTGTTCAGTGAGGACATGGGCTACCTGATGCAGTACGGTGGAGGATGGGCCTCAGGAACAA-TTTCCCTTAAGGGTTTATTCAATGAGCACGAACTGTGGAGAAATGTATGGTCCAGGTCTAACGACGGAATGGACCTAGCCAGATACTTCGGGTGCTCGATTACACTGTAC
GTTGGAGACGGACTGCCTGGAGACGTCGGCGGGTAAGGAGATGGCGGCGTTCCGTCTTCCGTAGAGGGGGACGTAGAGCGCGCCCCTACCGCATTTCAGCTTGGAACCCAAGAGTAGTGAGGAGAGTAGTAATTAAGGGGTGGTGGCCACTGATCCAATGCATGGAGGGTATGGAGTAaCCTGAGATACAGACCGATGTACAATATTGAGAAAAGATGGATATATAAAAAACAGAGCAGTAGAGTGTTCAGTGAGGACATGGGCTACCTGATGCAGTACGGTGGAGGATGGGCCTCAGGAACAAaTTTCCCTTAAGGGTTTATTCAATGAGCACGAACTGTGGAGAAATGTATGGTCCAGGTCTAACGACGGAATGGACCTAgCCAGATACTTCGGGTGCTCGATTACACTGTAC
>C00054 length=545
GACGGACTGCCTGGAGACGTCGGCGGGTAAGGAGATGGCGGCGTTCCGTCTTCCGTAGAGGGGGACGTAGAGCGCGCCCCTACCGCATTTCAGCTTGGAACCCAAGAGTAGTGAGGAGAGTAGTAATTAAGGGGTGGTGGCCACTGATCCAATGCATGGAGGGTATGGAGTACCTGAGATACAGACCGATGTACAATATTGAGAAAA-GATGG-ATATATAAAAAACAGAGCAGTAGAGTGTTCAGTGAGGACATGGG-CTACCTGATGCAGTACGGTGGAGGATGGG-CC-TCAGGAACAATTTCCC
GACGGACTGCCTGGAGACGTCGGCGGGTAAGGAGATGGCGGCGTTCCGTCTTCCGTAGAGGGGGACGTAGAGCGCGCCCCTACCGCATTTCAGCTTGGAACCCAAGAGTAGTGAGGAGAGTAGTAATTAAGGGGTGGTGGCCACTGATCCAATGCATGGAGGGTATGGAGTACCTGAGATACAGACCGATGTACAATATTGAGAAAAaGATGGgATATATAAAAAACAGAGCAGTAGAGTGTTCAGTGAGGACATGGGgCTACCTGATGCAGTACGGTGGAGGATGGGgCCcTCAGGAACAATTTCCC
>C00055 length=539
GGACTGCCTGGAGACGTCGGCGGGTAAGGAGATGGCGGCGTTCCGTCTTCCGTAGAGGGGGACGTAGAGCGCGCCCCTACCGCATTTCAGCTTGGAACCCAAGAGTAGTGAGGAGAGTAGTAATTAAGGGGTGGTGGCCACTGATCCAATGCATGGAGGGTATGGAGTACCTGAGATACAGACCGATGTACAATATTGAGAAAAGATGGATATATAAAAAACAGAGCAGTAGAGTGTTCAGTGAGGACATGGG-CTACCTGATGCAGTACGGTGG-AGGATGGGCCTCAGGAACAATTTCCCTTAAGGGTTT-ATTCAATGAGCACGAACTGTGGAGAAATGTATGGTCCAGGTCTAACGACGGAA-TGGACCTAGCCAGATACTTCGGGTGCTCGATTACACTGTACC
GGACTGCCTGGAGACGTCGGCGGGTAAGGAGATGGCGGCGTTCCGTCTTCCGTAGAGGGGGACGTAGAGCGCGCCCCTACCGCATTTCAGCTTGGAACCCAAGAGTAGTGAGGAGAGTAGTAATTAAGGGGTGGTGGCCACTGATCCAATGCATGGAGGGTATGGAGTACCTGAGATACAGACCGATGTACAATATTGAGAAAAGATGGATATATAAAAAACAGAGCAGTAGAGTGTTCAGTGAGGACATGGGgCTACCTGATGCAGTACGGTGGgAGGATGGGCCTCAGGAACAATTTCCCTTAAGGGTTTtATTCAATGAGCACGAACTGTGGAGAAaTGTATGGTCCAGGTCTAACGACGGAAaTGGACCTAGCCAGATACTTCGGGTGCTCGATTACACTGTaCC
>C00056 length=537
ACTGCCTGGAGACGTCGGCGGGTAAGGAGATGGCGGCGTTCCGTCTTCCGTAGAGGGGGACGTAGAGCGCGCCCCTACCGCATTTCAGCTTGGAACCCAAGAGTAGTGAGGAGAGTAGTAATTAAGGGGTGGTGGCCACTGATCCAATGCATGGAGGGTATGGAGTACCTGAGATACAGACCGATGTACAATATTGAGAAAAGATGGATATATAAAAAACAGAGCAGTAGAGTGTTCAGTGAGGACATGGGCTACCTGATGCAGTACGGTGGAGGATGGGCCTCAGGA
ACTGCCTGGAGACGTCGGCGGGTAAGGAGATGGCGGCGTTCCGTCTTCCGTAGAGGGGGACGTAGAGCGCGCCCCTACCGCATTTCAGCTTGGAACCCAAGAGTAGTGAGGAGAGTAGTAATTAAGGGGTGGTGGCCACTGATCCAATGCATGGAGGGTATGGAGTACCTGAGATACAGACCGATGTACAATATTGAGAAAAGATGGATATATAAAAAACAGAGCAGTAGAGTGTTCAGTGAGGACATGGgCTACCTGATGCAGTACGGTGGAGGATGGGCCTCAGGA
>C00057 length=538
GCCTGGAGACGTCGGCGGGTAAGGAGATGGCGGCGTTCCGTCTTCCGTAGAGGGGGACGTAGAGCGCGCCCCTACCGCATTTCAGCTTGGAACCCAAGAGTAGTGAGGAGAGTAGTAATTAAGGGGTGGTGGCCACTGATCCAATGCATGGAGGGTATGGAGTACCTGAGATACAGACCGATGTACAATATTGAGAAAAGATGGATATATAAAAAACAGAGCAGTAGAGTGTTCAGTGAGGACATGGGCTACCTGATGCAGTACGGTGGAGGATGGG-CCTCAGGAACAATTTCCCTTAAGGGTTTATTCAATGAGCACGAACTGTGGAGAAATGTATGGTCCAGGTCTAACGACGGAATGGACCTAGCCAGATACTT
GCCTGGAGACGTCGGCGGGTAAGGAGATGGCGGCGTTCCGTCTTCCGTAGAGGGGGACGTAGAGCGCGCCCCTACCGCATTTCAGCTTGGAACCCAAGAGTAGTGAGGAGAGTAGTAATTAAGGGGTGGTGgCCACTGATCCAATGCATGGAGGGTATGGAGTACCTGAGATACAGACCGATGTACAATATTGAGAAAAGATGGATATATAAAAAaCAGAGCAGTAGAGTGTTCAGTGAGGACATGGGCTACCTGATGCAGTACGGTGGAGGATGGGgCCTCAGgAACAATTTCCCTTAAGGGTTTATTCAATGAGCACGAACTGTGGAGAAATGTATGGTCCAGGTCTAACGACGGAATGGACCTAGCCAGATACTT
>C00058 length=540
GCCTGGAGACGTCGGCGGGTAAGGAGATGGCGGCGTTCCGTCTTCCGTAGAGGGGGACGTAGAGCGCGCCCCTACCGCATTTCAGCTTGGAACCCAAGAGTAGTGAGGAGAGTAGTAATTAAGGGGTGGTGGCCACTGATCCAATGCATGGAGGGTATGGAGTACCTGAGATACAGACCGATGTACAATATTGAGAAAAGATGGATATATAAAAAA-CAGAGCAGTAGAGTGTTCAGTGAGGACATGGGCTACCTGATGCAGTACGGTGGAGGATGGGCCTCAGGAACAATTTCCCTT-AAGGGTTTATTCAAT-GAGCACGAACTGTGGAGAAATGTATGGTCCAGGTCTAACGACGGAATGGACCTAGCCAG-ATACTTCGGGTGCTCGATTACACTGTACCCAGAGGAAAATCAGGATTATTTGTT-CTGGTTTGA-CACAGAATTCGACCAGCAACAACTGATTAACTTGCAGGAATACA-CT
GCCTGGAGACGTCGGCGGGTAAGGAGATGGCGGCGTTCCGTCTTCCGTAGAGGGGGACGTAGAGCGCGCCCCTACCGCATTTCAGCTTGGAACCCAAGAGTAGTGAGGAGAGTAGTAATTAAGGGGTGGTGGCCACTGATCCAATGCATGGAGGGTATGGAGTACCTGAGATACAGACCGATGTACAATATTGAGAAAAGATGGATATATAAAAAAaCAGAGCAGTAGAGTGTTCAGTGAGGACATGGGCTACCTGATGCAGTACGGTGGAGGATGGGCCTCAGGAACAATTTCCCTTtAAGGGTTTATTCAATtGAGCACGAACTGTGGAGAAATGTATGGTCCAGGTCTAACGACGGAATGGACCTAGCCAGgATACTTCGGGTGCTCGATTACACTGTaCCcAgAGGAAAATCAGGATTATTTGTTtCTGGTTTGAaCACAGAATTCGACCAGCAACAACTGATTAAcTTGCAGGAATACAaCT
>C00059 length=537
GAGACGTCGGCGGGTAAGGAGATGGCGGCGTTCCGTCTTCCGTAGAGGGGGACGTAGAGCGCGCCCCTACCGCATTTCAGCTTGGAACCCAAGAGTAGTGAGGAGAGTAGTAATTAAGGGGTGGTGGCCACTGATCCAATGCATGGAGGGTATGGAGTACCTGAGATACAGACCGATGTACAATATTGAGAAAAGATGGATATATAAAAAACAGAGCAGTAGAGTGTTCAGTGAGGACATGGGCTACCTGATGCAGTACGGTGGAGGATGGGCCTCAGGAACAATTTCCCTTAAGGGTTTATTCAATGAGCACGAACTGTGGAGAAATGTATGGTCCAGGTCTAACGACGGAATGGACCTAGCCA-GATACTTCGGGTGCTCGATTACACTGTACCCAG-AGGAAAATCAGGATTATTTGTTCTGGTTTGACACAGAATTCGACCAGCAACAACTGATTAACTTGCAGGAATACACTCAACCAAGTGTAATGCTGCAAGCGAAAAACTCCAGATTAATAG
GAGACGTCGGCGGGTAAGGAGATGGCGGCGTTCCGTCTTCCGTAGAGGGGGACGTAGAGCGCGCCCCTACCGCATTTCAGCTTGGAACCCAAGAGTAGTGAGGAGAGTAGTAATTAAGGGGTGGTGGCCACTGATCCAATGCATGGAGGGTATGGAGTACCTGAGATACAGACCGATGTACAATATTGAGAAAAGATGGATATATAAAAAACAGAGCAGTAGAGTGTTCAGTGAGGACATGGGCTACCTGATGCAGTACGGTGGAGGATGGGCCTCAGGAACAATTTCCCTTAAGGGTTTATTCAATGAGCACGAACTGTGGAGAAATGTATGGTCCAGGTCTAACGACGGAATGGACCTAGCCAaGATACTTCGGGTGCTCGATTACACTGTACCCAGgAGGAAAATCAGGATTATTTGTTCTGGTTTGACAcAGAATTCGACCAGCAACAACTGATTAACTTGCAGGAATACACTCAaCCAAGTGTAATGCTGCAAGCGAAAAACTCCAGATTAATAG
>C00060 length=532
ACGTCGGCGGGTAAGGAGATGGCGGCGTTCCGTCTTCCGTAGAGGGGGACGTAGAGCGCGCCCCTACCGCATTTCAGCTTGGAACCCAAGAGTAGTGAGGAGAGTAGTAATTAAGGGGTGGTGGCCACTGATCCAATGCATGGAGGGTATGGAGTACCTGAGATACAGACCGATGTACAATATTGAGAAAAGATGGATATATAAAAAACAGAGCAGTAGAGTGTTCAGTGAGGACATGGGCTACCTGA-TGCAGTACGGTGGAGGATGGGCCTCAGGAACAATTTCCCTTAAGGGTTTATTCAATGAGCACGAACTGTGGAGAAATGTATGGTCCAGGTCTAACGACGGAATGGACCTAGCCAGATACTTCGGG-TGCTCGATTACACTGTACCCAGAGGAAAATCAGGATTATTTGTTCTGGTTTGACACAGAATTCGACCAGCAACAACTGATT-AACTTGCAGGAATACA
ACGTCGGCGGGTAAGGAGATGGCGGCGTTCCGTCTTCCGTAGAGGGGGACGTAGAGCGCGCCCCTACCGCATTTCAGCTTGGAACCCAAGAGTAGTGAGGAGAGTAGTAATTAAGGGGTGGTGGCCACTGATCCAATGCATGGAGGGTATGGAGTACcTGAGATACAGACCGATGTACAATATTGAGAAAAGATGGATATATAAAAAACAGAGCAGTAGAGTGTTCAGTGAGGACATGGGCTACCTGAaTGCAGTACGGTGGAGGATGGGCCTCAGGAACAATTTCCCTTAAGGGTTTATTCAATGAGCACGAaCTGTGGAGAAATGTATGgTCCAGGTCTAACGACGGAATGGACCTAGCCAGATACTTCGGGgTGCTCGATTACACTGTACCCAGAGGAAAATCAGGATTATTTGTTCTGGTTTGaCACAGAATTCGACCAGCAACAaCTGATTtAACTTGCAGGAATACA
>C00061 length=530
CGGGTAAGGAGATGGCGGCGTTCCGTCTTCCGTAGAGGGGGACGTAGAGCGCGCCCCTACCGCATTTCAGCTTGGAACCCAAGAGTAGTGAGGAGAGTAGTAATTAAGGGGTGGTGGCCACTGATCCAATGCATGGAGGGTATGGAGTACCTGAGATACAGACCGATGTACAATATTGAGAAAAGATGGATATATAAAAAACAGAGCAGTAGAGTGTTCAGTGAGGACATGGGCTACCTGATGCAGTACGGTGGAGGA-TGGG-CCTCAGGAACAATTTCCCTTAAGGGTTTATTCAATGAGCACGAACTGT-GGAGAAATGTATGGTCCAGGTCTAACGACGGAATGGACCTAGCCAGATA-CTTCGGGTGCTCGATTACACTGTACCCAGAGGAAAATCAGGATTATTTGTTCTGGTTTGACACAGAATTCGACCAGCAA-CAACTGATTAACTTGCAGGAATACACTCAACCAAGTG-TAATGCTGCAAGCGA
CGGGTAAGGAGATGGCGGCGTTCCGTCTTCCGTAGAGGGGGACGTAGAGCGCGCCCCTACCGCATTTCAGCTTGGAACCCAAGAGTAGTGAGGAGAGTAGTAATTAAGGGGTGGTGGCCACTGATCCAATGCATGGAGGGTATGGAGTACCTGAGATACAGACCGATGTACAATATTGAGAAAAGATGGATATATAAAAAaCAGAGCAGTAGAGTGTTCAGTGAGGACATGGGCTACCTGATGCAGTACGGTGGAGGAaTGGGgCCTCAGGAACAATTTCCcTtAAGGGTTTATtCAATGAGCACGAACTGTtGGAgAAATGTATGGTCCAGGTCTAACGACGGAATGgACCTAGCCAGATAaCTTCGGGTGcTCGATTACACTGTACCCAGAGGAAAATCAGGATTATTTGTTCTGGTTTGACACAGAATTCGACCAGCAAaCAACTGATTAACTtGCAGGAaTACACTCAACCAAGTGgTAaTGCTGCAAGCGA
>C00062 length=539
GGGTAAGGAGATGGCGGCGTTCCGTCTTCCGTAGAGGGGGACGTAGAGCGCGCCCCTACCGCATTTCAGCTTGGAACCCAAGAGTAGTGAGGAGAGTAGTAATTAAGGGGTGGTGGCCACTGATCCAATGCATGGAGGGTATGGAGTACCTGAGATACAGACCGATGTACAATATTGAGAAAAGATGGATATATAAAAAACAGAGCAGTAGAGTGTTCAGTGAGGACATGGGCTACCTGATGCAGTACGGTGGAGGATGGGCCTCAGGAACAATTTCCCTTAAGGGTTTATTCAATGAGCACGAACTGTGG-AGAAATGTATGGTCCAGGTCTAACGACGGAA-TGGACCTAGCCAGATACTTCGGGTGCTCG-ATTACACTG-TACCCAGAGGAAAATCAGGATTATTTGTTCTGGTTTGACACAGAATTCGACCAGCAACAACTGATTAACTTGCAGGAATACACTCAACCAAGTGTAATGCTGCA
GGGTAAGGAGATGGCGGCGTTCCGTCTTCCGTAGAGGGGgACGTAGAGCGCGCCCCTACCGCATTTCAGCTTGGAACCCAAGAGTAGTGAGGAGAGTAGTAATTAAGGGGTGGTGGCCACTGATCCAATGCATGGAGGGTATGGAGTACCTGAGATACAGACCGATGTACAATATTGAGAAAAGATGGATATATAAAAAACAGAGCAGTAGAGTGTTCAGTGAGGACATGGGCTACCTGATGCAGTACGGTGGAGGATGGGCCTCAGGAACAATTTCCCTTAAGGGTTTATTCAATGAGCACGAACTGTGGgAGAAATGTATGGTCCAGGTCTAACGACGGAAaTGGACCTAGCCAGATACTTCGGGtGCTCGgATTACACTGgTACCCAGAGGAAAATCAGGATTATTTGTtCTGGTTTGACACAGAATTCGACCAGCAACAACTGATTAACTTGCAGGAATACACTCAACCAAGTGTAATGCTGCA
>C00063 length=539
GGTAAGGAGATGGCGGCGTTCCGTCTTCCGTAGAGGGGGACGTAGAGCGCGCCCCTACCGCATTTCAGCTTGGAACCCAAGAGTAGTGAGGAGAGTAGTAATTAAGGGGTGGTGGCCACTGATCCAATGCATGGAGGGTATGGAGTACCTGAGATACAGACCGATGTACAATATTGAGAAAAGATGGATATATAAAAAACAGAGCAGTAGAGTGTTCAGTGAGGACATGGGCTACCTGATGCAGTACGGTGGAGGATGGGCCT-CAGGAACAAT
GGTAAGGAGATGGCGGCGTTCCGTCTTCCGTAGAGGGGGACGTAGAGCGCGCCCCTACCGCATTTCAGCTTGGAACCCAAGAGTAGTGAGGAGAGTAGTAATTAAGGGGTGGTGGCCACTGATCCAATGCATGGAGGGTATGGAGTACCTGAGATACAGACCGATGTACAATATTGAGAAAAGATGGATATATAAAAAACAGAGCAGTAGAGTGTTCAGTGAGGACATGGGCTACCTGATGCAGTACGGTGGAGGATGGGCCTtCAGGAACAAT
>C00064 length=532
TAAGGAGATGGCGGCGTTCCGTCTTCCGTAGAGGGGGACGTAGAGCGCGCCCCTACCGCATTTCAGCTTGGAACCCAAGAGTAGTGAGGAGAGTAGTAATTAAGGGGTGGTGGCCACTGATCCAATGCATGGAGGGTATGGAGTACCTGAGATACAGACCGATGTACAATATTGAGAAAAGATGGATATATAAAAAACAGAGCAGTAGAGTGTTCAGTGAGGACATGGGCTACCTGATGCAGTACGGTGGAGGATGGGCCTCAGGAACAATTTCCCTTAAGGGTTTATTCAATGAGCACGAACTGTGGAGAAATGTATGGTCCAGGTCTAACGACGGAATGGACCTAGCCAGATACTTCGGGTGCTCGATTACACTGTACCCA-GAGGAAAATCAGGATTATTTGTTCTGGTTTGACACAGAATTCGACCAGCAACAACTGATTAACTTGCA-GGAATACACTCAACCAAGTGTAA
TAAGGAGATGGCGGCGTTCCGTCTTCCGTAGAGGGGGACGTAGAGCGCGCCCCTACCGCATTTCAGCTTGGAACCCAAGAGTAGTGAGGAGAGTAGTAATTAAGGGGTGGTGGCCACTGATCCAATGCATGGAGGGTATGGAGTACCTGAGATACAGACCGATGTACAATATTGAGAAAAGATGGATATATAAAAAACAGAGCAGTAGAGTGTtCAGTGAGGACATGGGCTACCTGATGCAGTACGGTGGAGGATGGGCCTCAGGAACAATTTCCCTTAAGGGTTTATTCAATGAGCACGAACTGTGGAGAAATGTATGGTCCAGGTCTAACGACGGAATGGACCTAGCCAGATACTTCGGGTGCTCGATTACACTGTACCCAaGAGGAAAATCAGGATTATTTGTTCTGGTTTGACACAGAATTCGACCAGCAACAACTGATTAACTTGCAaGGAATAcACTCAACCAAGTGTAA
>C00065 length=536
AGATGGCGGCGTTCCGTCTTCCGTAGAGGGGG-ACGTAGAGCGCGCCCCTACCGCATTTCAGCTTGGAACCCAAGAGTAGTGAGGAGAGTAGTAATTAAGGGGTGGTGGCCACTGATCCAATGCATGGAGGGTATGGAGTACCTGAGATACAGACCGATGTACAATATTGAGAAAAGATGGATATATAAAAAACAGAGCAGTAGAGTGTTCAGTGAGGACATGGGCTACCTGATGCAGTACGGTGGAGGATGGGCCTCAGGAACAATTTCCCTTAAGGGTTTATTCAATGAGCACGAACTGTGGAGAAATGTATGGTCCAGGTCTAACGACGGAATGGACCTAGCCAGATACTTCGGGTGCTCGATTACACTGTACCCAGAGGAAAATCAGG-ATTATTTGTTCTGGTTTGACACAGAATTCGACCAGCAACAACTGATTAACTTGCAGGAA-TACACTCAA-CCAAGTGTAATGCTGCA
AGATGGCGGCGTTCCGTCTTCCGTAGAGGGGGgACGTAGAGCGCGCCCCTACCGCATTTCAGCTTGGAACCCAAGAGTAGTGAGGAGAGTAGTAATTAAGGGGTGGTGGCCACTGATCCAATGCATGGAGGGTATGGAGTACCTGAGATACAGACCGATGTACAATATTGAGAAAAGATGGATATATAAAAAaCAGAGCAGTAGAGTGTTCAGTGAGGACATGGGCTACCTGATGCAGTACGGTGGAGGATGGGCCTCAGGAACAATTTCCCTTAAGGGTTTATTCAATGAGCACGAACTGTGGAGAAATGTATGGTCCAGGTCTAaCGACGGAATGGACCTAGCCAGATACTTCGGGTGCTCGATTACACTGTACCCAGAGGAAAATCAGGgATTATTTGTTCTGGTTTGACACAGAATTCGACCAGCAACAACTGATTAACTTGCAGgAAaTACaCtCAAaCCAAGTGTAATGCTGCA
>C00066 length=527
AGATGGCGGCGTTCCGTCTTCCGTAGAGGGGGACGTAGAGCGCGCCCCTACCGCATTTCAGCTTGGAACCCAAGAGTAGTGAGGAGAGTAGTAATTAAGGGGTGGTGGCCACTGATCCAATGCATGGAGGGTATGGAGTACCTGAGATACAGACCGATGTACAATATTGAGAAAAGATGGATATATAAAAAACAGAGCAGTAGAGTGTTCAGTGAGGACATGGGCTACCTGATGCAGTACGGTGGAGGATGGGCCTCAGGAACAATTTCCCTTAAGGG-TTTATTCAATGAGCACGAACTGTGGAGAAATGTATGGTCCAGGTCTAACGACGGAATGGACCTAGCCAGATACTTCGGGTGCTCGATTACACTGTACCCAGAGGAAAATCAGGATTATTTGTTCTGGTTTGACACAGAATTCG-ACCAGCAACAACTGATTAA-CTTGCAGGAATACACTCAACCAAGTGTAATGCT-GCAA
AGATGGCGGCGTTCCGTCTTCCGTAGAGGGGGACGTAGAGCGCGCCCCTACCGCATTTCAGCTTGGAACCCAAGAGTAGTGAGGAGAGTAGTAATTAAGGGGTGGTGGCCACTGATCcAATGCATGGAGGGTATGGAGTACCTGAGATACAGACCGATGTACAATATTGAGAAAAGATGGATATATAAAAAACAGAGCAGTAGAGTGTTCAGTGAGGACATGGGCTACCTGATGCAGTACGGTGGAGGATGGGCCTCAGGAACAATTTCCCTTAAGGGgTTTATTCAATGAGCACGAACTGTGGAGAAATGTATGGTCCAGGTCTAACGACGGAATGGACCtAGCCAGATACTTCGGGTGCTCGATTACACTGTACCcAGAGGAAAATCAGGATTaTTtGTTCTGGTTTgACACAGAATTCGgACCAGCAACAAcTGATTAAacTTGCAGGAaTACACTCAACCAAGTGtAATGCTtGCAA
>C00067 length=535
TGGCGGCGTTCCGTCTTCCGTAGAGGGGGACGTAGAGCGCGCCCCTACCGCATTTCAGCTTGGAACCCAAGAGTAGTGAGGAGAGTAGTAATTAAGGGGTGGTGGCCACTGATCCAATGCATGGAGGGTATGGAGTACCTGAGATACAGACCGATGTACAATATTGAGAAAAGATGGATATATAAAAAACAGAGCAGTAGAGTGTTCAGTGAGGACATGGGCTACCTGATGCAGTACGGTGGAGGATGGGCCTCAGGAACAATTTCCCTTAAGGGTTTATTCAATGAGCACGAACTGTGGAGAAATGTA-TGGTCCAGGTCTAACGACGGAATGGACCTAGCCAGATACTTCGGGTG-CTCGATTACACTGTACCCAGAGGAAAATCAGGATT-ATTTGTTCTGGTTTGACACAGAATTCGACCAGCAACAACTGATTAACTTGCAGGAATACA-C-TCAACCAAGTGTAATGCTGCA
TGGCGGCGTTCCGTCTTCCGTAGAGGGGGACGTAGAGCGCGCCCCTACCGCATTTCAGCTTGGAACCCAAGAGTAGTGAGGAGAGTAGTAATTAAGGGGTGGTGGCCACTGATCCAATGCATGGAGGGTATGGAGTACCTGAGATACAGACCGATGTACAATATTGAGAAAAGATGGATATATAAAAAACAGAGCAGTAGAGTGTTCAGTGAGGACATGGGCTACCTGATGCAGTACGGTGGAGGATGGGCCTCAGGAACAATTTCCCTTAAGGGTTtATTCAATGAGCACGAACTGTGGAGAAATGTAaTGGTCCAGGTCTAACGACGGAATGGACCTAGCCAGATACTTcGGGTGgCTCGATTACACTGTACCCAGAGGAAAATCAGGATTtATTTGTTCTGGTTTGACACAGAATTCGACCAGCAACAACTGATTAACTTGCAGGAATACAaCcTCAACCAAGTGTAATGCTGCA
>C00068 length=533
GCGGCGTTCCGTCTTCCGTAGAGGGGGACGTAGAGCGCGCCCCTACCGCATTTCAGCTTGGAACCCAAGAGTAGTGAGGAGAGTAGTAATTAAGGGGTGGTGGCCACTGATCCAATGCATGGAGGGTATGGAGTACCTGAGATACAGACCGATGTACAATATTGAGAAAAGATGGATAT
GCGGCGTTCCGTCTTCCGTAGAGGGGGACGTAGAGCGCGCCCCTACCGCATTTCAGCTTGGAACCCAAGAGTAGTGAGGAGAGTAGTAATTAAGGGGTGGTGGCCACTGATCCAATGCATGGAGGGTATGGAGTACCTGAGATACAGACCGATGTACAATATTGAGAAAAGATGGATAT
>C00069 length=536
GCGGCGTTCCGTCTTCCGTAGAGGGGGACGTAGAGCGCGCCCCTACCGCATTTCAGCTTGGAACCCAAGAGTAGTGAGGAGAGTAGTAATTAAGGGGTGGTGGCCACTGATCCAATGCATGGAGGGTATGGAGTACCTGAGATACAGACCGATGTACAATATTGAGAAAAGATGGATATATAAAAAACAGAGCAGTAGAGTGTTCAGTGAGGACATGGG-CTACCTGATGCAGTACGGTGGAGGATGGGCCTCAGGAACAATTTCCCTTAAGGGTTTATTCAATGAGCACGAACTGTGGAGAAATGTATGGTCCA-GG-TCTAACGACGGAATGGACCTAGCCAGATACTTCGGGTGCTCGATTACACTGTACCC
GCGGCGTTCCGTCTTCCGTAGAGGGGGACGTAGAGCGCGCCCCTACCGCATTTCAGCTTGGAACCCAAGAGTAGTGAGGAGAGTAGTAATTAAGGGGTGGTGGCCACTGATCCAATGCATGGAGGGTATGGAGTACCTGAGATACAGACCGATGTACAATATTGAGAAAAGATGGATATATAAAAAACAGAGCAGTAGAGTGTTCAGTGAGGACATGGGgCTACCTGATGCAGTACGGTGGAGGATGGGCCTCAGGAAcAATTTCCCTTAAGGGTTTATTCAATGAGCACGAACTGTGGAGAAATGTATGGTCCAaGGgTCTAACGACGGAATGGACCTAGCCAGATACTTCGGGTGCTCGATTACACTGTACCC
>C00070 length=535
GCGTTCCGTCTTCCGTAGAGGGGGACGTAGAGCGCGCCCCTACCGCATTTCAGCTTGGAACCCAAGAGTAGTGAGGAGAGTAGTAATTAAGGGGTGGTGGCCACTGATCCAATGCATGGAGGGTATGGAGTACCTGAGATACAGACCGATGTACAATATTGAGAAAAGATGGATATATAAAAAA-CAGAGCAGTAGAGTGTTCAGTGAGGACATGGGCTACCTGATGCAGTACGGTGGAGGATGGGCCTCAGGAACAATTTCCCTTAAGGGTTTATTCAATGAGCACGAACTGTGGAGAAATGTATGGTCCAGGTCTAACGACGGAATGGACCTAGCCAGATACTTCGGGTGCTCGATTACACTGTACCCAGAGGAAAATCAGGATTATTTGTTCTGGTTT-GACACAGAATTCGACCAGCAACAACTGATTAACTTGCAGGAATACACTCAACCAA-GTGTAATGCTGCAAGCGAA
GCGTTCCGTCTTCCGTAGAGGGGGACGTAGAGCGCGCCCCTACCGCATTTCAGCTTGGAACCCAAGAGTAGTGAGGAGAGTAGTAATTAAGGGGTGGTGGCCACTGATCCAATGCATGGAGGGTATGGAGTACCTGAGATACAGACCGATGTACAATATTGAGAAAAGATGGATATATAAAAAAaCAGAGCAGTAGAGTGTTCAGTGAGGACATGGGCTACCTGATGCAGTACGGTGGAGGATGGGCCTCAGGAACAATTTCCCTTAAGGGTTTATTCAATGAGCACGAACtGTGGAGAAATGTATGgTCCAGGTCTAACGACGGAATGGACCTAGCCAGATACTTCGGGTGCTCGATTACACTGTACCCAGAGGAAAATCAGGATTATTTGTTCTGgTTTtGACACAGAATTCGACcAGCAACAACTgATTAACTTGCAGGAATACACTCAACCAAaGTGtAATGCTGCAAGCGAA
>C00071 length=529
TTCCGTCTTCCGTAGAGGGGGACGTAGAGCGCGCCCCTACCGCATTTCAGCTTGGAACCCAAGAGTAGTGAGGAGAGTAGTAATTAAGGGGTGGTGGCCACTGATCCAATGCATGGAGGGTATGGAGTACCTGAGATACAGACCGATGTACAATATTGAGAAAAGATGGATAT
TTCCGTCTTCCGTAGAGGGGGACGTAGAGCGCGCCCCTACCGCATTTCAGCTTGGAACCCAAGAGTAGTGAGGAGAGTAGTAATTAAGGGGTGGTGGCCACTGATCCAATGCATGGAGGGTATGGAGTACCTGAGATACAGACCGATGTACAATATTGAGAAAAGATGGATAT
>C00072 length=537
TTCCGTCTTCCGTAGAGGGGGACGTAGAGCGCGCCCCTACCGCATTTCAGCTTGGAACCCAAGAGTAGTGAGGAGAGTAGTAATTAAGGGGTGGTGGCCACTGATCCAATGCATGGAGGGTATGGAGTACCTGAGATACAGACCGATGTACAATATTGAGAAAAGATGGATATATAAAAAA-CAGAGCAGTAGAGTGTTCAGTGAGGACATGGGCTACCTGATGCAGTACGGTGGAGGATGGGCCTCAGGAACAATTTCCC-TTAAGGGTTTATTCAATGAGCACGAACTGTGGAGAAATGTATGGTCCAGGTCTAACGACGGAATGGACCTAGCC-AGATACTTCGGG-TGCTCGATTACACTGTACCCAGAGGAAAA-TCAGGATTATTTGTT-CTGGTTTGACACAGAATTCGACCAGCAAC-AACTGATTAACTTGCAGGAATACACTCAACCAAGTGTAATGCTGCAAGCGA
TTCCGTCTTCCGTAGAGGGGGACGTAGAGCGCGCCCCTACCGCATTtCAGCTTGGAACCCAAGAGTAGTGAGGAGAGTAGTAATTAAGGGGTGGTGGCCACTGATCCAATGCATGGAGGGTATGGAGTACCTGAGATACAGACCGATGTACAATATTGAGAAAAGATGGATATATAAAAAAaCAGAGCAGTAGAGTGTTCAGTGAGGACATGGGCTACCTgATGCAGTACGGTGGAGGATGGGCCTCAGGAACAATTTCCCcTTAAGGGTTTATTCAATGAGCACGAACTGTGGAGAAATGTATGGTCCAGGTCTAACGACGGAATGGACCTAGCCcAGATACTTCGGGgTGCTCGATTACACTGTACCCAGAGGAAAAaTCAGGATTaTTTGTTtCTGgTTTGACACAGAATTCGACCAGCAACcAACTGATTAACTTGCAGGAATACACTCAACCAAGTgTAATGCTGCAAGCGA
>C00073 length=527
TCCGTCTTCCGTAGAGGGGGACGTAGAGCGCGCCCCTACCGCATTTCAGCTTGGAACCCAAGAGTAGTGAGGAGAGTAGTAATTAAGGGGTGGTGGCCACTGATCCAATGCATGGAGGGTATGGAGTACCTGAGATACAGACCGATGTACAATATTGAGAAAAGATGGATATATAAAAAACAGAGCAGTAGAGTGTTCAGTGAGGACATGGG-CTACCTGATGCAGTACGGTGGAGGATGGGCCTCAGGAACAATTTCCCTTAAGGGTTTATTCAATGAGCACGAACTGTGGAGAAATGTATGGTCCAGGTCTAACGACGGAATGGACCTAGCCAGATACTTCGGGTGCTCGATTACACTGTACCCAGAGGAAAATCAGGATTATTTGTTCTGGTTTGACACAGAATTCGACCAGCAACAACTGATTAACTTGCAGGAATACACTCAACCAAGTGTAATGCTGCAAGCGAAAAACTCCAG
TCCGTCTTCCGTAGAGGGGGACGTAGAGCGCGCCCCTACCGCATTTCAGCTTGGAACCCAAGAGTAGTGAGGAGAGTAGTAATTAAGGGGTGGTGGCCACTGATCCAATGCATGGAGGGTATGGAGTACCTGAGATACAGACCGATGTACAATATTGAGAAAAGATGGATATAtAAAAAaCAGAGCAGTAGAGTGTTCAGTGAGGACATGGGgCTACCTGATGCAGTACGGTGGAGGATGGgCCTCAGGAACAATTTCCCTTAAGGGTTTATTCAATGAGCACGAACTGTGGAGAAATGTATGGTCCAGGTCTAACGACGGAATGGACCTAGCCAGATACTTCGGGTGCTCgATTACACTGTACCCAGAGGAAAATCAGGATTATTTGTTcTGGTTTGACACAGAATTCGACCAGCAACAACTGATTAACTTGCAGGAATACacTCAACCAAGTGTAATGCTGCAaGCGAAAAaCTCCAG
>C00074 length=528
GTCTTCCGTAGAGGGGGACGTAGAGCGCGCCCCTACCGCATTTCAGCTTGGAACCCAAGAGTAGTGAGGAGAGTAGTAATTAAGGGGTGGTGGCCACTGATCCAATGCATGGAGGGTATGGAGTACCTGAGATACAGACCGATGTACAATATTGAGAAAAGATGGATAT
GTCTTCCGTAGAGGGGgACGTAGAGCGCGCCCCTACCGCATTTCAGCTTGGAACCCAAGAGTAGTGAGGAGAGTAGTAATTAAGGGGTGGTGGCCACTGATCCAATGCATGGAGGGTATGGAGTACCTGAGATACAGACCGATGTACAATATTGAGAAAAGATGGATAT
>C00075 length=526
GTCTTCCGTAGAGGGGGACGTAGAGCGCGCCCCTACCGCATTTCAGCTTGGAACCCAAGAGTAGTGAGGAGAGTAGTAATTAAGGGGTGGTGGCCACTGATCCAATGCATGGAGGGTATGGAGTACCTGAGATACAGACCGATGTACAATATTGAGAAAAGATGGATATATAAAAAACAGAGCAGTAGAGTGTTCAGTGAGGACATGGGCTACCTGATGCAGTACGGTGGAGGATGGGCCTCAGGAACAATTTCCCTTAAGGGTTTATTCAATGAGCACGAAC-TGTGGAGAAATGTATGGTCC-AGGTCTAACGACGGAATGGACCTAGCCAGATACTTCGGGTGCTCGATTACACTGTACCCAGAGGAAAATCAGGATTATTTGTTCTGGTTTGAC-ACAGAATTCGACCAGCAACAACTGATTAACTTGCAGGAATACACTCAACCAAGTGTAATGCTGC
GTCTTCCGTAGAGGGGGACGTAGAGCGCGCCCCTACCGCATTTCAGCTTGGAACCCAAGAGTAGTGAGGAGAGTAGTAATTAAGGGGTGGTGGCCACTGATCCAATGCATGGAGGGTATGGAGTACCTGAGATACAGACCGATGTACAATATTGAGAAAAGATGGATATATAAAAAACAGAGCAGTAGAGTGTTCAGTGAGGACATGGGCTACCTGATGCAGtACGGTGGAGGATGGGCcTCAGGAACAATTTCCCTTAAGGGTTTATTCAATGAGCACGAACcTGTGGAGAAATGTATGGTCCcAGGTCTAACGACGgAaTGGACCTAGCCAGATACTTCGGGTGCTCGATTACACTGTACCCAGAGGAAAATCAGgATTATTTGTtCTGGTTTGACcACAGAATTCGACCAGCAACAACTGATTAACTTGCAGGAATACACTCAACCAAGTGTAaTGCTGC
>C00076 length=538
AGGGGGACGTAGAGCGCGCCCC-TACCGCATTTCAGCTTGGAACCCAAGAGTAGTGAGGAGAGTAGTAATTAAGGGGTGGTGGCCACTGATCCAATGCATGGAGGGTATGGAGTACCTGAGATACAGACCGATGTACAATATTGAGAAAAGATGGATATATAAAAAACAGAGCAGTAGAGTGTTCAGTGAGGACATGGGCTACCTGATGCAGTACGGTGGAGGATGGGCCTCAGGAA-CAATTTCCCTTAAGGGTTTATTCAATGAGCACGAACTGTGGAGAAATGTATGGTCCAGGTCTAACGACGGAATGGACCTAGCCAGATACTTCGGGTGCTCGATTACACTGTACCCAGAGGAAAATCAGGATTATTTGTTCTGGTTTGACACAGAATTCGA-CCAGCAACAACTGATTAACTTGCAGGAATACACTCAACCAAGTGTAATGCT
AGGGGGACGTAGAGCGCGCCCCcTACCGCATTTCAGCTTGGAACCCAAGAGTAGTGAGGAGAGTAGTAATTAAGGGGTGGTGGCCACTGATCCAATGCATGGAGGGTATGGAGTACCTGAGATACAGACCGATGTACAATATTGAGAAAAGATGGATATATAAAAAACAGAGCAGTAGAGTGTTCAGTGAGGACATGGGCTACCTGATGCAGTACGGTGGAGGATGGGCCTCAGGAAaCAATTTCCCTTAAGGGTTTATTCAATGAGCACGAACTGTGGAGAAATGTATGGTCCAGGTCTAACGACGGAATGGACCTAGCCAGATACTTCGGGTGCTCGATTACACTgTACCCAGAGGAAAaTCAGGATTATTTGTTCTGGTTTGACACAGAATTCGAaCCAGCAACAACTGATTAACTTGCAGGAATACACTCAACCAAGTGTAATGCT
>C00077 length=536
AGGGGGACGTAGAGCGCGCCCCTACCGCATTTCAGCTTGGAACCCAAGAGTAGTGAGGAGAGTAGTAATTAAGGGGTGGTGGCCACTGATCCAATGCATGGAGGGTATGGAGTACCTGAGATACAGACCGATGTACAATATTGAGAAAA-GATGGATATATAAAAAACAGAGCAGTAGAGTGTTCAGTGAGGACATGGGCTACCTGATGCA-GTACGGTGGAGGATGGGCCTCAGGAACAATTTCCCTTAAGGGTTTATTCAA-TGAGCACGAACTGTGGAGAAATGTATGGTCCAGGTCTAACGACGGAATGGACCTAGCCAGATACTTCGGGTGCTCGATTACACTGTACCCAGAGGAAAATCAGG-ATTATTTGTTCTGGTTTGACACAGAATTCGACCAGCAACAACTGATTAACTTGCAGGAATACACTCAACCAAGTGTAATGCTGCAAG
AGGGGGACGTAGAGCGCGCCCCTACCGCATTTCAGCTTGGAACCCAAGAGTAGTGAGGAGAGTAGTAATTAAGGGGTGGTGGCCACTGATCCAATGCATGGAGGGTATGGAGTACCTGAGATACAGACCGATGTACAATATTGAGAAAAaGATGGATATATAAAAAACAGAGCAGTAGAGTGTTCAGTGAGGACATGGGCTACCTGATGCAaGTACGGTGGAGGATGGGCCTCAGGAACAATTTCCCTTAAGGGTTTATTCAAaTGAGCACGAACTGTGGAGAAATGTATGGTCCAGGTCTAACGACGGAATGGACcTAGCCAGATACTTCGGGTGCTCGATTACACTGTaCCCAGAGGAAAATCAGGgATTATTTGTtCTGGTTtGACaCAGAATTCGACCAGCAACAACTGATTAACTTGCAGGAATACACTCAACCAAGtGTAATGCTGCAAG
>C00078 length=533
GGGACGTAGAGCGCGCCCCTACCGCATTTCAGCTTGGAACCCAAGAGTAGTGAGGAGAGTAGTAATTAAGGGGTGGTGGCCACTGATCCAATGCATGGAGGGTATGGAGTACCTGAGATACAGACCGATGTACAATATTGAGAAAAGATGGATATATAAAAAA-CAGAGCAGTAGAGTGTTCAGTGAGGACATGGGCTACCTGATGCAGTACGGTGGAGGATGGGCCTCAGGAACAATTTCCCTTAAGGGTTTATTCAATGAGCACGAACTGTGGAGAAATGTATGGTCCAGGTCTAACGACGGAATGGACCTAGCCAGATACTTCGGGTGCTCGATTACACTGTACCCAGAGGAAAATCAGGATTATTTGTTCTGGTTTGACACAGAATTCGACCAGCAACAACTGATTAACTTGCAGGAATACACTCAACCAA-GTGTAATGCTGCAAGCGAAAAACTCCAGATTAATAGCG
GGGACGTAGAGCGCGCCCCTACCGCATTTCAGCTTGGAACCCAAGAGTAGTGAGGAGAGTAGTAATTAAGGGGTGGTGGCCACTGATCCAATGCATGGAGGGTATGGAGTACCTGAGATACAGACCGATGTACAATATTGAGAAAAGATGGATATATAAAAAAaCAGAGCAGTAGAGTGTTCAGTGAGGACATGGGCTACCTGATGCAGTACGGTGGAGGATGGGCCTCAGGAACAATTTCCCTTAAGGGTTTATTCAATGAGCACGAACTGTGGAGAAATGTATGGTCCAGGTCTAACGACGGAATGGACCTAGCCAGATACTTCGGGTGCTCGATTACACTGTACCCAGAGGAAAATCAGGATTATTTGTTCTGGTTTGACACAGAATTCGACCAGCAACAACTGATTAACTTGCAGGAATACACTCAACCAAaGTGTAATGCTGCAAGCGAAAAaCTCCAGATTAATAGCG
>C00079 length=531
GGGACGTAGAGCGCGCCCC-TACCGCATTTCAGCTTGGAACCCAAGAGTAGTGAGGAGAGTAGTAATTAAGGGGTGGTGGCCACTGATCCAATGCATGGAGGGTATGGAGTACCTGAGATACAGACCGATGTACAATATTGAGAAAA-GATGGATATATAAAAAACAGAGCAGTAGAGTGTTCAGTGAGGACATGGGCTACCTGATGCAGTACGGTGGAGGATGGGCCTCAGGAACAATTTCCCTTAAGGGTTTATTCAATGAGCACGAACTGTGGAGAAATGTATGGTCCAGGTCTAACGACGGAATGGACCTAGCCAGATACTTCGGGTGCTCGATTACACTGTACCCAGAGGAAAATCAGGATTATTTGTTCTGGTTT-GACACAGAATTCGACCAGCAACAACTGATTAACTTGCAGG-AATACACTCAACCAAGTGTAATGCTGCA
GGGACGTAGAGCGCGCCCCcTACCGCATTTCAGCTTGGAACCCAAGAGTAGTGAGGAGAGTAGTAATTAAGGGGTGGTGGCCACTGATCCAATGCATGGAGGGTATGGAGTACCTGAGATACAGACCGATGTACAATATTGAGAAAAaGATGGATATATAAAAAACAGAGCAGTAGAGTGTTCAGTGAGGACATGGGCTACCTGATGCAGTACGGTGGAGGATGGGCcTCAGGAACAATTTCCCTTAAGGGTTTATTCAATGAGCACGAACTGTGGAGAAATGTATGGTCCAGGTCTAACGACGGAATGGACCTAGCCAGATACTTCGGGTGCTCGATTACACTGTACCCAGAGGAAAaTCAGGATTATTtGTtCTGGTTTtGaCACAGAATTCGACCAGCAACAACTGATTAACTTGCAGGgAATACACTCAACCAaGTGTAATGCTGCA
>C00080 length=534
GGGACGTAGAGCGCGCCCCTACCGCATTTCAGCTTGGAACCCAAGAGTAGTGAGGAGAGTAGTAATTAAGGGGTGGTGGCCACTGATCCAATGCATGGAGGGTATGGAGTACCTGAGATACAGACCGATGTACAATATTGAGAAAAGATGGATATATAAAAAACAGAGCAGTAGAGTGTTCAGTGAGGACATGGGCTACCTGATGCAGTACGGTGGAGGATGGGCCTCAGGAACAATTTCCCTTAAGGGTTTATTCAATGAGCACGAACTGTGGAGAAATGTATGGTCCAGGTCTAACGACGGAATGGACCTAGCCAGATACTTCGGGTGCTCGATTACACTGTACCCAGAG
GGgACGTAGAGCGCGCCCCTACCGCATTTCAGCTTGGAACCCAAGAGTAGTGAGGAGAGTAGTAATTAAGGGGTGGTGGCCACTGATCCAATGCATGGAGGGTATGGAGTACCTGAGATACAGACCGATGTACAATATTGAGAAAAGATGGATATATAAAAAACAGAGCAGTAGAGTGTTCAGTGAGGACATGGGCTACCTGATGCAGTACGGTGGAGGATGGGCCTCAGGAACAATTtCCCTTAAGGGTTTATTCAATGAGCACGAACTGTGGAGAAATGTATGGTCCAGGTCTAACGACGGAATGGACCTAGCcAGATACTTCGGGTGCTCGATTACACTGTACCCAGaG
>C00081 length=530
GGACGTAGAGCGCGCCCCTACCGCATTTCAGCTTGGAACCCAAGAGTAGTGAGGAGAGTAGTAATTAAGGGGTGGTGGCCACTGATCCAATGCATGGAGGGTATGGAGTACCTGAGATACAGACCGATGTACAATATTGAGAAAAGATGGATATATAAAAAACAGAGCAGTAGAGTGTTCAGTGAGGACATGGGCTACCTGATGCAGTACGGTGGAGGATGGGCCTCAGGAACAATTTCCCTTAAGGGTTTATTCAATGAGCACGAACTGTGGAGAAATGTATGGTCCAGGTCTAACGACGGAATGGACCTAGCCAGATACTTCGGGTGCTCGATTACACTGTACCCAGAGGAAAA-TCAGGATTATTTGTTCTGGTTTGACACAGAATTCGACCAGCAACAACTGATTAACTTGCAGGAATACACTCAACCAAGTGTAATGCTGCA
GGACGTAGAGCGCGCCCCTACCGCATTTCAGCTTGGAACCCAAGAGTAGTGAGGAGAGTAGTAATTAAGGGGTGGTGGCCACTGATCCAATGCATGGAGGGTATGGAGTACCTGAGATACAGACCGATGTACAATATTGAGAAAAGATGGATATATAAAAAACAGAGCAGTAGAGTGTTCAGTGAGGACATGGGCTACCTGATGCAGTACGGTGGAGGATGGGCCTCAGGAACAATTTCCcTTAAGGGTTTATTCAATGAGCACGAACTGTGGAGAAATGTATGGTCCAGGTCTAACGACGGAATGGACCTAGCcAGATACTTCGGGTGCTCGATTAcACTGTACCCAGAGGAAAAaTCAGGATTATTTGTTCTGGTTTgACACAGAATTCGACCAGCAACAACTGATTAACTTGCAGGAATACACTCAACCAAGTGTAATGCTGCA
>C00082 length=529
CGTAGAGCGCGCCCCTACCGCATTTCAGCTTGGAACCCAAGAGTAGTGAGGAGAGTAGTAATTAAGGGGTGGTGGCCACTGATCCAATGCATGGAGGGTATGGAGTACCTGAGATACAGACCGATGTACAATATTGAGAAAAGATGGATATATAAAAAACAGAGCAGTAGAGTGTTCAGTGAGGACATGGGCTACCTGATGCAGTACGGTGGAGGATGGGCCTCAGGAACAATTTCCCTTAAGGGTTTATTCAAT-GAGCACGAACTGTGGAGAAATGTATGGTCCAGGTCTAACGACGGAATGG-ACCTAGCCAGATACTTCGGGTGCTCGATTACACTGTACCCAGAGGAAAATCAGGATTATTTGTTCTGGTTTGACACAGAATTCGACCAGCAACAACTGAT
CGTAGAGCGCGCCCCTACCGCATTTCAGCTTGGAACCCAAGAGTAGTGAGGAGAGTAGTAATTAAGGGgTGGTGGCCACTGATCCAATGCATGGAGGGTATGGAGTACCTGAGATACAGACCGATGTACAATATTGAGAAAAGATGGATATATAAAAAACAGAGCAGTAGAGTGTTCAGTGAGGACATGGGCTACCTGATGCAGTACGGTGGAGGATGGGCCTCAGGAACAATTTCCCTTAAGGGTTTATTCAaTtGAGCACGAACTGTGgAGAAATGTATGGTCCAGGTCTAACGACGGAATGGgACCTAGCCAGATACTTCGGGTGCTCGATTACACTGTACCCAGAGgAAAATCAGGATTATTTGTTCTGGTTTGACACAGAATTCGACCAGCAACAACTGAT
>C00083 length=530
TAGAGCGCGCCCCTACCGCATTTCAGCTTGGAACCCAAGAGTAGTGAGGAGAGTAGTAATTAAGGGGTGGTGGCCACTGATCCAATGCATGGAGGGTATGGAGTACCTGAGATACAGACCGATGTACAATATTGAGAAAAGATGGATATATAAAAAACAGAGCAGTAGAGTGTTCAGTGAGGACATGGGCTACCTGATGCAGTACGGTGGAGGATGGGCCTCAGGAACAATTTCCCTTAAGGGTTTATTCAATGAGCACGAACTGTGGAGAAATGTATGGTCCAGGT-CTAACGACGGAATGGACCTAGCCAGATACTTCGGGTGCTCGATTACACTGTACCCAGAGGAAAATCAGGATTATTTGTTCTGGTTTGACACAGAATT-CGACCAGCAACAACTG
TAGAGCGCGCCCCTACCGCATTTCAGCTTGGAACCCAAGAGTAGTGAGGAGAGTAGTAATTAAGGGGTGGTGGCCACTGATCCAATGCATGGAGGGTATGGAGTACCTGAGATACAGACCGATGTACAATATTGAGAAAAGATGGATATATAAAAAaCAGAGCAGTAGAGTGTTCAGTGAGGACATGGGCTACCTGATGCAGTACGGTGGAGGATGGGCCTCAGGAACAATTTCCCTTAAGGGTTTATTCAATGAGCACGAACTGTGGAGAAATGTATGGtCcAGGTtCTAACGACGGAATGGACCTAGCCAGATACTTCGGGTGCTCGATTACACTGTACCCAGAGGAAAATCAGGATTATTTGTTCTGGTTTGACACAGAATTtCGACCAGCAACAACTG
>C00084 length=526
AGAGCGCGCCCCTACCGCATTTCAGCTTGGAACCCAAGAGTAGTGAGGAGAGTAGTAATTAAGGGGTGGTGGCCACTGATCCAATGCATGGAGGGTATGGAGTACCTGAGATACAGACCGATGTACAATATTGAGAAAAGATGGATATATAAAAAACAGAGCAGTAGAGTGTTCAGTGAGGACATGGGCTACCTGATGCAGTACGGTGGAGGATGGGCCTCAGGAACAATTTCCC-TTAAGGGTTTATTCAATGAGCACGAACTGTGGAGAAATGTATGGTCCAGGTCTAA-CGACGGAATGGACCTAGCCAGATACTTCGGGTGCTCGATTACACTGTACCCAGA-GGAAAATCAGGATTATTTGTTCTGGTTTGACACAGAATTCGACCAGCAACAACTGATTAACTTGCAGGAATACACT-CAACCAAGTGTAATGCTGCAAGCGA
AGAGCGCGCCCCTACCGCATTTCAGCTTGGAACCCAAGAGTAGTGAGGAGAGTAGTAATTAAGGGGTGGTGGCCACTGATCCAATGCATGGAGGGTATGGAGTACCTGAGATACAGACCGATGTACAATATTGAGAAAAGATGGATATATAAAAAACAGAGCAGTAGAGTGTTCAGTGAGGACATGGGCTACCTGATGCAGTACGGTGGAGGATGGGCCTCAGGAACAATTTCCCcTTAAGGGTTTATTCAATGAGCACGAACTGTGGAGAAATGTATGGTCcAGGTCTAAaCGACGGAATGGACCTAGCCAGATACTTCGGGTGCTCGATTACACTGTACCCAGAaGGAAAATCAGGATTATTTGTTCTGGTTTGACACAGAATTCGACCAGCAACAACTGATTAACTTGCAGGAATAcACTtCAACCAAgTGTAATGCTGCAaGCGA
>C00085 length=531
CGCCCCTACCGCATTTCAGCTTGGAACCCAAGAGTAGTGAGGAGAGTAGTAATTAAGGGGTGGTGGCCACTGATCCAATGCATGGAGGGTATGGAGTACCTGAGATACAGACCGATGTACAATATTGAGAAAA-GATGGATATATAAAAAACAGAGCAGTAGAGTGTTCAGTGAGGACATGGGCTACCTGATGCAGTACGGTGGAGGATGGGCCTCAGGAACAATTTCCCTTAAGGGTTTATTCAATGAGCACGAACTG-TGGAGAAATGTATGGTCCAGGTCTAACGACGGAATGGACCTAGCCAGATACTTCGGGTGCTC-GATTACACTGTACCCAGAGGAAAATCAGGATTATTTGTTCTGGTTTGACACAGAATTCGACCAGCAACAACTGAT
CGCCCCTACCGCATTTCAGCTTGGAACCCAAGAGTAGTGAGGAGAGTAGTAATTAAGGGGTGGTGGCCACTGATCCAATGCATGGAGGGTATGGAGTACCTGAGATACAGACCGATGTACAATATTGAGAAAAaGATGGATATATAAAAAACAGAGCAGTAGAGTGTTCAGTGAGGACATGGGCTACCTGATGCAGTACGGTGGAGGATGGGCCTCAGGAACAATTTCCCTTAAGGGTTTATTCAATGAGCACGAACTGgTGGAGAAATGTATGGTCCAGGTCTAACGACGGAATGGACCTAGCCAGATACTTCGGGTGCTCcGATTACACTGTACCCAGAGGAAAATCAGGATTATTTGTTCTGGTTTGACACAGAATTCGACCAgCAACAACTGAT
>C00086 length=534
CCCTACCGCATTTCAGCTTGGAACCCAAGAGTAGTGAGGAGAGTAGTAATTAAGGGGTGGTGGCCACTGATCCAATGCATGGAGGGTATGGAGTACCTGAGATACAGACCGATGTACAATATTGAGAAAAGATGGATATATAAAAAACAGAGCAGTAGAGTGTTCAGTGAGGACATGGG-CTACCTGATGCAGTACGGTGGAGGATGGGCCTCAGGAACAATTTCCCTTAAGGGTTTATTCAATGAGCACGAACTGTGGAGAAAT-GTATGGTCCAGGTCTAACGACGGAATGGACCTAGCCAGATA-CTTCGGGTGCTCGATTACACTGTACCCAGAGGAAAATCAGGATTATTTGTTCTGGTTTGACACAGAATTCGACCAGCAACAACTGATTAA-CTTGCAGGAATACACTCAACCAAGTGTAATGC-TGCAA
CCCTACCGCATTTCAGCTTGGAACCCAAGAGTAGTGAGGAGAGTAGTAATTAAGGGGTGGTGGCCACTGATCCAATGCATGGAGGGTATGGAGTACCTGAGATACAGACCGATGTACAATATTGAGAAAAGATGGATATATAAAAAACAGAGCAGTAGAGTGTTCAGTGAGGACATGGGgCTACCTGATGCAGTACGGTGGAGGATGGGCCTCAGGAACAATTTCCCTTAAGGGTTTATTCAATGAGCACGAACTGTGGAGAAATtGTATGGTCCAGGTCTAACGACGGAATGGACCTAGCCAGATAaCTTCGGGTGCTCGATTACACTGTACCCAGAGGAAAATCAGGATTATTTGTTCTGGTTTGACACAGAATTCGACCAGCAACAACTGATTAAaCTTGCAGGAATACACTCAACCAAGTGTAATGCcTGCAA
>C00087 length=526
CTACCGCATTTCAGCTTGGAACCCAAGAGTAGTGAGGAGAGTAGTAATTAAGGGGTGGTGGCCACTGATCCAATGCATGGAGGGTATGGAGTACCTGAGATACAGACCGATGTACAATATTGAGAAAAGATGGATATATAAAAAACAGAGCAGTAGAGTGTTCAGTGAGGACATGGGCTACCTGATGCAGTACGGTGGAGGATGGGCCTCAGGAACAATTTCCCTTAAGGGTTT-ATTCAATGAGCACGAACTGTGGAGAAATGTATGGTCCAGGTCTAACGACGGAATGGACCTAGCCAGATACTTCGGG-TGCTCGATTACACTGTACCCAGAGGAAAATCAGGATTATTT-GTTCTGGTTTGACACAGAATTCGACCAGCAACAACTGATTAACTTGCA-GGAATACACTCAACCAAGTGTAA
CTACCGCATTTCAGCTTGGAACCCAAGAGTAGTGAGGAGAGTAGTAATTAAGGGGTGGTGGCCACTGATCCAATGCATGGAGGGTATGGAGTACCTGAGATACAGACCGATGTACAATATTGAGAAAAGATGGATATATAAAAAACAGAGCAGTAGAGTGTTCAGTGAGGACATGGGCTACCTGATGCAGTACGGTGGAGGATGGGCCTCAGGAACAATTTCCCTTAAGGGTTTtATTCAATGAGCACGAACTGTGGAGAAATGTATGGTCCAGGTCTAACGACGGAATGGACCTAGCCAGATACTtCGGGgTGCTCGATTACACTGTACCCAGAGgAAAATCAGGATTATTTtGTTCTGGTTTGACACAGAATTCGACCAGcAACAACTGATTAACTTGCAaGGAATACACTCAACCAAgTGTAA
>C00088 length=525
CTACCGCATTTCAGCTTGGAACCCAAGAGTAGTGAGGAGAGTAGTAATTAAGGGGTGGTGGCCACTGATCCAATGCATGGAGGGTATGGAGTACCTGAGATACAGACCGATGTACAATATTGAGAAAAGATGGATATATAAAAAACAGAGCAGTAGAGTGTTCAGTGAGGACATGGGCTACCTGATGCAGTACGGTGGAGGATGGGCCTCAGGAACAATTTCCCTTAAGGGTTTATTCAATGAGCACGAACTGTGGAGAAATGTA-TGGTCCAGGTCTAACGACGGAATGGACCTAGCCAGATACTTCGGGTGCTCGATTACACTGTACCC
CTACCGCATTTCAGCTTGGAACCCAAGAGTAGTGAGGAGAGTAGTAATTAAGGGGTGGTGGCCACTGATCCAATGCATGGAGGGTATGGAGTACCTGAGATACAGACCGATGTACAATATTGAGAAAAGATGGATATATAAAAAACAGAGCAGTAGAGTGTTCAGTGAGGACATGGGCTACCTGATGCAGTACGGTGGAGGATGGGCCTCAGGAACAATTTCCCTTAAGGGTTTATTCAATGAGCACGAACTGTGGAGAAaTGTAaTGGTCCAGGTCTAACGACGGAATGGACCTAGCCAGATaCTTCGGGTGCTCGATTACACTGTACCC
>C00089 length=534
TACCGCATTTCAGCTTGGAACCCAAGAGTAGTGAGGAGAGTAGTAATTAAGGGGTGGTGGCCACTGATCCAATGCATGGAGGGTATGGAGTACCTGAGATACAGACCGATGTACAA-TATTGAGAAAAGATGGATATATAAAAAACAGAGCAGTAGAGTGTTCAGTGAGGACATGGGCTACCTGATGCAGTACGGTGGAGGATGGGCCTCAGGAACAATTTCCCTTAAGGGTTTATTCAATGAGCACGAACTGTGGAGAAATGTATGGTCCAGGTCTAACGACGGAATGGACCTAGCCAGATACTTCGGGTGCTCGATTACACTGTACCC-AGAGGAAAATCAGGATTATTTGTTCTGGTTT-GACACAGAATTCGACCAGCAACAACTGATTAACTTGCAGGAATACAC-TCAACCAAGTG-TAATGCTGCA
TACCGCATTTCAGCTTGGAACCCAAGAGTAGTGAGGAGAGTAGTAATTAAGGGGTGGTGGCCACTGATCCAATGCATGGAGGGTATGGAGTACCTGAGATACAGACCGATGTACAAaTATTGAGAAAAGATGGATATATAAAAAACAGAGCAGTAGAGTGTTCAGTGAGGACATGGGCTACCTGATGCAGTACGGTGGAGGATGGGCCTCAGGAACAATTTCCcTTAAGGGTTTATTCAATGAGCACGAACTGTGGAGAAATGTATGGTCCAGGTCTAACGACGGAATGGACCTaGCCAGATACTTCGGGTGCTCGATTACACTGTACCCcAGAGGAAAATCAGGATTATTTGTTCTGGTTTtGACAcAGAATTCGACCAGCAACAACTGATTAACTTGCAGGAATACACcTCAACCAAGTGgTAATGCTGCA
>C00090 length=531
ACCGCATTTCAGCTTGGAACCCAAGAGTAGTGAGGAGAGTAGTAATTAAGGGGTGGTGGCCACTGATCCAATGCATGGAGGGTATGGAGTACCTGAGATACAGACCGATGTACAATATTGAGAAAAGATGGATATATAAAAAACAGAGCAGTAGAGTGTTCAGTGAGGACATGGGCTACCTGATGCAGTACGGTGGAGGATGGGCCTCAGGAA-CAATTTCCCTTAAGGGTTTATTCAA-TGAGCACGAACTGTGGAGAAATGTATGGTCCAGGTCTAACGACGGAATGGACCTAGCCAGATACTTCGGGTGCTCGATTACACTGTACCCAGAGGAAAATCAGGATTATTTGTTCTGGTTTGACACAGAA-TTCGACCAGCAACAACTGATTAACTTGCAGGAATACA
ACCGCATTTCAGCTTGGAACCCAAGAGTAGTGAGGAGAGTAGTAATTAAGGGGTGGTGGCCACTGATCCAATGCATGGAGGGTATGGAGTACCTGAGATACAGACCGATGTACAATATTGAGAAAAGATGGATATATAAAAAACAGAGCAGTAGAGTGTTCAGTGAGGACATGGGCTACCTGATGCAGTACGGTGGAGGATGGGCCTCAGGAAaCAATTTCCCTTAAGGGTTTATTCAAaTGAGCACGAACTGTGGAGAAATGTATGGTCCAGGTCTAACGACGGAATGGACCTAGCCAGATACTTCGGgTGCTCGATTACACTGTACCCAGAGGAAAATCAGGATTATTTGTTCTGGTTTGACACAGAAaTTCGACCAGCAACAACTGATTAACTTGCAGGAATACA
>C00091 length=532
ATTTCAGCTTGGAACCCAAGAGTAGTGAGGAGAGTAGTAATTAAGGGGTGGTGGCCACTGATCCAATGCATGGAGGGTATGGAGTACCTGAGATACAGACCGATGTACAATATTGAGAAAAGATGGATATATAAAAAACAGAGCAGTAGAGTGTTCAGTGAGGACATGGG-CTACCTGATGCAGTACGGTGGAGGATGGGCCTCAGGAACAATTTCCCTTAAGGGTTTATTCAATGAGCACGAACTGTGGAGAAATGTATGGTCCAGGTCTAAC-GACGGAA-TGGACCTAGCCAGATACTTCGGGTGCTCGATTACACTGTACCCAGAGGAAAAT-CAGGATTATTTGTTCTGGTTTGACACAGAATTCGACCAGCAACAACTGATTAACTTGCA-GGAATACACTCAACCAAGTGTAATGCTGCAAGCGAAAAACTCCAGATTAA-TAGCGGCTAAAAGTAGAATGCCAATTAGGAGGAGAG-TGAA
ATTTCAGCTTGGAACCCAAGAGTAGTGAGGAGAGTAGTAATTAAGGGGTGGTGGCCACTGATCCAATGCATGGAGGGTATGGAGTACCTGAGATACAGACCGATGTACAATATTGAGAAAAGATGGATATATAAAAAACAGAGCAGTAGAGTGTTCAGTGAGGACATGGGgCTACCTGATGCAGTACGGTGGAGGATGGGCCTCAGGAACAATTTCCCTTAAGGGTTTATTCAATGAGCACGAACTGTGGAGAAaTGTATGGTCCAGGTCTAACcGACGGAAaTGGACCTAGCCAGATACTTCGGGTGCTCGATTACACTGTACCCAGAGGAAAATtCAGGATTATTTGTTCTGGTTTGACACAGAATTCGACcAgCAACAACTGATTAACTTgCAaGGAATACACTCAaCCAAGTGTAATGCTGCAAGCGAAAAACTCCAGATTAAaTAGCGGCTAAAAGTAGAATGCCAATTAGGAGGAGAGgTGAA
>C00092 length=530
TTTCAGCTTGGAACCCAAGAGTAGTGAGGAGAGTAGTAATTAAGGGGTGGTGGCCACTGATCCAATGCATGGAGGGTATGGAGTACCTGAGATACAGACCGATGTACAATATTGAGAAAAGATGGATATATAAAAAACAGAGCAGTAGAGTGTTCAGTGAGGACATGGGCTACCTGATGCAGTACGGTGGAGGATGGGCCTCAGGAACAATTTCCCTTAAGGGTTTATTCAATGAGCACGAACTGTGGAGAAATGTATGGTCCAGGTCTAACGACGGAATGGACCTAGCCAGATACTTCGGGTGCTCGATTACACTGTACCCAGAGGAAAATCAGGATTATTTGTTCTGGTTTGACACAGAATTCGACCAGCAACAACTGATTAACTTGCAGGAATACACTCAACCAA-GTGTAATGCTGCAA
TTTCAGCTTGGAACCCAAGAGTAGTGAGGAGAGTAGTAATTAAGGGGTGGTGGCCACTGATCCAATGCATGGAGGGTATGGAGTACCTGAGATACAGACCGATGTACAATATTGAGAAAAGATGGATATATAAAAAACAGAGCAGTAGAGTGTTCAGTGAGGACATGGGCTACCTGATGCAGTACGGTGGAGGATGGGCCTCAGGAACAATTTCCCTTAAGGGTTTATTCAATGAGCACGAACTGTGGAGAAATGTATGGTCCAGGTCTAACGACGGAATGGACCTAGCCAGATACTTCGGGTGCTCGATTACACTGTACCCAGAGGAAAATCAGGATTATTTGTTCTGGTTTGACACAGAATTCGACCAGCAaCAACTGATTAACTTGCAGGAATACACTCAACCAAaGTGTAATGCTGCAA
>C00093 length=527
TTCAGCTTGGAACCCAAGAGTAGTGAGGAGAGTAGTAATTAAGGGGTGGTGGCCACTGATCCAATGCATGG-AGGGTATGGAGTACCTGAGATACAGACCGATGTACAATATTGAGAAAAGATGGATATATAAAAAACAGAGCAGTAGAGTGTTCAGTGAGGACATGGGCTACCTGATGCAGTACGGTGGAGGATGGGCCTCAGGAACAATTTCCCTTAAGGGTTTATTCAATGAGCACGAACTGTGGAGAAATGTATGGTCCAGGTCTAACGACGGAATGGACCT-AGCCAGATACTTCGGGTGCTCGATTACACTGTACCCAGAGGAAAATCAGGATTATTTGTTCTGGTTTGACACAGAATTCGACCAGCAACAACTGATTAACTT-GCAGGAATACACTCAACCAAGTGTAATGCTGCAAG
TTCAGCTTGGAACCCAAGAGTAGTGAGGAGAGTAGTAATTAAGGGGTGGTGGCCACTGATCCAATGCATGGgAGGGTATGGAGTACCTGAGATACAGACCGATGTACAATATTGAGAAAAGATGGATATATAAAAAaCAGAGCAGTAGAGTGTTCAGTGAGGACATGGGCTACCTGATGCAGTACGGTGGAGGATGGGCCTCAGGAACAATTTCCCTTAAGGGTTTATTCAATGAGCaCGAACTGTGGAGAAATGTATGGTCCAGGTCTAACGACGGAATGGACCTtAGCCAGATACTTCGGGTgCTCGATTACACTGTACCCAGAGGAAAATCAGGATTATTTGTTCTGGTTTGACACAGAATTCGACCAGCAACAACTGaTTAACTTtGCAGGAATACACTCAACCAAGTGTAATGCTGCAAG
>C00094 length=534
TTCAGCTTGGAACCCAAGAGTAGTGAGGAGAGTAGTAATTAAGGGGTGGTGGCCACTGATCCAATGCATGGAGGGTATGGAGTACCTGAGATACAGACCGATGTACAATATTGAGAAAAGATGGATATATAAAAAACAGAGCAGTAGAGTGTTCAGTGAGGACATGGGCTACCTGATGCAGTACGGTGGAGGATGGGCCTCAGGAACAATTTCCCTTAAGGGTTTATTCAA-TGAGCACGAACTGTGGAGAAATGTATGGTCCAGGTCTAACGACGGAATGGACCTAGCCAGATACTTCGGGTGCTCGATTACACTGTACCCA-GAGGAAAATCAGGATTATTTGTT-CTGGTTTGACACAGAATTCGACCAGCAACAACTGATTAACTTGCA-GGAATACACTC-AACCAAGTGTAA-TGCTGCAAG
TTCAGCTTGGAACCCAAGAGTAGTGAGGAGAGTAGTAATTAAGGGGTGGTGGCCACTGATCCAATGCATGGAGGGTATGGAGTACCTGAGATACAGACCGATGTACAATATTGAGAAAAGATGGATATATAAAAAACAGAGCAGTAGAGTGTTCAGTGAGGACATGGGCTACcTGATGCAGTACGGTGGAGGATGGGCCTCAGGAACAATTTCCCTTAAGGGTTTATTCAAaTGAGCACGAACTGTGGAGAAATGTATGGTCCAGGTCTAACGACGGAATGGACCTAGCCAGATACTTCGGGTGcTCGATTACACTGTACCCAaGAGGAAAATCAGgATTATTTGTTtCTGGTTTGACACAGAATTCGACCAGCAACAACTGATTAACTTGCAaGGAATACACTCcAACcAAGTGTAAaTGCTGCAAG
>C00095 length=518
CAGCTTGGAACCCAAGAGTAGTGAGGAGAGTAGTAATTAAGGGGTGGTGGCCACTGATCCAATGCATGGAGGGTATGGAGTACCTGAGATACAGACCGATGTACAATATTGAGAAAAGATGGATATATAAAAAA-CAGAGCAGTAGAGTGTTCAGTGAGGACATGGGCTACCTGATGCAGTACGGTGGAGGATGGGCCTCAGGAACAATTTCCCTTAAGGGTTTATTCAATGAGCACGAACTGTGGAGAAATGTATGGTCCAGGTCTAACGACGGAATGGACCTAGCCAGATACTTCGGGTGCTCGATTACACTGTACCCAGAGGAAAATCAGGATTATTTGTTCTGGTTTGACACAGAATTCGACCA-GCAACAACTGATTAACTTGCAGGAATACACTCAACCAAGTGTAATGCTGCA
CAGCTTGGAACCCAAGAGTAGTGAGGAGAGTAGTAATTAAGGGGTGGTGGCCACTGATCCAATGCATGGAGGGTATGGAGTACCTGAGATACAGACCGATGTACAATATTGAGAAAAGATGGATATATAAAAAAaCAGAGCAGTAGAGTGTTCAGTGAGGACATGGGCTACCTGATGCAGTACGGTGGAGGATGGGCCTCAGGAACAATTTCCCTTAAGGGTTTATTCAATGAGCACGAACTGTGGAGAAATGTATGGTCCAGGTCTAACGACGGAATGGACCTAGCCAGATACTTCGGGTGCTCGATTACACTGTACCcAGAGGAAAATCAGGATTATTTGTTCTGGTTtGACACAGAATTCGACCAaGCAAcAACTGATTAaCTTGCAGGAATACaCTCAACCAAGTGTAATGCTGCA
>C00096 length=529
AGCTTGGAACCCAAGAGTAGTGAGGAGAGTAGTAATTAAGGGGTGGTGGCCACTGATCCAATGCATGGAGGGTATGGAGTACCTGAGATACAGACCGATGTACAATATTGAGAAAAGATGGATATATAAAAAACAGAGCAGTAGAGTGTTCAGTGAGGACATGGGCTACCTGATGCAGTACGGTGGAGGATGGGCCTCAGGAACAAT
AGCTTGGAACCCAAGAGTAGTGAGGAGAGTAGTAATTAAGGGGTGGTGGCCACTGATCCAATGCATGGAGGGTATGGAGTACCTGAGATACAGACCGATGTACAATATTGAGAAAAGATGGATATATAAAAAACAGAGCAGTAGAGTGTTCAGTGAGGACATGGGCTACCTGATGCAGTACGGTGGAGGATGGGCCTCAGGAACAAT
>C00097 length=530
TGGAACCCAAGAGTAGTGAGGAGAGTAGTAATTAAGGGGTGGTGGCCACTGATCCAATGCATGGAGGGTATGGAGTACCTGAGATACAGACCGATGTACAATATTGAGAAAAGATGGATATATAAAAAACAGAGCAGTAGAGTGTTCAGTGAGGACATGGGCTACCTGATGCAGTACGGTGGAGGATGGGCCTCAGGAACAATTTCCCTTAAGGGTTTATTCAATGAGCACGAACTGTGGAGAAATGTATGGTCCAGGTCTAACGACGGAATGGACCTAGCCAGATACTT-CGGGTGCTCGATTACACTGTACCCAGAGGAAAATCAGGATTATTTGTTCTGGTTTGACACAGAATTCGACCA-GCAACAACTGATTAACTTGCAGGAATACACTCAACCAAGTGTAATGCTGCAAGCGA
TGGAACCCAAGAGTAGTGAGGAGAGTAGTAATTAAGGGGTGGTGGCCACTGATCCAATGCATGGAGGGTATGGAGTACCTGAGATACAGACCGATGTACAATATTGAGAAAAGATGGATATATAAAAAACAGAGCAGTAGAGTGTTCAGTGAGGACATGGGCTACCTGATGCAGTACGGTGGAGGATGGGCCTCAGGAACAATTTCCCTTAAGGGTTTATTCAATGAGCACGAACTGTGGAGAAATGTATGGTCCAGGTCTAACGACGGAATGGACCTAGCcAGATACTTtCGGGTGCTCGATTACACTGTACCCAGAGGAAAATCAGGATTATTTGTTCTGGTTTGACACAGAATTCGACCAaGCAACAAcTGATTAACTTGCAGGAATACACTCAACcAAGTGTAATGCTGCAAGCGA
>C00098 length=536
GAACCCAAGAGTAGTGAGGAGAGTAGTAATTAAGGGGTGGTGGCCACTGATCCAATGCATGGAGGGTATGGAGTACCTGAGATACAGACCGATGTACAATATTGAGAAAAGATGGATATATAAAAAACAGAGCAGTAGAGTGTTCAGTGAGGACATGGGCTACCTGATGCAGTACGGTGGAGGATGGGCCTCAGGAACAA-TTTCCCTTAAGGGTTTATTCAATGAGCACGAACTGTGGAGAAATGTATGGTCCAGGTCTAACGACGGAATGG-ACCTAGCCAGATACTTCGGGTGCTCGATTACACTGTACCCAGAGGAAAATCAGG
GAACCCAAGAGTAGTGAGGAGAGTAGTAATTAAGGGGTGGTGGCCACTGATCCAATGCATGGAGGGTATGGAGTACCTGAGATACAGACCGATGTACAATATTGAGAAAAGATGGATATATAAAAAACAGAGCAGTAGAGTGTTCAGTGAGGACATGGGCTACCTGATGCAGTACGGTGGAGGATGGGCCTCAGGAACAAaTTTCCCTTAAGGGTTTATTCAATGAGCACGAACTGTGGAGAAATGTATGGTCCAGGTCTAACGACGGAATGGgACCTAGCCAGATACTTCGGgTGCTCGATTACACTgTACCCAGAGGAAAATCAGG
>C00099 length=533
CCAAGAGTAGTGAGGAGAGTAGTAATTAAGGGGTGGTGGCCACTGATCCAATGCATGGAGGGTATGGAGTACCTGAGATACAGACCGATGTACAATATTGAGAAAAGATGGATATATAAAAAACAGAGCAGTAGAGTGTTCAGTGAGGACATGGGCTACCTGATGCAGTACGGTGGAGGATGGGCCTCAGGAACAATTT-CCCTTAAGGGTTTATTCAATGAGCACGAACTGTGGAGAAATGTATGGTCCAGGTCTAACGACGGAATGGACCTAGCCAGATACTTCGGGTGCTCGATTACACTGTACCCAGAGGAAAATCAGGATTATTTGTTCTGGTTTGACACAGAATTCGACCAGCAACAACTGATTAACTTGCAGGAATACACTCAACCAAGTGTAATGCTGCAA
CCAAGAGTAGTGAGGAGAGTAGTAATTAAGGGGTGGTGGCCACTGATCCAATGCATGGAGGGTATGGAGTACCTGAGATACAGACCGATGTACAATATTGAGAAAAGATGGATATATAAAAAACAGAGCAGTAGAGTGTTCAGTGAGGACATGGGCTACCTGATGCAGTACGGTGGAGGATGGGCCTCAGGAACAATTTtCCCTTAAGGGTTTATTCAATGAGCACGAACTGTGGAGAAATGTATGGTCCAGGTCTAACGACGGAATGGACCTAGCcAGATACTTCGGGTGCTCGATTACaCTGTACCCAGAGGAAAATcAGGATTATTTGTTCTGGTTTGACACAGAATTCGACCAGCAACAACTGATTAACTTGCAGGAATACACTCAACCAAGTGTAATGCTGCAA
>C00100 length=532
AAGAGTAGTGAGGAGAGTAGTAATTAAGGGGTGGTGGCCACTGATCCAATGCATGGAGGGTATGGAGTACCTGAGATACAGACCGATGTACAATATTGAGAAAAGATGGATATATAAAAAACAGAGCAGTAGAGTGTTCAGTGAGGACATGGGCTACCTGATGCAGTACGGTGGAGGATGGGCCTCAGGAACAATTTCCCTTAAGGGTTTATTCAATGAGCACGAACTGTGGAGAAATGTATGGTCCAGGTCTAACGACGGAATGGACCTAGCCAGATACTTCGGGTGCTCGATTACACTGTACCCAGAGGAAAATCAGGATTATTTGTTCTGGTTT-GACACAGAATTCGA-CCAGC-AACAACTGATTAACTTGCAGGAATACAC-TCAACCAAGTGTAATGCTGCAAGCGAAAAACTCCAGATTAATAGCGGCTAAAAGTAGAATGCCAATTAGGAGGAGAG
AAGAGTAGTGAGGAGAGTAGTAATTAAGGGGTGGTGGCCACTGATCCAATGCATGGAGGGTATGGAGTACCTGAGATACAGACCGATGTACAATATTGAGAAAAGATGGATATATAAAAAACAGAGCAGTAGAGTGTTCAGTGAGGACATGGGCTACCTGATGCAGTACGGTGGAGGATGGGCCTCAGGAACAATTTCCCTTAAGGGTTTATTCAATGAGCACGAACTGTGGAGAAATGTATGGTCCAGGTCTAACGACGGAATGGACCTAGCCAGATACTTCGGGTGCTCGATTACACTGTACCCAGAGGAAAATCAGGATTATTTGTTCTGGTTTtGACACaGAATTCGAaCCAGCcAACAACTGATTAACTTGCAGGAATACACcTCAACCAAGTGTAATGCTGCAAGCGAAAAACTCCAGATTAATAGCGGCTAAAAGTAGAATGCCAATTAGGAGGAGAG
>C00101 length=525
AAGAGTAGTGAGGAGAGTAGTAATTAAGGGGTGGTGGCCACTGATCCAATGCATGGAGGGTATGGAGTACCTGAGATACAGACCGATGTACAATATTGAGAAAAGATGGATATATAAAAAACAGAGCAGTAGAGTGTTCAGTGAGGACATGGGCTACCTGATGCAGTACGGTGGAGGATGGGCCTCAGGAACAATTTCCCTTAAGGGTTTATTCAATGAGCACGAACTGTGGAGAAATGTATGGTCCAGGTCTAACGACGGAATGGACCTAGCCAGATACTTCGGGTGCTCGATTACACTGTACCCAGAGGAAAATCAGGATTATTTGTTCTGGTTTGACACAGAATTCGACCAG-CAACAACTGAT
AAGAGTAGTGAGGAGAGTAGTAATTAAGGGGTGGTGGCCACTGATCCAATGCATGGAGGGTATGGAGTACCTGAGATACAGACCGATGTACAATATTGAGAAAAGATGGATATATAAAAAACAGAGCAGTAGAGTGTTCAGTGAGGACATGGGCTACCTGATGCAGTACGGTGGAGGATGGGCCTCAGGAACAATTTCCCTTAAGGGTTTATTCAATGAGCACGAACTGTGGAGAAATGTATGGTCCAGGTCTAACGACGGAATGGACCTAGCCAGATACTTCGGGTGCTCGATTACACTGTACCCAGAGGAAAATCAGGATTATTTGTtCTGGTTTGACACAGAATTCGACCAGgCAACAACTGaT
>C00102 length=535
GTAGTGAGGAGAGTAGTAATTAAGGGGTGGTGGCCACTGATCCAATGCATGGAGGGTATGGAGTACCTGAGATACAGACCGATGTACAATATTGAGAAAAGATGGATATATAAAAAACAGAGCAGTAGAGTGTTCAGTGAGGACATGGGCTACCTGATGCAGTACGGTGGAGGATGGGCCTCAGGAACAATTTCCCTTAAGGGTTTATTCAATGAG-CACGAACTGTGGAGAAATGTATGGTCCAGGTCTAACGACGGAATGGACCTAGCCAGATACTTCGGGTGCTCGATTA-CACTGTACCC-AGAGGAAAA-TCAGGATTATTTGTTCTGGTTTGACACAGAATTCGACCAGCAACAACTGATTAACTTGCAGGAATACACTCAACCAAGTGTAATGCTGCA
GTAGTGAGGAGAGTAGTAATTAAGGGGTGGTGGCCACTGATCCAATGCATGGAGGGTATGGAGTACCTGAGATACAGACCGATGTACAATATTGAGAAAAGATGGATATATAAAAAACAGAGCAGTAGAGTGTTCAGTGAGGACATGGGCTACCTGATGCAGTACGGTGGAGGATGGGCCTCAGGAACAATTTCCCTTAAGGGTTTATTCAATGAGgCACGAACTGTGGAGAAATGTATGGTCCAGGTCTAACGACGGAATGGACCTAGCCAGATACTTCGGGTGCTCGATTAaCACTGTACCCcAGAGGAAAAaTCAGGATTATTTGTTCTGGTTTGACACAGAATTCGACCAGCAACAACTGATTAACTTGCAGGAATACACTCAACCAAGTGTAATGCTGCA
>C00103 length=527
TGAGGAGAGTAGTAATTAAGGGGTGGTGGCCACTGATCCAATGCATGGAGGGTATGGAGTACCTGAGATACAGACCGATGTACAATATTGAGAAAAGATGGATATATAAAAAACAGAGCAGTAGAGTGTTCAGTGAGGACATGGGCTACCTGATGCAGTACGGTGGAGGATGGGCCTCAGGAACAATTTCCCTTAAGGGTTTATTCAATGAGCACGAACTGTGGAGAAATGTATGGTCCAGGTCTAACGACGGAATGGACCTAGCCAGATACTTCGGGTGCTCGATTACACTGTACCCAGAGGAAAA-TCAGGATTATTTGTTCTGGTTTGACACAGAATTCGACCAGCAACAACTGATTAACTTGC-AGGAATACACTCAACCAAGTGTAATGCTGCAAGCG
TGAGGAGAGTAGTAATTAAGGGGTGGTGGCCACTGATCCAATGCATGGAGGGTATGGAGTACCTGAGATACAGACCGATGTACAATATTGAGAAAAGATGGATATATAAAAAACAGAGCAGTAGAGTGTTCAGTGAGGACATGGGCTACCTGATGCAGTACGGTGGAGGATGGGCCTCAGGAACAATTTCCCTTAAGGGTTTATTCAATGAGCACGAACTGTGGAGAAATGTATGGTCCAGGTCTAACGACGGAATGGACCTAGCCAGATACTTCGGGTGCTCGATTACACTGTACCCAGAGGAAAAaTCAGGATTATTTGTTCTGGTTTGACACAGAATTCGACCAGCAACAACTGATTAACTTGCcAGGAATACACTCAACCAAGTGTAATGCTGCAAGCG
>C00104 length=529
AGAGTAGTAATTAAGGGGTGGTGGCCACTGATCCAATGCATGGAGGGTATGGAGTACCTGAGATACAGACCGATGTACAATATTGAGAAAAGATGGATATATAAAAAACAGAGCAGTAGAGTGTTCAGTGAGGACATGGGCTACCTGATGCAGTACGGTGGAGGATGGGCCTCAGGAACAATTTCCCTTAAGGGTTTATTCAATGAGCACGAACTGTGGAGAAATGTATGGTCCAGGTCTAACGACGGAATGGACCTAGCCAGATACTT-CGGG-TGCTCGATTACACTGTACCCAGAGGAAAATCAGGATTATTTGTTCTGGTTTGACACAGAATTCGACCAGCAACAACTGATTAACTTGCAGGAATACACTCAACCAAGTGTAATGCTGCAAGCGAAAAACTCCAGATTAATAGCGGCTAAAAGTAGAATGC
AGAGTAGTAATTAAGGGGTGGTGGCCACTGATCCAATGCATGGAGGGTATGGAGTACCTGAGATACAGACCGATGTACAATATTGAGAAAaGATGGATATATAAAAAACAGAGCAGTAGAGTGTTCAGTGAGGACATGGGCTACCTGATGCAGTACGGTGGAGGATGGGCCTCAGGAACAATTTCCCTTAAGGGTTTATTCAATGAGCACGAACTGTGGAGAAATGTATGGTCCAGGTCTAACGACGGAATGGACCTAGCCAGATACTTtCGGGgTGCTCGATTACACTGTACCCAGAGGAAAATCAGGATTATTTGTTCTGGTTTGACACAGAATTCGACCAGCAACAACTGATTAACTTGCAGGAaTACAcTCAACCAAGTGTAATGCTGCAAGCGAAAAACTCCAGATTAaTAGCGGCTAAAAGTAGAATGC
>C00105 length=532
TAGTAATTAAGGGGTGGTGGCCACTGATCCAATGCATGGAGGGTATGGAGTACCTGAGATACAGACCGATGTACAATATTGAGAAAAGATGGATATATAAAAAACAGAGCAGTAGAGTGTTCAGTGAGGACATGGGCTACCTGATGCAGTACGGTGGAGGATGGGCCTCAGGAACAATTTCCCTTAAGGGTTTATTCAATGAGCACGAACTGTGGAGAAATGTATGGTCCAGGTCTAACGACGGAATGGACCTAGCCAGATACTTCGGGTGCTCGATTACACTGTACCCAGAGGAAAATCAGGATTATTTGTTCTGGTTTGACACAGAATTCGACCAGCAACAACTGATTAACTTG-CAGGAATACACTCAACCAAGTGTAATGCTGCAA
TAGTAATTAAGGGGTGGTGGCCACTGATCCAATGCATGGAGGGTATGGAGTACCTGAGATACAGACCGATGTACAATATTGAGAAAAGATGGATATATAAAAAACAGAGCAGTAGAGTGTTCAGTGAGGACATGGGCTACCTGATGCAGTACGGTGGAGGATGGGCCTCAGGAACAATTTCCcTTAAGGgTTTATTCAATGAGCACGAACTGTGGAGAAATGTATGGTCCAGGTCTAACGACGGAATGGACCTAGCCAGATACTTCGGGTGCTCGATTACACTGTACCCAGAGGAAAaTCAGGATTATTTGTTCTGGTTTGACACAGAATTCGACCAGCAACAACTGATTAACTTGgCAGgAATACACTCAACCAAGTGTAATGCTGCAA
>C00106 length=540
TAGTAATTAAGGGGTGGTGGCCACTGATCCAATGCATGGAGGGTATGGAGTACCTGAGATACAGACCGATGTACAATATTGAGAAAAGATGGATATATAAAAAACAGAGCAGTAGAGTGTTCAGTGAGGACATGGGCTACCTGATGCAGTACGGTGGAGGATGGGCCTCAGGAACAATTTCCCTTAAGGGTTTATTCAATGAGCACGAACTGTGGAGAAATGTATGGTCCAGGTCTAACGACGGAATGGACCTAGCCAGATACTTCGGGTGCTCGATTACACTGTACCCAGAGGAAAATCAGGATTATTTGTTCTGGTTTGACACAGAATTCGACCAGCAACAACTGATTAACTTGCAGGAATACACTCAACCAAGTGTAATGCTGCA
TAGTAATTAAGGGGTGGTGGCCACTGATCCAATGCATGGAGGGTATGGAGTACCTGAGATACAGACCGATGTACAATATTGAGAAAAGATGGATATATAAAAAACAGAGCAGTAGAGTGTTCAGTGAGGACATGGGCTACCTGATGCAGTACGGTGGAGGATGGGCCTCAGGAACAATTTCCCTTAAGGGTTTATTCAATGAGCACGAACTGTGGAGAAATGTATGGTCCAGGTCTAACGACGGAATGGACCTAGCCAGATACTTCGGGTGCTCGATTACACTGTACCCAGAGGAAAATCAGGATTATTTGTtCTGGTTTGACACAGAATTCGACCAGCAACAACTGATTAACTTGCAGGAATACACTCAACCAAGTGTAATGCTGCA
>C00107 length=541
TAGTAATTAAGGGGTGGTGGCCACTGATCCAATGCATGGAGGGTATGGAGTACCTGAGATACAGACCGATGTACAATATTGAGAAAAGATGGATATATAAAAAACAGAGCAGTAGAGTGTTCAGTGAGGACATGGGCTACCTGATGCAGTACGGTGGAGGATGGGCCTCAGGAACAATTT-CCCTTAAGGGTTTATTCAATGAGCACGAACTGTGGAGAAATGTATGGTCCAGGTCTAACGACGGAATGGACCTAGCCAGATACTTCGGGTGCTCGATTACACTGTACCCAGAGGAAAATCAGGATTATTTGTTCTGGTTTGACACAGAATTCGACCAGCAACAACTGATTAACTT-GCAGGAATACACTCAACCAAGTGTAATGCTGCA
TAGTAATTAAGGGGTGGTGGCCACTGATCCAATGCATGGAGGGTATGGAGTACCTGAGATACAGACCGATGTACAATATTGAGAAAAGATGGATATATAAAAAACAGAGCAGTAGAGTGTTCAGTGAGGACATGGGCTACCTGATGCAGTACGGTGGAGGATGGGCCTCAGGAACAATTTtCCCTTAAGGGTTTATTCAATGAGCACGAACTGTGGAGAAATGTATGGTCCAGGTCTAACGACGGAATGGACCTAGCCAGATACTTCGGGTGCTCGATTACACTGTACCCAGAGGAAAATCAGGATTATTTGTTCTGGTTTGACACAGAATTCGACCAGCAACAACTGATTAACTTtGCAGGAATACACTCAACCAAGTGTAATGcTGCA
>C00108 length=529
TAGTAATTAAGGGGTGGTGGCCACTGATCCAATGCATGGAGGGTATGGAGTACCTGAGATACAGACCGATGTACAATATTGAGAAAAGATGGATATATAAAAAACAGAGCAGTAGAGTGTTCAGTGAGGACATGGGCTACCTGATGCAGTACGGTGGAGGATGGGCCTCAGGAACAATTTCCCTTAAGGGTTTATTCAATGAGCACGAACTGTGGAGAAATGTATGGTCCAGGTCTAACGACGGAATGGACCTAGCCAGATACTTCGGGTGCTCGATTACACTGTACCCAGAGGAAAATCAGGATTATTTGTTCTGGTTTGACACAGAATTCGACCAGCAACAACTGATTAACTTGCAGGAATACACTCAACCAAGTGTAATGCTGCAA
TAGTAATTAAGGGGTGGTGGCCACTGATCCAATGCATGGAGGGTATGGAGTACCTGAGATACAGACCGATGTACAATATTGAGAAAAGATGGATATATAAAAAACAGAGCAGTAGAGTGTTCAGTGAGGACATGGGCTACCTGATGCAGTACGGTGGAGGATGGGCCTCAGGAACAATTTCCCTTAAGGGTTTATTCAATGAGCACGAACTGTGGAGAAATGTATGGTCCAGGTCTAACGACGGAATGGACCTAGCCAGATACTTCGGGTGCTCGATTACACTGTACCCAGAGGAAAATCAGGATTATTTGTTCTGGTTTGACACAGAATTCGACCAGCAACAACTGATTAACTTGcAGGAAtACACtCAACCAAGTGTAATGCTGCAA
>C00109 length=532
AGTAATTAAGGGGTGGTGGCCACTGATCCAATGCATGGAGGGTATGGAGTACCTGAGATACAGACCGATGTACAATATTGAGAAAAGATGGATATATAAAAAACAGAGCAGTAGAGTGTTCAGTGAGGACATGGGCTACCTGATGCAGTACGGTGGAGGATGGGCCTCAGGAACAATTTCCCTTAAGGG-TTTATTCAATGAGCACGAACTGTGGAGAAATGTATGGTCCAGGTCTAACGACGGAATGGACCTAGCCAGATACTTCGGGTGCTCGATTACACTGTACCCAGAGGAAAATCAGGATTATTTGTT-CTGGTTTGACACAGAATTCGACCAGCAACAACTGATTAACTTGCAGGAATACACTCAACCAAGTGTAATGCTGCA
AGTAATTAAGGGGTGGTGGCCACTGATCCAATGCATGGAGGGTATGGAGTACCTGAGATACAGACCGATGTACAATATTGAGAAAAGATGGATATATAAAAAACAGAGCAGTAGAGTGTTCAGTGAGGACATGGGCTACCTGATGCAGTACGGTGGAGGATGGGCCTCAGGAACAATTTCCCTTAAGGGgTTTATTCAATGAGCACGAACTGTGGAGAAaTGTATGGTCCAGGTCTAACGACGGAATGGACCTAGCCAGATACTTCGGGTGCTCGATTACACTGTACCCAGAGGAAAATCAGGATTATTTGTTtCTGGTTTGACACAGAATTCGACCAGCAACAACTGATTAACTTGCAGGAaTACACTCAACCAAGTGTAATGcTGCA
>C00110 length=535
AGTAATTAAGGGGTGGTGGCCACTGATCCAATGCATGGAGGGTATGGAGTACCTGAGATACAGACCGATGTACAATATTGAGAAAAGATGGATATATAAAAAACAGAGCAGTAGAGTGTTCAGTGAGGACATGGGCTACCTGATGCAGTACGGTGGAGGATGGGCCTCAGGAACAATTTCCCTTAAGGGTTTATTCAATGAGCACGAACTGTGGAGAAATGTATGGTCCAGGTCTAACGACGGAATGGACCTAGCCAGATACTTCGGG-TGCTCGATTACACTGTACCCAGAGGAAAATCAGGATTATTTGTTCTGGTTTGACACAGAATTCGACCAGCAACAACTGATTAACTTGCAGGAATACACTCAACCAAGTGTAATGCTGCA
AGTAATTAAGGGGTGGTGGCCACTGATCCAATGCATGGAGGGTATGGAGTACCTGAGATACAGACCGATGTACAATATTGAGAAAAGATGGATATATAAAAAACAGAGCAGTAGAGTGTTCAGTGAGGACATGGGCTACCTGATGCAGTACGGTGGAGGATGGGCCTCAGGAACAATTTCCCTTAAGGGTTTATTCAATGAGCACGAACTGTGGAGAAATGTATGGTCCAGGTCTAACGACGGAATGGACCTAGCCAGATACTTCGGGgTGCTCGATTACACTGTACCCAGAGGAAAATCAGGATTATTTGTTCTGGTTTGACACAGAATTCGACCAGCAACAACTGATtAACTTGCAGGAATACACTCAACCAAGTGTAATGCTGCA
>C00111 length=532
GTAATTAAGGGGTGGTGGCCACTGATCCAATGCATGGAGGGTATGGAGTACCTGAGATACAGACCGATGTACAATATTGAGAAAAGATGGATATATAAAAAACAGAGCAGTAGAGTGTTCAGTGAGGACATGGGCTACCTGATGCAGTACGGTGGAGGATGGGCCTCAGGAACAATTTCCCTTAAGGGTTTATTCAATGAGCACGAACTGTGGAGAAATGTATGGTCCAGGTCTAACGACGGAATGGACCTAGCCAGATACTTCGGGTGCTCGA-TTACACTGTACCCAGAGGAAAATCAGGATTATTTGTTCTGGTTTGACACAGAATTCGACCAGCAACAACTGATTAACTTGCAGGAATACACTCAACCAAGTGTAATGCTGCAAGCGAAAAACTCCAGATTAATAGCGGCTAAAAGTAGAATGCC-AATTAGGAGG-AGAGTGA
GTAATTAAGGGGTGGTGGCCACTGATCCAATGCATGGAGGGTATGGAGTACCTGAGATACAGACCGATGTACAATATTGAGAAAAGATGGATATATAAAAAaCAGAGCAGTAGAGTGTTCAGTGAGGACATGGGCTACCTGATGCAGTACGGTGGAGGATGGGCCTCAGGAAcAATTTCCCTTAAGGGTTTATTCAaTGAGCACGAACTGTGGAGAAATGTATGGTCCAGGTCTAACGACGGAATGGACCTAGCCAGATACTTCGGGTGCTCGAaTTACACTGTACCCAGAGGAAAATCAGGATTATTTGTTCTGGTTTGACACAGAATTCGACCAGCAACAACTGATTAACTTGCAGGAATACACtCAACCAAGTGTAATGCTGCAAGCGAAAAACTCCAGATTAATAGCGGCTAAAaGTAGAATGCCcAATTAGGAGGgAGAGtGA
>C00112 length=534
ATTAAGGGGTGGTGGCCACTGATCCAATGCATGGAGGGTATGGAGTACCTGAGATACAGACCGATGTACAATATTGAGAAAAGATGGATATATAAAAAACAGAGCAGTAGAGTGTTCAGTGAGGACATGGGCTACCTGATGCAGTACGGTGGAGGATGGGCCTCAGGAACAATTTCCCTTAAGGGTTTATTCAATGAGCACGAACT-GTGGAGAAATGTATGGTCCAGGTCTAACGACGGAATGGACCTAGCCAGATACTTCGGGTGCTCGATTACACTGTACCCAGAGGAAAATCAGGATTATTTGTTCTGGTTTGACACAGAATTCGACCAGCAACAACTGATTAACTTGCAGGAATACACTCAACCAAGTGTAATGCTGCAAGC-GAAAAACTCCAGATTAATAGCGGCTAAAAGTAGAATGCCAATTAGGAGGAG-AGTGA
ATTAAGGGGTGGTGGCCACTGATCCAATGCATGGAGGGTATGGAGTACCTGAGATACAGACCGATGTACAATATTGAGAAAAGATGGATATATAAAAAACAGAGCAGTAGAGTGTTCAGTGAGGACATGGGCTACCTGATGCAGTACGGTGGAGGATGGGCCTCAGGAACAATTTCCCTTAAGGGTTTATTCAATGAGCACGAACTtGTGGAGAAATGTATGGTCCAGGTCTAACGACGGAATGGACCTAGCCAGATACTTCGGGTGCTCGATTACACTGTACCCAGAGGAAAaTCAGGATTATTTGTTCTGGTTTGACACAGAATTCGACCAGCAACAACTGATTAACTTGCAGGAATACACTCAACCAAGTGTAATGCTGCAAGCcGAAAAACTCCAGATTAATAGCGgCTAAAAGTAGAATGCCAATTAGGAGGAGgAGTGA
>C00113 length=539
AAGGGGTGGTGGCCACTGATCCAATGCATGGAGGGTATGGAGTACCTGAGATACAGACCGATGTACAATATTGAGAAAAGATGGATATATAAAAAACAGAGCAGTAGAGTGTTCAGTGAGGACATGGGCTACCTGATGCAGTACGGTGGAGGATGGGCCTCAGGAACAATTTCCCTTAAGGGTTTATTCAATGAGCACGAACTGTGGAGAAATGTATGGTCCAGGTCTAACGACGGAA-TGGACCTAGCCAGATACTTCGGGTGCTCGATTACACTGTACCCAGAGGAAAATCAGGATTATTTGTTCTGGTTTGACA-CAGAATTCGACCAGCAACAA-CTGATTAACTTGCAGGAATACACTCAACC-AAGTGTAATGCTGCAA
AAGGGGTGGTGGCCACTGATCCAATGCATGGAGGGTATGGAGTACCTGAGATACAGACCGATGTACAATATTGAGAAAAGATGGATATATAAAAAACAGAGCAGTAGAGTGTTCAGTGAGGACATGGGCTACCTGATGCAGTACGGTGGAGGATGGGCCTCAGGAACAATTTCCCTTAAGGGTTTATTCAATGAGCACGAACTGTGGAGAAATGTATGGTCCAGGTCTAACGACGGAAaTGGACCTAGCCAGATACTTCGGGTGCTCGATTaCACTGTACCCAGAGGAAAaTCAGGATTATTTGTTCTGGTTTGACAaCAGAATTCGACCAGCAACAAaCTGATTAACTTGCAGGAATACACTCAACCcAAGTGTAATGCTGCAA
>C00114 length=531
AGGGGTGGTGGCCACTGATCCAATGCATGGAGGGTATGGAGTACCTGAGATACAGACCGATGTACAATATTGAGAAAAGATGGATATATAAAAAACAGAGCAGTAGAGTGTTCAGTGAGGACATGGGCTACCTGATG-CAGTACGGTGGAGGATGGGCCTCAGGAACAATTTCCCTTAAGGGTTTATTCAATGAGCACGAACTGTGGAGAAATGTATGGTCCAGGTCTAACGACGGAATGGACCTAGCCAGATACTTC-GGGTGCTCGATTACACTGTACCCAGAGGAAAATCAGGATTATTTGTTCTGGTTTGACACAGAATTCGACCAGCAACAACTGATTAACTTGCAGGAATACACTCAACCAAGTGTAATGCTGCAAGCGAAAAACTCCAGATTAATAGCGG
AGGGGTGGTGGCCACTGATCCAATGCATGGAGGGTATGGAGTACCTGAGATACAGACCGATGTACAATATTGAGAAAAGATGGATATATAAAAAACAGAGCAGTAGAGTGTTCAGTGAGGACATGGGCTACCTGATGgCAGTACGGTGGAGGATGGGCCTCAGGAACAATTTCCCTTAAGGGTTTATTCAATGAGCACGAACTGTGGAGAAATGTATGGTCCAGGTCTAACGACGGAATGGACCTAGCCAGATACTTCcGGGTGCTCGATTACACTGTACCCAGAGGAAAATCAGGATTATTTGTTCTGGTTTGACACAGAATTCGACCAGCAACAACTGATTAACTTGCAGGAATACACTCAACCAAGTGTAATGCTGCAAGCGAAAAAcTCCAGATTAATAGCGG
>C00115 length=525
TGGTGGCCACTGATCCAATGCATGGAGGGTATGGAGTACCTGAGATACAGACCGATGTACAATATTGAGAAAAGATGGATATATAAAAAACAGAGCAGTAGAGTGTTCAGTGAGGACATGGGCTACCTGATGCAGTACGGTGGAGGATGGGCCTCAGGAACAATTTCCCTTAAGGGTTTATTCAA-TGAGCACGAACTGTGGAGAAATGTATGGTCCAGGTCTAACGACGGAATGGACCTAGCCAGATACTTCGGGTGC-TCGATTACACTGTACCCAGAGGAAAATCAGGATTATTTGTTCTGGTTTGACACAGAATTCGACCAGCAACAACTGATTAACTTGCAGGAATACACTCAACCAAGTGTAATGCTG-CAAGCG
TGGTGGCCACTGATCCAATGCATGGAGGGTATGGAGTACCTGAGATACAGACCGATGTACAATATtGAGAAAAGATGGATATATAAAAAACAGAGCAGTAGAGTGTTCAGTGAGGACATGGGCTACCTGATGCAGTACGGTGGAGGATGGGCCTCAGGAACAATTTCCCTTAAGGGTTTATTCAAaTGAGCACGAACTGTGGAGAAATGTATGGTCCAGGTCTAACGACGGAATGGACCTAGCCAGATACTTCGGGTGCcTCgATTACACTGTACCCAGAGGAAAATCAGGATTATTTGTTCTGGTTTGACACAGAATTCGACCAGCAACAACTGATTAACTTGCAGGAATAcACTCAACCAAGTGTAATGCTGgCAAGCG
>C00116 length=530
GGTGGCCACTGATCCAATGCATGGAGGGTATGGAGTACCTGAGATACAGACCGATGTACAATATTGAGAAAAGATGGATATATAAAAAACAGAGCAGTAGAGTGTTCAGTGAGGACATGGGCTACCTGATGCAGTACGGTGGAGGATGGGCCTCAGGAACAATTTCCCTTAAGGGTTTATTCAATGAGCACGAACTGTGGAGAAATGTATGGTCCAGGTCTAACGACGGAATGGACCTAGCCAGATACTTCGGGTGCTCGATTACACTGTACCCAGAGGAAAATCAGGATTATTTGTTCTGGTTT-GACACAGAATTCGACCAGCAACAACTGATTAACTTGCAGGAATACACTCAACCAAGTGTAATGCTGCAAGCGAAAAA-CTCCAGATTAATAGCG
GGTGGCCACTGATCCAATGCATGGAGGGTATGGAGTACCTGAGATACAGACCGATGTACAATATTGAGAAAAGATGGATATATAAAAAACAGAGCAGTAGAGTGTTCAGTGAGGACATGGGCTACCTGATGCAGTACGGTGGAGGATGGGCCTCAGGAACAATTTCCCTTAAGGGTTTATTCAATGAGCACGAACTGTGGAGAAATGTATGGTCCAGGTCTAACGACGGAATGGACCTAGCCAGATACTTCGGGTGCTCGATTACACTGTACCCAGAGGAAAATCAGGATTATTTGTTCTGGTTTtGACACAGAATTCGACCAGCAACAACTGATTAACTTGCAGGAaTACACTCAACCAAGTGTAATGCTGCAAGCGAAAAAaCTCCAgATTAATAGCG
>C00117 length=529
GTGGCCACTGATCCAATGCATGGAGGGTATGGAGTACCTGAGATACAGACCGATGTACAATATTGAGAAAAGATGGATATATAAAAAACAGAGCAGTAGAGTGTTCAGTGAGGACATGGGCTACCTGATGCAGTACGGTGGAGGATGGGCCTCAGGAACAATTTCCCTTAAGGGTTTATTCAATGAGCACGAACTGTGGAGAAATGTATGGTCCAGGTCTAACGACGGAATGGACCTAGCCAGATACTTCGGG-TGCTCGATTACACTGTACCCAGAGGAAAATCAGGATTA-TTTGTTCTGGTTTGACACAGAATTCGACCAGCAACAACTGATTAACTTGCAGGAATACACTCAACCAAGTGTAATGCTG
GTGGCCACTGATCCAATGCATGGAGGGTATGGAGTACCTGAGATACAGACCGATGTACAATATTGAGAAAAGATGGATATATAAAAAACAGAGCAGTAGAGTGTTCAGTGAGGACATGGGCTACCTGATGCAGTACGGTGGAGGATGGGCCTCAGGAACAATTtCCCTTAAGGGTTTATTCAATGAGCACGAACTGTGGAGAAATGTATGGTCCAGGTCTAACGACGGAATGGACCTAGCCAGATACTTCGGGgTGCTCGATTACaCTGTACCCAGAGGAAAATCAGGATTAaTTTGTTCTGGTTTGACACAGAATTCGACCAGCAACAACTGATTAACTTGCAGGAATACACTCAACCAAGTGTAATGCTG
>C00118 length=526
GTGGCCACTGATCCAATGCATGGAGGGTATGGAGTACCTGAGATACAGACCGATGTACAATATTGAGAAAAGATGGATATATAAAAAACAGAGCAGTAGAGTGTTCAGTGAGGACATGGGCTACCTGATGCAGTACGGTGGAGGATGGGCCTCAGGAACAATTTCCCTTAAGGGTTTATTCAATGAGCACGAACTGTGGAGAAATGTATGGTCCAGGTCTAACGACGGAATGGACCTAGCCAGATACTTCGGGTGCTCGATTACACTGTACCCAGAGGAAAATCAGGATTATTTGTTCTGGTTTGACACAGAATTCGACCAGCAACAACTGATTAACTTGCAGGAATACACTCAACCAAGTGTAATGCTGCAAGCGAAAAACTCCAGATTAATAGCGGCTAAAAGTAGAATGCCAATTAGGAGGAGAGTGAA
GTGGCCACTGATCCAATGCATGGAGGGTATGGAGTACCTGAGATACAGACCGATGTACAATATTGAGAAAAGATGGATATATAAAAAACAGAGCAGTAGAGTGTTCAGTGAGGACATGGGCTACCTGATGCAGTACGGTGGAGGATGGGCCTCAGGAACAATTTCCCTTAAGGGTTTATTCAATGAGCACGAACTGTGGAGAAATGTATGGTCCAGGTCTAACGACGGAATGGACCTAGCCAGATACTTCGGGTGCTCGATTACACTGTACCCAGAGGAAAATCAGGATtATTTGTTCTGGTTTGACACAGAATTCGACCAGCAACAACTGATTAACTTGCAGGAATACACTCAACCAAGTGTAATGCTGCAAGCGAAAAACTCCAGATTAATAGCGGCTAAAAGtAGAATGCCAATTAGGAGGAGAGTGAA
>C00119 length=521
GTGGCCACTGATCCAATGCATGGAGGGTATGGAGTACCTGAGATACAGACCGATGTACAATATTGAGAAAAGATGGATATATAAAAAACAGAGCAGTAGAGTGTTCAGTGAGGACATGGGCTACCTGATGCAGTACGGTGGAGGATGGGCCTCAGGAACAATTTCCCTTAAGGGTTTATTCAATGAGCACGAACTGTGGAGAAATGTATGGTCCAGGTCTAACGACGGAATGGACCTAGCCAGATACTTCGGGTGCTCGATTACACTGTACCCAGAGGAAAATCAGGATTATTTGTTCTGGTTTGACACAGAATTCGACCAGCAACAA-CTGATTAACTTGCAGGAATACACTCAACCAAGTGTAATGCTGCAAGCGAA
GTGGCCACTGATCCAATGCATGGAGGGTATGGAGTACCTGAGATACAGACCGATGTACAATATTGAGAAAAGATGGATATATAAAAAACAGAGCAGTAGAGTGTTCAGTGAGGACATGGGCTACCTGATGCAGTACGGTGGAGGATGGGCCTCAGGAACAATTTCCCTTAAGGGTTTATTCAATGAGCACGAACTGTGGAGAAATGTATGGTCCAGGTCTAACGACGGAATGGACCTAGCCAGATACTTCGGGTGCTCGATTACACTGTACCCAGAGGAAAaTCAGGATTATTTGTTCTGGTTTGACACAGAATTCGACCAGCAACAAaCtGATTAACTTGCAGGAATACACTCAACCAagTGTAATGCtGCAAGCGAA
>C00120 length=528
GTGGCCACTGATCCAATGCATGGAGGGTATGGAGTACCTGAGATACAGACCGATGTACAATATTGAGAAAAGATGGATATATAAAAAACAGAGCAGTAGAGTGTTCAGTGAGGACATGGGCTACCTGATGCAGTACGGTGGAGGATGGGCCTCAGGAACAATTTCCCTTAAGGGTTTATTCAATGAGCACGAACTGTGGAGAAATGTATGGTCCAGGTCTAACGACGGAATGGACCTAGCCAGATACTTCGGG-TGCTCGATTACACTGTACCCAGAGGAAAATCAGGATTATTTGTTCTGGTTTGACACAGAATTCGACCAGCAACAACTGATTAACTTGCAGGAATACACTCAACCAAGTGTAATGCTGCAAGCGAAAAACTCCAGATTAATAGCGGCTAAAAGTAGAATGCCAA-TTAGGAGGAGAGTGAAGAGAATTT
GTGGCCACTGATCCAATGCATGGAGGGTATGGAGTACCTGAGATACAGACCGATGTACAATATTGAGAAAAGATGGATATATAAAAAACAGAGCAGTAGAGTGTTCAGTGAGGACATGGGCTACCTGATGCAGTACGGTGGAGGATGGGCCTCAGGAACAATTTCCCTTAAGGGTTTATTCAATGAGCACGAACTGTGGAGAAATGTATGGTCCAGGTCTAACGACGGAATGGACCTAGCCAGATACTTCGGGgTGCTCGATTACACTGTACCCAGAGGAAAATCAGGATTATTTGTTCTGGTTTGACACAGAATTCGACCAGCAACAACTGATTAACTTGCAGGAATACACTCAACCAAGTGTAATGCTGCAAGCGAAAAaCTCCAGATTAATAGCGGCTAAAAGTAGAATGCCAAaTTAGGAGgAGAGTGAAGAGAATTT
>C00121 length=531
GGCCACTGATCCAATGCATGGAGGGTATGGAGTACCTGAGATACAGACCGATGTACAATATTGAGAAAAGATGGATATATAAAAAACAGAGCAGTAGAGTGTTCAGTGAGGACATGGGCTACCTGATGCAGTACGGTGGAGGATGGGCCTCAGGAACAATTTCCCTTAAGGGTTTATTCAATGAGCACGAACTGTGGAGAAATGTATGGTCCAGGTCTAAC-GACGGAATGGACCTAGCCAGATACTTCGGGTGCTCGATTACACT-GTACCCAGAGGAAAATCAGGATTATTTGTTCTGGTTTGACACAGAATTCGACCAGCAACAACTGATTAACTTGCAGGAATACACTCAACCAAGTGTAATGC-TGCAAGCGAAAAACTCCAGATTAATAG-CGG-CTAAAAGTAGAATGCCAATTAGGAGGA-GAGTGAAGAGAAT
GGCCACTGATCCAATGCATGGAGGGTATGGAGTACCTGAGATACAGACCGATGTACAATATTGAGAAAAGATGGATATATAAAAAACAGAGCAGTAGAGTGTTCAGTGAGGACATGGGCTACCTGATGCAGTACGGTGGAGGATGGGCCTCAGGAACAATTTCCCTTAAGGGTTTATTCAATGAGCACGAACTGTGGAGAAATGTATGGTCCAGGTCTAACcGACGGAATGGACCTAGCCAGATACTTCGGGTGCTCGATTACACTtGTACCCAGAGGAAAATCAGGATtATTTGTTCTGGTTTGACACAGAATTCGACCAGCAACAACTGATTAACTTGCAGGAATACACTCAACCAAGtGTAaTGCcTGCAAGCGAAAAaCTCCAGATTAATAGgCGGgCTAAAAGTAGAATGCCAATTAGGAGGAaGAGTGAaGAGAAT
>C00122 length=520
GCCACTGATCCAATGCATGGAGGGTATGGAGTACCTGAGATACAGACCGATGTACAATATTGAGAAAAGATGGATATATAAAAAACAGAGCAGTAGAGTGTTCAGTGAGGACATGGGCTACCTGATGCAGTACGGTGGAGGATGGGCCTCAGGAACAATTTCCCTTAAGGGTTTATTCAATGAGCACGAACTGTGGAGAAATGTATGGTCCAGGTCTAACGACGGAATGGACCTAGCCAGATACTTCGGGTGCTCGATTACACTGTACCCAGAGGAAAATCAGGATTATTTGTTCTGGTTTGACACAGAATTCGACCAGCAACAACTGATTAACTTGCAGGAATACACTCAACCAAGTGTAATGCTGCAAG
GCCACTGATCCAATGCATGGAGGGTATGGAGTACCTGAGATACAGACCGATGTACAATATTGAGAAAaGATGGATATATAAAAAACAGAGCAGTAGAGTGTTCAGTGAGGACATGGGCTACCTGATGCAGTACGGTGGAGGATGGGCCTCAGGAACAATTTCCCTTAAGGGTTTATTCAATGAGCACGAACTGTGGAGAAATGTATGGTCCAGGTCTAACGACGGAATGGACCTAGCCAGATACTTcGGGTGCTCGATTACACTGTACCCAGAGGAAAATCAGGATTATTtGTTCTGGTTTGACACAGAATTCGACcAgCAACAACTGATTAACTTGCAGGAATACACTCAACCAAGTGTAATGCTGCAAG
>C00123 length=526
GCCACTGATCCAATGCATGGAGGGTATGGAGTACCTGAGATACAGACCGATGTACAATATTGAGAAAAGATGGATATATAAAAAACAGAGCAGTAGAGTGTTCAGTGAGGACATGGGCTACCTGATGCAGTACGGTGGAGGATGGGCCTCAGGAACAATTTCCCTTAAGGGTTTATTCAATGAGCACGAACTGTGGAGAAATGTATGGTCCAGGTCTAACGACGGAATGGACCTAGCCAGATACTTCGGGTGCTCGATTACACTGTACCCAGAGGAAAATCAGGATTATTTGTTCTGGTTTGACACAGAATTCGACCAGCAACAACTGATTAACTTGCAGGAATACACTCAA-CCAAGTGTAATGCTGCA
GCCACTGATCCAATGCATGGAGGGTATGGAGTACCTGAGATACAGACCGATGTACAATATTGAGAAAAGATGGATATATAAAAAACAGAGCAGTAGAGTGTTCAGTGAGGACATGGGCTACCTGATGCAGTACGGTGGAGGATGGGCCTCAGGAACAATTTCCCTTAAGGGTTTATTCAATGAGCACGAACTGTGGAGAAATGTATGGTCCAGGTCTAACGACGGAATGGACCTAGCCAGATACTTCGGGTGCTCGATTACACTGTACCCAGAGGAAAATCAGGATTATTTGTTCTGGTTTGACACAGAATTCGACCAGCAACAACTGATTAACTTGCAGGAATACACTCAAaCCAAGTGTAATGCTGCA
>C00124 length=524
GCCACTGATCCAATGCATGGAGGGTATGGAGTACCTGAGATACAGACCGATGTACAATATTGAGAAAAGATGGATAT
GCCACTGATCCAATGCATGGAGGGTATGGAGTACCTGAGATACAGACCGATGTACAATATTGAGAAAAGATGGATAT
>C00125 length=529
CTGATCCAATGCATGGAGGGTATGGAGTACCTGAGATACAGACCGATGTACAATATTGAGAAAAGATGGATATATAAAAAACAGAGCAGTAGAGTGTTCAGTGAGGACATGGGCTACCTGATGCAGTACGGTGGAGGATGGGCCTCAGGAACAATTTCCCTTAAGGGTTTATTCAATGAGCACGAACTGTGGAGAAA-TGTATGGTCCAGGTCTAACGACGGAATGGACCTAGCCAGATACTTCGGGTGCTCGATTACACTGTACCCAGAGGAAAA-TCAGGATTATTTGTTCTGG-TTTGACAC-AGAATTCGACCAGCAAC-AACTGATTAACTTGCAGGAATACACTCAACCAA-GTGTAATGCTGCAAG
CTGATCCAATGCATGGAGGGTATGGAGTACCTGAGATACAGACCGATGTACAATATTGAGAAAAGATGGATATATAAAAAACAGAGCAGTAGAGTGTTCAGTGAGGACaTGGGCTACCTGATGCAGTACGGTGGAGGATGGGCCTCAGGAACAATTtCCCTTAAGGGTTTATTCAATGAGCACGAACTGTGGAGAAAaTGTATGGTCCAGGTCTAACGACGGAATGGACCTAGCCAGATACTTCGGGTGCTcGATTACACTGTACCCAGAGGAAAAaTCAGGATTATTTGTTCTGGgTTTGACACcAGAATTCGACCAGCAACcAACTGATTAACTTGCAGGAATACACTCAACCAAaGTGTAATGCTGCAAG
>C00126 length=530
TCCAATGCATGGAGGGTATGGAGTACCTGAGATACAGACCGATGTACAATATTGAGAAAA-GATGGATATATAAAAAACAGAGCAGTAGAGTGTTCAGTGAGGACATGGGCTACCTGATGCAGTACGGTGGAGGATGGGCCTCAGGAACAATTTCCCTTAAGGGTTTATTCAATGAGCACGAACTGTGGAGAAATGTATGGTCCAGGTCTAA-CGACGGAATGGACCTAGCCAGATACTTCGGGTGCTCGATTACACTGTACCCAGAGGAAAATCAGGATTATTTGTTCTGGTTTGACACAGAATT-CGACCAGCAACAACTGATTAACTTGCAGGAATACACTCAACCAAGTG-TAATGCT-GCAAGCGAAAAACTCCAG-ATTAATAGCGGCTAAAAGTAGAATGCCAATTAGGAGGA-GAGTGAA
TCCAATGCATGGAGGGTATGGAGTACCTGAGATACAGACCGATGTACAATATTGAGAAAAaGATGGATATATAAAAAACAGAGCAGTAGAGTGTTCAGTGAGGACATGGGCTACCTGATGCAGTACGGTGGAGGATGGGCCTCAGGAACAATTTCCCTTAAGGGTTTATTCAATGAGCACGAACTGTGGAGAAATGTATGGTCCAGGTCTAAaCGACGGAATGGACCTAGCCAGATACTTCGGGTGCTCGATTACACTGTACCCAGAGGAAAATCAGGATTATTTGTTCTGgTTTGACACAGAATTtCGACcAGCAACAACTGATTAACTTGCAGGAaTaCACTCAACCAAGTGgTAATGCTtGCAAGCGAAAAACTCCAGgATTAATAGCGGCTAAAAGTAGAATGCCAATTAGGAGGAaGAGTGAA
>C00127 length=527
GCATGGAGGGTATGGAGTACCTGAGATACAGACCGATGTACAATATTGAGAAAAGATGGATATATAAAAAACAGAGCAGTAGAGTGTTCAGTGAGGACATGGGCTACCTGATGCAGTACGGTGGAGGATGGGCCTCAGGAACAATTTCCCTTAAGGGTTTATTCAATGAGCACGAACTGTGGAGAAATGTATGGTCCAGGTCTAACGACGGAATGGACCTAGCCAGATACTTCGGGTGCTCGATTACACTGTACCCAGAGGAAAATCAGGATTATTTGTTCTGGTTTGACACAGAATTCGACCAGCAACAACTGATTAACTTGCAGGAATAC-ACTCAACCAAGTGTAATGCTGCAAG
GCATGGAGGGTATGGAGTACCTGAGATACAGACCGATGTACAATATTGAGAAAAGATGGATATATAAAAAACAGAGCAGTAGAGTGTTCAGTGAGGACATGGGCTACCTGATGCAGTACGGTGGAGGATGGGCCTCAGgAACAATTTCCCTTAAGGGTTTATTCAATGAGCACGAACTGTGGAGAAATGTATGGTCcAGGTCTAACGACGGAATGGACCTAGCCAGATACTTCGGGTGCTCGATTACACTGTACCCAGAGGAAAATCAGGaTTATTTGTTCTGGTTTGACACAGAATTCGACCAGCAACAACTGATTAACTTGCAGGAATACcACTCAACCAAGTGTAATGCTGCAAG
>C00128 length=524
GCATGGAGGGTATGGAGTACCTGAGATACAGACCGATGTACAATATTGAGAAAAGATGGATATATAAAAAACAGAGCAGTAGAGTGTTCAGTGAGGACATGGGCTACCTGATGCAGTACGGTGGAGGATGGGCCTCAGGAACAATTTCCCTTAAGGGTTTATT-CAATGAGCACGAACTGTGGAGAAATGTATGGTCCAGGTCTAACGACGGAATGGACCTAGCCAGATACTTCGGGTGCTCGATTACACTGTACCCAGAGGAAAA-TCAGGATTATTTGTTCTGGTTTGACACAGAATTCGACCAGCAACAACTGATTAACTTGCAGGAATACACTCAACCAAGTGTAATG-CTGCA
GCATGGAGGGTATGGAGTACCTGAGATACAGACCGATGTACAATATTGAGAAAAGATGGATATATAAAAAACAGAGCAGTAGAGTGTTCAGTGAGGACATGGGCTACCTGATGCAGTACGGTGGAGGATGGGCCTCAGGAACAATTTCCCTTAAGGGTTTATTtCAATGAGCACGAACTGTGGAGAAATGTATGGTCCAGGTCTAACGACGGAATGGACCTAGCCAGATACTTCGGGTGCTCGATTACACTGTACCCAGAGGAAAAaTCAGGATTATTTGTTCTGGTTTGACaCAGAATTCGACCAGCAACAACTGATTAaCTTGCAGGAATACACTCAACCAAGTGTAATGgCTGCA
>C00129 length=531
TGGAGGGTATGGAGTACCTGAGATACAGACCGATGTACAATATTGAGAAAAGATGGATATATAAAAAACAGAGCAGTAGAGTGTTCAGTGAGGACATGGGCTACCTGATGCAGTACGGTGGAGGATGGGCCTCAGGAACAATTT-CCCTTAAGGGTTTATTCAATGAGCACGAACTGTGGAGAAATGTATGGTCCAGGTCTAACGACGGAATGGACCTAGCCAGATACTTCGGGTGCTCGATTACACTGTACCCAGAGGAAAATCAGGATTATTTGTTCTGGTTTGACACAGAATTCGACCAGCAACAACTGATTAAC-TTGCAGGAATACACTC
TGGAGGGTATGGAGTACCTGAGATACAGACCGATGTACAATATTGAGAAAAGATGGATATATAAAAAACAGAGCAGTAGAGTGTTCAGTGAGGACATGGGCTACCTGATGCAGTACGGTGGAGGATGGGCCTCAGGAACAATTTtCCCTTAAGGGTTTATTCAATGAGCACGAACTGTGGAGAAATGTATGGTCCAGGTCTAACGACGGAATGGACCTAGCCAGATACTTCGGGTGCTCGATTACACTGTACCCAGAGGAAAATCAGGATTATTTGTTCTGGTTTGACACAGAATTCGACCAGCAACAACTGATTAACcTTGCAGGAATACACTC
>C00130 length=533
TGGAGGGTATGGAGTACCTGAGATACAGACCGATGTACAATATTGAGAAAAGATGGATATATAAAAAACAGAGCAGTAGAGTGTTCAGTGAGGACATGGGCTACCTGATGCAGTACGGTGGAGGATGGGCCTCAGGAACAATTTCCCTTAAGGGTTTATTCAATGAGCACGAACTGTGGAGAAATGTATGGTCCAGGTCTAACGACGGAATGGACCTAGCCAGATACTTCGGGTGCTCGATTACACTGTACCCAGAGGAAAATCAGG-ATTATTTGTTCTGGTTTGACACAGAATTCGACCAGCAACAACTGATTAACTTGCAGGAATACACTCAACCAA-GTGT-AATGCTGCA
TGGAGGGTATGGAGTACCTGAGATACAGACCGATGTACAATATTGAGAAAAGATGGATATATAAAAAaCAGAGCAGTAGAGTGTTCAGTGAGGACATGGGCTACCTGATGCAGTACGGTGGAGGATGGGCCTCAGGAACAATTTCCCTTAAGGGTTTATTCAATGAGCACGAACTGTGGAGAAATGTATGGTCCAGGTCTAACGACGGAATGGACCTAGCCAGATACTTCGGGTGCTCGATTACACTGTACCCAGAGGAAAATCAGGgATTATTTGTTCTGGTTTGACACAGAATTCGACCAGCAACAACTGATTAACTTGCAGGAATACACTCAACCAAaGTGTtAATGCTGCA
>C00131 length=535
GGAGGGTATGGAGTACCTGAGATACAGACCGATGTACAATATTGAGAAAAGATGGATATATAAAAAA-CAGAGCAGTAGAGTGTTCAGTGAGGACATGGGCTACCTGATGCAGTACGGTGGAGGATGGGCCTCAGGAACAATTTCCCTTAAGGGTTTATTCAATGAGCACGAACTGTGGAGAAATGTATGGTCCAGGTCTAACGACGGAATGGACCTAGCCAGATACTTCGGGTGCTCGATTACACTGTACCCAGAGGAAAATCAGGATTATTTGTTCTGGTTTGACACAGAATTCGACCAGCAACAACTGATTAACTTGCAGGAATACACTCAACCAAGTGTAATGCTGCAAGCGAAAAACTCCAGATTAATAGCGGCTAAAAGTAGAATGCCAATTAGGAGGAGAGTG
GGAGGGTATGGAGTACCTGAGATACAGACCGATGTACAATATTGAGAAAAGATGGATATATAAAAAAaCAGAGCAGTAGAGTGTTCAGTGAGGACATGGGCTACCTGATGCAGTACGGTGGAGGATGGGCCTCAGGAACAATTTCCCTTAAGGGTTTATTCAATGAGCACGAACTGTGGAGAAATGTATGGTCCAGGTCTAACGACGGAATGGACCTAGCCAGATACTTCGGGTGCTCGATTACACTGTACCCAGAGGAAAATCAGGATTATTTGTTCTGGTTTGACACAGAATTCGACCAGCAACAACTGATTAACTTGCAGGAATACACTCAACCAaGTGTAATGCTGCAAGCGAAAAaCTCCAGATTAATAGCGGCTAAAAGTAGAATGCCAATTAGGAGGAGAGTG
>C00132 length=538
AGGGTATGGAGTACCTGAGATACAGACCGATGTACAATATTGAGAAAAGATGGATATATAAAAAACAGAGCAGTAGAGTGTTCAGTGAGGACATGGGCTACCTGATGCAGTACGGTGGAGGATGGGCCTCAGGAACAATTTCCCTTAAGGGTTTATTCAATGAGCACGAACTGTGGAGAAATGTATGGTCCAGGTCTAACGACGGAATGGACCTAGCCAGATACTTCGGGTGCTCGATTACACTGTACCCAGAGGAAAATCAGGATTATTTGTTCTGGTTTGACACAG-AATTCGACCAGCAA-CAACTGATTAACTTGCAGGAATACACTCAACCAAGTGTAATGCTGCA
AGGGTATGGAGTACCTGAGATACAGACCGATGTACAATATTGAGAAAAGATGGATATATAAAAAACAGAGCAGTAGAGTGTTCAGTGAGGACATGGGCTACCTGATGCAGTACGGTGGAGGATGGGCCTCAGGAACAATTTCCCTTAAGGGTTTATTCAATGAGCACGAACTGTGGAGAAATGTATGGTCCAGGTCTAACGACGGAATGGACCTAGCCAGATACTTCGGGTGCTCGATTACACTGTACCCAGAGGAAAATCAGGATTATTTGTTCTGGTTTGACACAGgAATTCGACCAGCAAaCAACTGATTAACTTGCAGGAATACACTCAACCAAGTGTAATGCTGCA
>C00133 length=526
TATGGAGTACCTGAGATACAGACCGATGTACAATATTGAGAAAAGATGGATATATAAAAAACAGAGCAGTAGAGTGTTCAGTGAGGACATGGGCTACCTGATGCAGTACGGTGGAGGATGGGCCTCAGGAACAATTTCCCTTAAGGGTTTATTCAATGAGCACGAACTGTGG-AGAAATGTATGGTCCAGGTCTAACGACGGAATGGACCTAGCCAGATACTTCGGGTGCTCGATTACACTGTACCCAGAGGAAAATCAGGATTATTTGTTCTGGTTTGACACAGAATTCGACCAGCAACAACTGATTAACTTGCAGGAATACACTCAACCAAGTGTAATGCTGCA
TATGGAGTACCTGAGATACAGACCGATGTACAATATTGAGAAAAGATGGATATATAAAAAaCAGAGCAGTAGAGTGTTCAGTGAGGACATGGGCTACCTGATGCAGTACGGTGGAGGATGGGCCTCAGGAACAATTTCCCTTAAGGGTTTATTCAATGAGCACGAACTGTGGgAGAAATGTATGGTCCAGGTCTAACGACGGAATGGACCTAGCCAGATACTTCGGGTGCTCGATTACACTGTACCCAGAGGAAAATCAGGATTATTTGTTCTGGTTTGACACAGAATTCGACCaGCAACAACTGATTAACTTGCAGGAATACACTCAACCAAGTGtAATGCTGCA
>C00134 length=535
ATGGAGTACCTGAGATACAGACCGATGTACAATATTGAGAAAAGATGGATATATAAAAAA-CAGAGCAGTAGAGTGTTCAGTGAGGACATGGGCTACCTGATGCAGTACGGTGGAGGATGGGCCTCAGGAACAATTTCCCTTAAGGGTTTATTCAATGAGCACGAACTGTGGAGAAATGTATGGTCCAGGTCTAACGACGGAATGGACCTAGCCAGATACTTCGGGTGCTCGATTACACTGTACCCAGAGGAAAA-TCAGGATTATTTGTTCTGGTTTGACACAGAATTCGACCAGCAACAACTGATTAACTTGCAGGAATACACTCAACCAAGTGT-AATGCTGCAAGCGAAAAACTCCAGATTAATAGCGGCTAAAA-GTAGAATGCCAATTAGGAGGAGAGTGAAGAGAAT
ATGGAGTACCTGAGATACAGACCGATGTACAATATTGAGAAAAGATGGATATATAAAAAAaCAGAGCAGTAGAGTGTTCAGTGAGGACATGGGCTACCTGATGCAGTACGGTGGAGGATGGGCCTCAGGAACAATTTCCCTTAAGGGTTTATTCAATGAGCACGAACTGTGGAGAAATGTATGGTCCAGGTCTAACGACGGAATGGACCTAGCCAGATACTTCGGGTGCTCGATTACACTGTACCCAGAGGAAAAaTCAGGATTATTTGTTCTGGTTTGACACAGAATTCGACCAGCAACAACTGATTAACTTGCAGGAATACACTCAACCAAGTGTtAATGCTGCAAGCGAAAAACTCCAGATtAATAGCGGCTAAAAaGTAGAATGCCAATTAGGAGGAGAGTGAAGAGAAT
>C00135 length=532
AGTACCTGAGATACAGACCGATGTACAATATTGAGAAAA-GATGGATATATAAAAAACAGAGCAGTAGAGTGTTCAGTGAGGACATGGGCTACCTGATGCAGTACGGTGGAGGATGGGCCTCAGGAACAATTTCCCTTAAGGGTTTATTCAATGAGCACGAACTGTGGAGAAATGTATGGTCCAGGTCTAACGACGGAATGGACCTAGCCAGATACTTCGGGTGCTCGATTACACTGTACCCAGAGGAAAATCAGGATTATTTGTTCTGGTTTGACACAGAATTCGACCAGCAACAACTGATTAACTT-GCAGGAATACACTCAACCAAGTGTAATGCTGCAAGCGAAAAACTCCAGATTAATAGCGGCTAAAAGTAGAATGCCAATTAGGAGGAGAGTGAAGAGAATTTTCAT
AGTACCTGAGATACAGACCGATGTACAATATTGAGAAAAaGATGGATATATAAAAAACAGAGCAGTAGAGTGTTCAGTGAGGACATGGGCTACCTGATGCAGTACGGTGGAGGATGGGCCTCAGGAACAATTTCCCTTAAGGGTTTATTCAATGAGCACGAACTGTGGAGAAATGTATGGTCCAGGTCTAACGACGGAATGGACCTAGCCAGATACTTCGGGTGCTCGATTACACTGTACCCAGAGGAAAATCAGGATTATTTGTTCTGGTTTGACACAGAATTCGACCAGcAACAACTGATTAACTTtGCAGGAATACACTCAACCAAGTGTAATGCTGCAAGCGAAAAACTCCAGATTAATAGCGGCTAAAAGTAGAATGCCAATTAGGAGGAGAGTGAAGAGAATTTtCAT
>C00136 length=527
AGTACCTGAGATACAGACCGATGTACAATATTGAGAAAAGATGGATATATAAAAAACAGAGCAGTAGAGTGTTCAGTGAGGACATGGGCTACCTGATGCAGTACGGTGGAGGATGGGCCTCAGGAACAATTTCCCTTAAGGGTTTATTCAATGAGCACGAACTGTGGAGAAATGTATGGTCCAGGTCTAACGACGGAATGGACCTAGCCAGATACTTCGGGTGCTCGATTACACTGTACCCAGAGGAAAATCAGGATTATTTGTTCTGGTTTGACACAGAATTCGACCAGCAACAACTGATTAACTTGCAGGAATACACTCAACCAAGTGTAATGCTGCAAGCGAAAAACTCCAGATTAATAGCGGCTAAAAGTAGAATGCCAATTAGGAGGAGAGTGAAGAGAATTTTCA
AGTACCTGAGATACAGACCGATGTACAATATTGAGAAAAGATGGATATATAAAAAACAGAGCAGTAGAGTGTTCAGTGAGGACATGGGCTACCTGATGCAGTACGGTGGAGGATGGGCCTCAGGAACAATTTCCCTTAAGGGTTTATTCAATGAGCACGAaCTGTGGAGAAATGTATGGTCCAGGTCTAACGACGGAATGGACCTAGCCAGATACTTCGGGTGCTCGATTACACTGTACCCAGAGGAAAATCAGGATTATTTGTTCTGGTTTGACACAGAATTCGACCAGCAACAACTGATTAACTTGCAGGAATACACTCAACCAAGTGTAATGCTGCAAGCGAAAAACTCCAGATTAATAGCGGCTAAAAGTAGAATGCCAATTAGGAGGAGAGTGAAGAGAATTTTCA
>C00137 length=534
TACCTGAGATACAGACCGATGTACAATATTGAGAAAAGATGGATATATAAAAAACAGAGCAGTAGAGTGTTCAGTGAGGACATGGGCTACCTGATGCAGTACGGTGGAGGATGGGCCTCAGGAACAATTTCCCTTAAGGGTTTATTCAATGAGCACGAACTGTGGAGAAATGTATGGTCCAGGTCTAACGACGGAATGGACCTAGCCAGATACTTCGGGTGCTCGATTACACTGTACCCAGAGGAAAATCAGGATTATTTGTTCTGGTTTGACACAGAATTCGACCAGCAACAACTGATTAACTTGCAGGAATACACTCAACCAAGTGTAATGCTGCAAGCGAAAAACTCCAGATTAATAGCGGCTAAAAGTAGAATGCCAATTAGGAGGAGAGTGAAGAGAATTTTC
TACCTGAGATACAGACCGATGTACAATATTGAGAAAAGATGGATATATAAAAAACAGAGCAGTAGAGTGTTCAGTGAGGACATGGGCTACCTGATGCAGTACGGTGGAGGATGGGCCTCAGGAACAATTTCCCTTAAGGGTTTATTCAATGAGCACGAACTGTGGAGAAATGTATGGTCCAGGTCTAACGACGGAATGGACCTAGCCAGATACTTCGGGTGCTCGATTACACTGTACCCAGAGGAAAATCAGGATTATTTGTTCTGGTTTGACACAGAATTCGACCAGCAACAACTGATTAACTTGCAGGAATACACTCAACCAAGTGTAATGCTGCAAGCGAAAAACTCCAGATTAATAGCGGCTAAAAGTAGAATGCCAATtAGGAGGAGAGTGAAGAGAATTTTC
>C00138 length=534
ACCTGAGATACAGACCGATGTACAATATTGAGAAAAGATGGATATATAAAAAACAGAGCAGTAGAGTGTTCAGTGAGGACATGGGCTACCTGATGCAGTACGGTGGAGGATGGGCCTCAGGAACAATTTCCCTTAAGGGTTTATTCAATGAGCACGAACTGTGGAGAAATGTATGGTCCAGGTCTAACGACGGAATGGACCTAGCCAGATACTTCGGGTGCTCGATTACACTGTACCCAGAGGAAAATCAGG-ATTATTTGTTCTGGTTTGACACAGAATTCGACCAGCAACAACTGATTAACTTGCAGGAATACACTCAACCAAGTGTAATGCTGCAAGCGAAAAACTCCAGATTAATAGCGGCTAAAAGTAGAATGCCAATTAGGAGGAGAGTGAAGAGAATTTT
ACCTGAGATACAGACCGATGTACAATATTGAGAAAAGATGGATATATAAAAAACAGAGCAGTAGAGTGTTCAGTGAGGACATGGGCTACCTGATGCAGTACGGTGGAGGATGGGCCTCAGGAACAATTTCCCTTAAGGGTTTATTCAATGAGCACGAACTGTGGAGAAATGTATGGTCCAGGTCTAACGACGGAATGGACCTAGCCAGATACTTCGGGTGCTCGATTACACTGTACCCAGAGGAAAATCAGGgATTATTTGTTCTGGTTTGACACAGAATTCGACCAGCAACAACTGATTAACTTGCAGGAATACACTCAACCAAGTGTAATGCTGCAAGCGAAAAACTCCAGATTAATAGCGGCTAAAAGTAGAaTGCCAATTAGGAGGAGAGTGAAGAGAATTTT
>C00139 length=531
AGATACAGACCGATGTACAATATTGAGAAAAGATGGATATATAAAAAACAGAGCAGTAGAGTGTTCAGTGAGGACATGGGCTACCTGATGCAGTACGGTGGAGGATGGGCCTCAGGAACAATTTCCCTTAAGGGTTTATTCAATGAGCACGAACTGTGG-AGAAATGTATGGTCCAGGTCTAACGACGGAATGGACCTAGCCAGATACTTCGGGTGCTCGATTACACTGTACCCAGAGGAAAA-TCAGGATTATTTGTTCTGGTTTGACACAGAATTCGACCAGCAACAACTGATTAACTTGCAGGAATACACTCAACCAAGTGTAATGCTGCAAGCGAAAAACTCCAGATTAATAGCGGCTAAAAGTAGAATG
AGATACAGACCGATGTACAATATTGAGAAAAGATGGATATATAAAAAACAGAGCAGTAGAGTGTTCAGTGAGGACATGGGCTACCTGATGCAGTACGGTGGAGGATGGGCCTCAGGAACAATTTCCCTTAAGGGTTTATTCAATGAGCACGAACTGTGGgAGAAATGTATGGTCCAGGTCTAACGACGGAATGGACCTAGCCAGATACTTCGGGTGCTCGATTACACTGTACCCAGAGGAAAAaTCAGGATTATTTGTTCTGGTTTGACACAGAATTCGACCAGCAACAACTGATTAACTTGCAGGAATACACTCAACCAAGTGTAATGCTGCAAGCGAAAAACTCCAGATTAATAGCGGCTAAAAGTAGAATG
>C00140 length=529
AGATACAGACCGATGTACAATATTGAGAAAAGATGGATATATAAAAAACAGAGCAGTAGAGTGTTCAGTGAGGACATGGGCTACCTGATGCAGTACGGTGGAGGATGGGCCTCAGGAACAATTTCCCTTAAGGGTTTATTCAATGAGCACGAACTGTGGAGAAATGTATGGTCCAGGTCTAACGACGGAATGGACCTAGCCAGATACTTCGGGTGCTCGATTACACTGTACCCAGAGGAAAATCAGGATTATTTGTTCTGGTTTGACACAGAATTCGACCAGCAACAACTGATTAACTTGCAGGAATACACTCAACCAAGTGTAATGCTGCAAGCGAAAAACTCCAGATTAATAGCGGCTAAAAGTAGAATGCCAATTAGGAGGAGAGTGAAGA
AGATACAGACCGATGTACAATATTGAGAAAAGATGGATATATAAAAAACAGAGCAGTAGAGTGTTCAGTGAGGACATGGGCTACCTGATGCAGTACGGTGGAGGATGGGCCTCAGGAACAATTTCCCTTAAGGGTTTATTCAATGAGCACGAACTGTGGAGAAATGTATGGTCCAGGTCTAACGACGGAATGGACCTAGCCAGATACTTCGGGTGCTCGATTACACTGtACCCAGAGGAAAATCAGGATTATTTGTTCTGGTTTGACACAGAATTCGACCAGCAACAACTGATTAACTTGCAGGAATACACTCAACCAAGTGTAATGCTGCAAGCGAAAAaCTCCAGATTAaTAGCGGCTAAAAGTAGAATGCCAATTAGGAGGAGAGTGAAGA
>C00141 length=535
GATACAGACCGATGTACAATATTGAGAAAAGATGGATATATAAAAAACAGAGCAGTAGAGTGTTCAGTGAGGACATGGGCTACCTGATGCAGTACGGTGGAGGATGGGCCTCAGGAACAATTTCCCTTAAGGGTTTATTCAATGAGCACGAACTGTGGAGAAATGTATGGTCCAGGTCTAACGACGGAATGGACCTAGCCAGATACTTCGGGTGCTCGATTACACTGTACCCAGAGGAAAATCAGGATTATTTGTTCTGGTTTGACACAGAATTCGACCAGCAACAACTGATTAACTTGCAGGAATACACTCAACCAAGTGTAATGCTGCAA
GATACAGACCGATGTACAATATTGAGAAAAGATGGATATATAAAAAACAGAGCAGTAGAGTGTTCAGTGAGGACATGGGCTACCTGATGCAGTACGGTGGAGGATGGGCCTCAGGAACAATTTCCCTTAAGGGTTTATTCAATGAGCACGAACTGTGGAGAAATGTATGGTCCAGGTCTAACGACGGAATGGACCTAGCCAGATACTTCGGGTGCTCGATTACACTGTACCCAGAGGAAAATCAGGATTATTTGTTCTGGTTTGACACAGAATTCGACCAGCAACAACTGATTAACTTGCAGGAATACACTCAACCAAGTGTAATGCTGCAA
>C00142 length=534
ACAGACCGATGTACAATATTGAGAAAA-GATGGATATATAAAAAACAGAGCAGTAGAGTGTTCAGTGAGGACATGGGCTACCTGATGCAGTACGGTGGAGGATGGGCCTCAGGAACAATTTCCCTTAAGGGTTTATTCAATGAGCACGAACTGTGGAGAAA-TGTATGGTCCAGGTCTAACGACGGAATGGACCTAGCCAGATACTTCGGGTGCTCGATTACACTGTACCC-AGAGGAAAATCAGGATTATTT-GTTCTGGTTTGACACAGAATTCGACCAGCAACAACTGATTAACTTGCAGGAATACACTCAACCAAGTGTAATGCTGC
ACAGACCGATGTACAATATTGAGAAAAaGATGGATATATAAAAAACAGAGCAGTAGAGTGTTCAGTGAGGACATGGGCTACCTGATGCAGTACGGTGGAGGATGGGCCTCAGGAACAATTTCCCTTAAGGgTTTATTCAATGAGCACGAACTGTGGAGAAAaTGTATGGTCCAGGTCTAACGACGGAATGGACCTAGCCAGATACTTCGGGTGCTCGATTACACTGTACCCcAGAGGAAAATCAGGATTATTTtGTTCTGGTTTGACACAGAATTCGACCAGCAACAACTGATTAACTTGCAGGAATACACTCAACCAAGTGTAATGCTGC
>C00143 length=535
GACCGATGTACAATATTGAGAAAAGATGGATATATAAAAAA-CAGAGCAGTAGAGTGTTCAGTGAGGACATGGGCTACCTGATGCAGTACGGTGGAGGATGGGCCTCAGGAACAATTTCCCTTAAGGGTTTATTCAATGAGCACGAACTGTGGAGAAATGTATGGTCCAGGTCTAACGACGGAATGGACCTAGCCAGATACTTCGGGTGCTCGATTACACTGTACCCAGAGGAAAATCAGGATTATTTGTTCTGGTTTGACACAGAATTCGACC-AGCAACAACTGATTAACTTGCAGGAA-TACACTCAACC-AAGTGTAATGCTGCAAG
GACCGATGTACAATATTGAGAAAAGATGGATATATAAAAAAaCAGAGCAGTAGAGTGTTCAGTGAGGACATGGGCTACCTGATGCAGTACGGTGGAGGATGGGCCTCAGGAACAATTTCCCTTAAGGGTTtATTCAATGAGCACGAACTGTGGAGAAATGTATGGTCCAGGTCTAACGACGGAATGGACCTAGCCAGATACTTCGGGTGCTCGATTACACTGTACCCAGAGGAAAATCAGGATTATTTGTTCTGGTTTGACACAGAATTCGACCcAGCAACAACTGATTAACTTGcAGGAAaTACACTCAACCcAAGTGTAATGCTGCAAG
>C00144 length=534
CCGATGTACAATATTGAGAAAAGATGGATATATAAAAAACAGAGCAGTAGAGTGTTCAGTGAGGACATGGGCTACCTGATGCAGTACGGTGGAGGATGGGCCTCAGGAACAATTTCCCTTAAGGGTTTATTCAATGAGCACGAACTGTGGAGAAATGTATGGTCCAGGTCTAACGACGGAATGGACCTAGCCAGATACTTCGGGTGCTCGATTACACTGTACCCAGAGGAAAATCAGGATTATTTGTTCTGGTTTGACACAGAATTCGACCAGCAACAACTGATTAACTTGCAGGAATACAC-TCAACCAAGTGTAATGCTGCAAG
CCGATGTACAATATTGAGAAAaGATGGATATATAAAAAACAGAGCAGTAGAGTGTTCAGTGAGGACATGGGCTACCTGATGCAGTACGGTGGAGGATGGGCCTCAGGAACAATTTCCCTTAAGGGTTTATTCAATGAGCACGAACTGTGGAGAAATGTATGGTCCAGGTCTAACGACGGAATGGACCTAGCCAGATACTTCGGGTGCTCGATTACACTGTACCCAGAGGAAAATCAGGATTATTTGTTCTGGTTTGACACAGAATTCGACCAGCAACAACTGATTAACTTGCAGGAATACACcTCAACCAAGTGTAATGCTGCAAG
>C00145 length=529
CGATGTACAATATTGAGAAAAGATGGATATATAAAAAACAGAGCAGTAGAGTGTTCAGTGAGGACATGGGCTACCTGATGCAGTACGGTGGAGGATGGGCCTCAGGAACAATTTCCCTTAAGGGTTTATTCAATGAGCACGAACTGTGGAGAAATGTATGGTCCAGGTCTAACGACGGAATGGACCTAGCCAGATACTTCGGGTGCTCGATTACACTGTACCCAGAGGAAAATCAGGATTATTTGTTCTGGTTTGACACAGAATTCGACCAGCAACAACTGATTAACTTGCAGGAATACACTCAACCAAGTGTAATGCTGCAAGCGAAAAACTCCAGATTAATAGCGGCTAAAAGTAGAATGCCAATTAGGAGGAGAGTGAAGAGAATTT
CGATGTACAATATTGAGAAAAGATGGATATATAAAAAACAGAGCAGTAGAGTGTTCAGTGAGGACATGGGCTACCTGATGCAGTACGGTGGAGGATGGGCCTCAGGAACAATTTCCCTTAAGGGTTTATTCAATGAGCACGAACTGTGGAGAAATGTATGGTCCAGGTCTAACGACGGAATGGACCTAGCCAGATACTTCGGGTGCTCGATTACACTGTACCCAGAGGAAAATCAGGATtATTTGTTCTGGTTTGACACAGAATTCGACCAGCAACAACTGATTAACTTgCAGGAATACACTCAACCAaGTGTAATGCTGCAAGCGAAAAACTCCAGATTAATAGCGGCTAAAAGTAGAATGCCAATTAGGAGGAGAGTGAaGAGAATTT
>C00146 length=535
GATGTACAATATTGAGAAAAGATGGATATATAAAAAACAGAGCAGTAGAGTGTTCAGTGAGGACATGGGCTACCTGATGCAGTACGGTGGAGGATGGGCCTCAGGAACAATTTCCCTTAAGGGTTTATTCAATGAGCACGAA-CTGTGGAGAAATGTATGGTCCAGGTCTAACGACGGAATGGACCTAGCCAGATACTTCGGGTGCTCGATTACACTGTACCCAGAGGAAAA-TCAGGATTATTTGTTCTGGTTTGACACAGAATTCGACCAGCAACAACTGATTAACTTGCAGGAATACACTCAACCAAGTGTAATGCTGCAAGCGAAAAACTCCAGATTAATAGCGGCTAAAAGTAGAATGCCAATTAGGAGGAGAGTGAAGAGAATTTTC
GATGTACAATATTGAGAAAAGATGGATATATAAAAAaCAGAGCAGTAGAGTGTTCAGTGAGGACATGGGCTACCTGATGCAGTACGGTGGAGGATGGGCCTCAGGAACAATTTCCCTTAAGGGTTTATTCAATGAGCACGAAaCTGTGGAGAAATGTATGGTCCAGGTCTAACGACGGAATGGACCTAGCCAGATACTTCGGGTGCTCGATTACACTGTACCCAGAGGAAAAaTCAGGATTATTTGTTCTGGTTTGACACAGAATTCGACCAGCAACAACTGATTAACTTGCAGGAATACACTCAACCAAGTGTAATGCTGCAAGCGAAAAACTCCAGATTAATAGCGGCTAAAAGTAGAATGCCAATTAGGAGGAGAGTGAAGAGAATTTTC
>C00147 length=528
ATGTACAATATTGAGAAAAGATGGATATATAAAAAACAGAGCAGTAGAGTGTTCAGTGAGGACATGGGCTACCTGATGCAGTACGGTGGAGGATGGGCCTCAGGAACAATTTCCCTTAAGGGTTTATTCAATGAGCACGAACTGTGGAGAAATGTATGGTCCAGGTCTAACGACGGAATGGACCTAGCCAGATACTTCGGGTGCTCGATTACACTGTACCCAGAGGAAAATCAGGATTATTTGTTCTGGTTTGACACAGAATTCGACCAGCAACAACTGATTAACTTGCAGGAATACACTCAACCAAGTGTAATGCTGCAAGCGA
ATGTACAATATTGAGAAAAGATGGATATATAAAAAACAGAGCAGTAGAGTGTTCAGTGAGGACATGGGCTACCTGATGCAGTACGGTGGAGGATGGGCCTCAGGAACAATTTCCCTTAAGGGTTTATTCAATGAGCACGAACTGTGGAGAAATGTATGGTCcAGGTCTAACGACGGAATGGACCTAGCCAGATACTTCGGGTGCTCGATTACACTGTACCCAGAGGAAAATCAGGATTATTTGTTCTGGTTtGACACAGAATTCGACCAGCAACAACTGATTAACTTGCAGGAATACACTCAACCAAGTGTAATGCtGCAAGCGA
>C00148 length=531
TGTACAATATTGAGAAAAGATGGATATATAAAAAACAGAGCAGTAGAGTGTTCAGTGAGGACATGGGCTACCTGATGCAGTACGGTGGAGGATGGGCCTCAGGAACAATTTCCCTTAAGGGTTTATTCAATGAGCACGAACT-GTGGAGAAATGTATGGTCCAGGTCTAACGACGGAATGGACCTAGCCAGATACTTCGGGTGCTCGATTACACTGTACCCAGAGGAAAATCAGGATTATTTGTTCTGGTTTGACACAGAATTCGACCAGCAACAACTGATT-AACTTGCAGGAATACACTCAACCAAGTGT-AATGCTGCAAGCGAAAAA-CTCCAGATTAATAGCGGCTAAAAGTAGAATGCCAATTAGGAGGAGAGTGAAGAGAATTTT
TGTACAATATTGAGAAAAGATGGATATATAAAAAACAGAGCAGTAGAGTGTTCAGTGAGGACATGGGCTACCTGATGCAGTACGGTGGAGGATGGGCCTCAGGAACAATTTCCCTTAAGGGTTTATTCAATGAGCACGAACTtGTGGAGAAATGTATGGTCCAGGTCTAACGACGGAATGGACCTAGCCAGATACTTCGGGTGCTCGATTACACTGTACCCAGAGGAAAATCAGGATTATTTGTTCTGGTTTGACACAGAATTCGACCAGCAACAACTGATTtAACTTGCAGGAATACACTCAACcAAGTGTtAATGCTGCAAGCGAAAAAaCTCCAGATTAATAGCGGCTAAAAGTAGAATGCCAATTAGGAGGAGAGTGAAGAGAATTTT
>C00149 length=533
TGTACAATATTGAGAAAAGATGGATATATAAAAAA-CAGAGCAGTAGAGTGTTCAGTGAGGACATGGGCTACCTGATGCAGTACGGTGGAGGATGGGCCTCAGGAACAATTTCCCTTAAGGGTTTATTCAATGAGCACGAACTGTGGAGAAATGTATGGTCCAGGTCTAACGACGGAATGGACCTAGCCAGATACTTCGGGTGCTCGATTACACTGTACCCAGAGGAAAATCAGGATTATTTGTTCTGGTTTGACACAGAATTCGACCAGCAACAACTGATTAACTTGCAGGAATACACTCAACCAAGTGTAATGCTGCAAGCGAAAAACTCCAGATTAATAGCGGCTAAAAGTAGAATG-CCAATTAGGAGGAGAGTGAAGAGAA-TTTTCA
TGTACAATATTGAGAAAAGATGGATATATAAAAAAaCAGAGCAGTAGAGTGTTCAGTGAGGACATGGGCTACCTGATGCAGTACGGTGGAGGATGGGCCTCAGGAACAATTTCCCTTAAGGGTTTATTCAATGAGCACGAACTGTGGAGAAATGTATGGTCCAGGTCTAACGACGGAATGGACCTAGCCAGATACTTCGGGTGCTCGATTACACTGTACCCAGAGGAAAATCAGGATTATTTGTTCTGGTTTGACACAGAATTCGACCAGCAACAACTGaTTAACTTGCAGGAATACACTcAACCAAGTGTAATGCTGCAAGCGAAAAACTCCAGATTAATAGCGGCTAAAAGTAGAATGgCCAATTAGGAGGAGAGTGAAGAGAAaTTTTCA
>C00150 length=533
GTACAATATTGAGAAAAGATGGATATATAAAAAACAGAGCAGTAGAGTGTTCAGTGAGGACATGGGCTACCTGATGCAGTACGGTGGAGGATGGGCC-TCAGGAACAATTTCCCTTAAGGGTTTATTCAATGAGCACGAACTGTGGAGAAATGTATGGTCCAGGTCTAACGACGGAATGGACCTAGCCAGATACTTCGGGTGCTCGATTACACTGTACCCAGAGGAAAATCAGGATTATTTGTTCTGGTTTGACACAGAATTCGACCAGCAACAACTGATTAACTTGCAGGAATACACTCAACCAAGTGTAATGCTGC
GTACAATATTGAGAAAAGATGGATATATAAAAAACAGAGCAGTAGAGTGTTCAGTGAGGACATGGGCTACCTGATGCAGTACGGTGGAGGATGGGCCcTCAGGAACAATTTCCCTTAAGGGTTTATTCAATGAGCACGAACTGTGGAGAAATGTATGGTCCAGGTCTAACGACGGAATGGACCTAGCCAGATACTTCGGGTGCTCGATTACACTGTACCCAGAGGAAAATCAGGATTATTTGTTCTGGTTTGACACAGAATTCGACCAGCAACAACTGATTAACTTGCAGGAATACACTCAACCAAGTGTAATGCTGC
>C00151 length=531
ACAATATTGAGAAAAGATGGATATATAAAAAACAGAGCAGTAGAGTGTTCAGTGAGGACATGGGCTACCTGATGCAGTACGGTGGAGGATGGGCCTCAGGAACAATTTCCCTTAAGGGTTTATTCAATGAGCACGAACTGTGGAGAAATGTATGGTCCAGGTCTAACGACGGAATGGACCTAGCCAGATACTTCGGGTGCTCGATTACACTGTACCCAGAGGAAAATCAGGATTATTTGTTCTGGTTTGACACAGAATTCGACCAGCAACAACTGATTAACTTGCAGGAATACACTCAACCAAGTGTAATGCTGCAAGCGAAAAACTCCAGATTAATAGCGGCTAAAAGTAGAATGCCAATTAGGAGGAGAGTG-AAGAGAATTTTCA
ACAATATTGAGAAAAGATGGATATATAAAAAACAGAGCAGTAGAGTGTTCAGTGAGGACATGGGCTACCTGATGCAGTACGGTGGAGGATGGGCCTCAGGAACAATTTCCCTTAAGGGTTTATTCAATGAGCACGAACTGTGGAGAAATGTATGGTCCAGGTCTAACGACGGAATGGACCTAGCCAGATACTTCGGGTGCTCGATTACACTGTACCCAGAGGAAAATCAGGATTATTTGTTCTGGTTTGACACAGAATTCGACCAGCAACAACTGATTAACTTGCAGGAATACACTCAACCAAGTGTAATGCTGCAAGCGAAAAACTCCAGaTtAATAGCGGCTAAAAGTAGAATGCCAATTAGGAGGAGAGTGgAAGAGAATTTTCA
>C00152 length=528
AATATTGAGAAAA-GATGGATATATAAAAAACAGAGCAGTAGAGTGTTCAGTGAGGACATGGGCTACCTGATGCAGTACGGTGGAGGATGGGCCTCAGGAACAATTTCCCTTAAGGGTTTATTCAATGAGCACGAACTGTGGAGAAATGTATGGTCCAGGTCTAACGACGGAATGGACCTAGCCAGATACTTCGGGTGCTCGATTACACTGTACCCAGA-GGAAAATCAGGATTATTTGTTCTGGTTTGACACAGAATTCGACCAGCAACAACTGATTAACTTGCAGGAATACACTCAACCAAGTGTAATGCTGCAAGCGAAAAACTCCAGATTAATAGCGGCTAAAAGTAGAATGCCAATTAGGAGGAGAGTGA
AATATTGAGAAAAaGATGGATATATAAAAAACAGAGCAGTAGAGTGTTCAGTGAGGACATGGGCTACCTGATGCAGTACGGTGGAGGATGGGCCTCAGGAACAATTTCCCTTAAGGGTTTATTCAATGAGCACGAACTGTGGAGAAATGTATGGTCCAGGTCTAACGACGGAATGGACCTAGCCAGATACTTCGGGTGCTCGATTACACTGTACCCAGAaGGAAAATCAGGATTATTTGTTCTGGTTTGACACAGAATTCGACCAGCAACAACTGATTAACTTGCAGGAATACACTCAaCcAAGTGTAATGCTGCAAGCGAAAAACTCCAGATTAATAGCGGCTAAAAGTAGAATGCCAATTAGGAGGAGAGTGA
>C00153 length=533
AATATTGAGAAAAGATGGATATATAAAAAACAGAGCAGTAGAGTGTTCAGTGAGGACATGGGCTACC-TGATGCAGTACGGTGGAGGATGGGCCTCAGGAACAATTTCCCTTAAGGGTTTATTCAATGAGCACGAACTGTGGAGAAATGTATGGTCCAGGTCTAACGACGGAATGGACCTAGCCAGATACTTCGGGTGCTCGATTACACTGTACCCAGAGGAAAATCAGGATTATTTGTTCTGGTTTGACACAGAATTCGACCAGCAACAACTGATTAACTTGCAGGAATACACTCAACCAAGTGTAATGCTGCAAGCGAAAAACTCCAGATTAATAGCGGCTAAAAGTAGAATGCCAATTAGGAGG-AGAGTGAAG
AATATTGAGAAAAGATGGATATATAAAAAACAGAGCAGTAGAGTGTTCAGTGAGGACATGGGCTACCcTGATGCAGTACGGTGGAGGATGGGCCTCAGGAACAATTTCCCTTAAGGGTTTATTCAATGAGCACGAACTGTGGAGAAATGTATGGTCCAGGTCTAACGACGGAATGGACCTAGCCAGATACTTCGGGTGCTCGATTACACTGTACCCAGAGGAAAATCAGGATTATTTGTTCTGGTTTGACACAGAATTCGACCAGCAACAaCTGATTAACTTGCAGGAATACACTCAACCAAGTGTAATGCTGCAAGCGAAAAACTCCAGATTAATAGCGGCTAAAAGTAGAATGCCAATTAGGAGGgAGAGTGAAG
>C00154 length=536
ATATTGAGAAAAGATGGATATATAAAAAACAGAGCAGTAGAGTGTTCAGTGAGGACATGGGCTACCTGATGCAGTACGGTGGAGGATGGGCCTCAGGAACAATTTCCCTTAAGGGTTTATTCAATGAGCACGAACTGTGGAGAAATGTATGGTCCAGGTCTAACGACGGAATGGACCTAGCCAGATACTTCGGGTGCTCGATTACACTGTACCCAGAGG-AAAATCAGGATTATTTGTTCTGG-TTTGACACAGAATTCGACCAGCAACAACTGATTAACTTGCAGGAATACACTCAACCAAGTGTAATGCTGCA
ATATTGAGAAAAGATGGATATATAAAAAACAGAGCAGTAGAGTGTTCAGTGAGGACATGGGCTACCTGATGCAGTACGGTGGAGGATGGGCCTCAGGAACAATTTCCCTTAAGGGTTTATTCAATGAGCACGAACTGTGGAGAAATGTATGGTCCAGGTCTAACGACGGAATGGACCTAGCCAGATACTTCGGGTGCTCGATTACACTGTACCCAGAGGgAAAATCAGGATTATTTGTTCTGGgTTTGACACAGAATTCGACCAGCAACAACTGATTAACTTGCAGGAATACACTCAACCAAGTGTAATGCTGCA
>C00155 length=528
TATTGAGAAAAGATGGATATATAAAAAACAGAGCAGTAGAGTGTTCAGTGAGGACATGGG-CTACCTGATGCAGTACGGTGGAGGATGGGCCTCAGGAACAATTTCCCTTAAGGGTTTATTCAATGAGCACGAACTGTGGAGAAATGTATGGTCCAGGTCTAACGACGGAATGGACCTAGCCAGATACTTCGGGTGCTCGATTACACTGTACCCAGAGGAAAATCAGGATTATTTGTTCTGGTTTGACACAGAATTCGACCAGCAACAACTGATTAACTTGCAGGAATACACTCAACCAAGTGTAATGCTGCAAGCGAAAAACTCCAGATTAATAGCGGCTAAAAGTAGAATGCCAATTAGGAGGAGAGTGAAGAGAATT
TATTGAGAAAAGATGGATATATAAAAAACAGAGCAGTAGAGTGTTCAGTGAGGACATGGGgCTACCTGATGCAGTACGGTGGAGGATGGGCCTCAGGAACAATTTCCCTTAAGGGTTTATTCAATGAGCACGAACTGTGGAGAAATGTATGGTCCAGGTCTAACGACGGAATGGACCTAGCCAGATACTTCGGGTGCTCGATTACACTGTACCCAGAGGAAAaTCAGGATTATTTGTTCTGGTTTGACACAGAATTCGACCAGCAACAACTGATTAACTTGCAGGAATACACTCAACCAAGTGTAATGCTGCAAGcGAAAAACTCCAGaTTAaTAGCGGCTAAAAGtAGAATGCCAATTAGGAGGAGAGTGAaGAGAATT
>C00156 length=536
TTGAGAAAAGATGGATATATAAAAAACAGAGCAGTAGAGTGTTCAGTGAGGACATGGGCTACCTGATGCAGTACGGTGGAGGATGGGCCTCAGGAACAATTTCCCTTAAGGGTTTATTCAATGAGCACGAACTGTGGAGAAATGTATGGTCCAGGTCTAACGACGGAATGGACCTAGCCAGATACTTCGGGTGCTCGATT-ACACTGTACCCAGAGGAAAATCAGGATTATTTGTTCTGGTTTGACACAGAATTCGACCAGCAACAA-CTGATTAACTTGCAGGAATACACTCAACCAAGTGTAATGCTGCAAGCGAAAAACTCCAGATTAA-TAGCGGCTAAAAGTAGAATGCCAATTAGGAGGAGAGTGAAGAGA
TTGAGAAAAGATGGATATATAAAAAACAGAGCAGTAGAGTGTTCAGTGAGGACATGGGCTACCTGATGCAGTACGGTGGAGGATGGGCCTCAGGAACAATTTCCCTTAAGGGTTTATTCAATGAGCACGAACTGTGGAGAAATGTATGGTCCAGGTCTAACGACGGAATGGACCTAGCCAGATACTTCGGGTGCTCGATTtACACTGTACCCAGAGGAAAATCAGGATTATTTGTTCTGGTTTGACACAGAATTCGACCAGCAACAAaCTGATTAACTTGCAGGAATACACTCAACCAAGTGTAATGCTGCAAGCGAAAAaCTCcAGATTAAaTAGCGGCTAAAAGTAGAATGCCAATTAGGAGGAGAGTGAAGAGA
>C00157 length=528
GAGAAAAGATGGATATATAAAAAACAGAGCAGTAGAGTGTTCAGTGAGGACATGGGCTACCTGATGCAGTACGGTGGAGGATGGGCCTCAGGAACAATTTCCCTTAAGGGTTTATTCAATGAGCACGAACTGTGGAGAAATGTATGGTCCAGGTCTAACGACGGAATGGACCTAGCCAGATACTTCGGGTGCTCGATTACACTGTACCCAGAGGAAAATCAGGATTA-TTT-GTTCTGGTTTGACACAGAATTCGACCAGCAACAACTGATTAACTTGCAGGAATACACTCAACCAAGTGTAATGCTGCAAGCGAAAAACTCCAGATTAATAGCGGCTAAAAGTAGAATGCCAATTAGGAGGAGAGTGAAGAGAATTT
GAGAAAAGATGGATATATAAAAAACAGAGCAGTAGAGTGTTCAGTGAGGACATGGGCTACCTGATGCAGTACGGTGGAGGATGGGCCTCAGGAACAATTTCCCTTAAGGGTTTATTCAATGAGCACGAACTGTGGAGAAATGTATGGTCCAGGTCTAACGACGGAATGGACCTAGCCAGATACTTCGGGTGCTCGATTACACTGTACCCAGAGGAAAATCAGGATTAaTTTtGTTCTGGTTTGACACAGAATTCGACCAGCAACAACTGATTAACTTGCAGGAATACACTCAACCAAGTGTAATGCTGCAAGCGAAAAACTCCAGATTAaTAGCGGCTAAAaGTAGAATGCCAATTAGGAGGAGAGTGAAGAGAATTT
>C00158 length=528
GAGAAAAGATGGATATATAAAAAACAGAGCAGTAGAGTGTTCAGTGAGGACATGGGCTACCTGATGCAGTACGGTGGAGGATGGGCCTCAGGAACAATTTCCCTTAAGGGTTTATTCAATGAGCACGAACTGTGGAGAAATGTATGGTCCAGGTCTAACGACGGAATGGACCTAGCCAGATACTTCGGGTGCTCGATTACACTGTACCCAGAGGAAAATCAGGATTATTTGTTCTGGTTTGACACAGAATTCGACCAGCAACAACTGATTAA-CTTGCAGGAATACACTCAACCAAGTGTAATGCTGCAAGCG
GAGAAAAGATGGATATATAAAAAACAGAGCAGTAGAGTGTTCAGTGAGGACATGGGCTACCTGATGCAGTACGGTGGAGGATGGGCCTCAGGAACAATTTCCCTTAAGGGTTTATTCAATGAGCACGAACTGTGGAGAAATGTATGGTCCAGGTCTAACGACGGAATGGACCTAGCCAGATACTTCGGGTGCTCGATTACACTGTACCCAGAGGAAAATCAGGATTATTTGTtCTGGTTTGACACAGAATTCGACCAGCAACAACTGATTAAaCTTGCAGGAATACACTCAACCAAGTGTAATGCTGCAAGCG
>C00159 length=527
GAGAAAAGATGGATATATAAAAAACAGAGCAGTAGAGTGTTCAGTGAGGACATGGGCTACCTGATGCAGTACGGTGGAGGATGGGCCTCAGGAACAATTTCCCTTAAGGGTTTATTCAATGAGCACGAACTGTGGAGAAATGTATGGTCCAGGTCTAACGACGGAATGGACCTAGCCAGATACTTCGGGTGCTCGATTACACTGTACCC-AGAGGAAAATCAGGATTATTTGTTCTGGTTTGACACAGAATTCGACCAGCAACAACTGATTAACTTGCAGGAATACACTCAACC-AAGTGTAATGCTGCAAGCGAAAAACTCCAGATTAATAGCGGCTAAAAGTAGAATGCCAATTAGGAGGAGAGTGAAGAGAATTT
GAGAAAAGATGGATATATAAAAAaCAGAGCAGTAGAGTGTTCAGTGAGGACATGGGCTACCTGATGCAGTACGGTGGAGGATGGGCCTCAGGAACAATTTCCCTTAAGGGTTTATTCAATGAGCACGAACTGTGGAGAAATGTATGGTCCAGGTCTAACGACGGAATGGACCTAGCCAGATACTTCGGGTGCTCGATTACACTGTACCCcAGAGGAAAATCAGGATTATTTGTTCTGGTTTGACACAGAATTCGACCAGCAACAACTGATTAACTTGCAGGAATACACTCAACCcAAGTGTAATGCTGCAAGCGAAAAACTCCAGATTAATAGCGGCTAAAAGTAGAATGCCAATTAGGAGgAGAGTGAAGAGAATTT
>C00160 length=536
GAAAAGATGGATATATAAAAAACAGAGCAGTAGAGTGTTCAGTGAGGACATGGGCTACCTGATGCAGTACGGTGGAGGATGGGCCTCAGGAACAATTTCCCTTAAGGGTTTATTCAATGAGCACGAACTGTGGAGAAATGTATGGTCCAGGTCTAACGACGGAATGGACCTAGCCAGATACTTCGGGTGCTCGATTACACTGTACCCAGAGGAAAATCAGGATTATTTGTTCTGGTTTGACACAGAATTCGACCAGCAACAACTGATTAA-CTTGCAGGAATA-CACTCAACCAAGTGTAATGCTGCAAGCGAAAAACTCCAGATTAATAGCG
GAAAAGATGGATATATAAAAAACAGAGCAGTAGAGTGTTCAGTGAGGACATGGGCTACCTGATGCAGTACGGTGGAGGATGGGCCTCAGGAACAATTTCCCTTAAGGGTTTATTCAATGAGCACGAACTGTGGAGAAATGTATGGTCCAGGTCTAACGACGGAATGGACCTAGCCAGATACTTCGGGTGCTCGATTACACTGTACCCAGAGGAAAATCAGGATTATTTGTTCTGGTTTGACACAGAATTCGACCAGCAACAACTGATTAAaCTTGCAGGAATAaCACTCAACcAAGTGTAATGCTGCAAGCGAAAAaCTCCAGATTAATAGCG
>C00161 length=530
GAAAA-GATGGATATATAAAAAACAGAGCAGTAGAGTGTTCAGTGAGGACATGGGCTACCTGATGCAGTACGGTGGAGGATGGGCCTCAGGAACAATTTCCCTTAAGGGTTTATTCAATGAGCACGAACTGTGGAGAAATGTATGGTCCAGGTCTAACGACGGAATGGACCTAGCCAGATACTTCGGGTGCTCGATT-ACACTGTACCCAGAGGAAAATCAGGATTATTTGTTCTGGTTTGACACAGAATTCGACCAGCAACAACTGATT-AACTTGCAGGAATACACTCAACCAAGTGTAATGCTGCAAGCGAAAAACTCCAGATTAATAGCGGCTAAAAGTAGAATGCCAATTAGGAGGAGAGTG-AAGAGAAT
GAAAAaGATGGATATATAAAAAACAGAGCAGTAGAGTGTTCAGTGAGGACATGGGCTACCTGATGCAGTACGGTGGAGGATGGGCCTCAGGAACAATTTCCCTTAAGGGTTTATTCAATGAGCACGAACTGTGGAGAAATGTATGGTCCAGGTCTAACGACGGAATGGACCTAGCCAGATACTTCGGGTGCTCGATTtACACTGTACCCAGAGGAAAATCAGGATTATTTGTTCTGGTTTGACACAGAATTCGACCAGCAACAACTGATTtAACTTGCAGgAATACACTCAACCAAgTGTAATGCTGCAAGCGAAAAACTCCAGATTAATAGCGGCTAAAAGTAGAATGCCAATTAGGAGGAGAGTGgAAGAGAAT
>C00162 length=529
GAAAAGATGGATATATAAAAAACAGAGCAGTAGAGTGTTCAGTGAGGACATGGGCTACCTGATGCAGTACGGTGGAGGATGGGCCTCAGGAACAATTTCCCTTAAGGGTTTATTCAATGAGCACGAACTGTGGAGAAATGTATGGTCCAGGTCTAACGACGGAATGGACCTAGCCAGATACTTCGGGTGCTCGATTACACTGTACCCAGAGGAAAATCAGGATTATTTGTTCTGGTTTGACAC-AGAATTCGACCAGCAACAACTGATTAACTTGCAGGAATACACTCAACCAAGTGTAATGCTGCAAGCGAAAAACTCCAGATTAATAGCGGCTAAAAGTAGAATGCCAATTAGGAGGAGAGTGAAGAGAATT
GAAAAGATGGATATATAAAAAACAGAGCAGTAGAGTGTTCAGTGAGGACATGGGCTACCTGATGCAGTACGGTGGAGgATGGGCCTCAGGAACAATTTCCCTTAAGGGTTTATTCAATGAGCACGAACTGTGGAGAAATGTATGGTCCAGGTCTAACGACGGAATGGACCTAGCCAGATACTTCGGGTGCTCGATTACACTGTACCCAGAGGAAAATCAGGATTATTTGTTCTGGTTtGACACcAGAATTCGACCAGCAACAACTgATTAACTTGcAGGAATACACTCAACCAAGTGTAATGCTGCAAGCGAAAAaCTCCAGATTAAtAGCGGCTAAAAgTaGAATGCCAATTAGGAGGAGAGTGAAGAGAATT
>C00163 length=529
AAAAGATGGATATATAAAAAACAGAGCAGTAGAGTGTTCAGTGAGGACATGGGCTACCTGATGCAGTACGGTGGAGGATGGGCCTCAGGAACAATTTCCCTTAAGGGTTTATTCAATGAGCACGAACTGTGGAGAAATGTATGGTCCAGGTCTAACGACGGAATGGACCTAGCCAGATACTTCGGGTGCTCGATTACACTGTACCCAGAGGAAAATCAGGATTATTTGTTCTGGTTTGACACAGAATTCGACCAGCAACAACTGATTAACTTGCAGGAATACACTCAACCAAGTGTAATGCTGCAAGCGAAAAACTCCAGATTAATAGCGGCTAAAA-GTAGAATGCCAATTAGGAGGAGAGTGAAGAGAATTTTCAT
AAAAGATGGATATATAAAAAACAGAGCAGTAGAGTGTTCAGTGAGGACATGGGCTACCTGATGCAGTACGGTGGAGGATGGGCCTCAGGAACAATTTCCCTTAAGGGTTTATTCAATGAGCACGAACTGTGGAGAAATGTATGGTCCAGGTCTAACGACGGAATGGACCTAGCcAGATACTTCGGGTGCTCGATTACACTGTACCCAGAGGAAAATCAGGATTATTTGTTCTGGTTTGACACAGAATTCGACCAGCAACAACTGATTAACTTGCAGGAATACACTCAACCAAGTGTAATgCTGCAAGCGAAAAACTCCAGATTAATAGCGGCTAAAAaGTAGAATGCCAATTAGgAGGAGAGTGAAGAGAATTTTCAT
>C00164 length=527
AGATGGATATATAAAAAACAGAGCAGTAGAGTGTTCAGTGAGGACATGGGCTACCTGATGCAGTACGGTGGAGGATGGGCCTCAGGAACAATTTCCCTTAAGGGTTTATTCAATGAGCACGAACTGTGGAGAAATGTATGGTCCAGGTCTAACGACGGAATGGACCTAGCCAGATACTTCGGGTGCTCGATTACACTGTACCCAGAGGAAAA-TCAGGATTATTTGTTCTGGTTTGACACAGAATTCGACCAGCAACAACTGATTAACTTGCAGGAATACACTCAACCAAGTGTAATG-CTGCAAGCGAAAAACTCCAGATTAATAGCGGCTAAAAGTAGAATGCCAATTAGGAGGAGAGTGAAGA-GAAT
AGATGGATATATAAAAAACAGAGCAGTAGAGTGTTCAGTGAGGACATGGGCTACCTGATGCAGTACGGTGGAGGATGGgCCTCAGGAACAATTTCCCTTAAGGGTTTATTCAATGAGCACGAACTGTGGAGAAATGTATGGTCCAGGTCTAACGACGGAATGGACCTAGCCAGATACTTCGGGTGCTCGATTACACTGTACCCAGAGGAAAAaTCAGGATTATTTGTTCTGGTTTGACACAGAATTCGACCAGCAACAACTGATTAACTTGCAGGAATACACTCAACcAAGTGTAATGgCTGCAAGCGAAAAACTCCAGATTAATAGCGGCTAAAAGTAGAATGCCAATTAGGAGGAGAGTGAAGAaGAAT
>C00165 length=526
ATGGATATATAAAAAACAGAGCAGTAGAGTGTTCAGTGAGGACATGGGCTACCTGATGCAGTACGGTGGAGGATGGGCCTCAGGAACAATTTCCCTTAAGGGTTTATTCAATGAGCACGAACTGTGGAGAAATGTATGGTCCAGGTCTAACGACGGAATGGACCTAGCCAGATACTTCGGGTGCTCGATTACACTGTACCCAGAGGAAAATCAGGATTATTTGTT-CTGGTTTGACACAGAATTCGACCAGCAACAACTGATTAACTTGCAGGAATACACTCAACCAAGTGTAA-TGCTGCAAGCGAAAAACTCCAGATTAATAGCGGCTAAAAGTAGAATGCCAATTAGGAGGAGAGTGAAGAGAAT
ATGGATATATAAAAAaCAGAGCAGTAGAGTGTTCAGTGAGGACATGGGCTACCTGATGCAGTACGGTGGAGGATGGGCCTCAGGAACAATTTCCCTTAAGGgTTTATTCAATGAGCACGAACTGTGGAGAAATGTATGGTCCAGGTCTAACGACGGAATGGACCTAGCCAGATACTTCGGGTGCTCGATTACACTGTACCCAGAGGAAAATCAGGATTATTTGTTtCTGGTTTGACACAGAATtCGACCAGCAACAACTGATTAACTTGCAGGAATACACTCAACCAAGTGTAAaTGCTGCAAGCGAAAAACTCCAGATTAATAGCGGCTAAAAGTAGAATGCCAATTAGGAGGAGAGTGAAGAGAAT
>C00166 length=528
ATGGATATATAAAAAACAGAGCAGTAGAGTGTTCAGTGAGGACATGGGCTACCTGATGCAGTACGGTGGAGGATGGGCCTCAGGAACAATTTCCCTTAAGGGTTTATTCAATGAGCACGAACTGTGGAGAAATGTATGGTCCAGGTCTAACGACGG-AATGGACCTAGCCAGATACTTCGGGTGCTCGATTACACTGTACCCAGAGGAAAA-TCAGGATTATTTGTTCTGGTTTGACACAGAATTCGACCAGCAACAACTGATTAACTTGCAGGAATACACTCAACCAAGTGTAATGCTGCA
ATGGATATATAAAAAACAGAGCAGTAGAGTGTTCAGTGAGGACATGGGCTACCTGATGCAGTACGGTGGAGGATGGGCCTCAGGAACAATTTCCCTTAAGGGTTTATTCAATGAGCACGAACTGTGGAGAAATGTATGGTCCAGGTCTAACGACGGgAATGGACCTAGCCAGATACTTCGGGTGCTCGATTACACTGTACCcAGAGGAAAAaTCAGGATTATTTGTTCTGGTTTGACACAGAATTCGACCAGCAACAACTGATTAACTTGCAGGAATACACTCAACCAAGTGTAATGCTGCA
>C00167 length=534
GGATATATAAAAAACAGAGCAGTAGAGTGTTCAGTGAGGACATGGGCTACCTGATGCAGTACGGTGGAGGATGGGCCTCAGGAACAATTTCCCTTAAGGGTTTATTCAATGAGCACGAACTGTGGAGAAATGTATGGTCCAGGTCTAACGACGGAATGGACCTAGCCAGATACTTCGGGTGCTCGATTACACTGTACCCAGAGG-AAAATCAGGATTATTTGTTCTGGTTTGACACAGAATTCGACCAGCAACAACTGATTAACTTGCA-GGAATACACTCAACCAAGTGTAATGCTGCAAGCGAAAAACTCCAGATTAATAGCGGCTAAAAGTAGAATGCCAATTAGGAGGAGAGTGAAGAGAATTT
GGATATATAAAAAACAGAGCAGTAGAGTGTTCAGTGAGGACATGGGCTACCTGATGCAGTACGGTGGAGGATGGGCCTCAGGAACAATTTCCCTTAAGGGTTTATTCAATGAGCACGAACTGTGGAGAAATGTATGGTCCAGGTCTAACGACGGAATGGACCTAGCCAGATACTTCGGGTGCTCGATTACACTGTACCCAGAGGgAAAATCAGGATTATTTGTTCTGGTTTGACACAGAATTCGACCAGCAACAACTGATTAACTTGCAaGGAaTACACTCAACCAAgTGTAATGCTGCAAGCGAAAAACTCCAGATTAATAGCGGCTAAAAGTAGAATGCCAATTAGGAGGAGAGTGAAGAGAATTT
>C00168 length=529
GATATATAAAAAACAGAGCAGTAGAGTGTTCAGTGAGGACATGGGCTACCTGATGCAGTACGGTGGAGGATGGGCCTCAGGAACAATTTCCCTTAAGGGTTTATTCAATGAGCACGAACTGTGGAGAAATGTATGGTCCAGGTCTAACGACGGAATGGACCTAGCCAGATACTTCGGGTGCTCGATTACACTGTACCCAGAGGAAAATCAGGATTATTTGTTCTGGTTTGACACAGAATTCGACCAGCAACAACTGATTAACTTGCAGGAATACACTCAACCAAGTGTAATGCTGCAA-GCGAAAAACTCCAGATTAATAGCGGCTAAAAGTAGAA-TGCCAATTAGGAGGAGAGTGAAGAGAATTTTCA
GATATATAAAAAACAGAGCAGTAGAGTGTTCAGTGAGGACATGGGCTACCTGATGCAGTACGGTGGAGGATGGGCCTCAGGAACAATTTCCCTTAAGGGTTTATTCAATGAGCACGAACTGTGGAGAAATGTATGGTCCAGGTCTAACGACGGAATGGACCTAGCCAGATACTTCGGGTGCTCGATTACACTGTACCCAGAGGAAAATCAGGATTATTTGTTCTGGTTTGACACAGAATTCGACCAGCAACAACTGATTAACTTGCAGGAATACACTCAACCAAGTGTAATGCTGCAAaGCGAAAAaCTCCAGATtAATAGCGGCTAAAAGTAGAAaTGCCAATTAGGAGGAGAGTGAAGAGAATTTTCA
>C00169 length=527
ATATATAAAAAACAGAGCAGTAGAGTGTTCAGTGAGGACATGGGCTACCTGATGCAGTACGGTGGAGGATGGGCCTCAGGAACAATTTCCCTTAAGGGTTTATTCAATGAGCACGAACTGTGGAGAAATGTATGGTCCAGGTCTAACGACGGAATGGACCTAGCCAGATACTTCGGGTGCTCGATTACACTGTACCCAGAGGAAAATCAGGATTATTTGTTCTGGTTTGACACAGAATTCGACCAGCAACAACTGATTAACTTGCAGGAAT-ACACTCAACCAAGTGTAATGCTGCAAGCGAAAAACTCCAGATTAATAGCGGCTAAAAGTAGAATGCCAATTAGGAGGAGAGTGAAGAGAATTT
ATATATAAAAAACAGAGCAGTAGAGTGTTCAGTGAGGACATGGGCTACCTGATGCAGTACGGTGGAGGATGGGCCTCAGGAACAATTTCCCTTAAGGGTTTATTCAATGAGCACGAACTGTGGAGAAATGTATGGTCCAGGTCTAACGACGGAATGGACCTAGCCAGATACTTCGGGTGCTCGATTACACTGTACCCAGAGGAAAATCAGGATTATTTGTTCTGGTTTGACACAGAATTCGACCAGCAACAACTGATTAACTTGCAGGAATtACACTCAACCAAGTGTAATGCTGCAaGCGAAAAACTCCAGATTAATAGCGGCTAAAAGTAGAATGCCAATTAGGAGGAGAGTGAAGAGAATTT
>C00170 length=533
TATAAAAAA-CAGAGCAGTAGAGTGTTCAGTGAGGACATGGGCTACCTGATGCAGTACGGTGGAGGATGGG-CCTCAGGAACAATTTCCCTTAAGGGTTTATTCAATGAGCACGAACTGTGGAGAAATGTATGGTCCAGGTCTAACGACGGAATGGACCTAGCCAGATACTTCGGGTGCTCGATTACACTGTACCCAGAGGAAAATCAGGATTATTTGTTCTGGTTTGACACAGAATTCGACCAGCAACAACTGATTAACTTGCAGGAATACACTCAACCAAGTGTAATGCTGCAAGCGAAAAACTCCAGATTAATAGCGGCTAAAAGTAGAATGCCAATTAGGAGGAGAGTGAA-GAGAATTT
TATAAAAAAaCAGAGCAGTAGAGTGTTCAGTGAGGACATGGGCTACCTGATGCAGTACGGTGGAGGATGGGgCCTCAGGAACAATTTCCCTTAAGGGTTTATTCAATGAGCACGAACTGTGGAGAAATGTATGGTCCAGGTCTAACGACGGAATGGACCTAGCCAGATACTTCGGGTGCTCGATTACACTGTACCCAGAGGAAAATCAGGATTATTTGTTCTGGTTTGACACAGAATTCGACCAGCAACAACTGATTAACTTGCAGGAATACACTCAACCAAGTGTAATGCTGCAAGCGAAAAACTCCAGATTAATAGCGGCTAAAAGTAGAATGCCAATTAGGAGGAGAGTGAAaGAGAATTT
>C00171 length=527
AAAAAACAGAGCAGTAGAGTGTTCAGTGAGGACATGGGCTACCTGATGCAGTACGGTGGAGGATGGGCCTCAGGAACAATTTCCCTTAAGGGTTTATTCAATGAGCACGAACTGTGGAGAAATGTATGGTCCAGGTCTAACGACGGAATGGACCTAGCCAGATACTTCGGGTGCTCGATTACACTGTACCCAGAGGAAAATCAGGATTATTTGTTCTGGTTTGACACAGAATTCGACCAGCAACAACTGATTAACTTGCAGGAATACACTCAACCAAGTGTAATGCTGCAAGCGAAAAACTCCAGATTAATAGCGGCTAAAAGTAGAATGCCAATTAGGAGGAGAGTGAAGAGAATTTTC
AAAAAACAGAGCAGTAGAGTGTTCAGTGAGGACATGGGCTACCTGATGCAGTACGGTGGAGGATGGGCCTCAGGAACAATTTCCCTTAAGGGTTTATTCAATGAGCACGAACTGTGGAGAAATGTATGGTCCAGGTCTAACGACGGAATGGACCTAGCCAGATACTTCGGGTGCTCGATTACACTGTACCCAGAGGAAAATCAGGATTATTTGTTCTGGTTTGACACAGAATTCGACCAGCAACAACTGATTAACTTGCAGGAATACACTCAACCAAGTGTAATGCTGCAAGCGAAAAaCTCCAGATTAATAGCGGCTAAAAGTAGAATGCCAATTAGGAGGAGAGTGAAGAGAATTTTC
>C00172 length=529
AAAAAA-CAGAGCAGTAGAGTGTTCAGTGAGGACATGGGCTACCTGATGCAGTACGGTGGAGGATGGGCCTCAGGAACAATTTCCCTTAAGGGTTTATTCAATGAGCACGAACTGTGGAGAAATGTATGGTCCAGGTCTAACGACGGAATGGACCTAGCCAGATACTTCGGGTGCTCGATTACACTGTACCCAGAGGAAAATCAGGATTATTTGTTCTGGTTTGACACAGAATTCGACCAGCAACAACTGATTAACTTGCAGGAATACACTCAACCAAGTGTAATGCTGCAAGCGAAAAACTCCAGATTAATAGCGGCTA
AAAAAAaCAGAGCAGTAGAGTGTTCAGTGAGGACATGGGCTACCTGATGCAGTACGGTGGAGGATGGGCCTCAGGAACAATTTCCCTTAAGGGTTTATTCAATGAGCACGAACTGTGGAGAAATGTATGGTCCAGGTCTAACGACGGAATGGACCTAGCCAGATACTTCGGGTGCTCGATTACACTGTACCCAGAGGAAAATCAGGATTATTTGTTCTGGTTTGACACAGAATTCGACCAGCAACAACTGATTAACTTGCAGGAATACACTCAACCAAGTGTAATGCTGCAAGCGAAAAACTCCAGATTAATAGCGGCTA
>C00173 length=520
AACAGAGCAGTAGAGTGTTCAGTGAGGACATGGGCTACCTGATGCAGTACGGTGGAGGATGGGCCTCAGGAACAATTT-CCCTTAAGGGTTTATTCAATGAGCACGAACTGTGGAGAAATGTATGGTCCAGGTCTAACGACGGAATGGACCTAGCCAGATACTTCGGGTGCTCGATTACACTGTACCCAGAGGAAAATCAGGATTATTTGTTCTGGTTTGACACAGAATTCGACCAGCAACAACTGATTAACTTGCAGGAATACACTCAACCAAGTGTAATGCTG-CAAGCGAAAAACTCCAGATTAATAGCGGCTAAAAGTAGAATGCCAATTAGGAGGAGAGTGAAGAGAATTTT
AACAGAGCAGTAGAGTGTTCAGTGAGGACATGGGCTACCTGATGCAGTACGGTGGAGGATGGGCCTCAGGAACAATTTtCCCTTAAGGgTTTATTCAATGAGCACGAACTGTGGAGAAATGTATGGTCCAGGTCTAACGACGGAATGGACCTAGCCAGATACTTCGGgTGCTCGATTACACTGTACCCAGAGGAAAATCAGGATTATTTGTTCTGGTTTGACACAGAATTCGACCAGCAACAACTGATTAACTTGCAGGAATACACTCAACCAAGTGTAATGCTGgCAAGCGAAAAACTCCAGATTAATAGCGGCTAAAaGTAGAATGCCAATTAGGAGGAGAGTGAAGAGAATTTT
>C00174 length=520
AACAGAGCAGTAGAGTGTTCAGTGAGGACATGGGCTACCTGATGCAGTACGGTGGAGGATGGGCCTCAGGAACAATTTCCCTTAAGGGTTTATTCAATGAGCACGAACTGTGGAGAAATGTATGGTCCAGGTCTAACGACGGAATGGACCTAGCCAGATACTTCGGGTGCTCGATTACACTGTACCCAGAGGAAAATCAGGATTATTTGTTCTGGTTTGACACAGAATTCGACCAGCAACAACTGATTAACTTGCAGGAATACACTCAACCAAGTGTAATGCTGCAAGCGAAAAACTCCAGATTAATAGCGGCTAAAAGTAGAATGCCAATTAGGAGGAGAGTGAAGAGAATTTTCA
AACAGAGCAGTAGAGTGTTCAGTGAGGACATGGGCTACCTGATGCAGTACGGTGGAGGATGGGCCTCAGGAACAATTTCCCTTAAGGGTTTATTCAATGAGCACGAACTGTGGAGAAATGTATGGTCCAGGTCTAACGACGGAATGGACCTAGCCAGATACTTCGGGTGCTCGATTACACTGTACCCAGAGGAAAaTCAGGATTATTTGTTCTGGTTTGACACAGAATTCGACCAGCAACAACTGATTAACTTGCAGGAATACACTCAACCAAGTGTAATGCTGCAAGCGAAAAACTCCAGATTAATAGCGGCTAAAAGTAGAaTGCCAATTAGGAGGAGAGTGAAGAGAATTTTCA
>C00175 length=524
CAGAGCAGTAGAGTGTTCAGTGAGGACATGGGCTACCTGATGCAGTACGGTGGAGGATGGGCCTCAGGAACAATTTCCCTTAAGGGTTTATTCAATGAGCACGAACTGTGGAGAAATGTATGGTCCAGGTCTAACGACGGAATGGACCTAGCCAGATACTTCGGGTGCTCGATTACACTGTACCCAGAGGAAAATCAGGATTATTTGTTCTGGTTTGACACAGAATTCGACCAGCAACAACTGATTAAC-TTGCAGGAATACACTCAACCAAGTGTAA-TGCTGCAAGCGAAAAACTCCAGATTAATAGCGG-CTAAAAGTAGAATGCCAATTAGGAGGAGAGTGAAGAGAAT
CAGAGCAGTAGAGTGTTCAGTGAGGACATGGGCTACCTGATGCAGTACGGTGGAGGATGGGCCTCAGGAACAATTTCCCTTAAGGGTTTATTCAATGAGCACGAACTGTGGAGAAATGTATGGTCCAGGTCTAACGACGGAATGGACCTAGCCAGATACTTCGGGTGCTCGATTACACTGTACCCAGAGgAAAATCAGGATTATTTGTTCTGGTTTGACACAGAATTCGACCAGCAACAACTGATTAACcTTGCAGGAATACACTCAaCCAAGTGTAAaTGCTGCAAGCGAAAAACTCCAGATTAATAGCGGgCTAAAAGTAGAATGCCAATTAGGAGGaGAGTGAAGAGAAT
>C00176 length=522
AGAGCAGTAGAGTGTTCAGTGAGGACATGGGCTACCTGATGCAGTACGGTGGAGGATGGGCCTCAGGAACAATTTCCCTTAAGGGTTTATTCAATGAGCACGAACTGTGGAGAAATGTATGGTCCAGGTCTAACGACGGAATGGACCTAGCCAGATACTTCGGGTGCTCGATTACACTGTACCCAGAGGAAAATCAGGATTATTTGTTCTGGTTTGACACAGAATTCGACCAGCAACAACTGATTAACTTGCAGGAATACACTCAACCAAGTGTAATGCTGCAAGCGAAAAACTCCAGATTAATAGCGGCTAAAAGTAGAATGCCAATTAGGAGGA-GAGTGAAGAGAATTT
AGAGCAGTAGAGTGTTCAGTGAGGACATGGGCTACCTGATGCAGTACGGTGGAGGATGGGCCTCAGGAACAATTTCCCTTAAGGGTTTATTCAATGAGCACGAACTGTGGAGAAATGTATGGTCCAGgTCTAACGACGGAATGGACCTAGCCAGATACTTCGGGTGCTCGATTACACTGTACCCAGAGGAAAATCAGGATTATTTGTTCTGGTTTGACACAGAATTCGACCAGCAACAACTGATTAACTTGCAGGAATACACTCAACCAAGTGTAATGCTGCAAGCGAAAAACTCCAGATTAATAGCGGCTAAAAGTAGAATGCCAATTAGGAGGAaGAGTGAAGAGAATTT
>C00177 length=527
GCAGTAGAGTGTTCAGTGAGGACATGGGCTACCTGATGCAGTACGGTGGAGGATGGGCCTCAGGAACAATTTCCCTTAAGGGTTTATTCAATGAGCACGAACTGTGGAGAAATGTATGGTCCAGGTCTAACGACGGAATGGACCTAGCCAGATACTTCGGGTGCTCGATTACACTGTACCCAGAGGAAAATCAGGATTATTTGTTCTGGTTTGACACAGAATTCGACCAGCAACAACTGATTAACTTGCAGGAATACACTCAACCAAGTGTAATGCTGCAAGCGAAAAA-CTCCAGATTAATAGCGGCTAAAAGTAGAATGCCAATTAGGAGGAGAGTGAAGAGAATTT
GCAGTAGAGTGTTCAGTGAGGACATGGGCTACCTGATGCAGTACGGTGGAGGATGGGCCTCAGGAACAATTTCCCTTAAGGGTTTATTCAATGAGCACGAACTGTGGAGAAATGTATGGTCCAGGTCTAACGACGGAATGGACCTAGCCAGATACTTCGGGTGCTCGATTACACTGTACCCAGAGGAAAATCAGGATTATTTGTTCTGGTTTGACACAGAATTCGACCAGCAACAACTGATTAACTTGCAGGAATACACTCAACCAAGTGTAATGCTGCAAGCGAAAAAaCTCCAGATTAATAGcGgCTAAAAGTAGAATGCCAATTAGGAGGAGAGTGAAGAGAATTT
>C00178 length=530
AGTAGAGTGTTCAGTGAGGACATGGGCTACCTGATGCAGTACGGTGGAGGATGGGCCTCAGGAACAATTTCCCTTAAGGGTTTATTCAATGAGCACGAACTGTGGAGAAATGTATGGTCCAGGTCTAACGACGGAATGGACCTAGCCAGATACTTCGGGTGCTCGATTACACTGTACCC-AGAGGAAAATCAGGATTATTTGTTCTGGTTTGACACAGAATTCGACCAGCAACAACTGATTAACTTGCAGGAATACACTCAACCAAGTGTAATGCTGCAAGCGAAAAACTCCAGATTAATAGCGGCTAAAAGTAGAATGCCAATTAGG-AGGAGAGTGAAGAGAATTTTC
AGTAGAGTGTTCAGTGAGGACATGGGCTACCTGATGCAGTACGGTGGAGGATGGGCCTCAGGAACAATTTCCCTTAAGGGTTTATTCAATGAGCACGAACTGTGGAGAAATGTATGGTCCAGGTCTAACGACGGAATGGACCTAGCCAGATACTTCGGGTGCTCGATTACACTGTACCCcAGAGGAAAATCAGGATTATTTGTTCTGGTTTGACACAGAATTCGACCAGCAACAACTGATTAACTTGCAGGAATACACTCAACCAAGTGTAATGCTGCAAGCGAAAAACTCCAGATTAATAGCGGCTAAAAGTAGAATGCCAATTAGGgAGGAGAGTGAAGAGAATTTTC
>C00179 length=529
AGAGTGTTCAGTGAGGACATGGGCTACCTGATGCAGTACGGTGGAGGATGGGCCTCAGGAACAATTTCCCTTAAGGGTTTATTCAATGAGCACGAACTGTGGAGAAATGTATGGTCCAGGTCTAACGACGGAATGGACCTAGCCAGATACTTCGGGTGCTCGATTACACTGTACCCAGAGGAAAATCAGGATTATTTGTTCTGGTTTGACACAGAATTCGACCAGCAACAACTGATTAACTTGCAGGAATACACTCAACCAAGTGTAATGCTGCAAGCGAAAAA-CTCCAGATTAATAGCGGCTAAAAGTAGAATGCCAATTAGGAGGAGAGTGAAGAGAATTTTC
AGAGTGTTCAGTGAGGACATGGGCTACCTGATGCAGTACGGTGGAGGATGGGCCTCAGGAACAATTTCCCTTAAGGGTTTATTCAATGAGCACGAACTGTGGAGAAATGTATGGTCCAGGTCTAACGACGGAATGGACcTAGCCAGATACTTCGGGTGCTCGATTACACTGTACCCAGAGGAAAATCAGGATTATTTGTTCTGGTTTGACACAGAATTCGACCAGCAACAACTGATTAACTTGCAGGAATACACTCAACCAAGTGTAATGCTGCAAGCGAAAAAaCTCCAGATTAATAGCGGCTAAAaGTAGAaTGCCAATTAGGAGGAGAGTGAAGAGAATTTTC
>C00180 length=524
GTGTTCAGTGAGGACATGGGCTACCTGATGCAGTACGGTGGAGGATGGGCCTCAGGAACAA-TTTCCCTTAAGGGTTTATTCAATGAGCACGAACTGTGGAGAAATGTATGGTCCAGGTCTAACGACGGAATGGACCTAGCCAGATACTTCGGGTGCTCGATTACACTGTACCCAGAGGAAAATCAGGATTATTTGTTCTGGTTTGACACAGAATTCGACCAGCAACAACTGATTAACTTGCAGGAATACACTCAACCAAGTGTAATGCTGCAAGCGAAAAACTCCAGATTAATAGCGGCTAAAAGTAGAATGCCAATTAGGAGGAGAGTGAAGAGAATTTTC
GTGTTCAGTGAGGACATGGGCTACCTGATGCAGTACGGTGGAGGATGGGCCTCAGGAACAAaTTTCCCTTAAGGGTTTATTCAATGAGCACGAACTGTGGAGAAATGTATGGTCCAGGTCTAACGACGGAATGGACCTAGCCAGATACTTCGGGTGCTCGATTACACTGTACCCAGAGGAAAATCAGGATTATTTGTTCTGGTTTGACACAGAATTCGACcAGCAACAACTGATTAACTTGCAGGAATACACTCAACCAAGTGTAATGCTGCAAGCGAAAAACTCCAGATTAATAGCGGCTAAAAGTAGAATGCCAATTAGGAGGAGAGTGAAGAGAATTTTC
>C00181 length=527
TGTTCAGTGAGGACATGGGCTACCTGATGCAGTACGGTGGAGGATGGGCCTCAGGAACAATTTCCCTTAAGGGTTTATTCAATGAGCACGAACTGTGGAGAAATGTATGGTCCAGGTCTAACGACGGAATGGACCTAGCCAGATACTTCGGGTGCTCGATTACACTGTACCCAGAGGAAAATCAGGATTATTTGTTCTGGTTTGACACAGAATTCGACCAGCAACAACTGATTAACTTGCAGGAATACACTCAACCAAGTGTAATGCTGCAAGCGAAAAACTCCA-GATTAATAGCGGCTAAAAGTAGAATGCCAATT-AGGAGGAGAGTGAAGAGAATTTTC
TGTTCAGTGAGGACATGGGCTACCTGATGCAGTACGGTGGAGGATGGGCCTCAGGAACAATTTCCCTTAAGGGTTTATTCAATGAGCACGAACTGTGGAGAAATGTATGGTCCAGGTCTAACGACGGAATGGACCTAGCCAGATACTTCGGGTGCTCGATTACACTGTACCCAGAGGAAAATCAGGATTATTTGTTCTGGTTTGACACAGAATTCGACCAGCAACAACTGATTAACTTGCAGGAATACACTCAACCAAGTGTAATGCTGCAAGCGAAAAACTCCAaGATTAATAGCGGCTAAAAGTAGAATGCCAaTTtAGGAGGAGAGTGAAGAGAATTTTC
>C00182 length=521
TTCAGTGAGGACATGGGCTACCTGATGCAGTACGGTGGAGGATGGGCCTCAGGAACAATTTCCCTTAAGGGTTTATTCAATGAGCACGAACTGTGGAGAAATGTATGGTCCAGGTCTAACGACGGAATGGACCTAGCCAGATACTTCGGGTGCTCGATTACACTGTACCCAGAGGAAAATCAGGATTATTTGTTCTGGTTTGACACAGAATTCGACCAGCAACAACTGATTAACTTGCAGGAATACACTCAACCAAGTGTAATGCTGCAAGCGAAAAACTCCAGATTAATAGCGGCTAAAAGTAGAATGCCAATTAGGAGGAGAGTGAAGAGAATTTTCAT
TTCAGTGAGGACATGGGCTACCTGATGCAGTACGGTGGAGGATGGGCCTCAGGAACAATTTCCCTTAAGGGTTTATTCAATGAGCACGAACTGTGGAGAAATGTATGGTCCAGGTCTAACGACGGAATGGACCTAGCCAGATACTTCGGGTGCTCGATTACACTGTACCCAGAGGAAAaTCAGGATTATTTGTTCTGGTTTGACACAGAATTCGACCAGCAACAACTGATTAACTTGCAGGAATACACTCAACCAAGTGTAATGCTGCAAGCGAAAAACTCCAGATTAATAGCGGCTAAAAGTAGAATgCCAATTAGGAGGAGAGTGAAgAGAATTTTCAT
>C00183 length=526
TTCAGTGAGGACATGGGCTACCTGATGCAGTACGGTGGAGGATGGGCCTCAGGAACAATTTCCCTTAAGGGTTTATTCAATGAGCACGAACTGTGGAGAAATGTATGGTCCAGGTCTAACGACGGAATGGACCTAGCCAGATACTTCGGGTGCTCGATTACACTGTACCCAGAGGAAAATCAGGATTATTTGTTCTGGTTTGACACAGAATTCGACCAGCAACAACTGATTAACTTGCAGGAATACACTCAACCAAGTGTAATGCTGCAAGCGAAAAACTCCAGATTAATAGCGGCTAAAAGTAGAA-TGCCAATTAGGAGGAGAGTGAAGAGAATTTTCA
TTCAGTGAGGACATGGGCTACCTGATGCAGTACGGTGGAGGATGGGCCTCAGGAACAATTTCCCTTAAGGGTTTATTCAATGAGCACGAACTGTGGAGAAATGTATGGTCCAGGTCTAACGACGGAATGGACCTAGCCAGATACTTCGGGTGCTCGATTACACTGTACCCAGAGGAAAATCAGGATTATTTGTTCTGGTTTGACACAGAATTCGACCAGCAACAACTGATTAACTTGCAGGAATACACTCAACCAAGTGTAATGCTGCAAGCGAAAAACTCCAGATTAATAGCGGCTAAAAGTAGAAaTGCCAATTAGGAGGAGAGTGAAGAGAATTTTCA
>C00184 length=523
CAGTGAGGACATGGGCTACCTGATGCAGTACGGTGGAGGATGGGCCTCAGGAACAATTTCCCTTAAGGGTTTATTCAATGAGCACGAACTGTGGAGAAATGTATGGTCCAGGTCTAACGACGGAATGGACCTAGCCAGATACTTCGGGTGCTCGATTACACTGTACCCAGAGGAAAATCAGGATTATTTGTTCTGGTTTGACACAGAATTCGACCAGCAACAACTGATTAACTTGCAGGAATACACTCAACCAAGTGTAATGCTGCAAGCGAAAAACTCCAGATTAATAGCGGCTAAAAGTAGAATGCCAATTAGGA-GGAGAGTGAAGAGAATTTTCA
CAGTGAGGACATGGGCTACCTGATGCAGTACGGTGGAGGATGGGCCTCAGGAACAATTTCCCTTAAGGGTTTATTCAATGAGCACGAACTGTGGAGAAATGTATGGTCCAGGTCTAACGACGGAATGGACCTAGCCAGATACTTCGGGTGCTCGATTACACTGTACCCAGAGGAAAATCAGGATTATTTGTTCTGGTTTGACACAGAATTCGACCAGCAACAACTGATTAACTTgCAGGAATACACTCAACCAAGTGTAATGCTGCAAGCGAAAAACTCCAGATtAATAGCGGCTAAAAGTAGAATGCCAATTaGGAaGGAGAGTGAAGAGAATTTtCA
>C00185 length=522
CAGTGAGGACATGGGCTACCTGATGCAGTACGGTGGAGGATGGGCCTCAGGAACAATTTCCCTTAAGGGTTTATTCAATGAGCACGAACTGTGGAGAAATGTATGGTCCAGGTCTAACGACGGAATGGACCTAGCC-AGATACTTCGGGTGCTCGATTACACTGTACCCAGAGGAAAATCAGGATTATTTGTTCTGGTTTGACACAGAATTCGACCAGCAA-CAACTGATTAACTTGCAGGAATACACTCAACCAAGTGTAATGCTGCAAGCGAAAAACTCCAGATTAATAGCGGCTAAAAGTAGAATGCCAATTAGGAGGAGAGTGAAGAGAATTTTCATACCCCCCCCATCACAAATGACAACACAGTGGCA
CAGTGAGGACATGGGCTACCTGATGCAGTACGGTGGAGGATGGGCCTCAGGAACAATTTCCCTTAAGGGTTTATTCAATGAGCACGAACTGTGGAGAAATGTATGGTCCAGGTCTAACGACGGAATGGACCTAGCCcAGATACTTCGGGTGCTCGATTACACTGTACCCAGAGGAAAATCAGGATTATTTGTTCTGGTTTGACACAGAATTCGACCAGCAAaCAACTGATTAACTTGCAGGAATACACTCAACCAAGTGTAATGCTGCAAGCGAAAAaCTCCAGATTAATAGCGGCTAAAAGTAGAaTGCCAATTAGGAGGAGAGTGAaGAGAATTTTCATACCCCCCCcATCACAAATGACAACACAGTGGCA
>C00186 length=525
CAGTGAGGACATGGGCTACCTGATGCAGTACGGTGGAGGATGGGCCTCAGGAACAATTTCCCTTAAGGGTTTATTCAATGAGCACGAACTGTGGAGAAATGTATGGTCCAGGTCTAACGACGGAATGGACCTAGCCAGATACTTCGGGTGCTCGATTACACTGTACCCAGAGGAAAATCAGGATTATTTGTTCTGGTTTGACACAGAATTCGACCAGCAACAACTGATTAACTT-GCAGGAATACACTCAACCAAGTGTAATGCTGCAAGCGAAAAACTCCAGATTAATAGCGGCTAAAAGTAGAATGCCAATTAGGAGGAGAGTGAAGAGAATTTT
CAGTGAGGACATGGGCTACCTGATGCAGTACGGTGGAGGATGGGCCTCAGGAACAATTTCCCTTAAGGGTTTATTCAATGAGCACGAACTGTGGAGAAATGTATGGTCCAGGTCTAACGACGGAATGGACCTAGCCAGATACTTCGGGTGCTCGATTACACTGTACCCAGAGGAAAATCAGGATTATTTGTTCTGGTTTGACACAGAATTCGACCAGCAACAACTGATTAACTTtGCAGGAATACACTCAACCAAGTGTAATGcTGCAAGCGAAAAACTCCAGATTAATAGCGGCTAAAAGTAGAATGCCAATTAGGAGGAGAGTGAAGAGAATTTT
>C00187 length=528
AGTGAGGACATGGGCTACCTGATGCAGTACGGTGGAGGATGGGCCTCAGGAACAATTTCCCTTAAGGGTTTATTCAATGAGCACGAACTGTGGAGAAA-TGTATGGTCCAGGTCTAACGACGGAATGGACCTAGCCAGATACTTCGGGTGCTCGATTACACTGTACCCAGAGGAAAATCAGGATTATTTGTTCTGGTTTGACACAGAATTCGACCAGCAA-CAACTGATTAACTT-GCAGGAATACACTCAACCAAGTGTAATGCTGCAAGCGAAAAACTCCAGATTAATAGCGGCTAAAAGTAGAATGCCAATTAGGAGGAGAGTGAAGAGAATTTTCA
AGTGAGGACATGGGCTACCTGATGCAGTACGGTGGAGGATGGGCCTCAGGAACAATTTCCCTTAAGGGTTTATTCAATGAGCACGAACTGTGGAGAAAaTGTATGGTCCAGGTCTAACGACGGAATGGACCTAGCCAGATACTTCGGGTGCTCGATTACACTGTACCCAGAGGAAAaTCAGGATTATTTGTTCTGGTTTGACACAGAATTCGACCAGCAAaCAACTGATTAACTTtGCAGGAATACACTCAACCAAGTGTAATGCTGCAAGCGAAAAACTCCAGATTAATAGCGGCTAAAAGTAGAATGCCAATTAGGAGGAGAGTGAAGaGAATTTTCA
>C00188 length=525
AGTGAGGACATGGGCTACCTGATGCAGTACGGTGGAGGATGGGCCTCAGGAACAATTTCCCTTAAGGGTTTATTCAATGAGCACGAACTGTGGAGAAATGTATGGTCCAGGTCTAACGACGGAATGGACCTAGCCAGATACTTCGGGTGCTCGATTACACTGTACCCAGAGGAAAATCAGGATTATTTGTTCTGGTTTGACACAGAATTCGACCAGCAACAACTGATTAACTTGCAGGAATACACTCAACCAAGTGTAATGCTGCAAGCGAAAAACTCCAGATTAATAGCGGCTAAAAGTAGAATGCCAATTAGGAGGAGAGTGAAGAGAA-TTTTCA
AGTGAGGACATGGGCTACCTGATGCAGTACGGTGGAGGATGGGCCTCAGGAACAATTTCCCTTAAGGGTTTATTCAATGAGCACGAACTGTGGAGAAATGTATGGTCCAGGTCTAACGACGGAATGGACCTAGCCAGATACTTCGGGTGCTCGATTACACTGTACCCAGAGGAAAATCAGGATTATTTGTTCTGGTTTGACACAGAATTCGACCAGCAACAACTGATTAACTTGCAGGAATACACTCAACCAAGTGTAATGCTGCAAGCGAAAAACTCCAGATTAATAGCGGCTAAAAGTAGAATGCCAATTAGGAGGAGAGTGAAGAGAAaTTTTCA
>C00189 length=526
AGTGAGGACATGGGCTACCTGATGCAGTACGGTGGAGGATGGGCCTCAGGAACAATTTCCCTTAAGGGTTTATTCAATGAGCACGAACTGTGGAGAAATGTATGGTCCAGGTCTAACGACGGAATGGACCTAGCCAGATACTTCGGGTGCTCGATTACACTGTACCCAGAGGAAAATCAGGATTATTTGTTCTGGTTTGACACAGAATTCGACCAGCAACAACTGATTAACTTGCAGGAATACACTCAACCAAGTGTAATGCTGCAAGCGAAAAACTCCAGATTAATAGCGGCTAAAAGTAGAATGCCAATTAGGAGGAGAGTGAAGAGAATTTTCA
AGTGAGGACATGGGCTACCTGATGCAGTACGGTGGAGGATGGGCCTCAGGAACAATTTCCCTTAAGGGTTTATTCAATGAGCACGAACTGTGGAGAAATGTATGGTCCAGGTCTAACGACGGAATGGACCTAGCCAGATACTTCGGGTGCTCGATTACACTGTACCCAGAGGAAAATCAGGATTATTTGTTCTGGTTTGACACAGAATTCGACCAGCAACAACTGATTAACTTGCAGGAATACACTCAACCAAGTGTAATGCTGCAAGCGAAAAACTCCAGATTAATAGCGGCTAAAAGTAGAATGCCAATTAGGAGGAGAGTGAAGAGAATTTTCA
>C00190 length=527
GTGAGGACATGGGCTACCTGATGCAGTACGGTGGAGGATGGGCCTCAGGAACAATTTCCCTTAAGGGTTTATTCAATGAGCACGAACTGTGGAGAAATGTATGGTCCAGGTCTAACGACGGAATGGACCTAGCCAGATACTTCGGGTGCTCGATTACACTGTACCCAGAGGAAAATCAGGATTATTTGTTCTGGTTTGACACAGAATTCGACCAGCAACAACTGATT-AACTTGCAGG-AATACACTCAACCAAGTGTAATGCTGCAAGCGAAAAACTCCAGATTAATAGCGGCTAAAA-GTAGAATGCCAATTAGGAGGAGAGTGAAGAGAATTTTCA
GTGAGGACATGGGCTACCTGATGCAGTACGGTGGAGGATGGGCCTCAGGAACAATTTCCCTTAAGGGTTTATTCAATGAGCACGAACTGTGGAGAAATGTATGGTCCAGGTCTAACGACGGAATGGACCTAGCCAGATACTTCGGGTGCTCGATTACACTGTACCCAGAGGAAAATCAGGATTATTTGTTCTGGTTTGACACAGAATTCGACCAGCAACAACTGATTtAACTTGCAGGgAATACACTCAACcAAGTGTAATGCTGCAAGCGAAAAaCTCCAGATTAATAGCGGCTAAAAaGTAGAATGCCAATTAGGAGGAGAGTGAAGAGAATTTTCA
>C00191 length=530
AGGACATGGGCTACCTGATGCAGTACGGTGGAGGATGGGCCTCAGGAACAATTTCCCTTAAGGGTTTATTCAATGAGCACGAACTGTGGAGAAATGTATGGTCCAGGTCTAACGACGGAATGGACCTAGCCAGATACTTCGGGTGCTCGA-TTACACTGTACCCAGAGGAAAATCAGGATTATTTGTTCTGGTTTGACACAGAATTCGACCAGCAACAACTGATTAACTTGCAGGAATACACTCAACCAAGTGTAATGCTGCAAGCGAAAAACTCC-AGATTAATAGCGGCTAAAAGTAGAATGCCAATTAGGAGGAGAGTGAAGAGAATTTTCA
AGGACATGGGCTACCTGATGCAGTACGGTGGAGGATGGGCCTCAGGAACAATTTCCCTTAAGGGTTTATTCAATGAGCACGAACTGTGGAGAAATGTATGGTCCAGGTCTAACGACGGAATGGACCTAGCCAGATACTTCGGGTGCTCGAaTTACACTGTACCCAGAGGAAAATCAGGATTATTTGTTCTGGTTTGACACAGAATTCGACCAGCAACAACTGATTAACTTGCAGGAATACACTCAACCAAGtGTAATGCTGCAAGCGAAAAaCTCCcAGATTAATAGCGGCTAAAAGTAGAATGCCAATTAGGAGGAGAGTGAAGAGAATTTTCA
>C00192 length=525
CATGGGCTACCTGATGCAGTACGGTGGAGGATGGGCCTCAGGAACAATTTCCCTTAAGGGTTTATTCAATGAGCACGAACTGTGGAGAAATGTATGGTCCAGGTCTAACGACGGAATGGACCTAGCCAGATACTTCGGGTGCTCGATTACACTGTACCCAGAGGAAAATCAGGATTATTTGTTCTGGTTTGACACAGAATTCGACCAGCAACAACTGATTAACTTGCAGGAATACACTCAACCAAGTGTAATGCTGCAAGCGAAAAACTCCAGATTAATAGCGGCTAAAAGTAGAATGCCAATTAGGAGGAGAGTGAAGAGAATTTTCA
CATGGGCTACCTGATGCAGTACGGTGGAGGATGGGCCTCAGGAACAATTTCCCTTAAGGGTTTATTCAATGAGCACGAACTGTGGAGAAATGTATGGTCCAGGTCTAACGACGGAATGGACCTAGCCAGATACTTCGGGTGCTCGATTACACTGTACCCAGAGGAAAATCAGGATTATTTGTTCTGGTTTGACACAGAATTCGACCAGCAACAACTGATTAACTTGCAGgAATACACTCAACCAAGTGTAATGCTGCAAGCGAAAAACTCCAGATTAATAGCGGcTAAAAGTAGAATGCCAATTAGGAGGAGAGTGAAGAGAATTTTCA
>C00193 length=528
CATGGGCTACCTGATGCAGTACGGTGGAGGATGGGCCTCAGGAACAATTTCCCTTAAGGGTTTATTCAATGAGCACGAACTGTGGAGAAATGTATGGTCCAGGTCTAACGACGGAATGGACCTAGCCAGATACTTCGGGTGCTCGATTACACTGTACCCAGAGGAAAATCAGGATTATTTGTTCTGGTTTGACACAGAATTCGACCAGCAACAACTGATTAACTTGCAGGAATACACTCAACCAAGTGTAATGCTGCAAGCGAAAAACTCCAGATTAATAGCGGCTAAAAGTAGAATGCCAATTAGGAGGAGAGTGAAGAGAATTTTCAT
CATGGGCTACCTGATGCAGTACGGTGGAGGATGGGCCTCAGGAACAATTTCCCTTAAGGGTTTATTCAATGAGCACGAACTGTGGAGAAATGTATGGTCCAGGTCTAACGACGGAATGGACCTAGCCAGATACTTCGGGTGCTCGATTACACTGTACCCAGAGGAAAATCAGGATTATTTGTTCTGGTTTGACACAGAATTCGACCAGCAACAACTGATTAACTTGCAGGAATACACTCAACCAAGTGTAATGCTGCAAGCGAAAAACTCCAGATTAaTAGCGGCTAAAAGTAGAAtGCCAATTAGGAGGAGAGTGAaGAGAATTTTCAT
>C00194 length=535
ATGGGCTACCTGATGCAGTACGGTGGAGGATGGGCCTCAGGAACAATTTCCCTTAAGGGTTTATTCAATGAGCACGAACTGTGGAGAAATGTATGGTCCAGGTCTAACGACGGAATGGACCTAGCCAGATACTTCGGGTGCTCGATTACACTGTACCCAGAGGAAAATCAGGATTATTTGTTCTGGTTTGACACAGAATTCGACCAGCAACAACTGATTAACTTGCAGGAA-TACACTCAACCAAGTGTAATGCTGCAAGCGAAAAACTCCAGATTAATAG-CGGCTAAAAGTAGAATGCCAATTAGGAGGAGAGTGAAGAGAATTTTCA
ATGGGCTACCTGATGCAGTACGGTGGAGGATGGGCCTCAGGAACAATTTCCCTTAAGGGTTTATTCAATGAGCACGAACTGTGGAGAAATGTATGGTCCAGGTCTAACGACGGAATGGACCTAGCCAGATACTTCGGGTGCTCGATTACACTGTACCCAGAGGAAAATCAGGATTATTTGTTCTGGTTTGACACAGAATTCGACCAGCAACAACTGATTAACTTGCAGGAAaTACACTCAACCAAGTGTAATGCTGCAAGCGAAAAACTCCAGATTAATAGgCGGCTAAAAGTAGAATGCCAATTAGGAGGAGaGTGAAGAGAATTTTCA
>C00195 length=533
TGGGCTACCTGATGCAGTACGGTGGAGGATGGGCCTCAGGAACAATTTCCCTTAAGGGTTTATTCAATGAGCACGAACTGTGGAGAAATGTATGGTCCAGGTCTAACGACGGAATGGACCTAGCCAGATACTTCGGGTGCTCGATTACACTGTACCCAGAGGAAAATCAGGATTATTTGTTCTGGTTTGACACAGAATTCGACCAGCAACAACTGATTAACTTGCAGGAATACACTCAACCAAGTGTAATGCTGCAAGCGAAAAACTCCAGATTAATAGCGGCTAAAAGTAGAATGCCAATTAGGAGGAGAGTGAAGAGAATTTTC
TGGGCTACCTGATGCAGTACGGTGGAGGATGGGCCTCAGGAACAATTTCCCTTAAGGGTTTATTCAATGAGCACGAACTGTGGAGAAATGTATGGTCCAGGTCTAACGACGGAATGGACCTAGCCAGATACTTCGGGTGCTCGATTACACTGTACCCAGAGGAAAATCAGGATTATTTGTTCTGGTTTGACACAGAATTCGACCAGCAACAACTGATTAACTTGCAGGAATACACTCAACCAAGTGTAATGCTGCAAGCGAAAAACTCCAGATTAATAGCGGCTAAAAGTAGAATGCCAATTAGGAGGAGAGTGAAGAGAATTTTC
>C00196 length=537
GCTACCTGATGCAGTACGGTGGAGGATGGGCCTCAGGAACAATTTCCCTTAAGGGTTTATTCAATGAGCACGAACTGTGGAGAAATGTATGGTCCAGGTCTAACGACGGAATGGACCTAGCCAGATACTTCGGGTGCTCGATTACACTGTACCCAGAGGAAAATCAGGATTATTTGTTCTGGTTTGACACAGAATT-CGACCAGCAACAACTGATTAACTTGCAGGAATACACTCAACCAAGTGTAATGCTGCAAGCGAAAAACTCCAGATTAATAGCGGCTAAAAGTAGAATGCCAATTAGGAGG-AGAGTGAAGAGAATTTTCA
GCTACCTGATGCAGTACGGTGGAGGATGGGCCTCAGGAACAATTTCCCTTAAGGGTTTATTCAATGAGCACGAACTGTGGAGAAATGTATGGTCCAGGTCTAACGACGGAATGGACCTAGCCAGATACTTCGGGTGCTCGATTACACTGTACCCAGAGGAAAATCAGGATTATTTGTTCTGGTTTGACACAGAATTtCGACCAGCAACAACTGATtAACTTGCAGGAATACACTCAACCAAGTGTAATGCTGCAAGCGAAAAACTCCAGATTAATAGCGGCTAAAAGTAGAATGCCAATTAGGAGGgAGAGTGAAGAGAATTTTCA
>C00197 length=540
GCTACCTGATGCAGTACGGTGGAGGATGGGCCTCAGGAACAATTTCCCTTAAGGGTTTATTCAATGAGCACGAACTGTGGAGAAATGTATGGTCC-AGGTCTAACGACGGAATGGACCTAGCCAGATACTTCGGGTGCTCGATTACACTGTACCCAGAGGAAAATCAGGATTATTTGTTCTGGTTTGACACAGAATTCGACCAGCAACAACTGATTAACTTGCAGGAATACACTCAACCAAGTGTAATGCTGCAAGCGAAAAACTCCAGATTAATAGCGGCTAAAA-GTAGAATGCCAATTAGG-AGGAGAGTGAA-GAGAATTTTCA
GCTACCTGATGCAGTACGGTGGAGGATGGGCCTCAGGAACAATTTCCCTTAAGGGTTTATTCAATGAGCACGAACTGTGGAGAAATGTATGGTCCcAGGTCTAACGACGGAATGGACCTAGCCAGATACTTCGGGTGCTCGATTACACTGTACCCAGAGGAAAATCAGGATTATTTGTTCTGGTTTGACACAGAATTCGACCAGCAACAACTGATTAACTTGCAGGAATACACTCAACCAAGTGTAATGCTGCAAGCGAAAAACTCCAGATTAATAGCGGCTAAAAaGTAGAATGCCAATTAGGgAGGAGAGTGAAaGAGAATTTTCA
>C00198 length=533
CCTGATGCAGTACGGTGGAGGATGGGCCTCAGGAACAATTTCCCTTAAGGGTTTATTCAATGAGCACGAACTGTGGAGAAATGTATGGTCCAGGTCTAACGACGGAATGGACCTAGCCAGATACTTCGGGTGCTCGATTACACTGTACCCAGAGGAAAATCAGGATTATTTGTTCTGGTTTGACACAGAATTCGACCAGCAACAACTGATTAACTTGCAGGAATACACTCAACCAAGTGTAATGC-TGCAAGCGAAAAACTCCAGATTAATAGCGGCTAAAAGTAGAATGCCAATTAGGAGGAGAGTGAAGAGAATTTTCA
CCTGATGCAGTACGGTGGAGGATGGGCCTCAGGAACAATTTCCCTTAAGGGTTTATTCAATGAGCACGAACTGTGGAGAAATGTATGGTCCAGGTCTAaCGACGGAATGGACCTAGCCAGATACTTCGGGTGCTCGATTACACTGTACCCAGAGGAAAATCAGGATTATTTGTTCTGGTTTGACACAGAATTCGACCAGCAACAACTGATTAACTTGCAGGAATACACTCAACCAAGTGTAATGCcTGCAAGCGAAAAACTCCAGATTAATAGCGGCTAAAaGTAGAATGCCAATTAGGAGGAGAGTGAAGAGAATTTtCA
>C00199 length=536
ATGCAGTACGGTGGAGGATGGGCCTCAGGAACAATTTCCCTTAAGGGTTTATTCAATGAGCACGAACTGTGGAGAAATGTATGGTCCAGGTCTAACGACGGAATGGACCTAGCCAGATACTTCGGGTGCTCGATTACACTGTACCCAGAGGAAAATCAGGATTATTTGTTCTGGTTTGACACAGAATTCGACCAGCAACAACTGATTAACTTGCAGGAATACACTCAACCAAGTGTAATGCTGCAAGCGAAAAACTCCAGATTAATAGCGGCTAAAAGTAGAATGCCAATTAGGAGGAGAGTGAAGA-GAATTTT-CA
ATGCAGTACGGTGGAGGATGGGCCTCAGGAACAATTTCCCTTAAGGGTTTATTCAATGAGCACGAACTGTGGAGAAATGTATGGTCCAGGTCTAACGACGGAATGGACCTAGCCAGATACTTCGGGTGCTCGATTACACTGTACCCAGAGGAAAATCAGGATTATTtGTTCTGGTTTGACACAGAATTCGACCAGCAACAACTGATTAACTTGCAGGAATACACTCAACCAAGTGTAATGCTGCAAGCGAAAAACTCCAGATTAATAGCGGCTAAAAGTAGAATGCCAATTAGGAGGAGAGTGAAGAaGAATTTTtCA
>C00200 length=535
TACGGTGGAGGATGGGCCTCAGGAACAATTTCCCTTAAGGGTTTATTCAATGAGCACGAACTGTGGAGAAATGTATGGTCCAGGTCTAACGACGGAATGGACCTAGCCAGATACTTCGGGTGCTCGATTACACTGTACCCAGAGGAAAATCAGGATTATTTGTTCTGGTTTGACACAGAATTCGACCAGCAACAACTGATTAACTTGCAGGAATACACTCAACCAAGTGTAATGCTGCAAGC-GAAAAACTCCAGATTAATAGCGGCTAAAAGTAGAATGCCAATTAGGAGGAGAGTGAAGAGAATTTT-CA
TACGGTGGAGGATGGGCCTCAGGAACAATTTCCCTTAAGGGTTTATTCAATGAGCACGAACTGTGGAGAAATGTATGGTCCAGGTCTAACGACGGAATGGACCTAGCCAGATACTTCGGGTGCTCGATTACACTGTACCCAGAGGAAAATCAGGATTATTTGTTCTGGTTTGACACAGAATTCGACCAGCAACAACTGATtAACTTGCAGGAATACACTCAACCAAGTGTAATGCTGCAAGCcGAAAAACTCCAGATTAATAGCGGCTAAAAGTAGAATGCCAATTAGGAGGAGAGTGAAGAGAATTTTtCA
>C00201 length=541
CGGTGGAGGATGGGCCTCAGGAACAATTTCCCTTAAGGGTTTATTCAATGAGCACGAACTGTGGAGAAATGTATGGTCCAGGTCTAACGACGGAATGGACCTAGCCAGATACTTCGGGTGCTCGATTACACTGTACCCAGAGGAAAATCAGGATTATTTGTTCTGGTTTGACACAGAATTCGACCAGCAACAACTGATTAACTTGCAGGAATACACTCAACCAAGTGTAATGCTGCAAGCGAAAAACTCCAGATTAATAGCGGCTAAAAGTAGAATGCCAATTAGGAGGAGAGTGAAGAGAATTTTCA
CGGTGGAGGATGGGCCTCAGGAACAATTTCCCTTAAGGGTTTATTCAATGAGCACGAACTGTGGAGAAATGTATGGTCCAGGTCTAACGACGGAATGGACCTAGCCAGATACTTCGGGTGCTCGATTACACTGTACCCAGAGGAAAATCAGGATTATTTGTTCTGGTTTGACACAGAATTCGACCAGCAACAACTGATTAACTTGCAGGAATACACTCAACCAaGTGTAATGCTGCAAGCGAAAAACTCCAGATTAATAGCGGCTAAAAGTAGAATGCCAATTAGGAGGAGAGTGAAGAGAATTTTCA
>C00202 length=542
GGTGGAGGATGGGCCTCAGGAACAATTTCCCTTAAGGGTTTATTCAATGAGCACGAACTGTGGAGAAATGTATGGTCCAGGTCTAACGACGGAATGGACCTAGCCAGATACTTCGGGTGCTCGATTACACTGTACCCAGAGGAAAATCAGGATTATTTGTTCTGGTTTGACACAGAATTCGACCAGCAACAACTGATTAACTTGCAGGAATACACTCAACCAAGTGTAATGCTGCAAGCGAAAAACTCCAGATTAATAGCGGCTAAAAGTAGAATGCCAATTAGGAGGAGAGTGAAGAGAATTTTCA
GGTGGAGGATGGGCCTCAGGAACAATTTCCCTTAAGGGTTTATTCAATGAGCACGAACTGTGGAGAAATGTATGGTCCAGGTCTAACGACGGAATGGACCTAGCCAGATACTTCGGGTGCTCGATTACACTGTACCCAGAGGAAAATCAGGATTATTTGTTCTGGTTTGACACAGAATTCGACCAGCAACAACTGATTAACTTGCAGGAATACACTCAACCAAGTGTAATGCTGCAAGCGAAAAACTCCAGATTAAtAGCGgCTAAAAGTAGAATGCCAATTAGGAGGAGAGTGAAGAGAATTTTCA
>C00203 length=534
GGAGGATGGGCCTCAGGAACAATTTCCCTTAAGGGTTT-ATTCAATGAGCACGAACTGTGGAGAAATGTATGGTCCAGGTCTAACGACGGAATGGACCTAGCCAGATACTTCGGGTGCTCGATTACACTGTACCCAGAGGAAAATCAGGATTATTTGTTCTGGTTTGACACAGAATTCGACCAGCAACAACTGATTAACTTGCAGGAATACACTCAACCAAGTGTAATGCTGCAAGCGAAAAACTCCAGATTAATAGCGGCTAAAAGTAGAATGCCAATTAGGAGGAGAGTGAAGAGAATTTTCA
GGAGGATGGGCCTCAGGAACAATTTCCCTTAAGGGTTTtATTCAATGAGCACGAACTGTGGAGAAATGTATGGTCCAGGTCTAACGACGGAATGGACCTAGCCAGATACTTCGGGTGCTCGATTACACTGTACCCAGAGGAAAATCAGGATTATTTGTTCTGGTTTGACACAGAATTCGACCAGCAACAACTGATTAACTTGCAGGAATACACTCAACCAAGTGTAATGCTGCAAGCGAAAAACTCCAGATTAATAGCGGCTAAAAGTAGAATGCCAATTAGGAGGAGAGTGAAGAGAaTTTTCA
>C00204 length=542
GGATGGGCCTCAGGAACAATTTCCC-TTAAGGGTTTATTCAATGAGCACGAACTGTGGAGAAATGTATGGTCCAGGTCTAACGACGGAATGGACCTAGCCAGATACTTCGGGTGCTCGATTACACTGTACCCAGAGGAAAATCAGGATTATTTGTTCTGGTTTGACACAGAA-TTCGACCAGCAACAA-CTGATTAACTTGCAGGAATACACTCAACCAAGTGTAATGCTGCAAGCGAAAAACTCCAGATTAATAGCGGCTAAAAGTAGAATGCCAATTAGGAGGAGAGTGAAGAGAATTTTCA
GGATGGGCCTCAGGAACAATTTCCCcTTAAGGGTTTATTCAATGAGCACGAACTGTGGAGAAATGTATGGTCCAGGTCTAACGACGGAATGGACCTAGCCAGATACTTCGGGTGCTCGATTACACTGTACCCAGAGGAAAATCAGGATTATTTGTTCTGGTTTGACACAGAAaTTCGACCAGCAACAAaCTGATTAACTTGCAGGAATACACTCAACCAAGTGTAATGCTGCAAGCGAAAAACTCCAGATTAATAGCGGCTAAAaGTAGAATGCCAATTAGGAGGAGAGTGAAGAGAATTTTCA
>C00205 length=536
GCCTCAGGAACAATTTCCCTTAAGGGTTTATTCAATGAGCACGAACTGTGGAGAAATGTATGGTCCAGGTCTAACGACGGAATGGACCTAGCCAGATACTTCGGGTGCTCGATTACACTGTACCCAGAGGAAAATCAGGATTATTTGTTCTGGTTTGACACAGAATTCGACCAGCAACAACTGATTAACTTGCAGGAATACACTCAACCAAGTGTAATGCTGCAAGCGAAAAA-CTCCAGATTAAT-AGCGGCTAAAAGTAGAATGCCAATTAGGAGGAGAGTGAAGAGAATTTTC
GCCTCAGGAACAATTTCCCTTAAGGGTTTATTCAATGAGCACGAACTGTGGAGAAATGTATGGTCCAGGTCTAACGACGGAATGGACCTAGCCAGATACTTCGGGTGCTCGATTACACTGTACCCAGAGGAAAaTCAGGATTATTTGTTCTGGTTTGACACAGAATTCGACCAGCAACAACTGATTAACTTGCAGGAATACACTCAACCAAGTGTAATGCTGCAAGCGAAAAAaCTCCAGATTAaTtAGCGGCTAAAAGTAGAATGCCAaTTAGGAGGAGAGTGAAGAGAATTTTC
>C00206 length=538
GCCTCAGGAACAATTTCCCTTAAGGGTTTATTCAATGAGCACGAACTGTGGAGAAATGTATGGTCCAGGTCTAACGACGGAATGGACCTAGCCAGATACTTCGGGTGCTCGATTACACTGTACCCAGAGGAAAATCAGGATTATTTGTTCTGGTTTGACACAGAATTCGACCAGCAACAACTGATTAACTTGCAGGAATACACTCAACCAAGTGTAATGCTGCAAGCGAAAAA-CTCCAGATTAATAGCGGCTAAAAGTAGAATGCCAATT-AGGAGGAGAGTGAAGAGAATTTTCATAC
GCCTCAGGAACAATTTCCCTTAAGGGTTTATTCAATGAGCACGAACTGTGGAGAAATGTATGGTCCAGGTCTAACGACGGAATGGACCTAGCCAGATACTTCGGGTGCTCGATTACACTGTACCCAGAGGAAAATCAGGATTATTTGTTCTGGTTTGACACAGAATTCGACCAGCAACAACTGATTAACTTGCAGGAATACACTCAACCAAGTGTAATGCTGCAAGCGAAAAAaCTCCAGATTAATAGCGGCTAAAAGTAGAATGCCAATTtAGGAGGAGAGTGAAGAGAATTTTCATAC
>C00207 length=532
CCTCAGGAACAATTTCCCTTAAGGGTTTATTCAATGAGCACGAACTGTGGAGAAATGTATGGTCCAGGTCTAACGACGGAATGGACCTAGCCAGATACTTCGGGTGCTCGATTACACTGTACCCAGAGGAAAATCAGGATTATTTGTTCTGGTTTGACACAGAATTCGACCAGCAACAACTGATTAACTTGCAGGAATACACTCAACCAAGTGTAATGCTGCAAGCGAAAAACTCCAGATTAATAGCGGCTAAAAGTAGAATGCCAATTAGGAGGAGAGT-GAA-GAG-AATTTTC
CCTCAGGAACAATTTCCCTTAAGGGTTTATTCAATGAGCACGAACTGTGGAGAAATGTATGGTCCAGGTCTAACGACGGAATGGACCTAGCCAGATACTTCGGGTGCTCGATTACACTGTACCCAGAGGAAAATCAGGATTATTTGTTCTGGTTTGACACAGAATTCGACCAGCAACAACTGATTAACTTGCAGGAATACACTCAACCAAGTGTAATGCTGCAAGCGAAAAACTCCAGATTAATAGCGGCTAAAAGTAGAATGCCAATTAGGAGgAGAGTtGAAaGAGgAATTTTC
>C00208 length=529
GGAACAATTTCCCTTAAGGGTTTATTCAATGAGCACGAACTGTGGAGAAATGTATGGTCCAGGTCTAACGACGGAATGGACCTAGCCAGATACTTCGGGTGCTCGATTACACTGTACCCAGAGGAAAATCAGGATTATTTGTTCTGGTTTGACACAGAATTCGACCAGCAACAACTGATTAACTTGCAGGAATACACTCAACCAAGTGTAATGCTGCAAGCGAAAAACTCCA-GATTAATAGCGGCTAAAAGTAGAATGCCAATTAGGAGGAGAGTGAAGAGAATTTTCA
GGAACAATTtCCCTTAAGGGTTTATTCAATGAGCACGAACTGTGGAGAAATGTATGGTCCAGGTCTAACGACGGAATGGACCTAGCCAGATACTTCGGGTGCTCGATTACACTGTACCCAGAGGAAAATCAGGATTATTTGTTCTGGTTTGACACAGAATTCGACCAGCAACAACTGATTAACTTGCAGGAATACACtCAACCAAGTGTAATGCTGCAAGCGAAAAACTCCAagATTAATAGCGGCTAAAaGTAGAATGCCAATTAGGAGGAGAGTGAAGAGAATTTTCA
>C00209 length=536
GGAACAATTTCCCTTAAGGGTTTATTCAATGAGCACGAACTGTGGAGAAATGTATGGTCCAGGTCTAACGACGGAATGGACCTAGCCAGATACTTCGGGTGCTCGATTACACTGTACCCAGAGGAAAA-TCAGGATTATTT-GTTCTGGTTTGACACAGAATTCGACCAGCAACAACTGATTAACTTGCAGGAATACACTCAACCAAGTGTAATGCTGCAAGCGAAAAA-CTCCAGATT-AATAGCGGCTAAAAGTAGAATGCCAATTAGGAGGAGAGTGAAGAGAATTTTCAT
GGAACAATTTCCCTTAAGGGTTTATTCAATGAGCACGAACTGTGGAGAAATGTATGGTCCAGGTCTAACGACGGAATGGACCTAGCCAGATACTTCGGGTGCTCGATTACACTGTACCCAGAGGAAAAaTCAGGATTATTTtGTTCTGGTTTGACACAGAATTCGACCAGCAACAACTGATTAACTTGCAGGAATACACTCAACCAAGTGTAATGCTgCAAGCGAAAAAaCTCCAGATTtAATAGCGGCTAAAAGTAGAATGCCAATTAGGAGGAGAGTGAAGAGAATTTTCAT
>C00210 length=530
CAATTTCCCTTAAGGGTTTATTCAATGAGCACGAACTGTGGAGAAATGTATGGTCCAGGTCTAACGACGGAATGGACCTAGCCAGATACTTCGGGTGCTCGATTACACTGTACCCAGAGGAAAATCAGGATTATTTGTTCTGGTTTGACACAGAATTCGACCAGCAACAACTGATTAACTTGCAGGAATACACTCAACCAAGTGTAATGCTGCAAGCGAAAAACTCCAGATTAATAGCGGCTAAAAGTAGAATGCCAATT-AGGAGGAGAGTGAAGAGAATTTTC
CAATTTCCCTTAAGGGTTTATTCAATGAGCACGAACTGTGGAGAAATGTATGGTCCAGGTCTAACGACGGAATGGACCTAGCCAGATACTTCGGGTGCTCGATTACACTGTACCCAGAGGAAAATCAGGATTATTTGTTCTGGTTTGACACAGAATTCGACCAGCAACAACTGATTAACTTGCAGGAATACACTCAACCAAGTGTAATGCTGCAAGCGAAAAACTCCAGATTAATAGCGGCTAAAAGTAGAATGCCAATTtAGGAGGAGAGTGAAGAGAATTTTC
>C00211 length=518
TTTCCCTTAAGGGTTTATTCAATGAGCACGAACTGTGGAGAAATGTATGGTCCAGGTCTAACGACGGAATGGACCTAGCCAGATACTTCGGGTGCTCGATTACACTGTACCCAGAGGAAAATCAGGATTATTTGTTCTGGTTTGACACAGAATTCGACCAGCAACAACTGATTAACTTGCAGGAATACACTCAACCAAGTGTAATGCTGCAA-GCGAAAAACTCCAGATTAATAGCGGCTAAAAGTAGAATGCCAATTAGGAGGAGAGTGAAGAGAATTTT
TTTCCCTTAAGGGTTTATTCAATGAGCACGAACTGTGGAGAAATGTATGGTCCAGGTCTAACGACGGAATGGACCTAGCCAGATACTTCGGGTGCTCGATTACACTGTACCCAGAGGAAAATCAGGATTATTTGTTCTGGTTTGACACAGAATTCGACCAGCAACAACTGATTAACTTGCAGGAATACACTCAACCAAGTGTAATGCTGCAAaGCGAAAAACTCCAGATTAATAGCGGCTAAAaGTAGAATGCCAATTAGGAGGAGAGTGAAGAGAATTTT
>C00212 length=532
TTCCCTTAAGGGTTTATTCAATGAGCACGAACTGTGGAGAAATGTATGGTCCAGGTCTAACGACGGAATGGACCTAGCCAGATACTTCGGGTGCTCGATTACACTGTACCCAGAGGAAAATCAGGATTATTTGTTCTGGTTTGACACAGAATTCGACCAGCAACAACTGATTAACTTGCAGGAATACACTCAACCAAGTGTAATGCTGCAAGCGAAAAACTCCAGATTAATAGCGGCTAAAAGTAGAATGCCAATTAGGAGGAGAGTGAAGAGAATTTT-CA
TTCCCTTAAGGGTTTATTCAATGAGCACGAACTGTGGAGAAATGTATGGTCCAGGTCTAACGACGGAATGGACCTAGCCAGATACTTCGGGTGCTCGATTACACTGTACCCAGAGGAAAATCAGGATTATTTGTTCTGGTTTGACACAGAATTCGACCAGCAACAACTGATTAACTTGCAGGAATACACTCAACCAAGTGTAATGCTGCAAGCGAAAAACTCCAGATTAATAGCGGCTAAAAGTAGAATGCCAATTAGgAGGAGAGTGAAGAGAATTTTtCA
>C00213 length=530
TTCCCTTAAGGGTTTATTCAATGAGCACGAACTGTGGAGAAATGTATGGTCCAGGTCTAACGACGGAATGGACCTAGCCAGATACTTCGGGTGCTCGATTACACTGTACCCAGAGGAAAATCAGGATTATTTGTTCTGGTTTGACACAGAATTCGACCAGCAACAACTGATTAACTTGCAGGAATACACTCAACCAAGTGTAATGCTGCAAGCGAAAAACTCC-AGATTAATAGCGGCTAAAA-GTAGAATGCCAATTAGGAGGAGAGTGAAGAGAATTTTCA
TTCCCTTAAGGGTTTATTCAATGAGCACGAACTGTGGAGAAATGTATGGTCCAGGTCTAACGACGGAATGGACCTAGCCAGATACTTCGGGTGCTCGATTACACTGTACCCAGAGGAAAATCAGGATTATTTGTTCTGGTTTGACACAGAATTCGACCAGCAACAACTGATTAACTTGCAGGAATACACTCAACCAAGTGTAATGCTGCAAGCGAAAAACTCCcAGATTAATAGCGGCTAAAAaGTAGAATGCCAATTAGGAGGAGAGTGAAGAGAATTTTCA
>C00214 length=527
TCCCTTAAGGGTTTATTCAATGAGCACGAACTGTGGAGAAATGTATGGTCCAGGTCTAACGACGGAATGGACCTAGCCAGATACTTCGGGTGCTCGATTACACTGTACCCAGAGGAAAATCAGGATTATTTGTTCTGGTTTGACACAGAATTCGACCAGCAACAACTGATTAACTTGCAGGAATACACTCAACCAAGTGTAATGCTGCAAGCGAAAAACTCCAGATTAATAGCGGCTAAAAGTAGAATGCCAATTAGGAGGAGAGTGAAGAGAATTTTCA
TCCCTTAAGGGTTTATTCAATGAGCACGAACTGTGGAGAAATGTATGGTCCAGGTCTAACGACGGAATGGACCTAGCCAGATACTTCGGGTGCTCGATTACACTGTACCCAGAGGAAAATCAGGATTATTTGTTCTGGTTTGACACAGAATTCGACCAGCAACAACTGATTAACTTGCAGGAATACACTCAACCAAGTGTAATGCTGCAAGCGAAAAACTCCAGATTAATAGCGGCTAAAAGTAGAATGCCAATTAGGAGGAGAGTGAAGAGAATTTTCA
>C00215 length=528
TTAAGGGTTTATTCAATGAGCACGAACTGTGGAGAAATGTATGGTCCAGGTCTAACGACGGAATGGACCTAGCCAGATACTTCGGGTGCTCGATTACACTGTACCCAGAGGAAAATCAGGATTATTTGTTCTGGTTTGACACAGAATTCGACCAGCAACAACTGATTAACTTGCAGGAATACACTCAACCAAGTGTAATGCTGCAAGCGAAAAACTCC-AGATTAATAGCGGCTAAAAGTAGAATGCCAATTAGGAGGAGAGTGAAGAGAATTTTCA
TTAAGGGTTTATTCAATGAGCACGAACTGTGGAGAAATGTATGGTCCAGGTCTAACGACGGAATGGACCTAGCCAGATACTTCGGGTGCTCGATTACACTGTACCCAGAGGAAAATCAGGATTATTTGTTCTGGTTTGACACAGAATTCGACCAGCAACAACTGATTAACTTGCAGGAATACACTCAACCAAGTGTAATGCTGCAAGCGAAAAACTCCcAGATTAATAGCGGCTAAAAGTAGAATGCCAATTAGGAGGAGAGTGAAGAGAATTTtCA
>C00216 length=535
TAAGGGTTTATTCAATGAGCACGAACTGTGGAGAAATGTATGGTCCAGGTCTAACGACGGAATGGACCTAGCCAGATACTTCGGGTGCTCGATTACACTGTACCCAGAGGAAAATCAGGATTATTTGTTCTGGTTTGACACAGAATTCGACCAGCAACAACTGATTAACTTGCAGGAATACACTCAACCAAGTGTAATGCTGCAAGCGAAAAACTCCAGATTAATAGCGGCTAAAAGTAGAATGCCAATTAGGAGGAGAGTGAAGAGAATTTTCA
TAAGGGTTTATTCAATGAGCACGAACTGTGGAGAAATGTATGGTCCAGGTCTAACGACGGAATGGACCTAGCCAGATACTTCGGGTGCTCGATTACACTGTACCCAGAGGAAAATCAGGATTATTTGTTCTGGTTtGACACAGAATTCGACCAGCAACAACTGATTAACTTGCAGGAATACACTCAACCAAGTGTAATGCTGCAAGCGAAAAACTCCAGATTAATaGCGGCTAAAAGTAGAATGCCAATTAGGAGGAGAGTGAAGAGAATTTTCA
>C00217 length=532
TAAGGGTTTATTCAATGAGCACGAACTGTGGAGAAATGTATGGTCCAGGTCTAACGACGGAATGGACCTAGCCAGATACTTCGGGTGCTCGATTACACTGTACCCAGAGGAAAATCAGGATTATTTGTTCTGGTTTGACACAGAATTCGACCAGCAACAACTGATTAACTTGCAGGAATACACTCAACCAAGTGTAATGCTGCAAGCGAAAAACTCCAGATTAATAGCGGCTAAAAGTAGAATGCCAATTAGGAGGAGAGTGAAGAGAATTTTCA
TAAGGGTTTATTCAATGAGCACGAACTGTGGAGAAATGTATGGTCCAGGTCTAACGACGGAATGGACCTAGCCAGATACTTCGGGTGCTCGATTACACTGTACCCAGAGGAAAATCAGGATTATTTGTTCTGGTTTGACACAGAATTCGACCAGCAACAACTGATTAACTTGCAGGAATACACTCAACCAAGTGTAATGCTGCAAGCGAAAAACTCCAGATTAATAGCGGCTAAAAGTAGAATGCcAATTAGGAGGAGAGTGAAGAGAATTTTCA
>C00218 length=523
AGGGTTTATTCAATGAGCACGAACTGTGGAGAAATGTATGGTCCAGGTCTAACGACGGAATGGACCTAGCCAGATACTTCGGGTGCTCGATTACACTGTACCCAGAGGAAAATCAGGATTATTTGTTCTGGTTTGACACAGAATTCGACCAGCAACAACTGATTAACTTGCAGG-AATACACTCAACCAAGTGTAATGCTGCAAGCGAAAAACTCCAGATTAATAGCGGCTAAAAGTAGAATGCCAATTAGGAGGAGAGTGAAGAGAATT
AGGGTTTATTCAATGAGCACGAACTGTGGAGAAATGTATGGTCCAGGTCTAACGACGGAATGGACCTAGCCAGATACTTCGGGTGCTCGATTACACTGTACCCAGAGGAAAATCAGGATTATTTGTTCTGGTTTGACACAGAATTCGACCAGCAACAACTGATTAACTTGCAGGgAATACACTCAACCAAGTGTAATGCTGCAAGCGAAAAACTCCAGATTAATAGCGGCTAAAAGTAGAaTGCCAATTAGGAGGAGAGTGAAGAGAATT
>C00219 length=522
TTTATTCAATGAGCACGAACTGTGGAGAAATGTATGGTCCAGGTCTAACGACGGAATGGACCTAGCCAGATACTTCGGGTGCTCGATTACACTGTACCCAGAGGAAAATCAGGATTATTTGTTCTGGTTTGACACAGAATTCGACCAGCAACAACTGATTAACTTGCAGGAATACACTCAACCAAGTGTAATGCTGCAAGCGAAAAACTCCAGATTAATAGCGGCTAAAAGTAGAATGCCAATTAGGAGGAGAGTGAAGAGAATTTTCA
TTTATTCAATGAGCACGAACTGTGGAGAAATGTATGGTCCAGGTCTAACGACGGAATGGACCTAGCCAGATACTTCGGGTGCTCGATTACACTGTACCCAGAGGAAAATCAGGATTATTTGTTCTGGTTTGACACAGAATTCGACCAGCAACAACTGATTAACTTGCAGGAATACACTCAACCAAGTGTAATGCTGCAAGCGAAAAACTCCAGATTAATAGCGGCTAAAAGTAGAATGCCAaTTAGGAGGAGAGTGAAGAGAATTTTCA
>C00220 length=525
TATTCAATGAGCACGAACTGTGGAGAAATGTATGGTCCAGGTCTAACGACGGAATGGACCTAGCCAGATACTTCGGGTGCTCGATTACACTGTACCCAGAGGAAAATCAGGATTATTTGTTCTGGTTTGACACAGAATTCGACCAGCAACAACTGATTAACTTGCAGGAATACACTCAACCAA-GTGTAATGCTGCAAGCGAAAAACTCCAGATTAATAGCGGCTAAAAGTAGAATGCCAATTAGGAGGAGAGTGAAGAGAATTTTC
TATTCAATGAGCACGAACTGTGGAGAAATGTATGGTCCAGGTCTAACGACGGAATGGACCTAGCCAGATACTTCGGGTGCTCGATTACACTGTACCCAGAGGAAAATCAGGATTATTTGTTCTGGTTTGACACAGAATTCGACCAGCAACAACTGATtAACTTGCAGGAATACACTCAACCAAaGTGTAATGCTGCAAGCGAAAAACTCCAGATTAATAGCGGCTAAAAGTAGAATGCCAATTAGGAGGAGAGTGAAGAGAATTTTC
>C00221 length=534
TCAATGAGCACGAACTGTGGAGAAATGTATGGTCCAGGTCTAACGACGGAATGGACCTAGCCAGATACTTCGGGTGCTCGATTACACTGTACCCAGAGGAAAATCAGGATTATTTGTTCTGGTTTGACACAGAATTCGACCAGCAA-CAACTGATTAACTTGCAGGAATACACTCAACCAAGTGTAATGCTGCAAGCGAAAAACTCCAGATTAATAGCGGCTAAAAGTAGAATGCCAATTAGGAGGAGAGTGAAGAGAATTTTCA
TCAATGAGCACGAACTGTGGAGAAATGTATGGTCCAGGTCTAACGACGGAATGGACCTAGCCAGATACTTCGGGTGCTCGATTACACTGTACCCAGAGGAAAATCAGGATTATTTGTTCTGGTTTGACACAGAATTCGACCAGCAAaCAACTGATTAACTTGCAGGAATACACTCAACCAAGTGTAATGCTGCAAGCGAAAAACTCCAGATTAATAGCGGCTAAAAGTAGAATGCCAATTAGGAGGAGAGTGAAGAGAATTTTCA
>C00222 length=527
CAATGAGCACGAACTGTGGAGAAATGTATGGTCCAGGTCTAACGACGGAATGGACCTAGCCAGATACTTCGGGTGCTCGATTACACTGTACCCAGAGGAAAA-TCAGGATTATTTGTTCTGGTTTGACACAGAATTCGACCAGCAACAACTGATTAACTTGCAGGAATACACTCAACCAAGTGTAATGCTGCAAGC-GAAAAACTCCAGATTAATAGCGGCTAAAAGTAGAATGCCAATTAGGAGGAGAGTGAAGAGAATTTTCA
CAATGAGCACGAACTGTGGAGAAATGTATGGTCCAGGTCTAACGACGGAATGGACCTAGCCAGATACTTCGGGTGCTCGATTACACTGTACCCAGAGGAAAAaTCAGGATTATTTGTTCTGGTTTGACACAGAATTCGACCAGCAACAACTGATTAACTTGCAGGAATACACTCAACCAAGTGTAATGCTGCAAGCcGAAAAACTCCAGATTAATAGCGGCTAAAAGTAGAATGCCAATTAGGAGGAGAGTGAAGAGAATTTTCA
>C00223 length=529
CAATGAGCACGAACTGTGGAGAAATGTATGGTCCAGGTCTAACGACGGAATGGACCTAGCCAGATACTTCGGGTGCTCGATTACACTGTACCCAGAGGAAAATCAGGATTATTTGTTCTGGTTTGACACAGAATTCGACCAGCAACAACTGATTAACTTGCAGGAATACACTCAACCAAGTGTAATGCTGCAAGCGAAAAACTCCAGATTAATAGCGGCTAAAAGTAGAATGCCAATTAGGAGGAGAGTGAAGAGAATTTTCA
CAATGAGCACGAACTGTGGAGAAATGTATGGTCCAGGTCTAACGACGGAATGGACCTAGCCAGATACTTCGGGTGCTCGATTACACTGTACCCAGAGGAAAATCAGGATTATTTGTTCTGGTTTGACACAGAATTCGACCAGCAACAACTGATTAACTTGCAGGAATACACTCAACCAAGTGTAATGCTGCAAGCGAAAAACTCCAGATTAATAGCGGCTAAAAGTAGAATGCCAATTAGGAGGAGAGTGAAGAGAATTTTCA
>C00224 length=539
GAGCACGAACTGTGGAGAAATGTATGGTCCAGGTCTAACGACGGAATGGACCTAGCCAGATACTTCGGGTGCTCGATTACACTGTACCCAGAGGAAAA-TCAGGATTATTTGTTCTGGTTTGACACAGAATTCGACCAGCAACAACTGATTAACTTGCAGGAATACACTCAACCAAGTGTAATGCTGCAAGCGAAAAACTCCAGATTAATAGCGGCTAAAAGTAGAATGCCAATT-AGGAGG-AGAGTGAAGAGAATTTTCAT
GAGCACGAACTGTGGAGAAATGTATGGTCCAGGTCTAACGACGGAATGGACCTAGCCAGATACTTCGGGTGCTCGATTACACTGTACCCAGAGGAAAAaTCAGGATTATTTGTTCTGGTTTGACACAGAATTCGACCAGCAACAACTGATTAACTTGCAGGAATACACTCAACCAAGTGTAATGCTGCAAGCGAAAAACTCCAGATTAATAGCGGCTAAAAGTAGAATGCCAATTtAGGAGGgAGAGTGAAGAGAATTTTCAT
>C00225 length=532
AGCACGAACTGTGGAGAAATGTATGGTCCAGGTCTAACGACGGAATGGACCTAGCCAGATACTTCGGGTGCTCGATTACACTGTACCCAGAGGAAAATCAGGATTATTTGTTCTGGTTTGACACAGAATTCGACCAGCAACAACTGATTAACTTGCAGGAATACACTCAACCAAGTGTAATGCTGCAAGCG
AGCACGAACTGTGGAGAAATGTATGGTCCAGGTCTAACGACGGAATGGACCTAGCCAGATACTTCGGGTGCTCGATTACACTGTACCCAGAGGAAAATCAGGATTATTTGTTCTGGTTTGACACAGAATTCGACCAGCAACAACTGATTAACTTGCAGGAATACACTCAACCAAGTGTAATGCTGCAAGCG
>C00226 length=530
CACGAACTGTGGAGAAATGTATGGTCCAGGTCTAACGACGGAATGGACCTAGCCAGATACTTCGGGTGCTCGATTACACTGTACCCAGAGGAAAATCAGGATTATTTGTTCTGGTTTGACACAGAATTCGACCAGCAACAACTGATTAACTTGCAGGAATACACTCAACCAAGTGTAATGCTGCAAGCGAAAAACTCCAGATTAATAGCGGCTAAAAGTAGAATGCCAATTAGGAGGAGAGTGAAGAGAATTTTCA
CACGAACTGTGGAGAAATGTATGGTCCAGGTCTAACGACGGAATGGACCTAGCCAGATACTTCGGGTGCTCGATTACACTGTACCCAGAGGAAAATCAGGATTATTTGTTCTGGTTTGACACAGAATTCGACCAGCAACAACTGATTAACTTGCAGGAATACACTCAACCAAGTGTAATGCTGCAAGCGAAAAaCTCCAGATTAATAGCGGCTAAAAGTAGAATGCCAATTAGGAGGAGAGTGAAGAGAATTTtCA
>C00227 length=538
CGAACTGTGGAGAAATGTATGGTCCAGGTCTAACGACGGAATGGACCTAGCCAGATACTTCGGGTGCTCGATTACACTGTACCCAGAGGAAAATCAGGATTATTTGTTCTGGTTTGACACAGAATTCGACCAGCAACAACTGATTAACTTGCAGGAATACACTCAACCAAGTGTAA-TGCTGCAAGCGAAAAACTCCAGATTAATAGCGGCTAAAAGTAGAATGCCAATTAGGAGGAGAGTGAAGAGAATTTTCA
CGAACTGTGGAGAAATGTATGGTCCAGGTCTAACGACGGAATGGACCTAGCCAGATACTTCGGGTGCTCGATTACACTGTACCCAGAGGAAAATCAGGATTATTTGTTCTGGTTTGACACAGAATTCGACCAGCAACAACTGATTAACTTGCAGGAATACACTCAACCAAGTGTAAaTGCTGCAAGCGAAAAACTCCAGATTAATAGCGGCTAAAAGTAGAATGCcAATTAGGAGGAGAGTGAAGAGAATTTTCA
>C00228 length=530
CGAACTGTGGAGAAATGTATGGTCCAGGTCTAACGACGGAATGGACCTAGCCAGATACTTCGGGTGCTCGATTACACTGTACCCAGAGGAAAATCAGGATTATTTGTTCTGGTTTGACACAGAATTCGACCAGCAACAACTGATTAACTTGCAGGAATACACTCAACCAAGTGTAATGCTGCAAGCGAAAAACTCCAGATTAATAGCGGCTAAAAGTAGAATGCCAATTAGGAGGAGAGTGAAGAGAATTTTCA
CGAACTGTGGAGAAATGTATGGTCCAGGTCTAACGACGGAATGGACCTAGCCAGATACTTCGGgTGCTCGATTACACTGTACCCAGAGGAAAATCAGGATTATTTGTTCTGGTTTGACACAGAATTCGACCAGCAACAACTGATTAACTTGCAGGAATACACTCAACCAAGTGTAATGCTGCAAGCGAAAAACTCCAGATTAATAGCGGCTAAAAGTAGAATGCCAATTAGGAGGAGAGTGAAGAGAATTTTCA
>C00229 length=535
ACTGTGGAGAAATGTATGGTCCAGGTCTAACGACGGAATGGACCTAGCCAGATACTTCGGGTGCTCGATTACACTGTACCCAGAGGAAAATCAGGATTATTTGTTCTGGTTTGACACAGAATTCGACCAGCAACAACTGATTAACTTGCAGGAATACACTCAACCAAGTGTAATGCTGCAA-GCGAAAAACTCCAGATTAATAGCGGCTAAAAGTAGAATGCCAATTAGGAGGAGAGTGAAGAGAATTTTCA
ACTGTGGAGAAATGTATGGTCCAGGTCTAACGACGGAATGGACCTAGCCAGATACTTCGGGTGCTCGATTACACTGTACCCAGAGGAAAATCAGGATTATTTGTTCTGGTTTGACACAGAATTCGACCAGCAACAACTGATTAACTTGCAGGAATACACTCAACCAAGTGTAATGCTGCAAaGCGAAAAACTCCAGATTAATAGCGGCTAAAAGTAGAATGCCAATTAGGAGGAGAGTGAAGAGAATTTTCA
>C00230 length=534
CTGTGGAGAAATGTATGGTCCAGGTCTAACGACGGAATGGACCTAGCCAGATACTTCGGGTGCTCGATTACACTGTACCCAGAGGAAAATCAGGATTATTTGTTCTGGTTTGACACAGAATTCGACCAGCAACAACTGATTAACTTGCAGGAATACACTCAACCAAGTGTAATGCTGCAAGCGAAAAACTCCAGATTAATAGCGGCTAAAAGTAGAATGCCAATTAGGAGGAGAGTGAAGAGAATTTTC
CTGTGGAGAAATGTATGGTCCAGGTCTAACGACGGAATGGACCTAGCCAGATACTTCGGGTGCTCGATTACACTGTACCCAGAGGAAAATCAGGATTATTTGTTCTGGTTTGACACAGAATTCGACCAGCAACAACTGATTAACTTGCAGGAATACACTCAaCCAAGTGTAATGCTGCAAGCGAAAAACTCCAGATTAATAGCGGCTAAAAGTAGAATGCCAATTAGGAGGAGAGTGAAGAGAATTTTC
>C00231 length=534
TGGAGAAATGTATGGTCCAGGTCTAACGACGGAATGGACCTAGCCAGATACTTCGGGTGCTCGATTACACTGTACCCAGAGGAAAATCAGGATTATTTGTTCTGGTTTGACACAGAATTCGACCAGCAACAACTGATTAACTTGCAGGAATACACTCAACCAAGTGTAATGCTGCAAGCGAAAAACTCCAGATTAATAGCGGCTAAAAGTAGAATGCCAATTAGGAGGAGAGTGAAGAGAATTTTCATA
TGGAGAAATGTATGGTCCAGGTCTAACGACGGAATGGACCTAGCCAGATACTTCGGGTGCTCGATTACACTGTACCCAGAGGAAAATCAGGATTATTTGTTCTGGTTTGACACAGAATTCGACCAGCAACAACTGATTAACTTGCAGGAATACACTCAACCAAGTGTAATGCTGCAAGCGAAAAACTCCAGATTAATAGCGGCTAAAAGTAGAATGCCAATTAGGAGGAGAGTGAAGAGAATTTTCATA
>C00232 length=533
TGGAGAAATGTATGGTCCAGGTCTAACGACGGAATGGACCTAGCCAGATACTTCGGGTGCTCGATTACACTGTACCCAGAGGAAAATCAGGATTATTTGTTCTGGTTTGACACAGAATTCGACCAGCAACAACTGATTAACTTGCAGGAATACACTCAACCAAGTGTAATGCTGCAAGCGAAAAACTCCAGATTAATAGCGGC-TAAAAGTA-GAATGCCAATTAGGAGGAGAGTGAAGAGAATTTTCA
TGGAGAAATGTATGGTCCAGGTCTAACGACGGAATGGACCTAGCCAGATACTTCGGGTGCTCGATTACACTGTACCCAGAGGAAAATCAGGATTATTTGTTCTGGTTTGACACAGAATTCGACCAGCAACAACTGATTAACTTGCAGGAATACACTCAACCAAGTGTAATGCTGCAAGCGAAAAACTCCAGATTAATAGCGGCcTAAAAGTAaGAATGCCAATTAGGAGGAGAGTGAAGAGAATTTTCA
>C00233 length=525
TGGAGAAATGTATGGTCCAGGTCTAACGACGGAATGGACCTAGCCAGATACTTCGGGTGCTCGATTACACTGTACCCAGAGGAAAATCAGGATTATTTGTTCTGGTTTGACACAGAATTCGACCAGCAACAACTGATTAACTTGCAGGAATACACTCAACCAAGTGTAATGCTGCAAGCGAAAAACTCCAGATTAATAGCGGCTAAAAGTAGAATGCCAATTAGGAGGAGAGTGAAGAGAATTTTCA
TGGAGAAATGTATGGTCCAGGTCTAACGACGGAATGGACCTAGCCAGATACTTCGGGTGCTCGATTACACTGTACCCAGAGGAAAATCAGGATTATTTGTTCTGGTTTGACACAGAATTCGACCAGCAACAACTGATTAACTTGCAGGAATACACTCAACCAAGTGTAATGCTGCAAGCGAAAAACTCCAGATTAATAGCGGCTAAAAGTAGAATGCCAATTAGGAGGAGAGTGAAGAGAATTTTCA
>C00234 length=522
GAGAAATGTATGGTCCAGGTCTAACGACGGAATGGACCTAGCCAGATACTTCGGGTGCTCGATTACACTGTACCCAGAGGAAAATCAGGATTATTTGTTCTGGTTTGACACAGAATTCGACCAGCAACAACTGATTAACTTGCAGGAATACACTCAACCAAGTGTAATGCTGCAAGCGAAAAACTCCAGATTAATAGCGGCTAAAAGTAGAATGCCAATTAGGAGGAGAGTGAAGAGAATTTTCA
GAGAAATGTATGGTCCAGGTCTAACGACGGAATGGACCTAGCCAGATACTTCGGGTGCTCGATTACACTGTACCCAGAGGAAAATCAGGATTATTTGTTCTGGTTTGACACAGAATTCGACCAGCAACAACTGATTAACTTGCAGGAATACACTCAACCAAGTGTAATGCTGCAAGCGAAAAACTCCAGATTAATAGCGGCTAAAAGTAGAATGCCAATTAGgAGGAGAGTGAAGAGAATTTTCA
>C00235 length=532
GAAATGTATGGTCCAGGTCTAACGACGGAATGGACCTAGCCAGATACTTCGGGTGCTCGATTACACTGTACCCAGAGGAAAATCAGGATTATTTGTTCTGGTTTGACACAGAATTCGACCAGCAACAACTGATTAACTTGCAGGAATACACTCAACCAAGTGTAATGCTGCAAGCGAAAAACTCCAGATTAATAGCGGCTAAAAGTAGAATGCCAATTAGGAGGAGAGTGAAGAGAATTTTCA
GAAATGTATGGTCCAGGTCTAACGACGGAATGGACCTAGCCAGATACTTCGGGTGCTCGATTACACTGTACCCAGAGGAAAATCAGGATTATTTGTTCTGGTTTGACACAGAATTCGACCAGCAACAACTGATTAACTTGCAGGAATACACTCAACCAAGTGTAATGCTGCAAGCGAAAAACTCCAGATTAATAGCGGCTAAAAGTAGAATGCCAATTAGGAGGAGAGTGAAGAGAATTTTCA
>C00236 length=532
AAATGTATGGTCCAGGTCTAACGACGGAATGGACCTAGCCAGATACTTCGGGTGCTCGATTACACTGTACCCAGAGGAAAATCAGGATTATTTGTTCTGGTTTGACACAGAATTCGACCAGCAACAACTGATTAACTTGCAGGAATACACTCAACCAAGTGTAATGCTGCAAGCGAAAAACTCCAGATTAATAGCGGCTAAAAGTAGAATGCCAATTAGGAGGAGAGTGAAGAGAATTTTCA
AAATGTATGGTCCAGGTCTAACGACGGAATGGACCTAGCCAGATACTTCGGGTGCTCGATTACACTGTACCCAGAGGAAAATCAGGATTATTTGTTCTGGTTTGACACAGAATTCGACCAGCAACAACTGATTAACTTGCAGGAATACACTCAACCAAGTGTAaTGCTGCAAGCGAAAAACTCCAGATTAATAGCGGCTAAAAGTAGAATGCCAATTAGGAGGAGAGTGAAGAGAATTTTCA
>C00237 length=529
AAATGTATGGTCCAGGTCTAACGACGGAATGGACCTAGCCAGATACTTCGGGTGCTCGATTACACTGTACCCAGAGGAAAATCAGGATTATTTGTTCTGGTTTGACACAGAATTCGACCAGCAACAACTGATTAACTTGCAGGAATACACTCAACCAAGTGTAATGCTGCAAGCGAAAAACTCCAGATTAATAGCGGCTAAAAGTAGAATGCCAATTAGGAGGAGAGTGAAGAGAATTTTCA
AAATGTATGGTCCAGGTCTAACGACGGAATGGACCTAGCCAGATACTTCGGGTGCTCGATTACACTGTACCCAGAGGAAAATCAGGATTATTTGTTCTGGTTTGACACAGAATTCGACCAGCAACAACTGATTAACTTGCAGGAATACACTCAACCAAGTGTAATGCTGCAAGCGAAAAACTCCAGATTAATAGCGGCTAAAAGTAGAATGCCAATTAGGAGGAGAGTGAAGAGAATTTTCA
>C00238 length=533
ATGTATGGTCCAGGTCTAACGACGGAATGGACCTAGCCAGATACTTCGGGTGCTCGATTACACTGTACCCAGAGGAAAATCAGGATTATTTGTTCTGGTTTGACACAGAATTCGACCAGCAACAACTGATTAACTTGCAGGAATACACTCAACCAAGTGTAATGCTGCAAGCGAAAAACTCCAGATTAATAGCGGCTAAAAGTAGAATGCCAATTAGGAGGAGAGTGAAGAGAATTTT-CATACCCCCCCCATCACAAATGACAACACAGTGGCAGTTTCAAAAAGACCTAGCAGACTACCCCCTCTTTAACTGGGCCTGTATCTGCATTGACAT
ATGTATGGTCCAGGTCTAACGACGGAATGGACCTAGCCAGATACTTCGGGTGCTCGATTACACTGTACCCAGAGGAAAATCAGGATTATTTGTTCTGGTTTGACACAGAATTCGACCAGCAACAACTGATTAACTTGCAGGAATACACTCAACCAAGTGTAATGCTGCAAGCGAAAAACTCCAGATTAATAGCGGCTAAAAGTAGAATGCCAATTAGGAGGAGAGTGAAGAGAATTTTtCATACCCCCCCcATCACAAATGACAACACAGTGGCAGTTTCAAAAAGACCTAGCAGACTACCCCCTCTTTAACTGGGCCTGTATCTGCATTGACAT
>C00239 length=531
GTATGGTCCAGGTCTAACGACGGAATGGACCTAGCCAGATACTTCGGGTGCTCGATTACACTGTACCCAGAGGAAAATCAGGATTATTTGTTCTGGTTTGACACAGAATTCGACCAGCAACAACTGATTAACTTGCAGGAATACACTCAACCAAGTGTAATGCTGCAAGCGAAAAACTCCAGATTAATAGCGGCTAAAAGTAGAATGCCAATTAGGAGGAGAGTGAAGAGAATTTTCA
GTATGGTCCAGGTCTAACGACGGAATGGACCTAGCCAGATACTTCGGGTGCTCGATTACACTGTACCCAGAGGAAAATCAGGATTATTTGTTCTGGTTTGACACAGAATTCGACCAGCAACAACTGATTAACTTGCAGGAATACACTCAACCAAGTGTAATGCTGCAAGCGAAAAACTCCAGATTAATAGCGGCTAAAAGTAGAATGCCAATTAGGAGGAGAGTGAAGAGAATTTTCA
>C00240 length=529
ATGGTCCAGGTCTAACGACGGAATGGACCTAGCCAGATACTTCGGGTGCTCGATTACACTGTACCCAGAGGAAAATCAGGATTATTTGTTCTGGTTTGACACAGAATTCGACCAGCAACAACTGATTAACTTGCAGGAATACACTCAACCAAGTGTAATGCTGCAAGCGAAAAACTCCAGATTAATAGCGGCTAAAAGTAGAATGCCAATTAGGAGGAGAGTGAAGAGAATTTTCATA
ATGGTCCAGGTCTAACGACGGAATGGACCTAGCCAGATACTTCGGGTGCTCGATTACACTGTACCCAGAGGAAAATCAGGATTATTTGTTCTGGTTTGACACAGAATTCGACCAGCAACAACTGATTAACTTGCAGGAATACACTCAACCAAGTGTAATGCTGCAAGCGAAAAACTCCAGATTAATAGCGGCTAAAAGTAGAATGCCAATTAGGAGGAGAGTGAAGAGAATTTTCATA
>C00241 length=537
ATGGTCCAGGTCTAACGACGGAATGGACCTAGCCAGATACTTCGGGTGCTCGATTACACTGTACCCAGAGGAAAA-TCAGGATTATTTGTTCTGGTTTGACACAGAATTCGACCAGCAACAACTGATTAACTTGCAGGAATACACTCAACCAAGTGTAATGCTGCAAGCGAAAAACTCCAGATTAATAGCGGCTAAAAGTAGAATGCCAATTAGGAGGAGAGTGAAGAGAATTTT-CA
ATGGTCCAGGTCTAACGACGGAATGGACCTAGCCAGATACTTCGGGTGCTCGATTACACTGTACCCAGAGGAAAAaTCAGGATTATTtGTTCTGGTTTGACACAGAATTCGACCAGCAACAACTGATTAACTTGCAGGAATACACTCAACCAAGTGTAATGCTGCAAGCGAAAAACTCCAGATTAATAGCGGCTAAAAGTAGAATGCCAATTAGGAGGAGAGTGAAGAGAATTTTtCA
>C00242 length=533
ATGGTCCAGGTCTAACGACGGAATGGACCTAGCCAGATACTTCGGGTGCTCGATTACACTGTACCCAGAGGAAAATCAGGATTATTTGTTCTGGTTTGACACAGAATTCGACCAGCAACAACTGATTAACTTGCAGGAATACACTCAACCAAGTGTAATGCTGCAAGCGAAAAACTCCAGATTAA-TAGCGGCTAAAAGTAGAATGCCAATTAGGAGGAGAGTGAAGAGAATTTTCA
ATGGTCCAGGTCTAACGACGGAATGGACCTAGCCAGATACTTCGGGTGCTCGATTACACTGTACCCAGAGGAAAATCAGGATTATTTGTTCTGGTTTGACACAGAATTCGACCAGCAACAACTGATTAACTTGCAGGAATACACTCAACCAAGTGTAATGCTGCAAGCGAAAAACTCCAGATTAAaTAGCGGCTAAAAGTAGAATGCCAATTAGGAGGAGAGTGAAGAGAATTTTCA
>C00243 length=526
CAGGTCTAACGACGGAATGGACCTAGCCAGATACTTCGGGTGCTCGATTACACTGTACCCAGAGGAAAATCAGGATTATTTGTTCTGGTTTGACACAGAATTCGACCAGCAACAACTGATTAACTTGCAGGAATACACTCAACCAAGTGTAATGCTGCAAGCGAAAAACTCCAGATTAATAGCGGCTAAAAGTAGAATGCCAATTAGGAGGAGAGTGAAGAGAATTTTCA
CAGGTCTAACGACGGAATGGACCTAGCCAGATACTTCGGGTGCTCGATTACACTGTACCCAGAGGAAAATCAGGATTATTTGTTCTGGTTTGACACAGAATTCGACCAGCAACAACTGATTAACTTGCAGGAATACACTCAACCAAGTGTAATGCTGCAAGCGAAAAACTCCAGATTAATAGCGGCTAAAAGTAGAATGCCAATTAGGAGGAGAGTGAAGAGAATTTTCA
>C00244 length=541
GGTCTAACGACGGAATGGACCTAGCCAGATACTTCGGGTGCTCGATTACACTGTACCCAGAGGAAAATCAGGATTATTTGTTCTGGTTTGACACAGAATTCGACCAGCAACAACTGATTAACTT-GCAGGAATACACTCAACCAAGTGTAATGCTGCAAGCGAAAAACTCCAGATTAATAGCGGCTAAAAGTAGAATGCCAATTAGGAGGAGAGTGAAGAGAATTTTCAT
GGTCTAACGACGGAATGGACCTAGCCAGATACTTCGGGTGCTCGATTACACTGTACCCAGAGGAAAATCAGGATTATTTGTTCTGGTTTGACACAGAATTCGACCAGCAACAACTGATTAACTTtGCAGGAATACACTCAACcAAGTGTAATGCTGCAAGCGAAAAACTCCAGATTAATAGCGGCTAAAAGTAGAATGCCAATTAGGAGGAGAGTGAAGAGAATTTTCAT
>C00245 length=532
TCTAACGACGGAATGGACCTAGCCAGATACTTCGGGTGCTCGATTACACTGTACCCAGAGGAAAATCAGGATTATTTGTTCTGGTTTGACACAGAATTCGACCAGCAACAACTGATTAACTTGCAGGAATACACTCAACCAAGTGTAATGCTGCAAGCGAAAAACTCCAGATTAATAGCGGCTAAAAGTAGAATGCCAATTAGGAGGAGAGTGAAGAGAATTTTCA
TCTAACGACGGAATGGACCTAGCCAGATACTTCGGGTGCTCGATTACACTGTACCcAGAGGAAAATCAGGATTATTTGTTCTGGTTTGACACAGAATTCGACCAGCAACAACTGATTAACTTGCAGGAATACACTCAACCAAGTGTAATGCTGCAAGCGAAAAaCTCCAGATTAATAGCGGCTAAAAGTAGAATGCCAATTAGGAGGAGAGTGAAGAGAATTTTCA
>C00246 length=526
CTAACGACGGAATGGACCTAGCCAGATACTTCGGGTGCTCGATTACACTGTACCCAGAGGAAAATCAGGATTATTTGTTCTGGTTTGACACAGAATTCGACCAGCAACAACTGATTAACTTGCAGGAATACACTCAACCAAGTGTAATGCTGCAAGCGAAAAACTCCAGATTAATAGCGGCTAAAAGTAGAATGCCAATTAGGAGGAGAGTGAAGAGAATTTTCA
CTAACGACGGAATGGACCTAGCCAGATACTTCGGGTGCTCGATTACACTGTACCCAGAGGAAAATCAGGATTATTTGTTCTGGTTTGACACAGAATTCGACCAGCAACAACTGATTAACTTGCAGGAATACACTCAACCAAGTGTAATGCTGCAAGCGAAAAACTCCAGATTAATAGCGGCTAAAAGTAGAATGCCAATTAGGAGGAGAGTGAAGAGAATTTTCA
>C00247 length=535
TAACGACGGAATGGACCTAGCCAGATACTTCGGGTGCTCGATTACACTGTACCCAGAGGAAAATCAGGATTATTTGTTCTGGTTTGACACAGAATTCGACCAGCAACAACTGATTAACTTGCAGGAATACACTCAACCAAGTGTAATGCTGCAAGCGAAAAACTCCAGATTAATAGCGGCTAAAAGTAGAATGCCAATTAGGAGGAGAGTGAAGAGAATTTTCA
TAACGACGGAATGGACCTAGCCAGATACTTCGGGTGCTCGATTACACTGTACCCAGAGGAAAATCAGGATTATTTGTTCTGGTTTGACACAGAATTCGACCAGCAACAACTGATTAACTTGCAGGAATACACTCAACCAAGTGTAATGCTGCAAGCGAAAAACTCCAGATTAATAGCGGCTAAAAGTAGAATGCCAATTAGGAGGAGAGTGAAGAGAATTTTCA
>C00248 length=532
AACGACGGAATGGACCTAGCCAGATACTTCGGGTGCTCGATTACACTGTACCCAGAGGAAAATCAGGATTATTTGTTCTGGTTTGACACAGAATTCGACCAGCAACAACTGATTAACTTGCAGGAATACACTCAACCAAGTGTAATGCTGCAAGCGAAAAACTCCAGATTAATAGCGGCTAAAAGTAGAATGCCAATTAGGAGGAGAGTGAAGAGAATTTTC
AACGACGGAATGGACCTAGCCAGATACTTCGGGTGCTCGATTACACTGTACCCAGAGGAAAATCAGGATTATTTGTTCTGGTTTGACACAGAATTCGACCAGCAACAACTGATTAACTTGCAGgAATACACTCAACCAAGTGTAATGCTGCAAGCGAAAAACTCCAGATTAATAGCGGCTAAAAGTAGAATGCCAATTAGGAGGAGAGTGAAGAGAATTTTC
>C00249 length=522
CGGAATGGACCTAGCCAGATACTTCGGGTGCTCGATTACACTGTACCCAGAGGAAAATCAGGATTATTTGTTCTGGTTTGACACAGAATTCGACCAGCAACAACTGATTAACTTGCAGGAATACACTCAACCAAGTGTAATGCTGCAAGCGAAAAA-CTCCAGATTAATAGCGGCTAAAAGTAGAATGCCAATTAGGAGGAGAGTGAAGAGAATTTT
CGGAATGGACCTAGCCAGATACTTCGGGTGCTCGATTACACTGTACCCAGAGGAAAATCAGGATTATTTGTTCTGGTTTGACACAGAATTCGACCAGCAACAACTGATTAACTTGCAGGAATACACTCAACCAAGTGTAATGCTGCAAGCGAAAAAaCTCCAGATTAATAGCGGCTAAAaGTAGAATGCCAATTAGGAGGAGAGTGAAGAGAATTTT
>C00250 length=525
ACCTAGCCAGATACTTCGGGTGCTCGATTACACTGTACCCAGAGGAAAATCAGGATTATTTGTTCTGGTTTGACACAGAATTCGACCAGCAACAACTGATTAACTTGCAGGAATACACTCAACCAAGTGTAATGCTGCAAGCGAAAAACTCCAGATTAATAGCGGCTAAAAGTAGAATGCCAATTAGGAGGAGAGTGAAGAGAATTTTCA
ACCTAGCCAGATACTTCGGGTGCTCGATTACACTGTACCCAGAGGAAAATCAGGATTATTTGTTCTGGTTTGACACAGAATTCGACCAGCAACAACTGATTAACTTGCAGGAATACACTCAACCAAGTGTAATGCTGCAAGCGAAAAACTCCAGATTAATAGCGGCTAAAAGTAGAATGCCAATTAGGAGGAGAGTGAAGAGAATTTTCA
>C00251 length=517
CTAGCCAGATACTTCGGGTGCTCGATTACACTGTACCCAGAGGAAAATCAGGATTATTTGTTCTGGTTTGACACAGAATTCGACCAGCAACAACTGATTAACTTGCAGGAATACACTCAACCAAGTGTAATGCTGCAAGCGAAAAACTCCAGATTAATAGCGGCTAAAAGTAGAATGCCAATTAGGAGGAGAGTGAAGAGAATTTTCA
CTAGCCAGATACTTCGGGTGCTCGATTACACTGTACCCAGAGGAAAATCAGGATTATTTGTTCTGGTTTGACACAGAATTCGACCAGCAACAACTGATTAACTTGCAGGAATACACTCAACCAAGTGTAATGCTGCAAGCGAAAAACTCCAGATTAATAGCGGCTAAAAGTAGAATGCCAATTAGGAGGAGAGTGAAGAGAATTTTCA
>C00252 length=527
CTAGCCAGATACTTCGGGTGCTCGATTACACTGTACCCAGAGGAAAATCAGGATTATTTGTTCTGGTTTGACACAGAATTCGACCAGCAACAACTGATTAACTTGCAGGAATACACTCAACCAAGTGTAATGCTGCAAGCGAAAAACTCCAGATTAATAGCGGCTAAAAGTAGAATGCCAATTAGGAGGAGAGTGAAGAGAATTTTCA
CTAGCCAGATACTTCGGGTGCTCGATTACACTGTACCCAGAGGAAAATCAGGATTATTTGTTCTGGTTTGACACAGAATTCGACCAGCAACAACTGATTAACTTGCAGGAATACACTCAACCAAGTGTAATGCTGCAAGCGAAAAACTCCAGATTAATAGCGGCTAAAAGTAGAATGCCAATTAGGAGGAGAGTGAAGAGAATTTTCA
>C00253 length=530
TAGCCAGATACTTCGGGTGCTCGATTACACTGTACCCAGAGGAAAATCAGGATTATTTGTTCTGGTTTGACACAGAATTCGACCAGCAACAACTGATTAACTTGCAGGAATACACTCAACCAAGTGTAATGCTGCAAGCGAAAAACTCCAGATTAATAGCGGCTAAAAGTAGAATGCCAATTAGGAGGAGAGTGAAGAGAATTTTCA
TAGCCAGATACTTCGGGTGCTCGATTACACTGTACCCAGAGGAAAATCAGGATTATTTGTTCTGGTTTGACACAGAATTCGACCAGCAACAACTGATTAACTTGCAGGAATACACTCAACCAAGTGTAATGCTGCAAGCGAAAAACTCCAGATTAATAGCGGCTAAAAGTAGAATGCCAATTAGGAGGAGAGTGAAGAGAATTTTCA
>C00254 length=525
ATACTTCGGGTGCTCGATTACACTGTACCCAGAGGAAAATCAGGATTATTTGTTCTGGTTTGACACAGAATTCGACCAGCAACAACTGATTAACTTGCAGGAATACACTCAACCAAGTGTAATGCTGCAAGCGAAAAACTCCAGATTAATAGCGGCTAAAAGTAGAATGCCAATTAGGAGGAGAGTGAAGAGAATTTTC
ATACTTCGGGTGCTCGATTACACTGTACCCAGAGGAAAATCAGGATTATTTGTTCTGGTTTGACACAGAATTCGACCAGCAACAACTGATTAACTTGCAGGAATACACTCAACCAAGTGTAATGCTGCAAGCGAAAAACTCCAGATTAATAGCGGCTAAAaGTAGAATGCCAATTAGGAGGAGAGTGAAGAGAATTTTC
>C00255 length=517
TACTTCGGGTGCTCGATTACACTGTACCCAGAGGAAAATCAGGATTATTTGTTCTGGTTTGACACAGAATTCGACCAGCAACAACTGATTAACTTGCAGGAATACACTCAACCAAGTGTAATGCTGCAAGCGAAAAACTCCAGATTAATAGCGGCTAAAAGTAGAATGCCAATTAGGAGGAGAGTGAAGAGAATTTTCAT
TACTTCGGGTGCTCGATTACACTGTACCCAGAGGAAAATCAGGATTATTTGTTCTGGTTTGACACAGAATTCGACCAGCAACAACTGATTAACTTGCAGGAATACACTCAACCAAGTGTAaTGCTGCAAGCGAAAAACTCCAGATTAATAGCGGCTAAAaGTAGAATGCCAATTAGGAGGAGAGTGAAGAGAATTTtCAT
>C00256 length=518
CTTCGGGTGCTCGATTACACTGTACCCAGAGGAAAATCAGGATTATTTGTTCTGGTTTGACACAGAATTCGACCAGCAACAACTGATTAACTTGCAGGAATACACTCAACCAAGTGTAATGCTGCAAGCGAAAAACTCCAGATTAATAGCGGCTAAAAGTAGAATGCCAATTAGGAGGAGAGTGAAGAGAATTTTCAT
CTTCGGGTGCTCGATTACACTGTACCCAGAGGAAAATCAGGATTATTTGTTCTGGTTTGACACAGAATTCGACCAGCAACAACTGATTAACTTGCAGGAATACACTCAACCAAGTGTAATGCTGCAAGCGAAAAACTCCAGATTAATAGCGGCTAAAAGTAGAATGCCAATTAGGAGGAGAGTGAAGAGAATTTTCAT
>C00257 length=526
TTCGGGTGCTCGATTACACTGTACCCAGAGGAAAATCAGGATTATTTGTTCTGGTTTGACACAGAATTCGACCAGCAACAACTGATTAA-CTTGCAGGAATACACTCAACCAAGTGTAATGCTGCAAGCGAAAAACTCCAGATTAATAGCGGCTAAAAGTAGAATGCCAATTAGGAGGAGAGTGAAGAGAATTTTCA
TTCGGGTGCTCGATTACACTGTACCCAGAGGAAAATCAGGATTATTTGTTCTGGTTTGACACAGAATTCGACCAGCAACAACTGATTAAaCTTGCAGGAATACACTCAACCAAGTGTAATGCTGCAAGCGAAAAACTCCAGATTAATAGCGGCTAAAAGTAGAATGCCAATTAGGAGGAGAGTGAAGAGAATTTTCA
>C00258 length=522
GGTGCTCGATTACACTGTACCCAGAGGAAAATCAGGATTATTTGTTCTGGTTTGACACAGAATTCGACCAGCAACAACTGATTAACTTGCAGGAATACACTCAACCAAGTGTAATGCTGCAAGCGAAAAACTCCAGATTAATAGCGGCTAAAAGTAGAATGCCAATTAGGAGGAGAGTGAAGAGAATTTTCA
GGTGCTCGATTACACTGTACCcAGAGGAAAATCAGGATTATTTGTTCTGGTTTGACACAGAATTCGACCAGCAACAACTGATTAACTTGCAGGAATACACTCAACCAAGTGTAATGCTGCAAGCGAAAAACTCCAGATTAATAGCGGCTAAAAGTAGAATGCCAATTAGGAGGAGAGTGAAGAGAATTTTCA
>C00259 length=521
GCTCGATTACACTGTACCCAGAGGAAAATCAGGATTATTTGTTCTGGTTTGACACAGAATTCGACCAGCAACAACTGATTAACTTGCAGGAATACACTCAACCAAGTGTAATGCTGCAAGCGAAAAACTCCAGATTAATAGCGGCTAAAAGTAGAATGCCAATTAGGAGGAGAGTGAAGAGAATTTTCAT
GCTCGATTACACTGTACCCAGAGGAAAATCAGGATTATTTGTTCTGGTTTGACACAGAATTCGACCAGCAACAACTGATTAACTTGCAGGAATACACTCAACCAAGTGTAATGCTGCAAGCGAAAAACTCCAGATTAATAGCGGCTAAAAGTAGAATGCCAATTAGGAGGAGAGTGAAGAGAATTTTCAT
>C00260 length=520
CGATTACACTGTACCCAGAGGAAAATCAGGATTATTTGTTCTGGTTTGACACAGAATTCGACCAGCAACAACTGATTAACTTGCAGGAATACACTCAACCAAGTGTAATGCTGCAAGCGAAAAACTCCAGATTAATAGCGGCTAAAAGTAGAATGCCAATTAGGAGGAGAGTGAAGAGAATTTTCAT
CGATTACACTGTACCCAGAGGAAAATCAGGATTATTTGTTCTGGTTTGACACAGAATTCGACCAGCAACAACTGATTAACTTGCAGGAATACACTCAACCAAGTGTAATGCTGCAAGCGAAAAACTCCAGATTAATAGCGGCTAAAAGTAGAATGCCAATTAGGAGGAGAGTGAAGAGAATTTTCAT
>C00261 length=522
GATTACACTGTACCCAGAGGAAAATCAGGATTATTTGTTCTGGTTTGACACAGAATTCGACCAGCAACAACTGATTAACTTGCAGGAATACACTCAACCAAGTGTAATGCTGCAAGCGAAAAACTCCAGATTAATAGCGGCTAAAAGTAGAATGCCAATTAGGAGGAGAGTGAAGAGAATTTTCA
GATTACACTGTACCCAGAGGAAAATCAGGATTATTTGTTCTGGTTTGACACAGAATTCGACCAGCAACAACTGATTAACTTGCAGGAATACACTCAACCAAGTGTAATGCTGCAAGCGAAAAACTCCAGATTAATAGCGGCTAAAAGTAGAATGCCAATTAGGAGGAGAGTGAAGAGAATTTTCA
>C00262 length=524
ATTACACTGTACCCAGAGGAAAATCAGGATTATTTGTTCTGGTTTGACACAGAATTCGACCAGCAACAACTGATTAACTTGCAGGAATACACTCAACCAAGTGTAATGCTGCAAGCGAAAAACTCCAGATTAATAGCGGCTAAAAGTAGAATGCCAATTAGGAGGAGAGTGAAGAGAATTTTCA
ATTACACTGTACCCAGAGGAAAATCAGGATTATTTGTTCTGGTTTGACACAGAATTCGACCAGCAACAACTGATTAACTTGCAGGAATACACTCAACCAAGTGTAATGCTGCAAGCGAAAAACTCCAGATTAATAGCGGCTAAAAGTAGAATGCCAATTAGGAGGAGAGTGAAGAGAATTTTCA
>C00263 length=526
TTACACTGTACCCAGAGGAAAATCAGGATTATTTGTTCTGGTTTGACACAGAATTCGACCAGCAACAACTGATTAACTTGCAGGAATACACTCAACCAAGTGTAATGCTGCAAGCGAAAAACTCCAGATTAATAGCGGCTAAAAGTAGAATGCCAATTAGGAGGAGAGTGAAGAGAATTTT-CA
TTACACTGTACCCAGAGGAAAATCAGGATTATTTGTTCTGGTTTGACACAGAATTCGACCAGCAACAACTGATTAACTTGCAGGAATACACTCAACCAAGTGTAATGCTGCAAGCGAAAAACTCCAGATTAATAGCGGCTAAAAGTAGAATGCCAATTAGGAGGAGAGTGAAGAGAATTTTtCA
>C00264 length=519
TTACACTGTACCCAGAGGAAAATCAGGATTATTTGTTCTGGTTTGACACAGAATTCGACCAGCAACAACTGATTAACTTGCAGGAATACACTCAACCAAGTGTAATGCTGCAAGCGAAAAACTCCAGATTAATAGCGGCTAAAAGTAGAATGCCAATTAGGAGGAGAGTGAAGAGAATTTT-CAT
TTACACTGTACCCAGAGGAAAATCAGGATTATTTGTTCTGGTTTGACACAGAATTCGACCAGCAACAACTGATTAACTTGCAGGAATACACTCAACCAAGTGTAATGCTGCAAGCGAAAAACTCCAGATTAATAGCGGCTAAAAGTAGAATGCCAATTAGGAGGAGAGTGAAGAGAATTTTtCAT
>C00265 length=518
TACCCAGAGGAAAATCAGGATTATTTGTTCTGGTTTGACACAGAATTCGACCAGCAACAACTGATTAACTTGCAGGAATACACTCAACCAAGTGTAATGCTGCAAGCGAAAAACTCCAGATTAATAGCGGCTAAAAGTAGAATGCCAATTAGGAGGAGAGTGAAGAGAATTTTCAT
TACCCAGAGGAAAATCAGGATTATTTGTTCTGGTTTGACACAGAATTCGACCAGCAACAACTGATTAACTTGCAGGAATACACTCAACCAAGTGTAATGCTGCAAGCGAAAAaCTCCAGATTAATAGCGGCTAAAAGTAGAATGCCAATTAGGAGGAGAGTGAAGAGAATTTTCAT
>C00266 length=523
AGAGGAAAATCAGGATTATTTGTTCTGGTTTGACACAGAATTCGACCAGCAACAACTGATTAACTTGCAGGAATACACTCAACCAAGTGTAATGCTGCAAGCGAAAAACTCCAGATTAATAGCGGCTAAAAGTAGAATGCCAATTAGGAGGAGAGTGAAGAGAATTTTCA-T
AGAGGAAAATCAGGATTATTTGTTCTGGTTTGACACAGAATTCGACCAGCAACAACTGATTAACTTGCAGGAATACACTCAACCAAGTGTAATGCTGCAAGCGAAAAACTCCAGATTAATAGCGGCTAAAAGTAGAATGCCAATTAGGAGGAGAGTGAAGAGAATTTTCAaT
>C00267 length=522
AGAGGAAAATCAGGATTATTTGTTCTGGTTTGACACAGAATTCGACCAGCAACAACTGATTAACTTGCAGGAATACACTCAACCAAGTGTAATGCTGCAAGCGAAAAACTCCAGATTAATAGCGGCTAAAAGTAGAATGCCAATTAGGAGGAGAGTGAAGAGAATTTTCA
AGAGGAAAATCAGGATTATTTGTTCTGGTTTGACACAGAATTCGACCAGCAACAACTGATTAACTTGCAGGAATACACTCAACCAAGTGTAATGCTGCAAGCGAAAAACTCCAGATTAATAGCGGCTAAAAGTAGAATGCCAATTAGGAGGAGAGTGAAGAGAATTTTCA
>C00268 length=523
AGGAAAATCAGGATTATTTGTTCTGGTTTGACACAGAATTCGACCAGCAACAACTGATTAACTTGCAGGAATACACTCAACCAAGTGTAATGCTGCAAGCGAAAAACTCCAGATTAATAGCGGCTAAAAGTAGAATGCCAATTAGGAGGAGAGTGAAGAGAATTTTCA
AGGAAAATCAGGATTATTTGTTCTGGTTTGACACAGAATTCGACCAGCAACAACTGATTAACTTGCAGGAATACACTCAACCAAGTGTAATGCTGCAAGCGAAAAACTCCAGATTAATAGCGGCTAAAAGTAGAATGCCAATTAGGAGGAGAGTGAAGAGAATTTTCA
>C00269 length=519
GGAAAATCAGGATTATTTGTTCTGGTTTGACACAGAATTCGACCAGCAACAACTGATTAACTTGCAGGAATACACTCAACCAAGTGTAATGCTGCAAGCGAAAAACTCCAGATTAATAGCGGCTAAAAGTAGAATGCCAATTAGGAGGAGAGTGAAGAGAATTTTCAT
GGAAAATCAGGATTATTTGTTCTGGTTTGACACAGAATTCGACCAGCAACAACTGATTAACTTGCAGGAATACACTCAACCAAGTGTAATGCTGCAAGCGAAAAACTCCAGATTAATAGCGGCTAAAAGTAGAATGCCAATTAGGAGGAGAGTGAAGAGAATTTTCAT
>C00270 length=508
GAAAATCAGGATTATTTGTTCTGGTTTGACACAGAATTCGACCAGCAACAACTGATTAACTTGCAGGAATACACTCAACCAAGTGTAATGCTGCAAGCGAAAAACTCCAGATTAATAGCGGCTAAAAGTAGAATGCCAATTAGGAGGAGAGTGAAGAGAATTTTCA
GAAAATCAGGATTATTTGTTCTGGTTTGACACAGAATTCGACCAGCAACAACTGATTAACTTGCAGGAATACACTCAACCAAGTGTAATGCTGCAAGCGAAAAACTCCAGATTAATAGCGGCTAAAAGTAGAATGCCAATTAGGAGGAGAGTGAAGAGAATTTTCA
>C00271 length=514
AAATCAGGATTATTTGTTCTGGTTTGACACAGAATTCGACCAGCAACAACTGATTAACTTGCAGGAATACACTCAACCAAGTGTAATGCTGCAAGCGAAAAACTCCAGATTAATAGCGGCTAAAAGTAGAATGCCAATTAGGAGGAGAGTGAAGAGAATTTTCA
AAATCAGGATTATTTGTTCTGGTTTGACACAGAATTCGACCAGCAACAACTGATTAACTTGCAGGAATACACTCAACCAAGTGTAATGCTGCAAGCGAAAAACTCCAGATTAATAGCGGCTAAAAGTAGAATGCCAATTAGGAGGAGAGTGAAGAGAATTTTCA
>C00272 length=520
AATCAGGATTATTTGTTCTGGTTTGACACAGAATTCGACCAGCAACAACTGATTAACTTGCAGGAATACACTCAACCAAGTGTAATGCTGCAAGCGAAAAACTCCAGATTAATAGCGGCTAAAAGTAGAATGCCAATTAGGAGGAGAGTGAAGAGAATTTTCA
AATCAGGATTATTTGTTCTGGTTTGACACAGAATTCGACCAGCAACAACTGATTAACTTGCAGGAATACACTCAACCAAGTGTAATGCTGCAAGCGAAAAACTCCAGATTAATAGCGGCTAAAAGTAGAATGCCAATTAGGAGGAGAGTGAAGAGAATTTTCA
>C00273 length=516
AATCAGGATTATTTGTTCTGGTTTGACACAGAATTCGACCAGCAACAACTGATTAACTTGCAGGAATACACTCAACCAAGTGTAATGCTGCAAGCGAAAAACTCCAGATTAATAGCGGCTAAAA-GTAGAATGCCAATTAGGAGGAGAGTGAAGAGAATTTTC
AATCAGGATTATTTGTTCTGGTTTGACACAGAATTCGACCAGCAACAACTGATTAACTTGCAGGAATACACTCAACCAAGTGTAATGCTGCAAGCGAAAAACTCCAGATTAATAGCGGCTAAAAaGTAGAATGCCAATTAGGAGGAGAGTGAAGAGAATTTTC
>C00274 length=513
AATCAGGATTATTTGTTCTGGTTTGACACAGAATTCGACCAGCAACAACTGATTAACTTGCAGGAATACACTCAACCAAGTGTAATGCTGCAAGCGAAAAACTCCAGATTAATAGCGGCTAAAAGTAGAATGCCAATTAGGAGGAGAGTGAAGAGAATTTTCA
AATCAGGATTATTTGTTCTGGTTTGACACAGAATTCGACCAGCAACAACTGATTAACTTGCAGGAATACACTCAACCAAGTGTAATGCTGCAAGCGAAAAACTCCAGATTAATAGCGGCTAAAAGTAGAATGCCAATTAGGAGgAGAGTGAAGAGAATTTTCA
>C00275 length=517
CAGGATTATTTGTTCTGGTTTGACACAGAATTCGACCAGCAACAACTGATTAACTTGCAGGAATACACTCAACCAAGTGTAATGCTGCAAGCGAAAAACTCCAGATTAATAGCGGCTAAAAGTAGAATGCCAATTAGGAGGAGAGTGAAGAGAATTTTC
CAGGATTATTTGTTCTGGTTTGACACAGAATTCGACCAGCAACAACTGATTAACTTGCAGGAATACACTCAACCAAGTGTAATGCTGCAAGCGAAAAACTCCAGATTAATAGCGGCTAAAAGTAGAATGCCAATTAGGAGGAGAGTGAAGAGAATTTTC
>C00276 length=519
ATTATTTGTTCTGGTTTGACACAGAATTCGACCAGCAACAACTGATTAACTTGCAGGAATACACTCAACCAAGTGTAATGCTGCAAGCGAAAAA-CTCCAGATTAATAGCGGCTAAAAGTAGAATGCCAATTAGGAGGAGAGTGAAGAGAATTTTCA
ATTATTTGTTCTGGTTTGACACAGAATTCGACCAGCAACAACTGATTAACTTGCAGGAATACACTCAACCAAGTGTAATGCTGCAAGCGAAAAAaCTCCAGATTAATAGCGGCTAAAAGTAGAATGCCAATTAGGAGGAGAGTGAAGAGAATTTTCA
>C00277 length=519
ATTATTTGTTCTGGTTTGACACAGAATTCGACCAGCAACAACTGATTAACTTGCAGGAATACACTCAACCAAGTGTAATGCTGCAAGCGAAAAACTCCAGATTAATAGCGGCTAAAAGTAGAATGCCAATTAGGAGGAGAGTGAAGAGAATTTT-CAT
ATTATTTGTTCTGGTTTGACACAGAATTCGACCAGCAACAACTGATTAACTTGCAGGAATACACTCAACCAAGTGTAATGCTGCAAGCGAAAAACTCCAGATTAATAGCGGCTAAAAGTAGAATGCCAATTAGGAGGAGAGTGAAGAGAATTTTtCAT
>C00278 length=515
TTTGTTCTGGTTTGACACAGAATTCGACCAGCAACAACTGATTAACTTGCAGGAATACACTCAACCAAGTGTAATGCTGCAAGCGAAAAACTCCAGATTAATAGCGGCTAAAAGTAGAATGCCAATTAGGAGGAGAGTGAAGAGAATTTTCA
TTTGTTCTGGTTTGACACAGAATTCGACCAGCAACAACTGATTAACTTGCAGGAATACACTCAACCAAGTGTAATGCTGCAAGCGAAAAACTCCAGATTAATAGCGGCTAAAAGTAGAATGCCAATTAGGAGGAGAGTGAAGAGAATTTTCA
>C00279 length=511
TTGTTCTGGTTTGACACAGAATTCGACCAGCAACAACTGATTAACTTGCAGGAATACACTCAACCAAGTGTAATGCTGCAAGCGAAAAACTCCAGATTAATAGCGGCTAAAAGTAGAATGCCAATTAGGAGGAGAGTGAAGAGAATTTTCAT
TTGTTCTGGTTTGACACAGAATTCGACCAGCAACAACTGATTAACTTGCAGGAATACACTCAACCAAGTGTAATGCTGCAAGCGAAAAACTCCAGATTAATAGCGGCTAAAAGTAGAATGCCAATTAGGAGGAGAGTGAAGAGAATTTTCAT
>C00280 length=510
GTTCTGGTTTGACACAGAATTCGACCAGCAACAACTGATTAACTTGCAGGAATACACTCAACCAAGTGTAATGCTGCAAGCGAAAAACTCCAGATTAATAGCGGCTAAAAGTAGAATGCCAATTAGGAGGAGAGTGAAGAGAATTTTCAT
GTTCTGGTTTGACACAGAATTCGACCAGCAACAACTGATTAACTTGCAGGAATACACTCAACCAAGTGTAATGCTGCAAGCGAAAAACTCCAGATTAATAGCGGCTAAAAGTAGAATGCCAATTAGGAGGAGAGTGAAGAGAATTTtCAT
>C00281 length=512
TTCTGGTTTGACACAGAATTCGACCAGCAACAACTGATTAACTTGCAGGAATACACTCAACCAAGTGTAATGCTGCAAGCGAAAAACTCCAGATTAATAGCGGCTAAAAGTAGAATGCCAATTAGGAGGAGAGTGAAGAGAATTTTCAT
TTCTGGTTTGACACAGAATTCGACCAGCAACAACTGATTAACTTGCAGGAATACACTCAACCAAGTGTAATGCTGCAAGCGAAAAaCTCCAGATTAATAGCGGCTAAAAGTAGAATGCCAATTAGGAGGAGAGTGAAGAGAATTTTCAT
>C00282 length=510
TCTGGTTTGACACAGAATTCGACCAGCAACAACTGATTAACTTGCAGGAATACACTCAACCAAGTGTAATGCTGCAAGCGAAAAACTCCAGATTAATAGCGGCTAAAAGTAGAATGCCAATTAGGAGGAGAGTGAAGAGAATTTTCA
TCTGGTTTGACACAGAATTCGACCAGCAACAACTGATTAACTTGCAGGAATACACTCAACCAAGTGTAATGCTGCAAGCGAAAAACTCCAGATTAATAGCGGCTAAAAGTAGAATGCCAATTAGGAGGAGAGTGAAGAGAATTTTCA
>C00283 length=510
TCTGGTTTGACACAGAATTCGACCAGCAACAACTGATTAACTTGCAGGAATACACTCAACCAAGTGTAATGCTGCAAGCGAAAAACTCCAGATTAATAGCGGCTAAAAGTAGAATGCCAATTAGGAGGAGAGTGAAGAGAATTTTCAT
TCTGGTTTGACACAGAATTCGACCAGCAACAACTGATTAACTTGCAGGAATACACTCAACCAAGTGTAATGCTGCAAGCGAAAAACTCCAGATTAATAGCGGCTAAAAGTAGAATGCCAATTAGGAGGAGAGTGAAGAGAATTTTCAT
>C00284 length=513
TCTGGTTTGACACAGAATTCGACCAGCAACAACTGATTAACTTGCAGGAATACACTCAACCAAGTGTAATGCTGCAAGCGAAAAACTCCAGATTAATAGCGGCTAAAAGTAGAATGCCAATTAGGAGGAGAGTGAAGAGAATTTTCA
TCTGGTTTGACACAGAATTCGACCAGCAACAACTGATTAACTTGCAGGAATACACTCAACCAAGTGTAATGCTGCAAGCGAAAAACTCCAGATTAATAGCGGCTAAAAGTAGAATGCCAATTAGGAGGAGAGTGAAGAGAATTTTCA
>C00285 length=517
GGTTTGACACAGAATTCGACCAGCAACAACTGATTAACTTGCAGGAATACACTCAACCAAGTGTAATGCTGCAAGCGAAAAACTCCAGATTAATAGCGGCTAAAAGTAGAATGCCAATTAGG-AGGAGAGTGAAGAGAATTTTCATACCCCCCCCATCACAAATGACAACACAGTGGCAGTTTCAAAAAGACCTAGCAGACTACCCCCTCTTTAACTGGGCCTGTATCTGCATTGACATGGAAAAGCCCTTCGATTACACAGGGGCATGGAGAAACGCATGGTGGTCAATGCAGAGACAGGCATCAGGGGACATGGAATACATAG
GGTTTGACACAGAATTCGACCAGCAACAACTGATTAACTTGCAGGAATACACTCAACCAAGTGTAATGCTGCAAGCGAAAAACTCCAGATTAATAGCGGCTAAAAGTAGAATGCCAATTAGGgAGGAGAGTGAAGAGAATTTTCATACCCCCCCcATCACAAATGACAACACAGTGGCAGTTTCAAAAAGACCTAGCAGACTACCCCCTCTTTAACTGGGCCTGTATCTGCATTGACATGGAAAAGCCCTTCGATTACACAGGGGCATGGAGAAaCGCATGGTGGTCAATGCAGAGACAGGCATCAGGGGACATGGAATACATAG
>C00286 length=516
TTTGACACAGAATTCGACCAGCAACAACTGATTAACTTGCAGGAATACACTCAACCAAGTGTAATGCTGCAAGCGAAAAACTCCAGATTAATAGCGGCTAAAAGTAGAATGCCAATTAGGAGGAGAGTGAAGAGAATTTTCAT
TTTGACACAGAATTCGACCAGCAACAACTGATTAACTTGCAGGAATACACTCAACCAAGTGTAATGCTGCAAGCGAAAAACTCCAGATTAATAGCGGCTAAAAGTAGAATGCCAATTAGGAGGAGAGTGAAGAGAATTTTCAT
>C00287 length=515
ACAGAATTCGACCAGCAACAACTGATTAACTTGCAGGAATACACTCAACCAAGTGTAATGCTGCAAGCGAAAAACTCCAGATTAATAGCGGCTAAAAGTAGAATGCCAATTAGGAGGAGAGTGAAGAGAATTTTCA
ACAGAATTCGACCAGCAACAACTGATTAACTTGCAGGAATACACTCAACCAAGTGTAATGCTGCAAGCGAAAAACTCCAGATTAATAGCGGCTAAAAGTAGAATGCCAATTAGGAGGAGAGTGAAGAGAATTTTCA
>C00288 length=508
CAGAATTCGACCAGCAACAACTGATTAACTTGCAGGAATACACTCAACCAAGTGTAATGCTGCAAGCGAAAAACTCCAGATTAATAGCGGCTAAAAGTAGAATGCCAATTAGGAGGAGAGTGAAGAGAATTTTCA
CAGAATTCGACCAGCAACAACTGATTAACTTGCAGGAATACACTCAACCAAGTGTAATGCTGCAAGCGAAAAaCTCCAGATTAATAGCGGCTAAAAGTAGAATGCCAATTAGGAGGAGAGTGAAGAGAATTTTCA
>C00289 length=518
CAGAATTCGACCAGCAACAACTGATTAACTTGCAGGAATACACTCAACCAAGTGTAATGCTGCAAGCGAAAAACTCCAGATTAATAGCGGCTAAAAGTAGAATGCCAATTAGGAGGAGAGTGAAGAGAATTTTCA
CAGAATTCGACCAGCAACAACTGATTAACTTGCAGGAATACACTCAACCAAGTGTAATGCTGCAAGCGAAAAACTCCAGATTAATAGCGGCTAAAAGTAGAATGCCAaTTAGGAGGAGAGTGAAGAGAATTTTCA
>C00290 length=511
AATTCGACCAGCAACAACTGATTAACTTGCAGGAATACACTCAACCAAGTGTAATGCTGCAAGCGAAAAACTCCAGATTAATAGCGGCTAAAAGTAGAATGCCAATTAGGAGGAGAGTGAAGAGAATTTTCAT
AATTCGACCAGCAACAACTGATTAACTTGCAGGAATACACTCAACCAAGTGTAATGCTGCAAGCGAAAAACTCCAGATTAATAGCGGCTAAAAGTAGAATGCCAATTAGGAGGAGAGTGAAGAGAATTTTCAT
>C00291 length=519
ATTCGACCAGCAACAACTGATTAACTTGCAGGAATACACTCAACCAAGTGTAATGCTGCAAGCGAAAAACTCCAGATTAATAGCGGCTAAAAGTAGAATGCCAATTAGGAGGAGAGTGAAGAGAATTTTCAT
ATTCGACCAGCAACAACTGATTAACTTGCAGGAATACACTCAACCAAGTGTAATGCTGCAAGCGAAAAaCTCCAGATTAATAGCGGCTAAAAGTAGAATGCCAATTAGGAGGAGAGTGAAGAGAATTTtCAT
>C00292 length=512
ATTCGACCAGCAACAACTGATTAACTTGCAGGAATACACTCAACCAAGTGTAATGCTGCAAGCGAAAAACTCCAGATTAATAGCGGCTAAAAGTAGAATGCCAATTAGGAGGAGAGTGAAGAGAATTTTCA
ATTCGACCAGCAACAACTGATTAACTTGCAGGAATACACTCAACCAAGTGTAATGCTGCAAGCGAAAAACTCCAGATTAATAGCGGCTAAAAGTAGAATGCCAATTAGGAGGAGAGTGAAGAGAATTTTCA
>C00293 length=511
CGACCAGCAACAACTGATTAACTTGCAGGAATACACTCAACCAAGTGTAATGCTGCAAGCGAAAAACTCCAGATTAATAGCGGCTAAAAGTAGAATGCCAATTAGGAGGAGAGTGAAGAGAATTTTCATACCCCCCCCATCACAAATGACAACACAGTGGCAGTTTCAAAAAGACCTAGCAGACTACCCCCTCTTTAACTGGGCCTGTATCTGCATTGACATGGAAAAGCCCTTCGATTACACAGGGGCATGGAGAAACGCATGGTGGTCAATGCAGAGACAGG-CATCAGGGGACATGGAATACATAG
CGACCAGCAACAACTGATTAACTTGCAGGAATACACTCAACCAAGTGTAATGCTGCAAGCGAAAAACTCCAGATTAATAGCGGCTAAAAGTAGAATGCCAATTAGGAGGAGAGTGAAGAGAATTTTCATACCCCCCCcATCACAAATGACAACACAGTGGCAGTTTCAAAAAGACCTAGCAGACTACCCCCTCTTTAACTGGGCCTGTATCTGCATTGACATGGAAAAGCCCTTCGATTACACAGGGGCATGGAGAAACGCATGGTGGTCAATGCAGAGACAGGgCATCAGGGGACATGGAATACATAG
>C00294 length=522
GACCAGCAACAACTGATTAACTTGCAGGAATACACTCAACCAAGTGTAATGCTGCAAGCGAAAAACTCCAGATTAATAGCGGCTAAAAGTAGAATGCCAATTAGGAGGAGAGTGAAGAGAATTTTCA
GACCAGCAACAACTGATTAACTTGCAGGAATACACTCAACCAAGTGTAATGCTGCAAGCGAAAAACTCCAGATTAATAGCGGCTAAAAGTAGAATGCCAATTAGGAGGAGAGTGAAGAGAATTTTCA
>C00295 length=516
ACCAGCAACAACTGATTAACTTGCAGGAATACACTCAACCAAGTGTAATGCTGCAAGCGAAAAACTCCAGATTAATAGCGGCTAAAAGTAGAATGCCAATTAGGAGGAGAGTGAAGAGAATTTTCA
ACCAGCAACAACTGATTAACTTGCAGGAATACACTCAACCAAGTGTAATGCTGCAAGCGAAAAACTCCAGATTAATAGCGGCTAAAaGTAGAATGCCAATTAGGAGGAGAGTGAAGAGAATTTTCA
>C00296 length=520
ACCAGCAACAACTGATTAACTTGCAGGAATACACTCAACCAAGTGTAATGCTGCAAGCGAAAAACTCCAGATTAATAGCGGCTAAAAGTAGAATGCCAATTAGGAGGAGAGTGAAGAGAATTTTCAT
ACCAGCAACAACTGATTAACTTGCAGGAATACACTCAACCAAGTGTAATGCTGCAAGCGAAAAACTCCAGATTAATAGCGGCTAAAAGTAGAATGCCAATTAGGAGGAGAGTGAAGAGAATTTTCAT
>C00297 length=515
CAGCAACAACTGATTAACTTGCAGGAATACACTCAACCAAGTGTAATGCTGCAAGCGAAAAACTCCAGATTAATAGCGGCTAAAAGTAGAATGCCAATTAGGAGGAGAGTGAAGAGAATTTTCA
CAGCAACAACTGATTAACTTGCAGGAATACACTCAACCAAGTGTAATGCTGCAAGCGAAAAACTCCAGATTAATAGCGGCTAAAAGTAGAATGCCAATTAGGAGGAGAGTGAAGAGAATTTTCA
>C00298 length=520
AGCAACAACTGATTAACTTGCAGGAATACACTCAACCAAGTGTAATGCTGCAAGCGAAAAACTCCAGATTAATAGCGGCTAAAAGTAGAATGCCAATTAGGAGGAGAGTGAAGAGAATTTTCAT
AGCAACAACTGATTAACTTGCAGGAATACACTCAACCAAGTGTAATGCTGCAAGCGAAAAACTCCAGATTAATAGCGGCTAAAAGTAGAATGCCAATTAGGAGGAGAGTGAAGAGAATTTTCAT
>C00299 length=515
CAACAACTGATTAACTTGCAGGAATACACTCAACCAAGTGTAATGCTGCAAGCGAAAAACTCCAGATTAATAGCGGCTAAAAGTAGAATGCCAATTAGGAGGAGAGTGAAGAGAATTTTCA
CAACAACTGATTAACTTGCAGGAATACACTCAACCAAGTGTAATGCTGCAAGCGAAAAACTCCAGATTAATAGCGGCTAAAAGTAGAATGCCAATTAGGAGGAGAGTGAAGAGAATTTTCA
>C00300 length=517
AACAACTGATTAACTTGCAGGAATACACTCAACCAAGTGTAATGCTGCAAGCGAAAAACTCCAGATTAATAGCGGCTAAAAGTAGAATGCCAATTAGGAGGAGAGTGAAGAGAATTTTCA
AACAACTGATTAACTTGCAGGAATACACTCAACCAAGTGTAATGCTGCAAGCGAAAAACTCCAGATTAATAGCGGCTAAAAGTAGAATGCCAATTAGGAGGAGAGTGAAGAGAATTTTCA
>C00301 length=518
ACAACTGATTAACTTGCAGGAATACACTCAACCAAGTGTAATGCTGCAAGCGAAAAACTCCAGATTAATAGCGGCTAAAAGTAGAATGCCAATTAGGAGGAGAGTGAAGAGAATTTTCAT
ACAACTGATTAACTTGCAGGAATACACTCAACCAAGTGTAATGCTGCAAGCGAAAAACTCCAGATTAATAGCGGCTAAAAGTAGAATGCCAATTAGGAGGAGAGTGAAGAGAATTTTCAT
>C00302 length=516
AACTGATTAACTTGCAGGAATACACTCAACCAAGTGTAATGCTGCAAGCGAAAAACTCCAGATTAATAGCGGCTAAAAGTAGAATGCCAATTAGGAGGAGAGTGAAGAGAATTTTCA
AACTGATTAACTTGCAGGAATACACTCAACCAAGTGTAATGCTGCAAGCGAAAAACTCCAGATTAATAGCGGCTAAAAGTAGAATGCCAATTAGGAGGAGAGTGAAGAGAATTTTCA
>C00303 length=519
ACTGATTAACTTGCAGGAATACACTCAACCAAGTGTAATGCTGCAAGCGAAAAACTCCAGATTAATAGCGGCTAAAAGTAGAATGCCAATTAGGAGGAGAGTGAAGAGAATTTT-CA
ACTGATTAACTTGCAGGAATACACTCAACCAAGTGTAATGCTGCAAGCGAAAAACTCCAGATTAATAGCGGCTAAAAGTAGAATGCCAATTAGGAGGAGAGTGAAGAGAATTTTtCA
>C00304 length=516
ATTAACTTGCAGGAATACACTCAACCAAGTGTAATGCTGCAAGCGAAAAACTCCAGATTAATAGCGGCTAAAAGTAGAATGCCAATTAGGAGGAGAGTGAAGAGAATTTTCAT
ATTAACTTGCAGGAATACACTCAACCAAGTGTAATGCTGCAAGCGAAAAACTCCAGATTAATAGCGGCTAAAAGTAGAATGCCAATTAGGAGGAGAGTGAAGAGAATTTTCAT
>C00305 length=515
TTAACTTGCAGGAATACACTCAACCAAGTGTAATGCTGCAAGCGAAAAACTCCAGATTAATAGCGGCTAAAAGTAGAATGCCAATTAGGAGGAGAGTGAAGAGAATTTTCA
TTAACTTGCAGGAATACACTCAACCAAGTGTAATGCTGCAAGCGAAAAACTCCAGATTAATAGCGGCTAAAAGTAGAATGCCAATTAGgAGGAGAGTGAAGAGAATTTTCA
>C00306 length=518
TTAACTTGCAGGAATACACTCAACCAAGTGTAATGCTGCAAGCGAAAAACTCCAGATTAATAGCGGCTAAAAGTAGAATGCCAATTAGGAGGAGAGTGAAGAGAATTTTCA
TTAACTTGCAGGAATACACTCAACCAAGTGTAATGCTGCAAGCGAAAAACTCCAGATTAATAGCGGCTAAAAGTAGAATGCCAATTAGGAGGAGAGTGAAGAGAATTTTCA
>C00307 length=516
AACTTGCAGGAATACACTCAACCAAGTGTAATGCTGCAAGCGAAAAACTCCAGATTAATAGCGGCTAAAAGTAGAATGCCAATTAGGAGGAGAGTGAAGAGAATTTTCAT
AACTTGCAGGAATACACTCAACCAAGTGTAATGCTGCAAGCGAAAAACTCCAGATTAATAGCGGCTAAAAGTAGAATGCCAATTAGGAGGAGAGTGAAGAGAATTTtCAT
>C00308 length=512
CTTGCAGGAATACACTCAACCAAGTGTAATGCTGCAAGCGAAAAACTCCAGATTAATAGCGGCTAAAAGTAGAATGCCAATTAGGAGGAGAGTGAAGAGAATTTTCA
CTTGCAGGAATACACTCAACCAAGTGTAATGCTGCAAGCGAAAAACTCCAGATTAATAGCGGCTAAAAGTAGAATGCCAATTAGGAGGAGAGTGAAGAGAATTTTCA
>C00309 length=521
CAGGAATACACTCAACCAAGTGTAATGCTGCAAGCGAAAAACTCCAGATTAATAGCGGCTAAAAGTAGAATGCCAATTAGGAGGAGAGTGAAGAGAATTTTCAT
CAGGAATACACTCAACCAAGTGTAATGCTGCAAGCGAAAAACTCCAGATTAATAGCGGCTAAAAGTAGAATGCCAATTAGGAGGAGAGTGAAGAGAATTTTCAT
>C00310 length=523
AGGAATACACTCAACCAAGTGTAATGCTGCAAGCGAAAAACTCCAGATTAATAGCGGCTAAAAGTAGAATGCCAATTAGGAGGAGAGTGAAGAGAATTTTCAT
AGGAATACACTCAACCAAGTGTAATGCTGCAAGCGAAAAACTCCAGATTAATAGCGGCTAAAAGTAGAATGCCAATTAGGAGGAGAGTGAAGAGAATTTTCAT
>C00311 length=520
GGAATACACTCAACCAAGTGTAATGCTGCAAGCGAAAAA-CTCCAGATTAATAGCGGCTAAAAGTAGAATGCCAATTAGGAGGAGAGTGAAGAGAATTTTCAT
GGAATACACTCAACCAAGTGTAATGCTGCAAGCGAAAAAaCTCCAGATTAATAGCGGCTAAAAGTAGAATGCCAATTAGGAGGAGAGTGAAGAGAATTTTCAT
>C00312 length=510
ATACACTCAACCAAGTGTAATGCTGCAAGCGAAAAACTCCAGATTAATAGCGGCTAAAAGTAGAATGCCAATTAGGAGGAGAGTGAAGAGAATTTTCA
ATACACTCAACCAAGTGTAATGCTGCAAGCGAAAAACTCCAGATTAATAGCGGCTAAAaGTAGAATGCCAATTAGGAGGAGAGTGAAGAGAATTTTCA
>C00313 length=517
CACTCAACCAAGTGTAATGCTGCAAGCGAAAAACTCCAGATTAATAGCGGCTAAAAGTAGAATGCCAATTAGGAGGAGAGTGAAGAGAATTTTCA
CACTCAACCAAGTGTAATGCTGCAAGCGAAAAACTCCAGATTAATAGCGGCTAAAaGTAGAATGCCAATTAGGAGGAGAGTGAAGAGAATTTTCA
>C00314 length=521
CAACCAAGTGTAATGCTGCAAGCGAAAAACTCCAGATTAATAGCGGCTAAAAGTAGAATGCCAATTAGGAGGAGAGTGAAGAGAATTTTCA
CAACCAAGTGTAATGCTGCAAGCGAAAAACTCCAGATTAATAGCGGCTAAAaGTAGAATGCCAATTAGGAGGAGAGTGAAGAGAATTTTCA
>C00315 length=519
AACCAAGTGTAATGCTGCAAGCGAAAAACTCCAGATTAATAGCGGCTAAAAGTAGAATGCCAATTAGGAGGAGAGTGAAGAGAATTTTCAT
AACCAAGTGTAATGCTGCAAGCGAAAAACTCCAGATTAATAGCGGCTAAAAGTAGAATGCCAATTAGGAGGAGAGTGAAGAGAATTTTCAT
>C00316 length=522
AACCAAGTGTAATGCTGCAAGCGAAAAACTCCAGATTAATAGCGGCTAAAAGTAGAATGCCAATTAGGAGGAGAGTGAAGAGAATTTTCA
AACCAAGTGTAATGCTGCAAGCGAAAAACTCCAGATTAATAGCGGCTAAAAGTAGAATGCCAATTAGGAGGAGAGTGAAGAGAATTTTCA
>C00317 length=518
CAAGTGTAATGCTGCAAGCGAAAAACTCCAGATTAATAGCGGCTAAAAGTAGAATGCCAATTAGGAGGAGAGTGAAGAGAATTTTCAT
CAAGTGTAATGCTGCAAGCGAAAAACTCCAGATTAATAGCGGCTAAAAGTAGAATGCCAATTAGGAGGAGAGTGAAGAGAATTTTCAT
>C00318 length=522
GTGTAATGCTGCAAGCGAAAAACTCCAGATTAATAGCGGCTAAAAGTAGAATGCCAATT-AGGAGGAGAGTGAAGAGAATTTTCAT
GTGTAATGCTGCAAGCGAAAAaCTCCAGATTAATAGCGGCTAAAAGTAGAATGCCAATTtAGGAGGAGAGTGAAGAGAATTTTCAT
>C00319 length=520
TGTAATGCTGCAAGCGAAAAACTCCAGATTAATAGCGGCTAAAAGTAGAATGCCAATTAGGAGGAGAGTGAAGAGAATTTTCA
TGTAATGCTGCAAGCGAAAAACTCCAGATTAATAGCGGCTAAAAGTAGAATGCCAATTAGGAGGAGAGTGAAGAGAATTTTCA
>C00320 length=523
GCAAGCGAAAAA-CTCCAGATTAATAGCGGCTAAAAGTAGAATGCCAATTAGGAGGAGAGTGAAGAGAATTTTCA
GCAAGCGAAAAAaCTCCAGATTAATAGCGGCTAAAAGTAGAATGCCAATTAGGAGGAGAGTGAAGAGAATTTTCA
>C00321 length=519
CAAGCGAAAAACTCCAGATTAATAGCGGCTAAAAGTAGAATGCCAATTAGGAGGAGAGTGAAGAGAATTTTCAT
CAAGCGAAAAACTCCAGATTAATAGCGGCTAAAAGTAGAATGCCAATTAGGAGGAGAGTGAAGAGAaTTTTCAT
>C00322 length=510
CGAAAAACTCCAGATTAATAGCGGCTAAAAGTAGAATGCCAATTAGGAGGAGAGTGAAGAGAATTTTCA
CGAAAAACTCCAGATTAATAGCGGCTAAAAGTAGAATGCCAATTAGGAGGAGAGTGAAGAGAATTTTCA
>C00323 length=516
ACTCCAGATTAATAGCGGCTAAAAGTAGAATGCCAATTAGGAGGAGAGTGAAGAGAATTTTCA
ACTCCAGATTAATAGCGGCTAAAAGTAGAATGCCAATTAGGAGGAGAGTGAAGAGAATTTTCA
>C00324 length=514
CTCCAGATTAATAGCGGCTAAAAGTAGAATGCCAATTAGGAGGAGAGTGAAGAGAATTTTCA
CTCCAGATTAATAGCGGCTAAAAGTAGAATGCCAATTAGGAGGAGAGTGAAGAGAATTTTCA
>C00325 length=515
CTCCAGATTAATAGCGGCTAAAAGTAGAATGCCAATTAGGAGGAGAGTGAAGAGAATTTTCA
CTCCAGATTAATAGCGGCTAAAAGTAGAATGCCAATTAGGAGGAGAGTGAAGAGAATTTTCA
>C00326 length=514
TTAATAGCGGCTAAAAGTAGAATGCCAATTAGGAGGAGAGTGAAGAGAATTTTCAT
TTAATAGCGGCTAAAAGTAGAATGCCAATTAGGAGGAGAGTGAAGAGAATTTTCAT
>C00327 length=513
TAATAGCGGCTAAAAGTAGAATGCCAATTAGGAGGAGAGTGAAGAGAATTTTCA
TAATAGCGGCTAAAAGTAGAATGCCAATTAGGAGGAGAGTGAAGAGAATTTTCA
>C00328 length=516
CGGCTAAAAGTAGAATGCCAATTAGGAGGAGAGTGAAGAGAATTTT-CAT
CGGCTAAAAGTAGAATGCCAATTAGGAGGAGAGTGAAGAGAATTTTtCAT
>C00329 length=507
CGGCTAAAAGTAGAATGCCAATTAGGAGGAGAGTGAAGAGAATTTTCAT
CGGCTAAAAGTAGAATGCCAATTAGGAGGAGAGTGAAGAGAATTTTCAT
>C00330 length=519
GGCTAAAAGTAGAATGCCAATTAGGAGGAGAGTGAAGAGAATTTTCA
GGCTAAAAGTAGAATGCCAATTAGGAGGAGAGTGAAGAGAATTTTCA
>C00331 length=506
TAAAAGTAGAATGCCAATTAGGAGGAGAGTGAAGAGAATTTTCAT
TAAAAGTAGAATGCCAATTAGGAGGAGAGTGAAGAGAATTTTCAT
>C00332 length=513
AAAGTAGAATGCCAATTAGGAGGAGAGTGAAGAGAATTTTCATACCCCCCCCATCACAAATGACAACACAGTGGCAGTTTCAAAAAGACCTAGCAGACTACCCCCTCTTTAACTGGGCCTGTATCTGCATTGACATGGAAAAGCCCTTCGATTACACAGGGGCATGGAGAAACGCATGGTGGTCAATGCAGAGACAGGCATCAGGGGACATGGAATACATAGAA
AAAGTAGAATGCCAATTAGGAGGAGAGTGAAGAGAATTTTCATACCCCCCCcATCACAAATGACAACACAGTGGCAGTTTCAAAAAGACCTAGCAGACTACCCCcTCTTTAACTGGGCCTGTATCTGCATTGACATGGAAAAGCCCTTCGATTACACAGGGGCATGGAGAAaCGCATGGTGGTCAATGCAGAGACAGGCATCAGGGGACATGGAATACATAGAA
>C00333 length=510
TAGAATGCCAATTAGGAGGAGAGTGAAGAGAATTTT-CA
TAGAATGCCAATTAGGAGGAGAGTGAAGAGAATTTTtCA
>C00334 length=503
ATGCCAATTAGGAGGAGAGTGAAGAGAATTTTCA
ATGCCAATTAGGAGGAGAGTGAAGAGAATTTTCA
>C00335 length=505
ATTAGGAGGAGAGTGAAGAGAATTTTCA
ATTAGGAGGAGAGTGAAGAGAATTTTCA
>C00336 length=509
AGGAGGAGAGTGAAGAGAATTTTCAT
AGGAGGAGAGTGAAGAGAATTTTCAT
>C00337 length=508
AGAGTGAAGAGAATTTTCATACCCCCCCCATCACAAATGACAACACAGTGGCAGTTTCAAAAAGACCTAGCAGACTACCCCC-TCTTTAACTGGGCCTGTATCTGCATTGACATGGAAAAGCCCTTCGATTACACAGGGGCATGGAGAAACGCATGGTGGTCAATGCAGAGACAGGCATCAGGGGACATGGAATACATAGAA
AGAGTGAAGAGAATTTTCATACCCCCCCcATCACAAATGACAACACAGTGGCAGTTTCAAAAaGACCTAGCAGACTACCCCCcTCTTTAACTGGGCCTGTATCTGCATTGACATGGAAAAGCCCTTCGATTACACAGGGGCATGGAGAAACGCATGGTGGTCAATGCAGAGACAGGCATCAGGGGACAtGGAATACATAGAA
>C00338 length=508
GTGAAGAGAATTTTCA
GTGAAGAGAATTTTCA
>C00339 length=511
GTGAAGAGAATTTTCAT
GTGAAGAGAATTTTCAT
>C00340 length=511
GAGAATTTTCAT
GAGAATTTTCAT
>C00341 length=513
GAATTTTCAT
GAATTTTCAT
>C00342 length=513
TTTCA
TTTCA
>C00343 length=505
CAT
CAT
>C00344 length=510
CCCCCC-ATCACAAATGACAACACAGTGGCAGTTTCAAAAAGACCTAGCAGACTACCCCCTCTTTAACTGGGCCTGTATCTGCATTGACATGGAAAAGCCCTTCGATTACACAGGGG-CATGGAGAAACGCATGGTGGTCAATGCAGAGACAGGCATCAGGGGACATGGAATACATAGA
CCCCCCcATCACAAATGACAACACAGTGGCAGTTTCAAAAAGACCTAGCAGACTACCCCCTCTTTAACTGGGCCTGTATCTGCATTGACATGGAAAAGCCcTTCGATTACACAGGGGgCATGGAGAAACGCATGGTGGTCAATGCAGAGACAGGCATCAGGGGACATGGAATACATAGA
>C00345 length=513
CCCCCCATCACAAATGACAACACAGTGGCAGTTTCAAAAAGACCTAGCAGACTACCCCCTCTTTAACTGGGCCTGTATCTGCATTGACATGGAAAAGCCCTTCGATTACACAGGGGCATGGAGAAACGCATGGTGGTCAATGCAGAGACAGGCATCAGGGGACATGGAA-TACATAGA
CCCCCCATCACAAATGACAACACAGTGGCAGTTTCAAAAAGACCTAGCAGACTACCCCCTCTTTAACTGGGCCTGTATCTGCATTGACATGGAAAAGCCCTTCGATTACACAGGGGCATGGAGAAACGCATGGTGGTCAATGCAGAGACAGGCATCAGGGGACATGGAAaTACATAGA
>C00346 length=511
CCCCCCCATCACAAATGACAACACAGTGGCAGTTTCAAAAAGACCTAGCAGACTACCCCCTCTTTAACTGGGCCTGTATCTGCATTGACATGGAAAAGCCCTTCGATTACACAGGGGCATGGAGAAACGCATGGTGGTCAATGCAGAGACAGGCATCAGGGGACATGGAATACATAGAAAAATGGGGGAGAATCCC-ACCAACAGGAGACTGGCAACTACCGTCATCCAGTGTGATGACACAAAACGGAAACAACCCGAACTGGAAGCCTAGAGACGCACCAGCAATATACCCCATTGTAGCATACTGGACATCAGATGGCA-GTACAAAAACATGCAATTGGTGCACAATCCACAA-CACACCGATAAACAGATGG
CCCCCCCATCACAAATGACAACACAGTGGCAGTTTCAAAAAGACCTAGCAGACTACCCCCTCTTTAACTGGGCCTGTATCTGCATTGACATGGAAAAGCCCTTCGATTACACAGGGGCATGGAGAAACGCATGGTGGTCAATGCAGAGACAGGCATCAGGGGACATGGAATACATAGAAAAATGGGGGAGAATCCCcACCAACAGGAGACTGGCAACTACCGTCATCCAGTGTGATGACACAAAACGGAAACAACCCGAACTGGAAGCCTAGAGACGCACCAGCAATATACCCCATTGTAGCATACTGGACATCAGATGGCAaGTACAAAAACATGCAATtGGTGCACAATCCACAAaCACACCGATAAACAGATGG
>C00347 length=506
CCCCCCCATCACAAATGACAACACAGTGGCAGTTTCAAAAAGACCTAGCAGACTACCCCCTCTTTAACTGGGCCTGTATCTGCATTGACATGGAAAAGCCCTTCGATTACACAGGGGCATGGAGAAACGCATGGTGGTCAATGCAGAGACAGGCATCAGGGGACATGGAATACATAGA
CCCCCCCATCACAAATGACAACACAGTGGCAGTTTCAAAAaGACCTAGCAGACTACCCCcTCTTTAACTGGGCCTGTATCTGCATTGACATGGAAAAGCCCTTCGATTACACAGGGGCATGGAGAAACGCATGGTGGTCAATGCAGAGACAGGCATCAGGGGACATGGAATACATAGA
>C00348 length=503
ATCACAAATGACAACACAGTGGCAGTTTCAAAAAGACCTAGCAGACTACCCCCTCTTTAACTGGGCCTGTATCTGCATTGACATGGAAAAGCCCTTCGATTACACAGGGG-CATGGAGAAACGCATGGTGGTCAATGCAGAGACAGGCATCAGGGG-ACATGGAATACATAGAAAAATGGGGGAGAATCCCACCAACAGGAGACTGGCAACTACCGTCATCCAGTGTGATGACACA
ATCACAAATGACAACACAGTGGCAGTTTCAAAAAGACCTAGCAGACTACCCCcTCTTTAACTGGGCCTGTATCTGCATTGACATGGAAAAGCCCTTCGATTACACAGGGGgCATGGAGAAACGCATGGTGGTCAATGCAGAGACAGGCATCAGGGGgACATGGAATACATAGAAAAATGGGGGAGAATCCCACCAACAGGAGACTGGCAACTACCGTCATCCAGTGTGATGACACA
>C00349 length=508
AATGACAACACAGTGGCAGTTTCAAAAAGACCTAGCAGACTACCCCCTCTTTAACTGGGCCTGTATCTGCATTGACATGGAAAAGCCCTTCGATTACACAGGGGCATGGAGAAACGCATGGTGGTCAATGCAGAGACAGGCATCAGGGGACATGGAATACATAG
AATGACAACACAGTGGCAGTTTCAAAAAGACCTAGCAGACTACCCCCTCTTTAACTGGGCCTGTATCTGCATTGACATGGAAAAGCCCTTCGATTACACAGGGGCATGGAGAAACGCATGGTGGTCAATGCAGAGACAGGCATCAGGGGACATGGAATACATAG
>C00350 length=510
ATGACAACACAGTGGCAGTTTCAAAAAGACCTAGCAGACTACCCCC-TCTTTAACTGGGCCTGTATCTGCATTGACATGGAAAAGCCCTTCGATTACACAGGGGCATGGAGAAACGCATGGTGGTCAATGCAGAGACAGGCATCAGGGGACATGGAATACATAG
ATGACAACACAGTGGCAGTTTCAAAAAGACCTAGCAGACTACCCCCcTCTTTAACTGGGCCTGTATCTGCATTGACATGGAAAAGCCCTTCGATTACACAGGGGCATGGAGAAACGCATGGTGGTCAATGCAGAGACAGGCATCAGGGGACATGGAATACATAG
>C00351 length=513
ATGACAACACAGTGGCAGT
ATGACAACACAGTGGCAGT
>C00352 length=509
CAACACAGTGGCAGTTTCAAAAAGACCTAGCAGACTACCCCCTCTTTAACTGGGCCTGTATCTGCATTGACATGGAAAAGCCCTTCGATTACACAGGGGCATGGAGAAACGCATGGTGGTCAATGCAGAGACAGGCATCAGGGGACATGGAATACATAGA
CAACACAGTGGCAGTTTCAAAAAGACCTAGCAGACTACCCCCTCTTTAACTGGGCCTGTATCTGCATTGACATGGAAAAGCCCTTCGATTACACAGGGGCATGGAGAAACGCATGGTGGTCAATGCAGAGACAGGCATCAGGGGACATGGAATACATAGA
>C00353 length=514
AACACAGTGGCAGTTTCAAAAAGACCTAGCAGACTACCCCCTCTTTAACTGGGCCTGTATCTGCATTGACATGGAAAAGCCC-TTCGATTACACAGGGGCATGGAGAAACGCATGGTGGTCAATGCAGAGACAGGCATCAGGGGACATGGAATACATAGA
AACACAGTGGCAGTTTCAAAAAGACCTAGCAGACTACCCCCTCTTTAACTGGGCCTGTATCTGCATTGACATGGAAAAGCCCcTTCGATTACACAGGGGCATGGAGAAACGCATGGTGGTCAATGCAGAGACAGGCATCAGGGGACATGGAATACATAGA
>C00354 length=510
ACACAGTGGCAGTTTCAAAAAGACCTAGCAGACTACCCCCTCTTTAACTGGGCCTGTATCTGCATTGACATGGAAAAGCCCTTCGATTACACAGGGGCATGGAGAAACGCATGGTGGTCAATGCAGAGACAGGCATCAGGGGACATGGAATACATAGAAAAATGGGGGAGAATCCC-ACCAACAGGAGACTGGCAACTACCGTCATCCAGTGTGATGACACAAAACGGAAACAACCCGAACTGGAAGCCTAGAGACGCACCAGCAATATACCCCATTGTAGCATACTGGACATCAGATGGCAGTACAAAAACATGCAATTGGTGCACAATCCACAACAC-ACCGATAAACAGATGG
ACACAGTGGCAGTTTCAAAAAGACCTAGCAGACTACCCCCTCTTTAACTGGGCCTGTATCTGCATTGACATGGAAAAGCCCTTCGATTACACAGGGGCATGGAGAAACGCATGGTGGTCAATGCAGAGACAGGCATCAGGGGACATGGAATACATAGAAAAATGGGGGAGAATCCCcACCAACAGGAGACTGGCAACTACCGTCATCCAGTGTGATGACACAAAACGGAAACAACCCGAACTGGAAGCCTAGAGACGCACCAGCAATATACCCCATTGTAGCATACTGGACATCAGATGGCAGTACAAAAACATGCAATTGGTGcACAATCCACAACACcACcGATAAACAGATGG
>C00355 length=512
ACAGTGGCAGTTTCAAAAA-GACCTAGCAGACTACCCCCTCTTTAACTGGGCCTGTATCTGCATTGACATGGAAAAGCCCTTCGATTACACAGGGGCATGGAGAAACGCATGGTGGTCAATGCAGAGACAGGCATCAGGGGACATGGAATACATAG
ACAGTGGCAGTTTCAAAAAaGACCTAGCAGACTACCCCCTCTTTAACTGGGCCTGTATCTGCATTGACATGGAAAAGCCCTTCGATTACACAGGGGCATGGAGAAACGCATGGTGGTCAATGCAGAGACAGGCATCAGGGGACATGGAATACATAG
>C00356 length=510
AGTGGCAGTTTCAAAAAGACCTAGCAGACTACCCCCTCTTTAACTGGGCCTGTATCTGCATTGACATGGAAAAGCCCTTCGATTACACAGGGGCATGGAGAAACGCATGGTGGTCAATGCAGAGACAGGCATCAGGGGACATGGAATACATAGA
AGTGGCAGTTTCAAAAAGACCTAGCAGACTACCCCCTCTTTAACTGGGCCTGTATCTGCATTGACATGGAAAAGCCCTTCGATTACACAGGGGCATGGAGAAACGCATGGTGGTCAATGCAGAGACAGGCATCAGGGGACATGGAATACATAGA
>C00357 length=509
TGGCAGTTTCAAAAAGACCTAGCAGACTACCCCCTCTTTAACTGGGCCTGTATCTGCATTGACATGGAAAAGCCCTTCGATTACACAGGGGCATGGAGAAACGCATGGTGGTCAATGCAGAGACAGGCATCAGGGGACATGGAATACATAGA
TGGCAGTTTCAAAAAGACCTAGCAGACTACCCCCTCTTtAACTGGGCCTGTATCTGCATTGACATGGAAAAGCCCTTCGATTACACAGGGGCATGGAGAAACGCATGGTGGTCAATGCAGAGACAGGCATCAGGGGACATGGAATACATAGA
>C00358 length=515
TGGCAGTTTCAAAAAGACCTAGCAGACTACCCCCTCTTTAACTGGGCCTGTATCTGCATTGACATGGAAAAGCCCTTCGATTACACAGGGGCATGGAGAAACGCATGGTGGTCAATGCAGAGACAGGCATCAGGGGACATGGAATACATAGAAAAATGGGGGAGAATCCCACCAACAGGAGACTGGCAACTACCGTCATCCAGTGTGATGACACAAAACGGAAACAACCCGAACTGGAAGCCTAGAGAC-GCACCAGCAATATACCCCATTGTAGCATACTGGACATCAGATGGCAGTACAAAAACATGCAATTGGTGCACAATCCACAACACACCGATAAA-CAGAT
TGGCAGTTTCAAAAAGACCTAGCAGACTACCCCCTCTTTAACTGGGCCTGTATCTGCATTGACATGGAAAAGCCCTTCGATTACACAGGGGCATGGAGAAACGCATGGTGGTCAATGCAGAGACAGGCATCAGGGGACATGGAATACATAGAAAAATGGGGGAGAATCCCACCAACAGGAGACTGGCAACTACCGTCATCCAGTGTGATGACACAAAACGGAAACAACCCGAACTGGAAGCCTAGAGACcGCACCAGCAATATACCCCATTGTAGCATACTGGACATCAGATGGCAGTACAAAAACATGCAATTGGTGCACAATCCACAACACACCGATAAAaCAGAT
>C00359 length=511
GCAGTTTCAAAAA-GACCTAGCAGACTACCCCCTCTTTAACTGGGCCTGTATCTGCATTGACATGGAAAAGCCCTTCGATTACACAGGGGCATGGAGAAACGCATGGTGGTCAATGCAGAGACAGGCATCAGGGGACATGGAATACATAG
GCAGTTTCAAAAAaGACCTAGCAGACTACCCCCTCTTTAACTGGGCCTGTATCTGCATTGACATGGAAAAGCCCTTCGATTACACAGGGGCATGGAGAAACGCATGGTGGTCAATGCAGAGACAGGCATCAGGGGACATGGAATACATAG
>C00360 length=507
CAGTTTCAAAAAGACCTAGCAGACTACCCCC-TCTTTAACTGGGCCTGTATCTGCATTGACATGGAAAAGCCCTTCGATTACACAGGGGCATGGAGAAACGCATGGTGGTCAATGCAGAGACAGGCATCAGGGGACATGGAATACATAGAAAAATGGGGGAGAATCCCACCAACAGGAGACTGGCAACTACCGTCATCCAGTGTGATGACACAAAACGGAAACAACCCGAACTGGAAGCCTAGAGACGCACCAGCAATA-TACCCCATTGTAGCATACTGGACATCAGATGGCAGTACAAAAACATGCAATTGGTGCACAATCCACAACACACCGATAAACAGATG
CAGTTTCAAAAAGACCTAGCAGACTACCCCCcTCTTTAACTGGGCCTGTATCTGCATTGACATGGAAAAGCCCTTCGATTACACAGGGGCATGGAGAAACGCATGGTGGTCAATGCAGAGACAGGCATCAGGGGACATGGAATACATAGAAAAaTGGGGgAGAATCCCACCAACAGGAGACTGGCAACTACCGTCATCCAGTGTGATGACACAAAACGGAAACAACCCGAACTGGAAGCCTAGAGACGCACCAGCAATAaTACCCCATTGTAGCATACTGGACATCAGATGGCAGTACAAAAACATGCAATTGGTGCACAATCCACAACACACCGATAAACAGATG
>C00361 length=510
CAAAAAGACCTAGCAGACTACCCCCTCTTTAACTGGGCCTGTATCTGCATTGACATGGAAAAGCCCTTCGATTACACAGGGGCATGGAGAAACGCATGGTGGTCAATGCAGAGACAGGCATCAGGGGACATGGAATACATAGA
CAAAAAGACCTAGCAGACTACCCCCTCTTTAACTGGGCCTGTATCTGCATTGACATGGAAAAGCCCTTCGATTACACAGGGGCATGGAGAAACGCATGGTGGTCAATGCAGAGACAGGCATCAGGGGACATGGAATACATAGA
>C00362 length=507
AAGACCTAGCAGACTACCCCCTCTTTAACTGGGCCTGTATCTGCATTGACATGGAAAAGCCCTTCGATTACACAGGGGCATGGAGAAA-CGCATGGTGGTCAATGCAGAGACAGGCATCAGGGGACATGGAATACATAGA
AAGACCTAGCAGACTACCCCCTCTTTAACTGGGCCTGTATCTGCATTGACATGGAAAAGCCCTTCGATTACACAGGGGCATGGAGAAAaCGCATGGTGGTCAATGCAGAGACAGGCATCAGGGGACATGGAATACATAGA
>C00363 length=504
AGCAGACTACCCCCTCTTTAACTGGGCCTGTATCTGCATTGACATGGAAAAGCCCTTCGATTACACAGGGGCATGGAGAAACGCATGGTGGTCAATGCAGAGACAGGCATCAGGGGACATGGAATACATAGA
AGCAGACTACCCCCTCTTTAACTGGGCCTGTATCTGCATTGACATGGAAAAGCCCTTCGATTACACAGGGgCATGGAGAAACGCATGGTGGTCAATGCAGAGACAGGCATCAGGGGACATGGAATACATAGA
>C00364 length=502
CAGACTACCCCC-TCTTTAACTGGGCCTGTATCTGCATTGACATGGAAAAGCCCTTCGATTACACAGGGGCATGGAGAAACGCATGGTGGTCAATGCAGAGACAGGCATCAGGGGACATGGAATACATAGA
CAGACTACCCCCcTCTTTAACTGGGCCTGTATCTGCATTGACATGGAAAAGCCCTTCGATTACACAGGGGCATGGAGAAACGCATGGTGGTCAATGCAGAGACAGGCATCAGGGGACATGGAATACATAGA
>C00365 length=503
GACTACCCCCTCTTTAACTGGGCCTGTATCTGCATTGACATGGAAAAGCCCTTCGATTACACAGGGGCATGGAGAAACGCATGGTGGTCAATGCAGAGACAGGCATCAGGGGACATGGAATACATAGAAAAATGGGGGAGAATCCCACCAACAGGAGACTGGCAACTACCGTCATCCAGTGTGATGACACAAAACGGAAACAACCCGAACTGGAAGCCTAGAGACGCACCAGCAATATACCCCATTGTAGCATACTGGACATCAGATGGCAGTACAAAAACATGCAATTGGTGCACAATCCACAACACACCGATAAACAGATGG
GACTACCCCCTCTTTAACTGGGCCTGTATCTGCATTGACATGGAAAAGCCCTTCGATTACACAGGGGCATGGAGAAACGCATGGTGGTCAATGCAGAGACAGGCATCAGGGGACATGGAATACATAGAAAAATGGGGGAGAATCCCACCAACAGGAGACTGGCAACTACCGTCATCCAGTGTGATGACACAAAACGGAAACAACCCGAACTGGAAGCCTAGAGACGCACCAGCAATATACCCCATTGTAGCATACTGGACATCAGATGGCAGTACAAAAACATGCAATTGGTGCACAATCCACAACACACCGATAAACAGATGG
>C00366 length=506
TACCCCCTCTTTAACTGGGCCTGTATCTGCATTGACATGGAAAAGCCCTTCGATTACACAGGGGCATGGAGAAACGCATGGTGGTCAATGCAGAGACAGGCATCAGGGGACATGGAATACATAG
TACCCCCTCTTTAACTGGGCCTGTATCTGCATTGACATGGAAAAGCCCTTCGATTACACAGGGGCATGGAGAAACGCATGGTGGTCAATGCAGAGACAGGCATCAGGGGACATGGAATACATAG
>C00367 length=505
TACCCCCTCTTTAACTGGGCCTGTATCTGCATTGACATGGAAAAGCCCTTCGATTACACAGGGGCATGGAGAAACGCATGGTGGTCAATGCAGAGACAGGCATCAGGGGACATGGAATACATAG
TACCCCCTCTTTAACTGGGCCTGTATCTGCATTGACATGGAAAAGCCCTTCGATTACACAGGGGCATGGAGAAACGCATGGTGGTCAATGCAGAGACAGGCATCAGGGGACATGGAATACATAG
>C00368 length=500
CCCCCTCTTTAACTGGGCCTGTATCTGCATTGACATGGAAAAGCCCTTCGATTACACAGGGGCATGGAGAAACGCATGGTGGTCAATGCAGAGACAGGCATCAGGGGACATGGAATACATAG
CCCCCTCTTTAACTGGGCCTGTATCTGCATTGACATGGAAAAGCCCTTCGATTACACAGGGGCATGGAGAAACGCATGGTGGTCAATGCAGAGACAGGCATCAGGGGACATGGAATACATAG
>C00369 length=505
CCCCTCTTTAACTGGGCCTGTATCTGCATTGACATGGAAAAGCCCTTCGATTACACAGGGGCATGGAGAAACGCATGGTGGTCAATGCAGAGACAGGCATCAGGGGACATGGAATACATAGAAAAATGGGGGAGAATCCCACCAACAGGAGACTGGCAACTACCGTCATCCAGTGTGATGACACAAAACGGAAACAACCC-GAACTGGAAGCCTAGAGACGCACCAGCAATATACCCCATTGTAGCATACTGGACATCAGATGGCAGTACAAAAACATGCAATTGGTGC-ACAATCCACAACACACCGATAAAC-AGATGGAGA
CCCCTCTTTAACTGGGCCTGTATCTGCATTGACATGGAAAAGCCCTTCGATTACACAGGGGCATGGAGAAACGCATGGTGGTCAATGCAGAGACAGGCATCAGGGGACATGGAATACATAGAAAAATGGGGGAGAATCCCACCAACAGGAGACTGGCAACTACCGTCATCCAGTGTGATGACACAAAACGGAAACAACCCcGAACTGGAAGCCTAGAGACGCACCAGCAATATACCCCATTGTAGCATACTGGACATCAGATGGCAGTACAAAAACATGCAATTGGTGCcACAATCCACAACACACCGATAAACcAGATGGAGA
>C00370 length=500
CCTCTTTAACTGGGCCTGTATCTGCATTGACATGGAAAA-GCCCTTCGATTACACAGGGGCATGGAGAAACGCATGGTGGTCAATGCAGAGACAGGCATCAGGGGACATGGAATACATAGAAAAATGGGGGAGAATCCCACCAACAGGAGACTGGCAACTACCGTCATCCAGTGTGATGAC-ACAAAACGGAAACAACCCGAACTGGAAGCCTAGAGACGCACCAGCAATATACCCCATTGTAGCATACTGGACATCAGATGGC-AGTACAAAAACATGCAATTGGTGCACAATCCACAACACACCGATAAACAGATG
CCTCTTTAACTGGGCCTGTATCTGCATTGACATGGAAAAaGCCCTTCGATTACACAGGGGCATGGAGAAACGCATGGTGGTCAATGCAGAGACAGGCATCAGGGGACATGGAATACATAGAAAAATGGGGgAGAATCCCACCAACAGGAGACTGGCAACTACCGTCATCCAGTGTGATGACcACAAAaCGGAAACAACCCGAACTGGAAGCCTAGAGACGCACCAGCAATATACCCCATTGTAGCATACTGGACATCAGATGGCcAGTACAAAAACATGCAATTGGTGCACAATCCACAACACACCGATAAACAGATG
>C00371 length=499
CTCTTTAACTGGGCCTGTATCTGCATTGACATGGAAAAGCCCTTCGATTACACAGGGGCATGGAGAAACGCATGGTGGTCAATGCAGAGACAGGCATCAGGGGACATGGAATACATAGAAAAATGGGGGAGAATCCCACCAACAGGAGACTGGCAACTACCGTCATCCAGTGTGATGACACAAAACGGAAACAACCCGAACTGGAAGCCTAGAGACGCACCAGCAATATACCCCATTGTAGCATACTGGACATCAGATGGCAGTACAAAAACATGCAATTGGTGCACAATCCACAACACACCGATAAACAGATG
CTCTTTAACTGGGCCTGTATCTGCATTGACATGGAAAAGCCCTTCGATTACACAGGGGCATGGAGAAACGCATGGTGGTCAATGCAGAGACAGGCATCAGGGGACATGGAATACATAGAAAAATGGGGGAGAATCCCACCAACAGGAGACTGGCAACTACCGTCATCCAGTGTGATGACACAAAACGGAAACAACCCGAAcTGGAAGCCTAGAGACGCACCAGCAATATACCCCATTGTAGCATACTGGACATCAGATGGCAGtACAAAAACATGCAATTGGTGCACAATCCACAACACACCGATAAACAGATG
>C00372 length=499
TTAACTGGGCCTGTATCTGCATTGACATGGAAAAGCCCTTCGATTACACAGGGGCATGGAGAAACGCATGGTGGTCAATGCAGAGACAGGCATCAGGGGACATGGAATACATAGAAAAATGGGGGAGAATCCCACCAACAGGAGACTGG-CAACTACCGTCATCCAGTGTGATGACACAAAACGGAAACAACCCGAACTGGAAGCCTAGAGACGCACCAGCAATATACCCCATTGTAGCATACTGGACATCAGATGGCAGTACAAAAACATGCAATTGGTGCACAATCCACAACACACCGATAAACAGATGGAGAAAAAAGGAAGCGGCAGCAGTTCAGGTTAGAGACTTGAGGGGACTGTGCCTAAGAGTATGCTCAGAGCAGGAGACATACTACAGA-TGGCAACAGGGAGAGTTTACGGGACAGTTCAAACAGCAGTGGTGGCCAG
TTAACTGGGCCTGTATCTGCATTGACATGGAAAAGCCCTTCGATTACACAGGGGCATGGAGAAACGCATGGTGGTCAATGCAGAGACAGGCATCAGGGGACATGGAATACATAGAAAAATGGGGGAGAATCCCACCAACAGGAGACTGGgCAACTACCGTCATCCAGTGTGATGACACAAAACGGAAACAACCCGAACTGGAAGCCTAGAGACGCACCAGCAATATACCCCATTGTAGCATACTGGACATCAGATGGCAGTACAAAAACATGCAATTGGTGCACAATCCACAACACACCGATAAACAGATGGAGAAAAAaGGAAGCGGCAGCAGTTCAGGTTAGAGACTtGAGGGGACTGTGCCTAAGAGTATgCTCAGAGCAGGAGAcATACTACAGAaTGgCAACAGGGAGAGTTtACGGGACAGTTCAAACAGCAGTGGTGGCCAG
>C00373 length=497
ACTGGGCCTGTATCTGCATTGACATGGAAAAGCCCTTCGATTACACAGGGGCATGGAGAAACGCATGGTGGTCAATGCAGAGACAGGCATCAGGGGACATGGAATACATAGAAAAATGGGGGAGAATCCCACCAACAGGAGACTGGCAACTACCGTCATCCAGTGTGATGACACAAAACGGAAACAACCCGAACTGGAA-GCCTAGAGACGCACCAGCAATATACCCCATTGTAGCATACTGGACATCAGATGGCAGTACAAAAA-CATGCAATTGGTGCACAATCCACAACACACCGATAAACAGATG
ACTGGGCCTGTATCTGCATTGACATGGAAAAGCCCTTCGATTACACAGGGGCATGGAGAAACGCATGGTGGTCAATGCAGAGACAGGCATCAGGGGACATGGAATACATAGAAAAATGGGGGAGAATCCCACCAACAGGAGACTGGCAACTACCGTCATCCAGTGTGATGACACAAAACGGAAACAACCCGAACTGGAAaGCCTAGAGACGCACCAGCAaTATACCCCATTGTaGCATACTGGACATCAGATGGCAGTACAAAAAaCATGCAATTGGTGCACAATCCACAACACACCGATAAACAGATG
>C00374 length=495
TGGGCCTGTATCTGCATTGACATGGAAAAGCCCTTCGATTACACAGGGGCATGGAGAAACGCATGGTGGTCAATGCAGAGACAGGCATCAGGGGACATGGAATACATAGAAAAATGGGGGAGAATCCCACCAACAGGAGACTGGCAACTACCGTCATCCAGTGTGATGACACAAAACGGAAACAACCCGAACTGGAAGCCTAGAGACGCACCAGCAATATACCCCATTGTAGCATACTGGACATCAGATGGCAGTACAAAAACATGCAATTGGTGCACAATCCACAACACACCGATAAACAGATG
TGGGCCTGTATCTGCATTGACATGGAAAAGCCCTTCGATTACACAGGGGCATGGAGAAACGCATGGTGGTCAATGCAGAGACAGGCATCAGGGGACATGGAATACATAGAAAAATGGGGGAGAATCCCACCAACAGGAGACTGGCAACTACCGTCATCCAGTGTGATGACACAAAACGGAAACAACCCGAACTGGAAGCCTAGAGACGCACCAGCAATATACCCcATTGTAGCATACTGGACATCAGATGGCAGTACAAAAACATGCAATTGGTGCACAATCCACAACACACCGATAAaCAGATG
>C00375 length=503
TGGGCCTGTATCTGCATTGACATGGAAAAGCCCTTCGATTACACAGGGGCATGGAGAAACGCATGGTGGTCAATGCAGAGACAGGCATCAGGGGACATGGAATACATAGAAAAATGGGGGAGAATCCCACCAACAGGAGACTGGCAACTACCGTCATCCAGTGTGATGACACAAAACGGAAA-CAACCCGAACTGGAAGCCTAGAGACGCACCAGCAATATACCCCATTGTAGCATACTGGACATCAGATGGCAGTACAAAAACATGCAATTGGTGCACAATCCACAAC-ACACCGA-TAAACAGAT
TGGGCCTGTATCTGCATTGACATGGAAAAGCCCTTCGATTACACAGGGGCATGGAGAAACGCATGGTGGTCAATGCAGAGACAGGCATCAGGGGACATGGAATACATAGAAAAATGGGGGAGAATCCCACCAACAGGAGACTGGCAACTACCGTCATCCAGTGTGATGACACAAAACGGAAAaCAACCCGAACTGGAAGCCTAGAGACGCACCAGCAATATACCCCATTGTAGCATACTGGACATCAGATGGCAGTACAAAAACATGCAATTGGTGCACAATCCACAACcACACCGAaTAAACAGAT
>C00376 length=495
TGGGCCTGTATCTGCATTGACATGGAAAAGCCCTTCGATTACACAGGGGCATGGAGAAACGCATGGTGGTCAATGCAGAGACAGGCATCAGGGGACATGGAATACATAG
TGGGCCTGTATCTGCATTGACATGGAAAAGCCCTTCGATTACACAGGGGCATGGAGAAACGCATGGTGGTCAATGCAGAGACAGGCATCAGGGGACATGGAATACATAG
>C00377 length=502
GGGCCTGTATCTGCATTGACATGGAAAAGCCCTTCGATTACACAGGGGCATGGAGAAACGCATGGTGGTCAATGCAGAGACAGGCATCAGGGGACATGGAATACATAGAAAAATGGGGGAGAATCCCACCAACAGGAGACTGGCAACTACCGTCATCCAGTGTGATGACACAAAACGGAAACAACCCGAACTGGAAGCCTAGAGACGCACCAGCAATATACCCCATTGTAGCATACTGGACATCAGATGGCAGTACAAAAACATG-CAATTGGTGCACAATCCACAACACACCGATAAA-CAGATGG
GGGCCTGTATCTGCATTGACATGGAAAAGCCCTTCGATTACACAGGGGCATGGAGAAACGCATGGTGGTCAATGCAGAGACAGGCATCAGGGGACATGGAATACATAGAAAAATGGGGGAGAATCCCACCAACAGGAGACTGGCAACTACCGTCATCcAGTGTGATGACACAAAACGGAAACAACCCGAACTGGAAGCCTAGAGACGCACCAGCAATATACCCcATTGTAGCATACTGGACATCAGATGGCAGTACAAAAACATGgCAATTGGTGCACAATCCACAACACACCGATAAAaCaGATGG
>C00378 length=496
GGCCTGTATCTGCATTGACATGGAAAAGCCCTTCGATTACACAGGGGCATGGAGAAACGCATGGTGGTCAATGCAGAGACAGGCATCAGGGGACATGGAATACATAGAAAAATGGGGGAGAATCCCACCAACAGGAGACTGGCAACTACCGTCATCCAGTGTGATGACACAAAACGGAAACAACCCGAACTGGAAGCCTAGAGACGCACCAGCAATATACCCCATTGTAGCATACTGGACATCAGATGGCAGTACAAAAA-CATGCAATTGGTGCACAAT-CCACAACACACCGATAAACAGATGGAGAAAAAAGGAAGCGGCAGCAGTTCAGGTTAGAGACTTGAGGGGACTGT-GCCTAAGAGTATGCTCAGAGCAGGAGACATACTACAGATGGCAACAGGGAGAGTTTACGGGACAGTTCAAA-CAGCAGTG
GGCCTGTATCTGCATTGACATGGAAAAGCCCTTCGATTACACAGGGGCATGGAGAAACGCATGGTGGTCAATGCAGAGACAGGCATCAGGGGACATGGAATACATAGAAAAATGGGGGAGAATCCCACCAACAGGAGACTGGCAACTACCGTCATCCAGTGTGATGACACAAAACGGAAACAACCCGAACTGGAAGCCTAGAGACGCACCAGCAATATACCCCATTGTAGCATACTGGACATCAGATGGCAGTACAAAAAaCATGCAATTGGTGCACAATtCCACAACACACCgATAAACAGATGGAGAAAAAAGGAAGCGGCAGCAGTTCAGGTTAGAGACTTGAGGGGACTGTtGCCTAAGAGtATGCTCAgAGCAGGAGaCATACTACAGATGGCAACAGGGAGAGTTTACGGGACAGTTCAAAaCAGCAGTG
>C00379 length=491
CTGCATTGACATGGAAAAGCCCTTCGATTACACAGGGGCATGGAGAAACGCATGGTGGTCAATGCAGAGACAGGCATCAGGGGACATGGAATACATAGAAAAATGGGGGAGAATCCCACCAACAGGAGACTGGCAACTACCGTCATCCAGTGTGATGACACAAAACGGAAACAACCCGAACTGGAAGCCTAGAGACGCACCAGCAATATACCCCATTGTAGCATACTGGACATCAGATGGCAGTACAAAAACATGCAATTGGTGCACAATCCACAACACACCGATAAACAGATG
CTGCATTGACATGGAAAAGCCCTTCGATTACACAGGGGCATGGAGAAACGCATGGTGGTCAATGCAGAGACAGGCATCAGGGGACATGGAATACATAGAAAAATGGGGGAGAATCCCACCAACAGGAGACTGGCAACTACCGTCATCCAGTGTGATGACACAAAACGgAAACAACCCGAACTGGAAGCCTAGAGACGCACCAGCAATATACCCCATTGTAGCATACTGgACATCAGATGGCAGTACAAAAACATGCAATTGGTGCACAATCCACAACACACCGATAAACAGATG
>C00380 length=494
CTGCATTGACATGGAAAAGCCCTTCGATTACACAGGGGCATGGAGAAACGCATGGTGGTCAATGCAGAGACAGGCATCAGGGGACATGGAATACATAG
CTGCATTGACATGGAAAAGCCCTTCGATTACACAGGGGCATGGAGAAACGCATGGTGGTCAATGCAGAGACAGGCATCAGGGGACATGGAATACATAG
>C00381 length=497
TGCATTGACATGGAAAAGCCCTTCGATTACACAGGGGCATGGAGAAACGCATGGTGGTCAATGCAGAGACAGGCATCAGGGGACATGGAATACATAGAAAAATGGGGGAGAATCCCACCAACAGGAGACTGGCAACTACCGTCATCCAGTGTGATGACACAAAA-CGGAAACAACCCGAACTGGAAGCCTAGAGACGCACCAGCAATATACCCCATTGTAGCATACTGGACATCAGATGGCAG
TGCATTGACATGGAAAAGCCCTTCGATTACACAGGGGCATGGAGAAACGCATGGTGGTCAATGCAGAGACAGGCATCAGGGGACATGGAATACATAGAAAAATGGGGGAGAATCCCACCAACAGGAGACTGGCAACTACCGTCATCCAGTGTGATGACACAAAAaCGGAAACAACCCGAACTGGAAGCCTAGAGACGCACCAGCAATATACCCCATTGTAGCATACTGGACATCAGATGGCAG
>C00382 length=503
TGCATTGACATGGAAAAGCCCTTCGATTACACAGGGGCATGGAGAAACGCATGGTGGTCAATGCAGAGACAGGCATCAGGGGACATGGAATACATAGA
TGCATTGACATGGAAAAGCCCTTCGATTACACAGGGGCATGGAGAAACGCATGGTGGTCAATGCAGAGACAGGCATCAGGGGACATGGAATACATAGA
>C00383 length=495
GCATTGACATGGAAAAGCCCTTCGATTACACAGGGGCATGGAGAAACGCATGGTGGTCAATGCAGAGACAGGCATCAGGGGACATGGAATACATAG
GCATTGACATGGAAAAGCCCTTCGATTACACAGGGGCATGGAGAAACGCATGGTGGTCAATGCAGAGACAGGCATCAGGGGACATGGAATACATAG
>C00384 length=500
CATTGACATGGAAAAGCCCTTCGATTACACAGGGGCATGGAGAAACGCATGGTGGTCAATGCAGAGACAGGCATCAGGGGACATGGAATACATAG
CATTGACATGGAAAAGCCCTTCGATTACACAGGGGCATGGAGAAACGCATGGTGGTCAATGCAGAGACAGGCATCAGGGGACATGGAATACATAG
>C00385 length=501
TGACATGGAAAAGCCCTTCGATTACACAGGGGCATGGAGAAACGCATGGTGGTCAATGCAGAGACAGGCATCAGGGG-ACATGGAATACATAGAAAAATGGGGGAGAATCCCACCAACAGGAGACTGGCAACTACCGTCATCCAGTGTGATGACACAAAA-CGGAAACAACCCGAACTGGAAGCCTAGAGACGCACCAGCAATATACCCCATTGTAGCATACTGGACATCAGATGGCAGTACAAAAACATGCAATTGGTGCACAATCCACAACACACCGATAAACAGATGGA
TGACATGGAAAAGCCCTTCGATTACACAGGGGCATGGAGAAACGCATGGTGGTCAATGCAGAGACAGGCATCAGGGGgACATGGAATACATAGAAAAATGGGGGAGAATCCCACCAACAGGAGACTGGCAACTACCGTCATCCAGTGTGATGACACAAAAaCGGAAACAACCCGAACTGGAAGCCTAGAGACGCACCAGCAATATACCCCATTGTAGCATACtGGACATCAGATGGCAGTACAAAAACATGCAATTGGTGCACAATCCACAACACACCGATAAACAGATGGA
>C00386 length=506
TGGAAAAGCCCTTCGATTACACAGGGGCATGGAGAAACGCATGGTGGTCAATGCAGAGACAGGCATCAGGGGACATGGAATACATAGAAAAATGGGGGAGAATCCCACCAACAGGAGACTGGCAACTACCGTCATCCAGTGTGATGACACAAAACGGAAACAACCCGAACTGGAAGCCTAGAGACGCACCAGCAATATACCCCATTGTAGCATACTGGACATCAGATGGCAGTACAAAAACATGCAATTGGTGCACAATCCACAACACACC-GATAAACAGATGGAGAAAAAAGGAAGCGGCAGCAGTTCAGGTTAGAGACTTGAGGGGACTGTGCCTAAGAGTATGCTCA-GAGCAGGAGACATACTACAGATGGCAACAGGG-AGAG-TTTACGGGACAGTTCAAACAGCAGTGGTG
TGGAAAAGCCCTTCGATTACACAGGGGCATGGAGAAACGCATGGTGGTCAATGCAGAGACAGGCATCAGGGGACATGGAATACATAGAAAAATGGGGGAGAATCCCACCAACAGGAGACTGGCAACTACCGTCATCCAGTGTGATGACACAAAACGGAAACAACCCGAACTGGAAGCCTAGAGACGCACCAGCAATATACCCCATTGTAGCATACTGGACATCAGATGGCAGTACAAAAACATGCAATTGGTGCACAATCCACAACACACCcGATAAACAGATGGAGAAAAAAGGAAGCGGCAGCAGTTCAGGTTAGAGACTTGAGGGGACTGTGCCTAAgAGTATGCTCAaGAGCAGGAGACATACTACAGATGGCAaCAGGGgAGAGgTTTACGGGACAGTTCAAACAGCAGTGGTG
>C00387 length=501
GGAAAAGCCCTTCGATTACACAGGGGCATGGAGAAACGCATGGTGGTCAATGCAGAGACAGGCATCAGGGGACATGGAATACATAGAAAAATGGGGGAGAATCCCACCAACAGGAGACTGGCAACTACCGTCATCCAGTGTGATGACACAAAACGGAAACAACCCGAACTGGAAGCCTAGAGACGCACCAGCAATATACCCCATTGTAGCATACTGGACATCAGATGGCAGTACAAAAACATGCAATTGGTGCACAATCCACAACACACCGATAAACAGATGGAGAAAAAAGGAAGCGGCAGCAGTTCAGGTTAGAGACTTGAGGGGACTGTGCC-TAAGAGTATGCTCAGAGCAGGAGACATACTACAGATGGCAACAGGGAGAGTTTACGGGACAGTTCAAACAGCAGTGGTGGCCAG
GGAAAAGCCCTTCGATTACACAGGGGCATGGAGAAACGCATGGTGGTCAATGCAGAGACAGGCATCAGGGGACATGGAATACATAGAAAAATGGGGGAGAATCCCACCAACAGGAGACTGGCAACTACCGTCATCCAGTGTGATGACACAAAACGGAAACAACCCGAACTGGAAGCCTAGAGACGCACCAGCAATATACCCCATTGTAGCATACTGGACATCAGATGGCAGTACAAAAACATGCAATTGGTGCACAATCCACAACACACCGATAAACAGATGGAGAAAAAAGGAAGCGGCAGCAGTTCAGgTTAGAGACTTGAGGGGACTGTgCCcTAAGAGTATGCTCAGAGCAGGAGAcATACTACAGATGGCAACAGGGAGAGTTTACGGgACAGTTCAAACAGCaGTGGTGGCCAG
>C00388 length=495
CCCTTCGATTACACAGGGGCATGGAGAAACGCATGGTGGTCAATGCAGAGACAGGCATCAGGGGACATGGAATACATAGAAAAATGGGGGAGAATCCCACCAACAGGAGACTGGCAACTACCGTCATCCAGTGTGATGACACAAAACGGAAACAACCCGAACTGGAAGCCTAGAGACGCACCAGCAATATACCCCATTGTAGCATACTGGACATCAGATGGCAGTACAAAAACATGCAATTGGTGCACAATCCACAACACACCGATAAACAGATGGAGAAAAAAGGAAGCGGCAGCAGTTCAGGTTAGAGACTTGAGGGG-ACTGTGCCTAAGAGTATGCTCAGAGCAGGAGACATACTACAGATGGCAACAGGGAGAGTTTACGGGACAGTTCAAACAGCAGTGGTGG-C
CCCTTCGATTACACAGGGGCATGGAGAAACGCATGGTGGTCAATGCAGAGACAGGCATCAGGGGACATGGAATACATAGAAAAATGGGGGAGAATCCCACCAACAGGAGACTGGCAACTACCGTCATCCAGTGTGATGACACAAAACGGAAACAACCCGAACTGGAAGCCTAGAGACGCACCAGCAATATACCCCATTGTAGCATACTGGACATCAGATGGCAGTACAAAAaCATGCAATTGGTGCACAATCCACAACACACCGATAAACAGATGGAGAAAAAaGGAAGCGGCAGCAGTTCAGGTTAGAGACTTGAGGGGgACTGTGCCTAAGAGTATGCTCAGAGCAGGAGACATACTACAGATGGCAACAGGGAGAGTTTACGGGACAGTTCAAaCAGCAGTGGTGGgC
>C00389 length=501
CTTCGATTACACAGGGGCATGGAGAAACGCATGGTGGTCAATGCAGAGACAGGCATCAGGGGACATGGAATACATAGAAAAATGGGGGAGAATCCCACCAACAGGAGACTGGCAACTACCGTCATCCAGTGTGATGACACAAAACGGAAACAACCCGAACTGGAAGCCTAGAGACGCACCAGCAATATACCCCATTGTAGCATACTGGACATCAGATGGCAGTACAAAAACATGCAATTGGTGCACAATCCACAACACACCGATAAACAGATG
CTTCGATTACACAGGGGCATGGAGAAACGCATGGTGGTCAATGCAGAGACAGGCATCAGGGGACATGGAATACATAGAAAAATGGGGGAGAATCCCACCAACAGGAGACTGGCAACTACCGTCATCCAGTGTGATGACACAAAACGGAAACAACCCGAACTGGAAGCCTAGAGACGCACCAGCAATATACCCCATTGTAGCATACTGGACATCAGATGGCAGTACAAAAACATGCAATTGGTGCACAATCCACAACACACCGATAAACAGATG
>C00390 length=502
CTTCGATTACACAGGGGCATGGAGAAACGCATGGTGGTCAATGCAGAGACAGGCATCAGGGGACATGGAATACATAGAAAAATGGGGGAGAATCCCACCAACAGGAGACTGGCAACTACCGTCATCCAGTGTGATGACACAAAACGGAAACAACCC-GAACTGGAAGCCTAGAGACGCACCAGCAATATACCCCATTGTAGCATACTGGACATCAGATGGCAGTACAAAAACATGCAATT-GGTGCACAATCCACAACACACCGATAAACAGATG
CTTCGATTACACAGGGGCATGGAGAAACGCATGGTGGTCAATGCAGAGACAGGCATCAGGGGACATGGAATACATAGAAAAATGGGGGAGAATCCCACCAACAGGAGACTGGCAACTACCGTCATCCAGTGTGATGACACAAAACGGAAACAACCCcGAACTGGAAGCCTAGAGACGCACCAGCAATATACCCCATTGTAGCATACTGGACATCAGATGGCAGTACAAAAACATGCAATTtGgTGCACAATCCACAACACACCGATAAACAGATG
>C00391 length=503
TTCGATTACACAGGGGCATGGAGAAACGCATGGTGGTCAATGCAGAGACAGGCATCAGGGGACATGGAATACATAGAAAAATGGGGGAGAATCCCACCAACAGGAGACTGGCAACTACCGTCATCCAGTGTGATGACACAAAACGGAAA-CAACCCGAACTGGAAGCCTAGAGACGCACCAGCAATATACCCCATTGTAGCATACTGGACATCAGATGGCAGTACAAAAACATGCAATTGGTGCACAATCC-ACAACACACCGATAAACAGAT
TTCGATTACACAGGGGCATGGAGAAACGCATGGTGGTCAATGCAGAGACAGGCATCAGGGGACATGGAATACATAGAAAAATGGGGGAGAATCCCACCAACAGGAGACTGGCAACTACCGTCATCCAGTGTGATGACACAAAACGGAAAaCAACCCGAACTGGAAGCCTAGAGACGCACCAGCAATATACCCCATTGTAGCATACTGGACATCAGATGGCAGTACAAAAACATGCAATTGGTGCACAATCCcACAACACACCGATAAACAgAT
>C00392 length=494
ACACAGGGGCATGGAGAAACGCATGGTGGTCAATGCAGAGACAGGCATCAGGGGACATGGAATACATAG
ACACAGGGGCATGGAGAAACGCATGGTGGTCAATGCAGAGACAGGCATCAGGGGACATGGAATACATAG
>C00393 length=495
CAGGGGCATGGAGAAACGCATGGTGGTCAATGCAGAGACAGGCATCAGGGGACATGGAATACATAGA
CAGGGGCATGGAGAAACGCATGGTGGTCAATGCAGAGACAGGCATCAGGGGACATGGAATACATAGA
>C00394 length=493
AGGGGCATGGAGAAACGCATGGTGGTCAATGCAGAGACAGGCATCAGGGGACATGGAATACATAGAAAAATGGGGGAGAATCCCACCAACAGGAGACTGGCAACTACCGTCATCCAGTGTGATGACACAAAACGGAAACAACCCGAACTGGAAGCCTAGAGACGCACCAGCAATATACCCCATTGTAGCATACTGGACATCAGATGGCAGTACAAAAACATGCAATTGGTGCACAATCCACAACACACCGATAAACAGATGG
AGGGGCATGGAGAAACGCATGGTGGTCAATGCAGAGACAGGCATCAGGGGACATGGAATACATAGAAAAATGGGGGAGAATCCCACCAACAGGAGACTGGCAACTACCGTCATCCAGTGTGATGACACAAAACGGAAACAACCCGAACTGGAAGCCTAGAGACGCACCAGCAATATACCCCATTGTAGCATACTGGACATCAGATGGCAGTACAAAAACATGCAATTGGTGCACAATCCACAACACACCGATAAACAGATGG
>C00395 length=496
GGGGCATGGAGAAACGCATGGTGGTCAATGCAGAGACAGGCATCAGGGGACATGGAATACATAGAAAAATGGGGGAGAATCCCACCAACAGGAGACTGGCAACTACCGTCATCCAGTGTGATGACACAAAACGGAAACAACCC-GAACTGGAAGCCTAGAGACGCACCAGCAATATACCCCATTGTAGCATACTGGACATCAGATGGCAGTACAAAAACATGCAATTGGTGCACAATCCACAACACACCGATAAACAGATG
GGGGCATGGAGAAACGCATGGTGGTCAATGCAGAGACAGGCATCAGGGGACATGGAATACATAGAAAAATGGGGGAGAATCCCACCAACAGGAGACTGGCAACTACCGTCATCCAGTGTGATGACACAAAACGGAAACAACCCcGAACTGGAAGCCTAGAGACGCACCAGCAATATACCCCATTGTAGCATACTGGACATCAGATGGCAGTACAAAAACATGCAATTGGTGCACAATCCACAACACACCGATAAACAGATG
>C00396 length=499
GGGGCATGGAGAAACGCATGGTGGTCAATGCAGAGACAGGCATCAGGGGACATGGAATACATAGAAAAATGGGGGAGAATCCCACCAACAGGAGACTGGCAACTACCGTCATCCAGTGTGATGACACAAAA-CGGAAACAACCCGAACTGGAAGCCTAGAGACGCACCAGCAATATACCCCATTGTAGCATACTGGACATCAGATGGCAGTACAAAAACATGCAATTGGTGCACAATCCACAACACACCGATAAACAGATGGAGA
GGGGCATGGAGAAACGCATGGTGGTCAATGCAGAGACAGGCATCAGGGGACATGGAATACATAGAAAAATGGGGGAGAATCCCACCAACAGGAGACTGGCAACTACCGTCATCCAGTGTGATGACACAAAAaCGGAAACAACCCGAACTGGAAGCCTAGAGACGCACCAGCAATATACCCCATTGTAGCATACTGGACATCAGATGGCAGTACAAAAACATGCAATTGGTGCACAATCCACAACACACCGATAAACAGATGGAGA
>C00397 length=491
ATGGAGAAACGCATGGTGGTCAATGCAGAGACAGGCATCAGGGGACATGGAATACATAGAAAAATGGGGGAGAATCCCACCAACAGGAGACTGGCAACTACCGTCATCCAGTGTGATGACACAAAACGGAAACAACCCGAACTGGAAGCCTAGAGACGCACCAGCAATATACCCCATTGTAGCATACTGGACATCAGATGGCAGTACAAAAACATGCAATTGGTGCACAATCCACAACACACCGATAAACAGATGGAGAAAAAAGGAAGCGGCAGCAGTTCAGGTTAGAGACTTGAGGGGACTGTGCCTAAGAGTATGCTCAGAGCAGGAGACATACTACAGATGGCAACAGGGAGAGTTTACGGGACAGTTCAAACAGCAGTGG-
ATGGAGAAACGCATGGTGGTCAATGCAGAGACAGGCATCAGGGGACATGGAATACATAGAAAAATGGGGGAGAATCCCACCAACAGGAGACTGGCAACTACCGTCATCCAGTGTGATGACACAAAaCGGAAACAACCCGAACTGGAAGCCTAGAGACGCACCAGCAATATACCCCATTGTAGCATACTGGACATCAGATGGCAGTACAAAAACATGCAATTGGTGCACAATCcACAACACACCGATAAACAGATGGAGAAAAAAGGAAGCGGCAGCAGTTCAGGTTAGAGACTTGAGGGGACtGTGCCTAAGAGTATGCTCAGAGCAGGaGACATACTACAGATGGCAACAGGGAGAGTTTACGGgACagTTCAAACAGCAGTGGg
>C00398 length=495
GAAACGCATGGTGGTCAATGCAGAGACAGGCATCAGGGGACATGGAATACATAGAAAAATGGGGGAGAATCCCACCAACAGGAGACTGGCAACTACCGTCATCCAGTGTGATGACACAAAACGGAAACAACCCGAACTGGAAGCCTAGAGACGCACCAGCAATATACCCCATTGTAGCATACTGGACATCAGATGGCAGTACAAAAACATGCAATTGGTGCACAATCCACAACACACCGATAAACAGATGGAGAAAAAAGGAAGCGGCAGCAGTTCAGGTTAGAGACTTGAGGGGACTGTGCCTAAGAGTATGCTCAGAGCAGGA-GACATACTACAGATGGCAACAGGGAGAGTTTACGGGACAGTTCAAACA-GCAGTGGTG
GAAACGCATGGTGGTCAATGCAGAGACAGGCATCAGGGGACATGGAATACATAGAAAAATGGGGGAGAATCCCACCAACAGGAGACTGGCAACTACCGTCATCCAGTGTGATGACACAAAACGGAAACAACCCGAACTGGAAGCCTAGAGACGCACCAGCAATATACCCCATTGTAGCATACTGGACATCAGATGGCAGTACAAAAaCATGCAATTGgTGCACAATCCACAACACACCGATAAACAGATGGAGAAAAAAGGAAGCGGCAGCAGTTCAGGTTAGAGACTTGAGGGgACTGTGCCTAAGAGTATGCTCAGAGCAGGAaGACATACTACAGATGGCAACAGGGAGAGTTTACGGGaCAGTTCAAACAaGCAGTGGTG
>C00399 length=497
AAACGCATGGTGGTCAATGCAGAGACAGGCATCAGGGGACATGGAATACATAGAAAAATGGGGGAGAATCCCACCAACAGGAGACTGGCAACTACCGTCATCCAGTGTGATGACACAAAACGGAAACAACCCGAACTGGAAGCCTAGAGACGCACCAGCAATATACCCCATTGTAGCATACTGGACATCAGATGGCAGTACAAAAA-CATGCAATTGGTGCACAATCCACAACACACCGATAAACAGATGGAGAAAAAAGGAAGCGGCAGCAGTTCAGGTTAGAGACTTGAGGGGACTGTGCCTAAGAGTATGCTCAGAGCAGGAGACATACTACAGATGGCAACAGGGAGAGTTTACGGGACAGTTCAAACAGCAGTGGTGGC
AAACGCATGGTGGTCAATGCAGAGACAGGCATCAGGGGACATGGAATACATAGAAAAATGGGGGAGAATCCCACCAACAGGAGACTGGCAACTACCGTCATCCAGTGTGATGACACAAAACGGAAACAACCCGAACTGGAAGCCTAGAGACGCACCAGCAATATACCCCATTGTAGCATACTGGACATCAGATGGCAGTACAAAAAaCATGCAATTGGTGCACAATCCACAACACACCGATAAACAGATGGAGAAAAAaGGAAGCGGCAGCAGTTCAGGTTAGAGACTTGAGGGGACTGTGCCTAAGAGTATGCTCAGAGCAGGAGACATACTACAGATGGCAACAGGGAGAGTTTACGGGACAGTTCAAACAGCAGTGGTGGC
>C00400 length=491
CATGGTGGTCAATGCAGAGACAGGCATCAGGGGACATGGAATACATAGAAAAATGGGGGAGAATCCCACCAACAGGAGACTGGCAACTACCGTCATCCAGTGTGATGACACAAAACGGAAACAACCCGAACTGGAAGCCTAGAGACGCACCAGCAATATACCCCATTGTAGCATACTGGACATCAGATGGCAGTACAAAAACATGCAATTGGTGCACAATCCACAACACACCGATAAACAGATGGAGAAAAAAGGAAGCGGCAGCAGTTCAGGTTAGAGACTTGAGGGGACTGTGCCTAA-GAGTATGCTCAGAGCAGGAGACATACTACAGATGGCAACAGGGAGAGTTTACGGGACAGTTCAAACAGCAGTGGTG
CATGGTGGTCAATGCAGAGACAGGCATCAGGGGACATGGAATACATAGAAAAaTGGGGGAGAATCCCACCAACAGGAGACTGGCAACTACCGTCATCCAGTGTGATGACACAAAACGGAAACAACCCGAACTGGAAGCCTAGAGACGCACCAGCAATATACCCCATTGTAGCATACTGGACATCAGATGGCAGTACAAAAACATGCAATTGGTGCACAaTCCACAACACACCGATAAACAGATGGAGAAAAAaGGAAGCGGCAGCAGTTCAGGTTAGAGACTTGAGGGGACTGTGCCTAAaGAGTATGCTCAGAGCAGGAGACATACTACAGATGGCAACAGGgAGAGTTTACGGGACAGTTCAAACAGCAGTGGTG
>C00401 length=501
TGGTGGTCAATGCAGAGACAGGCATCAGGGG-ACATGGAATACATAG
TGGTGGTCAATGCAGAGACAGGCATCAGGGGgACATGGAATACATAG
>C00402 length=499
TGGTGGTCAATGCAGAGACAGGCATCAGGGGACATGGAATACATAGAAAAATGGGGGAGAATCCCACCAACAGGAGACTGGCAACTACCGTCATCCAGTGTGATGACACAAAACGGAAACAACCCGAACTGGAAGCCTAGAGACGCACCAGCAATATACCCCATTGTAGCATACTGGACATCAGATGGCAGTACAAAAACATGCAATTGGTGCACAATCCACAACACACCGATAAACAGATGGAGA
TGGTGGTCAATGCAGAGACAGGCATCAGGGGACATGGAATACATAGAAAAATGGGGGAGAATCCCACCAACAGGAGACTGGCAACTACCGTCATCCAGTGTGATGACACAAAACGGAAACAACCCGAACTGGAAGCCTAGAGACGCACCAGCAATATACCCCATTGTAGCATACTGGACATCAGATGGCAGTACAAAAACATGCAATTGGTGCACAATCCACAACACACCGATAAACAGATGGAGA
>C00403 length=501
GTCAATGCAGAGACAGGCATCAGGGGACATGGAATACATAGA
GTCAATGCAGAGACAGGCATCAGGGGACATGGAATACATAGA
>C00404 length=499
TCAATGCAGAGACAGGCATCAGGGGACATGGAATACATAGAAAAATGGGGGAGAATCCCACCAACAGGAGACTGGCAACTACCGTCATCCAGTGTGATGACACAAAACGGAAACAACCCGAACTGGAAGCCTAGAGACGCACCAGCAATATACCCCATTGTAGCATACTGGACATCAGATGGCAGTACAAAAACATGCAATTGGTGCACAATCCACAACACACCGATAAACAGATGGAGAAAAAAGGAAGCGG-CAGCAGTTCAGGTTAGAGA-CTTGAGGGGACTGTGCCTAAGAGTATGCTCAGAGCAGGAGACATACTACAGATGGCAACAGGGAGA
TCAATGCAGAGACAGGCATCAGGGGACATGGAATACATAGAAAAATGGGGGAGAATCCCACCAACAGGAGACTGGCAACTACCGTCATCCAGTGTGATGACACAAAACGGAAACAACCCGAACTGGAAGCCTAGAGACGCACCAGCAATATACCCCATTGTAGCATACTGGACATCAGATGGCAGTACAAAAACATGCAATTGGTGCACAATCCACAACACACCGATAAACAGATGGAGAAAAAAGGAAGCGGgCAGCAGTTCAGGTTAGAGAaCTTGAGGGGACTGTGCCTAAGAGTATGCTCaGAGCAGGAGACATACTACAGATGGCAACAGGGAGA
>C00405 length=498
TCAATGCAGAGACAGGCATCAGGGGACATGGAATACATAGAAAAATGGGGGAGAATCCCACCAACAGGAGACTGGCAACTACCGTCATCCAGTGTGATGACACAAAACGGAAACAACCCGAACTGGAAGCCTAGAGACGCACCAGCAATATACCCCATTGTAGCATACTGGACATCAGATGGCAGTACAAAAACATGCAATTGGTGCACAATCCACAACACACCGATAAACAGATG
TCAATGCAGAGACAGGCATCAGGGGACATGGAATACATAGAAAAATGGGGgAGAATCCCACCAACAGGAGACTGGCAACTACCGTCATCCAGTGTGATGACACAAAACGGAAACAACCCGAACTGGAAGCCTAGAGACGCACCAGCAATATACCCCATtGTAGCATACTGGACATCAGATGGCAGTACAAAAACATGCAATTGGTGCACAATCCACAACACACCGATAAACAGATG
>C00406 length=500
CAATGCAGAGACAGGCATCAGGGGACATGGAATACATAGAAAAATGGGGGAGAATCCCACCAACAGGAGACTGGCAACTACCGTCATCCAGTGTGATGACACAAAACGGAAACAACCCGAACTGGAAGCCTAGAGACGCACCAGCAATATACCCCATTGTAGCATACTGGACATCAGATGGCAGTACAAAAACATGCAATTGGTGCACAATCCACAACACACCGATAAACAGATGGAGA
CAATGCAGAGACAGGCATCAGGGGACATGGAATACATAGAAAAATGGGGGAGAATCCCACCAACAGGAGACTGGCAACTACCGTCATCCAGTGTGATGACACAAAACGGAAACAACCCGAACTGGAAGCCTAGAGACGCACCAGCAATATACCCCATTGTAGCATACTGGACATCAGATGGCAGTACAAAAACATGCAATTGGTGCACAATCCACAACACACCGATAAACAGATGGAGA
>C00407 length=497
ATGCAGAGACAGGCATCAGGGGACATGGAATACATAGAAAAATGGGGGAGAATCCCACCAACAGGAGACTGGCAACTACCGTCATCCAGTGTGATGACACAAAACGGAAACAACCCGAACTGGAAGCCTAGAGACGCACCAGCAATATACCCCATTGTAGCATACTGGACATCAGATGGCAGTACAAAAACATGCAATTGGTG-CACAATCCACAACACACCGATAAACAGATGGAGAAAAAAGGAAGCGGCAGCAGTTCAGGTTAGAGACTTGAGGGGACTGTGCCTAAGAGTATGCTCAGAGCAGGAGACATACTACAGATGGCAACAGGGAGAGTTTACGGGACAGTTCAAACAGCAGTGGTGGC
ATGCAGAGACAGGCATCAGGGGACATGGAATACATAGAAAAATGGGGGAGAATCCCACCAACAGGAGACTGGCAACTACCGTCATCCAGTGTGATGACACAAAACGGAAACAACCCGAACTGGAAGCCTAGAGACGCACCAGCAATATACCCCATTGTAGCATACTGGACATCAGATGGCAGTACAAAAACATGCAATTGGTGgCACAATCCACAACACACcGATAAACAGATGGAGAAAAAAGGAAGCGGCAGCAGTTCAGGTTAGAgACTTGAGGGGACTGTGCCTAAGAGTATGCTCAGAGCAGGAGACATACTACAGATGGCAACAGGGAGAGTTTACGGgACAGTTCAAACAgCAGTGGTGGC
>C00408 length=504
ATGCAGAGACAGGCATCAGGGGACATGGAATACATAGAAAAATGGGGGAGAATCCCACCAACAGGAGACTGGCAACTACCGTCATCCAGTGTGATGACACAAAACGGAAACAACCCGAACTGGAAGCCTAGAGACGCACCAGCAATATACCCCATTGTAGCATACTGGACATCAGATGGCAGTACAAAAACATGCAATTGGTGCACAATCCACAACACACCGATAAACAGATGG
ATGCAGAGACAGGCATCAGGGGACATGGAATACATAGAAAAATGGGGGAGAATCCCACCAACAGGAGACTGGCAACTACCGTCATCCAGTGTGATGACACAAAACGGAAACAACCCGAACTGGAAGCCTAGAGACGCACCAGCAATATACCCCATTGTAGCATACTGGACATCAGATGGCAGTACAAAAACATGCAATTGGTGCACAATCCACAACACACCGATAAACAGATGG
>C00409 length=504
AGAGACAGGCATCAGGGGACATGGAATACATAGAAAAATGGGGGAGAATCCCACCAACAGGAGACTGGCAACTACCGTCATCCAGTGTGATGACACAAAACGGAAACAACCCGAACTGGAAGCCTAGAGACGCACCAGCAATATACCCCATTGTAGCATACTGGACATCAGATGGCAGTACAAAAACATGCAATTGGTGCACAATCCACAACACACCGATAAACAGATGG
AGAGACAGGCATCAGGGGACATGGAATACATAGAAAAATGGGGGAGAATCCCACCAACAGGAGACTGGCAACTACCGTCATCCAGTGTGATGACACAAAACGGAAACAACCCGAACTGGAAGCCTAGAGACGCACCAGCAATATACCCCATTGTAGCATACTGGACATCAGATGGCAGTACAAAAACATGCAaTTGGTGCACAATCCACAaCACACCGATAAACAGATGG
>C00410 length=507
GACAGGCATCAGGGGACATGGAATACATAGAAAAATGGGGG-AGAATCCCACCAACAGGAGACTGGCAACTACCGTCATCCAGTGTGATGACACAAAACGGAAACAACCCGAACTGGAAGCCTAGAGACGCACCAGCAATATACCCCATTGTAGCATACTGGACATCAGATGGCAGTACAAAAACATGCAATTGGTGCACAATCCACAACACACCGATAAACAGATGG
GACAGGCATCAGGGGACATGGAATACATAGAAAAATGGGGGgAGAATCCCACCAACAGGAGACTGGCAACTACCGTCATCCAGTGTGATGACACAAAACGGAAACAACCCGAACTGGAAGCCTAGAGACGCACCAGCAATATACCCCATTGTAGCATACTGGACATCAGATGGCAGTACAAAAACATGCAATTGGTGCACAATCCACAACACACCGATAAACAGATGG
>C00411 length=518
GCATCAGGGGACATGGAATACATAGA
GCATCAGGGGACATGGAATACATAGA
>C00412 length=511
GCATCAGGGGACATGGAATACATAGAAAAATGGGGGAGAATCCCACCAACAGGAGACTGGCAACTACCGTCATCCAGTGTGATGACACAAAACGGAAACAACCCGAACTGGAAGCCTAGAGACGCACCAGCAATATACCCCATTGTAGCATACTGGACATCAGATGGCAGTACAAAAACATGCAA-TTGGTGCACAATCCACAACACACCGATAAACAGATGGAGAAAAAAGGAAGCGGCAGCAGTTCAGGTTAGAGACTTGAGGGGACTGTGCCTAAGAGTATGCTCAGAGCAGGAGACATACT-ACAGATGGCAACAGGGAGAGTTTACGGGACAGTTCAAA-CAGCAGTGGTGG-CCAGGAGGGGGGACAGACCACGCACTATGTGTGATAGACGCA
GCATCAGGGGACATGGAATACATAGAAAAATGGGGGAGAATCCCACCAACAGGAGACTGGCAACTACCGTCATCCAGTGTGATGACACAAAACGGAAACAACCCGAACTGGAAGCCTAGAGACGCACCAGCAATATACCCcATTGTAGCATACTGGACATCAGATGGCAGTACAAAAACATGCAAaTTGGTGCACAATCCACAACACACCGATAAACAGATGGAGAAAAAAGGAAGCGGCAGCAGTTCAGGTTAGAGACTTGAGGGGACTGTGCCTAAGAGTATGCTCAGAGCAGGAGACATACTtACAGATGGCAACAGGGAGAGTTTACGGGACAgTTCAAAaCAGCAGTGgTGGgCcAGGAGGGGGgACAGACCACGCACTATGTGTGATAGACGCA
>C00413 length=507
CATCAGGGGACATGGAATACATAGAAAAATGGGGGAGAATCCCACCAACAGGAGACTGGCAACTACCGTCATCCAGTGTGATGACACAAAACGGAAACAACCCGAACTGGAAGCCTAGAGACGCACCAGCAATATACCCCATTGTAGCATACTGGACATCAGATGGCAGTACAAAAA-CATGCAATTGGTGCACAATCCACAACACACCGATAAACAGATG
CATCAGGGGACATGGAATACATAGAAAAATGGGGGAGAATCCCACCAACAGGAGACTGGCAACTACCGTCATCCAGTGTGATGACACAAAACGGAAACAACCCGAACTGGAAGCCTAGAGACGCACCAGCAATATACCCCATTGTAGCATACTGGACATCAGATGGCAGTACAAAAAaCATGCAATTGGTGCACAATCCACAACACACCGATAAaCAGATG
>C00414 length=515
TCAGGGGACATGGAATACATAGAAAAATGGGGGAGAATCCCACCAACAGGAGACTGGCAACTACCGTCATCCAGTGTGATGACACAAAACGGAAACAACCCGAACTGGAAGCCTAGAGACGCACCAGCAATATACCCCATTGTAGCATACTGGACATCAGATGGCAGTACAAAAACATGCAATTGGTGCACAATCCACAACACACCGATAAACAGATGGAGAAAAAAGGAAGCGGCAGCAGTTCAGGTTAGAGACTTGAGGGGACTGTGCCTAAGAGTATGCTCAGAGCAGGAGACATACTACAGATGGCAACAGGGAG-AGTTTACGGGACAGTTCAAACAGCAGTGGTGGCCAG
TCAGGGGACATGGAATACATAGAAAAATGGGGGAGAATCCCACCAACAGGAGACTGGCAACTACCGTCATCCAGTGTGATGACACAAAACGGAAACAACCCGAACTGGAAGCCTAGAGACGCACCAGCAATATACCCCATTGTAGCATACTGGACATCAGATGGCAGTACAAAAACATGCAATTGGTGCACAATCCACAACACACCGATAAACAGATGGAGAAAAAaGGAAGCGGcAGCAGTTCAGGTTAGAGACTTGAGGGGACTGtGCCTAAGAGTATGCTCAGAGCAGGAGACATACTACAGATGGCAACAGGGAGgAGTTTACGGGACAGTTCAAACAGCAGTGGTGGCCAG
>C00415 length=519
TCAGGGGACATGGAATACATAGAAAAATGGGGGAGAATCCCACCAACAGGAGACTGGCAACTACCGTCATCCAGTGTGATGACACAAAACGGAAACAACCCGAACTGGAAGCCTAGAGACGCACCAGCAATATACCCCATTGTAGCATACTGGACATCAGATGGCAGTACAAAAACATGCAATTGGTGCACAATCCACAACACACCGATAAACAGATGGAGAAAAAAGGAAGCGGCAGCAGTTCAGGTTAGAGACTTGAGGGGA-CTGTGCCTAAGAGTATGCTCAGAGCAGGAGACATACTACAGATGGCAACAGGGAGAGTTTACGGGACAGTTCAAACAGC-AGTGGTGGCC
TCAGGGGACATGGAATACATAGAAAAATGGGGGAGAATCCCACCAACAGGAGACTGGCAACTACCGTCATCCAGTGTGATGACACAAAACGGAAACAACCCGAACTGGAAGCCTAGAGACGCACCAGCAATATACCCCATTGTAGCATACTGGACATCAGATGGCAGTACAAAAACATGCAATTGGTGCACAATCCACAACACACCGATAAACAGATGGAGAAAAAAGGAAGCGGCAGCAGTTCAGGTTAGAGACTTGAGGGGAaCTGTGCCTAAGAGTATGCTCAGAGCAGGAGACATACTACAGATGGCAACAGGGAGAGTTTACGGGACAGTTCAAACAGCcAGTGGTGGCC
>C00416 length=507
GACATGGAATACATAGAAAAATGGGGGAGAATCCCACCAACAGGAGACTGGCAACTACCGTCATCCAGTGTGATGACACAAAACGGAAACAACCCGAACTGGAAGCCTAGAGACGCACCAGCAATATACCCCATTGTAGCATACTGGACATCAGATGGCAGTACAAAAACATGCAATTGGTGCACAATCCACAACACACCGATAAACAGATGGAGAAAAAAGGAAGCGGCAGCAGTTCAGGTTAGAGACTTGAGGGGACTGTGCCTAA-GAGTATGCTCAGAGCAGGAGACATACTACAGATGG-CAACAGGGAGAGTTTACGGGACAGTTCAAACAGCAGTGGTGGCCAG
GACATGGAATACATAGAAAAATGGGGGAGAATCCCACCAACAGGAGACTGGCAACTACCGTCATCCAGTGTGATGACACAAAACGGAAACAACCCGAACTGGAAGCCTAGAGACGCACCAGCAATATACCCCATTGTAGCATACTGGACATCAGATGGCAGTACAAAAACATGCAATTGGTGCACAATCCACAACACACCGATAAACaGATGGAGAAAAAAGGAAGCGGCAGCAGTTCAGGTTAGAGACTTGAGGGGACTGTGCCTAAaGAGTATGCTCAGAGCAGGAGACATACTACAGAtGGgCAACAGGGaGAGTTTACGGgACAGTTCAAACAGCAGTGGTGGCCAG
>C00417 length=507
CATGGAATACATAGAAAAATGGGGGAGAATCCCACCAACAGGAGACTGGCAACTACCGTCATCCAGTGTGATGACACAAAACGGAAACAACCCGAACTGGAAGCCTAGAGACGCACCAGCAATATACCCCATTGTAGCATACTGGACATCAGATGGCAGTACAAAAACATGCAATTGGTGCACAATCCACAACACACCGATAAACAGATGGAGAAAAAAGGAAGCGGCAGCAGTTCAGGTTAGAGACTT-GAGGGGACTGTGCCTAAGAGTATGCTCAGAGCAGGAGACATACTACAGATGGCAACAGGGAGAGTTTACGGGACAGTTCAAACAGCAGTGGTGG
CATGGAATACATAGAAAAATGGGGGAGAATCCCACCAACAGGAGACTGGCAACTACCGTCATCCAGTGTGATGACACAAAaCGGAAACAACCCGAACTGGAAGCCTAGAGACGCACCAGCAATATACCCCATTGTAGCATACTGGACATCAGATGGCAGTACAAAAACATGCAATTGGTGCACAATCCACAACACACCGATAAACAGATGGAGAAAAAAGGAAGCGGCAGCAGTTCAGGTTAGAGACTTtGAGGGgACTGTGCCTAAGAGTATGCTCAGAGCAGGAGACATACTACAGATGGCAACAGGGAGAGTTTACGGGACAGTTCAAACAGCAGTGGTGG
>C00418 length=510
TGGAATACATAGAAAAATGGGGGAGAATCCCACCAACAGGAGACTGGCAACTACCGTCATCCAGTGTGATGACACAAAACGGAAACAACCCGAACTGGAAGCCTAGAGACGCACCAGCAATATACCCCATTGTAGCATACTGGACATCAGATGGCAGTACAAAAACATGCAATTGGTGCACAATCCACAACACACCGATAAACAGATGGAGAAAAAAGGAAGCGGCAGCAGTTCAGGTTAGAGACTTGAGGGGACTGTGCCTAAGAGTATGCTCAGAGCAGGAGACATACTACAGATGGCAACAGGGAGAGTTTACGGG-ACAGTTCAAACAGCAGTGGTGGCCAG
TGGAATACATAGAAAAATGGGGGAGAATCCCACCAACAGGAGACTGGCAACTACCGTCATCCAGTGTGATGACACAAAACGGAAACAACCCGAACTGGAAGCCTAGAGACGCACCAGCAATATACCCCATTGTAGCATACTGGACATCAGATGGCAGTACAAAAACATGCAATTGGTGCACAATCCACAACACACCGATAAACAGATGGAGAAAAAAGGAAGCGGCAGCAGTTCAGGTTAGAGACTTGAGGGGACTGTGCCTAAGAGTATGCTCaGAGCAGGAGACATACTACAGaTGGCAACAGGGAGAGTTTACGGGgACAGTTCAAACAGCAGTGGTGGCCaG
>C00419 length=514
TGGAATACATAGA
TGGAATACATAGA
>C00420 length=509
GAATACATAGAAAAATGGGGGAGAATCCCACCAACAGGAGACTGGCAACTACCGTCATCCAGTGTGATGACACAAAACGGAAACAACCCGAACTGGAAGCCTAGAGACGCACCAGCAATATACCCCATTGTAGCATACTGGACATCAGATGGCAGTACAAAAACATGCAATTGGTGCACAATCCACAACACACCGATAAACAGATGGAGAAAAAAGGAAGCGGCAGCAGTTCAGGTTAGAGACTTGAGGGGACTGTGCCTAAGAGTATGCTCAGAGCAGGAGACATACTACAGATGGCAACAGGGAGAGTTTACGGGACAGTTCAAACAGCAGTGGTGGCCAGGAGGGGGGACAGACCACGCACTATGTGTGATAGACGCAACAGGAACAAA-GGCATT-AGACAATCCAGACGTATATGTACTGACATGGAATGGTC
GAATACATAGAAAAATGGGGGAGAATCCCACCAACAGGAGACTGGCAACTACCGTCATCCAGTGTGATGACACAAAACGGAAACAACCCGAACTGGAAGCCTAGAGACGCACCAGCAATATACCCCATTGTAGCATACTGGACATCAGATGGCAGTACAAAAACATGCAATTGGTGCACAATCCACAACACACCGATAAACAGATGGAGAAAAAAGGAAGCGGCAGCAGTTCAGGTTAGAGACTTGAGGGGACTGTGCCTAAGAGTATGCTCAGAGCAGGAGACATACTACAGATGGCAACAGGGAGAGTTTACGGGACAGTTCAAACAGCAGTGGTGGCCAGGAGGGGGgACAGACCACGCACTATGTGTGATAGACGCAACAGGAACAAAaGGCATTtAGACAATCCAGACGTATATGTACTGACATGGAATGGTC
>C00421 length=513
ACATAGAAAAATGGGGGAGAATCCCACCAACAGGAGACTGGCAACTACCGTCATCCAGTGTGATGACACAAAACGGAAACAACCCGAACTGGAAGCCTAGAGACGCACCAGCAATATACCCCATTGTAGCATACTGGACATCAGATGGCAGTACAAAAACATGCAATTGGTGCACAATCCACAACACACCGATAAACAGATGGAGAAAAAAGGAAGCGGCAGCAGTTCAGGTT-AGAGACTTGAGGGGACT-GTGCCTAAGA-GTATGCTCAGAGCAGGAGACATACTACAGATGGCAACAGGGAG
ACATAGAAAAATGGGGGAGAATCCCACCAACAGGAGACTGGCAACTACCGTCATCCAGTGTGATGACACAAAACGGAAACAACCCGAACTGGAAGCCTAGAGACGCACCAGCAATATACCCCATTGTAGCATACTGGACATCAGATGGCAGTACAAAAACATGCAATTGGTGCACAATCCACAACACACCGATAAACAGATGGAGAAAAAAGGAAGCGGCAGCAGTTCAGGTTtAGAGACTTGAGGGGACTtGTGCCTAAGAaGTATGCTCAGAGCAGGAGACATACTACAGATGGCAACAGGgAG
>C00422 length=514
TAGAAAAATGGGGG-AGAATCCCACCAACAGGAGACTGGCAACTACCGTCATCCAGTGTGATGACACAAAACGGAAACAACCCGAACTGGAAGCCTAGAGACGCACCAGCAATATACCCCATTGTAGCATACTGGACATCAGATGGCAGTACAAAAACATGCAATTGGTGCACAATCCACAACACACCGATAAACAGATGGAGAAAAAAGGAAGCGGCAGCAGTTCAGGTTAGAGACTTGAGGGGAC-TGTGCCTAAGAGTATGCTCAGAGCAGGAGACATACTACAGATGGCAACAGGGAGAGTTTACGGGACAGTTCAAACAGCAGTGGTG
TAGAAAAATGGGGGgAGAATCCCACCAACAGGAGACTGGCAACTACCGTCATCCAGTGTGATGACACAAAACGGAAACAACCCGAACTGGAAGCCTAGAGACGCACCAGCAATATACCCCATTGTAGCATACTGGACATCAGATGGCAGTACAAAAACATGCAATTGGTGCACAATCCACAACACACCGATAAACAGATGGAGAAAAAAGGAAGCGGCAGCAGTTCAGGTTAGAGACTTGAGGGGACcTGTGCCTAAGAGTATGCTCAGAGCAGGAGACATACTACAGATGGCAaCAGGGAGaGTTTACGGGACAGTTCAAACAGCAGTGGTG
>C00423 length=507
AGAAAAATGGGGGAGAATCCCACCAACAGGAGACTGGCAACTACCGTCATCCAGTGTGATGACACAAAACGGAAACAACCCGAACTGGAAGCCTAGAGACGCACCAGCAATATACCCCATTGTAGCATACTGGACATCAGATGGCAGTACAAAAACATGCAATTGGTGCACAATCCACAACACACCGATAAACA-GATGGAGAAAAAAGGAAGCGGCAGCAGTTCAGGTTAGAGACTTGAGGGGACTGTGCCTAAGAGTATGCTCAGAGCAGG-AGACATACTACAGATGGCAACAGGGAGAGTTTACGGGACAGTTCAAACAGCAGTGGTGGCCAGGAGGGGGGACAGACCACGCACTATGTGTGA-TAGACGCAACAG
AGAAAAATGGGGgAGAATCCCACCAACAGGAGACTGGCAACTACCGTCATCCAGTGTGATGACACAAAACGGAAACAACCCGAACTGGAAGCCTAGAGACGCACCAGCAATATACCCCATTGTAGCATACTGGACATCAGATGGCAGTACAAAAACATGCAATTGGTGCACAATCCACAACACACCGATAAACAaGATGGAGAAAAAAGGAAGCGGCAGCAGTtCAGGTTAGAGACTTGAGGGGACTGTGCCTAAGAGTATGCTCAGAGCAGGgAGACATACTACAGATGGCAACAGGGAGAGTTtACGGGACAGTTCAAACAGCAGTGGTGGCCAGGAGGGGGgACAGACCACGCACTATGTGTGAaTAGACGCAaCAG
>C00424 length=510
AAAATGGGGGAGAATCCCACCAACAGGAGACTGGCAACTACCGTCATCCAGTGTGATGACACAAAACGGAAACAACCCGAACTGGAAGCCTAGAGACGCACCAGCAATATACCCCATTGTAGCATACTGGACATCAGATGGCAGTACAAAAACATGCAATTGGTGCACAATCCACAACACACCGATAAACAGATGGAGAAAAAAGGAAGCGGCAGCAGTTCAGGTTAGAGAC-TTGAGGGGACTGTGCCTAAGAGTATGCTCAGAGCAGGAGACATACTA-CAGATGGCAACAGGG-AGAGTTTACGGGACAGTTCAAACAGCAGTGGTGGC
AAAATGGGGGAGAATCCCACCAACAGGAGACTGGCAACTACCGTCATCCAGTGTGATGACACAAAACGGAAACAACCCGAACTGGAAGCCTAGAGACGCACCAGCAATATACCCCATTGTAGCATACTGGACATCAGATGGCAGTACAAAAACATGCAATTGGTGCACAATCCACAACACACCGATAAACAGATGGAGAAAAAAGGAAGCGGCAGCAGTTCAGGTTAGAGACcTTGAGGGGACTGTGCCTAAGAGTATGCTCAGAGCAGGAGACATACTAaCAGATGGCAACAGGGgAGAgTTTACGGGACAGTTCAAACAGCAGTGGTGGC
>C00425 length=509
AATGGGGGAGAATCCCACCAACAGGAGACTGGCAACTACCGTCATCCAGTGTGATGACACAAAACGGAAACAACCCGAACTGGAAGCCTAGAGACGCACCAGCAATATACCCCATTGTAGCATACTGGACATCAGATGGCAGTACAAAAA-CATGCAATTGGTGCACAATCCACAACACACCGATAAACAGATGGAGAAAAAAGGAAGCGGCAGCAGTTCAGGTTAGAGACTTGAGGGGACTGTGCCTAAGAGTATGCTCAGAGCAGGAGACATACTACAGATGGCAACAGGGAGA-GTTTACGGGACAGTTCAAACAGCAGTGGTGGC
AATGGGGGAGAATCCCACCAACAGGAGACTGGCAACTACCGTCATCCAGTGTGATGACACAAAACGGAAACAACCCGAACTGGAAGCCTAGAGACGCACCAGCAATATACCCCATTGTAGCATACTGGACATCAGATGGCAGTACAAAAAaCATGCAATTGGTGCACAATCCACAACACACCGATAAACAGATGGAGAAAAAaGGAAGCGGCAGCAGTTCAGGTTAGAGACTTGAGGGGACTGTGCCTAAGAGTATGCTCAGAGCAGGAGACATACTACAGATGGCAACAGGGAGAaGTTTACGGGACAGTTCAAACAGCAGTGGTGGC
>C00426 length=509
TGGGGGAGAATCCCACCAACAGGAGACTGGCAACTACCGTCATCCAGTGTGATGACACAAAACGGAAACAACCCGAACTGGAAGCCTAGAGACGCACCAGCAATATACCCCATTGTAGCATACTGGACATCAGATGGCAGTACAAAAA-CATGCAATTGGTGCACAATCCACAACACACCGATAAACAGATGGAGAAAAAAGGAAGCGGCAGCAGTTCAGGTTAGAGACTTGAGGGGACTGTGCCTAAGAGTATGCTCAGAGCAGGAGAC-ATACTACAGATGGCAACAGGGAGAGTTTACGGGACAGTTCAAACAGCAGTGGTGGCCAG
TGGGGGAGAATCCCACCAACAGGAGACTGGCAACTACCGTCATCCAGTGTGATGACACAAAACGGAAACAACCCGAACTGGAAGCCTAGAGACGCACcAGCAATATACCCCATTGTAGCATACTGGACATCAGATGGCAGTACAAAAAaCATGCAATTGGTGCACAATCCACAACACACcGATAAACAGATGGAGAAAAAAGGAAGCGGCAGCAGTTCAGGTTAGAGACTTGAGGGgACTGTGCCTAAGAGTATGCTcAGAGCAGGAGACcATACTACAGATGGCAACAGGgAGAGTTTACGGGACAGTTCAAACAGCAGTGGTGGCCAG
>C00427 length=506
TGGGGGAGAATCCCACCAACAGGAGACTGGCAACTACCGTCATCCAGTGTGATGACACAAAACGGAAACAACCCGAACTGGAAGCCTAGAGACGCACCAGCAATATACCCCATTGTAGCATACTGGACATCAGATGGCAGTACAAAAACATGCAATTGGTGCACAATCCACAACACACCGATAAACAGATGGAGAAAAAAGGAAGCGGCAGCAGTTCAGGTTAGAGACTTGAGGGGACTGTGCCTAAGAGTATGCTCAGAGCAGGAGACATACTACAGATGGCAACAGGGAGAGTTTACGGGACAGTTCAAACAGCAGTGGTGGCCAG
TGGGGGAGAATCCCACCAACAGGAGACTGGCAACTACCGTCATCCAGTGTGATGACACAAAACGGAAACAACCCGAACTGGAAGCCTAGAGACGCACCAGCAATATACCCCATTGTAGCATACTGGACATCAGATGGCAGTACAAAAACATGCAATTGGTGCACAATCCACAACACACCGATAAACAGATGGAGAAAAAAGGAAGCGGCAGCAGTTCAGGTTAGAGACTTGAGGGGACTGTGCCTAAGAGTATGCTCAGAGCAGGAGACATACTACAGATGGCAACAGGGAGAGTTTACGGGACAGTTCAAACAGCAGTGGTGGCCAG
>C00428 length=512
GGGGGAGAATCCCACCAACAGGAGACTGGCAACTACCGTCATCCAGTGTGATGACACAAAACGGAAACAACCCGAACTGGAAGCCTAGAGACGCACCAGCAATATACCCCATTGTAGCATACTGGACATCAGATGGCAGTACAAAAACATGCAATTGGTGCACAATCCACAACACACCGATAAACAGATGGAGAAAAAAGGAAGCGGCAGCAGTTCAGGTTAGAGACTTGAGGGGACTGTGCCTAAG-AGTATGCTCAGAGCAGGAGACATACTACAGATGGCAACAGGGAGAGTTTACGGGACAGTTCAAACAGCAGTGGTGGCC
GGGGGAGAATCCCACCAACAGGAGACTGGCAACTACCGTCATCCAGTGTGATGACACAAAACGGAAACAACCCGAACTGGAAGCCTAGAGACGCACCAGCAATATACCCCATTGTAGCATACTGGACATCAGATGGCAGTACAAAAACATGCAATTGGTGCACAATCCACAACACACCGATAAACAGATGGAGAAAAAAGGAAGCGGCAGCAGTTCAGGTTAGAGACTTGAGGGGACTGTGCCTAAGgAGTATGCTCAGAGCAGGAGACATACTACAGATGGCAACAGGGAGAGTTTACGGGACAGTTCAAACAGCAGTGGTGGCC
>C00429 length=507
GGAGAATCCCACCAACAGGAGACTGGCAACTACCGTCATCCAGTGTGATGACACAAAACGGAAACAACCCGAACTGGAAGCCTAGAGACGCACCAGCAATATACCCCATTGTAGCATACTGGACATCAGATGGCAGTACAAAAACATGCAATTGGTGCACAATCCACAACACACCGATAAACAGATGGA
GGAGAATCCCACCAACAGGAGACTGGCAACTACCGTCATCCAGTGTGATGACACAAAACGGAAACAACCCGAACTGGAAGCCTAGAGACGCACCAGCAATATACCCCATTGTAGCATACTGGACATCAGATGGCAGTACAAAAACATGCAATTGGTGCACAATCCACAACACACCGATAAACAGATGGA
>C00430 length=501
GAGAATCCCACCAACAGGAGACTGGCAACTACCGTCATCCAGTGTGATGACACAAAACGGAAACAACCCGAACTGGAAGCCTAGAGACGCACCAGCAATATACCCCATTGTAGCATACTGGACATCAGATGGCAGTACAAAAACATGCAATTGGTGCACAATCCACAACACACCGATAAACAGATGGAGAAAAAAGGAAGCGGCAGCAGTTCAGGTTAGAGACTTGAGGGGACTGTGCCTAAGAGTATGCTCAGAGCAGGAGACATACTACAGATGGCAACAGGGAGAGTTTACGGGACAGTT-CAAA-CAGCAGTGGTGGCC
GAGAATCCCACCAACAGGAGACTGGCAACTACCGTCATCCAGTGTGATGACACAAAaCGGAAACAACCCGAACTGGAAGCCTAGAGACGCACCAGCAATATACCCCATTGTAGCATACTGGACATCAGATGGCAGTACAAAAACATGCAATtGGTGCACAATCCACAACACACCGATAAACAGATGGAGAAAAAAGGAAGCGGCAGCAGTTCAGGTTAGAGACTTGAGGGGACTGTGCCTAAGAGTATGCTCAGAGCAGGAGACATACTACAGATGGCAACAGGGAGAGTTTACGGGACAGTTtCAAAaCAGCAGTGGTGGCC
>C00431 length=508
CCCACCAACAGGAGACTGGCAACTACCGTCATCCAGTGTGATGACACAAAACGGAAACAACCCGAACTGGAAGCCTAGAGACGCACCAGCAATATACCCCATTGTAGCATACTGGACATCAGATGGCAGTACAAAAACATGCAATTGGTGCACAATCCACAACACACCGATAAACAGATGGAGAAAAAAGGAAGCGGCAGCAGTTCAGGTTAGAGACTTGAGGGGACTGTGCCTAAGAGTATGCTCAGAGCAGGAGACATACTACAGATGGCAACAGGGAGAGTTTACGGGACAGTTCAAACAGCAGTGGTGGCCAGGAGGGGGGACAGACCACGCACTATGTGTGATAGACGCAACAGGAACAAAGGCATTAGACAATCCAGACGTATATGTACTGACA-TGGAATGGTCAAATAAACAGTGCAA-CTACACCTCCACTTACCTACTGGGGTATTACAA-CTTCAGGTAGGAGAGCATGGCAGGACACAG
CCCACCAACAGGAGACTGGCAACTACCGTCATCCAGTGTGATGACACAAAACGGAAACAACCCGAACTGGAAGCCTAGAGACGCACCAGCAATATACCCCATTGTAGCATACTGGACATCAGATGGCAGTACAAAAACATGCAATTGGTGCACAATCCACAACACACCGATAAACAGATGGAGAAAAAAGGAAGCGGCAGCAGTTCAGGTTAGAGACTTGAGGGGACTGTGCCTAAGAGTATGCTCAGAGCAGGAGACATACTaCAGATGGCAACAGGGAGAGTTTACGGGACAGTtCAAACAGCAGTGGTGGCCAGGAGGGGGGACAGACCACGCACTATGTGTGATAGACGCAACAGGAACAAAGGCATTAGACAATCCAGACGTATATGTACTGACAaTGGAATGGTCAAATAAACAGTGCAAaCTACACCTCCACTTACCTACTGGGGTATTACAAaCTtCAGGTAGGAgAGCATGGCAGGACACAG
>C00432 length=514
CACCAACAGGAGACTGGCAACTACCGTCATCCAGTGTGATGACACAAAACGGAAACAACCCGAACTGGAAGCCTAGAGACGCACCAGCAATATACCCCATTGTAGCATACTGGACATCAGATGGCAGTACAAAAA-CATGCAATTGGTGCACAATCCACAACACACCGATAAACAGATGGAGAAAAAAGGAAGCGGCAGCAGTTCAGGTTAGAGACTTGAGGGGACTGTGCCTAAGAGTATGCTCAGAGCAGGAGACATACTACAGATGGCAACAGGGAGAGTTTACGGG-ACAGTTCAAACAGCAGTGGTGGC
CACCAACAGGAGACTGGCAACTACCGTCATCCAGTGTGATGACACAAAACGGAAACAACCCGAACTGgAAGCCTAGAGACGCACCAGCAATATACCCCATTGTAGCATACTGGACATCAGATGGCAGTACAAAAAaCATGCAATTGGTGCACAATCCACAACACACCGATAAACAGATGGAGAAAAAAGGAAGCGGCAGCAGTTCAGGTTAGAGACTTGAGGGGACTGTGCCTAAGAGTATGCTCAGAGCAGGAGACATACTACAGATGGCAACAGGGAGAGTTTACGGGgACAGTTCAAACAGCAGTGGTGGC
>C00433 length=516
AACAGGAGACTGGCAACTACCGTCATCCAGTGTGATGACACAAAACGGAAACAACCCGAACTGGAAGCCTAGAGACGCACCAGCAATATACCCCATTGTAGCATACTGGACATCAGATGGCAGTACAAAAACATGCAATTGGTGCACAATCCACAACACACCGATAAACAGATGGAGAAAAAAGGAAGCGGCAGCAGTTCAGGTT-AGAGACTTGAGGGGACTGTGCCTAAGAGTATGCTCAGAGCAGGAGACATACTACAGATGGCAACAGGGAGAGTTTACGGGACAGTTCAAA-CAGCAGTGGTGGCCA
AACAGGAGACTGGCAACTACCGTCATCCAGTGTGATGACACAAAACGGAAACAACCCGAACTGGAAGCCTAGAGACGCACCAGCAATATACCCCATTGTAGCATACTGGACATCAGATGGCAGTACAAAAACATGCAATTGGTGCACAATCCACAACACACCGATAAACAGATGGAGAAAAAAGGAAGCGGCAGCAGTTCAGGTTtAGAGACTTGAGGGGACTGTGCCTAAGAGTATGCTCAGAGCAGGAGACATACTACAGATGGCAACAGGGAGAGTTTACGGGACAGTTCAAAaCAGCAGTGGTGGCCA
>C00434 length=510
AACAGGAGACTGGCAACTACCGTCATCCAGTGTGATGACACAAAACGGAAACAACCCGAACTGGAAGCCTAGAGACGCACCAGCAATATACCCCATTGTAGCATACTGGACATCAGATGGCAGTACAAAAACATGCAATTGGTGCACAATCCACAACACACCGATAAACAGATG
AACAGGAGACTGGCAACTACCGTCATCCAGTGTGATGACACAAAACGGAAACAACCCGAACTGGAAGCCTAGAGACGCACCAGCAATATACCCCATTGTAGCATACTGGACATCAGATGGCAGTACAAAAACATGCAATTGGTGCACAATCCACAACACACCGATAAACAGATG
>C00435 length=510
ACAGGAGACTGGCAACTACCGTCATCCAGTGTGATGACACAAAA-CGGAAACAACCCGAACTGGAAGCCTAGAGACGCACCAGCAATATACCCCATTGTAGCATACTGGACATCAGATGGCAGTACAAAAACATGCAATTGGTGCACAATCCACAACACACCGATAAACAGATGG
ACAGGAGACTGGCAACTACCGTCATCCAGTGTGATGACACAAAAaCGGAAACAACCCGAACTGGAAGCCTAGAGACGCACCAGCAATATACCCCATTGTAGCATACTGGACATCAGATGGCAGTACAAAAACATGCAATTGGTGCACAATCCACAACACACCGATAAACAGATGG
>C00436 length=505
ACAGGAGACTGGCAACTACCGTCATCCAGTGTGATGACACAAAACGGAAACAACCCGAACTGGAAGCCTAGAGACGCACCAGCAATATACCCCATTGTAGCATACTGGACATCAGATGGCAGTACAAAAACATGCAATTGGTGCACAATCCACAACACACCGATAAACAGATGGAGAAAAAAGGAAGCGGCAGCAGTTCAGGTTAGAGACTTGAGGGGACTGTGCCTAAGAGTATGCTCAGAGCAGGAGACATACTACAGATGGCAACAGGGAGAGTTTACGGGACAGTTCAAACAGCAGTGGTGGCCAGGAGGGGGGACAGACCACGCACTATGTGTGATAGACGCAACAGGAACAAAGGCATTAGACAATCCAGACGTATATGTACTGACATGGAATGGTCAAATAAACAGTGCAACTACACCTCCACTTACCTACTGGGGTATTACAACTTCAGGTAGGAGAGCATGGCAGG-ACACAGA
ACAGGAGACTGGCAACTACCGTCATCCAGTGTGATGACACAAAACGGAAACAACCCGAACTGGAAGCCTAGAGACGCACCAGCAATATACCCCATTGTAGCATACTGGACATCAGATGGCAGTACAAAAACATGCAATTGGTGCACAATCCACAACACACCGATAAACAGATGGAGAAAAAAGGAAGCGGCAGCAGTTCAGGTTAGAGACTTGAGGGGACTGTGCCTAAGAGTATGCTCAGAGCAGGAGACATACTACAGATGGCAACAGGGAGAGTTTACGGGaCAGTTCAAACAGCAGTGGTGGCCAGGAGGGGGgACAGACCACGCACTATGTGTGATAGACGCAAcAGGAACAAAGGCATtAGACAATCCAGACGTATATGTACTGACATGGAATGGTCAAATAAACAGTgCAACTACACCTCCACTTACCTACTGGGGTATTACAACTTCAGGTAGGAGAGCATGGCAGGgACACAGA
>C00437 length=508
ACAGGAGACTGGCAACTACCGTCATCCAGTGTGATGACACAAAACGGAAACAACCCGAACTGGAAGCCTAGAGACGCACCAGCAATATACCCCATTGTAGCATACTGGACATCAGATGGCAGTACAAAAACATGCAATTGGTGCACAATCCACAACACACCGATAAACAGATGGAGAAAAAAGGAAGCGGCAGCAGTTCAGGTTAGAGACTTGAGGGGACTGTGCCTAAGAGTATGCTCAGAGCAGGAGACATACTACAGATGGCAACAGGGAGAGTTTACGGGACAGTTCAAACAGCAGTGGTGGC
ACAGGAGACTGGCAACTACCGTCATCCAGTGTGATGACACAAAACGGAAACAACCCGAACTGGAAGCCTAGAGACGCACCAGCAATATACCCCATTGTAGCATACTGGACATCAGATGGCAGTACAAAAACATGCAATTGGTGCACAATCCACAACACACCGATAAACAGATGGAGAAAAAAGGAAGCGGCAGCAGTTCAGGTTAGAGACTTGAGGGGACTGTGCCTAAGAGTATGCTCAGAGCAGGAGACATACTACAGATGGCAACAGGGAGAGTTTACGGGACAGTTCAAACAGCAGTGGTGGC
>C00438 length=507
GAGACTGGCAACTACCGTCATCCAGTGTGATGACACAAAACGGAAACAACCCGAACTGGAAGCCTAGAGACGCACCAGCAATATACCCCATTGTAGCATACTGGACATCAGATGGCAGTACAAAAACATGCAATTGGTGCACAATCCACAACACACCGATAAACAGATGGAGAAAAAAGGAAGCGGCAGCAGTTCAGGTTAGAGACTTGAGGGGACTGTGCCTAAGAGTATGCTCAGAGCAGGAGACATACTACAGATGGCAACAGGGAGAGTTTACGGGACAGTTCAAACAGCAGTGGTGGCCAGGAGGGGGGACAGACC-ACGCACTATGTGTGATAGACG-CAACAGGAACAAAGGCATTAGACAATCCAGACGTATATGTACTGACATGGAATGGTCAAATAAACA-GTGCAACTACACCTCCACTTACCTACTGGGGTATTACAACTTCAGGTAGGAGAGCATGGCAGGACACAGAC
GAGACTGGCAACTACCGTCATCCAGTGTGATGACACAAAACGGAAACAACCCGAACTGGAAGCCTAGAGACGCACCAGCAATATACCCCATTGTAGCATACTGGACATCAGATGGCAGTACAAAAACATGCAATTGGTGCACAATCCACAACACACCGATAAACAGATGGAGAAAAAAGGAAGCGGCAGCAGTTCAGGTTAGAGACTTGAGGGGACTGTGCCTAAGAGTATGCTCAGAGCAGGAGACATACTACAGATGGCAACAGGgAGAGTTTACGGGACAGTTCAAACAGCAGTGGTGGCCAGGAGGGGGGACAGACCcACGCACTATGTGTGATAGACGgCAaCAGGAACAAAGGCATTAGACAATCCAGACGTATATGTACTGACATGGAATGGtCAAATAAACAaGTGCAACTACACcTCCACTTACCTACTGGGGtATTACAACTTCAGGTAGgAGAGCATGGcAGgAcACAGAC
>C00439 length=511
GACTGGCAACTACCGTCATCCAGTGTGATGACACAAAACGGAAACAACCCGAACTGGAAGCCTAGAGACGCACCAGCAATATACCCCATTGTAGCATACTGGACATCAGATGGCAGTACAAAAACATGCAATTGGTGCACAATCCACAACACACCGATAAACAGATGGAGAAAAAA-GGAAGCGGCAGCAGTTCAGGTTAGAGACTTGAGGGGACTGTGCCTAAGAGTATGCTCAGAGCAGGAGACATACTACAGA-TGGCAACAGGGAGAGTTTACGGG-ACAGTTCAAACAGCAGTGGTGGCCAGGAGGGGGGACAGACCACGCACTATGTGTGATAGACGCAACAGGAACAAAGGCATTAGACAATCCAGACGTATATGTACTGACATGGAATGGTCAAATAAACAGTGCAACTACACCTCCACTTACCTACTGGGGTATTACAACTTCAGGTAGGAGAGCATGGCA-GG-ACACA
GACTGGCAACTACCGTCATCCAGTGTGATGACACAAAACGGAAACAACCCGAACTGGAAGCCTAGAGACGCACCAGCAATATACCCCATTGTAGCATACTGGACATCAGATGGCAGTACAAAAACATGCAATTGGTGCACAATCCACAACACACCGATAAACAGATGGAGAAAAAAaGGAAGCGGCAGCAGTTCAGGTTAGAGACTTGAGGGgACTGTGCCTAAGAGTATGCTCAGAGCAGGAGACATACTACAGAaTGGCAACAGGgAGAGTTTACGGGgACAGTTCAAACAGCAGTGGTGGCCAGGAGGGGGGACAGACCACGCACTATGTGTGATAGACGCAACAGGAACAAAGGCATTAGACAATCcAGACGTATATGTACTGACATGGAATGGTCAAATAAACAGTGCAACTAcACCTCCACTTACCTACTGGGGTATTACAaCTTCAGGtAGGAGAGCATGGCAaGGgACACA
>C00440 length=515
GACTGGCAACTACCGTCATCCAGTGTGATGACACAAAACGGAAACAACCCGAACTGGAAGCCTAGAGACGCACCAGCAATATACCCCATTGTAGCATACTGGACATCAGATGGCAGTACAAAAACATGCAATTGGTGCACAATCCACAACACACCGATAAACAGATGG
GACTGGCAACTACCGTCATCCAGTGTGATGACACAAAACGGAAACAACCCGAACTGGAAGCCTAGAGACGCACCAGCAATATACCCCATTGTAGCATACTGGACATCAGATGGCAGTACAAAAACATGCAATTGGTGCACAATCCACAACACACCGATAAACAGATGG
>C00441 length=516
ACTGGCAACTACCGTCATCCAGTGTGATGACACAAAACGGAAACAACCCGAACTGGAAGCCTAGAGACGCACCAGCAATATACCCCATTGTAGCATACTGGACATCAGATGGCAGTACAAAAACATGCAATTGGTGCACAATCCACAACACACCGATAAACAGATGGAGAAAAAAGGAAGCGG-CAGCAGTTCAGGTTAGAGACTTGAGGGGACTGTGCCTAAGAGTATGCTCAGAGCAGGAGACATACTACAGATGGCAACAGGGAGAGTTTACGGGACAG-TTCAAACAGCAGTGGTGG-CCA
ACTGGCAACTACCGTCATCCAGTGTGATGACACAAAACGGAAACAACCCGAACTGGAAGCCTAGAGACGCACCAGCAATATACCCCATTGTAGCATACTGGACATCAGATGGCAGTACAAAAACATGCAATTGGTGCACAATCCACAACACACCGATAAACAGATGGAGAAAAAAGGAAGCGGgCAGCAGTTCAGGTTAGAGACTTGAGGGGACTGTGCCTAAGAGTATGCTCAGAGCAGGAGACATACTACAGATGGCAACAGGGAGAGTTTACGGGACAGgTTCAAACAGCAGTGGTGGgCCA
>C00442 length=506
CTGGCAACTACCGTCATCCAGTGTGATGACACAAAACGGAAACAACCCGAACTGGAAGCCTAGAGACGCACCAGCAATATACCCCATTGTAGCATACTGGACATCAGATGGCAGTACAAAAACATGCAATTGGTGCACAATCCACAACACACCGATAAACAGATGGAGAAAAAAGGAAGCGGCAGCAGTTCAGGTTAGAGACTTGAGGGGACTGTGCCTAAGAGTATGCTCAGAGCAGGAGACATACTACAGATGGCAACAGGGAG-AGTTTACGGGACAGTTCAAACAGCAGTGGTGGCC
CTGGCAACTACCGTCATCCAGTGTGATGACACAAAACGGAAACAACCCGAACTGGAAGCCTAGAGACGCACCAGCAATATACCCCATTGTAGCATACTGGACATCAGATGGCAGTACAAAAACATGCAATTGGTGCACAATCCACAACACACCGATAAACAGATGGAGAAAAAAGGAAGCGGCAGCAGTTCAGGTTAGAGACTTGAGGGGACTGTGCCTAAGAGTATGCTCAGAGCAGGAGACATACTACAGATGGCAACAGGGAGgAGTTtACGGGACAGTTCAAACAGCAGTGGTGGCC
>C00443 length=513
TGGCAACTACCGTCATCCAGTGTGATGACACAAAACGGAAACAACCCGAACTGGAAGCCTAGAGACGCACCAGCAATATACCCCATTGTAGCATACTGGACATCAGATGGCAGTACAAAAACATGCAATTGGTGCACAATCCACAACACACCGATAAACAGATGGAGA
TGGCAACTACCGTCATCCAGTGTGATGACACAAAACGGAAACAACCCGAACTGGAAGCCTAGAGACGCACCAGCAATATACCCCATTGTAGCATACTGGACATCAGATGGCAGTACAAAAACATGCAATTGGTGCACAATCCACAACACACCGATAAACAGATGGAGA
>C00444 length=514
TGGCAACTACCGTCATCCAGTGTGATGACACAAAACGGAAACAACCCGAACTGGAAGCCTAGAGACGCACCAGCAATATACCCCATTGTAGCATACTGGACATCAGATGGCAGTACAAAAACATGCAATTGGTGCACAATCCACAACACACCGATAAACAGATGGAGAAAAAAGGAAGCGGCAGCAGTTCAGGTTAGAGACTTGAGGGG-ACTGTGCCTAA-GAGTATGCTCAGAGCAGGAGACATACTACAGATGGCAACAGGGAGAGTTTA-CGGGACAGTTCAAACAGCAGTGGTGGC
TGGCAACTACCGTCATCCAGTGTGATGACACAAAACGGAAACAACCCGAACTGGAAGCCTAGAGACGCACCAGCAATATACCCCATTGTAGCATACTGGACATCAGATGGCAGTACAAAAACATGCAATTGGTGCACAATCCACAACACACCGATAAACAGATGGAGAAAAAAGGAAGCGGCAGCAGTTCAGGTTAGAGACTTGAGGGGgACTGTGCCTAAaGAGTATGCTCAGAGCAGgAGACATACTACAGATGGCAACAGGGAGAGTTTAaCGGGACAGTTCAAACAGCAGTGGTGGC
>C00445 length=510
GCAACTACCGTCATCCAGTGTGATGACACAAAACGGAAACAACCCGAACTGGAAGCCTAGAGACGCACCAGCAATATACCCCATTGTAGCATACTGGACATCAGATGGCAGTACAAAAACATGCAATTGGTGCACAATCCACAACACACCGATAAACAGATGGAGAAAAAAGGAAGCGGCAGCAGTTCAGGTTAGAGACTTGAGGGGACTGTGCCTAAGAGTATGCTCAGAGCAGGAGACATACTACAGATGGCAACAGGGAGAGTTTACGGGA-CAGTTCAAACAGCAGTGGTGGCCAGGAGGGGGGACAGACCACGCACTATGTGTGATAGACGCAACAGGAACAAAGGCATTAGACAATCCAGACGTATATGTACTGACATGGAATGGTCAAATAAACAGTGCAAC
GCAACTACCGTCATCCAGTGTGATGACACAAAACGGAAACAACCCGAACTGGAAGCCTAGAGACGCACCAGCAATATACCCCATTGTAGCATACTGGACATCAGATGGCAGTACAAAAACATGCAATTGGTGCACAATCCACAACACACCGATAAACAGATGGAGAAAAAaGGAAGCGGCAGCAGTTCAGGTTAGAGACTTGAGGGGACTGTGCCTAAGAGTATGCTCAGAGCAGGAGACATACTACAGATGGCAACAGGGAGaGTTTACGGGAaCAGTTCAAACAGCAGTGGTGGCCAGGAGGGGGgACAGACCACGCACTATGTGTGATAGACGCAACAGGAACAAAGGCATTAGACAATCCAGACGTATATGTACTGACATGGAaTGGTCAAAtAAACAGTGCAAC
>C00446 length=506
CAACTACCGTCATCCAGTGTGATGACACAAAACGGAAACAACCCGAACTGGAAGCCTAGAGACGCACCAGCAATATACCCCATTGTAGCATACTGGACATCAGATGGCAGTACAAAAACATGCAATTGGTGCACAATCCACAACACACCGATAAACAGATGGAGAAAAAAGGAAGCGGCAGCAGTTCAGGTTAGAGACTTGAGGGGACTGTGCCTAAGAGTATGCTCAGAGCAGGAGACATACTACAGATGGCAACAGGGAGAGTTTACGGGACAGTTCAAACAGCAGTGGTGG
CAACTACCGTCATCCAGTGTGATGACACAAAACGGAAACAACCCGAACTGGAAGCCTAGAGACGCACCAGCAATATACCCCATTGTAGCATACTGGACATCAGATGGCAGTACAAAAACATGCAATTGGTGCACAATCCACAACACACcGATAAACAGATGGAGAAAAAAGGAAGCGGCAGCAGTTCAGGTTAGAGACTTGaGGGGACTGTGCCTAAGAGTATGCTCAGAGCAGGAGACATACTACAGATGGCAACAGGgAGAGTTTACGGGACAGTTCAAACAGCAGTGGTGG
>C00447 length=513
CAACTACCGTCATCCAGTGTGATGACACAAAACGGAAACAACCCGAACTGGAAGCCTAGAGACGCACCAGCAATATACCCCATTGTAGCATACTGGACATCAGATGGCAGTACAAAAACATGCAATTGGTGCACAATCCACAACACACCGATAAACAGATGGAGAAAAAAGGAAGCGGCAGCAGTTCAGGTTAGAGACTTGAGGGG-ACTGTGCCTAAGAGTATGCTCAGAGCAGGAGACATACTACAGATGGCAACAGGGAGAGTTTACGGGACAGTT-CAAA-CAGCAGTGGTGGCCA
CAACTACCGTCATCCAGTGTGATGACACAAAACGGAAACAACCCGAACTGGAAGCCTAGAGACGCACCAGCAATATACCCCATTGTAGCATACTGGACATCAGATGGCAGTACAAAAaCATGCAATTGgTGCACAATCCACAACACACCGATAAACAGATGGAGAAAAAAGGAAGCGGCAGCAGTTCAGGTTAGAGACTTGAGGGGgACTGTGCCTAAGAGTATGCTCAGAGCAGGAGACATACTACAGATGGCAACAGGGAGAGTTTACGGGACAGTTtCAAAaCAGCAGTGGTGGCCA
>C00448 length=515
CAACTACCGTCATCCAGTGTGATGACACAAAACGGAAACAACCCGAACTGGAAGCCTAGAGACGCACCAGCAATATACCCCATTGTAGCATACTGGACATCAGATGGCAGTACAAAAACATGCAATTGGTGCACAATCCACAACACACCGATAAACAGATGGAGA
CAACTACCGTCATCCAGTGTGATGACACAAAACGGAAACAACCCGAACTGGAAGCCTAGAGACGCACCAGCAATATACCCCATTGTAGCATACTGGACATCAGATGGCAGTACAAAAACATGCAATTGGTGCACAATCCACAACACACCGATAAACAGATGGAGA
>C00449 length=514
AACTACCGTCATCCAGTGTGATGACACAAAACGGAAACAACCCGAACTGGAAGCCTAGAGACGCACCAGCAATATACCCCATTGTAGCATACTGGACATCAGATGGCAGTACAAAAACATGCAATTGGTGCACAATCCACAACACACCGATAAACAGATGGAGAAAAAA-GGAAGCGGCAGCAGTTCAGGTTAGAGACTTGAGGGGACTGTGCCTAAGAGTATGCTCAGAGCAGGAGACATACTACAGATGGCAACAGGGAGAGTTTAC-GGGACAGTTCAAACAGCAGTGGTGGCCAG
AACTACCGTCATCCAGTGTGATGACACAAAACGGAAACAACCCGAACTGGAAGCCTAGAGACGCACCAGCAATATACCCCATTGTAGCATACTGGACATCAGATGGCAGTACAAAAACATGCAATTGGTGCACAATCCACAACACACCGATAAACAGATGGAGAAAAAAaGGAAGCGGCAGCAGTTCAGGTTAGAGACTTGAGGGgACTGTGCCTAAGAGTATGCTCAGAGCAGGAGACATACTACAGATGGCAACAGGGAGAGTTTACcGGGACAGTTCAAaCAGCAGTGGTGGCCAG
>C00450 length=513
ACTACCGTCATCCAGTGTGATGACACAAAACGGAAACAACCCGAACTGGAAGCCTAGAGACGCACCAGCAATATACCCC-ATTGTAGCATACTGGACATCAGATGGCAGTACAAAAACATGCAATTGGTGCACAATCCACAACACACCGATAAACAGATGGAGAAAAAAGGAAGCGGCAGCAGTTCAGGTTAGAGACTTGAGGGGACTGTGCCTAAGAGTATGCTCAGAGCAGGAGACATACTACAGATGGCAACAGGGAGAGTTTACGGGACAGTTCAAACAGCAGTGGTGGCCAGGAGGGGGGACAGACCACGCACTATGTGTGATAGACGCAACAGGAACAAAGGCATTAGACAATCC-AGACGTATATG-TAC-TGACATGGAATGGTC-AAATAAACAGTGCAACTACACCTCCAC-TTACCTACT
ACTACCGTCATCCAGTGTGATGACACAAAACGGAAACAACCCGAACTGGAAGCCTAGAGACGCACCAGCAATATACCCCcATTGTAGCATACTGGACATCAGATGGCAGTACAAAAACATGCAATTGGTGCACAATCCACAACACACCGATAAACAGATGGAGAAAAAAGGAAGCGGCAGCAGTTCAGGTTAGAGACTTGAGGGGACTGTGCCTAAGAGTATGCTCAGAGCAGGAGACATACTACAGATGGCAACAGGGAGAGTTtACGGGACAGTTCAAaCAGCAGTGGTGGCCAGGAGGGGGGACAGACCACGCACTATgTGTGATAGACGCAACAGGAACAAAGGCATTAGACAATCCcAGACGTATATGgTACcTGACATGgAaTGGTCcAAATAAACAGTGCAACTACACCTCCACcTTACCTACT
>C00451 length=512
CTACCGTCATCCAGTGTGATGACACAAAACGGAAACAACCCGAACTGGAAGCCTAGAGACGCACCAGCAATATACCCCATTGTAGCATACTGGACATCAGATGGCAGTACAAAAACATGCAATTGGTGCACAATCCACAACACACCGATAAACAGATGGAGAAAAAAGGAAGCGGCAGCAGTTCAGGTTAGAGACTTGAGGGGACTGTGCCTAAGAGTA-TGCTCAGAGCAGGAGACATACTACAGATGGCAACAGGGAGAGTTTACGGGACAGTT-CAAACAGCAGTGGTGGCC
CTACCGTCATCCAGTGTGATGACACAAAACGGAAACAACCCGAACTGGAAGCCTAGAGACGCACCAGCAATATACCCCATTGTAGCATACTGGACATCAGATGGCAGTACAAAAACATGCAATTGGTGCACAATCCACAACACACCGATAAACAGATGGAGAAAAAAGGAAGCGGCAGCAGTTCAGGTTAGAGACTTGAGGGGACTGTGCCTAAGAGTAaTGCTCAGAGCAGGAGACATACTACAGATGGCAACAGGGAGAGTTTACGGGACAGTTtCAAACAGCAGTGGTGGCC
>C00452 length=513
TACCGTCATCCAGTGTGATGACACAAAACGGAAACAACCCGAACTGGAAGCCTAGAGACGCACCAGCAATATACCCCATTGTAGCATACTGGACATCAGATGGCAGTACAAAAACATGCAATTGG-TGCACAATCCACAACACACCGATAAACAGATGGAGAAAAAAGGAAGCGGCAGCAGTTCAGGTTAGAGACTTGAGGGGACTGTGCCTAAGAGTATGCTCAGAGCAGGAGACATACTACAGATGGC-AACAGGGAGAGTTTACGGGACAGTTCAAACAGCAGTGGTGGCCAGGAGGGGGGACAGA-CCACGCACTATGTGTGATAGACGCAACAGGAACAAAGGCATTAGACAATCCAGACGTATATGTACTGACATGGAATGGTCAAATAAACAGTGCAAC-TACACCTCCACTTA-CCTACTGGGGTATTACAACTTCAGGTAGGAGAGCATGGCAGGACACAGA-
TACCGTCATCCAGTGTGATGACACAAAACGGAAACAACCCGAACTGGAAGCCTAGAGACGCACCAGCAATATACCCCATTGTAGCATACTGGACATCAGATGGCAGTACAAAAaCATGCAATTGGgTGCACAATCCACAACACACCGATAAACAGATGGAGAAAAAAGGAAGCGGCAGCAGTTCAGGTTAGAGACTTGAGGGGACTGTGCCTAAGAGTATGCTCAGAGCAGGAGACATACTACAGATGGCcAACAGGGAGAGTTTACGGGACaGTTCAAACAGCAGTGgTGGCCAGGAGGGGGgACAGAaCCACGCACTATGTGTGATAGACGCAACAGGAACAAAGGCATTAGACAATCCAGACGTATATGTACTGACATGGAATGGTCAAATAAACAGTGCAACcTACaCCTCCACTtAaCcTACTGGGGTATTACAACTTCAGGTAGGAGAGCATGGCAGGACACAGAa
>C00453 length=501
CATCCAGTGTGATGACACAAAACGGAAACAACCCGAACTGGAAGCCTAGAGACGCACCAGCAATATACCCCATTGTAGCATACTGGACATCAGATGGCAGTACAAAAACATGCAATTGGTGCACAATCCACAACACACCGATAAACAGATGGAGAAAAAAGGAAGCGGCAGCAGTTCAGGTTAGAGACTTGAGGGGACTGTGCCTAAGAGTATGCTCAGAGCAGGAGACATACTACAGATGGCAACAGGGAGAGTTTACGGGACAGTTCAAACAGCAGTGGTGGCCAG
CATCCAGTGTGATGACACAAAACGGAAACAACCCGAACTGGAAGCCTAGAGACGCACCAGCAATATACCCCATTGTAGCATACTGGACATCAGATGGCAGTACAAAAaCATGCAATTGGTGCACAATCCACAACACACCGATAAACAGATGGAGAAAAAaGGAAGCGGCAGCAGTTCAGGTTAGAGACTTGAGGGgACTGTGCCTAAGAGTATGCTCAGAGCAGGAgACATACTACAGATGGCAACAGGGAGAGTTTACGGGACAGTTCAAaCAGCAGTGGTGGCCAG
>C00454 length=510
CAGTGTGATGACACAAAACGGAAACAACCCGAACTGGAAGCCTAGAGACGCACCAGCAATATACCCCATTGTAGCATACTGGACATCAGATGGCAGTACAAAAACATGCAATTGGTGCACAATCCACAACACACCGATAAACAGATGGAGAAAAAAGGAAGCGGCAGCAGTTCAGGTTAGAGACTTGAGGGGACTGTGCCTAAGAGTATGCTCAGAGCAGGAGACATACTACAGATGGCAACAGGG-AGAGTTTACGGGACAGTTCAAACAGCAGTGGTGGC
CAGTGTGATGACACAAAACGGAAACAACCCGAACTGGAAGCCTAGAGACGCACCAGCAATATACCCcATTGTAGCATACTGGACATCAGATGGCAGTACAAAAACATGCAATTGGTGCACAATCCACAACACACCGATAAACAGATGGAGAAAAAAGGAAGCGGCAGCAGTTCAGGTTAGAGACTTGAGGGGACTGTGCCTAAGAGTATGCTCAGAGCAGGAGACATACTACAGATGGCAACAGGGgAGAGTTTACGGGACAGTTCAAACAGCAGTGGTGGC
>C00455 length=515
GTGATGACACAAAACGGAAACAACCCGAACTGGAAGCCTAGAGACGCACCAGCAATATACCCCATTGTAGCATACTGGACATCAGATGGCAGTACAAAAACATGCAATTGGTGCACAATCCACAACACACCGATAAACAGATGGAGAAAAAAGGAAGCGGCAGCAGTTCAGGTTAGAGACTTGAGGGGACTGTGCCTAAGAGTATGCTCAGAGCAGGAGACATACTACAGATGGCAACAGGGAGAGTTTACGGGACAGTTCAAACAGCAGTGGTGGCCAGGAGGGGGGACAGACCACGCACTATGTGTGATAGACGCAACAGGAACAAAGGCATTAGACAATCCAGACGTATATGTACTGACATGGA
GTGATGACACAAAACGGAAACAACCCGAACTGGAAGCCTAGAGACGCACCAGCAATATACCCCATTGTAGCATACTGGACATCAGATGGCAGTACAAAAACATGCAATTGGTGCACAATCCACAACACACCGATAAACAGATGGAGAAAAAAGGAAGCGGCAGCAGTTCAGGTTAGAGACTTGAGGGGACTGTGCCTAAGAGTATGCTCAGAGCAGGAGACATACTACAGATGGCAACAGGGAGAGTTTACGGgACAGTtCAAACAGCAGTGGTGGCCAGGaGGGGGGACAGACCACGCACTATGTGTGATAGACGCAACAGGAACAAAGGCATTAGACAATCCAGACGTATATGTACTGACATGGA
>C00456 length=520
GTGATGACACAAAACGGAAACAACCCGAACTGGAAGCCTAGAGACGCACCAGCAATATACCCCATTGTAGCATACTGGACATCAGATGGCAGTACAAAAACATGCAATTGGTGCACAATCCACAACACACCGATAAACAGATGGAGAAAAAAGGAAGCGGCAGCAGTTCAGGTTAGAGACTTGAGGGGACTGTGCCTAAGAGTATGCTCAGAGCAGGAGACATACTACAGATGGCAACAGGG-AGAGTTTACGGGACAGTTCAAACAGCAGTGGTGGCCAG
GTGATGACACAAAACGGAAACAACCCGAACTGGAAGCCTAGAGACGCACCAGCAATATACCCCATTGTAGCATACTGGACATCAGATGGCAGTACAAAAACATGCAATTGGTGCACAATCCACAACACACCGATAAACAGATGGAGAAAAAAGGAAGCGGCAGCAGTTCAGGTTAGAGACTTGAGGGGACTGTGCCTAAGAGTATGCTCAGAGCAGGAGACATACTACAGATGGCAACAGGGgAGAGTTTACGGGACAGTTCAAACAGCAGTGGTGGCCAG
>C00457 length=519
TGATGACACAAAACGGAAACAACCCGAACTGGAAGCCTAGAGACGCACCAGCAATATACCCCATTGTAGCATACTGGACATCAGATGGCAGTACAAAAACATGCAATTGGTGCACAATCCACAACACACCGATAAACAGATGGA
TGATGACACAAAACGGAAACAACCCGAACTGGAAGCCTAGAGACGCACCAGCAATATACCCCATTGTAGCATACTGGACATCAGATGGCAGTACAAAAACATGCAATTGGTGCACAATCCACAACACACCGATAAACAGATGGA
>C00458 length=517
TGATGACACAAAACGGAAACAACCCGAACTGGAAGCCTAGAGACGCACCAGCAATATACCCCATTGTAGCATACTGGACATCAGATGGCAGTACAAAAACATGCAATTGGTGCACAATCCACAACACACCGATAAACAGATGGAGAAAAAAGGAAGCGGCAGCAGTTCAGGTTAGAGACTTGAGGGGACTGTGCCTAAGAGTATGCTCAGAGCAGG-AGACATACTACAGATGGCAACAGGGAGAGTTTACGGGACAGTTCAAACAGCAGTGGTGG-CC-AGGAGGGGGGACAGACCACGCACTATGTGTGATAGACGCAACAGGAACAAAGGCATTAGACAATCCAGACGTATATGTACTGACATGGAATGGTCAAATAAACAGTGCAACTACACCTC
TGATGACACAAAACGGAAACAACCCGAACTGGAAGCCTAGAGACGCACCAGCAATATACCCCATTGTAGCATACTGGACATCAGATGGCAGTACAAAAaCATGCAATTGGTGCACAATCCACAACACACCGATAAACAGATGGAGAAAAAAGGAAGCGGCAGCAGTTCAGGTTAGAGACTTGAGGGgACTGTGCCTAAGAGTATGCTCAGAGCAGGgAGACATACTACAGATGGCAACAGGGAGAGTTTACGGGACAGTTCAAACAGCAGTGGTGGgCCcAGGAGGGGGGACAGACCACGCACTATGTGTGATAGACGCAACAGGAACAAAGGCATTAGACAATCCAGACGTATATGTACTGACATGGAATGGTCAAATAAACAGTGCAACTACACCTC
>C00459 length=523
TGACACAAAACGGAAACAACCCGAACTGGAAGCCTAGAGACGCACCAGCAATATACCCCATTGTAGCATACTGGACATCAGATGGCAGTACAAAAACATGCAATTGGTGCACAATCCACAACACACCGATAAACAGATGGAGAAAAAAGGAAGCGGCAGCAGTTCAGGTTAGAGACTT-GAGGGGACTGTGCCTAAGAGTATGCTCAGAGCAGGAGACATACTACAGATGGCAACAGGGAGAGTTTACGGGACAGTTCAAACAGCAGTGGTGGCCA
TGACACAAAACGGAAACAACCCGAACTGGAAGCCTAGAGACGCACCAGCAATATACCCCATTGTAGCATACTGGACATCAGATGGCAGTACAAAAACATGCAATTGGTGCACAATCCACAACACACCGATAAACAGATGGAGAAAAAAGGAAGCGGCAGCAGTTCAGGTTAGAGACTTtGAGGGGACTGTGCCTAAGAGTATGCTCAGAGCAGGAGACATACTACAGATGGCAACAGGGAGAGTTTACGGGACAGTTCAAACAGCAGTGGTGGCCA
>C00460 length=525
AAACGGAAACAACCCGAACTGGAAGCCTAGAGACGCACCAGCAATATACCCCATTGTAGCATACTGGACATCAGATGGCAGTACAAAAACATGCAATTGGTGCACAATCCACAACACACCGAT-AAACAGATGGAGAAAAAAGGAAGCGGCAGCAGTTCAGGTTAGAGACTTGAGGGGACTGTGCC-TAAGAGTATGCTCAGAGCAGGAGACATACTACAGATGGCAACAGGGAGAGTTTACGGGACAGTTCAAACAGCAGTGGT-GGCCA
AAACGGAAACAACCCGAACTGGAAGCCTAGAGACGCACCAGCAATATACCCCATTGTAGCATACTGGACATCAGATGGCAGTACAAAAACATGCAATTGGTGCACAATCCACAACACACCGATtAAACAGATGGAGAAAAAAGGAAGCGGCAGCAGTTCAGGTTAGAGACTTGAGGGGACTGTGCCcTAAGAGTATGCTCAGAGCAGGAGACATACTACAGATGGCAACAGGGAGAGTTTACGGGACAGTTCAAACAGCAGTGGTtGGCCA
>C00461 length=515
AACGGAAACAACCCGAACTGGAAGCCTAGAGACGCACCAGCAATATACCCCATTGTAGCATACTGGACATCAGATGGCAGTACAAAAACATGCAATTGGTGCACAATCCACAACACACCGATAAACAGATGGAGAAAAAAGGAAGCGGCAGCAGTTCAGGTTAGAGACTTGAGGGGACTGTGCCTAAGAGTATGCTCAGAGCAGGAGACATACTACAGATGGCAACAGGGAGAGTTTACGGGACAGTTCAAACAG-CAGTGG-TGGCCAG
AACGGAAACAACCCGAACTGGAAGCCTAGAGACGCACCAGCAATATACCCCATTGTAGCATACTGGACATCAGATGGCAGTACAAAAACATGCAATTGGTGCACAATCCACAACACACCGATAAACAGATGGAGAAAAAAGGAAGCGGCAGCAGTTCAGGTTAGAGACTTGAGGGGACTGTGCCTAAGAGTATGCTCAGAGCAGGAGACATACTACAGATGGCAACAGGGAGAGTTTACGGGACAGTtCAAACAGgCAGTGGgTGGCCAG
>C00462 length=513
CGGAAACAACCCGAACTGGAAGCCTAGAGACGCACCAGCAATATACCCCATTGTAGCATACTGGACATCAGATGGCAGTACAAAAACATGCAATTGGTGCACAATCCACAACACACCGATAAA-CAGATGGAGAAAAAAGGAAGCGGCAGCAGTTCAGGTTAGAGACTTGAGGGGACTGTGCCTAAGAGTATGCTCAGAGCAGGAGACATACTACAGATGGCAACAGGGAGAGTTTACGGGACAGTTCAAACAGCAGTGGTGGCCAGGAGGGGGGACAGACCACGCACTATGTGTGATAGACGCAACAGGAACAAA-GGCATTAGACAATCCAGACGTATATGTACTGACATGGAATGGTCAAATAAACAGTGCAACTACACCTCCACTTACCTACTGGGGTATTACAACTTCAGGTAGGAGAGCATGGCAGGACACAGA
CGGAAACAACCCGAACTGGAAGCCTAGAGACGCACCAGCAATATACCCCATTGTAGCATACTGGACATCAGATGGCAGTACAAAAACATGCAATTGGTGCACAATCCACAACACACCGATAAAaCAGATGGAGAAAAAAGGAAGCGGCAGCAGTTCAGGTTAGAGACTTGAGGGGACTGTGCCTAAGAGTATGCTCAGAGCAGGAGACATACTACAGATGGCAACAGGGAGAGTTTACGGGACAGTTCAAACAGCAGTGgTGGCCAGGAGGGGGGACAGACCACGCACTATGTGTGATAGACGCAaCAGGAACAAAaGGCATTAGACAaTCCAGACGTATATGTACTGACATGGAATGGTCAAATAAACAGTGCAACTACACCTCcACTTACCTACTGGGGTATTACAACTTCAGGTAGGAGAGCATGGCAGGACACAGA
>C00463 length=508
CAACCCGAACTGGAAGCCTAGAGACGCACCAGCAATATACCCCATTGTAGCATACTGGACATCAGATGGCAGTACAAAAACATGCAATTGGTGCACAATCCACAACACACCGATAAACAGATGGAGAAAAAAGGAAGCGGCAGCAGTTCAGGTTAGAGACTTGAGGGGACTGTGCCTAAGAGTATGCTCAGAGCAGGAGACATACTACAGATGGCAACAGGGAGAGTTTACGGGACAGTTCAAACAGCAGTGGTGGCCAGGAGGGGGGACAGACCACGCACTATGTGTGATAGACGCAACAGGAACAAAGGCATTAGACAATCCAGACGTATATGTACTGACATGGAATGGTCAAATAAACAGTGCAACTACACCTCCACTTACCT
CAACCCGAACTGGAAGCCTAGAGACGCACCAGCAATATACCCCATTGTAGCATACTGGACATCAGATGGCAGTACAAAAACATGCAATTGGTGCACAATCCACAACACACCGATAAACAGATGGAGAAAAAAGGAAGCGGCAGCAGTTCAGGTTAGAGACTTGAGGGGACTGTGCCTAAGAGTATGCTCAGAGCAGGAGACATACTACAGATGGCAACAGGGAGAGTTTACGGGACAGTTCAAACAGCAGTGGTGGCCAGGAGGGGGgACAGACCACGCACTATGTGTGATAGACGCAAcAGGAACAAAGGCATTAGACAATCCAGACGTATATGTACTGAcATGGAATGGTCAAATAAACAGtGCAACTACACCTCCACTTACCT
>C00464 length=524
ACCCGAACTGGAAGCCTAGAGACGCACCAGCAATATACCCCATTGTAGCATACTGGACATCAGATGGCAGTACAAAAACATGCAATTGGTGCACAATCCACAACACACCGATAAACAGATGG
ACCCGAACTGGAAGCCTAGAGACGCACCAGCAATATACCCCATTGTAGCATACTGGACATCAGATGGCAGTACAAAAACATGCAATTGGTGCACAATCCACAACACACCGATAAACAGATGG
>C00465 length=520
CCCGAACTGGAAGCCTAGAGACGCACCAGCAATATACCCCATTGTAGCATACTGGACATCAGATGGCAGTACAAAAA-CATGCAATTGGTGCACAATCCACAACACACCGATAAACAGATGGAGAAAAAAGGAAGCGGCAGCAGTTCAGGTTAGAGACTTGAGGGGACTGTGCCTAAGAGTATGCTCAGAGCAGGAGACATACTACAGATGGCAACAGGGAGAGTTTACGGGACAGTTCAAACAGCAGTGGTGGCCAGGAGGGGGGACAGACCACGCACTATGTGTGATAGACGCAACAGGAACAAAGGCATTAGACAATCC-AGACGTATATGTACTGACATGGAATGGTCAAATAAACAGTGCAACTACACCTCCACTTACCTAC
CCCGAACTGGAAGCCTAGAGACGCACCAGCAATATACCCCATTGTAGCATACTGGACATCAGATGGCAGTACAAAAAaCATGCAATTGGTGCACAATCCACAACACACCGATAAACAGATGGAGAAAAAAGGAAGCGGCAGCAGTTCAGGTTAGAGACTTGAGGGGACTGTGCCTAAGAGTATGCTCAGAGCAGGAGACATACTACAGATGGCAACAGGGAGAGTTTACGGGACAGTTCAAACAGCAGTGGTGGCCAGGAGGGGGGACAGACCACGCACTATGTGTGATAGACGCAACAGGAACAAAGGCATTAGACAATCCcAGACGTATATGTACTGACATGGAATGGTCAAATAAACAGTGCAACTACACCTCCAcTTACCTAC
>C00466 length=525
ACTGGAAGCCTAGAGACGCACCAGCAATATACCCCATTGTAGCATACTGGACATCAGATGGCAGTACAAAAACATGCAATTGGTGCACAATCCACAACACACCGATAAACAGATGGAGAAAAAAGGAAGCGGCAGCAGTTCAGGTTAGAGACTTGAGGGGACTGTGCCTAAGAGTATGCTCAGAGCAGGAGACATACTACAGATGGCAACAGGGAGAGTTTACGGGACAGTTCAAA-CAGCAGTGGTGGCC
ACTGGAAGCCTAGAGACGCACCAGCAATATACCCCATTGTAGCATACTGGACATCAGATGGCAGTACAAAAACATGCAATTGGTGCACAATCCACAACACACCGATAAACAGATGgAGAAAAAAGGAAGCGGCAGCAGTTCAGGTTAGAGACTTGAGGGGACTGTGCCTAAGAGTATGCTCAGAGCAGGAGACATACTACAGATGGCAACAGGGAGAGTTTACGGGACAGTTCAAAaCAGCAGTGGTGGCC
>C00467 length=515
TGGAAGCCTAGAGACGCACCAGCAATATACCCCATTGTAGCATACTGGACATCAGATGGCAGTACAAAAACATGCAATTGGTGCACAATCCACAACACACC-GATAAACAGATGGAGAAAAAAGGAAGCGGCAGCAGTTCAGGTTAGAGACTTGAGGGGACTGTGCCTAAGAGTATGCTCAGAGCAGGAGACATACTACAGATGG-CAACAGGGAGAGTTT-ACGGGACAGTTCAAACAGCAGTGGTGGCCA
TGGAAGCCTAGAGACGCACCAGCAATATACCCCATTGTAGCATACTGGACATCAGATGGCAGTACAAAAaCATGCAATTGGTGCACAATCCACAACACACCcGATAAACAGATGGAGAAAAAAGGAAGCGGCAGCAGTTCAGGTTAGAGACTTGAGGGGACTGTGCCTAaGAGTATGCTCAGAGCAGGAGACATACTACAGATGGgCAACAGGGAGAGTTTtACGGGACAGTTCAAACAGCAGTGGTGGCCA
>C00468 length=522
GCCTAGAGACGCACCAGCAATATACCCCATTGTAGCATACTGGACATCAGATGGCAGTACAAAAACATGCAATTGGTGCACAATCCACAACACACCGATAAACAGATGGAGAAAAAAGGAAGCGGCAGCAGTTCAGGTTAGAGACTTGAGGGGACTGTGCCTAAGAGTATGCTCAGAGCAGGAGACATACTACAGATGGCAACAGGGAGAGTTT-ACGGG-ACAGTTCAAACAGCAGTGGTGGCCAGGAGGGGGGACAGACCACGCACTATGTGTGATAGACGCAACAGGAACAAAGGCATTAGACAATCCAGACGTATATGTACTGACATGGAATGGT
GCCTAGAGACGCACCAGCAATATACCCCATTGTAGCATACTGGACATCAGATGGCAGTACAAAAACATGCAATTGGTGCACAATCCACAACACACCGATAAACAGATGGAGAAAAAAGGAAGCGGCAGCAGTTCAGGTTAGAGACTTGAGGGGACTGTGCCTAAGAGTATGCTCAGAGCAGGAGACATACTACAGATGGCAACAGGGAGAGTTTtACGGGgACAGTTCAAACAGCAGTGGTGGCCAGGAGGGGGgACAGACCACGCACTATGTGTGATAGACGCAACAGGAACAAaGGCATTAGACAATCCAGACGTATATGTACTGACATGGAATGGT
>C00469 length=520
TAGAGACGCACCAGCAATATACCCCATTGTAGCATACTGGACATCAGATGGCAGTACAAAAACATGCAATTGGTGCACAATCCACAACACACCGATAAACAGATGGAGAAAAAAGGAAGCGGCAGCAGTTCAGGTTAGAGACTTGAGGGGACTGTGCCTAAGAGTATGCTCAGAGCAGGAGACATACTACAGATGGCAACAGGGAGAGTTTACGGGACAGTTCAAACAGCAGTGGTGGCCAGGAGGGGGGACAGACCACGCACTA-TGTGTGATAGACGCAACAGGAACAAAGGCATTAGACAATCCAGACGTA-TATGTACTGACATGGAATGGTC
TAGAGACGCACCAGCAATATACCCCATTGTAGCATACTGGACATCAGATGGCAGTACAAAAACATGCAATTGGTGCACAATCCACAACACACCGATAAACAGATGGAGAAAAAAGGAAGCGGCAGCAGTTCAGGTTAGAGACTTGAGGGGACTGTGCCTAAGAGTATGCTCAGAGCAGGAGACATACTACAGATGGCAACAGGGAGAGTTTACGGGACAGTTCAAACAGCAGTGGTGGCCAGGAGGGGGgACAGACCACGCACTAaTGTGTGATAGACGCAACAGGAACAAAGGCATTAGACAATCcAGACGTAaTATGTACTGACATGGAATGGTC
>C00470 length=518
CGCACCAGCAATATACCCCATTGTAGCATACTGGACATCAGATGGCAGTACAAAAACATGCAATTGGTGCACAATCCACAACACACCGATAAACAGATGGAGAAAAAAGGAAGCGGCAGCAGTTCAGGTTAGAGACTTGAGGGGACTGTGCCTAAGAGTATGCTCAGAGCAGGAGACATACTACAGATGGCAACA-GGGAGAGTTTA-CGGGACAGTTCAAACAGCAGTGGTGGCCAGGAGGGGGGACAGACCACGCACTATGTGTGATAGACGCAACAGGAACAAAGGCATTAGACAATCCAGACGTATATGTACTGACATGGAATGGTCAAATAAA-CAGTGCAACTACACCTCCACTTACCTACTGGGGTATTACAACTTCAGGTAGGAGAGCATGGCAGGACACAGACT
CGCACCAGCAATATACCCcATTGTAGCATACTGGACATCAGATGGCAGTACAAAAACATGCAATTGGTGCACAATCCACAACACACCGATAAACAGATGGAGAAAAAAGGAAGCGGCAGCAGTTCAGGTTAGAGACTTGAGGGGACTGTGCCTAAGAGTATGCTCAGAGCAGGAGACATACTACAGATGGCAACAaGGGAGAGTTTAaCGGgACAGTTcAAACAGCAGTGGTGGCCAGGAGGGGGgACAGACCACGCACTATGTGTGATAGACGCAACAGGAACAAAGGCATTAGACAATCCAGACGTATATGTACTGACATGGAATGgTCAAATAAAaCAGTGCAACTACACCTCCACTTACCTACTGGGGTATTACAACTTCAGGTAGGAGAGCATGGCAGGACACAGACT
>C00471 length=519
CGCACCAGCAATATACCCCATTGTAGCATACTGGACATCAGATGGCAGTACAAAAACATGCAATTGGTGCACAATCCACAACACACCGATAAACAGATGGAGAAAAAAGGAAGCGGCAGCAGTTCAGGTTAGAGACTTGAGGGGACTGTGCCTAAGAGTATGCTCAGAGCAGGAGACATACTACAGATGGCAACAGGGAGAGTTTACGGGACAGTTCAAACAGCAGTGGTGGCCAGGAGGGGGG-ACAGACCACG-CACTATGTGTGATAGACGCAACAGGAACAAAGGCATTAGACAATCCAGACGTATATGTACTGACATGGAATGGTCAAATAAACAGTGCAACTACACCTCCACTTACCTACTGGGGTATTACAACTT-CAGGTAGGAGAGCATGGCAGGACACAGA
CGCACCAGCAATATACCCCATTGTAGCATACTGGACATCAGATGGCAGTACAAAAACATGCAATTGGTGCACAATCCACAACACACCGATAAACAGATGGAGAAAAAAGGAAGCGGCAGCAGTTCAGGTTAGAGACTTGAGGGGACTGTGCCTAAGAGTATGCTCAGAGCAGGAGACATACTACAGATGGCAACAGGGAGAGTTTACGGGACAGTTCAAACAGCAGTGGTGGCCAGGAGGGGGGgACAGACCACGgCACTATGTGTGATAGACGCAACAGgAACAAAGGCATTAGACAATCCAGACGTATATGTACTGACATGGAATGGTCAAATAAACAGTGCAACTACACCTCCACTTACCTACTGGGgTATTACAACTTtCAGGTAGGAGAGCATGGCAGGACACAGA
>C00472 length=519
GCACCAGCAATATACCCCATTGTAGCATACTGGACATCAGATGGCAGTACAAAAACATGCAATTGGTGCACAATCCACAACACACCGATAAACAGATGGAGAAAAAAGGAAGCGGCAGCAGTTCAGGTTAGAGACTTGAGGGGACTGTGCCTAAGAGTATGCTCAGAGCAGGAGACATACTACAGATGGCAACAGGGAGAGTTTACGGGACAGTTCAAACAGCAGTGGTGGCC
GCACCAGCAATATACCCCATTGTAGCATACTGGACATCAGATGGCAGTACAAAAACATGCAATTGGTGCACAATCCACAACACACCGATAAACAGATGGAGAAAAAAGGAAGCGGCAGCAGTTCAGGTTAGaGACTTGAGGGGACTGTGCCTAAGAGTATGCTCAGAGCAGGAGACATACTACAGATGGCAACAGGGAGAGTTTACGGGACAGTTCAAACAGCAGTGGTGGCC
>C00473 length=519
CACCAGCAATATACCCCATTGTAGCATACTGGACATCAGATGGCAGTACAAAAACATGCAATTGGTGCACAATCCACAACACACCGATAAACAGATGGAGAAAAAAGGAAGCGGCAGCAGTTCAGGTTAGAGACTTGAGGGGACTGTGCCTAAGAGTATGCTCAGAGCAGGAGACATACTACAGATGGCAACAGGGAGAGTTTACGGGACAGTTCAAACAGCAGTGGTGGCCAGGAGGGGGGACAGACCACGCACTATGTGTGATAGACGCAACAGGAACAAAGGCATTAGACAATCCAGACGTATATGTACTGACATGGAATGGTCAAATAAACAGTGCAACTACACCTCCACTTACCTACTGGGGTATTACAACTTCAGGTAGGAGAGCATGGCAGGACACAGAC
CACCAGCAATATACCCCATTGTAGCATACTGGACATCAGATGGCAGTACAAAAACATGCAATTGGTGCACAATCCACAACACACCGATAAACAGATGGAGAAAAAAGGAAGCGGCAGCAGTTCAGGTTAGAGACTTGAGGGGACTGTGCCTAAGAGTATGCTCAGAGCAGGAGACATACTACAGATGGCAACAGGGAGAGTTTACGGGACAGTTCAAACAGCAGTGGTGGCCAGGAGGGGGGACAGACCACGCACTATGTGTGATAGACGCAACAGGAACAAAGGCATTAGACAATCCAGACGTATATGTACTGACATGGAATGGTCAAaTAAACAGTGCAACTACACcTCCACTTACCTACTGGGGTATTACAACTTCAGGTAGGAGAGCATGGCAGGACACAGAC
>C00474 length=519
CACCAGCAATATACCCCATTGTAGCATACTGGACATCAGATGGCAGTACAAAAACATGCAATTGGTGCACAATCCACAACACACCGATAAACAGATGGAGAAAAAAGGAAGCGGCAGCAGTTCAGGTTAGAGACTTGAGGGGACTGTGCCTAAGAGTATGCTCAGAGCAGGAGACATACTACAGATGGCAACAGGGAGAGTTTACGGGACAGTTCAAACAGCAGTGGTGGCCAGGAGGGGGGACAGACCACGCACTATGTGTGATAGACGCAACAGGAACAAAGGCATTAGACAATCCAGACGTATATGTACTGACATGGAATGGTCAAATAAACAGTGCAACTACACCTCCACTTACC-TACTGGG
CACCAGCAATATACCCCATTGTAGCATACTGGACATCAGATGGCAGTACAAAAACATGCAATTGGTGCACAATCCACAACACACCGATAAACAGATGGAGAAAAAaGGAAGCGGCAGCAGTTCAGGTTAGAGACTTGAGGGGACTGTGCCTAAGAGTATGCTCAGAGCAGGAGACATACTACaGATGGCAACAGGGAGAGTTTACGGGACAGTTCAAACAGCaGTGGTGGCCAGGAGGGGGGACAGACCACGCACTATGTGTGATAGACGCAACAGGAACAAAGGCATTAGACAATCCAGACGTATATgTACTGACATGGAATGGTCAAATAAACAGTGCAACTACACCTCCACTTACCcTACTGGG
>C00475 length=526
AGCAATATACCCCATTGTAGCATACTGGACATCAGATGGCAGTACAAAAACATGCAATTGGTGCACAATCCACAACACACCGATAAACAGATGGA
AGCAATATACCCCATTGTAGCATACTGGACATCAGATGGCAGTACAAAAACATGCAATTGGTGCACAATCCACAACACACCGATAAACAGATGGA
>C00476 length=523
ATATACCCCATTGTAGCATACTGGACATCAGATGGCAGTACAAAAACATGCAATTGGTGCACAATCCACAACACACCGATAAACAGATGGAGAAAAAAGGAAGCGGCAGCAGTTCAGGTTAGAGACTTGAGGGGACTGTGCCTAAGAGTATGCTCAGAGCAGGAGACATACTACAGATGGCAACAGGGAGAGTTTACGGGACAGTTCAAACAGCAGTGGTGGCCAGGAGGGGGGACAGACCACGCACTATGTGTGATAGACGCAACAGGAACAAAGGCATTAGACAATCCAGACGTATATG-TACTGACATGGAATGGTCAAATAAACAG-TGCAACTACACCTCCACTTACCTACTGGGGTATTACAACTTCAGGTAGGAGAGCATGGCAGGACACAGACTTCGG
ATATACCCCATTGTAGCATACTGGACATCAGATGGCAGTACAAAAACATGCAATTGGTGCACAATCCACAACACACCGATAAACAGATGGAGAAAAAAGGAAGCGGCAGCAGTTCAGGTTAGAGACTTGAGGGGACTGTGCCTAAGAGTATGCTCAGAGCAGGAGACATACTACAGATGGCAACAGGGAGAGTTTACGGGACAGTTCAAACAGCAGTGGTGGCCAGGAGGGGGGACAGACCACGCACTATGTGTGATAGACGCAACAGGAACAAAGGCATTAGACAATCCAGACGTATATGgTACtGACATGGAATGGTCAAATAAACAGgTGCAACTACACCTCCACTTACCTACTGGGgTATTACAACTTCAGGTAGGAGAGCATGGCAGGACACAGACTTCGG
>C00477 length=528
CCCATTGTAGCATACTGGACATCAGATGGCAGTACAAAAACATGCAATTGGTGCACAATCCACAACACACCGATAAACAGATGGAGAAAAAAGGAAGCGGCAGCAGTTCAGGTTAGAGACTTGAGGGGACTGTGCCTAAGAGTATGCTCAGAGCAGGAGACATACTACAGATGGCAACAGGGAGAGTTTACGGGACAGTTCAAACAGCAGTGGTGGCCAGGAGGGGGGA-CAGACCACGCACTATGTGTGATAGACGCAACAGGAACAAAGGCATTAGACAATCCAGACGTATATGTACTGACATGGAATGGTCAAATAAACAGTGCAACTACACCTCC-ACTTACCTAC
CCcATTGTAGCATACTGGACATCAGATGGCAGTACAAAAACATGCAATTGGTGCACAATCCACAACACACCGATAAACAGATGGAGAAAAAAGGAAGCGGCAGCAGTTCAGGTTAGAGACTTGAGGGGACTGTGCCTAAGAGTATGCTCAGAGCAGGAGACATACTACAGATGGCAACAGGGAGAGTTTACGGgACAGTTCAAACAGCAGTGGTGGCCAGGAGGGGGGAaCAGACCACGCACTATGTGTGATAGACGCAACAGGAACAAAGGCATTAGACAATCCAGACGTATATGTACTGACATGGAATGGTCAAATAAACAGTGCAACTACACcTCCcACTTACCTAC
>C00478 length=519
CCATTGTAGCATACTGGACATCAGATGGCAGTACAAAAACATGCAATTGGTGCACAATCCACAACACACCGATAAACAGATGGAGAAAAAAGGAAGCGGCAGCAGTTCAGGTTAGAGACTTGAGGGG-ACTGTGCCTAAGAGTATGCTCAGAGCAGGAGACATACTACAGATGGCAACAGGGAGAGTTTACGGGACAGTTCAAACAGCAGTGGTGGCCAGGAGGGGGGACAGACCACGCACTATGTGTGATAGAC-GCAACAGGAACAAAGGCATTAGACAATCCAGACGTATATGTACTGACATGGAATGGTCAAATAAACAGTGCAACTACACCTCCACTTACCTACTGGGGTATTACAAC-TTCAGGTAGGAGAGCATGGCAGGACACAGACTTCGGA
CCATTGTAGCATACTGGACATCAGATGGCAGTACAAAAACATGCAATTGGTGCACAATCCACAACACACCGATAAACAGATGGAGAAAAAAGGAAGCGGCAGCAGTTCAGGTTAGAGACTTGAGGGGgACTGTGCCTAAGAGTATGCTCAGAGCAGGAGACATACTACAGATGGCAACAGGGAGAGTTTACGGGACAGTTCAAACAGCAGTGGTGGCCAGGAGGGGGGACAGACCACGCACTATGTGTGATAGACcGCAACAGGAACAAAGGCATTAGACAATCCAGACGTATATGTACTGACATGGAATGGTCAAATAAACAGTGCAACTACACCTCCACTTACCTaCTGGGGTATTACAACcTTCAGGTAGGAGAGCATGGCAGGACACAGACTTCGGA
>C00479 length=518
CCATTGTAGCATACTGGACATCAGATGGCAGTACAAAAACATGCAATTGGTGCACAATCCACAACACACCGATAAACAGATGGAGAAAAAAGGAAGCGGCAGCAGTTCAGGTTAGAGACTTGAGGGGACTGTGCCTAAGAGTATGCTCAGAGCAGGAGACATACTACAGATGGCAACAGGGAGAGTTTACGGGACAGTTCAAACAGCAGTGGTGGCCAGGAGGGGGGACAGACCACGCACTATGTGTGATAGACGCAACAGGAACAAAGGCATTAGACAATCCAGACGTATATGTACTGACATGGAATGGTCAAATAAACAGTGCAACTACACCTCCACTTACCTACTGGGGTATTACAACTTCAGGTAGGAGAGCATGGCAGGACACAGAC
CCATTGTAGCATACTGGACATCAGATGGCAGTACAAAAACATGCAATTGGTGCACAATCCACAACACACCGATAAACAGATGGAGAAAAAAGGAAGCGGCAGCAGTTCAGGTTAGAGACTTGAGGGGACTGTGCCTAAGAGTATGCTCAGAGCAGGAGACATACTACAGATGGCAACAGGGAGAGTTTACGGGACAGTTCAAACAGCAGTGGTGGCCAGGAGGGGGGACAGACCACGCACTATGTGTGATAGACGCAACAGGAaCAAAGGCATTAGACAATCCAGACGTATATGTACTGACATGGAATGGTCAAATAAaCAGTGCAaCTACACCTCCACTTACcTACTGGGGTATTACAACTTCAGGTAGGAGAGCATGGCAGGACaCAGAC
>C00480 length=523
CCATTGTAGCATACTGGACATCAGATGGCAGTACAAAAACATGCAATTGGTGCACAATCCACAACACACCGATAAACAGATGGAGAAAAAAGGAAGCGGCAGCAGTTCAGGTTAGAGACTTGAGGGGACTGTGCCTAAGAGTATGCTCAGAGCAGGAGACATACTACAGATGGCAACAGGGAGAGTTTACGGGACAGTTCAAACAGCAGTGGTGGCCAGGAGGGGGGACAGACCACGCACTATGTGTGATAGACGC-AACAGGAACAAAGGCATTAGACAATCCAGACGTATATGTACTGACATGGAATGGTCAAATAAACAGTGCAACTACACCTCCACTTACCTACTGGGGTATTACAACTTCAGGTAGGAGAGCATGGCAGGACACAGACT
CCATTGTAGCATACTGGACATCAGATGGCAGTACAAAAACATGCAATTGGTGCACAATCCACAACACACCGATAAACAGATGGAGAAAAAAGGAAGCGGCAGCAGTTCAGGTTAGAGACTTGAGGGGACTGTGCCTAAGAGTATGCTCAGAGCAGGAGACATACTACAGATGGCAACAGGGAGAGTTTACGGGACAGTTCAAACAGCAGTGGTGGCCAGGAGGGGGGACAGACCACGCACTATGTGTGATAGACGCcAACAGGAACAAAGGCATTAGACAATCCAGACGTATATGTACTGACATGGAATGGTCAAATAAACAGTGCAACTACACCTCCaCTTACCTACTGGGGTATTACAaCTTCAGGTAGGAGAGCATGGCAGGACACAGACT
>C00481 length=521
CATTGTAGCATACTGGACATCAGATGGCAGTACAAAAACATGCAATTGGTGCACAATCCACAACACACCGATAAACAGATGGAGAAAAAAGGAAGCGGCAGCAGTTCAGGTTAGAGACTTGAGGGG-ACTGTGCCTAAGAGTATGCTCAGAGCAGGAGACATACTACAGATGGCAACAGGGAGAGTTTACGGGACAGTTCAAACAGCAGTGG-TGGCCAGGAGGGGGGAC-AGACCACGCACTATGTGTGATAGACGCAACAGGAACAAAGGCATTAGACAATCCAGACGTATATGTACTGACATGGAATGGTCAAATAAACAGTGCAACTACACCTCCACTTACCTACTGGGGTATTACAACTTCAGGTAGGAGAGCATGGCAGG-ACACAGACTTCG
CATTGTAGCATACTGGACATCAGATGGCAGTACAAAAACATGCAATTGGTGCACAATCCACAACACACCGATAAACAGATGGAGAAAAAAGGAAGCGGCAGCAGTTCAGGTTAGAGACTTGAGGGGgACTGTGCCTAAGAGTATGCTCAGAGCAGGAGACATACTACAGATGGCAACAGGGAGAGTTTACGGGACAGTTCAAACAGCAGTGGgTGGCCAGGAGGGGGGACcAGACCACGCACTATGTGTGATAGACGCAACAGgAACAAAGGCATTAGaCAATCCAGACGTATATGTACTGACATGGAaTGGTCAAATAAACAGTGCAACTACACCTCCACTTACCTACTGGGGTATTACAACTTCAGGTAGGAGAGCATGGCAGGgACACAGACTTCG
>C00482 length=525
CATTGTAGCATACTGGACATCAGATGGCAGTACAAAAACATGCAATTGGTGCACAATCCACAACACACCGATAAACAGATGGAGAAAAAAGGAAGCGGCAGCAGTTCAGGTTAGAGACTTGAGGGGACTGTGCCTAAGAGTATGCTCAGAGCAGGAGACATACTACAGATGGCAACAGGGAGAGTTTACGGGACAGTTCAAACAGCAGTGG-TGGCCAG
CATTGTAGCATACTGGACATCAGATGGCAGTACAAAAACATGCAATTGGTGCACAATCCACAACACACCGATAAACAGATGGAGAAAAAAGGAAGCGGCAGCAGTTCAGGTTAGAGACTTGAGGGGACTGTGCCTAAGAGTATGCTCAGAGCAGGAGACATACTACAGATGGCAACAGGGAGAGTTTACGGGACAGTtCAAACAGCAGTGGgTGGCCAG
>C00483 length=534
ATTGTAGCATACTGGACATCAGATGGCAGTACAAAAACATGCAATTGGTGCACAATCCACAACACACCGATAAACAGATGGAGAAAAAAGGAAGCGGCAGCAGTTCAGGTTAGAGACTTGAGGGGACTGTGCCTAAGAGTATGCTCAGAGCAGGAGACATACTACAGATGGCAACAGGGAGAGTTTACGGGACAGTTCAAACAGCAGTGGTGGCCAGGAGGGGGGACAGACCACGCACTATGTGTGATAGACGCAACAGGAACAAAGGCATTAGACAATCCAGACG-TATATGTACTGACATGGAATGGTCAAATAAACAGTGCAACTACACCTCCACTT-ACC-TAC-TGGGGTATTACAACTTCAGGTAGGAGAGCATGGCAGGACACAGACT
ATTGTAGCATACTGGACATCAGATGGCAGTACAAAAACATGCAATTGGTGCACAATCCACAACACACCGATAAACAGATGGAGAAAAAAGGAAGCGGCAGCAGTTCAGGTTAGAGACTTGAGGGGACTGTGCCTAAGAGTATGCTCAGAGCAGGAGACATACTACAGATGGCAACAGGGAGAGTTTACGGGACAGTTCAAACAGCAGTGGTGGCCAGGAGGGGGGACAGACCACGCACTATGTGTGATAGACGCAACAGGAACAAAGGCATTAGACAATCCAGACGgTATATGTACTGACATGGAATGGTCAAATAAACAGTgCAACTACACCTCCACTTtACCcTACcTGGGGTATTACAACTTCAGGTAGGAGAGCATGGCAGGACACAGACT
>C00484 length=533
GTAGCATACTGGACATCAGATGGCAGTACAAAAACATGCAATTGGTGCACAATCCACAACACACCGATAAACAGATGGAGAAAAAAGGAAGCGGCAGCAGTTCAGGTTAGAGACTTGAGGGGACTGTGCCTAAGAGTATGCTCAGAGCAGGAGACATACTACAGATGGCAACAGGGAGAGTTTACGGGACA-GTTCAAACAGCAGTGGTGGCCA
GTAGCATACTGGACATCAGATGGCAGTACAAAAACATGCAATTGGTGCACAATCCACAACACACCGATAAACAGATGGAGAAAAAAGGAAGCGGCAGCAGTTCAGGTTAGAGACTTGAGGGGACTGTGCCTAAGAGTATGCTCAGAGCAGGAGACATACTACAGATGGCAACAGGGAGAGTTTACGGGACAaGTTCAAACAGCAGTGGTGGCCA
>C00485 length=531
AGCATACTGGACATCAGATGGCAGTACAAAAACATGCAATTGGTGCACAATCCACAACACACCGATAAACAGATGGAGAAAAAAGGAAGCGGCAGCAGTTCAGGTTAGAGACTTGAGGGGACTGTGCCTAAGAGTATGCTCAGAGCAGGAGACATACTACAGATGGCAACAGGGAGAGTTTACGGGACAGTTCAAACAGCAGTGGTGGCCAGGAGGGGGGACAGACC-ACGCACTATGTGTGATAGACGCAACAGGAACAAAGGCATTAGAC-AATCCAGACGTATATGTACTGACATGGAATGG-TCAAATAAACAGTGCAACTACACCTCCACTTACC
AGCATACTGGACATCAGATGGCAGTACAAAAACATGCAATTGGTGCACAATCCACAACACACCGATAAACAGATGGAGAAAAAAGGAAGCGGCAGCAGTTCAGGTTAGAGACTTGAGGGGACTGTGCCTAAGAGTATGCTCAGAGCAGGAGACATACTACAGATGGCAACAGGGAGAGTTTACGGGACAGTTCAAACAGCAGTGGTGGCcAGGAGGGGGGACAGACCcACGCACTATGTGTGATAGACGCAACAGGAACAAAGGCATTAGACcAATCCAGACGTATATGTACTGACATGGAATGGgTCAAATAAACAGTGCAACTACACCTCCACTTACC
>C00486 length=525
AGCATACTGGACATCAGATGGCAGTACAAAAACATGCAATTGGTGCACAATCCACAACACACCGATAAACAGATGGAGAAAAAAGGAAGCGGCAGCAGTTCAGGTTAGAGACTTGAGGGGACTGTGCCTAAGAGTATGCTCAGAGCAGGAGACATACTACAGATGGCAACAGGGAGAGTTTACGGGACAGTTCAAACAGCAGTGGTGGCCAGGAGGGGGGACAGACCACGCACTATGTGTGATAGACGCAACAGGAACAAAGGCATTAGACAATCCAGACGTATATGTACTGACATGGAATGGTCAAATAAACAGTGCAACTACACCTCCACTTACCTACTGGGGTATTACAACTTCAGGTAGGAGAGCATGGCAGGACACAGAC
AGCATACTGGACATCAGATGGCAGTACAAAAACATGCAATTGGTGCACAATCCACAACACACCGATAAACAGATGGAGAAAAAAGGAAGCGGCAGCAGTTCAGGTTAGAGACTTGAGGGGACTGTGCCTAAGAGTATGCTCAGAGCAGGAGACATACTACAGATGGCAACAGGGAGAGTTTACGGGACAGTTCAAACAGCAGTGGTGGCCAGGAGGGGGGACAGACCACGCACTATGTGTGATAGACGCAACAGGAACAAAGGCATtAGACAATCCAGACGTATATGTACTGACATGGAATGGTCAAATAAACAGTGCAACTACACCTCCaCTTACCTACTGGGGTATTAcAACTTCAGGTAGGAGAGCATGgCAGGACACAGAC
>C00487 length=530
CATACTGGACATCAGATGGCAGTACAAAAACATGCAATTGGTGCACAATCCACAACACACCGATAAACAGATGGAGAAAAAAGGAAGCGGCAGCAGTTCAGGTTAGAGACTTGAGGGGACTGTGCCTAAGAGTATGCTCAGAGCAGGAGACATACTACAGATGGCAACAGGG-AGAGTTTACGGGACAGTTCAAACAGCAGTGGTGGCCA
CATACTGGACATCAGATGGCAGTACAAAAACATGCAATTGGTGCACAATCCACAACACACCGATAAACAGATGGAGAAAAAAGGAAGCGGCAGCAGTTCAGGTTAGAGACTTGAGGGGACTGTGCCTAAGAGTATGCTCAGAGCAGGAGACATACTACAGATGGCAaCAGGGgAGAGTTTACGGGACAGTTCAAACAGCAGTGGTGGCCA
>C00488 length=534
TACTGGACATCAGATGGCAGTACAAAAACATGCAATTGGTGCACAATCCACAACACACCGATAAACAGATGGAGAAAAAAGGAAGCGGCAGCAGTTCAGGTTAGAGACTTGAGGGGACTGTGCCTAAGAGTATGCTCAGAGCAGGAGACATACTACAGATGGCAACAGGGAGAGTTTACGGGACAGTTCAAACAGCAGTGGTGGCCA
TACTGGACATCAGATGGCAGTACAAAAACATGCAATTGGTGCACAATCCACAACACACCGATAAACAGATGGAGAAAAAAGGAAGCGGCAGCAGTTCAGGTTAGAGACTTGAGGGGACTGTGCCTAAGAGTATGCTCAGAGCAGGAGACATACTACAGATGGCAACAGGGAGAGTTTACGGGACAGTTCAAACAGCAGTGGTGGCCA
>C00489 length=528
ACTGGACATCAGATGGCAGTACAAAAACATGCAATTGGTGCACAATCCACAACACACCGATAAACAGATGGAGAAAAAAGGAAGCGGCAGCAGTTCAGGTTAGAGACTTGAGGGGACTGTGCCTAAGAGTATGCTCAGAGCAGGAGACATACTACAGATGGCAACAGGGAGAGTTTACGGGACAGTTCAAACAGCAGTGGTGGCCAGGAGGGGGGACAGACCACGCACTATGTGTGATAGACGCAACAGGAACAAAGGCATTAGACAATCCAGACGTATATGTACTGA-CATGGAATGGTCAAATAAACAGTGCAACTACACCTCCACTTACCTACTG
ACTGGACATCAGATGGCAGTACAAAAACATGCAATTGGTGCACAATCCACAACACACCGATAAACAGATGGAGAAAAAAGGAAGCGGCAGCAGTTCAGGTTAGAGACTTGAGGGGACTGTGCCTAAGAGTATGCTCAGAGCAGGAGACATACTACAGATGGCAACAGGGAGAGTTtACGGGACAGTTCAAACAGCAGTGGTGGCCAGGAGGGGGGACAGACCACGCACTATGTGTGATAGACGCAACAGGAACAAAGGCATtAGACAATCCAGACGTATATGTACTGAaCATGGAATGGTCAAATAAACAGTGCAACTACACCTCCACTTACCTACTG
>C00490 length=539
GGACATCAGATGGCAGTACAAAAACATGCAATTGGTGCACAATCCACAACACACCGATAAACAGATGGAGAAAAAAGGAAGCGGCAGCAGTTCAGGTTAGAGACTTGAGGGGACTGTGCCTAAGAGTATGCTCAGAGCAGGAGACATACTACAGATGGCAACAGGGAGAGTTTACGGGACAGTTCAAACAGCAGTGGTGGCCAGGAGGGGGGACAGACCACGCACTATGTGTGATAGACGCAACAGGAACAAAGGCATTAGACAATCCAGACGTATATGTACTGACATGGAATGGTCAAATAAACAGTGCAACTACACC-TCCACTTACCTACTGGGGTATTACAACTTCAGGTAGGAGA-GCATGGCAGGACACAGACT
GGACATCAGATGGCAGTACAAAAACATGCAATTGGTGCACAATCCACAACACACCGATAAACAGATGGAGAAAAAAGGAAGCGGCAGCAGTTCAGGTTAGAGACTTGAGGGGACTGTGCCTAAGAGTATGCTCAGAGCAGGAGACATACTACAGATGGCAACAGGGAGAGTTTACGGGACAGTTCAAACAGCAGTGGTGGCCAGGAGGGGGGACAGACCACGCACTATGTGTGATAGACGCAACAGGAACAAAGGCATTAGACAATCCAGACGTATATGTACTGAcATGGAATGGTCAAATAAACAGTGCAACTACACCcTCCACTTACCTACTGGGGTATTACAaCTTCAGGTAGGAGAaGCATGGCAGgACACAGACT
>C00491 length=534
GATGGCAGTACAAAAACATGCAATTGGTGCACAATCCACAACACACCGATAAACAGATGGAGAAAAAAGGAAGCGGCAGCAGTTCAGGTTAGAGACTTGAGGGGACTGTGCCTAAGAGTATGCTCAGAGCAGGAGACATACTACAGATGGCAACAGGGAGAGTTTACGGGACAGTTCAAACAGCAGTGGTGGCCAGGAGGGGGGACAGACCACGCACTATGTGTGATAGACGCAACAGGAACAAAGGCATTAGACAATCCAGACGTATATGTACTGACATGGAATGGTCAAATAAACAGTGCAACTACACCTCCACTTACCTACTGGGGTATTACAACTTCAGGTAGGAGAGCATGGCAGG-ACACAG-ACTTC
GATGGCAGTACAAAAACATGCAATTGGTGCACAATCCACAACACACCGATAAACAGATGGAGAAAAAAGGAAGCGGCAGCAGTTCAGGTTAGAGACTTGAGGGGACTGTGCCTAAGAGTATGCTCAGAGCAGGAGACATACTACAGATGGCAACAGGGAGAGTTTACGGGACAGTTCAAACAGCAGTGGTGGCCAGGAGGGGGGACAGACCACGCACTATGTGTGATAGACGCAACAGGAACAAAGGCATTAGACAATCCAGACGTATATGTACTGACATGGAAtGGTCAAATAAAcAGTGCAACTACACCTCCACTTACCTACTGGGGTATTAcAACTtCAGGTAGGAGAGcATGGCAGGgACACAGgACTTC
>C00492 length=538
ATGGCAGTACAAAAACATGCAATTGGTGCACAATCCACAACACACCGATAAA-CAGATGGAGAAAAAAGGAAGCGGCAGCAGTTCAGGTTAGAGACTTGAGGGGACTGTGCCTAAGAGTATGCTCAGAGCAGGAGACATACTACAGATGGCAACAGGGAGAGTTTACGGGACAGTTCAAACAGCAGTGGTGGCCAGGAGGGGGGACAGACCACGCACTATGT-GTGATAGACGCAACAGGAACAAAGGCATTAGACAATCCAGACGTATATGTACTGACATGGAATGGTCAAATAAACAGTGCAACTACACCTCCA-CTTACCTACTGGGGTATTACAACTTCAGGTAGGAGAGCATGGCAGGACACAGACT
ATGGCAGTACAAAAACATGCAATTGGTGCACAATCCACAACACACCGATAAAaCAGATGGAGAAAAAAGGAAGCGGCAGCAGTTCAGGTTAGAGACTTGAGGGGACTGTGCCTAAGAGTATGCTCAGAGCAGGAGACATACTACAGATGGCAACAGGGAGAGTTTACGGGACAGTTCAAACAGCAGTGGTGGCCAGGAGGGGGgACAGACCACGCACTATGTtGTGATAGACGCAACAGGAACAAAGGCATTAGACAATCCAGACGTATATGTACTGACATGGAATGGTCAAATAAACAGTGCAACTACACcTCCAaCTtACCTACTGGGGTATTACAACTTCAGGTAGGAGAGCAtGGCAGGACACAGACT
>C00493 length=530
TGGCAGTACAAAAACATGCAATTGGTGCACAATCCACAACACACCGATAAACAGATGGAGAAAAAAGGAAGCGGCAGCAGTTCAGGTTAGAGACTTGAGGGGACTGTGCCTAAGAGTATGCTCAGAGCAGGAGACATACTACAGATGGCAACAGGGAGAGTTTACGGGACAGTTCAAACAGCAGTGGTGGCCAGGAGGGGGGACAGACCACGCACTATGTGTGATAGACGCAACAGGAACAAAGGCATTAGACAATCCAGACGTATATGTACTGACATGGAATGGTCAAATAAACAGTGCAACTACACCTCCACTTACCTACTGGGGTATTACAACTTCAGGTAGGAGAGCATGGCAGGACACAGACTT
TGGCAGTACAAAAACATGCAATTGGTGCACAATCCACAACACACCGATAAACAGATGGAGAAAAAAGGAAGCGGCAGCAGTTCAGGTTAGAGACTTGAGGGGACTGTGCCTAAGAGTATGCTCAGAGCAGGAGACATACTACAGATGGCAACAGGGAGAGTTTACGGGACAGTTCAAACAGCAGTGGTGGCCAGGAGGGGGGACAGACCACGCACTATGTGTGATAGACGCAACAGGAACAAAGGCATtAGACAATCCAGACGTATATGTACTGACATGGAATGGTCAAATAAACAGTGCAACTACACCTCCACTTACCTACTGGGgTATTACAACTTCAGGTAGGAGAGcATGGCAGGAcACAGACTT
>C00494 length=539
TGGCAGTACAAAAACATGCAATTGGTGCACAATCCACAACACACCGATAAACAGATGGAGAAAAAAGGAAGCGGCAGCAGTTCAGGTTAGAGACTTGAGGGGACTGTGCCTAAGAGTATGCTCAGAGCAGGAGACATACTACAGATGGCAACAGGGAGAGTTTACGGGACAGTTCAAACAGCAGTGGTGGCCAGGAGGGGGGACAGACCACGCA-CTATGTGTGATAGACGCAACAGGAACAAAGGCATTAGACAATCCAGACGTATATGTACTGACATGGAA-TGGTCAAATAAACAGTGCAACTACACCTCCACTTACCTACTGGGGTATTACAACTTCAGGTAGGAGAGCATGGCAGGACACAGACTTCGGAAAAATTAGAC
TGGCAGTACAAAAACATGCAATTGGTGCACAATCCACAACACACCGATAAACAGATGGAGAAAAAAGGAAGCGGCAGCAGTTCAGGTTAGAGACTTGAGGGGACTGTGCCTAAGAGTATGCTCAGAGCAGGAGACATACTACAGATGGCAACAGGGAGAGTTTACGGGACAGTTCAAACAGCAGTGGTGGCCAGGAGGGGGGACAGACCACGCAaCTATGTGTGATAGACGCAaCAGGAACAAAGGCATTAGACAATCCAGACGTATATGTACTGACATGGAAaTGGTCAAATAAACAGTGCAACtACACCTCCACTTACCTACTGGGGTATTACAACTTCAGGTAGGAGAGCATGGCAGGACACAGACTTCGGAAAAATTAGAC
>C00495 length=538
GGCAGTACAAAAACATGCAATTGGTGCACAATCCACAACACACCGATAAACAGATGGAGAAAAAAGGAAGCGGCAGCAGTTCAGGTTAGAGACTTGAGGGGACTGTGCCTAAGAGTATGCTCAGAGCAGGAGACATACTACAGATGGCAACAGGGAGAGTTTACGGGACAGTTCAAACAGCAGTGGTGGCCAGGAGGGGGGACAGACCACGCACTATGTGTGATAGACGCAACAGGAACAAAGGCATTAGACAATCCAGACGTATATGTACTGACATGGAATGGTCAAATAAACAGTGCAACTACACCT-CCACTTACCTAC-TGGGGTATTACAACTTCAGGTAGGAGAGCATGGCAGGACACAGACTTCGGAAAAATTAGACTACCAAAAACAGGCCACGACATAGACTTTGGACATAAAACTAGATTCGGACCA
GGCAGTACAAAAACATGCAATTGGTGCACAATCCACAACACACCGATAAACAGATGGAGAAAAAAGGAAGCGGCAGCAGTTCAGGTTAGAGACTTGAGGGGACTGTGCCTAAGAGTATGCTCAGAGCAGGAGACATACTACAGATGGCAACAGGGAGAGTTTACGGGACAGTTCAAACAGCAGTGGTGGCCAGGAGGGGGGACAGACCACGCACTATGTGTGATAGACGCAACAGGAACAAAGGCATTAGACAATCCAGACGTATATGTACTGACATGGAATGGTCAAATAAAcAGTGCAACTACACCTtCCACTTACCTACcTGGGgTATTACAaCTTCAGgTAGGAGAGCATGGCAGGACACAGACTTCGGAAAAATTAGACTACCAAAAACAGGCCACGACATAGACTTTGGACATAAAACTAGATTCGGACcA
>C00496 length=544
CAGTACAAAAACATGCAATTGGTGCACAATCCACAACACACCGATAAACAGATGGAGAAAAAAGGAAGCGGCAGCAGTTCAGGTTAGAGACTTGAGGGGACTGTGCCTAAGAGTATGCTCAGAGCAGGAGACATACTACAGATGGCAACAGGGAGAGTTTACGGGACAGTTCAAACAGCAGTGGTGGCCAGGAGGGGGGACAGACCACGCACTATGTGTGATAGACGCAACAGGAACAAAGGCATTAGACAATCCAGACGTATATGTACTGACATGGAATGGTCAAATAAACAGTGCAACTACACCTCCACTTACCTACTGGGGTATTACAACTTCAGGTAGGAGAGCATGGCAGGACACAGACTTCGGAAAAATTAGACT
CAGTACAAAAACATGCAATTGGTGCACAATCCACAACACACCGATAAACAGATGGAGAAAAAAGGAAGCGGCAGCAGTTCAGGTTAGAGACTTGAGGGGACTGTGCCTAAGAGTATGCTCAGAGCAGGAGACATACTACAGATGGCAACAGGGAGAGTTTACGGGACAGTTCAAACAGCAGTGGTGGCCAGGAGGGGGGACAGACCACGCACTATGTGTGATAGACGCAACAGGAACAAAGGCATTAGACAATCCAGACGTATATGTACTGACATGGAATGGTCAAATAAACAGTGCAACTACACCTCCACTTACCTACTGGGGTATTACAACTTCAGGTAGGAGAGCATGGCAGGACACAGACTTCGGAAAAaTTAGACT
>C00497 length=539
ACAAAAACATGCAATTGGTGCACAATCCACAACACACCGATAAACAGATGGAGAAAAAAGGAAGCGGCAGCAGTTCAGGTTAGAGACTTGAGGGGACTGTGCCTAAGAGTATGCTCAGAGCAGGAGACATACTACAGATGGCAACAGGGAGAGTTTACGGGACAGTTCAAACAGCAGTGGTGGCCAGGAGGGGGGACAGACCACGCACTATGTGTGATAGACGCAACAGGAACAAA-GGCATTAGACAATCCAGACGTATATGTACTGACATGGAATGGTCAAATAAA-CAGTGCAACTACACCTCCACTTACCTACTGGGGTATTACAACTTCAGGTAGGAGAGCATGGCAGGACACAGACTTC
ACAAAAACATGCAATTGGTGCACAATCCACAACACACCGATAAACAGATGGAGAAAAAAGGAAGCGGCAGCAGTTCAGGTTAGAGACTTGAGGGGACTGTGCCTAAGAGTATGCTCAGAGCAGGAGACATACTACAGATGGCAACAGGGAGAGTTTACGGGACAGTTCAAACAGCAGTGGTGGCCAGGAGGGGGGACAGACCACGCACTATGTGTGATAGACGCAACAGGAACAAAaGGCATTAGACAATCCAGACGTATATGTACTGACATGGAaTGGTCAAATAAAaCAGTGCAACTACACCTCCACTTACCTACTGGGGTATTACAACTTCAGGTAGGAGAGCATGGCAGGACACAgACTTC
>C00498 length=543
AAAAACATGCAATTGGTGCACAATCCACAACACACCGATAAACAGATGGAGAAAAAAGGAAGCGGCAGCAGTTCAGGTTAGAGACTTGAGGGGACTGTGCCTAAGAGTATGCTCAGAGCAGGAGACATACTACAGATGGCAACAGGGAGAGTTTACGGGACAGTTCAAACAGCAGTGGTGGCCAGGAGGGGGGACAGACCACGCACTATGTGTGATAGACGCAACAGGAACAAAGGCATTAGACAATCCAGACGTATATGTACTGACATGGAA-TGGTCAAATAAACAGTGCAACTACACCTCCACTTACCTACTG
AAAAACATGCAATTGGTGCACAATCCACAaCACACCGATAAACAGATGGAGAAAAAAGGAAGCGGCAGCAGTTCAGGTTAGAGACTTGAGGGGACTGTGCCTAAGAGTATGCTCAGAGCAGGAGACATACTACAGATGGCAACAGGGAGAGTTTACGGGACAGTTCAAACAGCAGTGGTGGCCAGGAGGGGGGACAGACCACGCACTATGTGTGATAGACGCAACAGGAACAAAGGCATTAGACAATCCAGACGTATATGTACTGACATGGAAaTGGtCAAATAAACAGTGCAACTACACCTCCACTTACCTACTG
>C00499 length=538
GCAATTGGTGCACAATCCACAACACACCGATAAACAGATGGAGAAAAAAGGAAGCGGCAGCAGTTCAGGTTAGAGACTTGAGGGGACTGTGCCTAAGAGTATGCTCAGAGCAGGAGACATACTACAGATGGCAACAGGGAGAGTTT-ACGGGACAGTTCAAACAGCAGTGGTGGCCAGGAGGGGGGACAGACCACGCACTATGTGTGATAGACGCAACAGGAACAAAGGCATTAGACAATCCAGACGTATATGTACTGACATGGAATGGTCAAATAAA-CAGTGCAACTACACCTCCACTTACCTACTGGGGTATTACAACTTCAGGTAGGAGAGCATGGCAGGACACAGACTTCGGAAAAATTAGAC
GCAATTGGTGCACAATCCACAACACACCGATAAACAGATGGAGAAAAAAGGAAGCGGCAGCAGTTCAGGTTAGAGACTTGAGGGGACTGTGCCTAAGAGTATGCTCAGAGCAGGAGACATACTACAGATGGCAACAGGGAGAGTTTtACGGGACAGTTCAAACAGCAGTGGTGGCCAGGAGGGGGGACAGACCACGCACTATGTGTGATAGACGCAACAGgAACAAaGGCATTAGACAATCCAGACGTATATGTACTGACATGGAATGGTCAAaTAAAaCAGTgCAACTACACCTCCACTTACCTACTGGGGTATTACAACTTCAGGTAGGAGAGCATGgCAGGACACAGaCTTCGGAAAAATTAGAC
>C00500 length=546
AATTGGTGCACAATCCACAACACACCGATAAACAGATGGAGAAAAAAGGAAGCGGCAGCAGTTCAGGTTAGAGACTTGAGGGGACTGTGCCTAAGAGTATGCTCAGAGCAGGAGACATACTACAGATGGCAACAGGGAGAGTTT-ACGGGACAGTTCAAACAGCAGTGGTGGCCAGGAGGGGGG-ACAGACCACGCACTATGTGTGATAGACGCAACAGG-AACAAAGGCATTAGACAATCCAGACGTATATGTACTGACATGGAATGGTCAAATAAA-CAGTGCAACTACACCTCCACTTACCTACTGGGGTATTACAACTTCAGGTAGGAGAGCATGGCAGGACACAGAC
AATTGGTGCACAATCCACAACACACCGATAAACAGATGGAGAAAAAAGGAAGCGGCAGCAGTTCAGGTTAGAGACTTGAGGGGACTGTGCCTAAGAGTATGCTCAGAGCAGGAGACATACTACAGATGGCAACAGGGAGAGTTTtACGGGACAGTTCAAACAGCAGTGGTGGCCAGGAGGGGGGgACAGACCACGCACTATGTGTGATAGACGCAACAGGgAACAAAGGCATTAGACAATCCAGACGTATATGTACTGACATGGAATGGTCAAATAAAaCAGTGCAACTACACCTCCACTTACcTACTGGGGTATTACAACTTCAGGTAGGAGAGCATGGCAGGACACAGAC
>C00501 length=535
TGGTGCACAATCCACAACACACCGATAAACAGATGGAGAAAAAAGGAAGCGGCAGCAGTTCAGGTTAGAGACTTGAGGGGACTGTGCCTAAGAGTATGCTCAGAGCAGGAGACATACTACAGATGGCAACAGGGAGAGTTTACGGGACAGTTCAAACAGCAGTGGTGGCCAGGAGGGGGGACAGACCACGCACTATGTGTGATAGACGCAACAGGAACAAAGGCATTAGACAATCCAGACGTATATGTACTGACATGGAATGGTCAAATAAACAGTGCAACTACACCTCCACTTACCTACTGGGGTATTACAACTTCAGGTAGGAGAGCATGGCAGGACACAGACT
TGGTGCACAATCCACAACACACCGATAAACAGATGGAGAAAAAAGGAAGCGGCAGCAGTTCAGGTTAGAGACTTGAGGGGACTGTGCCTAAGAGTATGCTCAGAGCAGGAGACATACTACAGATGGCAACAGGGAGAGTTTACGGGACAGTTCAAACAGCAGTGGTGGCCAGGAGGGGGgACAGACCACGCACTATGTGTGATAGACGCAACAGGAACAAaGGCATTAGACAATCCAGACGTATATGTACTGACATGGAATGGTCAAATAAACAGTGCAACTACaCCTCCACTTACCTACTGGGGTATTACAACTTCAGGTAGGAGAGCATGGCAGGACACAGACT
>C00502 length=547
ATCCACAACACACCGATAAACAGATGGAGAAAAAAGGAAGCGGCAGCAGTTCAGGTTAGAGACTTGAGGGGACTGTGCCTAAGAGTATGCTCAGAGCAGGAGACATACTACAGATGGCAACAGGGAGAGTTTACGGGACAGTTCAAACAGCAGTGGTGGCCAGGAGGGGGGACAGACCACGCACTATGTGTGATAGACGCAACAGGAACAAAGGCATTAGACAATCCAGACGTATATGTACTGACATGGAATGGTCAAATAAACAGTGCAACTACACCTCCACTTACC-TACTGGGGTATTACAACTT-CAGGTAGGAGAGCATGGCA-GGACACAGACT
ATCCACAACACACCGATAAACAGATGGAGAAAAAAGGAAGCGGCAGCAGTTCAGGTTAGAGACTTGAGGGGACTGTGCCTAAGAGTATGCTCAGAGCAGGAGACATACTACAGATGGCAACAGGGAGAGTTTACGGGACAGTTcAAACAGCAGTGGTGGCCAGGAGGGGGGACAGACCACGCACTATGTGTGATAGACGCAACAGGAACAAAGGCATTAGACAATCCAGACGTATATGTACTGACATGGAATGGTCAAATAAACAGTGCAACTACACCTCCACTTACCcTACTGGGGTATTACAACTTtCAGGTAGGAGAGCATGGCAaGGACACAGACT
>C00503 length=545
TCCACAACACACCGATAAACAGATGGAGAAAAAAGGAAGCGGCAGCAGTTCAGGTTAGAGACTTGAGGGGACTGTGCCTAAGAGTATGCTCAGAGCAGGAGACATACTACAGATGGCAACAGGGAGAGTTTACGGGAC-AGTTCAAACAGCAGTGGTGGCCAGGAGGGGGGACAGACCACGCACTATGTGTGATAGACGCAACAGGAACAAAGGCATTAGACAATCCAGACGTATATGTACTGACATGGAATGGTCAAATAAACAGTGCAACTACACCTCCACTTACCTACTGGGGTATTACAACTTCAGGTAGGAGAGCATGGCAGGACACAGACTTCGGAAAAATTAGACTAC
TCCACAACACACCGATAAACAGATGGAGAAAAAAGGAAGCGGCAGCAGTTCAGGTTAGAGACTTGAGGGGACTGTGCCTAAGAGTATGCTCAGAGCAGGAGACATACTACAGATGGCAACAGGGAGAGTTTACGGGACcAGTTCAAACAGCAGTGGTGGCCAGGAGGGGGGACAGACCACGCACTATGTGTGATAGACGCAACAGgAACAAAGGCATTAGACAATCCAGACGTATATGTACTGACATGGAATGGTCAAATAAACAGTGCAACTACACCTCCACTTACCTACTGGGGTATTACAACTTCAGGTAGGAGAGCATGGCAGGACACAGACTTCGGAAAAATTAGACTAC
>C00504 length=543
TCCACAACACACCGATAAACAGATGGAGAAAAAAGGAAGCGGCAGCAGTTCAGGTTAGAGACTTGAGGGGACTGTGCCTAAGAGTATGCTCAGAGCAGGAGACATACTACAGATGGCAACAGGGAG-AGTTTACGGGACAGTTCAAACAGCAGTGGTGGCCAGGAGGGGGGACAGACCACGCACT-ATGTGTGATAGACGCAACAGGAACAAAGGCATTAGACAATCCAGACGTATATGTACTGACATGGAATGGTCAAATAAACAGTGCAACTACACCTCCACTTACCTACTGGGGTATTACAACTTCAGGTAGGAGAGCATGGCAGGACACAGA
TCCACAACACACCGATAAACAGATGGAGAAAAAAGGAAGCGGCAGCAGTTCAGGTTAGAGACTTGAGGGGACTGTGCCTAAGAGTATGCTCAGAGCAGGAGACATACTACAGATGGCAACAGGGAGgAGTTTACGGGACAGTTCAAACAGCAGTGGTGGCCAGGAGGGGGGACAGACCACGCACTtATGTGTGATAGACGCAACAGGAACAAAGGcATTAGACAATCCAGACGTATATGTACTGACATGGAATGGTCAAATAAACAGTGCAACTACACCTCCACTTACCTACTGGGgTATTACAaCTTCAGGTAGGAGAGCATGGCAGGACACAGA
>C00505 length=549
CCACAACACACCGATAAACAGATGGAGAAAAAAGGAAGCGGCAGCAGTTCAGGTTAGAGACTTGAGGGGACTGTGCCTAAGAGTATGCTCAGAGCAGGAGACATACTACAGATGGCAACAGGGAGAGTTTACGGG-ACAGTTCAAACAGCAGTGGTGGCCAGGAGGGGGGACAGACCACGCACTATGTG-TGATAGACGCAACAGGAACAAAGGCATTAGACAATCCAGACGTATATGTACTGACATGGAATGGTCAAATAAACAGTGCAACTACACCTCCACTTACCTACTGGGGTATTACAAC-TTCAGGTAGGAGAGCATGGCAGGACACAGACTTCGGAAAAATTAGAC
CCACAACACACCGATAAACAGATGGAGAAAAAAGGAAGCGGCAGCAGTTCAGGTTAGAGACTTGAGGGGACTGTGCCTAAGAGTATGCTCAGAGCAGGAGACATACTACAGATGGCAACAGGGAGAGTTTACGGGgACAGTTCAAACAGCAGTGGTGGCCAGGAGGGGGgACAGACCACGCACTATGTGgTGATAGACGCAACAGGAACAAAGGCATTAGACAATCCAGACGTATATGTACTGACATGGAATGGTCAAATAAACAGTGCAACTACACCTCCACTTACCTACTGGGGTATTACAACcTTCAGGTAGGAGAGCATGGCAGGACACAGACTTCGGAAAAATTAGAC
>C00506 length=548
CCACAACACACCGATAAACAGATGGAGAAAAAAGGAAGCGGCAGCAGTTCAGGTTAGAGACTTGAGGGGACTGTGCCTAAGAGTATGCTCAGAGCAGGAGACATACTACAGATGGCAACAGGGAGAGTTTACGGGACAGTTCAAACAGCAGTGGTGGCCAGGAGGGGGGACAGACCACGCACTATGTGTGATAGACGCAACAGGAACAAAGGCATTAGACAATCCAG-ACGTATATGTACTGACATGGAATGGTCAAATAAACAGTGCAACTACACCTCCACTTACCTACTGGGGTATTA-CAACTTC-AGGTAGGAGAGCATGGCAGGACACAGACT
CCACAACACACCGATAAACAGATGGAGAAAAAAGGAAGCGGCAGCAGTTCAGGTTAGAGACTTGAGGGGACTGTGCCTAAGAGTATGCTCAGAGCAGGAGACATACTACAGATGGCAACAGGGAGAGTTTACGGGACAGTTCAAACAGCAGTGGTGGCCAGGAGGGGGGACAGACCACGCACTATGTGTGATAGACGCAACAGGAACAAAGGCATTAGACAATCCAGgACGTATATGTACTGACATGGAATGGTCAAATAAaCAGTGCAACTACACCTCCACTTACCTACTGGGGTATTAaCAACTTCcAGGTAGGAGAGCATGGCAGGACACAGACT
>C00507 length=540
CACAACACACCGATAAACAGATGGAGAAAAAAGGAAGCGGCAGCAGTTCAGGTTAGAGACTTGAGGGGACTGTGCCTAAGAGTATGCTCAGAGCAGGAGACATACTACAGATGGCAACAGGGAGAGTTTACGGGACAGTTCAAACAGCAGTGGTGGCCAGGAGGGGGGACAGACCACGCACTATGTGTGATAGACGCAACAGGAACAAAGGCATTAGACAATCCAGACGTATATGTACTGACATGGAATGGTCAAA-TAAACAGTGCAACTACACCTCCACTTACCTACTGGGGTATTACAACTTCAGGTAGGAGAGCATGGCAGGACACAGACTT
CACAACACACCGATAAACAGATGGAGAAAAAaGGAAGCGGCAGCAGTTCAGGTTAGAGACTTGAGGGGACTGTGCCTAAGAGTATGCTCAGAGCAGGAGACATACTACAGATGGCAACAGGGAGAGTTTACGGGACAGTTCAAACAGCAGTGGTGGCCAGGAGGGGGGACAGACCACGCACTATGTGTGATAGACGCAACAGGAACAAAGGCATTAGACAATCCAGACGTATATGTACTGACATGGAATGGTCAAAaTAAACAGTGCAACTACACCTCCAcTTACCTACTGGGGTATTACAACTTCAGGTAGgAGAGCATGGCAGGACACAGACTT
>C00508 length=549
CAACACACCGATAAACAGATGGAGAAAAAAGGAAGCGGCAGCAGTTCAGGTTAGAGACTTGAGGGGACTGTGCCTAAGAGTATGCTCAGAGCAGGAGACATACTACAGATGGCAACAGGGAGAGTTTACGGGACAGTTCAAACAGCAGTGGTGGCCA
CAACACACCGATAAACAGATGGAGAAAAAAGGAAGCGGCAGCAGTTCAGGTTAGAGACTTGAGGGGACTGTGCCTAAGAGTATGCTCAGAGCAGGAGACATACTACAGATGGCAACAGGGAGAGTTTACGGGACAGTTCAAACAGCAGTGGTGGCCA
>C00509 length=555
ACACCGATAAACAGATGGAGAAAAAAGGAAGCGGCAGCAGTTCAGGTTAGAGACTTGAGGGGACTGTGCCTAAGAGTATGCTCAGAGCAGGAGACATACTACAGATGGCAACAGGGAGAGTTTACGGGACAGTTCAAACAGCAGTGGTGGCCAGGAGGGGGG-ACAGACCACGCACTATGTGTGATAGACGCAACAGGAACAAAGGCATTAGACAATCCAGACGTATATGTACTGACATGGAATGGTCAAATAAACAGTGCAACTACACCTCCACTTACCTACTGGGGTATTACAACTTCAGGTAGGAGAGCATGGCAGGACACAGACT
ACACCGATAAACAGATGGAGAAAAAAGGAAGCGGCAGCAGTTCAGGTTAGAGACTTGAGGGGACTGTGCCTAAGAGTATGCTCAGAGCAGGAGACATACTACAGATGGCAACAGGGAGAGTTtACGGGACAGTTCAAACAGCAGTGGTGGCCAGGAGGGGGGgACAGACCACGCACTATGTGTGATAGACGCAACAGGAACAAAGGCATTAGACAATCCAGACGTATATGTACTGACATGGAATGGTCAAATAAACAGTGCAACTACACCTCCACTTACCTACTGGGGTATTACAACTTCAGGTAGGAGAGCATGGCAGGACACAGACT
>C00510 length=547
CCGATAAACAGATGGAGAAAAAAGGAAGCGGCAGCAGTTCAGGTTAGAGACTTGAGGGG-ACTGTGCCTAAGAGTATGCTCAGAGCAGGAGACATACTACAGATGGCAACAGGGAGAGTTTACGGGACAGTTCAAACAGCAGTGGTGGCCAGGAGGGGGGACAGACCACGCACTATGTGTGATAGACGCAACAGGAACAAAGGCATTAGACAATCCAGACGTATATGTACTGACATGGAATGGTCAAATAAACAGTGCAACTACACCTCCACTTACCTACTGGGGTATTACAACTTCAGGTAGGAGAGCATGGCAGGACACAGACTTCGGAAAAATTAGACTACCAAAAACAGGCCAC-GACATAGACTTTGGACATAAAACTAGATTC
CCGATAAACAGATGGAGAAAAAAGGAAGCGGCAGCAGTTCAGGTTAGAGACTTGAGGGGgACTGTGCCTAAGAGTATGCTCAGAGCAGGAGACATACTACAGATGGCAACAGGGAGAGTTTACGGGACAGTTCAAACAGCAGTGGTGGCCAGGAGGGGGgACAGACCACGCACTATGTGTGATAGACGCAACAGGAACAAAGGCATTAGACAATCCAGACGTATATGTACTGACATGGAATGGTCAAATAAACAGTGCAACTACACCTCCACTTACCTACTGGGGTATTACAACTTCAGGTAGGAGAGCATGGCAGGACACAGACTTCGGAAAAATTAGACTACCAAAAaCAGGCCACcGACATAgACTTTGGACATAAAACTAGATTC
>C00511 length=553
AAACAGATGG
AAACAGATGG
>C00512 length=553
ACAGATGGAGAAAAAAGGAAGCGGCAGCAGTTCAGGTTAGAGACTTGAGGGGACTGTGCCTAAGAGTATGCTCAGAGCAGGAGACATACTACAGATGGCAACAGGGAGAGTTTACGGGACAGTTCAAACAGCAGTGGTGGCCAGGAGGGGGGACAGACCACGCACTATGTGTGATAGACGCAACAGGAACAAAGGCATTAGACAATCCAGACGTATATGTACTGACATGGAATGGTCAAATAAACAGTGCAACTACACCTCCACTTACCTACTGGGGTATTACAACTTCAGGTAGGAGAGCATGGCAGGACACAGACTTCGGAAAAATTAGACTACCAAAAACAGGCCACGACATAGACTTTGGACATAAAACTAGATTCGGACCATTTT
ACAGATGGAGAAAAAAGGAAGCGGCAGCAGTTCAGGTTAGAGACTTGAGGGGACTGTGCCTAAGAGTATGCTCAGAGCAGGAGACATACTACAGATGGCAACAGGGAGAGTTTACGGGACAGTTCAAACAGCAGTGGTGGCCAGGAGGGGGGACAGACCACGCACTATGTGTGATAGACGCAACAGGAACAAAGGCATTAGACAATCCAGACGTATATGTACTGACATGGAATGGTCAAATAAACAGTGCAACTACACCTCCACTTACCTACTGGGGTATTACAACTTCAGGTAGGAGAGCATGGCAGGACACAGACTTCGGAAAAATTAGACTACCAAAAACAGGCCACGACATAGACTTTGGACATAAAACTAGATTCGGACCATTTT
>C00513 length=549
AGATGGAGAAAAAAGGAAGCGGCAGCAGTTCAGGTTAGAGACTTGAGGGGACTGTGCCTAAGAGTATGCTCAGAGCAGGAGACATACTACAGATGGCAACAGGGAGAGTTTACGGGACAGTTCAAACAGCAGTGGTGGCCAGGAGGGGGGACAGACCACGCACTATGTGTGATAGACGCAACAGGAACAAAGGCATTAGACAATCCAGACGTATATGTACTGACATGGAATGGTCAAATAAACAGTGCAACTACACCTCCACTT-ACCTACTGGGGTATTACAACTTCAGGTAGGAGAGCATGGCAGGACACAGACTTCGGAAAAATTAGACTACCAAAAACAGGCCACGACATAGACTTTGGACATAAAACTAGATTCGGACCATTT
AGATGGAGAAAAAAGGAAGCGGCAGCAGTTCAGGTTAGAGACTTGAGGGGACTGTGCCTAAGAGTATGCTCAGAGCAGGAGACATACTACAGATGGCAACAGGGAGAGTTTACGGGACAGTTCAAACAGCAGTGGTGGCCAGGAGGGGGGACAGACCACGCACTATGTGTGATAGACGCAACAGGAACAAAGGCATTAGACAATCCAGACGTATATGTACTGACATGGAATGGTCAAATAAACAGTGCAACTACACCTCCACTTtACCTACTGGGGTATTACAACTTCAGgTAGGAGAGCATGGCAGGACACAGACTTCGGAAAAATTAGACTACCAAAAACAGGCCACGACATAGACTTTGGACATAAAACTAGATTCGGACCATTT
>C00514 length=556
GATGGAGAAAAAAGGAAGCGGCAGCAGTTCAGGTTAGAGACTTGAGGGGACTGTGCCTAAGAGTATGCTCAGAGCAGGAGACATACTACAGATGGCAACAGGGAGAGTTTACGGGACAGTTCAAACAGCAGTGGTGGCCAGGAGGGGGGACAGACCACGCACTATGTGTGATAGACGCAACAGGAACAAAGGCATTAGACAATCCAGACGTATATGTACTGACATGGAATGGTCAAATAAACAGTGCAACTACACCTCCACTTACCTACTGGGGTATTACAACTTC-AGGTAGGAGAGCATGGCAGGACACAGAC
GATGGAGAAAAAAGGAAGCGGCAGCAGTTCAGGTTAGAGACTTGAGGGGACTGTGCCTAAGAGTATGCTCAGAGCAGGAGACATACTACAGATGGCAACAGGGAGAGTTtACGGGACAGTTCAAACAGCAGTGGTGGCCAGGAGGGGGgACAGACCACGCACTATGTGTGATAGACGCAaCAGGAACAAAGGCATTAGACAATCCAGACGTATATGTACTGACATGGAATGGTCAAATAAACAGTGCAACTACACCTCCACTTACCTACTGGGGTATTACAACTTCcAGGTAGGAGAGCATGGCAGGACACAGAC
>C00515 length=546
GAGAAAAAAGGAAGCGGCAGCAGTTCAGGTTAGAGACTTGAGGGGACTGTGCCTAAGAGTATGCTCAGAGCAGGAGACATACTACAGATGGCAACAGGGAGAGTTTACGGGACAGTTCAAACAGCAGTGGTGGCCAGGAGGGGGGACAGACCACGCACTATGTGTGATAGACGCAACAGGAACAAAGGCATTAGACAATCCAGACGTATATGTACTGACATGGAATGGTCAAATAAACAGTGCAACTACACCTCCACTTACCTACTGGGGTATTACAACTTCAGGTAGGAGAGCATGGCAGGACACAGACTTCGGAAAAATTAGACTACCAAAAACAGGCCACGACATAGACTTTGGACATAAAACT-AGATTCGGACCATTT
GAGAAAAAAGGAAGCGGCAGCAGTTCAGGTTAGAGACTTGAGGGGACTGTGCCTAAGAGTATGCTCAGAGCAGGAGACATACTACAGATGGCAACAGGGAGAGTTTACGGGACAGTTCAAACAGCAGTGGTGGCCAGGAGGGGGGACAGACCACGCACTATGTGTGATAGACGCAACAGGAACAAAGGCATTAGACAATCCAGACGTATATGTACTGACATGGAATGGTCAAATAAACAGTGCAACTACACCTCCACTTACCTACTGGGGTATTACAACTTCAGGTAGGAGAGCATGGCAGGACACAGACTTCGGAAAAATTAGACTACCAAAAACAGGCCACgACATAGACTTTGGACATAAAACTtAGATTCGGACcATTT
>C00516 length=552
GAAAAAAGGAAGCGGCAGCAGTTCAGGTTAGAGACTTGAGGGGACTGTGCCTAAGAGTATGCTCAGAGCAGGAGACATACTACAGATGGCAACAGGGAGAGTTTACGGGACAGTTCAAACAGCAGTGGTGGCCAGGAGGGGGGACAGACCACGCACTATGTGTGATAGACGCAACAGGAACAAAGGCATTAGACAATCCAGACGTATATGTACTGACATGGAATGGTCAAATAAACAGTGCAACTACACCTCCACTTACCTACTGGGGTATTA-CAACTTCAGGTAGGAGAGCATGGCAGGACACAGACTTC
GAAAAAAGGAAGCGGCAGCAGTTCAGGTTAGAGACTTGAGGGGACTGTGCCTAAGAGTATGCTCAGAGCAGGAGACATACTACAGATGGCAACAGGGAGAGTTTACGGGACAGTTCAAACAGCAGTGGTGGCCAGGAGGGGGGACAGACCACGCACTATGTGTGATAGACGCAACAGGAACAAAGGCATTAGACAATCCAGACGTATATGTACTGACATGGAAtGGTCAAATAAACAGTGCAACTACACCTCCACTTACCTACTGGGGTATTAaCAACTTCAGGTAGGAGAGCAtGGCAGGACACAGACTTC
>C00517 length=548
AAAAGGAAGCGGCAGCAGTTCAGGTTAGAGACTTGAGGGGACTGTGCCTAAGAGTATGCTCAGAGCAGGAGACATACTACAGATGGCAACAGGGAGAGTTTACGGGACAGTTCAAACAGCAGTGGTGGCCAGGAGGGGGGACAGACCACGCACTATGTGTGATAGACGCAACAGGAACAAAGGCATTAGACAATCCAGACGTATATGTACTGACATGGAATGGTCAAATAAACAGTGCAACTACACCTCCACTTACCTACTGGGGTATTACAACTTCAGGTAGGAGAGCATGGCAGGACACAGACTTCGGA
AAAAGGAAGCGGCAGCAGTTCAGGTTAGAGACTTGAGGGGACTGTGCCTAAGAGTATGCTCAGAGCAGGAGACATACTACAGATGGCAACAGGGAGAGTTTACGGGACAGTTCAAACAGCAGTGGTGGCCAGGAGGGGGGACAGACCACGCACTATGTGTGATAGACGCAACAGGAACAAAGGCATTAGACAATCCAGACGTATATGTACTGACATGGAATGGTCAAATAAACAGTGCAACTACACCTCCACTTACCTACTGGGgTATTACAACTTCAGGTAGGAGAGCATGGCAGGACACAGACTTCGGA
>C00518 length=545
AAAGGAAGCGGCAGCAGTTCAGGTTAGAGACTTGAGGGGACTGTGCCTAAGAGTATGCTCAGAGCAGGAGACATACTACAGATGGCAACAGGGAGAGTTTACGGGACAGTTCAAACAGCAGTGGTGGCCAGGAGGGGGGACAGACCACGCACTATGTGTGATAGACGCAACAGGAACAAAGGCATTAGACAATCCAGACGTATATGTACTGACATGGAATGGTCAAATAAACAGTGCAACTACACCTCCACTTACCTACTGGGGTATTACAACTTCAGGTAGGAGAGCATGGCAGGACACAGACTTCGGAAAAATTAGACTACCAAAAACAGGCCACGACATAGACTTTGGACATAAAACTAGATTCGGACCATTTTGTGT
AAAGGAAGCGGCAGCAGTTCAGGTTAGAGACTTGAGGGGACTGTGCCTAAGAGTATGCTCAGAGCAGGAGACATACTACAGATGGCAACAGGGAGAGTTTACGGGACAGTTCAAACAGCAGTGGTGGCCAGGAGGGGGGACAGACCACGCACTATGTGTGATAGACGCAACAGGAACAAAGGCATTAGACAATCCAGACGTATATGTACTGACATGGAATGGTCAAATAAACAGTGCAACTACACCTCCACTTACCTACTGGGGTATTACAACTTCAGGTAGGAGAGCATGGCAGGACACAGACTTCGGAAAAATTAGACTACCAAAAACAGGCCACGACATAGACTTTGGACATAAAACTAGATTCGGACCATTTTGtGT
>C00519 length=546
AAAGGAAGCGGCAGCAGTTCAGGTTAGAGACTTGAGGGGACTGTGCCTAAGAGTATGCTCAGAGCAGGAGACATACTACAGATGGCAACAGGGAGAGTTTACGGGACAGTTCAAACAGCAGTGGTGGCCAGGAGGGGGGACAGACCACGCACTATGTGTGATAGACGCAACAGGAACAAAGG-CATTAGACAATCCAGACGTATATGTACTGACATGGAATGGTCAAATAAACAGTGCAACTACACCTCCACTTACCTACTGGGGTATT-ACAACTTCAGG-TAGGAGAGCATGGCAGGACACAGACT
AAAGGAAGCGGCAGCAGTTCAGGTTAGAGACTTGAGGGGACTGTGCCTAAGAGTATGCTCAGAGCAGGAGACATACTACAGATGGCAACAGGGAGAGTTTACGGGACAGTTCAAACAGCAGTGGTGGCCAGGAGGGGGGACAGACCACGCACTATGTGTGATAGACGCAACAGGAACAAAGGgCATTAGACAATCCAGACGTATATGTACTGACATGGAATGGTCAAATAAACAGTGCAACTACACCTCCACTTACCTACTGGGGTATTtACAACTTCAGGgTAGGAGaGCATGGCAGGACACAGACT
>C00520 length=549
AAGGAAGCGGCAGCAGTTCAGGTTAGAGACTTGAGGGGACTGTGCCTAAGAGTATGCTCAGAGCAGGAGACATACTACAGATGGCAACAGGGAGAGTTTACGGGACAGTTCAAACAGCAGTGGTGGCCAGGAGGGGGGACAGACCACGCACTATGTGTGATAGACGCAACAGG-AACAAAGGCATTAGACAATCCAGACGTATATGTACTGACATGGAATGGTCAAATAAACAGTGCAACTACACCTCCACTTACCTACTGGGGTATTACAACTTCAGGTAGGAGAGCATGGCAGG-ACACAGACT
AAGGAAGCGGCAGCAGTTCAGGTTAGAGACTTGAGGGGACTGTGCCTAAGAGTATGCTCAGAGCAGGAGACATACTACAGATGGCAACAGGGAGAGTTTACGGGACAGTTCAAACAGCAGTGGTGGCCAGGAGGGGGGACAGACCACGCACTATGTGTGATAGACGCAACAGGgAACAAAGGCATTAGACAATCCAGACGTATATGTACTGACATGGAATGGTCAAATAAACAGTGCAACTACACCTCCACTTACCTACTGGGGTATTACAACTTCAGGTAGGAGAGCATGGCAGGgACACAGACT
>C00521 length=547
GGAAGCGGCAGCAGTTCAGGTTAGAGACTTGAGGGGACTGTGCCTAAGAGTATGCTCAGAGCAGGAGACATACTACAGATGGCAACAGGGAGAGTTTACGGGACAGTTCAAACAGCAGTGGTGGCCAGGAGGGGGGACAGACCACGCACTATGTGTGATAGACGCAACAGGAACAAAGGCATTAGACAATCCAGACGTATATGTACTGACATGGAATGGTCAAATAAACAGTGCAACTACACCTCCACTTACCTACTGGGGTATTACAACTTCAGGTAGGAGAGCATGGCAGGACACAGACTTC
GGAAGCGGCAGCAGTTCAGGTTAGAGACTTGAGGGGACTGTGCCTAAGAGTATGCTCAGAGCAGGAGACATACTACAGATGGCAACAGGGAGAGTTTACGGGACAGTTCAAACAGCAGTGGTGGCCAGGAGGGGGGACAGACCACGCACTATGTGTGATAGACGCAACAGGAACAAAGGCATTAGACAATCCAGACGTATATGTACTGACATGGAATGGTCAAATAAACAGTGCAACTACACCTCCACTTACCTACTGGGGTATTACAACTTCAGGTAGGAGAGCATGGCAGGACACAGACTTC
>C00522 length=535
GAAGCGGCAGCAGTTCAGGTTAGAGACTTGAGGGGACTGTGCCTAAGAGTATGCTCAGAGCAGGAGACATACTACAGATGGCAACAGGGAGAGTTTACGGGACAGTTCAAACAGCAGTGGTGGCCAGGAGGGGGGACAGACCACGCACTATGTGTGATAGACGCAACAGGAACAAAGGCATTAGACAATCCAGACGTATATGTACTGACATGGAATGGTCAAATAAACAGTGCAACTACACCTCCACTTACCTACTGGGGTATTACAACTTCAGGTAGGAGAGCATGGCAGGACACAGACTTCGGAAAAATTAGACTACCAAAAACAGGCCACGACATAGACTTTGGACATAAAACTAGATTCGGACCATTTTGTG
GAAGCGGCAGCAGTTCAGGTTAGAGACTTGAGGGGACTGTGCcTAAGAGTATGCTCAGAGCAGGAGACATACTACAGATGGCAACAGGGAGAGTTTACGGGACAGTTCAAACAGCAGTGGTGGCCAGGAGGGGGGACAGACCACGCACTATGTGTGATAGACGCAACAGGAACAAAGGCATTAGACAATCCAGACGTATATGTaCTGACATGGAATGGTCAAATAAACAGTGCAACTACACCTCCACTTACCTACTGGGGTATTAcAACTTCAGGTAGGAGAGCATGGCAGGACACAGACTTCGGAAAAaTTAGACtACCAAAAACAGGCCACGACATAGACTTTGGACATAAAACTAGATTCGGACCATTTtGTG
>C00523 length=546
GCGGCAGCAGTTCAGGTTAGAGACTTGAGGGGACTGTGCCTAAGAGTATGCTCAGAGCAGGAGACATACTACAGATGGCAACAGGGAGAGTTTACGGGACAGTTCAAACAGCAGTGGTGGCCAGGAGGGGGGACAGACCACGCACTATGTGTGATAGACGCAACAGGAACAAAGGCATTAGACAATCCAGACGTATATGTACTGACATGGAATGGTCAAATAAACAGTGCAACTACACCTCCACTTACCTACTGGGG-TATTACAACTTCAGGTAGGAGAGCATGGCAGGACACAGACTTCGGAAAAATTAGACTACCAAAAACAGGCCACGACATAGACTTTGGACATAAAACTAGATTCGGACCATTTTGTGT
GCGGCAGCAGTTCAGGTTAGAGACTTGAGGGGACTGTGCCTAAGAGTATGCTCAGAGCAGGAGACATACTACAGATGGCAACAGGGAGAGTTTACGGGACAGTTCAAACAGCAGTGGTGGCCAGGAGGGGGGACAGACCACGCACTATGTGTGATAGACGCAACAGGAACAAAGGCATTAGACAATCCAGACGTATATGTACTGACATGGAATGGTCAAATAAACAGTGCAACTACACCTCCACTTACCTACTGGGGgTATTACAACTTCAGGTAGGAGAGCATGGCAGGACACAGACTTCGGAAAAATTAGACTACCAAAAACAGGCCACGACATAGACTTTGGACATAAAACTAGATTCGGACCATTTtGTGT
>C00524 length=550
GCGGCAGCAGTTCAGGTTAGAGACTTGAGGGGACTGTGCCTAAGAGTATGCTCAGAGCAGGAGACATACTACAGATGGCAACAGGGAGAGTTTACGGGACAGTTCAAACAGCAGTGGTGGCCAGGAGGGGGGACAGACCACGCACTATGTGTGATAGACGCAACAGGAACAAAGGCATTAGACAATCCAGACGTATATGTACTGACATGGAATGGTCAAATAAACAGTGCAACTACACCTCCACTTACCTACTGGGGTATTACAACTTCAGGTAGGAG-AG-CATGGCAGGACACAGACTTCGGAAAAATTAGACTACCAAAAACAGGCCAC-GACATAGACTTTGGACATAAAACTAGATTCGGACCATTTTGT
GCGGCAGCAGTTCAGGTTAGAGACTTGAGGGGACTGTGCCTAAGAGTATGCTCAGAGCAGGAGACATACTACAGATGGCAACAGGGAGAGTTtACGGGACAGTTCAAACAGCAGTGGTGGCCAGGAGGGGGGACAGACCACGCACTATGTGTGATAGACGCAACAGGAACAAAGGCATTAGACAATCCAGACGTATATGTACTGACATGGAATGGTCAAATAAACAGTGCAACTACACCTCCACTTACCTACTGGGGTATTACAACTTCAGGTAGGAGgAGgCATGGCAGGACACAGACTTCGGAAAAATTAGACTACCAAAAACAGGCCACcGACATAGACTTtGGaCATAAAACTAGATTCGGACCATTTTGT
>C00525 length=547
CGGCAGCAGTTCAGGTTAGAGACTTGAGGGGACTGTGCCTAAGAGTATGCTCAGAGCAGGAGACATACTACAGATGGCAACAGGGAGAGTTTACGGGACAGTTCAAACAGCAGTGGTGGCCAGGAGGGGGGACAGACCACGCACTATGTGTGATAGACGCAACAGGAACAAAGGCATTAGACAATCCAGACGTATATGTACTGACATGGAATGGTCAAATAAACAGTGCAACTACACCTCCACTTACCTACTGGGGTATTACAACTTCAGGTAGGAGAGCATGGCAGGACACAGACTTCGGAAAAATTAGA
CGGCAGCAGTTCAGGTTAGAGACTTGAGGGGACTGTGCCTAAGAGTATGCTCAGAGCAGGAGACATACTACAGATGGCAACAGGGAGAGTTTACGGGACAGTTCAAACAGCAGTGGTGGCCAGGAGGGGGGACAGACCACGCACTATGTGTGATAGACGCAACAGGAACAAAGGCATTAGACAATCCAGACGTATATGTACTGACATGGAATGGTCAAATAAACAGTGCAACTACACCTCCACTTACCTACTGGGGTATTACAaCTTCAGGTAGGAGAGCATGGCAGGACACAGACTTCGGAAAAATTAGA
>C00526 length=552
AGCAGTTCAGGTTAGAGACTTGAGGGGACTGTGCCTAAGAGTATGCTCAGAGCAGGAGACATACTACAGATGGCAACAGGGAGAGTTTACGGGACAGTTCAAACAGCAGTGGTGGCCAGGAGGGGGGACAGACCACGCACTATGTGTGATAGACGCAACAGGAACAAAGGCATT-AGACAATCCAGACGTATATGTACTGACATGGAATGGTCAAATAAACAGTGCAACTACACCTCCACTTACCTACTGGGGTATTACAACTTCAGGTAGGAGAGCATGGCAGGACACAGACTTCGGAAAAATTAGACTACCAAAAACAGGCCACG-ACATAGACTTTGGACATAAAACTAGATTCGGACCATTTTGT
AGCAGTTCAGGTTAGAGACTTGAGGGGACTGTGCCTAAGAGTATGCTCAGAGCAGGAGACATACTACAGATGGCAACAGGGAGAGTTTACGGGACAGTTCAAACAGCAGTGGTGGCCAGGAGGGGGGACAGACCACGCACTATGTGTGATAGACGCAACAGGAACAAAGGCATTtAGACAATCCAGACGTATATGTACTGACATGGAATGGTCAAATAAACAGTGCAACTACACCTCCACTTACCTACTGGGGTATTACAACTTCAGGTAGGAGAGCATGGCAGGACACAGACTTCGGAAAAATTAGACTACCAAAAACAGGCCACGgACATAGACTTtGGACATAAAACTAGATTCGGACCATTTTGT
>C00527 length=554
GTTCAGGTTAGAGACTTGAGGGGACTGTGCCTAAGAGTATGCTCAGAGCAGGAGACATACTACAGATGGCAACAGGGAGAGTTTACGGGACAGTTCAAACAGCAGTGGTGGCCAGGAGGGGGGACAGACCACGCACTATGTGTGATAGACGCAACAGGAACAAAGGCATTAGACAATCC-AGACGTATATGTACTGACATGGAATGGTCAAA-TAAACAGTGCAACTACACCTCCACTTACCTACTGGGGTATTACAACTTCAGGTAGGAGAGCATGGCAGGACACAGACTTCGGAAAAATTAGAC
GTTCAGGTTAGAGACTTGAGGGGACTGTGCCTAAGAGTATGCTCAGAGCAGGAGACATACTACAGATGGCAACAGGGAGAGTTTACGGGACAGTTCAAACAGCAGTGGTGGCCAGGAGGGGGGACAGACCACGCACTATGTGTGATAGACGCAACAGGAaCAAAGGCATTAGACAATCCcAGACGTATATGTACTGACATGGAATGGTCAAAaTAAACAGTGCAACTACACCTCCACTTACCTACTGGGGTATTACAACTTCAGGTAGGAGAGCATGGCAGGACACAGACTTCGGAAAAaTTAGAC
>C00528 length=555
TTCAGGTTAGAGACTTGAGGGGACTGTGCCTAAGAGTATGCTCAGAGCAGGAGACATACTACAGATGGCAACAGGGAGAGTTTACGGGACAGTTCAAACAGCAGTGGTGGCCAGGAGGGGGGACAGACCACGCACTATGTGTGATAGACGCAACAGGAACAAAGGCATTAGACAATCCAGACGTATATGTACTGACATGGAATGGTCAAATAAACAGTGCAACTACACCTCCACTTACCTACTGGGG-TATTACAACTTCAGGTAGGAGAGC-ATGGCAGGACACAGACTT
TTCAGGTTAGAGACTTGAGGGGACTGTGCCTAAGAGTATGCTCAGAGCAGGAGACATACTACAGATGGCAACAGGGAGAGTTTACGGGACAGTTCAAACAGCAGTGGTGGCCAGGAGGGGGGACAGACCACGCACTATGTGTGATAGACGCAACAGGAACAAAGGCATTAGACAATCCAGACGTATATGTACTGACATGGAATGGTCAAATAAACAGTGCAACTACACCtCcACTTACCTACTGGGGgTATTACAACTTCAGGTAGGAGAGCcATGGCAGGACACAGACTT
>C00529 length=560
TTCAGGTTAGAGACTTGAGGGGACTGTGCCTAAGAGTATGCTCAGAGCAGGAGACATACTACAGATGGCAACAGGGAGAGTTTACGGGACAGTTCAAACAGCAGTGGTGGCCAGGAGGGGGGACAGACCACGCACTATGTGTGATAGACGCAACAGGAACAAA-GGCATTAGACAATCCAGACGTATATGTACTGACATGGAATGG-TCAAATAAA-CAGTGCAACTACACCTCCACTTACCTACTGGGGTATTACAACTTCAGGTAGGAGAGCATGGCAGGACACAGACTTCGGAAAAATTAGACTACCAAAAACAGGCCACGACATAGACTTT-GGACATAAAACTAG-ATTCGGACCATTTTGTG
TTCAGGTTAGAGACTTGAGGGGACTGTGCCTAAGAGTATGCTCAGAGCAGGAGACATACTACAGATGGCAACAGGGAGAGTTTACGGGACAGTTCAAACAGCAGTGGTGGCCAGGAGGGGGGACAGACCACGCACTATGTGTGATAGACGCAACAGGAACAAAaGGCATTAGACAATCCAGACGTATATGTACTGACATGGAATGGgTCAAATAAAaCAGTGCAACTACACCTCCACTTACCTACTGGGGTATTACAACTTCAGGTAGGAGAGCATGGCAGGACACAGACTTCGGAAAAATTAGACTACCAAAAaCAGGCCACGACATAGACTTTtGGACATAAAACTAGgATTCGGACCATTTTGTG
>C00530 length=556
TAGAGACTTGAGGGGACTGTGCCTAAGAGTATGCTCAGAGCAGGAGACATACTACAGATGGCAACAGGGAGAGTTTACGGGACAGTTCAAACAGCAGTGGTGGCCAGGAGGGGGGACAGACCACGCACTATGTGTGATAGACGCAACAGGAACAAAGGCATTAGACAATCCAGACGTATATGTACTGACATGGAATGGTCAAATAAACAGTGCAACTACACCTCCACTTACCTACTGGGGTATTACAACTTCAGGTAGGAGAGCATGGCAGGACACAGACT
TAGAGACTTGAGGGGACTGTGCCTAAGAGTATGCTCAGAGCAGGAGACATACTACAGATGGCAACAGGGAGAGTTTACGGGACAGTTCAAACAGCAGTGGTGGCCAGGAGGGGGGACAGACCACGCACTATGTGTGATAGACGCAACAGGAACAAAGGCATTAGACAATCCAGACGTATATGTACTGACATGGAATGGTCAAATAAACAGTGCAACTACACCTCCACTTACCTACTGGGGTATTACAACTTCAGGTAGGAGAGCATGGCAGGACACAGACT
>C00531 length=552
AGACTTGAGGGGACTGTGCCTAAGAGTATGCTCAGAGCAGGAGACATACTACAGATGGCAACAGGGAGAGTTTACGGGACAGTTCAAACAGCAGTGGTGGCCAGGAGGGGGGACAGACCACGCACTATGTGTGATAGACGCAACAGGAACAAAGGCATTAGACAATCCAGACGTATATGTACTGACATGGAATGGTCAAATAAACAGTGCAACTACACCTCCACTTACCTACTGGGGTATTACAACTTCAGGTAGGAGAGCATGGCAGGACACAGACTTCGGAAAAA-TTAGACTACCAAAAACAGGCCACGACATAGACTTTGGACATAAAACTAGATTCGGACCATTTT-GT
AGACTTGAGGGGACTGTGCCTAAGAGTATGCTCAGAGCAGGAGACATACTACAGATGGCAACAGGGAGAGTTTACGGGACAGTTCAAACAGCAGTGGTGGCCAGGAGGGGGGACAGACCACGCACTATGTGTGATAGACGCAACAGGAACAAAGGCATTAGACAATCCAGACGTATATGTACTGACATGGAATGGTCAAATAAACAGTGCAACTaCACCTCCACTTACCTACTGGGGTATTACAACTTCAGGTAGGAGAGCATGgCAGGACACAGACTTCGGAAAAAaTTAGACTACCAAAAACAGGCcACGACATAGACTTTGGACATAAAACTAGATTCGGACCATTTTtGT
>C00532 length=554
TTGAGGGGACTGTGCCTAAGAGTATGCTCAGAGCAGGAGACATACTACAGATGGCAACAGGGAGAGTTTACGGGACAGTTCAAACAGCAGTGGTGGCCAGGAGGGGGGACAGACCACGCACTATGTGTGATAGACGCAACAGGAACAAAGGCATTAGACAATCCAGACGTATATGTACTGACATGGAATGGTCAAATAAACAGTGCAACTACACCTCCACTTACCTACTGGGGTATTACAACTT-CAGGTAGGAGAGCATGGCAGGACACAGACTTCGGAAAAATTAGACTACCAAAAACAGGCCACGACATAGACTTTGGACATAAAACTAGATTCGGACCATTTTGTG
TTGAGGGGACTGTGCCTAAGAGTATGCTCAGAGCAGGAGACATACTACAGATGGCAACAGGGAGAGTTtACGGGACAGTTCAAACAGCAGTGGTGGCCAGGAGGGGGGACAGACCACGCACTATGTGTGATAGACGCAACAGGAACAAAGGCATTAGACAATCCAGACGtATATGTACTGACATGGAATGGTCAAATAAACAGTGCAACTACACCTCCACTTACCTACTGGGGTATTACAACTTtCAGGTAGGAGAGCATGGCAGGACACAGACTTCGGAAAAATTAGACTACCAAAAACAGGCCACGACATAGACTTTGGACATAAAACTAGATTCGGACCATTTTGTG
>C00533 length=555
GAGGGGACTGTGCCTAAGAGTATGCTCAGAGCAGGAGACATACTACAGATGGCAACAGGGAGAGTTTACGGGACAGTTCAAACAGCAGTGGTGGCCAGGAGGGGGGACAGACCACGCACTATGTGTGATAGACGCAACAGGAACAAAGGCATTAGACAATCCAGACGTATATGTACTGACATGGAATGGTCAAATAAACAGTGCAACTACACCTCC-ACTTACCTACTGGGG-TATTACAACTTCAGGTAGGAGAGCATGGCAGGACACAGACTTCGGAAAAATTAGACTACCAAAAACAGGCCACGACATAGACTTTGGACATAAAACTAGATTCGGACCATTTTG
GAGGGGACTGTGCCTAAGAGTATGCTCAGAGCAGGAGACATACTACAGATGGCAACAGGGAGAGTTTACGGGACAGTTCAAACAGCAGTGGTGGCCAGGAGGGGGGACAGACCACGCACTATGTGTGATAGACGCAACAGGAACAAaGGCATTAGACAATCCAGACGTATATGTACTGACATGGAATGGTCAAATAAACAGTGCAACTACACCTCCcACTTACCTACTGGGGgTATTACAACTTCAGGTAGGAGAGCATGGCAGGACACAGACTTCGGAAAAATTAGACTACCAAAAACAGGCCACGACATAGACTTTGGACATAAAACTAGATTCGGACCATTTTG
>C00534 length=556
GAGGGGACTGTGCCTAAGAGTATGCTCAGAGCAGGAGACATACTACAGATGGCAACAGGGAGAGTTTACGGGACAGTTCAAACAGCAGTGGTGGCCAGGAGGGGGGACAGACCACGCACTATGTGTGATAGACGCAACAGGAACAAAGGCATTAGACAATCCAGACGTATATGTACTGACATGGAATGGTCAAATAAACAGTGCAACTACACCTCCACTTACCTACTGGGGTATTACAACTTCAGGTAGGAGAGCATGGCAGGACACAGACTTC
GAGGGGACTGTGCCTAAGAGTATGCTCAGAGCAGGAGACATACTACAGATGGCAACAGGGAGAGTTTACGGGACAGTTCAAACAGCAGTGGTGGCCAGGAGGGGGGACAGACCACGCACTATGTGTGATAGACGCAACAGGAACAAAGGCATTAGACAATCCAGACGTATATGTACTGACATGGAATGgTCAAaTAAACAGTGCAACTACACCTCCACTTACCTACTGGGGTATTACAACTTCAGGTAGGAGAGCATGGCAGGACACAGACTTC
>C00535 length=549
AGGGGACTGTGCCTAAGAGTATGCTCAGAGCAGGAGACATACTACAGATGGCAACAGGGAGAGTTTACGGGACAGTTCAAACAGCAGTGGTGGCCAGGAGGGGGGACAGACCACGCACTATGTGTGATAGACGCAACAGGAACAAAGGCATTAGACAATCCAGACGTATATGTACTGACATGGAATGGTCAAATAAACAGTGCAACTACACCTCCACTTACCTACTGGGGTATTACAACTTCAGGTAGGAGAGCATGGCAGGACACAGACTTCGGAAAAATTAGACTACCAAAAACAGG-CCACGACATAGACTTTGGACATAAAACTAGATTCGGACCATTTTGT
AGGGGACTGTGCCTAAGAGTATGCTCAGAGCAGGAGACATACTACAGATGGCAACAGGGAGAGTTTACGGGACAGTTCAAACAGCAGTGGTGGCCAGGAGGGGGGACAGACCACGCACTATGTGTGATAGACGCAACAGGAACAAAGGCATTAGACAATCCAGACGTATATGTACTGACATGGAATGGTCAAATAAACAGTGCAACTACACCTCCACTTACCTACTGGGGTATTACAACTTCAGGTAGGAGAGCATGGCAGGAcACAGACTTCGGAAAAATTAGACTACCAAAAaCAGGgCCACGACATAGACTTTGGACATAAAACTAGATTCGGACCATTTTGT
>C00536 length=550
GGACTGTGCCTAAGAGTATGCTCAGAGCAGGAGACATACTACAGATGGCAACAGGGAGAGTTTACGGGACAGTTCAAACAGCAGTGGTGGCCAGGAGGGGGGACAGACCACGCACTATGTGTGATAGACGCAACAGGAACAAAGGCATTAGACAATCCAGACGTATATGTACTGACATGGAATGGTCAAATAAACAGTGCAACTACACCTCCACTTACCTACTGGGGTATTACAACTTCAGG-TAGGAGAGCATGGC-AGGACACAGACTTCGGAAAAATTAGACTACCAAAAACAGGCCACGACATAGACTTTGGACATAAAACTAGATTCGGACCAT
GGACTGTGCCTAAGAGTATGCTCAGAGCAGGAGACATACTACAGATGGCAACAGGGAGAGTTTACGGGACAGTTCAAACAGCAGTGGTGGCCAGGAGGGGGgACAGACCACGCACTATGTGTGATAGACGCAACAGGAACAAAGGCATTAGACAATCCAGACGTATATGTACTGACATGGAATGGTCAAATAAACAGTGCAACTACACCTCCACTTACCTACTGGGGTATTACAACTTCAGGgTAGGAGAGCATGGCcAGGACACAGACTTCGGAAAAATTAGACTACCAAAAACAGGCCACGACATAGACTTTGGACATAAAACTAGATTCGgACCAT
>C00537 length=555
ACTGTGCCTAAGAGTATGCTCAGAGCAGGAGACATACTACAGATGGCAACAGGGAGAGTTTACGGG-ACAGTTCAAACAGCAGTGGTGGCCAGGAGGGGGGACAGACCACGCACTATGTGTGATAGACGCAACAGGAACAAAGGCATTAGACAATCCAGACGTATATGTACTGACATGGAATGGTCAAATAAACAGTGCAACTACACCTCCACTT-ACCTACTGGGGTATTACAACTTCAGGTAGGAGAGCATGGCAGGACACAGACT
ACTGTGCCTAAGAGTATGCTCAGAGCAGGAGACATACTACAGATGGCAACAGGGAGAGTTTACGGGgACAGTTCAAACAGCAGTGGTGGCCAGGAGGGGGGACAGACCACGCACTATGTGTGATAGACGCAACAGGAACAAAGGCATTAGACAATCCAGACGTATATGTACTGACATGGAATGGTCAAATAAACAGTGCAACTACACCTCCACTTtACCTACTGGGGTATTACAACTTCAGGTAGGAGAGCATGGCAGGACACAGACT
>C00538 length=551
GTGCCTAAGAGTATGCTCAGAGCAGGAGACATACTACAGATGGCAACAGGGAGAGTTTACGGGACAGTTCAAACAGCAGTGGTGGCCAGGAGGGGGG-ACAGACCACGCACTATGTGTGATAGACGCAACAGGAACAAAGGCATTAGACAATCCAGACGTATATGTACTGACATGGAATGGTCAAATAAACAGTGCAACTACACCTCCACTTACCTACTGGGGTATTACAACTTCAGGTAGGAGAGCATGGCAGGACACAGACTTCGGAAAAATTAGACTACCAAAAACAGGCCACGACATA-GACTTTGGACATAAAACTAGATTCGGACCATTTT
GTGCCTAAGAGTATGCTCAGAGCAGGAGACATACTACAGATGGCAACAGGGAGAGTTTACGGGACAGTTCAAACAGCAGTGGTGGCCAGGAGGGGGGgACAGACCACGCACTATGTGTGATAGACGCAACAGGAACAAAGGCATTAGACAATCCAGACGTATATGTACTGACATGGAATGGTCAAATAAACAGTGCAACTACACCTCCACTTACCTACTGGGGTATTACAACTTCAGGTAGGAGAGCATGGCAGGACAcAGACTTCGGAAAAATTAGACTACCAAAAACAGGCCACGACATAaGACTTtGGACATAAAACTAGATTCGGACCATTTT
>C00539 length=551
GTGCCTAAGAGTATGCTCAGAGCAGGAGACATACTACAGATGGCAACAGGGAGAGTTTACGGGACAGTTCAAACAGCAGTGGTGGCCAGGAGGGGGGACAGACCACGCACTATGTGTGATAGACGCAACAGGAACAAAGGCATTAGACAATCCAGACGTATATGTACTGACATGGAATGGTCAAATAAACAGTGCAACTACACCTCCACTTACCTACTGGGGTATTACAACTTCAGGTAGG-AGAGC-ATGGCAGGACACAGACTTCGGAAAAATTAGACTACCAAAAACAGGCCACGACATAGACTTTGGACATAAAACTAGATTCGGACCATTTTGT
GTGCCTAAGAGTATGCTCAGAGCAGGAGACATACTACAGATGGCAACAGGGAGAGTTTACGGGACAGTTCAAACAGCAGTGGTGGCCAGGAGGGGGGACAGACCACGCACTATGTGTGATAGACGCAACAGGAACAAAGGCATTAGACAATCCAGACGTATATGTACTGACATGGAATGGTCAAATAAACAGTGCAACTACACCTCCACTTACCTACTGGGGTATTACAACTTCAGGTAGGgAGAGCcATGGCAGGACACaGACTTCGGAAAAaTTAGACTACCAAAAACAGGCCACGACATAGACTTTGGACATAAAACTAGATTCGgACCATTTTGT
>C00540 length=553
AGAGTATGCTCAGAGCAGGAGACATACTACAGATGGCAACAGGGAGAGTTTACGGGACAGTTCAAACAGCAGTGGTGGCCAGGAGGGGGG-ACAGACCACGCACTATGTGTGATAGACGCAACAGGAACAAAGGCATTAGACAATCCAGACGTATATGTACTGACATGGAATGGTCAAATAAACAGTGCAACTACACCTCCACTTACCTACTGGGGTATTACAACTTCAGGTAGGAGAGCATGGCAGGACACAGACTTC
AGAGTATGCTCAGAGCAGGAGACATACTACAGATGGCAACAGGGAGAGTTTACGGGACAGTTCAAACAGCAGTGGTGGCCAGGAGGGGGGgACAGACCACGCACTATGTGTGATAGACGCAACAGGAACAAAGGCATTAGACAATCCAGACGTATATGTACTGACATGGAATGGTCAAATAAACAGTGCAACTACACCTCCACTTACCTACTGGGGTATTACAACTTCAGGTAGGAGAGCATGGCAGGACACAGACTTC
>C00541 length=551
GAGTATGCTCAGAGCAGGAGACATACTACAGATGGCAACAGGGAGAGTTTACGGGACAGTTCAAACAGCAGTGGTGGCCAGGAGGGGGGACAGACCACGCACTATGTGTGATAGACGCAACAGGAACAAAGGCATTAGACAATCCAGACGTATATGTACTGACATGGAATGGTCAAATAAACAGTGCAACTACACCTCCACTTACCTACTGGGGTATTACAACTTCAGGTAGGAGAGCATGGCAGGACACAGACTTCGGAAAAATTAGACTACCAAAAACAGGCCACGACATAGACTTTGGACATAAAACTAGATTCGGACCATTTTGTGT
GAGTATGCTCAGAGCAGGAGACATACTACAGATGGCAACAGGGAGAGTTTACGGgACAGTTCAAACAGCAGTGGTGGCCAGGAGGGGGGACAGACCACGCACTATGTGTGATAGACGCAACAGGAACAAAGGCATTAGACAATCCAGACGTATATGTACTGACATGGAATGGTCAAATAAaCAGTGCAACTACACCTCCACTTACCTACTGGGGTATTACAACTTCAGGTAGGAGAGCATGGCAGGACACAGaCTTCGGAAAAATTAGACTACCAAAAACAGGCCACGACATAGACTTTGGACATAAAACTAGATTCGGACcATTTTGTGT
>C00542 length=554
GAGTATGCTCAGAGCAGGAGACATACTACAGATGGCAACAGGGAGAGTTTACGGGACAGTTCAAACAGCAGTGGTGGCCAGGAGGGGGGACAGACCACGCACTATGTGTGATAGACGCAACAGGAACAAAGGCATTAGACAATCCAGACGTATATGTACTGACATGGAATGGTCAAATAAACAGTGCAACTACACCTCCACTTACCTACTGGGGTATTACAACTTCAGGTAGGAGAGCATGGCAGGACACAGACTTCGGAAAAATTAGACTACCAAAAACAGG-CCACGACATAGACTTTGGACATAAAACTAGATTCGGACCAT
GAGTATGCTCAGAGCAGGAGACATACTACAGATGGCAACAGGGAGAGTTTACGGGACAGTTCAAACAGCAGTGGTGGCCAGGAGGGGGGACAGACCACGCACTATGTGTGATAGACGCAACAGGAACAAAGGCATTAGACAATCCAGACGTATATGTACTGACATGGAATGGTCAAATAAACAGTGCAACTACACCTCCACTTACCTACTGGGGTATTACAACTTCAGGTAGGAGAGCATGGCAGGACACAGACTTCGGAAAAATTAGACTACCAAAAACAGGgCCACGACATAGACTTTGGACATAAAACTAGATTCGGACCAT
>C00543 length=556
GAGTATGCTCAGAGCAGGAGACATACTACAGATGGCAACAGGGAGAGTTTACGGGACAGTTCAAACAGCAGTGGTGGCCAGGAGGGGGGACAGACCACGCACTATGTGTGATAGACGCAACAGGAACAAAGGCATTAGACAATCCAGACGTATATGTACTGACATGGAATGGTCAAATAAACAGTGCAACTACACCTCCACTTACCTACTGGGGTATTACAACTTCAGGTAGGAGAGCATGGCAGGACACAGACTTCGGAAAAATTAGACTACCAAAAA-CAGGCCACGACATAGACTTTGGACATAAAACTAGATTCGGACCATTTTGT
GAGTATGCTCAGAGCAGGAGACATACTACAGATGGCAACAGGGAGAGTTTACGGGACAGTTCAAACAGCAGTGGTGGCCAGGAGGGGGGACAGACCACGCACTATGTGTGATAGACGCAACAGGAACAAAGGCATTAGACAATCCAGACGTATATGTACTGACATGGAATGGTCAAATAAACAGTGCAACTACACCTCCACTTACCTACTGGGGTATTACAACTTCAGGTAGGAGAGCATGGCAGGACACAGACTTCGGAAAAATTAGACTACCAAAAAaCAGGCCACGACATAGACTTtGGACATAAAACTAGATTCGGACCATTTTGT
>C00544 length=550
ATGCTCAGAGCAGGAGACATACTACAGATGGCAACAGGGAGAGTTTACGGGACAGTTCAAACAGCAGTGGTGGCCAGGAGGGGGGACAGACCACGCACTATGTGTGATAGACGCAACAGGAACAAAGGCATTAGACAATCCAGACGTATATGTACTGACATGGAATGGTCAAATAAACAGTGCAACTACACCTCCACTTACCTACTGGGGTATTACAACTTCAGGTAGGAGAGCATGGCAGGACACAGACTTCGGAAAAATTAGACTACCAAAAACAGGCCACGACATAGACTTTGGACATAAAACTAGATTCGGACCAT
ATGCTCAGAGCAGGAGACATACTACAGATGGCAACAGGGAGAGTTTACGGGACAGTTCAAACAGCAGTGGTGGCCAGGAGGGGGGACAGACCACGCACTATGTGTGATAGACGCAACAGGAACAAAGGCATTAGACAATCCAGACGTATATGTACTGACATGGAATGGTCAAATAAACAGTGCAACTACACCTCCACTTACCTACTGGGGTATTACAACTTCAGGTAGGAGAGCATGGCAGGACACAGACTTCGGAAAAATTAGACTACCAAAAaCAGGCCACGACATAgACTTTGGACATAAAACTAGATTCGGACCAT
>C00545 length=563
GCTCAGAGCAGGAGACATACTACAGATGGCAACAGGGAGAGTTTACGGGACAGTTCAAACAGCAGTGGTGGCCAGGAGGGGGGACAGACCACGCACTATGTGTGATAGACGCAACAGGAACAAAGGCATTAGACAATCCAGACGTATATGTACTGACATGGAATGGTCAAATAAA-CAGTGCAACTACACCTCCACTTACCTACTGGGGTATTACAACTTCAGGTAGGAGAGCATGGCAGG-ACAC-AGACTTCGGAAAAATTAGACTACCAAAAACAGGCCACGACATAGACTTTGGA
GCTCAGAGCAGGAGACATACTACAGATGGCAACAGGGAGAGTTTACGGGACAGTTCAAACAGCAGTGGTGGCCAGGAGGGGGGACAGACCACGCACTATGTGTGATAGACGCAACAGGAACAAAGGCATTAGACAATCCAGACGTATATGTACTGACATGGAATGGTCAAATAAAaCAGTGCAACTACACCTCCACTTACCTACTGGGGTATTACAACTTCAGGTAGGAGAGCATGGcAGGgACACcAGACTTCGGAAAAATTAGACTACCAAAAACAGGCCACGACATAGACTTTGGA
>C00546 length=567
GCTCAGAGCAGGAGACATACTACAGATGGCAACAGGGAGAGTTTACGGGACAGTTCAAACAGCAGTGGTGGCCAGGAGGGGGGACAGACCACGCACTATGTGTGATAGACGCAACAGGAACAAAGGCATTAGACAATCCAGACGTATATGTACTGACATGGAATGGTCAAATAAACAGTGCAACTACACCTCCACTTACCTACTGGGGTATT-ACAACTTCAGGTAGGAGAGCATGGCAGGACACAGACTTCGGAAAAA-TTAGACT
GCTCAGAGCAGGAGACATACTACAGATGGCAACAGGGAGAGTTTACGGGACAGTTCAAACAGCAGTGGTGGCCAGGAGGGGGGACAGACCACGCACTATGTGTGATAGACGCAACAGGAACAAAGGCATTAGACAATCCAGACGTATATGTACTGACATGGAATGGTCAAATAAACAGTGCAACTACACCTCCACTTACCTACTGGGGTATTtACAACTTCAGGTAGGAGAGCATGGCAGGACACAGACTTCGGAAAAAaTTAGACT
>C00547 length=556
CAGAGCAGGAGACATACTACAGATGGCAACAGGGAGAGTTTACGGGACAGTTCAAACAGCAGTGGTGGCCAGGAGGGGGGACAGACCACGCACTATGTGTGATAGACGCAACAGGAACAAAGGCATTAGACAATCCAGACGTATATGTACTGACATGGAATGGTCAAATAAACAGTGCAACTACACCTCCACTTACCTACTGGGGTATTACAACTTCAGGTAGGAGAGCATGGCAGGACACAGACTTCGGAAAAATTAGACTACCAAAAACAGGCCACGACATAGACTTTGG-ACATAAAACTAGATTCGGACCATTTTGTGT
CAGAGCAGGAGACATACTACAGATGGCAACAGGGAGAGTTTACGGGACAGTTCAAACAGCAGTGGTGGCCAGGAGGGGGGACAGACCACGCACTATGTGTGATAGACGCAACAGGAACAAAGGCATTAGACAATCCAGACGTATATGTACTGACATGGAATGGTCAAATAAACAGTGCAACTAcACCTCCACTTACCTACTGGGGTATTACAACTTCAGGTAGGAGAGCATGGCAGGACACAGACTTCGGAAAAATTAGACTACCAAAAaCAGGCCACGACATAGACTTTGGgACATAAAACTAGATTCGGACCATTTTGTGT
>C00548 length=554
CAGAGCAGGAGACATACTACAGATGGCAACAGGGAGAGTTTACGGGACAGTTCAAACAGCAGTGGTGGCCAGGAGGGGGGACAGACCACGCACTATGTGTGATAGACGCAACAGGAACAAAGGCATTAGACAATCCAGACGTATATGTACTGACATGGAATGGTCAAATAAACAGTGCAACTACACCTCCACTTACCTACTGGGGTATTACAACTTCAGGTAGGAGAGCATGGCAGGACACAGACTT
CAGAGCAGGAGACATACTACAGATGGCAACAGGGAGAGTTTACGGGACAGTTCAAACAGCAGTGGTGGCCAGGAGGGGGGACAGACCACGCACTATGTGTGATAGACGCAACAGGAACAAAGGCATTAGACAATCCAGACGTATATGTACTGACATGGAATGGTCAAATAAACAGTGCAACTACACCTCCACTTACCTACTGGGGTATTACAACTTCAGGTAGGAGAGCATGGCAGGACACAGACTT
>C00549 length=557
AGCAGGAGACATACTACAGATGGCAACAGGGAGAGTTTACGGGACAGTTCAAACAGCAGTGGTGGCCAGGAGGGGGGACAGACCACGCACTATGTGTGATAGACGCAACAGGAACAAAGGCATTAGACAATCCAGACGTATATGTACTGACATGGAATGGTCAAATAAACAGTGCAACTACACCTCCACTTACCTACTGGGGTATTACAACTTCAGGTAGGAGAGCATGGCAGGACACAGACTTCG
AGCAGGAGACATACTACAGATGGCAACAGGGAGAGTTTACGGGACAGTTCAAACAGCAGTGGTGGCCAGGAGGGGGGACAGACCACGCACTATGTGTGATAGACGCAACAGGAACAAAGGCATTAGACAATCCAGACGTATATGTACTGACATGGAATGGTCAAATAAACAGTGCAACTACACCTCCACTTACCTACTGGGGTATTACAACTTCAGGTAGGAGAGCATGGCAGGACACAGACTTCG
>C00550 length=551
ATACTACAGATGGCAACAGGGAGAGTTTACGGGACAGTTCAAACAGCAGTGGTGGCCAGGAGGGGGGACAGACCACGCACTATGTGTGATAGACGCAACAGGAACAAAGGCATTAGACAATCCAGACGTATATGTACTGACATGGAATGGTCAAATAAACAGTGCAACTACACCTCCACTTACCTACTGGGGTATTACAACTTCAGGTAGGAGAGCATGGCAGGACACAGACTT
ATACTACAGATGGCAACAGGGAGAGTTTACGGGACAGTTCAAACAGCAGTGGTGGCCAGGAGGGGGGACAGACCACGCACTATGTGTGATAGACGCAACAGGAACAAAGGCATTAGACAATCCAGACGTATATGTACTGACATGGAATGGTCAAATAAACAGTGCAACTACACCTCCACTTACCTACTGGGgTATTACAACTTCAGGTAGGAGAGCATGGCAGGACACAGACTT
>C00551 length=556
TACAGATGGCAACAGGGAGAGTTTACGGGACAGTTCAAACAGCAGTGGTGG-CCAGGAGGGGGG-ACAGACCACGCACTATGTGTGATAGACGCAACAGGAACAAAGGCATTAGACAATCCAGACGTATATGTACTGACATGGAATGGTCAAATAAACAGTGCAACTACACCTCCACTTACCTACTGGGGTATTACAACTTCAGGTAGGAGAGCATGGCAGGACACAGACTTCGGAAAAATTAGACTACCAAAAACAGGCCACGACATAGACTTTGGACATAAAACTAGATTCGGACCATTTTGTG
TACAGATGGCAACAGGGAGAGTTTACGGGACAGTTCAAACAGCAGTGGTGGgCCAGGAGGGGGGgACAGACCACGCACTATGTGTGATAGACGCAACAGGAACAAAGGCATTAGACAATCCAGACGTATATGTACTGACATGGAATGGTCAAATAAACAGTGCAACTACACCTCCACTTACCTACTGGGGTATTACAACTTCAGGTAGGAGAGCATGGCAGGACACAGACTTCGGAAAAATTAGACTACCAAAAaCAGGCCACGACATAGACTTTGGACATAAAACTAGATTCGGACCATTTtGTG
>C00552 length=561
ACAGATGGCAACAGGGAGAGTTTACGGGACAGTTCAAACAGCAGTGGTGGCCAG
ACAGATGGCAACAGGGAGAGTTTACGGGACAGTTCAAACAGCAGTGGTGGCCAG
>C00553 length=557
ACAGATGGCAACAGGGAGAGTTTACGGGACAGTTCAAACAGCAGTGGTGGCCAGGAGGGGGGACAGACCACGCACTATGTGTGATAGACGCAACAGGAACAAAGGCATTAGACAATCCAGACGTATATGTACTGACATGGAA-TGGTCAAATAAACAGTGCAACTACACCTCCACTTACCTACTGGGGTATTACAACTTCAGGTAGGAGAGCATGGCAGGACACAGACTTCGGAAAAATTAGACTACCAAAAACAGGCCACGACATAGACTTTGGACATAAAACTAGATTCGGACCATTTTGTGT
ACAGATGGCAACAGGGAGAGTTTACGGGACAGTTCAAACAGCAGTGGTGGCCAGGAGGGGGGACAGACCACGCACTATGTGTGATAGACGCAACAGGAACAAAGGCATTAGACAATCCAGACGTATATGTACTGACATGGAAaTGGTCAAATAAACAGTGCAACTACACCTCCACTTACCTACTGGGGTATTACAACTTCAGGTAGGAGAGCATGGCAGGACACAGACTTCGGAAAAATTAGACTACCAAAAACAGGCCACGACATAGACTTTGGACATAAAACTAGATTCGGACCATTTtGTGT
>C00554 length=560
AGATGGCAACAGGGAGAGTTTACGGGACAGTTCAAACAGCAGTGGTGGCCAGGAGGGGGGACAGACCACGCACTATGTGTGATAGACGCAACAGGAACAAAGGCATTAGACAATCCAGACGTATATGTACTGACATGGAATGGTCAAATAAACAGTGCAACTACACCTCCACTTACCTACTGGGGTATTACAACTTCAGGTAGGAGAGCATGGCAGGACACAGACT
AGATGGCAACAGGGAGAGTTTACGGGACAGTTCAAACAGCAGTGGTGGCCAGGAGGGGGGACAGACCACGCACTATGTGTGATAGACGCAACAGGAACAAAGGCATTAGACAATCCAGACGTATATGTACTGACATGGAATGGTCAAATAAACAGTGCAACTACACCTCCACTTACCTACTGGGGTATTACAACTTCAGGTAGGAGAGCATGGCAGGACACAGACT
>C00555 length=563
GATGGCAACAGGGAGAGTTTACGGGACAGTTCAAACAGCAGTGGTGGCCAGGAGGGGGGACAGACCACGCACTATGTGTGATAGACGCAACAGGAACAAAGGCATTAGACAATCCAGACGTATATGTACTGACATGGAATGGTCAAATAAACAGTGCAACTACACCTCCACTTACCTACTGGGGTATTACAACTTCAGGTAGGAGAGCATGGCAGGACACAGACTTCGGAAAAATTAGACTACCAAAAACAGGCCACGACATAGACTTTGGACATAAAACTAGATTCGGACCATTTTGTG
GATGGCAACAGGGAGAGTTTACGGGACAGTTCAAACAGCAGTGGTGGCCAGGAGGGGGGACAGACCACGCACTATGTGTGATAGACGCAACAGGAACAAAGGCATTAGACAATCCAGACGTATATGTACTGACATGGAATGGTCAAATAAACAGTGCAACTACACCTCCACTTACCTACTGGGGTATTACAACTTCAGGTAGGAGAGCATGGCAGGACACAGACTTCGGAAAAATTAGACTACCAAAAACAGGCCACGACATAGACTTTGGACATAAAaCTAGATTCGGACCATTTTGTG
>C00556 length=551
CAGGGAGAGTTTACGGGACAGTTCAAACAGCAGTGGTGGCCAGGAGGGGGGACAGACCACGCACTATGTGTGATAGACGCAACAGGAACAAAGGCATTAGACAATCCAGACGTATATGTACTGACATGGAATGGTCAAATAAACAGTGCAACTACACCTCCACTTACCTACTGGGGTATTACAACTTCAGGTAGGAGAGCATGGCAGGACACAGACTTCGGAAAAATTAGACTACCAAAAACAGGCCACGACATAGACTTTGGACATAAAA-CTAGATTCGGACCATT
CAGGGAGAGTTTACGGGACAGTTCAAACAGCAGTGGTGGCCAGGAGGGGGGACAGACCACGCACTATGTGTGATAGACGCAACAGGAACAAAGGCATTAGACAATCCAGACGTATATGTACTGACATGGAATGGTCAAATAAACAGTGCAACTACACCTCCACTTACCTACTGGGGTATTACAACTTCAGGTAGGAGAGCATGGCAGGACACAGACTTCGGAAAAATTAGACTACCAAAAACAGGCCACGACATAGACTTTGGACATAAAAaCTAGATTCGGACCATT
>C00557 length=556
AGGGAGAGTTTACGGGACAGTTCAAACAGCAGTGGTGGCCAGGAGGGGGGACAGACCACGCACTATGTGTGATAGACGCAACAGGAACAAAGGCATTAGACAATCCAGACGTATATGTACTGACATGGAATGGTCAAATAAACAGTGCAACTACACCTCCACTTACCTACTGGGGTATTACAACTTCAGGTAGGAGAGCATGGCAGGACACAGACTT
AGGGAGAGTTTACGGGACAGTTCAAACAGCAGTGGTGGCCAGGAGGGGGGACAGACCACGCACTATGTGTGATAGACGCAACAGGAACAAAGGCATTAGACAATCCAGACGTATATGTACTGACATGGAATGGTCAAATAAACAGTGCAACTACACCTCCACTTACCTACTGGGgTATTACAACTTCAGGTAGGAGAGCATGGCAGGACACAGACTT
>C00558 length=553
GGAGAGTTTACGGGACAGTTCAAACAGCAGTGGTGGCCAGGAGGGGGGACAGACCACGCACTATGTGTGATAGACGCAACAGGAACAAAGGCATTAGACAATCCAGACGTATATGTACTGACATGGAATGGTCAAATAAACAGTGCAACTACACCTCCACTTACCTACTGGGGTATTACAACTTCAGGTAGGAGAGCATGGCAGGACACAGACTTCGGAAAAATTAGACTACCAAAAACAGGCCACGACATAGACTTTGGACATAAAACTAGATTCGGACCATTTTGT
GGAGAGTTTACGGGACAGTTCAAACAGCAGTGGTGGCCAGGAGGGGGGACAGACCACGCACTATGTGTGATAGACGCAACAGGAACAAAGGCATTAGACAATCCAGACGTATATGTACTGACATGGAATGGTCAAATAAACAGTGCAACTACACCTCCACTTACCTACTGGGGTATTACAACTTCAGGTAGGAGAGCATGGCAGGACACAGACTTCGGAAAAATTAGACTACCAAAAACAGGCCACGACATAGACTTTGGACATAAAACTAGATTCGGACCATTTTGT
>C00559 length=549
AGAGTTTACGGGACAGTTCAAACAGCAGTGGTGGCCAGGAGGGGGGACAGACCACGCACTATGTGTGATAGACGCAACAGGAACAAAGGCATTAGACAATCCAGACGTATATGTACTGACATGGAATGGTCAAATAAACAGTGCAACTACACCTCCACTTACCTACTGGGGTATTACAACTTCAGGTAGGAGAGCATGGCAGGACACAGACTTCGGAAAAATTAGACTACCAAAAACAGGCCACGACATAGACTTTGGACATAAAACTAGATTCGGACCATTTTGTGT
AGAGTTTACGGGACAGTTCAAACAGCAGTGGTGGCCAGGAGGGGGGACAGACCACGCACTATGTGTGATAGACGCAACAGGAACAAAGGCATTAGACAATCCAGACGTATATGTACTGACATGGAATGGTCAAATAAACAGTGCAACTACACCTCCACTTACCTACTGGGGTATTACAACTTCAGGTAGGAGAGCATGGCaGGACACAGACTTCGGAAAAATTAGACTACCAAAAACAGGCCACGACATAGACTTTGGACATAAAACTAGATTcGGACCATTTTGTGT
>C00560 length=560
GTTTACGGGACAGTTCAAACAGCAGTGGTGGCCAGGAGGGGGGACAGACCACGCACTATGTGTGATAGACGCAACAGGAACAAAGGCATTAGACAATCCAGACGTATATGTACTGACATGGAATGGTCAAATAAACAGTGCAACTACACCTCCACTTACCTACTGGGGTATTACAACTTCAGGTAGGAGAGCATGGCAGGACACAGACTTCGGAAAAATTAGACTACCAAAAACAGGCCACGACATAGACTTTGGACATAAAACTAGATTCGGACCATTTTGTGTA
GTTTACGGGACAGTTCAAACAGCAGTGGTGGCCAGGAGGGGGGACAGACCACGCACTATGTGTGATAGACGCAACAGGAACAAAGGCATTAGACAATCCAGACGTATATGTACTGACATGGAATGGTCAAATAAACAGTGCAACTACACCTCCACTTACCTACTGGGGTATTACAACTTCAGGTAGGAGAGCATGGCAGGACACAGACTTCGGAAAAATTAGACTACCAAAAACAGGCCACGACATAGACTTTGGACATAAAACTAGATTCGGACCATTTTGTGTA
>C00561 length=560
TTACGGGACAGTTCAAACAGCAGTGGTGGCCAGGAGGGGGG-ACAGACCACGCACTATGTGTGATAGACGCAACAGGAACAAAGGCATTAGACAATCCAGACGTATATGTACTGACATGGAATGGTCAAATAAACAGTGCAACTACACCTCCACTTACCTACTGGGGTATTACAACTTCAGGTAGGAGAGCATGGCAGGACACAGACTTCGGAAAAATTAGACTACCAAAAACAGGCC-ACGACATAGACTTTGGACATAAAACTAGATTCGGACCATTTT-GT
TTACGGGACAGTTCAAACAGCAGTGGTGGCCAGGAGGGGGGgACAGACCACGCACTATGTGTGATAGACGCAACAGGAACAAAGGCATTAGACAATCCAGACGTATATGTACTGACATGGAATGGTCAAATAAACAGTGCAACTACACCTCCACTTACCTACTGGGGTATTACAACTTCAGGTAGGAGAGCATGGCAGGACACAGACTTCGGAAAAATTAGACTACCAAAAACAGGCCcACGACATAGACTTTGGACATAAAACTAGATTCGgACCATTTTtGT
>C00562 length=555
TACGGGACAGTTCAAACAGCAGTGGTGGCCAGGAGGGGGGACAGACCACGCACTATGTGTGATAGACGCAACAGGAACAAAGGCATTAGACAATCCAGACGTATATGTACTGACATGGAATGGTCAAATAAACAGTGCAACTACACCTCCACTTACCTACTGGGGTATTACAACTTCAGGTAGGAGAGCATGGCAGGACACAGACTTCGGAAAAATTAGACTACCAAAAACAGGCCACGACATAGACTTTGGACATAAAACTAGATTCGGACCATTTTGTG
TACGGGACAGTTCAAACAGCAGTGGTGGCCAGGAGGGGGGACAGACCACGCACTATGTGTGATAGACGCAACAGGAACAAAGGCATTAGACAATCCAGACGTATATGTACTGACATGGAATGGTCAAATAAACAGTGCAACTACACCTCCACTTACCTACTGGGGTATTACAACTTCAGGTAGGAGAGCATGGCAGGACACAGACTTCGGAAAAATTAGACTACCAAAAACAGGCCACGACATAGACTTTGGACATAAAaCTAGATTCGGACCATTTTGTG
>C00563 length=550
GGGACAGTTCAAACAGCAGTGGTGGCCAGGAGGGGGGACAGACCACGCACTATGTGTGATAGACGCAACAGGAACAAAGGCATTAGACAATCCAGACGTATATGTACTGACATGGAATGGTCAAATAAACAGTGCAACTACACCTCCACTTACCTACTGGGGTATTACAACTTCAGGTAGGAGAGCATGG-CAGGACACAGACTTCGGAAAAATTAGACTACCAAAAACAGGCCACGACATAGACTTTGGACATAAAACTAGATTCGGACCATTTTGT
GGGACAGTTCAAACAGCAGTGGTGGCCAGGAGGGGGgACAGACCACGCACTATGTGTGATAGACGCAACAGGAACAAAGGCATTAGACAATCCAGACGTATATGTACTGACATGGAATGGTCAAATAAACAGTGCAACTACACCTCCACTTACCTACTGGGGTATTACAACTTCAGGTAGGAGAGCATGGgCAGGACACAGACTTCGGAAAAaTTAGACTACCAAAAACAGGCCACGACATAGACTTTGGACATAAAACTAGATTCGGACCATTTTGT
>C00564 length=554
GGGACAGTTCAAACAGCAGTGGTGGCCAGGAGGGGGGACAGACCACGCACTATGTGTGATAGACGCAACAGGAACAAAGGCATTAGACAATCCAGACGTATATGTACTGACATGGAATGGTCAAATAAACAGTGCAACTACACCTCCACTTACCTACTGGGGTATTACAACTTCAGGTAGGAGAGCATGGCAGGACACAGACTTCGGAAAAATTAGACTACCAAAAACAGGCCACGACATAGACTTTGGACATAAAACTAGATTCGGACCATTTTGTG
GGGACAGTTCAAACAGCAGTGGTGGCCAGGAGGGGGGACAGACCACGCACTATGTGTGATAGACGCAACAGGAACAAaGGCATTAGACAATCCAGACGTATATGTACTGACATGGAATGGTCAAATAAACAGTGCAACTACACCTCCACTTACCTACTGGGGTATTACAACTTCAGGTAGGAGAGCATGGCAGGACACAGACTTCGGAAAAATTAGACTACCAAAAaCAGGCCACGACATAGACTTTGGACATAAAaCTAGATTCGGACCATTTTGTG
>C00565 length=544
TTCAAACAGCAGTGGTGGCCAGGAGGGGGGACAGACCACGCACTATGTGTGATAGACGCAACAGGAACAAAGGCATTAGACAATCCAGACGTATATGTACTGACATGGAATGGTCAAATAAACAGTGCAACTACACCTCCACTTACCTACTGGGGTATTACAACTTCAGGTAGGAGAGCATGGCAGGACACAGACTTCGGAAAAATTAGACTACCAAAAACAGGCCACGACATAGACTTTGGACATAAAACTA-GATTCGGACCATTTTGT
TTCAAACAGCAGTGGTGGCCAGGAGGGGGgACAGACCACGCACTATGTGTGATAGACGCAACAGGAACAAAGGCATTAGACAATCCAGACGTATATGTACTGACATGGAATGGTCAAATAAACAGTGCAACTACACCTCCACTTACCTACTGGGGTATTACAACTTCAGGTAGGAGAGCATGGCAGGACACAGACTTCGGAAAAATTAGACTACCAAAAACAGGCCACGACATAGACTTTGGACATAAAACTAaGATTCGGACcATTTTGT
>C00566 length=549
TCAAACAGCAGTGGTGGCCAGGAGGGGGGACAGACCACGCACTATGTGTGATAGACGCAACAGGAACAAAGGCATTAGACAATCCAGACGTATATGTACTGACATGGAATGGTCAAATAAACAGTGCAACTACACCTCCACTTACCTACTGGGGTATTACAACTTCAGGTAGGAGAGCATGGCAGGACACAGACTTCGGAAAAATTAGACTACCAAAAACAGGCCACGACATAGACTTTGGACATAAAACTAGATTCGGACCATTTT-GTGT
TCAAACAGCAGTGGTGGCCAGGAGGGGGGACAGACCACGCACTATGTGTGATAGACGCAACAGGAACAAAGGCATTAGACAATCCAGACGTATATGTACTGACATGGAATGGTCAAATAAACAGTGCAACTACACCTCCACTTACCTACTGGGGTATTACAACTTCAGGTAGGAGAGCATGGCAGGACACAGACTTCGGAAAAaTTAGACTACCAAAAACAGGCCACGACATAGACTTTGGACATAAAACTAGATTCGGACCATTTTtGTGT
>C00567 length=553
AAACAGCAGTGGTGGCCAGGAGGGGGGACAGACCACGCACTATGTGTGATAGACGCAACAGGAACAAAGGCATTAGACAATCCAGACGTATATGTACTGACATGGAATGGTCAAATAAACAGTGCAACTACACCTCCACTTACCTACTGGGGTATTACAACTTCAGGTAGGAGAGCATGGCAGGACACAGACTTCGGAAAAATTAGACTACCAAAAACAGGCCACGACATAGACTTTGGACATAAAACTAGATTCGGACCATTTTGTG
AAACAGCAGTGGTGGCCAGGAGGGGGGACAGACCACGCACTATGTGTGATAGACGCAACAGGAACAAAGGCATTAGACAATCCAGACGTATATGTACTGACATGGAATGGTCAAATAAACAGTGCAACTACACCTCCACTTACCTACTGGGGTATTACAACTTCAGGTAGGAGAGCATGGCAGGACACAGACTTCGGAAAAATTAGACTACCAAAAACAGGCCACGACATAGACTTTGGACATAAAACTAGATTCGGACCATTTTGTG
>C00568 length=553
ACAGCAGTGGTGGCCAGGAGGGGGGACAGACCACGCACTATGTGTGATAGACGCAACAGGAACAAAGGCATTAGACAATCCAGACGTATATGTACTGACATGGAATGGTCAAATAAACAGTGCAACTACACCTCCACTTACCTACTGGGGTATTACAACTTCAGGTAGGAGAGCATGGCAGGACACAGACTTCGGAAAAA-TTAGACTACCAAAAACAGGCCACGACATAGACTTT-GGACATAAAACTAGATTCGGACCATTTTGT
ACAGCAGTGGTGGCCAGGAGGGGGgACAGACCACGCACTATGTGTGATAGACGCAACAGGAACAAAGGCATTAGACAATCCAGACGTATATGTACTGACATGGAATGGTCAAATAAACAGTGCAACTACACCTCCACTTACCTACTGGGGTATTACAACTTCAGGTAGGAGAGCATGGCAGGACACAGACTTCGGAAAAAaTTAGACTACCAAAAACAGGCCACGACATAGACTTTtGGACATAAAACTAGATTCGGACCATTTTGT
>C00569 length=546
ACAGCAGTGGTGGCCAGGAGGGGGGACAGACCACGCACTATGTGTGATAGACGCAACAGGAACAAAGGCATTAGACAATCCAGACGTATATGTACTGACATGGAATGGTCAAATAAACAGTGCAACTACACCTCCACTTACCTACTGGGGTATTACAACTTCAGGTAGGAGAGCATGGCAGGACACAGACTTCGGAAAAATTAGACTACCAAAAACAGGCCACGACATAGACTTTGGACATAAAACTAGATTCGGACCATTTTGTGT
ACAGCAGTGGTGGCCAGGAGGGGGGACAGACCACGCACTATGTGTGATAGACGCAACAGGAACAAAGGCATTAGACAATCCAGACGTATATGTACTGACATGGAATGGTCAAATAAACAGTGCAACTACACCTCCACTTACCTACTGGGGTATTACAACTTCAGGTAGGAGAGCATGGCAGGACACAGACTTCGGAAAAATTAGACTACCAAAAACAGGCCACGACATAGACTTTGGACATAAAACTAGATTCGGACCATTTTGTGT
>C00570 length=545
CAGCAGTGGTGGCCAGGAGGGGGGACAGACCACGCACTATGTGTGATAGACGCAACAGGAACAAAGGCATTAGACAATCCAGACGTATATGTACTGACATGGAATGGTCAAATAAACAGTGCAACTACACCTCCACTTACCTACTGGGGTATTACAACTTCAGGTAGGAGAGCATGGCAGGACACAGACTTCGGAAAAATTAG-ACTACCAAAAACAGGCCACGACATAGACTTTGGACATAAAACTAGATTCGGACCATTTTGT
CAGCAGTGGTGGCCAGGAGGGGGGACAGACCACGCACTATGTGTGATAGACGCAACAGGAACAAAGGCATTAGACAATCCAGACGTATATGTACTGACATGGAATGGTCAAATAAACAGTGCAACTACACCTCCACTTACCTACTGGGGTATTACAACTTCAGGTAGGAGAGCATGGCAGGACACAGACTTCGGAAAAATTAGgACTACCAAAAACAGGCCACGACATAGACTTTGGACATAAAACTAGATTCGgACCATTTTGT
>C00571 length=547
CAGCAGTGGTGGCCAGGAGGGGGG-ACAGACCACGCACTATGTGTGATAGACGCAACAGGAACAAAGGCATTAGACAATCCAGACGTATATGTACTGACATGGAATGGTCAAATAAACAGTGCAACTACACCTCCACTTACCTACTGGGGTATTACAACTTCAGGTAGGAGAGCATGGCAGGACACAGACTTCGGAAAAATTAGACTACCAAAAACAGGCCACGACATAGACTTTGGACATAAAACTAGATTCGGACCATTTTGTG
CAGCAGTGGTGGCCAGGAGGGGGGgACAGACCACGCACTATGTGTGATAGACGCAACAGGAACAAAGGCATTAGACAATCCAGACGTATATGTACTGACATGGAATGGTCAAATAAACAGTGCAACTACACCTCCACTTACCTACTGGGGTATTACAACTTCAGGTAGGAGAGCATGGCAGGACACAGACTTCGGAAAAaTTAGACTACCAAAAACAGGCCACGACATAGACTTTGGACATAAAACTAGATTCGGACCATTTTGTG
>C00572 length=556
AGCAGTGGTGGCCAGGAGGGGGGACAGACCACGCACTATGTGTGATAGACGCAACAGGAACAAAGGCATTAGACAATCCAGACGTATATGTACTGACATGGAATGGTCAAATAAACAGTGCAACTACACC-TCCACTTACCTACTGGGGTATTACAACTTCAGGTAGGAGAGCATGGCAGGACACAGACTTCGGAAAAATTAGACTACCAAAAACAGGCCACGACATAGACTTTGGACATAAAACTAGATTCGGACCATTTTGT
AGCAGTGGTGGCCAGGAGGGGGGACAGACCACGCACTATGTGTGATAGACGCAACAGGAACAAAGGCATTAGACAATCCAGACGTATATGTACTGACATGGAATGGTCAAATAAACAGTGCAACTACACCcTCCACTTACCTACTGGGGTATTACAACTTCAGGTAGgAGAGCATGGCAGGACACAGACTTCGGAAAAATTAGACTACCAAAAACAGGCCACGACATAGACTTTGGACATAAAACTAGATTCGGACCATTTTGT
>C00573 length=554
GCAGTGGTGGCCAGGAGGGGGGACAGACCACGCACTATGTGTGATAGACGCAACAGGAACAAAGGCATT-AGACAATCCAGACGTATATGTACTGACATGGAATGGTCAAATAAACAGTGCAACTACACCTCCACTTACCTACTGGGGTATTACAACTTCAGGTAGGAGAGCATGGCAGGACACAGACTTCG
GCAGTGGTGGCCAGGAGGGGGGACAGACCACGCACTATGTGTGATAGACGCAACAGGAACAAAGGCATTtAGACAATCCAGACGTATATGTACTGACATGGAATGGTCAAATAAACAGTGCAACTACACCTCCACTTACCTACTGGGGTATTACAACTTCAGGTAGGAGAGCATGGCAGGACACAGACTTCG
>C00574 length=548
GTGGTGGCCAGGAGGGGGGACAGACCACGCACTATGTGTGATAGACGCAACAGGAACAAAGGCATTAGACAATCCAGACGTATATGTACTGACATGGAATGGTCAAATAAACAGTGCAACTACACCTCCACTTACCTACTGGGGTATTACAACTTCAGGTAGGAGAGCATGGCAGGACACAGACTTCGGAAAAATTAGACTACCAAAAACAGGCCACGACATAGACTTTGGACATAAAACTAGATTCGGACCATTTTGTGTAAAAAACCCACCGCGCGAA-TTCCGTAATGACCCACCAAAACCTATCAATA
GTGGTGGCCAGGAGGGGGGACAGACCACGCACTATGTGTGATAGACGCAACAGGAACAAAGGCATTAGACAATCCAGACGTATATGTACTGACATGGAATGGTCAAATAAACAGTGCAACTACACCTCCACTTACCTACTGGGGTATTACAaCTTCAGGTAGGAGAGCATGgCAGGACACAGACTTCGGAAAAATTAGACTACCAAAAACAGGCCACGACATAGACTTTGGACATAAAACTAGATTCGGACCATTTTGTGTAAAAAaCCCACCGCGCGAAaTTCCGTAATGACCCACCAAAACcTATCAATA
>C00575 length=550
GGTGGCCAGGAGGGGGGACAGACCACGCACTATGTGTGATAGACGCAACAGGAACAAAGGCATTAGACAATCCAGACGTATATGTACTGACATGGAATGGTCAAATAAACAGTGCAACTACACCTCCACTTACCTACTGGGGTATTACAACTTCAGGTAGGAGAGCATGGCAGGACACAGACTTCGGAAAAATTAGACTACCAAAAACAGGCCACGACATAGACTTTGGACATAAAACTAGATTCGGACCATTTTGTG
GGTGGCCAGGAGGGGGGACAGACCACGCACTATGTGTGATAGACGCAACAGGAACAAAGGCATTAGACAATCCAGACGTATATGTACTGACATGGAATGGTCAAATAAACAGTGCAACTACACCTCCACTTACCTACTGGGGTATTACAACTTCAGGTAGGAGAGCATGGCAGGACACAGACTTCGGAAAAaTTAGACTACCAAAAaCAGGCCACGACATAGACTTTGGACATAAAACTAGATTCGGACCATTTTGTG
>C00576 length=548
GTGGCCAGGAGGGGGGACAGACCACGCACTATGTGTGATAGACGCAACAGGAACAAAGGCATTAGACAATCCAGACGTATATGTACTGACATGGAATGGTCAAATAAACAGTGCAACTACACCTCCACTTACCTACTGGGGTATTACAACTTCAGGTAGGAGAGCATGGCAGGACACAGACTTCGGAAAAATTAGACTACCAAAAACAGGCCACGACATAGACTTTGGACATAAAACTAGATTCGGACCATTTTGTGTAAAAAACCCACCGCGCGAATTCCGTAATGACCCACCAAAACCTATCAATATTTGGGTGAAATACAA
GTGGCCAGGAGGGGGGACAGACCACGCACTATGTGTGATAGACGCAACAGGAACAAAGGCATTAGACAATCCAGACGTATATGTACTGACATGGAATGGTCAAATAAACAGTGCAACTACACCTCCACTTACCTACTGGGgTATTACAACTTCAGGTAGGAGAGCATGGCAGGACACAGACTTCGgAAAAATTAGACTACCAAAAACAGGCCACGACATAGACTTTGGACATAAAaCTAGATTCGGACCATTTTGTGTAAAAAaCCCACCGCGCGAATTCCGTAATGACCCACCAAAACCTATCAATATTTGGgTGAAATACAA
>C00577 length=547
GTGGCCAGGAGGGGGGACAGACCACGCACTATGTGTGATAGACGCAACAGGAACAAAGGCATTAGACAATCCAGACGTATATGTACTGACATGGAATGGTCAAATAAACAGTGCAACTACACCTCCACTTACCTACTGGGGTATTACAACTTCAGGTAGGAGAGCATGGCAGGACACAGACTTCGGAAAAA-TTAGACTACCAAAAACAGGCCACGACATAGACTTTGGACATAAAACTAGATTCGGACCATTTTGTGTAAAAAACCCACCGCGCGAATTCCGTAATGACCCACCAAAACCTATCAATATTTGGGTGAAA-TACAAG
GTGGCCAGGAGGGGGGACAGACCACGCACTATGTGTGATAGACGCAACAGGAACAAAGGCATTAGACAATCCAGACGTATATGTACTGACATGGAATGGTCAAATAAACAGTGCAACTACACCTCCACTTACCTACTGGGGTATTACAACTTCAGGTAGGAGAGCATGGCAGGACACAGACTTCGgAAAAAaTTAGACTACCAAAAaCAGGCCACGACATAGACTTTGGACATAAAACTAGATTCGGACCATTTTGTGTAAAAAACCCACCGCGCGAATTCCGTAATGACCCACCAAAACCTATCAATATTTGGGTGAAAaTACAAG
>C00578 length=551
GGCCAGGAGGGGGGACAGACCACGCACTATGTGTGATAGACGCAACAGGAACAAAGGCATTAGACAATCCAGACGTATATGTACTGACATGGAATGGTCAAATAAACAGTGCAACTACACCTCCACTTACCTACTGGGGTATTACAACTTCAGGTAGGAGAGCATGGCAGGACACAGACTTCGGAAAAATTAGACTACCAAAAACAGGCCACGACATAGACTTTGGACATAAAACTAGATTCGGACCATTTTGTG
GGCCAGGAGGGGGGACAGACCACGCACTATGTGTGATAGACGCAACAGGAACAAAGGCATTAGACAATCCAGACGTATATGTACTGACATGGAATGGTCAAATAAACAGTGCAACTACACCTCCACTTACCTACTGGGGTATTACAACTTCAGGTAGGAGAGCATGGCAGGACACAGACTTCGGAAAAATTAGACTACCAAAAACAGGCCACGACATAGACTTTGGACATAAAaCTAGATTCGGACCATTTTGTG
>C00579 length=548
GGCCAGGAGGGGGGACAGACCACGCACTATGTGTGATAGACGCAACAGGAACAAAGGCATTAGACAATCCAGACGTATATGTACTGACATGGAATGGTCAAATAAACAGTGCAACTACACCTCCACTTACCTACTGGGGTATTACAACTTCAGGTAGGAGAGCATGGCAGGACACAGACTTCGGAAAAATTAGACTACCAAAAACAGGCCACGACATAGACTTTGGACATAAAACTAGATTCGGACCATTTTGT
GGCCAGGAGGGGGGACAGACCACGCACTATGTGTGATAGACGCAACAGGAACAAAGGCATTAGACAATCCAGACGTATATGTACTGACATGGAATGGTCAAATAAACAGTGCAACTACACCTCCACTTACCTACTGGGGTATTACAACTTCAGGTAGGAGAGCATGGCAGGACACAGACTTCGGAAAAATTAGACTACCAAAAACAGGCCACGACATAGACTTTGGACATAAAACTAGATTCGGACCATTTTGT
>C00580 length=553
GGGGACAGACCACGCACTATGTGTGATAGACGCAACAGGAACAAAGGCATTAGACAATCCAGACGTATATGTACTGACATGGAATGGTCAAATAAACAGTGCAACTACACCTCCACTTACCTACTGGGGTATTACAACTTCAGGTAGGAGAGCATGGCAGGACACAGACTTCGGAAAAA-TTAGACTACCAAAAACAGGCCACGACATAGACTTTGGACATAAAACTAGATTCGGACCATTTTGTGTAAAAAACCC-ACCGCGCGAATTCCGTAATGAC
GGGGACAGACCACGCACTATGTGTGATAGACGCAACAGGAACAAAGGCATTAGACAATCCAGACGTATATGTACTGACATGGAATGGTCAAATAAACAGTGCAACTACACCTCCACTTACCTACTGGGGTATTACAACTTCAGGTAGGAGAGCATGGCAGGACaCAGACTTCGGAAAAAaTTAGACTACCAAAAACAGGCCACGACATAGACTTtGGACATAAAACTAGATTCGGACCATTTTGtGTAAAAAaCCCcACCGCGCGAATTCCGTAATGAC
>C00581 length=547
GACAGACCACGCACTATGTGTGATAGACGCAACAGGAACAAAGGCATTAGACAATCCAGACGTATATGTACTGACATGGAATGGTCAAATAAACAGTGCAACTACACCTCCACTTACCTACTGGGGTATTACAACTTCAGGTAGGAGAGCATGGCAGGACACAGACTTCGGAAAAATTAGACTACCAAAAACAGGCCACGACATAGACTTTGGACATAAAA-CTAGATTCGGACCATTTTGTGTAAAAAACCCACCGC-GCGAATTCCGTAATGACCCACCAAAACCTATCAATATTTGGGTGAAATACAA-
GACAGACCACGCACTATGTGTGATAGACGCAACAGGAACAAAGGCATTAGACAATCCAGACGTATATGTACTGACATGGAATGGTCAAATAAACAGTGCAACTACACCTCCACTTACCTACTGGGGTATTACAACTTCAGGTAGGAGAGCATGGCAGGACACAGACTTCGGAAAAATTAGACTACCAAAAACAGGCCACGACATAGACTTTGGACATAAAAaCTAGATTCGGACCATTTTGTGTAAAAAACCCACCGCcGCGAATTCcGTAaTGACCCACCAAAACCTATCAATATTTGGGTGAAATACAAa
>C00582 length=551
ACAGACCACGCACTATGTGTGATAGACGCAACAGGAACAAAGGCATTAGACAATCCAGACGTATATGTACTGACATGGAATGGTCAAATAAACAGTGCAACTACACCTCCACTTACCTACTGGGGTATTACAACTTCAGGTAGGAGAGCATGGCAGGACACAGACTTCGGAAAAATTAGACTACCAAAAACAGGCCACGACATAGACTTTGGACATAAAACTAGATTCGGACCATTTTGTGTAAAAAACCCACCGCGCGAATTCCGTAATGA-CCCACCAAAACCTATCAATATTTGGGTGAAATACAAGTTCTTTTTTCAGTTCGGCGGCATGTACCAGCCTCCCTGCGGAATCCAGGATCCAGGAACTTCTAACCCGACCTATCCTGTCCGGATGGGAGGAGCAGTTACA
ACAGACCACGCACTATGTGTGATAGACGCAACAGGAACAAAGGCATTAGACAATCCAGACGTATATGTACTGACATGGAATGGTCAAATAAACAGTGCAACTACACCTCCACTTACCTACTGGGGTATTACAACTTCAGGTAGGAGAGCATGGCAGGACACAGACTTCGGAAAAATTAGACTACCAAAAACAGGCCACGACATAGACTTTGGACATAAAACTAGATTCGGACCATTTTGTGTAAAAAACCCACCGCGCGAATTCCGTAATGAaCCCACCAAAACCTATCAATATTTGGGTGAAATACAAGTTCTTTTTTCAGTTCGGCGGCATGTACCAGCCTCCCTGCGGAATCCAGGATCCAGGAACTTCTAACCCGACCTATCCTGTCCGGATGGGAGGAGCAGTTACA
>C00583 length=549
ACCACGCACTATGTGTGATAGACGCAACAGGAACAAAGGCATTAGACAATCCAGACGTATATGTACTGACATGGAATGGTCAAATAAACAGTGCAACTACACCTCCACTTACCTACTGGGGTATTACAACTTCAGGTAGGAGAGCATGGCAGGACACAGACTTCGGAAAAATTAGACTACCAAAAACAGGCCACGACATAGACTTTGGACATAAAACTAGATTCGGACCATTTTGTGTAAAAAACCCACCGCGCGAATTCCGTAA-TGACCC-ACCAAAACCTATCAATATTT-GGGTGAAATACAAG
ACCACGCACTATGTGTGATAGACGCAACAGGAACAAAGGCATTAGACAATCCAGACGTATATGTACTGACATGGAATGGTCAAATAAACAGTGCAACTACACCTCCACTTACCTACTGGGGTATTACAACTTCAGGTAGGAGAGCATGGCAGGACACAGACTTCGGAAAAATTAGACTACCAAAAaCAGGCCACGACATAGACTTTGGACATAAAACTAGATTCGGACCATTTTGTGTAAAAAACCCACCGCGCGAATTCCGTAAaTGACCCcACCAAAACCTATCAATATTTtGGgTGAAATACAAG
>C00584 length=546
CCACGCACTATGTGTGATAGACGCAACAGGAACAAAGGCATTAGACAATCCAGACGTATATGTACTGACATGGAATGGTCAAATAAACAGTGCAACTACACCTCCACTTACCTACTGGGGTATTACAACTTCAGGTAGGAGAGCATGGCAGGACACAGACTTCGGAAAAATTAGACTACCAAAAACAGGCCACGACATAGACTTTGGACATAAAACTAGATTCGGACCATTTTGTGTAAAAAACCCACCGCGCGAATTCCGTAATGACCCACCAAAACCTATCAATATTTGGGTGAAATACAAGTTCTTTTTTCAGTTCGGCGGCATGTACCAGCCTCCCTGCGGAATCCAGGATCCAGGAACTTCTAACCCGACCTATCCTGTCCGGATGGGAGGAGCAGTTACAC
CCACGCACTATGTGTGATAGACGCAACAGGAACAAAGGCATTAGACAATCCAGACGTATATGTACTGACATGGAATGGTCAAATAAACAGTGCAACTACACCTCCACTTACCTACTGGGGTATTACAACTTCAGGTAGGAGAGCATGGCAGGACACAGACTTCGGAAAAATTAGACTACCAAAAACAGGCCACGACATAGACTTTGGACATAAAACTAGATTCGGACCATTTTGTGTAAAAAaCCCACCGCGCGAATTCCGTAATGACCCACCAAAACCTATCAATATTTGGGTGAAATACAAGTTCTTTTTTCAGTTCGGCGGCATGTACCAGCCTCCCTGCGGAATCCAGGATCCAGGAACTTCTAACCCGACCTATCCTGTCCGGaTGGGAGGAGCAGTTACAC
>C00585 length=551
CACGCACTATGTGTGATAGACGCAACAGGAACAAAGGCATTAGACAATCCAGACGTATATGTACTGACATGGAATGGTCAAATAAA-CAGTGCAACTACACCTCCACTTACCTACTGGGGTATTACAACTTCAGGTAGGAGAGCATGGCAGGACACAGACTTCGGAAAAA-TTAGACTACCAAAAACAGGCCACGACATAGACTTTGGACATAAAACTAGATTCGGACCATTTTGTGTAAAAAACCCACCG-CGCGAATTCCGTAATGACCCACCAAAACCTATCAATATTTGGGTGAAATACAAGTTCTTTTTTCAGTTCGGCGGCATGTACCAGCCTCCCTGCGGAATCCAGG-ATCCAGGAACTTCTAACCCGACCTATCCTGTCCGGATGGGAGGAGCAGTTACACACCCCAAATACGC
CACGCACTATGTGTGATAGACGCAACAGGAACAAAGGCATTAGACAATCCAGACGTATATGTACTGACATGGAATGGTCAAATAAAaCAGTGCAACTACACCTCCACTTACCTACTGGGgTATTACAACTTCAGGTAGGAGAGCATGGCAGGACACAGACTTCGGAAAAAaTTAGACTACCAAAAACAGGCCACGACATAGACTTTGGACATAAAACTAGATTCGGACCATTTTGTGTAAAAAACCCACCGgCGCGAATTCCGTAATGACCCACCAAAACCTATCAATATTTGGGTGAAaTACAAGTTCTTTTTTCAGTTCGGCGGCATGTACCAGCCTCCCTGCGGAATCCAGGgATCCAGGAACTTCTAACCCGACCTATCCTGTCCGgATGGGAGGAGCAGTTACACACCCCAAATACgC
>C00586 length=550
ACGCACTATGTGTGATAGACGCAACAGGAACAAAGGCATTAGACAATCCAGACGTATATGTACTGACATGGAATGGTCAAATAAACAGTGCAACTACACCTCCACTTACCTACTGGGGTATTACAACTTCAGGTAGGAGAGCATGGCAGGACACAGACTTCGGAAAAATTAGACTACCAAAAACAGGCCACGACATAGACTTTGGACATAAAACTAGATTCGGACCATTTTGTGTAAAAAACCCACCGCGCGAATT-CCGTAATGACCCACCAAAACCTATCAATATTTGGG-TGAAATACAAGTTCTTTTTTCAGTTCGGCGGCATGTACCAGCCTCCCTGCGGAATCCAGGATCCAGGAACTTCTAACCCGACCTATCCTGTCCGGAT
ACGCACTATGTGTGATAGACGCAACAGGAACAAAGGCATTAGACAATCCAGACGTATATGTACTGACATGGAATGGTCAAATAAACAGTGCAACTACACCTCCACTTACCTACTGGGGTATTACAACTTCAGGTAGGAGAGCATGGCAGGACACAGACTTCGGAAAAaTTAGACTACCAAAAACAGGCCACGAcATAGACTTTGGACATAAAACTAGATTCGGACCATTTTGTGTAAAAAACCCACCGCGCGAATTtCCGTAATGACCCACCAAAACCTATCAATATTTGGGgTGAAATACAAGTTCTTTTTTCAGTTCGGCGGCATGTACCAGCCTCCCTGCGGAATCCAGGATCCAGGAACTTCTAACCCGACCTATCCTGTCCGGAT
>C00587 length=552
TGTGTGATAGACGCAACAGGAACAAAGGCATTAGACAATCCAGACGTATATGTACTGACATGGAATGGTCAAATAAACAGTGCAACTACACCTCCACTTACCTACTGGGGTATTACAACTTCAGGTAGGAGAGCATGGCAGGACACAGACTTCGGAAAAATTAGACTACCAAAAA-CAGGCCACGACATAGACTTTGGACATAAAACTAGATTCGGACCATTTTGTGTAAAAAACCCACCGCGCGAATTCCGTAATGACCCACCAAAACCTATCAATA
TGTGTGATAGACGCAACAGGAACAAAGGCATTAGACAATCCAGACGTATATGTACTGACATGGAATGGTCAAATAAACAGTGCAACTACACCTCCACTTACCTACTGGGGTATTACAACTTCAGGTAGGAGAGCATGGCAGGACACAGACTTCGGAAAAATTAGACTACCAAAAAaCAGGCCACGACATAGACTTTGGACATAAAaCTAGATTCGGACCATTTTGTGTAAAAAACCCACCGCGCGAATTCCGTAATGACCCACCAAAACCTATCAATA
>C00588 length=560
GATAGACGCAACAGGAACAAAGGCATTAGACAATCCAGACGTATATGTACTGACATGGAATGGTCAAA-TAAACAGTGCAACTACACCTCCACTTACCTACTGGGGTATTACAACTTCAGGTAGGAGAGCATGGCAGGACACAGACTTCGGAAAAATTAGACTACCAAAAA-CAGGCCACGACATAGACTTTGGACATAAAACTAGATTCGGACCATTTTGTGTAAAAAACCCACCGCGCGAATTCCGTAATGACCCACCAAAACCTATCAATATTTGGGTGAAATACAAGTTCTTTTTTCAGTTCGGCGGCATGTACCAGCCTCCCTGCGGAATCCAGGATCCAGGAACTTCTAACCCGACCTATCCTGTCCGGATGGG-AGGAGCAGTTACACACCCCAAATACGCCGGTCAAGGAGGTGGCTACACGACCCAAGTTGGAGCTCAAGGTATCACCGCTGCCTCTCTCAGAGCCATCAGTGCAGTTCCACCCAGATCC-TACAGCCAGAGTGCGTTTCTCCA
GATAGACGCAACAGGAACAAAGGCATTAGACAATCCAGACGTATATGTACTGACATGGAATGGTCAAAaTAAACAGTGCAACTACACCTCCACTTACCTACTGGGGTATTACAACTTCAGGTAGGAGAGCATGGCAGGACACAGACTTCGGAAAAATTAGACTACCAAAAAaCAGGCCACGACATAGACTTTGGACATAAAACTAGATTCGGACCATTTTGTGTAAAAAACCCACCGCGCGAATTCCGTAATGACCCACCAAAACCTATCAATATTTGGGTGAAATACAAGTTCTTTTTtCAGTTCGGCGGCATGTACCAGCCTCCCTGCGGAATCCAGGATCCAGGAACTTCTAACCCGACCTATCCTGTCCGGATGGGgAGGAGCaGTTACACaCCCCAAATACGCCGGTCAAGGAGGTGGCTACACGACCCAAGTTGGAGCTCAAGGTATCACCGCTGCCTcTCTCAGAGCCATCAGTGCAGTTCCACCCAGATCCcTACAGCCAGAGTGCGTTTCTCCA
>C00589 length=567
CAACAGGAACAAAGGCATTAGACAATCCAGACGTATATGTACTGACATGGAATGGTCAAATAAACAGTGCAACTACACCTCCACTTACCTACTGGGGTATTACAACTTCAGGTAGGAGAGCATGGCAGGACACAGACTTCGGAAAAATTAGACTACCAAAAACAGGCCACGACATAGACTTTGGACATAAAACTAGATTCGGACCATTTTGTGTAAAAAACCCACCGCGCGAATTCCGTAATGACCCACCAAAACCTATCAATATTTGGGTGAAATACAAGTTCTTTTTTCAGTTCGGCGGCATGTACCAGCCTCCCTGCGG-AATCCAGGATCCAGGAACTTCTAACCCGACCTATCCTGTCCGGATGGGAGGAGCAGTTACACACCCCAAATACGCCGGT-CAAGGAGGTGGCTACACGACCCAA-GTTGGAGCTCAAGGTATCACCGC-TGCC-TCTCTCAGAGCCATCAGTGCAGTTCCACCCAGATCCTACAGCCAGAGTGCGTTTCTCC
CAACAGGAACAAAGGCATTAGACAATCCAGACGTATATGTACTGACATGGAATGGTCAAATAAACAGTGCAACTACACCTCCACTTACCTACTGGGGTATTACAACTTCAGGTAGGAGAGCATGGCAGGACACAGACTTCGGAAAAATTAGACTACCAAAAACAGGCCACGACATAGACTTTGGACATAAAACTAGATTCGGACCATTTTGTGTAAAAAACCCACCGCGCGAATTCCGTAaTGACCCACCAAAACCTATCAATATTTGGGTGAAATACAAGTTCTTTTTTCAGTTCGGCGGCATGTACCAGCCTCCCTGCGGgAATCCAGGATCCAGGAACTTCTAACCCGACCTATCCTGTCCGGATGGgAGGaGCAGTTACACACCCCAAATACGCCGGTtCAaGGAGGTGGCTACACGACCCAAaGTTGGAGCTCAAGgTATCACCGCcTGCCcTCTCTCAGAGCCATCAGTGCAGTTCCACCCAGATCCTACAGCCAGAGTGCGTTTCTCC
>C00590 length=567
AACAGGAACAAAGGCATTAGACAATCCAGACGTATATGTACTGACATGGAATGGTCAAATAAACAGTGCAACTACACCTCCACTTACCTACTGGGGTATTACAACTTCAGGTAGGAGAGCATGGCAGGACACAGACTTCGGAAAAATTAGACTACCAAAAA-CAGGCCACGACATAGACTTTGGACATAAAACTAGATTCGGACCATTTTGTGT
AACAGGAACAAAGGCATTAGACAATCCAGACGTATATGTACTGACATGGAATGGTCAAATAAACAGTGCAACTACACCTCCACTTACCTACTGGGGTATTACAACTTCAGGTAGGAGAGCATGGCAGGACACAGACTTCGGAAAAATTAGACTACCAAAAAaCAGGCCACGACATAGACTTTGGACATAAAACTAGATTCGGACCATTTtGTGT
>C00591 length=571
ACAGGAACAAAGGCATTAGACAATCCAGACGTATATGTACTGACATGGAATGGTCAAATAAACAGTGCAACTACACCTCCACTTACCTACTGGGGTATTACAACTTCAGGTAGGAGAGCATGGCAGGACACAGACTTCGGAAAAATTAGACTACCAAAAA-CAGGCCACGACATAGACTTTGGACATAAAA-CTAGATTCGGACCATTTT-GTGT
ACAGGAACAAAGGCATTAGACAATCCAGACGTATATGTACTGACATGGAATGGTCAAATAAACAGTGCAACTACACCTCCACTTACCTACTGGGGTATTACAACTTCAGGTAGGAGAGCATGGCAGGACACAGACTTCGGAAAAATTAGACTACCAAAAAaCAGGCCACGACATAGACTTTGGACATAAAAaCTAGATTCGGACCATTTTtGTGT
>C00592 length=561
CAGGAACAAAGGCATTAGACAATCCAGACGTATATGTACTGACATGGAATGGTCAAATAAACAGTGCAACTACACCTCCACTTACCTACTGGGGTATTACAACTTCAGGTAGGAGAGCATGGCAGGACACAGACTTCGGAAAAATTAGACTACCAAAAACAGGCCACGACATAGACTTTGGACATAAAACTAGATTCGGACCATTTTGTG
CAGGAACAAAGGCATTAGACAATCCAGACGTATATGTACTGACATGGAATGGTCAAATAAACAGTGCAACTACACCTCCACTTACCTACTGGGGTATTACAACTTCAGGTAGGAGAGCATGGCAGGACACAGACTTCGGAAAAATTAGACTACCAAAAACAGGCCACGACATAGACTTTGGACATAAAACTAGATTCGGACCATTTTGTG
>C00593 length=558
AGGAACAAAGGCATTAGACAATCCAGACGTATATGTACTGACATGGAATGGTCAAATAAACAGTGCAACTACACCTCCACTTACCTACTGGGGTATTACAACTTCAGGTAGGAGAGCATGGCAGGACACAGACTTCGGAAAAATTAGACTACCAAAAACAGGCCACGACATAGACTTTGGACATAAAACTAGATTCGGACCATTTTGTGTAAAAAACCCACCGCGCGAATTCCGTAATGACCCACCAAAACCTATCAATATTTGGGTGAAA-TACAA
AGGAACAAAGGCATTAGACAATCCAGACGTATATGTACTGACATGGAATGGTCAAATAAACAGTGCAACTACACCTCCACTTACCTACTGGGGTATTACAACTTCAGGTAGGAGAGCATGGCAGGACACAGACTTCGGAAAAaTTAGACTACCAAAAACAGGCcACGACATAGACTTTGGACATAAAACTAGATTCGGACCATTTTGTGTAAAAAACCCACCGCGCGAATTCCGTAATGACCCACCAAAACCTATCAATATTTGGgTGAAAaTACAA
>C00594 length=572
AGGAACAAAGGCATTAGACAATCCAGACGTATATGTACTGACATGGAATGGTCAAATAAACAGTGCAACTACACCTCCACTTACCTACTGGGGTATTACAACTTCAGGTAGGAGAGCATGGCAGGACACAGACTTCGGAAAAATTAGACTACCAAAAACAGGCCACGACATAGACTTTGGACATAAAACTAGATTCGGACCATTTTGTGTAAAAAACCCACCGCGCGAATTCCGTAATGACCCACCAAAACC-TATCAATATTTGGGT-GAAATACAA
AGGAACAAAGGCATTAGACAATCCAGACGTATATGTACTGACATGGAATGGTCAAATAAACAGTGCAACTACACCTCCACTTACCTACTGGGGTATTACAACTTCAGGTAGGAGAGCATGGCAGGACACAGACTTCGGAAAAATTAGACTACCAAAAACAGGCCACGACATAGACTTTGGACATAAAACTAGATTCGGACCATTTTGTGTAAAAAACCCACCGCGCGAATTCCGTAATGACCCACCAAAACCcTATCAATATTTGGGTtGAAATACAA
>C00595 length=566
GGAACAAAGGCATTAGACAATCCAGACGTATATGTACTGACATGGAATGGTCAAATAAACAGTGCAACTACACCTCCACTTACCTACTGGGGTATTACAACTTCAGGTAGGAGAGCATGGCAGGACACAGACTTCGGAAAAA-TTAGACTACCAAAAACAGGCCACGACATAGACTTTGGACATAAAACTAGATTCGGACCATTTTGTGTAAAAAACCCACCGCGCGAATTCCGTAATGACCCACCAAAACC-TATCAATATTTGGGTGAAATACAAGTTCTTTTTTCAGTTCGGCGGCATGTACCAGCCTCCCTGCGGAATCCAGGATCCAGGAACTTCTAACCCGACCTATCCTGT-CCGGATGGGAGGAGCAGTTACACACCCCAAATACGCCGGTCAA-GGAGGTGGCTACACGACCCAAGTTGGAGCTCAAGGTATCACCGCTGCCTCTCTCAGAGCC-AT-CAGTGCAGTTCCACCCAGATCCTACAGCCAGAGTGCGTTTCT
GGAACAAAGGCATTAGACAATCCAGACGTATATGTACTGACATGGAATGGTCAAATAAACAGTGCAACTACACCTCCACTTACCTACTGGGGTATTACAACTTCAGGTAGGAGAGCATGGCAGGACACAGACTTCGGAAAAAaTTAGACTACCAAAAACAGGCCACGACATAGACTTTGGACATAAAACTAGATTCGGACCATTTTGTGTAAAAAaCCCACCGCGCGAATtCCGTAATGACCCACCAAAACCcTATCAATATTTGGGTGAAATACAAGTTCTTTTTTCAGTTCGGCGGCATGTACCAGCCTCCCTGCGGAATCCAGGATCCAGGAACTTCTAACCCGACCTATCCTGTtCCGGATGGgAGGAGCAGTTACACACCCCAAATACGCcGGTCAAaGGAGgTGGCTACACGACCCAAGTTGGAGCTCAAGGTATCACCGCTGCCTCTCTCAGAGCCcATtCAGTGCAGTTCcACCCAGATCCTACAGCCAGAGTGCGTTTCT
>C00596 length=566
GGAACAAAGGCATTAGACAATCCAGACGTATATGTACTGACATGGAATGGTCAAATAAACAGTGCAACTACACCTCCACTTACCTACTGGGGTATTACAACTTCAGGTAGGAGAGCATGGCAGGACACAGACTTCGGAAAAATTAGACTACCAAAAACAGGCCACGACATAGACTTTGGACATAAAACTAGATTCGGACCATTTTGTGTAAAAAACCCACCGCGCGAATTCCGTAATGACCCACCAAAACCTATCAATATTTGGGTGAAATACAAGTTCT
GGAACAAAGGCATTAGACAATCCAGACGTATATGTACTGACATGGAATGGTCAAATAAACAGTGCAACTACACCTCCACTTACCTACTGGGGTATTACAACTTCAGGTAGGAGAGCATGGCAGGACACAGACTTCGGAAAAATTAGACTACCAAAAACAGGCCACGACATAGACTTTGGACATAAAACTAGATTCGGACCATTTTGTGTAAAAAACCCACCGCGCGAATTCCGTAATGACCCACCAAAACCTATCAATATTTGGGTGAAATACAAGTTCT
>C00597 length=558
ACAAAGGCATTAGACAATCCAGACGTATATGTACTGACATGGAATGGTCAAATAAACAGTGCAACTACACCTCCACTTACCTACTGGGGTATTACAACTTCAGGTAGGAGAGCATGGCAGGACACAGACTTCGGAAAAATTAGACTACCAAAAACAGGCCACGACATAGACTTTGGACATAAAACTAGATTCGGACCATTTTGTGTAAAAAACCCACCGCGCGAATTCCGTAATGACCCACCAAAACCTATCAATATTTGGGTGAAATACAAGTTCTTTTTTCAGTTCGGCGGCATGTACCAGCCTCCCTGCGGAATCCAGGATCCAGGAACTTCTAACCCGACCTATCCTGTCCGGATGGGAGGAGCAGTTA
ACAAAGGCATTAGACAATCCAGACGTATATGTACTGACATGGAATGGTCAAATAAACAGTGCAACTACACCTCCACTTACCTACTGGGGTATTACAACTTCAGGTAGGAGAGCATGGCAGGACACAGACTTCGGAAAAATTAGACTACCAAAAaCAGGCCACGACATAGACTTTGGACATAAAaCTAGATTCGGACCATTTTGtGTAAAAAACCCACCGCGCGAATTCCGTAATGACCCACCAAAACCTATCAATATTTGGGTGAAATACAAGTTCTTTTTTCAGTTCGGCGGCATGTACCAGCCTCCCTGCGGAATCCAGGATCCAGGAACTTCTAACCCgACCTATCCTGTCCGGATGGGAGGAGCAGTTA
>C00598 length=564
CAAAGGCATTAGACAATCCAGACGTATATGTACTGACATGGAATGGTCAAA-TAAACAGTGCAACTACACCTCCACTTACCTACTGGGGTATTACAACTTCAGGTAGGAGAGCATGGCAGGACACAGACTTCGGAAAAA-TTAGACTACCAAAAACAGGCCACGACATAGACTTTGGACATAAAACTAGATTCGGACCATTTTGTGTAAAAAACCCACCGCGCGAATTCCGTAATGACCCACCAAAACCTATCAATATTTGGGTGAAATACAAGTTCTTTTTTCAGTTCGGCGGCATGTACCAGCCTCCCTGCGGAATCCAGGATCCAGG-AACTTCTAACCCGA-CCTATCCTGTCCGGATGGGAGGAGCAGTTACACACCCCAAATACGCCGGTCAAGGAGGTGGCTACACGACCCAAGTTGGAGCTCAAGGTA-TCACCGCTGCCTCTCTC-AG-AGCC-ATCAGTGCAGTTCCACCCAGATCCTACAGCCAGAGTGCGTTTCTCCA
CAAAGGCATTAGACAATCCAGACGTATATGTACTGACATGGAATGGTCAAAaTAAACAGTGCAACTACACCTCCACTTACCTACTGGGGTATTACAACTTCAGGTAGGAGAGCATGGCAGGACACAGACTTCGGAAAAAaTTAGACTACCAAAAACAGGCCACGACATAGACTTTGGACATAAAACTAGATTCGGACCATTTTGTGTAAAAAaCCCACCGCGCGAATTCCGTAATGACCCACCAAAACCTATCAATATTtGGGTGAAATACAAGTTCTTTTTTCAGTTCGGCGGCATGTACCAGCCTCCCTGCGGAATCCAGGATCCAGGgAACTTCTAACCCGAaCcTATCCTGTCCGGATGGGAGGAGCAGTtACACACCCcAAATACGCCGGTCAAGGAGGTGGCTACACGACCCAAGTTGGAGCTCAAGGTAaTCACCGCtGCCTCTCTCcAGgAGCCcATCAGTGCAGTTCCACCCAGATCCTACAGCCAGAGTGCGTTTCTCCA
>C00599 length=571
AAGGCATTAGACAATCCAGACGTATATGTACTGACATGGAATGGTCAAATAAACAGTGCAACTACACCTCCACTTACCTACTGGGGTATTACAACTTCAGGTAGGAGAGCATGGCAGGACACAGACTTCGGAAAAA-TTAGACTACCAAAAACAGGCCACGACATAGACTTTGGACATAAAACTAGATTCGGACC-ATTTTGTGTAAAAAACCCACCGCGCGAATTCC-GTAATGACCCACCAAAA-CCTATCAATATTT-GGGTGAAA-TACAAG
AAGGCATTAGACAATCCAGACGTATATGTACTGACATGGAATGGTCAAATAAACAGTGCAACTACACCTCCACTTACCTACTGGGGTATTACAACTTCAGGTAGGAGAGCATGGCAGGACACAGACTTCGGAAAAAaTTAGACTACCAAAAACAGGCCACGACATAGACTTTGGACATAAAaCTAGATTCGGACCcATTTTGTGTAAAAAACCCACCGCGCGAATTCCcGTAATGACCCACCAAAAaCCTATCAATATTTtGGGTGAAAaTACAAG
>C00600 length=557
AGGCATTAGACAATCCAGACGTATATGTACTGACATGGAATGGTCAAATAAACAGTGCAACTACACCTCCACTTACCTACTGGGGTATTACAACTTCAGGTAGGAGAGCATGGCAGGACACAGACTTCGGAAAAATTAGACTACCAAAAA-CAGGCCACGACATAGACTTTGGACATAAAACTAGATTCGGACCATTTTGTGTAAAAAACCCACCGCGCGAATTCCGTAATGACCCACCAAAACCTATCAATATTTGGGTGAAATACA
AGGCATTAGACAATCCAGACGTATATGTACTGACATGGAATGGTCAAATAAACAGTGCAACTACACCTCCACTTACCTACTGGGGTATTACAACTTCAGGTAGGAGAGCATGGCAGGACACAGACTTCGGAAAAATTAGACTACCAAAAAaCAGGCCACGACATAGACTTTGGACATAAAACTAGATTCGGACCATTTTGTGTAAAAAACCCACCGCGCGAATTCCGTAATGACCCACCAAAaCCTATCAATATTTGGGTGAAATACA
>C00601 length=557
CATTAGACAATCCAGACGTATATGTACTGACATGGAATGGTCAAATAAACAGTGCAACTACACCTCCACTTACCTACTGGGGTATTACAACTTCAGGTAGGAGAGCATGGCAGGACACAGACTTCGGAAAAATTAGACTACCAAAAACAGGCCACGACATAGACTTTGGACATAAAACTAGATTCGGACCATTTTGTGTAAAAAACCCACCGCGCGAATTCCGTAATGACCCACCAAAACCTATCAATATTTGGGTGAAATACAAGTTCTTTTTTCAGTTCGGCGGCATGTACCAGCCTCCCTGCGGAATCCAGGATCCAGGAACTTCTAACCCGACCTATCCTGTCCGGATGGG-AGGAGCAGTTACACACCCCAAATACGCCGGTCAAGGAGGTGGCTACACGACCCAAGTTGGAGCTCAAGGTATCACCGCTGCCTCTCTCAGAGCCATCAGTGCAG
CATTAGACAATCCAGACGTATATGTACTGACATGGAATGGTCAAATAAACAGTGCAACTACACCTCCACTTACCTACTGGGGTATTACAACTTCAGGTAGGAGAGCATGGCAGGACACAGACTTCGGAAAAATTAGACTACCAAAAACAGGCCACGACATAGACTTTGGACATAAAACTAGATTCGGACCATTTTGTGTAAAAAACCCACCGCGCGAATTCCGTAATGACCCACCAAAACCTATCAATATTTGGGTGAAATACAAGTTCTTTTTTCAGTTCGGCGGCATGTACCAGCCTCCCTGCGGAATCCAGGATCCAGGAACTTCTAACCcGACcTATCCTGTCCGGATGGGgAGGAGCAGTTACACACCCCAAATACGCCGGTCAAGGAGgTGGCTACACGACCCAAGTtGGAGCTCAAGGtATCACCGCTGCCTCTCTCAGAGCCATCAGTgCAG
>C00602 length=562
CATTAGACAATCCAGACGTATATGTACTGACATGGAATGGTCAAATAAACAGTGCAACTACACCTCCACTTACCTACTGGGGTATTACAACTTCAGGTAGGAGAGCATGGCAGGACACAGACTTCGGAAAAATTAGACTACCAAAAACAGGCCACGACATAGACTTTGGACATAAAACTAGATTCGGACCATTTT-GTGTAAAAAACCCACCGCGCGAA-TTCCGTAATGACCCACCAAAACCTATCAATATTTGGGTGAAATACAAGTTCTTTTTTCAGTTCGGCGGCATGTACCAGCCTCCC-TGCGGAATCCAGGATCCAGGAACTTCTAACCCGA-CCTATCCTGTCCGGATGGGAGGAGCAGTTACA
CATTAGACAATCCAGACGTATATGTACTGACATGGAATGGTCAAATAAACAGTGCAACTACACCTCCACTTACCTACTGGGGTATTACAACTTCAGGTAGGAGAGCATGGCAGGACACAGACTTCGGAAAAATTAGACTACCAAAAACAGGCCACGACATAGACTTTGGACATAAAACTAGATTCGGACCATTTTtGTGTAAAAAaCCCACCGCGCGAAaTTCCGTAATGACCCACCAAAACCTATCAATATTTGGGTGAAATACAAGTTCTTTTTTCAGTTCGGCGGCATGTACCAGCCTCCCcTGCGGAATCCAGGATCCAGGAACTTCTAACCCGAaCCTATCCTgTCCGGATGGGAGGAGCAGTTACA
>C00603 length=558
CATTAGACAATCCAGACGTATATGTACTGACATGGAATGGTCAAATAAACAGTGCAACTACACCTCCACTTACCTACTGGGGTATTACAACTTCAGGTAGGAGAGCATGGCAGGACACAGACTTCGGAAAAATTAGACTACCAAAAACAGGCCACGACATAGACTTTGGACATAAAACTAGATTCGGACCATTTTGT
CATTAGACAATCCAGACGTATATGTACTGACATGGAATGGTCAAATAAACAGTGCAACTACACCTCCACTTACCTACTGGGGTATTACAACTTCAGGTAGGAGAGCATGGCAGGACACAGACTTCGGAAAAATTAGACTACCAAAAACAGGCCACGACATAGACTTTGGACATAAAACTAgATTCGGACCATTTTGT
>C00604 length=562
CATTAGACAATCCAGACGTATATGTACTGACATGGAATGGTCAAATAAACAGTGCAACTACACCTCCACTTACCTACTGGGGTATTACAACTTCAGGTAGGAGAGCATGGCAGGACACAGACTTCGGAAAAATTAGACTACCAAAAA-CAGGCCACGACATAGACTTTGGACATAAAACTAGATTCGGACCATTTT-GT
CATTAGACAATCCAGACGTATATGTACTGACATGGAATGGTCAAATAAACAGTGCAACTACACCTCCACTTACCTACTGGGGTATTACAACTTCAGGTAGGAGAGCATGGCAGGACACAGACTTCGGAAAAaTTAGACTACCAAAAAaCAGGCCACGACATAGACTTTGGACATAAAACTAGATTCGGACCATTTTtGT
>C00605 length=557
TAGACAATCCAGACGTATATGTACTGACATGGAATGGTCAAATAAACAGTGCAACTACACCTCCACTTACCTACTGGGGTATTACAACTTCAGGTAGGAGAGCATGGCAGGACACAGACTTCGGAAAAATTAGACTACCAAAAACAGGCCACGACATAGACTTTGGACATAAAACTAGATTCGGACCATTTTGTGTAAAAAACCCACCGCGCGAATTCCGTAATGACCCACCAAAACCTATCAATATTTGGGTGAAATACAAGT
TAGACAATCCAGACGTATATGTACTGACATGGAATGGTCAAATAAaCAGTGCAACTACACCTCCACTTACCTACTGGGgTATTACAACTTCAGGTAGGAGAGCATGGCAGGACACAGACTTCGGAAAAATTAGACTACCAAAAACAGGCCACGACATAGACTTTGGACATAAAACTAGATTCGGACCATTTTGTGTAAAAAACCCACCGCGCGAATTCCGTAATGACCCACCAAAACCTATCAATATTTGGGTGAAATACAAGT
>C00606 length=560
AATCCAGACGTATATGTACTGACATGGAATGGTCAAATAAACAGTGCAACTACACCTCCACTTACCTACTGGGGTATTACAACTTCAGGTAGGAGAGCATGGCAGGACACAGACTTCGGAAAAATTAGACTACCAAAAACAGGCCACGACATAGACTTTGGACATAAAACTAGATTCGGACCATTTTGTGTAAAAAACCCACCGCGCGAATTCCGTAATGACCCACCAAAACCTATCAATATTTGGGTGAAATACAAGTTCTTTTTTCAGTTCGGCGGCATGTACCAGCCTCCCTGCGGAATCCAGGATCCAGGAACTTCTAACCCGACCTATCCTGTCCGGATGGGAGGAGCAGTTAC-ACACCCCAAATACGCCGG-TCAAGGAGGTGGCTACACGACCCAAGTTGGAGCTCAAGGTATCACCGCTGCCTCTCTCAGAGCCATCAGTGCAGTTCC-ACCCAGATCCTACAGCCAGAGTGCGTTTCTCCA
AATCCAGACGTATATGTACTGACATGGAATGGTCAAATAAACAGTGCAACTACACCTCCACTTACCTACTGGGGTATTACAACTTCAGGTAGGAGAGCATGGCAGGACACAGACTTCGGAAAAATTAGACTACCAAAAACAGGCCACGACATAGACTTTGGACATAAAACTAGATTCGGACCATTTTGTGTAAAAAACCCACCGCGCGAATTCCGTAATGACCCACCAAAACCTATCAATATTTGGGTGAAATACAAGTTcTTTTTTCAGTTCGGCGGCATGTACCAGCCTCCcTGCGGAATCCAGGATCCAGGAACTTCTAACCCGACCTATCcTGTCCGGATGGGAGGAGCAGTTACcACACCCCAAATACGCCGGgTCAAGGAGGTGGCTACACGACCCAAGTTGGAGCTCAAGGtATCACCGCTGCCTCTCTCAGAGCCATCAGTGCAGTtCCcACCCAGATCCTACAGCCAGAGTGCGTTTCTCCA
>C00607 length=562
AATCCAGACGTATATGTACTGACATGGAATGGTCAAATAAACAGTGCAACTACACCTCCACTTACCTACTGGGG-TATTACAACTTCAGGTAGGAGAGCATGGCAGGACACAGACTTCGGAAAAATTAGACTACCAAAAACAGGCCACGACATAGACTTTGGACATAAAA-CTAGATTCGGACC-ATTTTGTGTAAAAAACCCACCGCGCGAATTCCGTAATGACCCACCAAAACCTATCAATATTTGGGTGAAATACAAGTTCTTTTTTCAGTTCGG-CGGCATGTACCAGCCTCCCTGCGGAATCCAGGATCCAGGAACTTCTAACCCGACCTATCCTGTCCGGATGGGAGGAGCAGTTACACACCCCAAATACGCCGGTCAAGGAGGTGGCTACACGACCCAAGTTGGAGCTCAAGGTATCACCGCTGCCTCTCTCAGAGCCATCAGTGCAG
AATCCAGACGTATATGTACTGACATGGAATGGTCAAATAAACAGTGCAACTACACCTCCACTTACCTACTGGGGgTATTACAACTTCAGGTAGGAGAGCATGGCAGGACACAGACTTCGGAAAAATTAGACTACCAAAAACAGGCCACGACATAGACTTTGGACATAAAAaCTAGATTCGGACCcATTTTGTGTAAAAAaCCCACCGCGCGAATTCCGTAATGACCCACCAAAACCTATCAATATTTGGGTGAAATACAAGTTCTTTTTTCAGTTCGGgCGGCATGTACCAGCCTCCCTGCGGAATCCAGGATCCAGGAACTTCTAACCCGACCTATCCTGTCCGGATGGGAGGAGCAGTTACACACCCcAAATACGCCGGTCAAGGAGGTGgCTACACGACCCAAGTTGGAGCTCAAGGTATCACCGCTGCCTCTCTCAGAGCCATCAGTGCAG
>C00608 length=562
TCCAGACGTATATGTACTGACATGGAATGGTCAAATAAACAGTGCAACTACACCTCCACTTACCTACTGGGGTATTACAACTTCAGGTAGGAGAGCATGGCAGGACACAGACTTCGGAAAAATTAGACTACCAAAAACAGGCCACGACATAGACTTTGGACATAAAACTAGATTCGGACCATTTTGTGT
TCCAGACGTATATGTACTGACATGGAATGGTCAAATAAACAGTGCAACTACACCTCCACTTACCTACTGGGGTATTACAACTTCAGGTAGGAGAGCATGGCAGGACACAGACTTCGGAAAAATTAGACTACCAAAAACAGGCCACGACATAGACTTTGGACATAAAACTAGATTCGGACCATTTTGTGT
>C00609 length=557
TCCAGACGTATATGTACTGACATGGAATGGTCAAATAAACAGTGCAACTACACCTCCACTTACCTACTGGGGTATTACAACTTCAGGTAGGAGAGCATGGCAGGACACAGACTTCGGAAAAATTAGACTACCAAAAACAGGCCACGACATAGACTTTGGACATAAAACTAGATTCGGACCATTTTGTGT
TCCAGACGTATATGTACTGACATGGAATGGTCAAATAAaCAGTGCAACTACACCTCCACTTACCTACTGGGGTATTACAACTTCAGGTAGGAGAGCATGGCAGGACACAGACTTCGGAAAAATTAGACTACCAAAAACAGGCCACGACATAGACTTTGGACATAAAACTAGATTCGGACCATTTTGTGT
>C00610 length=562
TCCAGACGTATATGTACTGACATGGAATGGTCAAATAAACAGTGCAACTACACCTCCACTTACCTACTGGGGTATTACAACTTCAGGTAGGAGAGCATGGCAGGACACAGACTTCGGAAAAATTAGACTACCAAAAACAGGCCACGACATAGACTTTGGACATAAAACTAGATTCGGACCATTTTGTG
TCCAGACGTATATGTACTGACATGGAATGGTCAAATAAACAGTGCAACTACACCTCCACTTACCTACTGGGGTATTACAACTTCAGGTAGGAGAGCATGGCAGGACACAGACTTCGGAAAAaTTAGACTACCAAAAACAGGCCACGACATAGACTTTGGACATAAAACTAGATTCGGACCATTTTGTG
>C00611 length=560
CCAGACGTATATGTACTGACATGGAATGGTCAAATAAACAGTGCAACTACACCTCCACTTACCTACTGGGGTATTACAACTTCAGGTAGGAGAGCATGGCAGGACACAGACTTCGGAAAAATTAGACTACCAAAAA-CAGGCCACGACATAGACTTTGGACATAAAA-CTAGATTCGGACCATTTTGTGTAAAAAACCCACCGCGCGAATTCCGTAATGACCCACCAAAACCTATCAA-TATTTGGGTGAAATACAAGTT
CCAGACGTATATGTACTGACATGGAATGGTCAAATAAACAGTGCAACTACACCTCCACTTACCTACTGGGGTATTACAACTTCAGGTAGGAGAGCATGGCAGGACACAGACTTCGGAAAAaTTAGACTACCAAAAAaCAGGCCACGACATAGACTTTGGACATAAAAaCTAGATTCGGACCATTTTGTGTAAAAAACCCACCGCGCGAATTCCGTAATGACCCACCAAAACCTATCAAaTATTTGGGtGAAATACAAGTT
>C00612 length=564
AGACGTATATGTACTGACATGGAATGGTCAAATAAACAGTGCAACTACACCTCCACTTACCTACTGGGGTATTACAACTTCAGGTAGGAGAGCATGGCAGGACACAGACTTCGGAAAAATTAGACTACCAAAAACAGGCCACGACATAGACTTTGGACATAAAACTAGATTCGGACCATTTTGTGTAAAAAACCCACCGCGCGAATTCCGTAATGACCCACCAAAACCTATCAATATTTGGGTGAAATACAAGTTCT
AGACGTATATGTACTGACATGGAATGGTCAAATAAACAGTGCAACTACACCTCCACTTACCTACTGGGGTATTACAACTTCAGGTAGGAGAGCATGGCAGGACACAGACTTCGGAAAAATTAGACTACCAAAAACAGGCCACGACATAGACTTTGGACATAAAACTAGATTCGGACCATTTTGTGTAAAAAACCCACCGCGCGAATTCCGTAATGACCCACCAAAACCTATCAATATTTGGGTGAAATACAAGTTCT
>C00613 length=560
AGACGTATATGTACTGACATGGAATGGTCAAATAAACAGTGCAACTACACCTCCACTTACCTACTGGGGTATTACAACTTCAGGTAGGAGAGCATGGCAGGACACAGACTTCGGAAAAATTAGACTACCAAAAACAGGCCACGACATAGACTTTGGACATAAAACTAGATTCGGACCATTTTGTGTAAAAAACCCACCGCGCGAATTCCGTAATGACCCACCAAAACCTATCAATATTTGGGTGAAATACAAGTTCTTTTTTCAGTTCGGCGGCATGTACCAGCCTCCCTGCGGAATCCAGGATCCAGGAACTTCTAACCCGACCTATCCTGTCCGGATGGGAGGAGCAGTTACACACCCCAAATACGCCGGTCAAGGAGGTGGCTACACGACCCAAGTTGGAGCTCAAGGTATCACCGCTGCCTCTCTCAGAGCCATCAGTGC-AGTTCCACCCAGATCCTAC-AGCCAGA-GTGCGTTTCTCC
AGACGTATATGTACTGACATGGAATGGTCAAATAAACAGTGCAACTACACCTCCACTTACCTACTGGGGTATTACAACTTCAGGTAGGAGAGCATGGCAGGACACAGACTTCGGAAAAaTTAGACTACCAAAAACAGGCCACGACATAGACTTTGGACATAAAACTAGATTCGGACCATTTTGTGTAAAAAACCCACCGCGCGAATTCCGTAATGACCCACCAAAACCTATCAATATTTGGGTGAAATACAAGTTCTTTTTTCAGTTCGGCGGCATGTACCAGCCTCCCTGCGGAATCCAGGATCCAGGAaCTTCTAACCCGACcTATCCTGTCCGGATGGGAGGAGCAGTTACACACCCCAAATACGCCGGTCAAGGAGGTGGCTACACGACCCAAGTTGGAGCTCAAGGTATCACCGCTGCCTCTCTCAGAGCCaTCAGTGCcAGTTCCACCCAGATCCTACcAGCCAGAaGTGCGTTtCTCC
>C00614 length=560
ATATGTACTGACATGGAATGGTCAAATAAACAGTGCAACTACACCTCCACTTACCTACTGGGGTATTACAACTTCAGGTAGGAGAGCATGGCAGGACACAGACTTCGGAAAAATTAGACTACCAAAAACAGGCCACGACATAGACTTTGGACATAAAACTAGATTCGGACCATTTTGTGTAAAAAACCCACCGCGCGAATTCCGTAATGACCCACCAAAACCTATCAATATTTGGGTGAAATACAAGTTCTTTTTTCAGTTCGGCGGCATGTACCAGCCTCCCTGCGGAATCCAGGATCCAGGAACTTCTAACCCGACCTATCCTGTCCGGATGGGAGGAGCAGTTACACACCCCAAA-TACGCCGGTCAAGG-AGGTGGCTACACGACCCAAGTTGGAGCTCAAGGTATCACCGCTGCCTCTCTCAGAGCCATCAGTGCAGTTCCACCCAGATCCTACAG-CCAGAGTGCGTTTCTC
ATATGTACTGACATGGAATGGTCAAATAAACAGTGCAACTACACCTCCACTTACCTACTGGGGTATTACAACTTCAGGTAGGAGAGCATGGCAGGACACAGACTTCGGAAAAATTAGACTACCAAAAACAGGCCACGACATAGACTTTGGACATAAAACTAGATTCGGACCATTTTGTGTAAAAAACCCACCGCGCGAATTCCGTAATGACCCACCAAAACCTATCAATATTTGGGTGAAATACAAGTTCTTTTTTCAGTTCGGCGGCATGTACCAGCCTCCCTGCGGAATCCAGGATCCAGGAACTTCTAACCCGACCTATCCTGTCCGGATGGgAGGAGCAGTTACACACCCCAAAaTaCGCCGGTCAaGGgAGGTGGCTACACGACCCAAGTTGGAGCTCAAGGTATCACCGCTGCCTCTCTCAGAGCCATCAGTGCAGTtCCACCCAGATCCTACAGgCCAGAGTGCGTTTCTC
>C00615 length=559
ATGTACTGACATGGAATGGTCAAATAAACAGTGCAACTACACCTCCACTTACCTACTGGGG-TATTACAACTTCAGGTAGGAGAGCATGGCAGGACACAGACTTCGGAAAAATTAGACTACCAAAAACAGGCCACGACATAGACTTTGGACATAAAACTAGATTCGGACCATTTTGTGTAAAAAACCCACCGCGCGAATTCCGTAATGACCCACCAAAACCTATCAATATTTGGGTGAAATACAAGTTCTTTTTTCAGTTCGGCGGCATGTACCAGCCTCCCTGCGGAATCCAGGATCCAGGAACTTCTAACCCGACCTATCCTGTCC-GGATGGGAGGAGCAGTTACACACCCCAAATACGCCGGTCAAGGAGGTGGCTACACGACCCAAGTTGGAGCTCAAGG-TATCACCGCTGCCTCTCTCAGAGCCATCAGTGCAGTTCCACCCAGATCCTACAGCCAGA-GTGCGTTTCTCCA
ATGTACTGACATGGAATGGTCAAATAAACAGTGCAACTACACCTCCACTTACCTACTGGGGgTATTACAACTTCAGGTAGGAGAGCATGGCAGGACACAGACTTCGGAAAAATTAGACTACCAAAAaCAGGCCACGACATAGACTTTGGACATAAAACTAGATTCGGACCATTTTGTGTAAAAAACCCACCGCGCGAATTCCGTAATGACCCACCAAAACcTATCAATATTTGGGTGAAATACAAGTTCTTTTTTCAGTTCGGCGGCATGTACCAGCCTCCCTGCGGAATCCAGGATCCAGGAACTTCTAACCCGACCTATCCtGTCCcGGATGGGAGGAGCAGTTACACACCCCAAATACGCCGGTCAaGGAGGTGGCTACACGACCCAAGTTGGAGCTCAAGGgTATCACCGCTGCCTCTCTCAGAGCCATCAGTGCAGTtCcACCCAGAtCCTACAGCCAGAaGTGCGTTTCTCCA
>C00616 length=558
ACTGACATGGAATGGTCAAATAAACAGTGCAACTACACCTCCACTTACCTACTGGGGTATTACAACTTCAGGTAGGAGAGCATGGCAGGACACAGACTTCGGAAAAATTAGACTACCAAAAACAGGCCACGACATAGACTTTGGACATAAAACTAGATTCGGACCATTTTGTGTAAAAAACCCACCGCGCGAATTCCGTAATGACCCACCAAAACCTATCAATATTTGGGTGAAATACAAGTTCTTTTTTCAGTTCGGCGGCATGTACCAGCCTCCCTGCGGAATCCAGGATCCAGGAACTTCTAACCCGACCTATCCTGTCCGGATGGGAGGAGCAGTTAC-A
ACTGACATGGAATGGTCAAATAAACAGTGCAACTACACCTCCACTTACCTACTGGGGTATTACAACTTCAGGTAGGAGAGCATGGCAGGACACAGACTTCGGAAAAATTAGACTACCAAAAACAGGCCACGACATAGACTTTGGACATAAAACTAGATTCGGACCATTTTGTGTAAAAAACCCACCGCGCGAATTCCGTAATGACCCACCAAAACCTATCAATATTtGGGTGAAATACAAGTTCTTTTTTCAGTTCGGCGGCATGTACCAGCCTCCCTGCGGAATCCAGGATCCAGGAACTTCTAACCCGACCTATCCTGTCCGGATGGGAGGAGCAGTTACcA
>C00617 length=564
GACATGGAATGGTCAAATAAACAGTGCAACTACACCTCCACTTACCTACTGGGGTATTACAACTTCAGGTAGGAGAGCATGGCAGGACACAGACTTCGGAAAAATTAGACTACCAAAAACAGGCCACGACATAGACTTTGGACATAAAACTAGATTCGGACCATTTTGTGTAAAAAACCCACCGCGCGAATTCCGTAATGACCCACCAAAACCTATCAATATTTGGG-TGAAATACAAGTTCTTTTTTCAGTTCGGCGGCATGTACCAGCCTCCCTGCGGAATCCAGGATCCAGGAACTTCTAA-CCCGACCTATCCTGTCCGGATGGGAGGAGCAGTTACACACCCCAAATACGCCGGTCAAGGAGGTGGCTACACGACCC-AAGTTGGAGCTCAAGGTATCACC-GCTGCC-TCTCTCAGAGCCATCAGTGCAGTTCCACCCAGATCCTACAGCCAGAGTGCGTTTCTCCAAGAACCCAAAGAAGAAGCCGAGGA
GACATGGAATGGTCAAATAAACAGTGCAACTACACCTCCACTTACCTACTGGGGTATTACAACTTCAGGTAGGAGAGCATGGCAGGACACAGACTTCGGAAAAATTAGACTACCAAAAACAGGCCACGACATAGACTTTGGACATAAAACTAGATTCGGACcATTTTGTGTAAAAAACCCACCGCGCGAATTCCGTAATGACCCACCAAAACCTATCAATATTTGGGgTGAAATACAAgTTCTTTTTtCAGTTCGGCGGCATGTACCAGCCTCCCTGCGGAATCCAGGATCCAGGAACTTCTAAaCCCGACCTATCCTGTCCGGATGGGAGGAGCAGTTACACACCCCAAATACGCCGGTCAAGGAGGTGGCTACACGACCCcAaGTTGGAGCTCAAGGTATCACCcGCTGCCcTCTCTCAGAGCCATCAGTGcAGTTCCACCCAGATCCTACAGCCAgaGTGCGTTTCTCCAAGAACCcAAAGAAGAAGCCGAGGA
>C00618 length=573
CATGGAATGGTCAAATAAACAGTGCAACTACACCTCCACTTACCTACTGGGGTATTACAACTTCAGGTAGGAGAGCATGGCAGGACACAGACTTCGGAAAAATTAGACTACCAAAAACAGGCCACGACATAGACTTTGGACATAAAACTAGATTCGGACCATTTTGTGTAAAAAACCCACCGCGCGAATTCCGTAATGACCCACCAAAACCTATCAATATTTGGGTGAAATACAAGT
CATGGAATGGTCAAATAAACAGTGCAACTACACCTCCACTTACCTACTGGGGTATTACAACTTCAGGTAGGAGAGCATGGCAGGACACAGACTTCGGAAAAATTAGACTACCAAAAACAGGCCACGACATAGACTTTGGACATAAAACTAGATTCGGACCATTTTGTGTAAAAAACCCACCGCGCGAATTCCgTAATGACCCACCAAAACCTATCAATATTTGGGTGAAATACAAGT
>C00619 length=563
CATGGAATGGTCAAATAAACAGTGCAACTACACCTCCACTTACCTACTGGGGTATTACAACTTCAGGTAGGAGAGCATGGCAGGACACAGACTTCGGAAAAATTAGACTACCAAAAACAGGCCACGACATAGACTTTGGACATAAAACTAGATTCGGACCATTTTGTGTAAAAAACCCACCGCGCGAATTCCGTAATGACCCACCAAAACCTATCAATATTTGGGTGAAATACAAGTTCTTTTTTCAGTTCGGCGGCATGTACCAGCCTCCCTGCGGAATCCAGGATCCAGGAACTTCTAACCCGACCTATCCTGTCCGGATGGGAGGAGCAGTTACACACCCC-AAATACGCCGGTCAAGGAGGTGGCTACACGACCCAAGTTGGAGCTCAAGGTATCACCGCTGCCTCTCTCAGAGCCATCAGTGCAGTTCCACCCAGATCCTACAGCCAGAGTG-CGTTTCTCCAAGAACCCAAAGAAGAAGCCGAGGAAGGAGAGGAAACCGAGGA
CATGGAATGGTCAAATAAACAGTGCAACTACACCTCCACTTACCTACTGGGGTATTACAACTTCAGGTAGGAGAGCATGGCAGGACACAGACTTCGGAAAAATTAGACTACCAAAAACAGGCCACGACATAGACTTTGGACATAAAACTAGATTCGGACCATTTTGTGTAAAAAACCCACCGCGCGAATTCCGTAATGACCCACCAAAACCTATCAATATTTGGGTGAAATACAAGTTCTTTTTTCAGTTCGGCGGCATGTACCAGCCTCCcTGCGGAATCCAGGATCCAGGAACTTCTAACCCGACCTATCCTGTCCGGATGGGAGGAGCAGTTACACACCCCcAAATAcGCCGGTCAAGGAGGTGGCTACACGACCCAAGTTGGAGCTCAAGGTATCACCGCTGCCTCTCTCAGAGCCATCAGTGCAGTtCCACCCAGATCCTACAGCCAGAGTGgCGTTTCTCCAAGAACCCAAAGAAGAAGCCGAGGAAGGAGAGGAAACCGAGGA
>C00620 length=565
TGGAATGGTCAAATAAACAGTGCAACTACACCTCCACTTACCTACTGGGGTATTACAACTTCAGGTAGGAGAGCATGGCAGGACACAGACTTCGGAAAAATTAGACTACCAAAAACAGGCCACGACATAGACTTTGGACATAAAACTAGATTCGGACCATTTTGTGTAAAAAACCCACCGCGCGAATTCCGTAATGACCCACCAAAACCTATCAATATTTGGGTGAAATACAAGTTCTTTTTT-CAGTTCGGCGGCATGTACCAGCCTCCCTGCGGAATCCAGGATCCAGGAACTTCTAACCCGACCTATCCTGTCCGGATGGGAGGAGCAGTTACACACCCCAAATACGCC-GGTCAAGGAGGTGGCTACACGACCCAAGTTGGAGCTCAAGGTATCA-CCGCTGCCTCTCTCAGA-GCCATCAGTGCAGTTCCACCCAGATCCTACAGCCAGAGTGCGTTTCTCCAAGA
TGGAATGGTCAAATAAACAGTGCAACTACACCTCCACTTACCTACTGGGGTATTACAACTTCAGGTAGGAGAGCATGGCAGGACACAGACTTCGGAAAAATTAGACTACCAAAAACAGGCCACGACATAGACTTTGGACATAAAACTAGATTCGGACCATTTTGTGTAAAAAACCCACCGCGCGAATTCCGTAATGACCCACCAAAACCTATCAATATTTGGGTGAAATACAAGTTCTTTTTTtCAGTTCGGCGGCATGTACCAGCCTCCcTGCGGAATCCAGGATCCAGGAaCTTCTAACCCGACCTATCCTGTCCGGATGGGAGGAGCAGTTACACACCCCAAATACGCCcGGTCAAGGAGGTGGCTACACGACCCAAGTTGGAGCTCAAGGTATCAaCCGCTGCCTCTCTCAGAaGCCATCAGTGCAGTTCCACCCAGATCCTACAGCCAGAGTGCGTTTCTCCAAGA
>C00621 length=565
GAATGGTCAAATAAACAGTGCAACTACACCTCCACTTACCTACTGGGGTATTACAACTTCAGGTAGGAGAGCATGGCAGGACACAGACTTCGGAAAAATTAGACTACCAAAAACAGGCCACGACATAGACTTTGGACATAAAACTAGATTCGGACCATTTTGTG
GAATGGTCAAATAAACAGTGCAACTACACCTCCACTTACCTACTGGGGTATTACAACTTCAGGTAGGAGAGCATGGCAGGACACAGACTTCGGAAAAATTAGACTACCAAAAACAGGCCACGACATAGACTTTGGACATAAAACTAGATTCGGACCATTTTGTG
>C00622 length=561
AATGGTCAAATAAACAGTGCAACTACACCTCCACTTACCTACTGGGGTATTACAACTTCAGGTAGGAGAGCATGGCAGGACACAGACTTCGGAAAAATTAGACTACCAAAAACAGGCCACGACATAGACTTTGGACATAAAACTAGATTCGGACCATTTTGTGT
AATGGTCAAATAAACAGTGCAACTACACCTCCACTTACCTACTGGGGTATTACAACTTCAGGTAGGAGAGCATGGCAGGACACAGACTTCGGAAAAATTAGACTACCAAAAACAGGCCACGACATAGACTTTGGACATAAAACTAGATTCGGACCATTTTGTGT
>C00623 length=567
GTCAAATAAACAGTGCAACTACACCTCCACTTACCTACTGGGGTATTACAACTTCAGGTAGGAGAGCATGGCAGGACACAGACTTCGGAAAAATTAGACTACCAAAAACAGGCCACGACATAGACTTTGGACATAAAACTAGATTCGGACCATTTTGTGTAAAAAACCCACCGCGCGAATTCCGTAATGACCCACC-AAAACCTATCAATATTTGGGTGAAATACAAGTTCTTTTTT-CAGTTCGGCGGCATGTACCAGCCTCCCTGCGGAATCCAGGATCCAGGAACTTCTAACCC-GACCTATCCT-GTCCGGATGGGAGGAGCAGTTACACACCCCAAATACGCCGGTCAAGGAGGTGGCTACACGACCCAAGTTGGAGCTCAAGGTATCACCGCTGCCTCT-CTCAGAGCCATCAGTGCAGTTCCACCCAGATCCTACAGCCAGAGTGCGTTT-CTCCA
GTCAAATAAACAGTGCAACTACACCTCCACTTACCTACTGGGGTATTACAACTTCAGGTAGGAGAGCATGGCAGGACACAGACTTCGGAAAAATTAGACTACCAAAAaCAGGCCACGACATAGACTTTGGACATAAAACTAGATTCGGACCATTTTGTGTAAAAAACCCACCGCGCGAATTCCGTAATGACCCACCcAAAACCTATCAATATTTGGGTGAAATACAAGTTCTTTTTTtCAGTTCGGCGGCATGTACCAGCCTCCCTGCGGAATCCAGGATCCAGGAACTTCTAACCCcGACCTATCCTtGTCCGGATGGGAGGAGCAGTTACACACCCCAAaTACGCCGGTCAAGGAGGTGGCTACACGACCCAaGTTGGAGCTCAAGGTATCACCGCTGCCTCTtCTCAGAGCCATCAGTGCAGTTCCACCCAGATCCTACAGCCAGAGTGCGTTTtCTCCA
>C00624 length=563
TCAAATAAACAGTGCAACTACACCTCCACTTACCTACTGGGGTATTACAACTTCAGGTAGGAGAGCATGGCAGGACACAGACTTCGGAAAAATTAGACTACCAAAAACAGGCCACGACATAGACTTTGGACATAAAACTAGATTCGGACCATTTTGTGTAAAAAACCCACCGCGCGAATTCCGTAATGACCCACCAAAACCTATCAATATTTGGGTGAAATACA
TCAAATAAACAGTGCAACTACACCTCCACTTACCTACTGGGGTATTACAACTTCAGGTAGGAGAGCATGGCAGGACACAGACTTCGGAAAAATTAGACTACCAAAAACAGGCCACGACATAGACTTTGGACATAAAACTAGATTCGGACCATTTTGTGTAAAAAACCCACCGCGCGAATTCCGTAATGACCCACCAAAACCTATCAATATTTGGGTGAAATACA
>C00625 length=562
ATAAACAGTGCAACTACACCTCCACTTACCTACTGGGGTATTACAACTTCAGGTAGGAGAGCATGGCAGGACACAGACTTCGGAAAAATTAGACTACCAAAAACAGGCCACGACATAGACTTTGGACATAAAACTAGATTCGGACCATTTTGTGTAAAAAACCCACCGCGCGAATTCCGTAATGACCCACCAAAACCTATCAATATTTGGG-TGAAATACAAGTTCTTTTTTCAGTTCGGCGGCATGTACCAGCCTCCCTGCGGAATCCAGGATCCAGGAACTTCTAACCCGACCTATCCTGTCCGGATGGGAGGAGCAGTTACACACCCCAAATACGCCGGTCAAGGAGGTGGCTACACGACCCAAGTTGGAGCTCAAGGTATCACCGCTGCCTCTCTCAGAGCC-ATCAGTGC-AGTTCCACCCAGATCCTACAGCCAGAGTGCGTTTCTCCAAGAACCC-AAAGAAGAAGCCGAGG
ATAAACAGTGCAACTACACCTCCACTTACCTACTGGGGTATTACAACTTCAGGTAGGAGAGCATGGCAGGACACAGACTTCGGAAAAATTAGACTACCAAAAACAGGCCACGACATAGACTTTGGACATAAAACTAGATTCGGACCATTTTGTGTAAAAAACCCACCGCGCGAATTCCGTAATGACCCACCAAAACCTATCAATATTTGGGgTGAAATACAAGTTCTTTTTTCAGTTCGGCGGCATGTACCAGCCTCCCTGCGGAATCCAGGATCCAGGAACTTCTAACCCGACCTATCCTGTCCGGATGGGAGGAGCAGTTACACACCCCAAATACGCCGGTCAAGGAGGTGGCTACACGACCCAAGTTGGAGCTCAAGGTATCACCGCTGCCTCTCTCAGAGCCcATCAGTGCcAGTTCCACCCAGATCCTACAGCCAGAGTGCGTTTCTCCAAGAACCCcAAAGAAGAAGCCGAGG
>C00626 length=560
ATAAACAGTGCAACTACACCTCCACTTACCTACTGGGGTATTACAACTTCAGGTAGGAGAGCATGGCAGGACACAGACTTCGGAAAAATTAGACTACCAAAAACAGGCCACGACATAGACTTTGGACATAAAACTAGATTCGGACCATTTTGTGTAAAAAACCCACCGCGCGAATTCCGTAATGACCCACCAAAACCTATCAATATTTGGGTGAAATACAAGTTCTTTTTTCAGTTCGGCGGCATGTACC-AGCCTCCCTGCGGAATCCAGGATCCAGGAACTTCTAACCCGACCT-ATCCTGTCCGGATGGGAGGAGCAGTTACACACCCCAAATACGCCGGTCAAGGAGGTGGCTACACGACCCAAGTTGGAGCTCAAGGTATCACCGCTGCCTCTCTCAGAGCCATCAGTGCAGTTCCACCCAGATCCTACAGCCAGAGTGCGTTTCTCCAAGAACCCAAAGAAGAAGCCGAGGAAGGAGAGGAAACC-GAGGAAACCTCG-TGTGAGAGCTCCATTACGAGTGCCGAAAGCTCTACTGAAGGA-GATGGA-TCGTCTG
ATAAACAGTGCAACTACACCTCCACTTACCTACTGGGGTATTACAACTTCAGGTAGGAGAGCATGGCAGGACACAGACTTCGGAAAAATTAGACTACCAAAAACAGGCCACGACATAGACTTTGGACATAAAACTAGATTCGGACCATTTTGTGTAAAAAACCCACCGCGCGAATTCCGTAATGACCCACCAAAACCTATCAATATTTGGGTGAAATACAAGTTCTTTTTTCAGTTCGGCGGCATGTACCcAGCCTCCCTGCGGAATCCAGGATCCAGGAACTTCTAACCCGACCTtATCCTGTCCGGATGGGAGGAGCAGTTACACACCCcAAATACGCCGGTCAAGGAGGTGGCTACACGACCcAAGTTGGAGCTCAAGGTATCACCGcTGCCTCTCTCAGAGCCATCAGTgCAGTTCCACCCAGATCCTACAGCCAGAGTGcGTTtCTCCAaGAACCCAAAGAAGAAGCCGAGGAAGGAGAGGAAACCcGAGGAAACCTCGgTGTGAGAGCTCCATTACGAGTgCCGAAaGCTCTACTGAAGGAaGATGGAaTCGTCTG
>C00627 length=559
AACAGTGCAACTACACCTCCACTTACCTACTGGGGTATTACAACTTCAGGTAGGAGAGCATGGCAGGACACAGACTTCGGAAAAATTAGACTACCAAAAACAGGCCACGACATAGACTTTGGACATAAAACTAGATTCGGACCATTTTGTG
AACAGTGCAACTACACCTCCACTTACCTACTGGGGTATTACAACTTCAGGTAGGAGAGCATGGCAGGACACAGACTTCGGAAAAATTAGACTACCAAAAACAGGCCACGACATAGACTTTGGACATAAAACTAGATTCGGACCATTTtGTG
>C00628 length=556
CAGTGCAACTACACCTCCACTTACCTACTGGGGTATTACAACTTCAGGTAGGAGAGCATGGCAGGACACAGACTTCGGAAAAATTAGACTACCAAAAACAGGCCACGACATAGACTTTGGACATAAAACTAGATTCGGACCATTTTGTGTAAAAAACCCACCGCGCGAATTCCGTAATGACCCACCAAAACCTATCAATATTTGGGTGAAATACAAGTTCTTTTTTCAGTTCGGCGGCATGTACCAGCCTCCCTGCGGAATCCAGGATCCAGGAACTTCTAACCCGACCTATCCTGTCCGGATGGGAGGAGCAGTTACACACCCCAAATACGCCGGTCAAGGAGGTGGCTACACGACCCAAGTTGGAGCTCAAGGTATCACCGCTGCCTCTCTCAGAGCCATCAGTGCAGTTCCACCC-AGATCCTACAGCCAGAGTGCGTTTCTCCA
CAGTGCAACTACACCTCCACTTACCTACTGGGGTATTACAACTTCAGGTAGGAGAGCATGGCAGGACACAGACTTCGGAAAAATTAGACTACCAAAAACAGGCCACGACATAGACTTTGGACATAAAACTAGATTCGGACCATTTtgTGTAAAAAACCCACCGCGCGAATTCCGTAATGACCCACCAAAACCTATCAATATTTGGGTGAAATACAAGTTCTTTTTTCAGTTCGGCGGCATGTACCAGCCTCCCTGCGGAATCCAGGATCCAGGAACTTCTAACCCGACCTATCCTGTCCGGATGGGAGGAGCAGTTaCACACCCCAAATACGCcGGTCAAGGAGGTGGCTACACGACCCAAGTTGGAGCTCAAGGTATCACCGCTGCCTCTCTCAGAGCCATCAGTGCAGTTCCACCCcAGATCCTACAGCCAGAGTGCgTTtCTCCA
>C00629 length=559
GTGCAACTACACCTCCACTTACCTACTGGGGTATTACAACTTCAGGTAGGAGAGCATGGCAGGACACAGACTTCGGAAAAA-TTAGACTACC-AAAAACAGGCCACGACATAGACTTTGGACATAAAACTAGATTCGGACCATTTTGTGTAAAAAACCCACCGCGCGAATTCCGTAATGACCCACCAAAA-CCTATCAATATTTGGGTGAAATACAAGTTCTTTTTTCAGTTCGGCGGCATGTACCAGCCTCCCTGCGGAATCCAGGATCCAGGAACTTCTAACCCGACCTATCCTGTCCGGATGGGAGGAGCAGTTACACACCCCAAATACGCCGGTCAAGGAGGTGGCTACACGACCCAAGTTGGAGCTCAAGGTATCACCGCTGCCTCTCTCAGAGCCATCAGTGC-AGTTCCACCCAGATCCTACAGCCAGAGTGC
GTGCAACTACACCTCCACTTACCTACTGGGGTATTACAACTTCAGGTAGGAGAGCATGGCAGGACACAGACTTCGGAAAAAaTTAGACTACCcAAAAACAGGCCACGACATAGACTTTGGACATAAAACTAGATTCGGACCATTTTGTGTAAAAAACCCACCGCGCGAATTCCGTAATGACCCACCAAAAaCCTATCAATATTTGGGTGAAATACAAGTTCTTTTTtCAGTTCGGCGGCATGTACCAGCCTCCCTGCGGAATCCAGGATCCAGGAACTTCTAACCCGACCTATCCTGTCCGGATGGGAGGAGCAGTTACACACCCCAAATACGCCGGTCAAGGAGgTGGCTACACGACCCAAGTTGGAGCTCAAGGTATCACCGCTGCCTCTCTCAGAGCCAtCAGTGCcAGTtCCaCCCAGATCCTACAGCCAGAGTGC
>C00630 length=559
GCAACTACACCTCCACTTACCTACTGGGGTATTACAACTTCAGGTAGGAGAGCATGGCAGGACACAGACTTCGGAAAAATTAGACTACCAAAAA-CAGGCCACGACATAGACTTTGGACATAAAACTAGATTCGGACCATTTTGTGTAAAAAACCCACCGCGCGAATTCCGTAATGACCCACCAAAACCTATCAATATTTGGG-TGAAATACAAGTTCTTTTTTCAGTTCGGCGGCATGTACCAGCCTCCCTGCGGAATCCAGGATCCAGGAACTTCTAACCCGACCTATCCTGTCCGGATGGGAGGAGCAGTTACACACCCCAAATACGCCGGTCAAGGAGGTGGCTACACGA
GCAACTACACCTCCACTTACCTACTGGGGTATTACAACTTCAGGTAGGAGAGCATGGCAGGACACAGACTTCGGAAAAATTAGACTACCAAAAAaCAGGCCACGACATAGACTTTGGACATAAAACTAGATTCGGACCATTTTGTGTAAAAAACCCACCGCGCGAATTCCGTAATGACCCACCAAAACCTATCAATATTTGGGgTGAAATACAAGTTCTTTTTTCAGTTCGGCGGCATGTACCAGCCTCCCTGCGgAATCCAGGATCCAGGAACTTCTAACCCGACCTATCCTGTCCGGATGGgAGGAGCAGTTACACACCCCAAATACGCCGGTCAAGGAGGTGGCTACACGA
>C00631 length=563
CAACTACACCTCCACTTACCTACTGGGGTATTACAACTTCAGGTAGGAGAGCATGGCAGGACACAGACTTCGGAAAAATTAGACTACCAAAAACAGGCCACGACATAGACTTT-GGACATAAAACTAGATTCGGACCATTTTGTGTAAAAAACCCACCGCGCGAATTCCGTAATGACCCACCAAAACCTATCAATATTTGGGTGAAATACAAGTTCTTTTTTCAGTTCGGCGGCATGTACCAGCCTCCCTGCGGAATCCAGGATCCAGGAACTTCTAACCCGACCTATCCTGTCCGGATGGGAGGAGCAGTTACACACCCCAAATACGCCGGTCAAGGAGGTGGCTACACGACCCAAGTTGGAGCTCAAGGTATCACCGCTGCCTCTCTCA-GAG-CCATCA-GTGCAGTTCCACCCAGATCCTACAGCCAGAGTGCGTTTCTCCAAGAACCCAAAGAAGAAGCCGAGGAAGGAGAGGAAACCGAGGAAACCTCGTGTGAG
CAACTACACCTCCACTTACCTACTGGGGTATTACAACTTCAGGTAGGAGAGCATGGCAGGACACAGACTTCGGAAAAATTAGACTACCAAAAACAGGCCACGACATAGACTTTtGGACATAAAACTAGATTCGGACCATTTTGTGTAAAAAACCCACCGCGCGAATTCCGTAATGACCCACCAAAACCTATCAATATTTGGGTGAAATACAAGTTCTTTTTTCAGTTCGGCGGCATGTACCAGCCTCCCTGCGGAATCCAGGATCCAGGAACTTCTAACCCGACCTATCcTGTCCGGATGGGAGGAGCAGTTACACACCCCAAATACGCCGGTCAAGGAGGTGGCTACACGACCCAAGTTGGAGCTCAAGGTATCACCGCTGCCTCTCTCAaGAGgCCATCAaGTGCAGTTCCACCCAGATCCTACAGCCAGAGTGCGTTTCTCCAAGAACCCAAAGAAGAAGCCGAGGAAGGAGAGGAAACCGAGGAAACCTCGTGTGAG
>C00632 length=562
CACCTCCACTTACCTACTGGGGTATTACAACTTCAGGTAGGAGAGCATGGCAGGACACAGACTTCGGAAAAATTAGACTACCAAAAACAGGCCACGACATAGACTTTGGACATAAAACTAGATTCGGACCATTTTGTGTAAAAAACCCACCGCGCGAATTCCGTAATGACCCACCAAAACCTATCAATATTTGGGTGAAATACAAGTTCTTTTTTCAGTTCGGCGGCATGTACCAGCCTCCCTGCGGAATCCAGGATCCAGGAACTTCTAACCCGACCTATCCTGTCCGGA-TGGGAGGAGCAGTTACACACCCCAAATACGCCGGTCAAGGAGGTGGCTACACGACCCAAGTTGGAGCTCAAGGTATCACCGCT-GCCTCTCTCAGAGCCATCAGTGCAGTTCCACCCAGAT-CCTACA-GCCAGAGTGCGTTT-CTCCAAGAACCCAAAGAAGAAGCCGAGGAAGGAGAGGAAACCGAGGAAACCTCGTGTGAGAGCTCCATTACGAGTGCCGAAAGCTCTACTGAAGGAGATGGATCGTC
CACCTCCACTTACCTACTGGGGTATTACAACTTCAGGTAGGAGAGCATGGCAGGACACAGACTTCGGAAAAATTAGACTACCAAAAACAGGCCACGACATAGACTTTGGACATAAAACTAGATTCGGACCATTTTGTGTAAAAAACCCACCGCGCGAATTCCGTAATGACCCACCAAAaCCTATCAATATTTGGGTGAAATACAAGTTCTTTTTTCAGTTCGGCGGCATGTACCAGCCTCCCTGCGGAATCCAGGATCCAGGAACTTCTAACCCGACCTATCCTGTCCGGAaTGGGAGGAGCAGTTACACACCCCAAATACGCCGGTCAAGGAGGTGGCTACACGACCCAAGTTGGAGCTCAAGgTATCACCGCTtGCCTCTCTCAGAGCCATCAGTGCAGTTCCACCCAGATtCCTACAaGCCAGAGTGCGTTTtcTCCAAGAACCCAAAGAAGAAGCCGAGGAAGGAGAGGAAACCGAGGAAACCTCGTGTGAGAGCTCcATTACGAGTGCCGAAAGCTCTAcTGAAGGAGATGGATCGTC
>C00633 length=565
CCTCCACTTACCTACTGGGGTATTACAACTTCAGGTAGGAGAGCATGGCAGGACACAGACTTCGGAAAAATTAGACTACCAAAAACAGGCCACGACATAGACTTTGGACATAAAACTAGATTCGGACCATTTTGTGTAAAAAACCCACCGCGCGAATTCCGTAATGACCCACCAAAACCTATCAATATTTGGGTGAAATACAAGTTCTTTTTTCAGTTCGGCGGCATGTACCAGCCTCCC-TGCGGAATCCAGGATCCAGGAACTTCTAACCCGACCTATCCTGTCCGGATGGGAGGAGCAGTTACACACCCCAAATACGCC-GGTCAAGGAGGTGGCTACACGACCCAAGTTGGAGCTCAAGGTATCACCGCTGCCTCTCTCAGAGCCATCAGTGCAGTTCCACCCAGATCCTACAGCCAGAGTGCGTTTCTCCAAGAACCCAAAGAAGAAGCCG
CCTCCACTTACCTACTGGGGTATTACAACTTCAGGTAGGAGAGCATGGCAGGACACAGACTTCGGAAAAATTAGACTACCAAAAACAGGCCACGACATAGACTTTGGACATAAAACTAGATTCGGACCATTTTGTGTAAAAAACCCACCGCGCGAATTCCGTAATGACCCACCAAAACCTATCAATATTTGGGTGAAATACAAGTTCTTTTTTCAGTTCGGCGGCATGTACCAGCCTCCCcTGCGGAATCCAGGATCCAGGAACTTCTAACCCGACCTATCCTGTCCGGATGGGAGGAGCAGTTACACACCCCAAATACGCCcGGTCAAGGAGGTGGCTACACGACCcAAGTTGGAGCTCAAGGTATCACCGCtGCCTCTCTCAGAGCCATCAGTgCAGTTCCACCCAGATCCTACAGCCAGAGTGCGTTTCTCCAAGAaCCCAAAGAAGAAGCCG
>C00634 length=558
CTCCACTTACCTACTGGGGTATTACAACTTCAGGTAGGAGAGCATGGCAGGACACAGACTTCGGAAAAATTAGACTACCAAAAACAGGCCACGACATAGACTTTGGACATAAAACTAGATTCGGACCATTTTGTGTAAAAAACCCACCGCGCGAATTCCGTAATGACCCACCAAAACCTATCAATATTTGGGTGAAATACAAGT
CTCCACTTACCTACTGGGGTATTACAACTTCAGGTAGGAGAGCATGGCAGGACACAGACTTCGGAAAAATTAGACTACCAAAAACAGGCCACGACATAGACTTTGGACATAAAACTAGATTCGGACCATTTTGTGTAAAAAACCCACCGCGCGAATTCCGTAATGACCCACCAAAACcTATCAATATTTGGGTGAAATACAAGT
>C00635 length=559
ACCTACTGGGGTATTACAACTTCAGGTAGGAGAGCATGGCAGGACACAGACTTCGGAAAAATTAGACTACCAAAAACAGGCCACGACATAGACTTTGGACATAAAACTAGATTCGGACCATTTTGTG
ACCTACTGGGgTATTACAACTTCAGGTAGGAGAGCATGGCAGGACACAGACTtCGGAAAAATTAGACTACCAAAAACAGGCCACGACATAGACTTTGGACATAAAACTAGATTCGGACCATTTTGTG
>C00636 length=556
CCTACTGGGGTATTACAACTTCAGGTAGGAGAGCATGGCAGGACACAGACTTCGGAAAAATTAGACTACCAAAAACAGGCCACGACATAGACTTTGGACATAAAACTAGATTCGGACCATTTTGTG
CCTACTGGGGTATTACAACTTCAGGTAGGAGAGCATGGCAGGACACAGACTTCGGAAAAATTAGACTACCAAAAACAGGCCACGACATAGACTTTGGACATAAAACTAGATTCGGACCATTTTGTG
>C00637 length=549
ACTGGGGTATTACAACTTCAGGTAGGAGAGCATGGCAGGACACAGACTTCGGAAAAATTAGACTACCAAAAACAGGCCACGACATAGACTTTGGACATAAAACTAGATTCGGACCATTTTGTGTAAAAAACCCACCGCGCGAATTCCGTAATGACCCACCAAAACCTATCAATATTTGGGTGAAATACAAGTTCTTTTTTCAGTTCGGCGGCATGTACCAGCCTCCCTGCGGAATCCAGGATCCAGGAACTTCTAACCCGACCTATCCTGTCCGGATGGGAGGAGCAGTTACACACCCCAAATACGCCGGTCAAGGAGGTGGCTACACGACCCAAGTTGGAGCTCAAGGTATCACCGCTGCCTCTCTCAGAGCCATCAGTGCAGTTCCACCCAGATCCTACAGCCAGAGTGCGTTTCTCCAAGAACCC-AAAGAAGAAGCCGAGGAAGGAGAGGAAACCGAGGAAACCTCGTGTGAGAGCTCCATTACGAGTGCCGAAAGCTCTACTGAAGGAGATGGATCGTCTGAGGATGAGGAA-CGAAGAGCGAGGAGGCG
ACTGGGGTATTACAACTTCAGGTAGGAGAGCATGGCAGGACACAGACTTCGGAAAAATTAGACTACCAAAAaCAGGCCACGACATAGACTTTGGACATAAAACTAGATTCGGACCATTTTGTGTAAAAAACCCACCGCGCGAATTCCGTAATGACCCACCAAAACCTATCAATATTTGGGTGAAATACAAGTTCTTTTTTCAGTtCGGCGGCATGTACCAGCCtCCCTGCGGAATCCAGGATCCAGGAACTTCTAACCCGACCTATCCTGTCcGGATGGGAGGAGCAGTTACACACCCCAAATACGCCGGTCAAGGAGGTGGCTACACGACCCAAGTtGGAGCTCAAGGTATCACCgCTGCCTCTCTCAGAGCCATCAGTGCAGTTCCACCCAGATCCTACAGCCAGAGTGCGTTTCTCCAAGAACCCcAAAGAAGAAGCCGAGGAAGGAGAGGAAaCCGAGGAAACCTCGTGTGAGAGCTCCATtACGAGTGCCGAAAGCTCTAcTGAAGgAGATGGATCGTCTGAGGATGAGGAAaCGAAGAGCGAGGAGGCG
>C00638 length=564
GGGTATTACAACTTCAGGTAGGAGAGCATGGCAGGACACAGACTTCGGAAAAATTAGACTACCAAAAACAGGCCACGACATAGACTTTGGACATAAAACTAGATTCGGACCATTTTGTGTAAAAAACCCACCGCGCGAATTCCGTAATGACCCACCAAAACCTATCAATATTTGGGTGAAATACAAGTTCTTTTTTCAGTTCGGCGGCATGTACCAGCCTCCCTGCGGAATCCAGGATCCAGGAACTTCTAACCCGACCTATCCTGTCCGGATGGGAGGAGCAGTTACACACCCC-AAATACGCC-GGTCAAGGAGGTGGCTACACGACCC-AAGTTGGAGCTCAAGGTATCACCGCTGCCTCTCTCAGAGCCATCAGTGCAGTTCCACCCAGATCCTACAGCCAGAGTGCGTTTCTCCAAGAACCCAAAGAAGAAGCCGAGG-AAGGAGAGGAAACCGAGG-AAACCTCGTG-TGAGAGCTCCATTACGAGTGCC-GAAAGCTCTACTG-AAGGAGATGG-ATCGTCT-GAGGATGAG
GGGTATTACAACTTCAGGTAGGAGAGCATGGCAGGACACAGACTTCGGAAAAaTTAGACTACCAAAAACAGGCCACGACATAGACTTTGGACATAAAACTAGATTCGGACCATTTTGTGTAAAAAACCCACCGCGCGAATTCCGTAATGACCCACCAAAACCTATCAATATTTGGGTGAAATACAAGTTCTTTTTTCAGTTCGGCGGCATGTACCAGCCTCCCTGCGGAATCCAGGATCCAGGAACTTCTAACCCGACCTATCCTGTCCGGATGGGAGGAGCAGTTACACACCCCcAAATACGCCcGGTCAAGGAGGTGGCTACACGACCCcAAGTTGGAGCTCAAGGTATCACCGCTGCCTCTCTCAGAGCCATCAGTGCAGTTCCACCCAGATCCTACAGCCAGAGtGCGTTTCTCCAAGAACCCAAAGAAGAAGCCGAGGgAaGGAGAGGAAACCGAGGgAAACCTCGTGgTGAGAGCTCCATTACGAGTGCCcGAAAGCtCTACTGgAAGGAGATGGgATCGTCTtGAGGATGAG
>C00639 length=559
GGTATTACAACTTCAGGTAGGAGAGCATGGCAGGACACAGACTTCGGAAAAATTAGACTACCAAAAACAGGCCACGACATAGACTTTGGACATAAAACTAGATTCGGACCATTTTGTGTAAAAAACCCACCGCGCGAATTCCGTAATGACCCACCAAAACCTATCAATATTTGGGTGAAATACAAGTTCTTTTTTCAGTTCGGCGGCATGTACCAGCCTCCCTGCGGAATCCAGGATCCAGGAACTTCTAACCCGACCTATCCTGTCCGGATGGGAGGAGCAGTTACACACCCCAAATACGCCGGTCAAGGAGGTGGCTACACGACCCAAGTTGGAGCTCAAGGTATCACCGCTGCC-TCTCTCAGAGCCATCAGTGCAGTTCCACCCAGATCCTACAGCCAGAGTGCGTTTCTCCAAGAACCC-AAAGAAGAAGCCGAGGAAGGAGAGGAAACCGAGGAAACCTCGTGT-GAGAGCT
GGTATTACAACTTCAGGTAGGAGAGCATGGCAGGACACAGACTTCGGAAAAATTAGACTACCAAAAACAGGCCACGACATAGACTTTGGACaTAAAACTAGATTCGGACCATTTTGTGTAAAAAACCCACCGCGCGAATTCCGTAATGACCCACCAAAaCCTATCAATATTTGGGTGAAATACAAGTTCTTTTTTCAGTTCGGCGGCATGTACCAGCCTCCCTGCGGAATCCAGGATCCAGGAACTTCTAACCCGACCTATCCTGTCCGGATGGGAGGAGCAGTTACACACCCCAAATACGCCGGTCAAGGAGGTGGCTACACGACCCAAGTTGGAGCTCAAGGTATCACCGCTGCCcTCTCTCAGAGCCATCAGTGCAGTTCCACCCAGATCCTACAGCCAGAGTGCGTTTCTCCAAGAACCCcAAaGAAGAAGCCGAGGAaGGAGAGGAAACCGAGGAAACCTCGTGTtGAGAGcT
>C00640 length=557
TATTACAACTTCAGGTAGGAGAGCATGGCAGGACACAGACTTCGGAAAAATTAGACTACCAAAAACAGGCCACGACATAGACTTTGGACATAAAACTAGATTCGGACCATTTTGTGTA
TATTACAACTTCAGGTAGGAGAGCATGGCAGGACACAGACTTCGGAAAAATTAGACTACCAAAAaCAGGCCACGACATAGACTTTGGACATAAAACTAGATTCGGACCATTTTGTGTA
>C00641 length=555
TATTACAACTTCAGGTAGGAGAGCATGGCAGGACACAGACTTCGGAAAAATTAGACTACCAAAAACAGGCCACGACATAGACTTTGGACATAAAACTAGATTCGGACCATTTTGTGTAAAAAACCCACCGCGCGAATTCCGTAATGACCCACCAAAACCTATCAATATTTGGGTGAAATACAAGTTCTTTTTTCAGTTCGGCGGCATGTACCAGCCTCCCTGCGGAATCCAGGATCCAGGAA-CTTCTAACCCGACCTATCCTGTCCGGATGGGAGGAGCAGTTACACACCCCAAATACGCCGGTCAAGGAGGTGGCTACACGACCCAAGTTGGAGCTCAAGG-TATCACCGCTGCCTCTCTCAGAGCCATCAGTGCAGTTCCACCCAGATCCTACAGCCAGAGTGCGTTTCTCCAAGAACCCAAAGAAGAAGCCGAGGAAGGAGAGGAAACCGAGGAAA-CCTCGTGTGAGAGCTCCATTACGAGTG
TATTACAACTTCAGGTAGGAGAGCATGGCAGGACACAGACTTCGGAAAAATTAGACTACCAAAAACAGGCCACGACATAGACTTTGGACATAAAACTAGATTCGGACCATTTTGTGTAAAAAACCCACCGCGCGAATTCCGTAATGACCCACCAAAACCTATCAATATTTGGGTGAAATACAAGTTCTTTTTTCAGTTCGGCGGCATGTACCAGCCTCCCTGCGGAATCCAGGATCCAGGAAaCTTCTAACCCGACCTATCCTGTCCGGATGGGAGgAGCAGTTACACACCCCAAATACGCCGGTCAAGGAGGTGGCTACACGACCCAAGTTGGAGCTCAAGGgTATCACCGCTGCCTCTCTCAGAGCCATCAGTGCAGTTCCACCCAGATCCTACAGCcAGAGTGCGTTTCTCCAAGAACCCAAAGAAGAaGCCGAGGAAGGAGAGGAAACCGAGGAAAaCCTCGTGTgAGAGCTCCATtACGAGTG
>C00642 length=552
ATTACAACTTCAGGTAGGAGAGCATGGCAGGACACAGACTTCGGAAAAATTAGACTACCAAAAACAGGCCACGACATAGACTTTGGACATAAAACTAGATTCGGACCATTTTGTGTAAAAAACCCACCGCGCGAATTCCGTAATGACCCACCAAAACCTATCAATATTTGGGTGAAATACAAGTTCTTTTTTCAGTTCGGCGGCATGTACCAGCCTCCCTGCGGAATCCAGGATCCAGGAACTTCTAACCCGACCTATCCTGTCCGGATGGGAGGAGCAGTTACACACCCCAAATACGCCGGTCAAGGAGGTGGCTACACGACCCAAGTTGGAGCTCAAGGTATCACCGCTGCCTCTCTCAGAGCCATCAGTGCAGTTCCACCCAGATCC-TACAGCCAGAGTGCGTTTCTCCAAGAACCCAAAGAAGAAGCCGAGGAAGGAGAGGAAA-CCGAGGAAACCTCGTGTGAGAGCTCCATTACGAGTGCCGAAAGCTCTACTGAAGGAGATGG-ATCGTCTGAGGATGAGGAACGAAGAGCGAGGAGGCGC-AG
ATTACAACTTCAGGTAGGAGAGCATGGCAGGACACAGACTTCGGAAAAATTAGACTACCAAAAACAGGCCACGACATAGACTTTGGACATAAAACTAGATTCGGACCATTTTGTGTAAAAAACCCACCGCGCGAATTCCGTAATGACCCACCAAAACCTATCAATATTTGGGTGAAATACAAGTTCTTTTTTCAGTTCGGCGGCATGTACCAGCCTCCCTGCGGAATCCAGGATCCAGGAACTTCTAACCCGACCTATCCTGTCCGGATGGGAGGAGCAGTTACACACCCCAAATACGCCGGTCAAGGAGGTGGCTACACGACCCAAGTTGGAGCTCAAGGTATCACcGCTGCCTCTCTCAGAGCCATCAGTGCAGTTCCACCCAGATCCcTACAGCCAGAGTGCGTTTCTCCAAGAACCCAAAGAAGAAGCCGAGGAAGGAGAGGAAAaCCGAGGAAACCTCGTGTGAGAGCTCcATTACGAGTGCCGAAAGCTCTACTGAAGgAGATGGgATCGTCTGAGGATGAGGAACGAAGAGcGAGGAGGCGCcAG
>C00643 length=556
AACTTCAGGTAGGAGAGCATGGCAGGACACAGACTTCGGAAAAATTAGACTACCAAAAACAGGCCACGACATAGACTTTGGACATAAAACTAGATTCGGACCATTTTGTGTAAAAAACCCACCGCGCGAATTCCGTAATGACCCACCAAAACCTATCAATATTTGGGTGAAATACAAGTTCTTTTTTCAGTTCGGCGGCATGTACCAGCCT-CCCTGCGGAATCCAGGATCCAGGAACTT-CTAACCCGACCTATCCTGTCCGGATGGGAGGAGCAGTTACACACCCCAAATACGCCGG-TCAAGGAGGTGGCTACACGACCCAAGTTGGAGCTCAAGGTATCACCGCTGCCTCTCTCAGAGCCATCAGTGCAGTTCCACCC-AGATCCTACAGCCAG-AGTGCGTTTCTCCAAGAACCCAAAGAAGAAGCC-GAGGAAGGAGAGG
AACTTCAGGTAGGAGAGCATGGCAGGACACAGACTTCGGAAAAATTAGACTACCAAAAACAGGCCACGACATAGACTTTGGACATAAAACTAGATTCGGACCATTTTGTGTAAAAAACCCACCGCGCGAATTCCGTAATGACCCACCAAAACCTATCAATATTTGGGTGAAaTACAAGTTCTTTTTTCAGTTCGGCGGCATGTACCAGCCTtCCCTGCGGAATCCAGGATCCAGGAACTTtCTAACCCGACCTATCCTGTCCGGATGGGAGgAGCAGTTACACACCCCAAATACGCCGGgTCAAGGAGGTGGCTACACGACCCAAGTTGGAGCTCAAGGTATCACCGCTGCCTCTCTCAGAGCCATCAGTGCAGTTCcACCCcAgATCCTACAGCCAGgAGTGCGTTTCTCCAAGAACCCAAAGAAGAAGCCcGAGGAAGGAGAGG
>C00644 length=550
CAGGTAGGAGAGCATGGCAGGACACAGACTTCGGAAAAATTAGACTACCAAAAACAGGCCACGACATAGACTTTGGACATAAAACTAGATTCGGACCATTTTGTGT
CAGGTAGGAGAGCATGGCAGGACACAGACTTCGGAAAAATTAGACTACCAAAAACAGGCCACGACATAGACTTTGGACATAAAACTAGATTCGGACCATTTTGTGT
>C00645 length=551
GTAGGAGAGCATGGCAGGACACAGACTTCGGAAAAATTAGACTACCAAAAACAGGCCACGACATAGACTTTGGACATAAAACTAGATTCGGACCATTTTGTGTAAAAAA-CCCACCGCGCGAATTCCGTAATGACCCACCAAAACCTATCAATATTTGGGTGAAATACAAGTTCTTTTTTCAGTTCGGCGGCATGTACCAGCCTCCCTGCGGAATCC-AGGATCCAGGAACTTCTAACCCGACCTATCCTGTCCGGATGGGAGGAGCAGTTACACACCCCAAATACGCCGGTCAAGGAGGTGGCTACACGACCCAAGTTGGAGCTCAAGG-TATCACCGCTGCCTCTCTCAGAGCCATCAGTGCAGTTCCACCCAGATCCTACAGCCAGAGTGCGTTTCTCCAAGAACCCAAAGAAGAAGCCGAGGAAGGAGAGGAAACCGAGGAAACCTCGTGTGAGAGCTCCATTACGAGTGCCGAAAGCTCTACTGAAGGAGATGGATCGTCTGAGGATGA-GGAACGAAGAGCGAG
GTAGGAGAGCATGGCAGGACACAGACTTCGGAAAAATTAGACTACCAAAAACAGGCCACGACATAGACTTTGGACATAAAACTAGATTCGGACCATTTTGTGTAAAAAAaCCCACCGCGCGAATTCCGTAATGACCCACCAAAACCTATCAATATTTGGGTGAAATACAAGTTcTTTTTTCAGTTCGGCGGCATGTACCAGCCTCCCTGCGGAATCCcAGGATCCAGGAACTTCTAACCCGACCTATCCTGTCCGGATGGGAGGAGCAGTTACACACCCCAAATACGCCGGTCAAGGAGGTGGCTACACGACCCAAGTTGGAGCTCAAGGgTATCACCGCTGCCTCTCTCAGAGCCATCAGTGCAGTTCCACCCAGATCCTACAGCCAGAGTGCGTTTCTCCAAGAACCCAAaGAAGAAGCCGAGGAAGGAGAGGAAACCGAGgAAaCCTCgTGTGAGAGCTCCATTACGAGTGCCGAAAGCTCTACTGAAGgAGATGgATCGTCTGAGGATgAaGGAACGAAGAGCGAG
>C00646 length=554
AGGAGAGCATGGCAGGACACAGACTTCGGAAAAATTAGACTACCAAAAACAGGCCACGACATAGACTTTGGACATAAAACTAGATTCGGACC-ATTTT-GTGTAAAAAACCCACCGCGCGAATTCCGTAATGACCCACCAAAACCTATCAATATTTGGGTGAAATACAAGTTCTTTTTTCAGTTCGGCGGCATGTACCAGCCTCCCTGCGGAATCCAGGATCCAGGAACTTCTAACCCGACCTATCCTGTCCGGATGGGAGGAGCAGTTACACACCCCAAATACGCC-GGTCAAGGAGGTGGCTACACGACCCAAGTTGGAGCTCAAGGTATCACCGCTGCCTCTCTCAGAGCCATCAGTGCAGTTCCACCCAGATCC-TACAGCCAGAGTGCGTTTCTCCAAGAACCCAAAGAAGAAGCCGAGGAAGGAGAGGAAACCGAGGAAACCTCGTGT-GAGAGCTCCATTACGAGTGCCGAAAGCTCTACTGAAGGAGATGGATCGTCTGAGGATGAGGAACGAAGAGC-GAGGAGGCG-CAGGAACAAGCGACG
AGGAGAGCATGGCAGGACACAGACTTCGGAAAAATTAGACTACCAAAAACAGGCCACGACATAGACTTTGGACATAAAACTAGATTCGGACCcATTTTtGTGTAAAAAACCCACCGCGCGAATTCCGTAATGACCCACCAAAACCTATCAATATTTGGGTGAAATACAAGTTCTTTTTtCAGTTCGGCGGCATGTACCAGCCTCCCTGCGGAATCCAGGATCCAGGAACTTCTAACCCGACCTATCCTGTCCGGATGGGAGGAGCAGTTACACACCCCAAATACGCCcGGTCAAGGAGGTGGCTACACGACCCAAGTTGGAGCTCAAGGTATCACCGCTGCcTCTCTCAGAGCCATCAGTGCAGTTCCACCCAGATCCcTACAGCCAGAGTGCGTTTCTCCAAGAACCCAAAGAAGAAGCCGAGGAaGGAGAGGAAACCGAGGAAACCTCGTGTtGAGAGCTCCATTACGAGTGCCGAAAGCTCTACTGAAGGAGATGGATCGTCTGAGGATGAGGAACGAAGAGCcGAGGAGGCGgCAGGAACAAGCGACG
>C00647 length=550
GAGAGCATGGCAGGACACAGACTTCGGAAAAATTAGACTACCAAAAACAGGCCACGACATAGACTTTGGACATAAAACTAGATTCGGACCATTTTGTGTAAAAAACCCACCGCGCGAATTCCGTAATGACCCACCAAAACCTATCAATATTTGGGTGAAATACAAGTTCTTTTTTCAGTTCGGCGGCATGTACCAGCCTCCCTGCGGAATCCAGGATCCAGGAACTTCTAACCCGACCTATCCTGTCCGGATGGGAGGAGCAGTTACACACCCCAAATACGCCGGTCAAGGAGGTGGCTACACGACCCAA-GTTGG-AGCTCAAGG-TATCACCGCTGCCTCTCTCAGAGCCATCAGTGCAGTTCCACCCAGATCCTACAGCCAGAGTGCGTTTCTCCAAGAACCCAAAGAAGAAGCCGAGGAAGGAGAGGAAACCGAGGAAACCTCGTGTGAGAGCTCCATTACGAGTGCCGAAAGCTCTACTGAAGGAGATGGATCGTCTGAGGATGAGGAACGAAGAGCGAGGAGGCGCAGGAACAAGCGACGACTC
[truncated: 284,683 more chars]
