# Supplementary material for: Highly improved homopolymer aware nucleotide-protein alignments with 454 data
Source: BMC Bioinformatics. 2012 Sep 12;13:230. doi: 10.1186/1471-2105-13-230 (PMC3568017; doi:10.1186/1471-2105-13-230)
Supplement: Additional file 1 — HAXAT parameter evaluation setup. Name: haxat-parameter-evaluation.zip. Format: Zip compressed evaluation code. Title: HAXAT parameter evaluation setup. The file contains scripts for running the evaluation as well as all the binaries and results included in the manuscript. See the enclosed README for more information. [file 1471-2105-13-230-S1.zip › haxat-parameter-evaluation/bin/test_single]

#!/usr/bin/perl -w

use strict;
use Getopt::Std;

my %opts; getopt('SDhkVFqnd', \%opts);

my $single_p = defined $opts{'S'} ? $opts{'S'} : 16;
my $double_p = defined $opts{'D'} ? $opts{'D'} : int(1.75 * $single_p);
my $hp_scale = defined $opts{'h'} ? $opts{'h'} : 0.2;
my $k = defined $opts{'k'} ? $opts{'k'} : 0.3;
my $V = defined $opts{'V'} ? $opts{'V'} : 1;
my $F = defined $opts{'F'} ? $opts{'F'} : 1;
my $reads_file = defined $opts{'q'} ? $opts{'q'} : "reads.sff";
my $nfo_file = defined $opts{'n'} ? $opts{'n'} : "reads.nfo";
my $db_file = defined $opts{'d'} ? $opts{'d'} : "db.fa";

if (! -f $db_file)
{
	print STDERR "ERROR: Database file (-d): $db_file not found!\n"; 
	exit(1);
}
if (! -f $reads_file)
{
	print STDERR "ERROR: Reads file (-q): $reads_file not found!\n"; 
	exit(1);
}
if (! -f $nfo_file)
{
	print STDERR "ERROR: Simulation-information file (-n): $nfo_file not found!\n"; 
	exit(1);
}

my $pid = $$;
my $outputbase = "/tmp/haxat.param-eval.$pid";

# simulate 454 data for $read_count fragments
my $simres = "$outputbase.haxat.res";
my $haxat_line = "./bin/haxat -P0 -B0  -S$single_p -D$double_p " . ( !$F ? "-F0" : "-h$hp_scale -k$k -V$V" ) . " $db_file $reads_file";
#print STDERR "$haxat_line\n";
system("$haxat_line > $simres");
my $analyze = `./bin/analyze $nfo_file $simres 2> /dev/null`; 
print_header($analyze); 
print_line($analyze, "S=$single_p, D=$double_p, " . ( !$F ? "F=0" : "h=$hp_scale, k=$k, V=$V" ));

unlink($simres);


sub print_header
{
	my $analyze = shift;
	chomp $analyze;
	print "parameters";
	my @parts = split(/\s*,\s*/, $analyze);
	foreach my $p (@parts)
	{
		if ( $p =~ m/([^=]+)=(.+)/ )
		{
			print "\t$1";
		}
		else
		{
			print STDERR "ERROR: Unable to parse key=value format in $p\n";
		}
	}
	print "\n";
}

sub print_line
{
	my $analyze = shift, my $parameters = shift;
	chomp $analyze;
	print "$parameters";

	my @parts = split(/\s*,\s*/, $analyze);
	foreach my $p (@parts)
	{
		if ( $p =~ m/([^=]+)=(.+)/ )
		{
			print "\t$2";
		}
		else
		{
			print STDERR "ERROR: Unable to parse key=value format in $p\n";
		}
	}
	print "\n";
}
