# Supplementary material for: Highly improved homopolymer aware nucleotide-protein alignments with 454 data
Source: BMC Bioinformatics. 2012 Sep 12;13:230. doi: 10.1186/1471-2105-13-230 (PMC3568017; doi:10.1186/1471-2105-13-230)
Supplement: Additional file 1 — HAXAT parameter evaluation setup. Name: haxat-parameter-evaluation.zip. Format: Zip compressed evaluation code. Title: HAXAT parameter evaluation setup. The file contains scripts for running the evaluation as well as all the binaries and results included in the manuscript. See the enclosed README for more information. [file 1471-2105-13-230-S1.zip › haxat-parameter-evaluation/bin/genpdb]

#!/usr/bin/perl -w

use strict;

my $nfile = shift;
my $identity = defined $ARGV[0] ? shift : 90;
my $count = defined $ARGV[0] ? shift : 100;
my $substitution_frequencies_file = defined $ARGV[0] ? shift : "substitution/blosum62.qij";

if (! defined $nfile)
{
	print STDERR "Please supply a FASTA file containing a single nucleotide CDS\n";
	exit(1);
}

my $seq = fasta_load_sequence($nfile);
my $pseq = n2p_translate($seq);

my $pseq_length = length($pseq);
my $mutations = int($pseq_length * (100-$identity)/100 + .5);
my $substitution_frequencies = load_substitution_frequencies($substitution_frequencies_file);
my %aa = %$substitution_frequencies; my @aa = sort(keys %aa);

print STDERR "INFO: aa={" . join(",", @aa) . "}\n";

print STDERR "INFO: Creating $count database sequences with $mutations mutations each\n";

# perform mutations on pseq
for my $sid (1..$count)
{
	my @new_pseq = split(//, $pseq);
	my %pos;

	for (1..$mutations)
	{
		my $mpos; $mpos = int(rand($pseq_length)) while (! defined $mpos || defined $pos{$mpos} );
		$pos{$mpos} = 1;

		my $acid = $new_pseq[$mpos];

		if (! defined $aa{$acid})
		{
			print STDERR "WARN: $acid not recognized\n"; 
			next;
		}
		
		# get a mutated acid for mpos through substitution frequences 
		my $nacid = $acid;
		my $nidx = rand(1.0);	
		while ($nacid eq $acid)
		{
			my $sidx = 1.0;
			for(0..$#aa)
			{
				$nacid = $aa[$_];
				$sidx -= $$substitution_frequencies{$acid}{$nacid};
				last if ($sidx < $nidx);
			}
			$nidx = rand(1.0);
		}

		$new_pseq[$mpos] = $nacid;
	}

	print ">db-$sid\n" . join("", @new_pseq) . "\n";
}


sub fasta_load_sequence
{
	my $file = shift, my $f;
	open($f, $file) || die("ERROR: Unable to open $file for input!\n");
	my $d;
	while (<$f>)
	{
		if ( m/^>/ )
		{
			return $d if (defined $d);
		}
		else
		{
			chomp; $d .= $_;
		}
	}
	close($f);

	return $d;
}

sub n2p_translate
{
	my $seq = shift;

	my %table = (
		"AAA" => "K", "AAC" => "N", "AAG" => "K", "AAT" => "N", 
		"ACA" => "T", "ACC" => "T", "ACG" => "T", "ACT" => "T", 
		"AGA" => "R", "AGC" => "S", "AGG" => "R", "AGT" => "S", 
		"ATA" => "I", "ATC" => "I", "ATG" => "M", "ATT" => "I", 
		"CAA" => "Q", "CAC" => "H", "CAG" => "Q", "CAT" => "H", 
		"CCA" => "P", "CCC" => "P", "CCG" => "P", "CCT" => "P", 
		"CGA" => "R", "CGC" => "R", "CGG" => "R", "CGT" => "R", 
		"CTA" => "L", "CTC" => "L", "CTG" => "L", "CTT" => "L", 
		"GAA" => "E", "GAC" => "D", "GAG" => "E", "GAT" => "D", 
		"GCA" => "A", "GCC" => "A", "GCG" => "A", "GCT" => "A", 
		"GGA" => "G", "GGC" => "G", "GGG" => "G", "GGT" => "G", 
		"GTA" => "V", "GTC" => "V", "GTG" => "V", "GTT" => "V", 
		"TAA" => "*", "TAC" => "Y", "TAG" => "*", "TAT" => "Y", 
		"TCA" => "S", "TCC" => "S", "TCG" => "S", "TCT" => "S", 
		"TGA" => "*", "TGC" => "C", "TGG" => "W", "TGT" => "C", 
		"TTA" => "L", "TTC" => "F", "TTG" => "L", "TTT" => "F"
	);

	my $seql = length($seq);
	my $ret;
	for (my $i = 0; $i < $seql - 2; $i += 3)
	{
		$ret .= $table{substr($seq, $i, 3)};
	}
	return $ret;
}

sub load_substitution_frequencies
{
	my $file = shift, my $f;
	my %table;

	my @aa, my $i = 0;
	open($f, $file) || die("ERROR: Unable to open $file for input!\n");
	while (<$f>)
	{
		if ( ! m/^#/ )
		{
			chomp;
			if (scalar @aa == 0) # expect first non-comment row to be header
			{
				s/^\s+//; s/\s+$//;
				@aa = split(/\s+/);
			}
			else
			{
				my $ai = $aa[$i]; ++$i;
				my @v = split(/\s+/);
				for my $j (0..$#v)
				{
					my $v = $v[$j];
					my $aj = $aa[$j];
					$table{$ai}{$aj} = $v;
					$table{$aj}{$ai} = $v;
				}
			}
		}
	}
	close($f);

	# normalize columns
	foreach my $a1 (@aa)
	{
		my $s = 0;
		$s += $table{$a1}{$_} foreach (@aa);
		$table{$a1}{$_} /= $s foreach (@aa);
	}

	return \%table;
}
