# Supplementary material for: Highly improved homopolymer aware nucleotide-protein alignments with 454 data
Source: BMC Bioinformatics. 2012 Sep 12;13:230. doi: 10.1186/1471-2105-13-230 (PMC3568017; doi:10.1186/1471-2105-13-230)
Supplement: Additional file 1 — HAXAT parameter evaluation setup. Name: haxat-parameter-evaluation.zip. Format: Zip compressed evaluation code. Title: HAXAT parameter evaluation setup. The file contains scripts for running the evaluation as well as all the binaries and results included in the manuscript. See the enclosed README for more information. [file 1471-2105-13-230-S1.zip › haxat-parameter-evaluation/bin/fragsim]

#!/usr/bin/perl -w

use strict;
use Getopt::Std;

my %opts; getopt('clr', \%opts);

my $length = defined $opts{'l'} ? $opts{'l'} : 800;
my $count = defined $opts{'c'} ? $opts{'c'} : 1000000;
my $do_rev = defined $opts{'r'} ? $opts{'r'} : 1;
my $fasta_file = $ARGV[$#ARGV];

if (! defined $fasta_file || ! -f $fasta_file )
{
	print STDERR "Please supply a FASTA file as a command line argument and "
		. "optinally a fragment length (-l) and number of fragments (-c)\n";
	exit(1);
}

print STDERR "INFO: Producing $count fragments from $fasta_file of length $length\n";

# process FASTA file to determine genome size
my $nbases = 0, my $smallest, my $nentries = 0; my $nbcurr;
open(F, $fasta_file) || die("ERROR: Unable to open $fasta_file for input!\n");
while (<F>)
{
	if ( m/^>/ )
	{
		++$nentries;
		$smallest = $nbcurr if (defined $nbcurr);
		$nbcurr = 0;
	}
	else
	{
		chomp; my $nb = length;
		$nbases += $nb;
		$nbcurr += $nb;
	}
}
$smallest = $nbcurr if (defined $nbcurr);
$smallest = 0 if (! defined $smallest);
close(F);

if ($smallest < $length)
{
	print STDERR "WARN: Smallest entry ($smallest bases) is smaller than the "
		. "fragment length generated ($length) and thus shorter fragments may be "
		. "generated.\n";
}

# generate random fragment positions
my @p; push(@p, int(rand($nbases))) for (0..$count-1) ;                         # rand automatically call srand if not called

# sort fragment positions and pad list with an extra position
@p = sort { $a <=> $b } (@p);
my $ps = scalar @p; push(@p, 0); # get pos-list size and pad list with an extra position


# define a chunk size to read from database
my $chunk_size = 1 * 1000 * 1000; # 1MBp

# declare current base position and position index in @p
my $pos = 0, my $pi = 0; 
# declare data holding read bases, whether we are at end end-of-entry, database offset, entry offset and entry count 
my $data, my $eoe = 0, my $doff = 0, my $eoff = 0, my $ec = 0;

# process FASTA file and read chunks and produce fragments generated from positions in @p
open(F, $fasta_file) || die("ERROR: Unable to open $fasta_file for input!\n");
while ($pi < $ps && !eof(F))
{
	# read one entry or $chunk_size from file
	my $to = $pos;
	my $nbases = defined $data ? length $data : 0;
	while (<F>)
	{
		if ( m/^>/ )
		{
			if (defined $data && length $data)
			{
				# set end-of-entry
				$eoe = 1;
				# increment to with bases read, increment entry count and halt reading
				$to += $nbases; ++$ec;
				last;
			}
		}
		else
		{
			# store data on line
			chomp; $data .= $_;

			#increment nbases and investigate if enough is read
			$nbases += length;
			if (length $data > $chunk_size)
			{
				# unset end-of-entry
				$eoe = 0;
				# increment to with bases read and halt reading
				$to += $nbases;
				last;
			}
		}
	}
	if (eof(F))
	{
		# set end-of-entry, increment to with bases read, increment entry count
		$eoe = 1; $to += $nbases; ++$ec;
	}

	# we have loaded data from up to $to
	# and we will process positions up to $to-$length if there is more to read or
	# up to $to - 1 if there is not; to avoid truncated reads at entry boundries
	my $pi_to = $eoe ? $to : $to - $length;
	my $pp = $p[$pi];
	while ($pp < $pi_to && $pi < $ps)
	{
		# get relative fragment position
		my $frag_pos = $eoe ? min($to - $doff - $length, $pp - $doff) : $pp - $doff;
		# generate and print fragment
		generate_fragment(\$data, $frag_pos, $length, $do_rev ? int(rand(2)) : 0, $eoe ? $ec - 1 : $ec, $eoff, $pi);
		# inc pos index and fetch next position
		++$pi; $pp = $p[$pi];
	}

	# update pos, data, data offset and entry offset
	$pos = $pi_to;
	$data = $eoe ? undef : substr($data, -$length);
	$doff += $eoe ? $nbases : $nbases - $length;
	$eoff = $eoe ? 0 : $eoff + $nbases - $length;

}
close(F);


# all done at this point, no further execution
exit(0);


#
# functions
#

# generates and prints a fragment specified by paramters
sub generate_fragment
{
	my ($dptr, $frag_pos, $length, $compl, $entry_id, $entry_frag_pos_offset, $rid) = @_;
	my $seq = substr($$dptr, $frag_pos, $length);

	# print header
	my $pfrom = 1 + $entry_frag_pos_offset + $frag_pos;
	my $pto = 1 + $entry_frag_pos_offset + min($frag_pos + $length - 1, $frag_pos + length($seq) - 1);
	printf ">%s%05d entry-id=%d pos=%d..%d direction=%s\n" , $compl ? 'U' : 'C', $rid + 1, $entry_id + 1, $compl ? $pto : $pfrom, $compl ? $pfrom : $pto, $compl ? 'reverse' : 'forward';
	# print sequence
	print $compl ? revcomp($seq) : $seq;
	print "\n";
}

# reverse-complements a DNA sequence
sub revcomp
{
	my %table = (
		"A" => "T", 
		"C" => "G", 
		"G" => "C", 
		"T" => "A"
	);

	my $seq = shift;
	my @s = split(//, $seq);

	my $r; my $n;
   for (my $i = $#s; $i >= 0; --$i)
	{
		$n = $table{uc($s[$i])};
		$n = "N" if (! defined $n);
		$r .= $n;
	}
	return $r;
}

# simple min/max functions
sub max { return $_[0] > $_[1] ? $_[0] : $_[1]; }
sub min { return $_[0] < $_[1] ? $_[0] : $_[1]; }
