# Supplementary material for: Highly improved homopolymer aware nucleotide-protein alignments with 454 data
Source: BMC Bioinformatics. 2012 Sep 12;13:230. doi: 10.1186/1471-2105-13-230 (PMC3568017; doi:10.1186/1471-2105-13-230)
Supplement: Additional file 1 — HAXAT parameter evaluation setup. Name: haxat-parameter-evaluation.zip. Format: Zip compressed evaluation code. Title: HAXAT parameter evaluation setup. The file contains scripts for running the evaluation as well as all the binaries and results included in the manuscript. See the enclosed README for more information. [file 1471-2105-13-230-S1.zip › haxat-parameter-evaluation/bin/analyze]

#!/usr/bin/perl -w

use strict;

my $nfo_file = shift;
my $res_file = shift;

if (! defined $nfo_file || ! defined $res_file)
{
	print STDERR "Please supply a 454sim nfo file and the corresponding HAXAT alignment results as command line arguments\n";
	exit(1);
}

# get fragment information from 454sim nfo file
#print STDERR "INFO: Loading fragment-information from $nfo_file\n";

my %nfo;
{
	my $id, my $cl, my $cr, my $sp;

	open(F, $nfo_file) || die("ERROR: Unable to open $nfo_file for input!\n");
	while (<F>)
	{
		if ( m/^>(\S+).+?bounds=(\d+)..(\d+)/ )	
		{
			$id = $1; $cl = $2; $cr = $3; $sp = 0; $nfo{$id} = {};
			#print "$id\n"; last if (scalar keys %nfo > 10);
		}
		elsif ( defined $id && ! m/^#/ && ! m/^$/ )
		{
			chomp; 
			
			my @p = split(/\s+/); # 0=flow, 1=pos, 2=nucl, 3=hp-len, 4=length
			my $l = max($p[4], $p[3]);
			for (1..$l)
			{
				if ($sp >= $cl && $sp <= $cr)
				{
					# check for possible differences
					if ($_ > $p[3])
					{
						# overcalled position
						$nfo{$id}{$sp - $cl} = ['oc', lc($p[2])];
					}
					elsif ($_ > $p[4])
					{
						# undercalled position
						$nfo{$id}{$sp - $cl} = ['uc', lc($p[2])];
					}
				}
				++$sp if ($_ <= $p[4]);
			}
		}
	}
	close(F);
}

#print STDERR "INFO: Loading alignments from from $res_file\n";

# read results
my %res;
{
	open(F, $res_file) || die("ERROR: Unable to open $res_file for input!\n");
	my $id, my $l;
	while (<F>)
	{
		if ( m/Query= (\S+)/ )
		{
			$id = $1;
		}
		elsif ( defined $id && m/\((\d+) letters\)/)
		{
			$l = $1;
		}
		elsif ( defined $id && m/(Query:\s+(\d+)\s+)(\S+)\s+(\d+)/ )
		{
			die("ERROR: Unable to find $id in provided fragment-information file!\n") if (! defined $nfo{$id});

			my $nfo = $nfo{$id};
			my $preline = $1, my $qs = $2 - 1, my $qline = $3, my $qe = $4 - 1;
			my $mline = substr(<F>, length($preline), length($qline));
			my $dline = substr(<F>, length($preline), length($qline));

			# processing alignment to deduce homopolymer errors
			my $err;
			my @qline = split(//, $qline);
			my $p = 0;
			for (0..$#qline)
			{
				if ($qline[$_] ne '-')
				{
					# error ?
					if ($qline[$_] eq lc($qline[$_]))
					{
						my $oc = substr($dline, $_, 1) eq '-';
						$$err{$p + $qs} = [$oc ? 'oc' : 'uc', $qline[$_]];
						++$p if ($oc);
					}
					else { ++$p; }
				}
			}

			# compare errors
			my $tp = 0, my $fp = 0;
			foreach (keys %$err)
			{
				if (defined $$nfo{$_} && $$nfo{$_}[0] eq $$err{$_}[0] && $$nfo{$_}[1] eq $$err{$_}[1]) { ++$tp; } else { ++$fp; }
				#undef $$nfo{$_};
			}
			my $fn = 0, my $fnp = 0; 
			foreach (keys %$nfo) 
			{
				if (! defined $$err{$_})
				{
					if ($_ <= $qe) { ++$fn } else { ++$fnp; }
				}
			}

			my $tn = $p - $tp - $fp - $fn;

			#print "$id, positions=$p, tp=$tp, tn=$tn, fp=$fp, fn=$fn, missed=$fnp, errors=" . ($fp+$fn+$fnp) . ", range=$qs..$qe\n";
			#print "seq:\n";
			#print "$_\t$$nfo{$_}[0]\t$$nfo{$_}[1]\n" foreach (sort(keys %$nfo));
			#print "pred:\n";
			#print "$_\t$$err{$_}[0]\t$$err{$_}[1]\n" foreach (sort(keys %$err));
			#die;

			$res{'aligned-positions'} += $p;
			$res{'tp'} += $tp;
			$res{'tn'} += $tn;
			$res{'fp'} += $fp;
			$res{'fn'} += $fn;
			$res{'fnp'} += $fnp;

			undef $id;
		}
	}
}

my $p = $res{'aligned-positions'};
my $tp = $res{'tp'};
my $tn = $res{'tn'};
my $fp = $res{'fp'};
my $fn = $res{'fn'}; # false negatives of stretch covered by alignment
my $fnp = $res{'fnp'}; # false negatives due to no coverage by alignment
my $fnm = $res{'fn'} + $res{'fnp'};

my $errors = $res{'fp'} + $res{'fn'} + $res{'fnp'};
my $mccm = sprintf("%5f", (($tp*$tn)-($fp*$fnm)) / sqrt(($tp+$fp)*($tp+$fnm)*($tn+$fp)*($tn+$fnm)));
my $mcc = sprintf("%5f", (($tp*$tn)-($fp*$fn)) / sqrt(($tp+$fp)*($tp+$fn)*($tn+$fp)*($tn+$fn)));

print "aligned-positions=$p, tp=$tp, tn=$tn, fp=$fp, fn=$fn, missed=$fnp, errors=$errors, mcc-missed=$mccm, mcc=$mcc\n";


#print STDERR "DONE: All done, good bye!\n";


sub max { return $_[0] > $_[1] ? $_[0] : $_[1]; }
